# Supplementary material for: Bioinformatic Reconstruction and Analysis of Gene Networks Related to Glucose Variability in Diabetes and Its Complications
Source: Int J Mol Sci. 2020 Nov 18;21(22):8691. doi: 10.3390/ijms21228691 (PMC7698756; doi:10.3390/ijms21228691)
Supplement: Supplementary file 1 [file ijms-21-08691-s001.zip]

Archive with 19 entries (18 files):
- ijms-982039-revised-supplementary/
- ijms-982039-revised-supplementary/Figure S1.pptx
- ijms-982039-revised-supplementary/Figure S2.pptx
- ijms-982039-revised-supplementary/Figure S3.pptx
- ijms-982039-revised-supplementary/Figure S4.pptx
- ijms-982039-revised-supplementary/Figure S5.pptx
- ijms-982039-revised-supplementary/Figure S6.pptx
- ijms-982039-revised-supplementary/Table S1.xlsx
- ijms-982039-revised-supplementary/Table S10.xlsx
- ijms-982039-revised-supplementary/Table S11.xlsx
- ijms-982039-revised-supplementary/Table S12.xlsx
- ijms-982039-revised-supplementary/Table S2.xlsx
- ijms-982039-revised-supplementary/Table S3.xlsx
- ijms-982039-revised-supplementary/Table S4.xlsx
- ijms-982039-revised-supplementary/Table S5.xlsx
- ijms-982039-revised-supplementary/Table S6.xlsx
- ijms-982039-revised-supplementary/Table S7.xlsx
- ijms-982039-revised-supplementary/Table S8.xlsx
- ijms-982039-revised-supplementary/Table S9.xlsx
