# Supplementary material for: Bioinformatic Reconstruction and Analysis of Gene Networks Related to Glucose Variability in Diabetes and Its Complications
Source: Int J Mol Sci. 2020 Nov 18;21(22):8691. doi: 10.3390/ijms21228691 (PMC7698756; doi:10.3390/ijms21228691)
Supplement: Supplementary file 1 [file ijms-21-08691-s001.zip › ijms-982039-revised-supplementary/Table S1.xlsx]

## Sheet: Interactions
IntId	IntSchema	IntType	IntLinks	Sentences	ObjId1	ObjType1	ObjName1	ObjSymonyms1	ObjLinks1	ObjId2	ObjType2	ObjName2	ObjSymonyms2	ObjLinks2
755	EIF4EBP1 --> 4E-BP1	Expression	GeneID:1978;		4341395	Gene	EIF4EBP1	4E-BP1;4EBP1;BP-1;EIF4EBP1;eukaryotic translation initiation factor 4E binding protein 1;PHAS-I;4e bp1;4e-bp 1;4e-bp-1;4ebp-1;bp -1;bp -i;bp 1;bp i;bp subtype i;bp type 1;bp type i;bp-i;bp-type-i;eif4e binding protein 1;eif4e binding protein-1;eif4e binding protein1;eIF4E-binding protein 1;eif4e-binding protein-1;eif4e-binding protein1;eukaryotic translation initiation factor 4e binding protein-1…	SWISSPROT_AC:Q13541;SWISSPROT_ID:4EBP1_HUMAN;GeneID:1978;Ensembl:ENSG00000187840;HGNC:HGNC:3288;MIM:602223;Vega:OTTHUMG00000164012;protein_accession:AAA62269.1;protein_accession:AAH04459.1;protein_accession:AAH58073.1;protein_accession:AAP35826.1;protein_accession:ABM84657.1;protein_accession:ABM92187.1;protein_accession:BAB18650.1;protein_accession:BAG34949.1;protein_accession:CAG33050.1;protein…	2084	Protein	4E-BP1	4E-BP1;4EBP1;eIF4E-binding protein 1;EIF4EBP1;Eukaryotic translation initiation factor 4E-binding protein 1;PHAS-I;Phosphorylated heat- and acid-stable protein regulated by insulin 1;4e bp1;4e-bp 1;4e-bp-1;4ebp-1;bp -1;bp -i;bp 1;bp i;bp subtype i;bp type 1;bp type i;BP-1;bp-i;bp-type-i;eif4e binding protein 1;eif4e binding protein-1;eif4e binding protein1;eif4e-binding protein-1;eif4e-binding pr…	SWISSPROT_AC:Q13541;SWISSPROT_ID:4EBP1_HUMAN;EMBL:AB044548;EMBL:AK312011;EMBL:BC004459;EMBL:BC058073;EMBL:BT007162;EMBL:CH471080;EMBL:CR456769;EMBL:L36055;RefSeq:NP_004086.1;ProteinModelPortal:Q13541;STRING:9606.ENSP00000340691;SWISSPROT_AC_OLD:B2R502;SWISSPROT_AC_OLD:D3DSW8;SWISSPROT_AC_OLD:Q6IBN3;SMR:Q13541;GeneID:1978;KEGG:hsa:1978;PIR:S50866;eggNOG:ENOG410J2Z0;eggNOG:ENOG4112779;UniGene:Hs.41…
1645	ABCC8 --> SUR	Expression	GeneID:6833;		4345334	Gene	ABCC8	ABC36;ABCC8;ATP binding cassette subfamily C member 8;HHF1;HI;HRINS;MRP8;PHHI;SUR;SUR1;SUR1delta2;TNDM2;ATP-binding cassette sub-family C member 8;sulfonylurea receptor -1;Sulfonylurea receptor 1;sulfonylurea receptor i;sulfonylurea receptor of subtype 1;sulfonylurea receptor type 1;sulfonylurea receptor-1;sulfonylurea receptor1;	SWISSPROT_AC:Q09428;SWISSPROT_ID:ABCC8_HUMAN;GeneID:6833;Ensembl:ENSG00000006071;HGNC:HGNC:59;MIM:600509;Vega:OTTHUMG00000166316;protein_accession:AAA99227.1;protein_accession:AAB02278.1;protein_accession:AAB02417.1;protein_accession:AAB02418.1;protein_accession:AAB36699.1;protein_accession:AAB36700.1;protein_accession:AAC36724.1;protein_accession:AAI67829.1;protein_accession:ADM67556.1;protein_a…	4411	Protein	SUR	ABCC8;ATP-binding cassette sub-family C member 8;HRINS;Sulfonylurea receptor 1;SUR;SUR1;ABC36;ATP binding cassette subfamily C member 8;HHF1;HI;MRP8;PHHI;sulfonylurea receptor -1;sulfonylurea receptor i;sulfonylurea receptor of subtype 1;sulfonylurea receptor type 1;sulfonylurea receptor-1;sulfonylurea receptor1;SUR1delta2;TNDM2;	SWISSPROT_AC:Q09428;SWISSPROT_ID:ABCC8_HUMAN;EMBL:AC124798;EMBL:AF087138;EMBL:HM635782;EMBL:L40625;EMBL:L78207;EMBL:L78208;EMBL:L78209;EMBL:L78210;EMBL:L78211;EMBL:L78212;EMBL:L78213;EMBL:L78214;EMBL:L78215;EMBL:L78216;EMBL:L78217;EMBL:L78218;EMBL:L78219;EMBL:L78220;EMBL:L78221;EMBL:L78222;EMBL:L78223;EMBL:L78224;EMBL:L78225;EMBL:L78226;EMBL:L78227;EMBL:L78228;EMBL:L78229;EMBL:L78230;EMBL:L78231;…
2482	ACE2 --> ACE2	Expression	GeneID:59272;		4353906	Gene	ACE2	ACE2;ACEH;angiotensin I converting enzyme 2;ACE-related carboxypeptidase;angiotensin -converting enzyme 2;angiotensin 1 converting enzyme 2;angiotensin 1-converting enzyme 2;angiotensin converting enzyme 2;angiotensin converting enzyme ii;angiotensin converting enzyme type 2;angiotensin converting enzyme-2;angiotensin converting enzyme-ii;angiotensin i-converting enzyme 2;angiotensin i-converting…	SWISSPROT_AC:Q9BYF1;SWISSPROT_ID:ACE2_HUMAN;GeneID:59272;Ensembl:ENSG00000130234;HGNC:HGNC:13557;MIM:300335;Vega:OTTHUMG00000021177;protein_accession:AAF78220.1;protein_accession:AAF99721.1;protein_accession:AAH39902.1;protein_accession:AAH48094.2;protein_accession:AAO25651.1;protein_accession:AAQ89076.1;protein_accession:AAT45083.1;protein_accession:ACT66268.1;protein_accession:BAB40370.1;protei…	6378	Protein	ACE2	ACE-related carboxypeptidase;ACE2;ACEH;Angiotensin-converting enzyme 2;Angiotensin-converting enzyme homolog;EC 3.4.17.23;Metalloprotease MPROT15;angiotensin -converting enzyme 2;angiotensin 1 converting enzyme 2;angiotensin 1-converting enzyme 2;angiotensin converting enzyme 2;angiotensin converting enzyme ii;angiotensin converting enzyme type 2;angiotensin converting enzyme-2;angiotensin conver…	SWISSPROT_AC:Q9BYF1;SWISSPROT_ID:ACE2_HUMAN;EMBL:AB046569;EMBL:AB193259;EMBL:AB193260;EMBL:AF241254;EMBL:AF291820;EMBL:AL110224;EMBL:AY217547;EMBL:AY358714;EMBL:AY623811;EMBL:BC039902;EMBL:BC048094;EMBL:CH471074;EMBL:E39033;EMBL:GQ262784;RefSeq:NP_068576.1;ProteinModelPortal:Q9BYF1;STRING:9606.ENSP00000252519;SWISSPROT_AC_OLD:C7ECU1;SWISSPROT_AC_OLD:Q6UWP0;SWISSPROT_AC_OLD:Q86WT0;SWISSPROT_AC_OLD…
8814	ADM --> ADM	Expression	GeneID:133;		4339910	Gene	ADM	ADM;adrenomedullin;AM;PAMP;ADML;am-an;am-type;pamp-type;	SWISSPROT_AC:P35318;SWISSPROT_ID:ADML_HUMAN;GeneID:133;Ensembl:ENSG00000148926;HGNC:HGNC:259;MIM:103275;Vega:OTTHUMG00000165907;protein_accession:AAC60642.1;protein_accession:AAH15961.1;protein_accession:AAP35548.1;protein_accession:AAZ38717.1;protein_accession:BAA03589.1;protein_accession:BAA07756.1;protein_accession:BAG35740.1;protein_accession:CAG46792.1;protein_accession:CBX47636.1;protein_ac…	11330	Protein	ADM	ADM;ADML;AM;adrenomedullin;am-an;am-type;PAMP;pamp-type;	SWISSPROT_AC:P35318;SWISSPROT_ID:ADML_HUMAN;EMBL:AK312893;EMBL:BC015961;EMBL:BT006902;EMBL:CH471064;EMBL:CR541995;EMBL:D14874;EMBL:D43639;EMBL:DQ143945;EMBL:S73906;RefSeq:NP_001115.1;ProteinModelPortal:P35318;STRING:9606.ENSP00000278175;SWISSPROT_AC_OLD:B2R793;SWISSPROT_AC_OLD:D3DQV3;SWISSPROT_AC_OLD:Q6FGW2;SMR:P35318;GeneID:133;KEGG:hsa:133;PIR:JC2351;eggNOG:ENOG410IK4C;eggNOG:ENOG41120TV;UniGen…
8869	ADIPOR1 --> ADIPOR1	Expression	GeneID:51094;		4351472	Gene	ADIPOR1	ACDCR1;adiponectin receptor 1;ADIPOR1;CGI-45;CGI45;PAQR1;TESBP1A;adiponectin receptor i;Adiponectin receptor protein 1;adiponectin receptor type 1;adiponectin receptor-1;adiponectin receptor1;adipor-1;ADR1;Progestin and adipoQ receptor family member I;	SWISSPROT_AC:Q96A54;SWISSPROT_ID:ADR1_HUMAN;GeneID:51094;Ensembl:ENSG00000159346;HGNC:HGNC:24040;MIM:607945;Vega:OTTHUMG00000041391;protein_accession:AAD34040.1;protein_accession:AAH01594.1;protein_accession:AAH10743.1;protein_accession:AAQ13552.1;protein_accession:AAQ13553.1;protein_accession:AAR08367.1;protein_accession:ADQ32734.1;protein_accession:BAD96223.1;protein_accession:BAG50922.1;protei…	11424	Protein	ADIPOR1	Adiponectin receptor protein 1;ADIPOR1;ADR1;PAQR1;Progestin and adipoQ receptor family member I;TESBP1A;ACDCR1;adiponectin receptor 1;adiponectin receptor i;adiponectin receptor type 1;adiponectin receptor-1;adiponectin receptor1;adipor-1;CGI-45;CGI45;	SWISSPROT_AC:Q96A54;SWISSPROT_ID:ADR1_HUMAN;EMBL:AF125179;EMBL:AF151803;EMBL:AK001484;EMBL:AK222503;EMBL:AY424279;EMBL:BC001594;EMBL:BC010743;EMBL:CH471067;RefSeq:NP_001277482.1;RefSeq:NP_001277486.1;RefSeq:NP_001277558.1;RefSeq:NP_057083.2;ProteinModelPortal:Q96A54;STRING:9606.ENSP00000341785;SWISSPROT_AC_OLD:B3KMB0;SWISSPROT_AC_OLD:Q53HS7;SWISSPROT_AC_OLD:Q53YY6;SWISSPROT_AC_OLD:Q9Y360;SMR:Q96A…
8897	ADRB3 --> ADRB3	Expression	GeneID:155;		4339929	Gene	ADRB3	ADRB3;adrenoceptor beta 3;BETA3AR;ADRB3R;adrenergic receptor b3;adrenoceptor beta-3;b3 adrenergic receptor;b3 adrenoceptor;b3 adrenoreceptor;b3-adrenergic receptor;B3AR;beta 3 adrenergic receptor;beta 3 adrenoceptor;beta 3 adrenoreceptor;beta 3-adrenergic receptor;beta 3-adrenergic-receptor;beta 3-adrenoceptor;beta 3-adrenoceptor-subtype;beta 3-adrenoreceptor;beta 3ar;Beta-3 adrenergic receptor;B…	SWISSPROT_AC:P13945;SWISSPROT_ID:ADRB3_HUMAN;GeneID:155;Ensembl:ENSG00000188778;HGNC:HGNC:288;MIM:109691;Vega:OTTHUMG00000164028;protein_accession:AAA35550.1;protein_accession:AAB24837.1;protein_accession:AAH75017.1;protein_accession:AAR37414.1;protein_accession:AAY88743.1;protein_accession:ACL14174.1;protein_accession:ACL14175.1;protein_accession:BAF85722.1;protein_accession:BAG36585.1;protein_a…	11465	Protein	ADRB3	ADRB3;ADRB3R;B3AR;Beta-3 adrenergic receptor;Beta-3 adrenoceptor;Beta-3 adrenoreceptor;adrenergic receptor b3;adrenoceptor beta 3;adrenoceptor beta-3;b3 adrenergic receptor;b3 adrenoceptor;b3 adrenoreceptor;b3-adrenergic receptor;beta 3 adrenergic receptor;beta 3 adrenoceptor;beta 3 adrenoreceptor;beta 3-adrenergic receptor;beta 3-adrenergic-receptor;beta 3-adrenoceptor;beta 3-adrenoceptor-subtyp…	SWISSPROT_AC:P13945;SWISSPROT_ID:ADRB3_HUMAN;EMBL:AY487247;EMBL:BC075017;EMBL:DQ104441;EMBL:M29932;EMBL:S53291;EMBL:X70811;EMBL:X70812;EMBL:X72861;RefSeq:NP_000016.1;ProteinModelPortal:P13945;STRING:9606.ENSP00000343782;SWISSPROT_AC_OLD:Q4JFT4;SMR:P13945;GeneID:155;KEGG:hsa:155;PIR:I57941;PIR:S33751;eggNOG:ENOG410XRW9;eggNOG:KOG3656;UniGene:Hs.2549;GO:GO:0001659;GO:GO:0002024;GO:GO:0002025;GO:GO:…
10511	AKR1B1 --> Aldose reductase	Expression	GeneID:231;		4339994	Gene	AKR1B1	ADR;AKR1B1;aldo-keto reductase family 1 member B;ALDR1;ALR2;AR;adr-type;Aldehyde reductase;aldehyde-reductase;Aldo-keto reductase family 1 member B1;Aldose reductase;aldose reductase-an;aldose-reductase;ALDR;ar-subtype;ar-type;EC 1.1.1.21;type-ar;	SWISSPROT_AC:P15121;SWISSPROT_ID:ALDR_HUMAN;GeneID:231;Ensembl:ENSG00000085662;HGNC:HGNC:381;MIM:103880;Vega:OTTHUMG00000155322;protein_accession:AAA35560.1;protein_accession:AAA35561.1;protein_accession:AAA51712.1;protein_accession:AAA51713.1;protein_accession:AAA51714.1;protein_accession:AAA51715.1;protein_accession:AAB61992.1;protein_accession:AAB88851.1;protein_accession:AAH00260.1;protein_ac…	14189	Protein	Aldose reductase	AKR1B1;Aldehyde reductase;Aldo-keto reductase family 1 member B1;Aldose reductase;ALDR;ALDR1;AR;EC 1.1.1.21;ADR;adr-type;aldehyde-reductase;aldo-keto reductase family 1 member B;aldose reductase-an;aldose-reductase;ALR2;ar-subtype;ar-type;type-ar;	SWISSPROT_AC:P15121;SWISSPROT_ID:ALDR_HUMAN;EMBL:AF032455;EMBL:AF328729;EMBL:AK313439;EMBL:BC000260;EMBL:BC005387;EMBL:BC010391;EMBL:BT019859;EMBL:CH236950;EMBL:CH471070;EMBL:CR450351;EMBL:CR542203;EMBL:J04795;EMBL:J05017;EMBL:J05474;EMBL:M34720;EMBL:M34721;EMBL:M59783;EMBL:M59856;EMBL:X15414;RefSeq:NP_001619.1;ProteinModelPortal:P15121;STRING:9606.ENSP00000285930;SWISSPROT_AC_OLD:B2R8N3;SWISSPRO…
11640	AMY1C --> Salivary alpha-amylase	Expression	GeneID:278;		4340029	Gene	AMY1C	AMY1;AMY1C;amylase, alpha 1C (salivary);1,4-alpha-D-glucan glucanohydrolase 1;alpha-amylase -1;Alpha-amylase 1;alpha-amylase-1;AMY1A;amy1a-type;AMY1B;EC 3.2.1.1;ec3.2.1.1;salivary a-amylase;salivary alpha amylase;salivary alpha- amylase;Salivary alpha-amylase;salivary type of alpha-amylase;	SWISSPROT_AC:P04745;SWISSPROT_ID:AMY1_HUMAN;GeneID:278;Ensembl:ENSG00000187733;HGNC:HGNC:476;MIM:104702;Vega:OTTHUMG00000011045;protein_accession:AAH63129.1;protein_accession:AAH69347.1;protein_accession:AAH69463.1;protein_accession:AAH70302.1;protein_accession:AAH92444.1;protein_accession:AAI32986.1;protein_accession:AAI32988.1;protein_accession:AAI32996.1;protein_accession:AAI32998.1;protein_ac…	16868	Protein	Salivary alpha-amylase	1,4-alpha-D-glucan glucanohydrolase 1;Alpha-amylase 1;AMY1;AMY1A;AMY1B;AMY1C;EC 3.2.1.1;Salivary alpha-amylase;alpha-amylase -1;alpha-amylase-1;amy1a-type;amylase, alpha 1A (salivary);amylase, alpha 1B (salivary);amylase, alpha 1C (salivary);ec3.2.1.1;salivary a-amylase;salivary alpha amylase;salivary alpha- amylase;salivary type of alpha-amylase;	SWISSPROT_AC:P04745;SWISSPROT_ID:AMY1_HUMAN;EMBL:AK292341;EMBL:AL513482;EMBL:BC063129;EMBL:BC069347;EMBL:BC069463;EMBL:BC092444;EMBL:BC132985;EMBL:BC132987;EMBL:BC132995;EMBL:BC132997;EMBL:M17883;EMBL:M17884;EMBL:M18671;EMBL:M18674;EMBL:M18715;EMBL:M18717;EMBL:M18719;EMBL:M18721;EMBL:M18723;EMBL:M18725;EMBL:M18727;EMBL:M18784;EMBL:M18786;EMBL:M19233;RefSeq:NP_001008219.1;RefSeq:NP_001008220.1;Ref…
11842	ANGPTL4 --> ANGPTL4	Expression	GeneID:51129;		4351506	Gene	ANGPTL4	angiopoietin like 4;ANGPTL4;ARP4;FIAF;HARP;HFARP;NL2;PGAR;pp1158;TGQTL;UNQ171;angiopoietin like protein 4;angiopoietin like-4;Angiopoietin-like protein 4;angiopoietin-like protein-4;angiopoietin-like-4;angiopoietin-like-protein 4;Angiopoietin-related protein 4;angiopoietin-related protein-4;ANGL4;angptl 4;angptl-4;Hepatic fibrinogen/angiopoietin-related protein;	SWISSPROT_AC:Q9BY76;SWISSPROT_ID:ANGL4_HUMAN;GeneID:51129;Ensembl:ENSG00000167772;HGNC:HGNC:16039;MIM:605910;Vega:OTTHUMG00000182273;protein_accession:AAD41088.1;protein_accession:AAF62868.1;protein_accession:AAG22490.1;protein_accession:AAH23647.1;protein_accession:AAQ88642.1;protein_accession:ADQ32223.1;protein_accession:BAB40692.1;protein_accession:BAD96209.1;protein_accession:BAD96244.1;prote…	17390	Protein	ANGPTL4	Angiopoietin-like protein 4;Angiopoietin-related protein 4;ANGL4;ANGPTL4;ARP4;Hepatic fibrinogen/angiopoietin-related protein;HFARP;PGAR;angiopoietin like 4;angiopoietin like protein 4;angiopoietin like-4;angiopoietin-like protein-4;angiopoietin-like-4;angiopoietin-like-protein 4;angiopoietin-related protein-4;angptl 4;angptl-4;FIAF;HARP;NL2;pp1158;TGQTL;UNQ171;	SWISSPROT_AC:Q9BY76;SWISSPROT_ID:ANGL4_HUMAN;EMBL:AB056477;EMBL:AC136469;EMBL:AF153606;EMBL:AF169312;EMBL:AF202636;EMBL:AK222489;EMBL:AK222524;EMBL:AK303269;EMBL:AY358275;EMBL:BC023647;EMBL:CH471139;RefSeq:NP_001034756.1;RefSeq:NP_647475.1;ProteinModelPortal:Q9BY76;STRING:9606.ENSP00000301455;SWISSPROT_AC_OLD:A8MY84;SWISSPROT_AC_OLD:B4E089;SWISSPROT_AC_OLD:D6W670;SWISSPROT_AC_OLD:F5H0I2;SWISSPROT…
11859	ANGPT2 --> ANG-2	Expression	GeneID:285;		4340038	Gene	ANGPT2	AGPT2;ANG2;angiopoietin 2;ANGPT2;ANG-2;angiopoietin ii;angiopoietin- 2;Angiopoietin-2;angiopoietin2;angp-2;ANGP2;angpt 2;angpt-2;	SWISSPROT_AC:O15123;SWISSPROT_ID:ANGP2_HUMAN;GeneID:285;Ensembl:ENSG00000091879;HGNC:HGNC:485;MIM:601922;Vega:OTTHUMG00000090365;protein_accession:AAB63190.1;protein_accession:AAF76526.1;protein_accession:AAG17257.1;protein_accession:AAI26201.1;protein_accession:AAI26203.1;protein_accession:AAI43903.1;protein_accession:AAT69979.1;protein_accession:ADR83012.1;protein_accession:BAA95590.1;protein_a…	17411	Protein	ANG-2	ANG-2;Angiopoietin-2;ANGP2;ANGPT2;AGPT2;ANG2;angiopoietin 2;angiopoietin ii;angiopoietin- 2;angiopoietin2;angp-2;angpt 2;angpt-2;	SWISSPROT_AC:O15123;SWISSPROT_ID:ANGP2_HUMAN;EMBL:AB009865;EMBL:AC018398;EMBL:AF004327;EMBL:AF187858;EMBL:AK290070;EMBL:BC126200;EMBL:BC126202;EMBL:BC143902;EMBL:CH471153;RefSeq:NP_001112359.1;RefSeq:NP_001112360.1;RefSeq:NP_001138.1;ProteinModelPortal:O15123;STRING:9606.ENSP00000314897;SWISSPROT_AC_OLD:A0AV38;SWISSPROT_AC_OLD:A8K205;SWISSPROT_AC_OLD:B7ZLM7;SWISSPROT_AC_OLD:Q9NRR7;SWISSPROT_AC_OL…
12354	AOC3 --> SSAO	Expression	GeneID:8639;		4346632	Gene	AOC3	amine oxidase, copper containing 3;AOC3;HPAO;SSAO;VAP-1;VAP1;amine oxidase - copper;amine oxidase, copper containing-3;amine oxidase, copper-containing 3;Copper amine oxidase;copper amine-oxidase;copper-amine oxidase;EC 1.4.3.21;Membrane primary amine oxidase;semicarbazide sensitive amine oxidase;semicarbazide sensitive amine-oxidase;Semicarbazide-sensitive amine oxidase;semicarbazide-sensitive a…	SWISSPROT_AC:Q16853;SWISSPROT_ID:AOC3_HUMAN;GeneID:8639;Ensembl:ENSG00000131471;HGNC:HGNC:550;MIM:603735;Vega:OTTHUMG00000180656;protein_accession:AAC09346.1;protein_accession:AAC25170.1;protein_accession:AAC50919.1;protein_accession:AAH50549.1;protein_accession:AAZ38716.1;protein_accession:AGB67480.1;protein_accession:BAB18866.1;protein_accession:BAG37582.1;protein_accession:EAW60897.1;protein_a…	18353	Protein	SSAO	AOC3;Copper amine oxidase;EC 1.4.3.21;HPAO;Membrane primary amine oxidase;Semicarbazide-sensitive amine oxidase;SSAO;VAP-1;VAP1;Vascular adhesion protein 1;amine oxidase - copper;amine oxidase, copper containing 3;amine oxidase, copper containing-3;amine oxidase, copper-containing 3;copper amine-oxidase;copper-amine oxidase;semicarbazide sensitive amine oxidase;semicarbazide sensitive amine-oxida…	SWISSPROT_AC:Q16853;SWISSPROT_ID:AOC3_HUMAN;EMBL:AB050502;EMBL:AC016889;EMBL:AF067406;EMBL:AK025727;EMBL:AK315129;EMBL:BC050549;EMBL:DQ143944;EMBL:JX020506;EMBL:U39447;RefSeq:NP_001264660.1;RefSeq:NP_001264661.1;RefSeq:NP_003725.1;ProteinModelPortal:Q16853;STRING:9606.ENSP00000312326;SWISSPROT_AC_OLD:B2RCI5;SWISSPROT_AC_OLD:K7ESB3;SWISSPROT_AC_OLD:L0L8N9;SWISSPROT_AC_OLD:Q45F94;SMR:Q16853;GeneID:…
13144	APOL1 --> APOL1	Expression	GeneID:8542;		4346552	Gene	APOL1	APO-L;APOL;APOL-I;APOL1;apolipoprotein L1;FSGS4;apo l;apol 1;apol- i;apol-1;Apolipoprotein L;apolipoprotein l 1;apolipoprotein l-1;Apolipoprotein L-I;apolipoprotein-l;apolipoprotein-l1;	SWISSPROT_AC:O14791;SWISSPROT_ID:APOL1_HUMAN;GeneID:8542;Ensembl:ENSG00000100342;HGNC:HGNC:618;MIM:603743;Vega:OTTHUMG00000030427;protein_accession:AAB81218.2;protein_accession:AAG53690.1;protein_accession:AAI12944.2;protein_accession:AAI13868.1;protein_accession:AAI14476.1;protein_accession:AAI27187.2;protein_accession:AAI41824.1;protein_accession:AAI42721.1;protein_accession:AAI43039.1;protein_…	19990	Protein	APOL1	Apo-L;APOL;ApoL-I;APOL1;Apolipoprotein L;Apolipoprotein L-I;Apolipoprotein L1;apo l;apol 1;apol- i;apol-1;apolipoprotein l 1;apolipoprotein l-1;apolipoprotein-l;apolipoprotein-l1;FSGS4;	SWISSPROT_AC:O14791;SWISSPROT_ID:APOL1_HUMAN;EMBL:AF019225;EMBL:AF305224;EMBL:AF305428;EMBL:AF323540;EMBL:AF323543;EMBL:AF323544;EMBL:AF323545;EMBL:AF323546;EMBL:AF323547;EMBL:AF323548;EMBL:AK300454;EMBL:BC143039;EMBL:Z82215;RefSeq:NP_001130012.1;RefSeq:NP_001130013.1;RefSeq:NP_003652.2;RefSeq:XP_005261853.1;ProteinModelPortal:O14791;STRING:9606.ENSP00000317674;SWISSPROT_AC_OLD:A5PLQ4;SWISSPROT_A…
13456	AQP2 --> AQP2	Expression	GeneID:359;		4340100	Gene	AQP2	AQP-CD;AQP2;aquaporin 2;WCH-CD;ADH water channel;aqp -2;aqp 2;aqp- 2;AQP-2;aquaporin type 2;Aquaporin-2;Aquaporin-CD;aquaporin-ii;aquaporin2;Collecting duct water channel protein;collecting-duct water channel protein;collecting-duct water-channel protein;Water channel protein for renal collecting duct;	SWISSPROT_AC:P41181;SWISSPROT_ID:AQP2_HUMAN;GeneID:359;Ensembl:ENSG00000167580;HGNC:HGNC:634;MIM:107777;Vega:OTTHUMG00000169709;protein_accession:AAB31998.1;protein_accession:AAB31999.1;protein_accession:AAD14825.1;protein_accession:AAD38692.1;protein_accession:AAH42496.1;protein_accession:AAK55747.1;protein_accession:BAA06632.1;protein_accession:CAA82627.1;protein_accession:CAG46821.1;protein_ac…	20840	Protein	AQP2	ADH water channel;AQP-2;AQP-CD;AQP2;Aquaporin-2;Aquaporin-CD;Collecting duct water channel protein;Water channel protein for renal collecting duct;WCH-CD;aqp -2;aqp 2;aqp- 2;aquaporin 2;aquaporin type 2;aquaporin-ii;aquaporin2;collecting-duct water channel protein;collecting-duct water-channel protein;	SWISSPROT_AC:P41181;SWISSPROT_ID:AQP2_HUMAN;EMBL:AF147092;EMBL:AF147093;EMBL:BC042496;EMBL:D31846;EMBL:S73196;EMBL:S73197;EMBL:Z29491;RefSeq:NP_000477.1;ProteinModelPortal:P41181;STRING:9606.ENSP00000199280;SWISSPROT_AC_OLD:Q9UD68;SMR:P41181;GeneID:359;KEGG:hsa:359;PIR:A53442;PIR:I64818;eggNOG:COG0580;eggNOG:KOG0223;UniGene:Hs.130730;GO:GO:0003091;GO:GO:0003097;GO:GO:0005372;GO:GO:0005794;GO:GO:0…
17829	ATF3 --> ATF3	Expression	GeneID:467;		4340187	Gene	ATF3	activating transcription factor 3;ATF3;activating transcription factor type 3;activating transcription factor-3;activating transcription factor3;cAMP-dependent transcription factor ATF-3;Cyclic AMP-dependent transcription factor ATF-3;cyclic amp-dependent transcription factor atf3;	SWISSPROT_AC:P18847;SWISSPROT_ID:ATF3_HUMAN;GeneID:467;Ensembl:ENSG00000162772;HGNC:HGNC:785;MIM:603148;Vega:OTTHUMG00000036747;protein_accession:AAA20506.1;protein_accession:AAH06322.1;protein_accession:AAP35642.1;protein_accession:AAP93895.1;protein_accession:AAP93896.1;protein_accession:AAQ93358.1;protein_accession:ABM83649.1;protein_accession:ABM86898.1;protein_accession:BAB84092.1;protein_ac…	32788	Protein	ATF3	Activating transcription factor 3;ATF3;cAMP-dependent transcription factor ATF-3;Cyclic AMP-dependent transcription factor ATF-3;activating transcription factor type 3;activating transcription factor-3;activating transcription factor3;cyclic amp-dependent transcription factor atf3;	SWISSPROT_AC:P18847;SWISSPROT_ID:ATF3_HUMAN;EMBL:AB066566;EMBL:AB078026;EMBL:AB078027;EMBL:AC092803;EMBL:AK312998;EMBL:AL590648;EMBL:AL606913;EMBL:AY313927;EMBL:AY426987;EMBL:BC006322;EMBL:BT006996;EMBL:CH471100;EMBL:CR450334;EMBL:DA589280;EMBL:L19871;RefSeq:NP_001025458.1;RefSeq:NP_001035709.1;RefSeq:NP_001193413.2;RefSeq:NP_001193415.1;RefSeq:NP_001193417.2;RefSeq:NP_001665.1;RefSeq:XP_00527320…
18595	ATN1 --> DRPLA	Expression	GeneID:1822;		4341282	Gene	ATN1	ATN1;atrophin 1;B37;D12S755E;DRPLA;HRS;NOD;an-nod;Atrophin-1;atrophin-i;atrophin1;b 37;b-37;b3-7;beta 37;beta37;Dentatorubral-pallidoluysian atrophy protein;nod-type;	SWISSPROT_AC:P54259;SWISSPROT_ID:ATN1_HUMAN;GeneID:1822;Ensembl:ENSG00000111676;HGNC:HGNC:3033;MIM:607462;Vega:OTTHUMG00000169015;protein_accession:AAB50276.1;protein_accession:AAB51321.1;protein_accession:AAH51795.1;protein_accession:ABZ92035.1;protein_accession:BAA06626.1;protein_accession:BAA07534.1;protein_accession:BAA23631.1;protein_accession:EAW88706.1;protein_accession:EAW88707.1;protein_…	33746	Protein	DRPLA	ATN1;Atrophin-1;D12S755E;Dentatorubral-pallidoluysian atrophy protein;DRPLA;an-nod;atrophin 1;atrophin-i;atrophin1;b 37;b-37;b3-7;B37;beta 37;beta37;HRS;NOD;nod-type;	SWISSPROT_AC:P54259;SWISSPROT_ID:ATN1_HUMAN;EMBL:D31840;EMBL:D38529;EMBL:D63808;EMBL:U23851;EMBL:U47924;RefSeq:NP_001007027.1;RefSeq:NP_001931.2;ProteinModelPortal:P54259;STRING:9606.ENSP00000349076;SWISSPROT_AC_OLD:Q99495;SWISSPROT_AC_OLD:Q99621;SWISSPROT_AC_OLD:Q9UEK7;SMR:P54259;GeneID:1822;KEGG:hsa:1822;PIR:G01763;PIR:S50832;eggNOG:ENOG410ZIND;eggNOG:KOG2133;UniGene:Hs.143766;GO:GO:0000122;GO:…
18606	ATM --> ATM	Expression	GeneID:472;		4340192	Gene	ATM	AT1;ATA;ATC;ATD;ATDC;ATE;ATM;ATM serine/threonine kinase;TEL1;TELO1;A-T mutated;a-t-mutated;atalpha;Ataxia telangiectasia mutated;ataxia telangiectasia-mutated;ataxia- telangiectasia mutated;ataxia-telangiectasia-mutated;atc-type;ate-type;EC 2.7.11.1;mutated ataxia telangiectasia;mutated ataxia-telangiectasia;Serine-protein kinase ATM;serine/threonine kinase atm;telo-i;	SWISSPROT_AC:Q13315;SWISSPROT_ID:ATM_HUMAN;GeneID:472;Ensembl:ENSG00000149311;HGNC:HGNC:795;MIM:607585;Vega:OTTHUMG00000166480;protein_accession:AAA86520.1;protein_accession:AAB65827.1;protein_accession:AAC50289.1;protein_accession:AAC51298.1;protein_accession:AAH61584.1;protein_accession:AAI37170.1;protein_accession:AAI52386.1;protein_accession:AAI52390.1;protein_accession:AAM09293.1;protein_acc…	33736	Protein	ATM	A-T mutated;Ataxia telangiectasia mutated;ATM;EC 2.7.11.1;Serine-protein kinase ATM;a-t-mutated;AT1;ATA;atalpha;ataxia telangiectasia-mutated;ataxia- telangiectasia mutated;ataxia-telangiectasia-mutated;ATC;atc-type;ATD;ATDC;ATE;ate-type;ATM serine/threonine kinase;mutated ataxia telangiectasia;mutated ataxia-telangiectasia;serine/threonine kinase atm;TEL1;telo-i;TELO1;	SWISSPROT_AC:Q13315;SWISSPROT_ID:ATM_HUMAN;EMBL:AP001925;EMBL:AP005718;EMBL:AY220758;EMBL:BC137169;EMBL:CH471065;EMBL:KF455499;EMBL:U26455;EMBL:U33841;EMBL:U55704;EMBL:U55705;EMBL:U55707;EMBL:U55708;EMBL:U55709;EMBL:U55710;EMBL:U55711;EMBL:U55712;EMBL:U55713;EMBL:U55714;EMBL:U55715;EMBL:U55716;EMBL:U55717;EMBL:U55718;EMBL:U55719;EMBL:U55720;EMBL:U55721;EMBL:U55722;EMBL:U55723;EMBL:U55724;EMBL:U55…
23130	BHLHE22 --> BHLHB5	Expression	GeneID:27319;		4350394	Gene	BHLHE22	basic helix-loop-helix family member e22;Beta3;Beta3a;BHLHB5;BHLHE22;CAGL85;TNRC20;b iii a;b- iii a;b-3-alpha;b-3a;b-iii a;b-iii-a;beta 3 a;beta 3 alpha;beta 3-alpha;beta 3a;beta-3 alpha;beta-3a;beta3 a;beta3-a;beta3a-isoform;BHE22;Class B basic helix-loop-helix protein 5;Class E basic helix-loop-helix protein 22;Trinucleotide repeat-containing gene 20 protein;	SWISSPROT_AC:Q8NFJ8;SWISSPROT_ID:BHE22_HUMAN;GeneID:27319;Ensembl:ENSG00000180828;HGNC:HGNC:11963;MIM:613483;Vega:OTTHUMG00000164386;protein_accession:AAI56672.1;protein_accession:AAM28881.1;protein_accession:BAG57349.1;protein_accession:DAA01053.1;protein_accession:EAW86876.1;protein_accession:NP_689627.1;protein_accession:Q8NFJ8.1;protein_gi:119607282;protein_gi:162319044;protein_gi:194376010;p…	44784	Protein	BHLHB5	BHE22;BHLHB5;BHLHE22;Class B basic helix-loop-helix protein 5;Class E basic helix-loop-helix protein 22;TNRC20;Trinucleotide repeat-containing gene 20 protein;b iii a;b- iii a;b-3-alpha;b-3a;b-iii a;b-iii-a;basic helix-loop-helix family member e22;beta 3 a;beta 3 alpha;beta 3-alpha;beta 3a;beta-3 alpha;beta-3a;Beta3;beta3 a;beta3-a;Beta3a;beta3a-isoform;CAGL85;	SWISSPROT_AC:Q8NFJ8;SWISSPROT_ID:BHE22_HUMAN;EMBL:AF504925;EMBL:BK000273;RefSeq:NP_689627.1;ProteinModelPortal:Q8NFJ8;STRING:9606.ENSP00000318799;SMR:Q8NFJ8;GeneID:27319;KEGG:hsa:27319;eggNOG:ENOG410ZDH5;eggNOG:KOG3898;UniGene:Hs.388788;UniGene:Hs.591870;UniGene:Hs.745052;GO:GO:0000981;GO:GO:0005634;GO:GO:0006351;GO:GO:0022008;OrthoDB:EOG091G129L;CTD:27319;KO:K09086;PaxDb:Q8NFJ8;OMA:MERGMHL;Inter…
23897	BMP2K --> BIKE	Expression	GeneID:55589;		4352835	Gene	BMP2K	BIKE;BMP2 inducible kinase;BMP2K;HRIHFB2017;BMP-2-inducible protein kinase;EC 2.7.11.1;	SWISSPROT_AC:Q9NSY1;SWISSPROT_ID:BMP2K_HUMAN;GeneID:55589;Ensembl:ENSG00000138756;HGNC:HGNC:18041;Vega:OTTHUMG00000160900;protein_accession:AAH36021.1;protein_accession:AAM88867.1;protein_accession:AAY40926.1;protein_accession:ABM81920.1;protein_accession:BAA34790.1;protein_accession:BAC11515.1;protein_accession:BAF84836.1;protein_accession:CAB70673.1;protein_accession:CAB70863.1;protein_accessio…	46972	Protein	BIKE	BIKE;BMP-2-inducible protein kinase;BMP2K;EC 2.7.11.1;BMP2 inducible kinase;HRIHFB2017;	SWISSPROT_AC:Q9NSY1;SWISSPROT_ID:BMP2K_HUMAN;EMBL:AB015331;EMBL:AC098818;EMBL:AF527532;EMBL:AK075278;EMBL:AK292147;EMBL:AL137275;EMBL:AL137661;EMBL:BC036021;RefSeq:NP_060063.2;RefSeq:NP_942595.1;ProteinModelPortal:Q9NSY1;STRING:9606.ENSP00000334836;SWISSPROT_AC_OLD:O94791;SWISSPROT_AC_OLD:Q4W5H2;SWISSPROT_AC_OLD:Q8IYF2;SWISSPROT_AC_OLD:Q8N2G7;SWISSPROT_AC_OLD:Q8NHG9;SWISSPROT_AC_OLD:Q9NTG8;SMR:Q9…
26425	CALCA --> CALC	Expression	GeneID:796;		4340450	Gene	CALCA	CALC1;CALCA;calcitonin related polypeptide alpha;CGRP;CGRP-I;CGRP1;CT;KC;PCT;alpha cgrp;alpha-cgrp;Alpha-type CGRP;alphacgrp;CALC;calc i;calc-1;calc-i;Calcitonin;calcitonin gene related peptide-i;Calcitonin gene-related peptide 1;Calcitonin gene-related peptide I;calcitonin gene-related peptide subtype 1;calcitonin gene-related peptide type 1;calcitonin gene-related peptide type i;calcitonin gene…	SWISSPROT_AC:P01258;SWISSPROT_AC:P06881;SWISSPROT_ID:CALCA_HUMAN;SWISSPROT_ID:CALC_HUMAN;GeneID:796;Ensembl:ENSG00000110680;HGNC:HGNC:1437;MIM:114130;Vega:OTTHUMG00000159731;protein_accession:AAA35501.1;protein_accession:AAA51912.1;protein_accession:AAA52011.1;protein_accession:AAA52012.1;protein_accession:AAA52124.1;protein_accession:AAA58403.1;protein_accession:AAH69684.1;protein_accession:AAH6…	51668	Protein	CALC	CALC;CALC1;CALCA;Calcitonin;calc i;calc-1;calc-i;calcitonin related polypeptide alpha;calcitonin-type;CGRP;CGRP-I;cgrp-type;CGRP1;CT;KC;PCT;	SWISSPROT_AC:P01258;SWISSPROT_AC:P06881;SWISSPROT_ID:CALCA_HUMAN;SWISSPROT_ID:CALC_HUMAN;EMBL:AC090835;EMBL:BC069684;EMBL:BC069704;EMBL:BC069760;EMBL:BC069778;EMBL:BC093753;EMBL:BC101599;EMBL:BC143562;EMBL:CH471064;EMBL:DQ080435;EMBL:K03513;EMBL:M12664;EMBL:M12665;EMBL:M12666;EMBL:M26095;EMBL:M64486;EMBL:X00356;EMBL:X02330;EMBL:X03662;RefSeq:NP_001029124.1;RefSeq:NP_001732.1;RefSeq:XP_016873772.1…
27501	CASP1 --> Caspase-1	Expression	GeneID:834;		4340485	Gene	CASP1	CASP1;caspase 1;ICE;IL1BC;P45;casp 1;CASP-1;caspase - 1;caspase -1;caspase i;caspase- 1;Caspase-1;caspase-1 --an;caspase-i;converting enzyme il-1 beta;EC 3.4.22.36;ice--an;ice-type;il 1betaconverting enzyme;il- 1 beta converting enzyme;il-1 beta -converting enzyme;il-1 beta converting enzyme;IL-1 beta-converting enzyme;il-1-beta-converting enzyme;il-1b converting enzyme;il-1b-converting enzyme;IL…	SWISSPROT_AC:P29466;SWISSPROT_ID:CASP1_HUMAN;GeneID:834;Ensembl:ENSG00000137752;HGNC:HGNC:1499;MIM:147678;Vega:OTTHUMG00000048072;protein_accession:AAA66942.1;protein_accession:AAC50107.1;protein_accession:AAC50108.1;protein_accession:AAC50109.1;protein_accession:AAC50110.1;protein_accession:AAD15243.1;protein_accession:AAH41689.1;protein_accession:AAH62327.1;protein_accession:AAT72297.1;protein_…	54331	Protein	Caspase-1	CASP-1;CASP1;Caspase-1;EC 3.4.22.36;ICE;IL-1 beta-converting enzyme;IL-1BC;IL1BC;IL1BCE;Interleukin-1 beta convertase;Interleukin-1 beta-converting enzyme;p45;casp 1;caspase - 1;caspase -1;caspase 1;caspase i;caspase- 1;caspase-1 --an;caspase-i;converting enzyme il-1 beta;ice--an;ice-type;il 1betaconverting enzyme;il- 1 beta converting enzyme;il-1 beta -converting enzyme;il-1 beta converting enzy…	SWISSPROT_AC:P29466;SWISSPROT_ID:CASP1_HUMAN;EMBL:AK223503;EMBL:AP001153;EMBL:AY660536;EMBL:BC041689;EMBL:BC062327;EMBL:M87507;EMBL:U13697;EMBL:U13698;EMBL:U13699;EMBL:U13700;EMBL:X65019;RefSeq:NP_001214.1;RefSeq:NP_001244047.1;RefSeq:NP_001244048.1;RefSeq:NP_150634.1;RefSeq:NP_150635.1;RefSeq:NP_150636.1;RefSeq:NP_150637.1;ProteinModelPortal:P29466;STRING:9606.ENSP00000410076;SWISSPROT_AC_OLD:B5…
28315	CPB1 --> CPB	Expression	GeneID:1360;		4340909	Gene	CPB1	carboxypeptidase B1;CPB;CPB1;PASP;PCPB;Carboxypeptidase B;carboxypeptidase b-type;carboxypeptidase-b;CBPB1;EC 3.4.17.2;pancreas specific protein;Pancreas-specific protein;pcp beta;pcp-b;pcpbeta;	SWISSPROT_AC:P15086;SWISSPROT_ID:CBPB1_HUMAN;GeneID:1360;Ensembl:ENSG00000153002;HGNC:HGNC:2299;MIM:114852;Vega:OTTHUMG00000159520;protein_accession:AAA66973.1;protein_accession:AAH15338.1;protein_accession:AAP88912.1;protein_accession:ABM84632.1;protein_accession:ABM92164.1;protein_accession:CAA12163.1;protein_accession:CAH18222.1;protein_accession:EAW78903.1;protein_accession:EAW78904.1;protein…	56123	Protein	CPB	Carboxypeptidase B;CBPB1;CPB;CPB1;EC 3.4.17.2;Pancreas-specific protein;PASP;PCPB;carboxypeptidase b-type;carboxypeptidase B1;carboxypeptidase-b;pancreas specific protein;pcp beta;pcp-b;pcpbeta;	SWISSPROT_AC:P15086;SWISSPROT_ID:CBPB1_HUMAN;EMBL:AJ224866;EMBL:BC015338;EMBL:BT009910;EMBL:CH471052;EMBL:M81057;RefSeq:NP_001862.2;ProteinModelPortal:P15086;STRING:9606.ENSP00000282957;SWISSPROT_AC_OLD:O60834;SWISSPROT_AC_OLD:Q53XJ0;SWISSPROT_AC_OLD:Q96BQ8;SMR:P15086;GeneID:1360;KEGG:hsa:1360;PIR:A42332;eggNOG:COG2866;eggNOG:KOG2650;UniGene:Hs.477891;GO:GO:0004180;GO:GO:0004181;GO:GO:0005615;GO:…
28361	CPM --> CPM	Expression	GeneID:1368;		4340916	Gene	CPM	carboxypeptidase M;CPM;carboxypeptidase m-type;carboxypeptidase-m;CBPM;EC 3.4.17.12;	SWISSPROT_AC:P14384;SWISSPROT_ID:CBPM_HUMAN;GeneID:1368;Ensembl:ENSG00000135678;HGNC:HGNC:2311;MIM:114860;Vega:OTTHUMG00000169300;protein_accession:AAA35651.2;protein_accession:AAG47641.1;protein_accession:AAH22276.1;protein_accession:AAK69717.1;protein_accession:AAK69718.1;protein_accession:ABM84045.1;protein_accession:ABM87391.1;protein_accession:BAG35997.1;protein_accession:NP_001005502.1;prot…	56216	Protein	CPM	Carboxypeptidase M;CBPM;CPM;EC 3.4.17.12;carboxypeptidase m-type;carboxypeptidase-m;	SWISSPROT_AC:P14384;SWISSPROT_ID:CBPM_HUMAN;EMBL:AF262940;EMBL:AF262941;EMBL:AF262942;EMBL:AF262943;EMBL:AF262944;EMBL:AF262945;EMBL:AF262946;EMBL:AF262947;EMBL:AF368463;EMBL:AK313180;EMBL:BC022276;EMBL:J04970;RefSeq:NP_001005502.1;RefSeq:NP_001865.1;RefSeq:NP_938079.1;ProteinModelPortal:P14384;STRING:9606.ENSP00000339157;SWISSPROT_AC_OLD:B2R800;SWISSPROT_AC_OLD:Q9H2K9;SMR:P14384;GeneID:1368;KEGG…
29067	CCDC80 --> URB	Expression	GeneID:151887;		4358926	Gene	CCDC80	CCDC80;coiled-coil domain containing 80;DRO1;okuribin;SSG1;URB;CCD80;Coiled-coil domain-containing protein 80;Down-regulated by oncogenes protein 1;Up-regulated in BRS-3 deficient mouse homolog;	SWISSPROT_AC:Q76M96;SWISSPROT_ID:CCD80_HUMAN;GeneID:151887;Ensembl:ENSG00000091986;HGNC:HGNC:30649;MIM:608298;Vega:OTTHUMG00000159265;protein_accession:AAH42105.1;protein_accession:AAH73164.1;protein_accession:AAH86876.1;protein_accession:AAI10843.1;protein_accession:AAI16179.1;protein_accession:AAM33633.1;protein_accession:AAQ96742.1;protein_accession:AAS66643.1;protein_accession:AAS66644.1;prot…	57359	Protein	URB	CCD80;CCDC80;Coiled-coil domain-containing protein 80;Down-regulated by oncogenes protein 1;DRO1;Up-regulated in BRS-3 deficient mouse homolog;URB;coiled-coil domain containing 80;okuribin;SSG1;	SWISSPROT_AC:Q76M96;SWISSPROT_ID:CCD80_HUMAN;EMBL:AB052098;EMBL:AF506819;EMBL:AK075210;EMBL:AL833034;EMBL:AY333429;EMBL:AY526612;EMBL:AY548106;EMBL:AY548107;EMBL:BC042105;EMBL:BC073164;EMBL:BC086876;EMBL:BC110842;EMBL:BC116178;EMBL:BX647117;EMBL:BX647817;EMBL:CH471052;RefSeq:NP_955805.1;RefSeq:NP_955806.1;ProteinModelPortal:Q76M96;STRING:9606.ENSP00000206423;SWISSPROT_AC_OLD:D3DN67;SWISSPROT_AC_O…
29188	TMEM37 --> TMEM37	Expression	GeneID:140738;		4358313	Gene	TMEM37	PR;PR1;TMEM37;transmembrane protein 37;CCGL;Neuronal voltage-gated calcium channel gamma-like subunit;pr--an;pr-subtype;Voltage-dependent calcium channel gamma-like subunit;	SWISSPROT_AC:Q8WXS4;SWISSPROT_ID:CCGL_HUMAN;GeneID:140738;Ensembl:ENSG00000171227;HGNC:HGNC:18216;Vega:OTTHUMG00000153304;protein_accession:AAH46362.1;protein_accession:AAL50051.1;protein_accession:AAY14740.1;protein_accession:EAW95217.1;protein_accession:EAW95218.1;protein_accession:NP_899063.2;protein_accession:Q8WXS4.2;protein_accession:XP_005263655.1;protein_accession:XP_006712363.1;protein_a…	57501	Protein	TMEM37	CCGL;Neuronal voltage-gated calcium channel gamma-like subunit;PR;TMEM37;Transmembrane protein 37;Voltage-dependent calcium channel gamma-like subunit;pr--an;pr-subtype;PR1;	SWISSPROT_AC:Q8WXS4;SWISSPROT_ID:CCGL_HUMAN;EMBL:AC013275;EMBL:AF361356;RefSeq:NP_899063.2;ProteinModelPortal:Q8WXS4;STRING:9606.ENSP00000303148;GeneID:140738;KEGG:hsa:140738;eggNOG:ENOG410IE8N;eggNOG:ENOG4111WUN;UniGene:Hs.26216;GO:GO:0005244;GO:GO:0005262;GO:GO:0016021;HOGENOM:HOG000111447;CTD:140738;BioGrid:126681;PaxDb:Q8WXS4;HOVERGEN:HBG028482;InterPro:IPR029372;PRIDE:Q8WXS4;Pfam:PF15108;Bio…
29199	CCHCR1 --> Pg8	Expression	GeneID:54535;		4352153	Gene	CCHCR1	C6orf18;CCHCR1;coiled-coil alpha-helical rod protein 1;HCR;SBP;Alpha-helical coiled-coil rod protein;CCHCR;coiled-coil alpha-helical rod protein-1;pg 8;pg-8;Pg8;Putative gene 8 protein;	SWISSPROT_AC:Q8TD31;SWISSPROT_ID:CCHCR_HUMAN;GeneID:54535;Ensembl:ENSG00000204536;HGNC:HGNC:13930;MIM:605310;Vega:OTTHUMG00000031112;protein_accession:AAF74221.1;protein_accession:AAI10535.1;protein_accession:AAI10536.1;protein_accession:AAK55759.1;protein_accession:ABO30656.1;protein_accession:ABO30657.1;protein_accession:ABO30658.1;protein_accession:ABO30659.1;protein_accession:ABO30660.1;prote…	57514	Protein	Pg8	Alpha-helical coiled-coil rod protein;C6orf18;CCHCR;CCHCR1;Coiled-coil alpha-helical rod protein 1;HCR;Pg8;Putative gene 8 protein;coiled-coil alpha-helical rod protein-1;pg 8;pg-8;SBP;	SWISSPROT_AC:Q8TD31;SWISSPROT_ID:CCHCR_HUMAN;EMBL:AB029331;EMBL:AB029343;EMBL:AB088104;EMBL:AF216493;EMBL:AK000204;EMBL:AK000217;EMBL:AK000533;EMBL:AL662833;EMBL:AL662844;EMBL:AL773544;EMBL:AY029160;EMBL:BA000025;EMBL:BC110535;EMBL:CR753819;RefSeq:NP_001099033.1;RefSeq:NP_001099034.1;RefSeq:NP_061925.2;RefSeq:XP_011513005.1;RefSeq:XP_016866451.1;RefSeq:XP_016866452.1;RefSeq:XP_016866453.1;RefSeq:…
29228	CCL11 --> Eotaxin	Expression	GeneID:6356;		4344921	Gene	CCL11	C-C motif chemokine ligand 11;CCL11;SCYA11;C-C motif chemokine 11;c-c motif chemokine-11;ccl 11;ccl-11;chemokine c-c motif ligand 11;Eosinophil chemotactic protein;Eotaxin;scya 11;Small-inducible cytokine A11;	SWISSPROT_AC:P51671;SWISSPROT_ID:CCL11_HUMAN;GeneID:6356;Ensembl:ENSG00000172156;HGNC:HGNC:10610;MIM:601156;Vega:OTTHUMG00000132884;protein_accession:AAA98957.1;protein_accession:AAC50369.1;protein_accession:AAC51297.1;protein_accession:AAH17850.1;protein_accession:ABK41951.1;protein_accession:ABM82895.1;protein_accession:ABM86084.1;protein_accession:CAA93258.1;protein_accession:CAA99997.1;protei…	57646	Protein	Eotaxin	C-C motif chemokine 11;CCL11;Eosinophil chemotactic protein;Eotaxin;SCYA11;Small-inducible cytokine A11;C-C motif chemokine ligand 11;c-c motif chemokine-11;ccl 11;ccl-11;chemokine c-c motif ligand 11;scya 11;	SWISSPROT_AC:P51671;SWISSPROT_ID:CCL11_HUMAN;EMBL:BC017850;EMBL:D49372;EMBL:U34780;EMBL:U46572;EMBL:U46573;EMBL:Z69291;EMBL:Z75668;EMBL:Z75669;EMBL:Z92709;RefSeq:NP_002977.1;ProteinModelPortal:P51671;STRING:9606.ENSP00000302234;SWISSPROT_AC_OLD:P50877;SWISSPROT_AC_OLD:Q92490;SWISSPROT_AC_OLD:Q92491;SMR:P51671;GeneID:6356;KEGG:hsa:6356;PIR:JC4912;eggNOG:ENOG410J1ST;eggNOG:ENOG410YXJU;UniGene:Hs.54…
32524	HSPD1 --> Heat shock protein 60	Expression	GeneID:3329;		4342542	Gene	HSPD1	CPN60;GROEL;heat shock protein family D (Hsp60) member 1;HLD4;HSP-60;HSP60;HSP65;HSPD1;HuCHA60;SPG13;60 kDa chaperonin;60 kDa heat shock protein, mitochondrial;60-kda chaperonin;ch-60;CH60;Chaperonin 60;groel-type;Heat shock protein 60;heat shock protein-60;heat shock protein60;heat-shock protein 60;heat-shock protein-60;heat-shock-protein 60;Mitochondrial matrix protein P1;P60 lymphocyte protein…	SWISSPROT_AC:P10809;SWISSPROT_ID:CH60_HUMAN;GeneID:3329;Ensembl:ENSG00000144381;HGNC:HGNC:5261;MIM:118190;Vega:OTTHUMG00000154463;protein_accession:AAA36022.1;protein_accession:AAA60127.1;protein_accession:AAH02676.1;protein_accession:AAH03030.1;protein_accession:AAH67082.1;protein_accession:AAH73746.1;protein_accession:AAK60260.1;protein_accession:AAX93145.1;protein_accession:AAY24018.1;protein_…	63635	Protein	Heat shock protein 60	60 kDa chaperonin;60 kDa heat shock protein, mitochondrial;CH60;Chaperonin 60;CPN60;Heat shock protein 60;HSP-60;HSP60;HSPD1;HuCHA60;Mitochondrial matrix protein P1;P60 lymphocyte protein;60-kda chaperonin;ch-60;GROEL;groel-type;heat shock protein family D (Hsp60) member 1;heat shock protein-60;heat shock protein60;heat-shock protein 60;heat-shock protein-60;heat-shock-protein 60;HLD4;HSP65;spg1-…	SWISSPROT_AC:P10809;SWISSPROT_ID:CH60_HUMAN;EMBL:AC010746;EMBL:AC020550;EMBL:AC114809;EMBL:AJ250915;EMBL:AK301276;EMBL:AK312240;EMBL:BC002676;EMBL:BC003030;EMBL:BC067082;EMBL:BC073746;EMBL:DQ217936;EMBL:M22382;EMBL:M34664;RefSeq:NP_002147.2;RefSeq:NP_955472.1;ProteinModelPortal:P10809;STRING:9606.ENSP00000340019;SWISSPROT_AC_OLD:B2R5M6;SWISSPROT_AC_OLD:B7Z712;SWISSPROT_AC_OLD:Q38L19;SWISSPROT_AC_…
32697	CHDH --> CHD	Expression	GeneID:55349;		4352739	Gene	CHDH	CHDH;choline dehydrogenase;CDH;CHD;chd-type;Choline dehydrogenase, mitochondrial;EC 1.1.99.1;	SWISSPROT_AC:Q8NE62;SWISSPROT_ID:CHDH_HUMAN;GeneID:55349;Ensembl:ENSG00000016391;HGNC:HGNC:24288;Vega:OTTHUMG00000158281;protein_accession:AAH34502.1;protein_accession:ACE86630.1;protein_accession:ACE87312.1;protein_accession:BAG59966.1;protein_accession:CAB75961.1;protein_accession:EAW65296.1;protein_accession:EAW65297.1;protein_accession:NP_060867.2;protein_accession:Q8NE62.2;protein_accession:…	64249	Protein	CHD	CDH;CHD;CHDH;Choline dehydrogenase, mitochondrial;EC 1.1.99.1;chd-type;choline dehydrogenase;	SWISSPROT_AC:Q8NE62;SWISSPROT_ID:CHDH_HUMAN;EMBL:AC012467;EMBL:AJ272267;EMBL:BC034502;RefSeq:NP_060867.2;RefSeq:XP_016862286.1;RefSeq:XP_016862287.1;ProteinModelPortal:Q8NE62;STRING:9606.ENSP00000319851;SWISSPROT_AC_OLD:Q9NY17;SMR:Q8NE62;GeneID:55349;KEGG:hsa:55349;eggNOG:COG2303;eggNOG:KOG1238;UniGene:Hs.126688;UniGene:Hs.729536;GO:GO:0005743;GO:GO:0008812;GO:GO:0019285;GO:GO:0042426;GO:GO:00506…
34659	CLDN5 --> Claudin-5	Expression	GeneID:7122;		4345598	Gene	CLDN5	AWAL;BEC1;claudin 5;CLDN5;CPETRL1;TMVCF;Claudin-5;claudin5;CLD5;cldn 5;cldn-5;TMDVCF;Transmembrane protein deleted in VCFS;	SWISSPROT_AC:O00501;SWISSPROT_ID:CLD5_HUMAN;GeneID:7122;Ensembl:ENSG00000184113;HGNC:HGNC:2047;MIM:602101;Vega:OTTHUMG00000150441;protein_accession:AAC51364.1;protein_accession:AAH02404.1;protein_accession:AAH19290.2;protein_accession:AAH32363.1;protein_accession:AAP35918.1;protein_accession:BAD96186.1;protein_accession:BAG52573.1;protein_accession:CAG30306.1;protein_accession:CAK54412.1;protein_…	67895	Protein	Claudin-5	AWAL;Claudin-5;CLD5;CLDN5;TMDVCF;TMVCF;Transmembrane protein deleted in VCFS;BEC1;claudin 5;claudin5;cldn 5;cldn-5;CPETRL1;	SWISSPROT_AC:O00501;SWISSPROT_ID:CLD5_HUMAN;EMBL:AC000082;EMBL:AF000959;EMBL:AK092561;EMBL:BC002404;EMBL:BC019290;EMBL:BC032363;EMBL:BT007254;EMBL:CR456420;RefSeq:NP_001124333.1;RefSeq:NP_003268.2;ProteinModelPortal:O00501;STRING:9606.ENSP00000384554;SWISSPROT_AC_OLD:B3KS11;SWISSPROT_AC_OLD:Q53XW2;SWISSPROT_AC_OLD:Q8WUW3;SMR:O00501;GeneID:7122;KEGG:hsa:7122;eggNOG:ENOG410IJT1;eggNOG:ENOG410Y9S8;U…
37056	COL11A2 --> COL11A2	Expression	GeneID:1302;		4340865	Gene	COL11A2	COL11A2;collagen type XI alpha 2 chain;DFNA13;DFNB53;FBCG2;HKE5;PARP;STL3;COBA2;col11a-2;col11alpha2;collagen alpha 2(xi);collagen alpha-2(xi);Collagen alpha-2(XI) chain;collagen alpha2(xi);collagen type xi alpha-2;collagen type xi alpha2;dfna 13;parp-type;stl 3;stl-3;	SWISSPROT_AC:P13942;SWISSPROT_ID:COBA2_HUMAN;GeneID:1302;Ensembl:ENSG00000204248;HGNC:HGNC:2187;MIM:120290;Vega:OTTHUMG00000031036;protein_accession:AAA35498.1;protein_accession:AAA52034.1;protein_accession:AAC17464.1;protein_accession:AAC17465.1;protein_accession:AAC50213.1;protein_accession:AAC50214.1;protein_accession:AAC50215.1;protein_accession:AAH53886.1;protein_accession:BAC85467.1;protein…	74165	Protein	COL11A2	COBA2;COL11A2;Collagen alpha-2(XI) chain;col11a-2;col11alpha2;collagen alpha 2(xi);collagen alpha-2(xi);collagen alpha2(xi);collagen type XI alpha 2 chain;collagen type xi alpha-2;collagen type xi alpha2;dfna 13;DFNA13;DFNB53;FBCG2;HKE5;PARP;parp-type;stl 3;stl-3;STL3;	SWISSPROT_AC:P13942;SWISSPROT_ID:COBA2_HUMAN;EMBL:AL031228;EMBL:AL645940;EMBL:AL662824;EMBL:AL844527;EMBL:AL845446;EMBL:BC053886;EMBL:CH471081;EMBL:CR759733;EMBL:CR936877;EMBL:J04974;EMBL:L18987;EMBL:U32169;EMBL:U41065;EMBL:U41066;EMBL:U41067;EMBL:U41069;RefSeq:NP_001157243.1;RefSeq:NP_542411.2;RefSeq:NP_542412.2;RefSeq:XP_016865739.1;ProteinModelPortal:P13942;SWISSPROT_AC_OLD:A6NLX2;SWISSPROT_AC…
37724	POMC --> POMC	Expression	GeneID:5443;		4344169	Gene	POMC	ACTH;CLIP;LPH;MSH;NPP;POC;POMC;proopiomelanocortin;clip-type;COLI;Corticotropin-lipotropin;msh-isoform;npp-type;pro opiomelanocortin;pro- opiomelanocortin;Pro-opiomelanocortin;	SWISSPROT_AC:P01189;SWISSPROT_ID:COLI_HUMAN;GeneID:5443;Ensembl:ENSG00000115138;HGNC:HGNC:9201;MIM:176830;Vega:OTTHUMG00000094764;protein_accession:AAA35799.1;protein_accession:AAA60139.1;protein_accession:AAA60140.1;protein_accession:AAB59621.1;protein_accession:AAC60644.1;protein_accession:AAH65832.1;protein_accession:AAV38721.1;protein_accession:AAY24354.1;protein_accession:ABI63371.1;protein_…	75856	Protein	POMC	COLI;Corticotropin-lipotropin;POMC;Pro-opiomelanocortin;ACTH;CLIP;clip-type;LPH;MSH;msh-isoform;NPP;npp-type;POC;pro opiomelanocortin;pro- opiomelanocortin;proopiomelanocortin;	SWISSPROT_AC:P01189;SWISSPROT_ID:COLI_HUMAN;EMBL:AC012457;EMBL:BC065832;EMBL:CH471053;EMBL:J00291;EMBL:J00292;EMBL:M25896;EMBL:M38297;EMBL:V01510;RefSeq:NP_000930.1;RefSeq:NP_001030333.1;RefSeq:NP_001306133.1;RefSeq:NP_001306134.1;ProteinModelPortal:P01189;STRING:9606.ENSP00000264708;SWISSPROT_AC_OLD:P78442;SWISSPROT_AC_OLD:Q53T23;SWISSPROT_AC_OLD:Q9UD39;SWISSPROT_AC_OLD:Q9UD40;SMR:P01189;GeneID:…
41721	CTNNBL1 --> NAP	Expression	GeneID:56259;		4353209	Gene	CTNNBL1	C20orf33;catenin beta like 1;CTNNBL1;dJ633O20.1;NAP;P14L;PP8304;associated nuclear protein;Beta-catenin-like protein 1;catenin-beta like 1;CTBL1;nuclear associated protein;nuclear protein associated;Nuclear-associated protein;protein-associated nuclear;Testis development protein NYD-SP19;	SWISSPROT_AC:Q8WYA6;SWISSPROT_ID:CTBL1_HUMAN;GeneID:56259;Ensembl:ENSG00000132792;HGNC:HGNC:15879;MIM:611537;Vega:OTTHUMG00000032428;protein_accession:AAH22802.1;protein_accession:AAI21006.1;protein_accession:AAI21007.1;protein_accession:AAK53407.1;protein_accession:AAL69567.1;protein_accession:AAQ15267.1;protein_accession:BAB14992.1;protein_accession:BAC11121.1;protein_accession:BAD96312.1;prote…	83975	Protein	NAP	Beta-catenin-like protein 1;C20orf33;CTBL1;CTNNBL1;NAP;Nuclear-associated protein;Testis development protein NYD-SP19;associated nuclear protein;catenin beta like 1;catenin-beta like 1;dJ633O20.1;nuclear associated protein;nuclear protein associated;P14L;PP8304;protein-associated nuclear;	SWISSPROT_AC:Q8WYA6;SWISSPROT_ID:CTBL1_HUMAN;EMBL:AF239607;EMBL:AF367471;EMBL:AF370431;EMBL:AK024761;EMBL:AK074663;EMBL:AK222592;EMBL:AK293420;EMBL:AL023804;EMBL:AL109964;EMBL:AL118499;EMBL:BC022802;EMBL:BC121005;EMBL:BC121006;RefSeq:NP_001268424.1;RefSeq:NP_110517.2;RefSeq:XP_011527219.1;ProteinModelPortal:Q8WYA6;STRING:9606.ENSP00000355050;SWISSPROT_AC_OLD:B4DE16;SWISSPROT_AC_OLD:Q0VAL9;SWISSPR…
48655	HSD11B1 --> HSD11B1	Expression	GeneID:3290;		4342511	Gene	HSD11B1	11-beta-HSD1;11-DH;CORTRD2;HDL;HSD11;HSD11B;HSD11B1;HSD11L;hydroxysteroid 11-beta dehydrogenase 1;SDR26C1;11 beta -hydroxysteroid dehydrogenase type 1;11 beta hsd type 1;11 beta hsd-1;11 beta hsd1;11 beta hydroxysteroid dehydrogenase isoform 1;11 beta hydroxysteroid dehydrogenase type 1;11 beta hydroxysteroid dehydrogenase type i;11 beta-hsd 1;11 beta-hsd type 1;11 beta-hsd-1;11 beta-hsd-i;11 bet…	SWISSPROT_AC:P28845;SWISSPROT_ID:DHI1_HUMAN;GeneID:3290;Ensembl:ENSG00000117594;HGNC:HGNC:5208;MIM:600713;Vega:OTTHUMG00000036481;protein_accession:AAC31757.1;protein_accession:AAH12593.1;protein_accession:AAK83653.1;protein_accession:ABM83838.1;protein_accession:ABW03522.1;protein_accession:AHW56509.1;protein_accession:BAG36688.1;protein_accession:EAW93445.1;protein_accession:EAW93446.1;protein_…	101713	Protein	HSD11B1	11-beta-HSD1;11-beta-hydroxysteroid dehydrogenase 1;11-DH;Corticosteroid 11-beta-dehydrogenase isozyme 1;DHI1;EC 1.1.1.146;HSD11;HSD11B1;HSD11L;SDR26C1;Short chain dehydrogenase/reductase family 26C member 1;11 beta -hydroxysteroid dehydrogenase type 1;11 beta hsd type 1;11 beta hsd-1;11 beta hsd1;11 beta hydroxysteroid dehydrogenase isoform 1;11 beta hydroxysteroid dehydrogenase type 1;11 beta h…	SWISSPROT_AC:P28845;SWISSPROT_ID:DHI1_HUMAN;EMBL:AK313973;EMBL:AL022398;EMBL:AL031316;EMBL:AY044083;EMBL:AY044084;EMBL:BC012593;EMBL:CH471100;EMBL:M76661;EMBL:M76662;EMBL:M76663;EMBL:M76664;EMBL:M76665;RefSeq:NP_001193670.1;RefSeq:NP_005516.1;RefSeq:NP_861420.1;ProteinModelPortal:P28845;STRING:9606.ENSP00000261465;SWISSPROT_AC_OLD:B2R9Z1;SWISSPROT_AC_OLD:D3DT89;SMR:P28845;GeneID:3290;KEGG:hsa:329…
48869	DHX40 --> DDX40	Expression	GeneID:79665;		4354749	Gene	DHX40	ARG147;DDX40;DEAH-box helicase 40;DHX40;PAD;arg 147;arg-147;DEAH box protein 40;EC 3.6.4.13;pad protein;pad-an;pad-type;Probable ATP-dependent RNA helicase DHX40;protein of pad;Protein PAD;	SWISSPROT_AC:Q8IX18;SWISSPROT_ID:DHX40_HUMAN;GeneID:79665;Ensembl:ENSG00000108406;HGNC:HGNC:18018;MIM:607570;Vega:OTTHUMG00000179401;protein_accession:AAF70326.1;protein_accession:AAH24187.1;protein_accession:AAK32122.1;protein_accession:AAN77932.1;protein_accession:ABM81835.1;protein_accession:ABM84986.1;protein_accession:BAB15226.1;protein_accession:BAG52339.1;protein_accession:BAG53107.1;prote…	102096	Protein	DDX40	DDX40;DEAH box protein 40;DHX40;EC 3.6.4.13;Probable ATP-dependent RNA helicase DHX40;Protein PAD;arg 147;arg-147;ARG147;DEAH-box helicase 40;PAD;pad protein;pad-an;pad-type;protein of pad;	SWISSPROT_AC:Q8IX18;SWISSPROT_ID:DHX40_HUMAN;EMBL:AC004167;EMBL:AC091271;EMBL:AF260270;EMBL:AF319521;EMBL:AF461690;EMBL:AK025713;EMBL:AK095681;EMBL:AL832510;EMBL:BC024187;RefSeq:NP_001159773.1;RefSeq:NP_078888.4;ProteinModelPortal:Q8IX18;STRING:9606.ENSP00000251241;SWISSPROT_AC_OLD:B3KTJ5;SWISSPROT_AC_OLD:C9JR60;SWISSPROT_AC_OLD:Q5JPH4;SWISSPROT_AC_OLD:Q8TC86;SWISSPROT_AC_OLD:Q8WY53;SWISSPROT_AC_…
51721	DPP4 --> CD26	Expression	GeneID:1803;		4341262	Gene	DPP4	ADABP;ADCP2;CD26;dipeptidyl peptidase 4;DPP4;DPPIV;TP103;ADCP-2;Adenosine deaminase complexing protein 2;adenosine deaminase complexing protein-2;antigen cd26;cd 26;cd 26 antigen;CD26 antigen;dipeptidyl peptidase - 4;dipeptidyl peptidase -4;Dipeptidyl peptidase IV;dipeptidyl peptidase type iv;dipeptidyl peptidase type-4;dipeptidyl peptidase- 4;dipeptidyl peptidase--4;dipeptidyl peptidase-4;dipept…	SWISSPROT_AC:P27487;SWISSPROT_ID:DPP4_HUMAN;GeneID:1803;Ensembl:ENSG00000197635;HGNC:HGNC:3009;MIM:102720;Vega:OTTHUMG00000132056;protein_accession:AAA51943.1;protein_accession:AAA52308.1;protein_accession:AAB35614.1;protein_accession:AAB60646.1;protein_accession:AAH13329.2;protein_accession:AAH65265.1;protein_accession:AAX93179.1;protein_accession:BAG70153.1;protein_accession:BAG70302.1;protein_…	108900	Protein	CD26	ADABP;ADCP-2;ADCP2;Adenosine deaminase complexing protein 2;CD26;CD26 antigen;Dipeptidyl peptidase 4;Dipeptidyl peptidase IV;DPP IV;DPP4;EC 3.4.14.5;T-cell activation antigen CD26;TP103;adenosine deaminase complexing protein-2;antigen cd26;cd 26;cd 26 antigen;dipeptidyl peptidase - 4;dipeptidyl peptidase -4;dipeptidyl peptidase type iv;dipeptidyl peptidase type-4;dipeptidyl peptidase- 4;dipeptidy…	SWISSPROT_AC:P27487;SWISSPROT_ID:DPP4_HUMAN;EMBL:AB451339;EMBL:AB451488;EMBL:AC008063;EMBL:BC013329;EMBL:BC065265;EMBL:CH471058;EMBL:M74777;EMBL:M80536;EMBL:S79876;EMBL:U13710;EMBL:U13711;EMBL:U13712;EMBL:U13713;EMBL:U13714;EMBL:U13715;EMBL:U13716;EMBL:U13717;EMBL:U13718;EMBL:U13719;EMBL:U13720;EMBL:U13721;EMBL:U13722;EMBL:U13723;EMBL:U13724;EMBL:U13725;EMBL:U13726;EMBL:U13727;EMBL:U13728;EMBL:U1…
55822	EGR1 --> EGR-1	Expression	GeneID:1958;		4341382	Gene	EGR1	AT225;early growth response 1;EGR1;G0S30;KROX-24;NGFI-A;TIS8;ZIF-268;ZNF225;early growth response -1;Early growth response protein 1;early growth response protein-1;early growth response-1;early growth response1;early growth-response protein 1;early-growth response 1;early-growth response protein 1;early-growth response-1;egr 1;EGR-1;egr-i;krox 24;KROX24;Nerve growth factor-induced protein A;ngfi…	SWISSPROT_AC:P18146;SWISSPROT_ID:EGR1_HUMAN;GeneID:1958;Ensembl:ENSG00000120738;HGNC:HGNC:3238;MIM:128990;Vega:OTTHUMG00000129197;protein_accession:AAA35815.1;protein_accession:AAH73983.1;protein_accession:ACE86880.1;protein_accession:ACE87567.1;protein_accession:AIR76490.1;protein_accession:BAG60386.1;protein_accession:BAG62672.1;protein_accession:CAA36777.1;protein_accession:CAB46678.1;protein_…	119031	Protein	EGR-1	AT225;Early growth response protein 1;EGR-1;EGR1;KROX24;Nerve growth factor-induced protein A;NGFI-A;Transcription factor ETR103;Transcription factor Zif268;Zinc finger protein 225;Zinc finger protein Krox-24;ZNF225;early growth response -1;early growth response 1;early growth response protein-1;early growth response-1;early growth response1;early growth-response protein 1;early-growth response 1…	SWISSPROT_AC:P18146;SWISSPROT_ID:EGR1_HUMAN;EMBL:BC073983;EMBL:M62829;EMBL:M80583;EMBL:X52541;RefSeq:NP_001955.1;ProteinModelPortal:P18146;STRING:9606.ENSP00000239938;SMR:P18146;GeneID:1958;KEGG:hsa:1958;PIR:A41211;eggNOG:COG5048;eggNOG:KOG1721;UniGene:Hs.326035;UniGene:Hs.708393;GO:GO:0000122;GO:GO:0000976;GO:GO:0000977;GO:GO:0001077;GO:GO:0001666;GO:GO:0002931;GO:GO:0003677;GO:GO:0003700;GO:GO:…
58769	ERMAP --> ERMAP	Expression	GeneID:114625;		4357073	Gene	ERMAP	BTN5;ERMAP;erythroblast membrane associated protein (Scianna blood group);PRO2801;RD;SC;erythroid membrane associated protein;Erythroid membrane-associated protein;hERMAP;Radin blood group antigen;sc-type;Scianna blood group antigen;	SWISSPROT_AC:Q96PL5;SWISSPROT_ID:ERMAP_HUMAN;GeneID:114625;Ensembl:ENSG00000164010;HGNC:HGNC:15743;MIM:609017;Vega:OTTHUMG00000007619;protein_accession:AAF69653.1;protein_accession:AAH99703.1;protein_accession:AAH99707.1;protein_accession:AAH99712.1;protein_accession:AAH99713.1;protein_accession:AAL08411.1;protein_accession:AAL08412.1;protein_accession:AAL11456.1;protein_accession:AAT66409.1;prot…	124903	Protein	ERMAP	ERMAP;Erythroid membrane-associated protein;hERMAP;Radin blood group antigen;RD;SC;Scianna blood group antigen;BTN5;erythroblast membrane associated protein (Scianna blood group);erythroid membrane associated protein;PRO2801;sc-type;	SWISSPROT_AC:Q96PL5;SWISSPROT_ID:ERMAP_HUMAN;EMBL:AF311284;EMBL:AF311285;EMBL:AJ505028;EMBL:AJ505036;EMBL:AJ505037;EMBL:AJ505038;EMBL:AJ505039;EMBL:AJ505040;EMBL:AJ505041;EMBL:AJ505042;EMBL:AJ505044;EMBL:AJ505045;EMBL:AJ505046;EMBL:AJ505047;EMBL:AJ505048;EMBL:AJ505049;EMBL:AJ505050;EMBL:AL512353;EMBL:AY049028;EMBL:AY644424;EMBL:BC099703;EMBL:BC099707;EMBL:BC099712;EMBL:BC099713;EMBL:BX537371;EMBL…
59459	ETV3 --> METS	Expression	GeneID:2117;		4341509	Gene	ETV3	bA110J1.4;ETS variant 3;ETV3;METS;PE-1;PE1;ETS domain transcriptional repressor PE1;ETS translocation variant 3;etv 3;mets-type;Mitogenic Ets transcriptional suppressor;	SWISSPROT_AC:P41162;SWISSPROT_ID:ETV3_HUMAN;GeneID:2117;Ensembl:ENSG00000117036;HGNC:HGNC:3492;MIM:164873;Vega:OTTHUMG00000034298;protein_accession:AAA60949.1;protein_accession:AAH22868.1;protein_accession:AAK56846.1;protein_accession:ABM84081.1;protein_accession:ABM87757.1;protein_accession:BAG65539.1;protein_accession:BAH14645.1;protein_accession:EAW52888.1;protein_accession:EAW52889.1;protein_…	126443	Protein	METS	ETS domain transcriptional repressor PE1;ETS translocation variant 3;ETV3;METS;Mitogenic Ets transcriptional suppressor;PE-1;PE1;bA110J1.4;ETS variant 3;etv 3;mets-type;	SWISSPROT_AC:P41162;SWISSPROT_ID:ETV3_HUMAN;EMBL:AF218540;EMBL:AK304789;EMBL:AK316274;EMBL:AL157713;EMBL:BC022868;EMBL:CH471121;EMBL:L16464;RefSeq:NP_001138784.1;RefSeq:NP_005231.1;RefSeq:XP_006711273.1;ProteinModelPortal:P41162;STRING:9606.ENSP00000357175;SWISSPROT_AC_OLD:B4E3M7;SWISSPROT_AC_OLD:Q8TAC8;SWISSPROT_AC_OLD:Q9BX30;SMR:P41162;GeneID:2117;KEGG:hsa:2117;PIR:A54308;eggNOG:ENOG410Z0ZF;egg…
61953	FAM3B --> PANDER	Expression	GeneID:54097;		4352034	Gene	FAM3B	C21orf11;C21orf76;FAM3B;family with sequence similarity 3 member B;ORF9;PANDER;PRED44;Cytokine-like protein 2-21;fam3b protein;Pancreatic-derived factor;Protein FAM3B;	SWISSPROT_AC:P58499;SWISSPROT_ID:FAM3B_HUMAN;GeneID:54097;Ensembl:ENSG00000183844;HGNC:HGNC:1253;MIM:608617;Vega:OTTHUMG00000086752;protein_accession:AAH57829.1;protein_accession:AAK74134.1;protein_accession:AAL34495.1;protein_accession:AAM94280.1;protein_accession:AAQ88824.1;protein_accession:ADR82668.1;protein_accession:BAH13625.1;protein_accession:CAC83974.1;protein_accession:CAM55969.1;protei…	132220	Protein	PANDER	C21orf11;C21orf76;Cytokine-like protein 2-21;FAM3B;Pancreatic-derived factor;PANDER;Protein FAM3B;fam3b protein;family with sequence similarity 3 member B;ORF9;PRED44;	SWISSPROT_AC:P58499;SWISSPROT_ID:FAM3B_HUMAN;EMBL:AF375989;EMBL:AF494379;EMBL:AJ409094;EMBL:AY040086;EMBL:AY358459;EMBL:BC057829;RefSeq:NP_478066.3;RefSeq:NP_996847.1;ProteinModelPortal:P58499;STRING:9606.ENSP00000350673;SMR:P58499;GeneID:54097;KEGG:hsa:54097;eggNOG:ENOG410IJKD;eggNOG:ENOG4111GER;UniGene:Hs.473877;UniGene:Hs.670704;GO:GO:0005125;GO:GO:0005576;GO:GO:0005615;GO:GO:0006915;GO:GO:003…
63658	AHSG --> Fetuin-A	Expression	GeneID:197;		4339964	Gene	AHSG	A2HS;AHS;AHSG;alpha 2-HS glycoprotein;FETUA;HSGA;alpha 2 hs glycoprotein;alpha 2 hs-glycoprotein;alpha 2-hs - glycoprotein;alpha 2-hs-glycoprotein;alpha- 2-hs-glycoprotein;alpha-2 hs glycoprotein;alpha-2 hs-glycoprotein;alpha-2-hs glycoprotein;Alpha-2-HS-glycoprotein;Alpha-2-Z-globulin;alpha2 hs glycoprotein;alpha2 hs-glycoprotein;alpha2-hs glycoprotein;alpha2-hs-glycoprotein;Ba-alpha-2-glycoprot…	SWISSPROT_AC:P02765;SWISSPROT_ID:FETUA_HUMAN;GeneID:197;Ensembl:ENSG00000145192;HGNC:HGNC:349;MIM:138680;Vega:OTTHUMG00000156605;protein_accession:AAA51683.1;protein_accession:AAB29984.1;protein_accession:AAH48198.1;protein_accession:AAH52590.1;protein_accession:ADQ32184.1;protein_accession:BAA22651.1;protein_accession:BAA22652.1;protein_accession:BAA92189.1;protein_accession:BAF85440.1;protein_a…	135591	Protein	Fetuin-A	AHSG;Alpha-2-HS-glycoprotein;Alpha-2-Z-globulin;Ba-alpha-2-glycoprotein;FETUA;Fetuin-A;A2HS;AHS;alpha 2 hs glycoprotein;alpha 2 hs-glycoprotein;alpha 2-hs - glycoprotein;alpha 2-HS glycoprotein;alpha 2-hs-glycoprotein;alpha- 2-hs-glycoprotein;alpha-2 hs glycoprotein;alpha-2 hs-glycoprotein;alpha-2-hs glycoprotein;alpha2 hs glycoprotein;alpha2 hs-glycoprotein;alpha2-hs glycoprotein;alpha2-hs-glyco…	SWISSPROT_AC:P02765;SWISSPROT_ID:FETUA_HUMAN;EMBL:AB038689;EMBL:AC068631;EMBL:AF119895;EMBL:AK292751;EMBL:AK312969;EMBL:BC048198;EMBL:BC052590;EMBL:CH471052;EMBL:D67012;EMBL:D67013;EMBL:M16961;RefSeq:NP_001613.2;ProteinModelPortal:P02765;STRING:9606.ENSP00000393887;SWISSPROT_AC_OLD:A8K9N6;SWISSPROT_AC_OLD:B2R7G1;SWISSPROT_AC_OLD:O14961;SWISSPROT_AC_OLD:O14962;SWISSPROT_AC_OLD:Q9P152;SMR:P02765;Ge…
63783	FGF21 --> FGF21	Expression	GeneID:26291;		4349970	Gene	FGF21	FGF21;fibroblast growth factor 21;fgf 21;FGF-21;fgf2 1;fibroblast growth factor -21;fibroblast growth factor-21;	SWISSPROT_AC:Q9NSA1;SWISSPROT_ID:FGF21_HUMAN;GeneID:26291;Ensembl:ENSG00000105550;HGNC:HGNC:3678;MIM:609436;Vega:OTTHUMG00000183326;protein_accession:AAH18404.1;protein_accession:AAQ89444.1;protein_accession:ABI75345.1;protein_accession:ABM82712.1;protein_accession:ABM85896.1;protein_accession:BAA99415.1;protein_accession:CAC41219.1;protein_accession:CBL54507.1;protein_accession:CBY65805.1;protei…	135752	Protein	FGF21	FGF-21;FGF21;Fibroblast growth factor 21;fgf 21;fgf2 1;fibroblast growth factor -21;fibroblast growth factor-21;	SWISSPROT_AC:Q9NSA1;SWISSPROT_ID:FGF21_HUMAN;EMBL:AB021975;EMBL:AY359086;EMBL:BC018404;EMBL:CH471177;EMBL:DQ847413;RefSeq:NP_061986.1;ProteinModelPortal:Q9NSA1;STRING:9606.ENSP00000222157;SWISSPROT_AC_OLD:Q8N683;SMR:Q9NSA1;GeneID:26291;KEGG:hsa:26291;eggNOG:ENOG4111IPH;eggNOG:KOG3885;UniGene:Hs.283015;GO:GO:0005576;GO:GO:0005615;GO:GO:0005623;GO:GO:0007165;GO:GO:0007267;GO:GO:0008284;GO:GO:001089…
63790	FGF2 --> bFGF	Expression	GeneID:2247;		4341617	Gene	FGF2	BFGF;FGF-2;FGF2;FGFB;fibroblast growth factor 2;HBGF-2;Basic fibroblast growth factor;basic fibroblast growth-factor;basic fibroblast-growth factor;basic fibroblast-growth-factor;basic-fibroblast growth factor;basic-fibroblast-growth-factor;bfgf-isoform;bfgf-type;factor basic fibroblast growth;factor of basic fibroblast growth;factor-basic fibroblast growth;fgf -2;fgf 2;fgf beta;fgf type 2;fgf- 2…	SWISSPROT_AC:P09038;SWISSPROT_ID:FGF2_HUMAN;GeneID:2247;Ensembl:ENSG00000138685;HGNC:HGNC:3676;MIM:134920;Vega:OTTHUMG00000039506;protein_accession:AAA52448.1;protein_accession:AAA52531.1;protein_accession:AAA52532.1;protein_accession:AAA52533.1;protein_accession:AAA52534.1;protein_accession:AAB21432.2;protein_accession:AAD13853.1;protein_accession:AAI66646.1;protein_accession:AAV70487.1;protein_…	135766	Protein	bFGF	Basic fibroblast growth factor;bFGF;FGF-2;FGF2;FGFB;Fibroblast growth factor 2;HBGF-2;Heparin-binding growth factor 2;basic fibroblast growth-factor;basic fibroblast-growth factor;basic fibroblast-growth-factor;basic-fibroblast growth factor;basic-fibroblast-growth-factor;bfgf-isoform;bfgf-type;factor basic fibroblast growth;factor of basic fibroblast growth;factor-basic fibroblast growth;fgf -2;…	SWISSPROT_AC:P09038;SWISSPROT_ID:FGF2_HUMAN;EMBL:AB451321;EMBL:AB451450;EMBL:AC021205;EMBL:AY820133;EMBL:CH471056;EMBL:EF506888;EMBL:J04513;EMBL:M17599;EMBL:M27968;EMBL:S47380;EMBL:S81809;EMBL:X04431;EMBL:X04432;EMBL:X04433;EMBL:Y13468;RefSeq:NP_001997.5;ProteinModelPortal:P09038;STRING:9606.ENSP00000264498;SWISSPROT_AC_OLD:A4LBB8;SWISSPROT_AC_OLD:O00527;SWISSPROT_AC_OLD:P78443;SWISSPROT_AC_OLD:Q…
65001	FLNA --> FLNA	Expression	GeneID:2316;		4341680	Gene	FLNA	ABP-280;ABPX;CSBS;CVD1;filamin A;FLN;FLN-A;FLN1;FLNA;FMD;MNS;NHBP;OPD;OPD1;OPD2;XLVD;XMVD;abp 280;abp280;actin binding protein 280;actin binding protein-280;Actin-binding protein 280;actin-binding protein of 280;actin-binding protein-280;Alpha-filamin;cvd type 1;cvd-1;cvd-i;endothelial actin binding protein;Endothelial actin-binding protein;filamin 1;Filamin-1;Filamin-A;filamina;fmd-type;Non-musc…	SWISSPROT_AC:P21333;SWISSPROT_ID:FLNA_HUMAN;GeneID:2316;Ensembl:ENSG00000196924;HGNC:HGNC:3754;MIM:300017;Vega:OTTHUMG00000022712;protein_accession:AAA92644.1;protein_accession:AAH14654.1;protein_accession:AAH41179.1;protein_accession:AAH67111.1;protein_accession:AAI09290.3;protein_accession:ADU87644.1;protein_accession:AIG59194.1;protein_accession:BAB84874.1;protein_accession:BAC03408.3;protein_…	138629	Protein	FLNA	ABP-280;Actin-binding protein 280;Alpha-filamin;Endothelial actin-binding protein;Filamin-1;Filamin-A;FLN;FLN-A;FLN1;FLNA;Non-muscle filamin;abp 280;abp280;ABPX;actin binding protein 280;actin binding protein-280;actin-binding protein of 280;actin-binding protein-280;CSBS;cvd type 1;cvd-1;cvd-i;CVD1;endothelial actin binding protein;filamin 1;filamin A;filamina;FMD;fmd-type;MNS;NHBP;OPD;opd i;opd…	SWISSPROT_AC:P21333;SWISSPROT_ID:FLNA_HUMAN;EMBL:AB593010;EMBL:AK090427;EMBL:BX664723;EMBL:BX936346;EMBL:CH471172;EMBL:GU727643;EMBL:L44140;EMBL:X53416;EMBL:X70082;EMBL:X70085;RefSeq:NP_001104026.1;RefSeq:NP_001447.2;ProteinModelPortal:P21333;STRING:9606.ENSP00000358866;SWISSPROT_AC_OLD:E9KL45;SWISSPROT_AC_OLD:Q5HY53;SWISSPROT_AC_OLD:Q5HY55;SWISSPROT_AC_OLD:Q8NF52;SMR:P21333;GeneID:2316;KEGG:hsa:…
65993	FOXO1 --> FOXO1	Expression	GeneID:2308;		4341672	Gene	FOXO1	FKH1;FKHR;forkhead box O1;FOXO1;FOXO1A;forkhead box o -1;forkhead box o 1;forkhead box o-1;forkhead box o1 protein;forkhead box protein o 1;Forkhead box protein O1;Forkhead box protein O1A;forkhead box protein-o1;forkhead box-o1;Forkhead in rhabdomyosarcoma;forkhead-box-o1;foxo 1;foxo-1;foxo1 a;type-foxo1;	SWISSPROT_AC:Q12778;SWISSPROT_ID:FOXO1_HUMAN;GeneID:2308;Ensembl:ENSG00000150907;HGNC:HGNC:3819;MIM:136533;Vega:OTTHUMG00000016775;protein_accession:AAA03629.1;protein_accession:AAC39591.1;protein_accession:AAH21981.1;protein_accession:AAH70065.3;protein_accession:AAP36123.1;protein_accession:EAX08627.1;protein_accession:NP_002006.2;protein_accession:Q12778.2;protein_accession:XP_011533310.1;prot…	141296	Protein	FOXO1	FKHR;Forkhead box protein O1;Forkhead box protein O1A;Forkhead in rhabdomyosarcoma;FOXO1;FOXO1A;FKH1;forkhead box o -1;forkhead box o 1;forkhead box o-1;forkhead box O1;forkhead box o1 protein;forkhead box protein o 1;forkhead box protein-o1;forkhead box-o1;forkhead-box-o1;foxo 1;foxo-1;foxo1 a;type-foxo1;	SWISSPROT_AC:Q12778;SWISSPROT_ID:FOXO1_HUMAN;EMBL:AF032885;EMBL:AL133318;EMBL:AL355132;EMBL:BC021981;EMBL:BC070065;EMBL:BT007455;EMBL:U02310;RefSeq:NP_002006.2;ProteinModelPortal:Q12778;STRING:9606.ENSP00000368880;SWISSPROT_AC_OLD:O43523;SWISSPROT_AC_OLD:Q5VYC7;SWISSPROT_AC_OLD:Q6NSK6;SMR:Q12778;GeneID:2308;KEGG:hsa:2308;PIR:S40521;eggNOG:COG5025;eggNOG:KOG2294;UniGene:Hs.370666;GO:GO:0000981;GO:…
67786	GAPDH --> GAPDH	Expression	GeneID:2597;		4341923	Gene	GAPDH	G3PD;GAPD;GAPDH;glyceraldehyde-3-phosphate dehydrogenase;HEL-S-162eP;EC 1.2.1.12;EC 2.6.99.-;G3P;glyceraldehyde -3-phosphate dehydrogenase;glyceraldehyde 3 phosphate dehydrogenase;glyceraldehyde 3-phosphate dehydrogenase;glyceraldehyde 3-phosphate-dehydrogenase;glyceraldehyde- 3- phosphate dehydrogenase;glyceraldehyde- 3-phosphate dehydrogenase;glyceraldehyde-3 -phosphate dehydrogenase;glyceralde…	SWISSPROT_AC:P04406;SWISSPROT_ID:G3P_HUMAN;GeneID:2597;Ensembl:ENSG00000111640;HGNC:HGNC:4141;MIM:138400;Vega:OTTHUMG00000137379;protein_accession:AAA52496.1;protein_accession:AAA52518.1;protein_accession:AAA52519.1;protein_accession:AAA53191.1;protein_accession:AAA86283.1;protein_accession:AAF99678.1;protein_accession:AAG01996.1;protein_accession:AAH01601.1;protein_accession:AAH04109.1;protein_a…	145474	Protein	GAPDH	EC 1.2.1.12;EC 2.6.99.-;G3P;GAPD;GAPDH;Glyceraldehyde-3-phosphate dehydrogenase;Peptidyl-cysteine S-nitrosylase GAPDH;G3PD;glyceraldehyde -3-phosphate dehydrogenase;glyceraldehyde 3 phosphate dehydrogenase;glyceraldehyde 3-phosphate dehydrogenase;glyceraldehyde 3-phosphate-dehydrogenase;glyceraldehyde- 3- phosphate dehydrogenase;glyceraldehyde- 3-phosphate dehydrogenase;glyceraldehyde-3 -phosphat…	SWISSPROT_AC:P04406;SWISSPROT_ID:G3P_HUMAN;EMBL:AB062273;EMBL:AC006064;EMBL:AF261085;EMBL:AY007133;EMBL:AY340484;EMBL:BC001601;EMBL:BC004109;EMBL:BC009081;EMBL:BC013310;EMBL:BC023632;EMBL:BC025925;EMBL:BC026907;EMBL:BC029618;EMBL:BC083511;EMBL:BT006893;EMBL:CH471116;EMBL:CR407671;EMBL:J02642;EMBL:J04038;EMBL:M17851;EMBL:M33197;EMBL:X01677;EMBL:X53778;RefSeq:NP_001243728.1;RefSeq:NP_001276674.1;Re…
71422	GIP --> Glucose-dependent insulinotropic polypeptide	Expression	GeneID:2695;		4341999	Gene	GIP	gastric inhibitory polypeptide;GIP;gastric-inhibitory polypeptide;glucose dependent insulinotropic polypeptide;glucose- dependent insulinotropic polypeptide;Glucose-dependent insulinotropic polypeptide;glucose-dependent insulinotropic-polypeptide;glucose-dependent-insulinotropic polypeptide;glucose-dependent-insulinotropic-polypeptide;hormone of the incretin;Incretin hormone;polypeptide glucose-d…	SWISSPROT_AC:P09681;SWISSPROT_ID:GIP_HUMAN;GeneID:2695;Ensembl:ENSG00000159224;HGNC:HGNC:4270;MIM:137240;Vega:OTTHUMG00000161171;protein_accession:AAA88043.1;protein_accession:AAH69100.1;protein_accession:AAH69663.1;protein_accession:AAH69686.1;protein_accession:AAH69746.1;protein_accession:AAH96146.1;protein_accession:AAH96147.1;protein_accession:AAH96148.1;protein_accession:AAH96149.1;protein_a…	154772	Protein	Glucose-dependent insulinotropic polypeptide	Gastric inhibitory polypeptide;GIP;Glucose-dependent insulinotropic polypeptide;Incretin hormone;gastric-inhibitory polypeptide;glucose dependent insulinotropic polypeptide;glucose- dependent insulinotropic polypeptide;glucose-dependent insulinotropic-polypeptide;glucose-dependent-insulinotropic polypeptide;glucose-dependent-insulinotropic-polypeptide;hormone of the incretin;polypeptide glucose-d…	SWISSPROT_AC:P09681;SWISSPROT_ID:GIP_HUMAN;EMBL:BC069100;EMBL:BC069663;EMBL:BC069686;EMBL:BC069746;EMBL:BC096146;EMBL:BC096147;EMBL:BC096148;EMBL:BC096149;EMBL:M18185;EMBL:M31675;EMBL:M31676;EMBL:M31677;EMBL:M31678;EMBL:M31679;RefSeq:NP_004114.1;ProteinModelPortal:P09681;STRING:9606.ENSP00000350005;SWISSPROT_AC_OLD:Q4VB42;SWISSPROT_AC_OLD:Q6NTD3;SMR:P09681;GeneID:2695;KEGG:hsa:2695;PIR:A28406;egg…
72788	GLP1R --> GLP-1 receptor	Expression	GeneID:2740;		4342034	Gene	GLP1R	GLP-1;GLP-1-R;GLP-1R;GLP1R;glucagon like peptide 1 receptor;glp- 1 r;glp- 1 receptor;glp-1 r;GLP-1 receptor;glp-1 the receptor;glp-1-receptor;glp-i receptor;glp1 receptor;glp1-r;glucagon like peptide-1 receptor;glucagon like-peptide 1 receptor;glucagon like-peptide-1 receptor;glucagon receptor like peptide-1;glucagon- like peptide-1 receptor;Glucagon-like peptide 1 receptor;glucagon-like peptide …	SWISSPROT_AC:P43220;SWISSPROT_ID:GLP1R_HUMAN;GeneID:2740;Ensembl:ENSG00000112164;HGNC:HGNC:4324;MIM:138032;Vega:OTTHUMG00000014638;protein_accession:AAA03614.1;protein_accession:AAA17021.1;protein_accession:AAA62471.1;protein_accession:AAA63787.1;protein_accession:AAB64013.1;protein_accession:AAC50050.1;protein_accession:AAI11844.1;protein_accession:AAI12127.1;protein_accession:AAI13494.1;protein…	158985	Protein	GLP-1 receptor	GLP-1 receptor;GLP-1-R;GLP-1R;GLP1R;Glucagon-like peptide 1 receptor;glp- 1 r;glp- 1 receptor;GLP-1;glp-1 r;glp-1 the receptor;glp-1-receptor;glp-i receptor;glp1 receptor;glp1-r;glucagon like peptide 1 receptor;glucagon like peptide-1 receptor;glucagon like-peptide 1 receptor;glucagon like-peptide-1 receptor;glucagon receptor like peptide-1;glucagon- like peptide-1 receptor;glucagon-like peptide …	SWISSPROT_AC:P43220;SWISSPROT_ID:GLP1R_HUMAN;EMBL:AB065685;EMBL:AL035690;EMBL:AY439112;EMBL:BC112126;EMBL:BC113493;EMBL:L23503;EMBL:U01104;EMBL:U01156;EMBL:U01157;EMBL:U10037;EMBL:U66062;RefSeq:NP_002053.3;ProteinModelPortal:P43220;STRING:9606.ENSP00000362353;SWISSPROT_AC_OLD:Q2M229;SWISSPROT_AC_OLD:Q99669;SMR:P43220;GeneID:2740;KEGG:hsa:2740;PIR:I84494;PIR:S71624;eggNOG:ENOG410XRS2;eggNOG:KOG456…
73134	GCGR --> Glucagon receptor	Expression	GeneID:2642;		4341955	Gene	GCGR	GCGR;GGR;GL-R;glucagon receptor;gl r;GLR;glucagon-receptor;receptor-glucagon;	SWISSPROT_AC:P47871;SWISSPROT_ID:GLR_HUMAN;GeneID:2642;Ensembl:ENSG00000215644;HGNC:HGNC:4192;MIM:138033;Vega:OTTHUMG00000177914;protein_accession:AAA35897.1;protein_accession:AAA53628.1;protein_accession:AAC52063.1;protein_accession:AAI04855.1;protein_accession:AAI12042.1;protein_accession:CAB52383.1;protein_accession:EAW89684.1;protein_accession:NP_000151.1;protein_accession:P47871.1;protein_ac…	159967	Protein	Glucagon receptor	GCGR;GL-R;GLR;Glucagon receptor;GGR;gl r;glucagon-receptor;receptor-glucagon;	SWISSPROT_AC:P47871;SWISSPROT_ID:GLR_HUMAN;EMBL:BC104854;EMBL:BC112041;EMBL:L20316;EMBL:L24751;EMBL:U03469;RefSeq:NP_000151.1;RefSeq:XP_006722340.1;ProteinModelPortal:P47871;STRING:9606.ENSP00000383558;SWISSPROT_AC_OLD:Q2M3M5;SMR:P47871;GeneID:2642;KEGG:hsa:2642;PIR:JC2041;eggNOG:ENOG410XRS2;eggNOG:KOG4564;UniGene:Hs.208;GO:GO:0004967;GO:GO:0005085;GO:GO:0005768;GO:GO:0005886;GO:GO:0005887;GO:GO:…
73197	GLS2 --> GLS2	Expression	GeneID:27165;		4350314	Gene	GLS2	GA;GLS;GLS2;glutaminase 2;hLGA;LGA;EC 3.5.1.2;g - a;g ---- a;g alpha;g- a;g----a;g--a;g-alpha;ga-type;gamma - alpha;gamma -- a;gamma a;gamma a-chain;gamma alpha;gamma isoform of a;gamma of the alpha;gamma the alpha;gamma----a;gamma--a;gamma-a;gamma-alpha;gammaa;gammaa-chain;gammaalpha;gls 2;gls-2;GLSL;glutaminase ii;glutaminase l;Glutaminase liver isoform, mitochondrial;glutaminase-2;isoformgamma…	SWISSPROT_AC:Q9UI32;SWISSPROT_ID:GLSL_HUMAN;GeneID:27165;Ensembl:ENSG00000135423;HGNC:HGNC:29570;MIM:606365;Vega:OTTHUMG00000140379;protein_accession:AAF21933.1;protein_accession:AAF21934.1;protein_accession:AAF33826.1;protein_accession:AAG17701.1;protein_accession:AAI19768.1;protein_accession:AAI19769.1;protein_accession:AAI66649.1;protein_accession:AAO13298.2;protein_accession:ADR77821.1;protei…	160160	Protein	GLS2	EC 3.5.1.2;GA;GLS;GLS2;GLSL;Glutaminase liver isoform, mitochondrial;L-glutaminase;L-glutamine amidohydrolase;g - a;g ---- a;g alpha;g- a;g----a;g--a;g-alpha;ga-type;gamma - alpha;gamma -- a;gamma a;gamma a-chain;gamma alpha;gamma isoform of a;gamma of the alpha;gamma the alpha;gamma----a;gamma--a;gamma-a;gamma-alpha;gammaa;gammaa-chain;gammaalpha;gls 2;gls-2;glutaminase 2;glutaminase ii;glutamin…	SWISSPROT_AC:Q9UI32;SWISSPROT_ID:GLSL_HUMAN;EMBL:AC097104;EMBL:AF110330;EMBL:AF110331;EMBL:AF223944;EMBL:AF348119;EMBL:AK303772;EMBL:CH471054;RefSeq:NP_001267727.1;RefSeq:NP_037399.2;ProteinModelPortal:Q9UI32;STRING:9606.ENSP00000310447;SWISSPROT_AC_OLD:B7Z8Q9;SWISSPROT_AC_OLD:Q8IX91;SWISSPROT_AC_OLD:Q9NYY2;SWISSPROT_AC_OLD:Q9UI31;SMR:Q9UI32;GeneID:27165;KEGG:hsa:27165;eggNOG:COG2066;eggNOG:KOG05…
73308	GCG --> GCG	Expression	GeneID:2641;		4341954	Gene	GCG	GCG;GLP1;GLP2;glucagon;GRPP;GLUC;	SWISSPROT_AC:P01275;SWISSPROT_ID:GLUC_HUMAN;GeneID:2641;Ensembl:ENSG00000115263;HGNC:HGNC:4191;MIM:138030;Vega:OTTHUMG00000153892;protein_accession:AAA52567.1;protein_accession:AAH05278.1;protein_accession:AAP35459.1;protein_accession:AAY24204.1;protein_accession:ABM83447.1;protein_accession:ABM86658.1;protein_accession:CAA24759.1;protein_accession:CAA27627.1;protein_accession:EAX11356.1;protein_…	160443	Protein	GCG	GCG;GLUC;Glucagon;GLP1;GLP2;GRPP;	SWISSPROT_AC:P01275;SWISSPROT_ID:GLUC_HUMAN;EMBL:AC007750;EMBL:BC005278;EMBL:BT006813;EMBL:J04040;EMBL:V01515;EMBL:X03991;RefSeq:NP_002045.1;ProteinModelPortal:P01275;STRING:9606.ENSP00000387662;SWISSPROT_AC_OLD:A6NN65;SWISSPROT_AC_OLD:Q53TP6;SMR:P01275;GeneID:2641;KEGG:hsa:2641;PIR:A24377;eggNOG:ENOG410IKZ8;eggNOG:ENOG4111VKC;UniGene:Hs.516494;UniGene:Hs.741174;GO:GO:0005102;GO:GO:0005179;GO:GO:…
76998	SLC2A1 --> GLUT1	Expression	GeneID:6513;		4345055	Gene	SLC2A1	CSE;DYT17;DYT18;DYT9;EIG12;GLUT;GLUT-1;GLUT1;GLUT1DS;HTLVR;PED;SDCHCN;SLC2A1;solute carrier family 2 member 1;cse-an;glucose transporter of hepg2;Glucose transporter type 1, erythrocyte/brain;glut -1;glut 1;glut i;glut isoform 1;glut isoform-1;glut- 1;glut- i;glut-1-type;glut-type;GTR1;HepG2 glucose transporter;hepg2 glucose-transporter;hepg2-type glucose transporter;ped-type;Solute carrier famil…	SWISSPROT_AC:P11166;SWISSPROT_ID:GTR1_HUMAN;GeneID:6513;Ensembl:ENSG00000117394;HGNC:HGNC:11005;MIM:138140;MIM:143090;Vega:OTTHUMG00000007657;protein_accession:AAA52571.1;protein_accession:AAB61084.1;protein_accession:AAC28635.1;protein_accession:AAI18591.1;protein_accession:AAI21805.1;protein_accession:AAK56795.1;protein_accession:BAD92224.1;protein_accession:BAF85480.1;protein_accession:BAG3531…	169311	Protein	GLUT1	Glucose transporter type 1, erythrocyte/brain;GLUT-1;GLUT1;GTR1;HepG2 glucose transporter;SLC2A1;Solute carrier family 2, facilitated glucose transporter member 1;CSE;cse-an;DYT17;DYT18;DYT9;EIG12;glucose transporter of hepg2;GLUT;glut -1;glut 1;glut i;glut isoform 1;glut isoform-1;glut- 1;glut- i;glut-1-type;glut-type;GLUT1DS;hepg2 glucose-transporter;hepg2-type glucose transporter;HTLVR;PED;ped…	SWISSPROT_AC:P11166;SWISSPROT_ID:GTR1_HUMAN;EMBL:AF070544;EMBL:AK292791;EMBL:AK312403;EMBL:AY034633;EMBL:BC118590;EMBL:CH471059;EMBL:K03195;EMBL:M20653;RefSeq:NP_006507.2;ProteinModelPortal:P11166;STRING:9606.ENSP00000416293;SWISSPROT_AC_OLD:A8K9S6;SWISSPROT_AC_OLD:B2R620;SWISSPROT_AC_OLD:D3DPX0;SWISSPROT_AC_OLD:O75535;SWISSPROT_AC_OLD:Q147X2;SMR:P11166;GeneID:6513;KEGG:hsa:6513;PIR:A27217;eggNOG…
77052	SLC2A2 --> GLUT2	Expression	GeneID:6514;		4345056	Gene	SLC2A2	GLUT2;SLC2A2;solute carrier family 2 member 2;glucose transporter isoform 2, liver;Glucose transporter type 2, liver;glut 2;GLUT-2;glut-ii;gtr ii;GTR2;Solute carrier family 2, facilitated glucose transporter member 2;transporter isoform 2, liver type glucose;	SWISSPROT_AC:P11168;SWISSPROT_ID:GTR2_HUMAN;GeneID:6514;Ensembl:ENSG00000163581;HGNC:HGNC:11006;MIM:138160;Vega:OTTHUMG00000158997;protein_accession:AAA59514.1;protein_accession:AAH60041.1;protein_accession:BAF83535.1;protein_accession:BAF85430.1;protein_accession:BAG36383.1;protein_accession:BAH12783.1;protein_accession:CBN59495.1;protein_accession:CBN65426.1;protein_accession:EAW78498.1;protein…	169322	Protein	GLUT2	Glucose transporter type 2, liver;GLUT-2;GLUT2;GTR2;SLC2A2;Solute carrier family 2, facilitated glucose transporter member 2;glucose transporter isoform 2, liver;glut 2;glut-ii;gtr ii;solute carrier family 2 member 2;transporter isoform 2, liver type glucose;	SWISSPROT_AC:P11168;SWISSPROT_ID:GTR2_HUMAN;EMBL:AC061708;EMBL:AC092918;EMBL:AK290846;EMBL:AK298418;EMBL:AK313622;EMBL:CH471052;EMBL:J03810;RefSeq:NP_000331.1;RefSeq:NP_001265587.1;RefSeq:NP_001265588.1;ProteinModelPortal:P11168;STRING:9606.ENSP00000323568;SWISSPROT_AC_OLD:A8K481;SWISSPROT_AC_OLD:B2R936;SWISSPROT_AC_OLD:B7Z547;SWISSPROT_AC_OLD:F8W8V8;SWISSPROT_AC_OLD:Q9UCW9;GeneID:6514;KEGG:hsa:6…
80342	HIRA --> HIRA	Expression	GeneID:7290;		4345743	Gene	HIRA	DGCR1;HIRA;histone cell cycle regulator;TUP1;TUPLE1;HIR;hir a;hir alpha;hir-a;hira protein;hiralpha;Protein HIRA;TUP1-like enhancer of split protein 1;tuple 1;tuple-1;	SWISSPROT_AC:P54198;SWISSPROT_ID:HIRA_HUMAN;GeneID:7290;Ensembl:ENSG00000100084;HGNC:HGNC:4916;MIM:600237;Vega:OTTHUMG00000150134;protein_accession:AAH32721.1;protein_accession:AAH39835.1;protein_accession:BAF82498.1;protein_accession:BAG61778.1;protein_accession:BAH13816.1;protein_accession:CAA53044.1;protein_accession:CAA54721.1;protein_accession:CAA57436.1;protein_accession:CAA61979.1;protein_…	179029	Protein	HIRA	DGCR1;HIR;HIRA;Protein HIRA;TUP1-like enhancer of split protein 1;TUPLE1;hir a;hir alpha;hir-a;hira protein;hiralpha;histone cell cycle regulator;TUP1;tuple 1;tuple-1;	SWISSPROT_AC:P54198;SWISSPROT_ID:HIRA_HUMAN;EMBL:BC032721;EMBL:BC039835;EMBL:CR456503;EMBL:X75296;EMBL:X77633;EMBL:X81844;EMBL:X89887;EMBL:X91501;RefSeq:NP_003316.3;ProteinModelPortal:P54198;STRING:9606.ENSP00000263208;SWISSPROT_AC_OLD:Q05BU9;SWISSPROT_AC_OLD:Q8IXN2;SMR:P54198;GeneID:7290;KEGG:hsa:7290;PIR:I37465;PIR:S45344;eggNOG:ENOG410XP1H;eggNOG:KOG0973;UniGene:Hs.474206;GO:GO:0000790;GO:GO:0…
81944	HMGB1 --> HMGB1	Expression	GeneID:3146;		4342392	Gene	HMGB1	high mobility group box 1;HMG-1;HMG1;HMG3;HMGB1;SBP-1;high mobility group b1 protein;high mobility group box -1;high mobility group box i;high mobility group box-1;high mobility group box1;High mobility group protein 1;High mobility group protein B1;high mobility group protein-1;high mobility group protein-b1;high mobility group protein-i;high mobility group-box 1;high mobility group-box1;high mo…	SWISSPROT_AC:P09429;SWISSPROT_ID:HMGB1_HUMAN;GeneID:3146;Ensembl:ENSG00000189403;HGNC:HGNC:4983;MIM:163905;Vega:OTTHUMG00000016670;protein_accession:AAB08987.1;protein_accession:AAF71287.1;protein_accession:AAH03378.1;protein_accession:AAH30981.1;protein_accession:AAH66889.1;protein_accession:AAH67732.1;protein_accession:AAI40014.1;protein_accession:AAI40019.1;protein_accession:AAI41845.1;protein…	184172	Protein	HMGB1	High mobility group protein 1;High mobility group protein B1;HMG-1;HMG1;HMGB1;high mobility group b1 protein;high mobility group box -1;high mobility group box 1;high mobility group box i;high mobility group box-1;high mobility group box1;high mobility group protein-1;high mobility group protein-b1;high mobility group protein-i;high mobility group-box 1;high mobility group-box1;high mobility of g…	SWISSPROT_AC:P09429;SWISSPROT_ID:HMGB1_HUMAN;EMBL:AK122825;EMBL:AK291494;EMBL:AL353648;EMBL:AY377859;EMBL:BC003378;EMBL:BC030981;EMBL:BC066889;EMBL:BC067732;EMBL:BC141844;EMBL:BT006940;EMBL:BT020159;EMBL:CH471075;EMBL:CR456863;EMBL:CR749614;EMBL:D63874;EMBL:EF157968;EMBL:EU012027;EMBL:U51677;EMBL:X12597;RefSeq:NP_001300821.1;RefSeq:NP_001300822.1;RefSeq:NP_002119.1;ProteinModelPortal:P09429;STRIN…
82183	HNF1A --> HNF1A	Expression	GeneID:6927;		4345419	Gene	HNF1A	HNF-1A;HNF1;HNF1 homeobox A;HNF1A;IDDM20;LFB1;MODY3;TCF-1;TCF1;factor 1 transcription;factor 1-transcription;factor i transcription;factor-1 transcription;factor-i transcription;factor1 transcription;hepatocyte nuclear factor -1 alpha;hepatocyte nuclear factor 1 alpha;Hepatocyte nuclear factor 1-alpha;hepatocyte nuclear factor 1a;hepatocyte nuclear factor 1alpha;hepatocyte nuclear factor-1 alpha;…	SWISSPROT_AC:P20823;SWISSPROT_ID:HNF1A_HUMAN;GeneID:6927;Ensembl:ENSG00000135100;HGNC:HGNC:11621;MIM:142410;Vega:OTTHUMG00000151015;protein_accession:AAA88077.1;protein_accession:AAC51137.1;protein_accession:AAD14878.1;protein_accession:AAI04909.1;protein_accession:AAI04911.1;protein_accession:ABR09270.1;protein_accession:ABZ92189.1;protein_accession:ACL15377.1;protein_accession:ACL15378.1;protei…	184545	Protein	HNF1A	Hepatocyte nuclear factor 1-alpha;HNF-1-alpha;HNF-1A;HNF1A;LFB1;Liver-specific transcription factor LF-B1;TCF-1;TCF1;Transcription factor 1;factor 1 transcription;factor 1-transcription;factor i transcription;factor-1 transcription;factor-i transcription;factor1 transcription;hepatocyte nuclear factor -1 alpha;hepatocyte nuclear factor 1 alpha;hepatocyte nuclear factor 1a;hepatocyte nuclear facto…	SWISSPROT_AC:P20823;SWISSPROT_ID:HNF1A_HUMAN;EMBL:AC079602;EMBL:BC104908;EMBL:BC104910;EMBL:CH471054;EMBL:EF641294;EMBL:HM116552;EMBL:HM116557;EMBL:HM116558;EMBL:HM449088;EMBL:HM449089;EMBL:M57732;EMBL:U72612;EMBL:U72613;EMBL:U72614;EMBL:U72615;EMBL:U72616;EMBL:U72617;EMBL:U72618;EMBL:X71346;RefSeq:NP_000536.5;RefSeq:NP_001293108.1;ProteinModelPortal:P20823;STRING:9606.ENSP00000257555;SWISSPROT_A…
83852	HSPA14 --> HSPA14	Expression	GeneID:51182;		4351546	Gene	HSPA14	heat shock protein family A (Hsp70) member 14;HSP70-4;HSP70L1;HSPA14;Heat shock 70 kDa protein 14;heat shock protein hsp-60;Heat shock protein HSP60;heat shock protein--hsp 60;heat shock protein--hsp60;heat-shock protein hsp-60;heat-shock protein hsp60;HSP60;hsp60 heat shock protein;hsp60 heat-shock protein;hsp60 heat-shock-protein;HSP70-like protein 1;HSP7E;	SWISSPROT_AC:Q0VDF9;SWISSPROT_ID:HSP7E_HUMAN;GeneID:51182;Ensembl:ENSG00000187522;HGNC:HGNC:29526;MIM:610369;Vega:OTTHUMG00000191882;protein_accession:AAF17198.1;protein_accession:AAF66640.1;protein_accession:AAH26226.1;protein_accession:AAH65281.1;protein_accession:AAI08739.1;protein_accession:AAI19691.1;protein_accession:ACA05967.1;protein_accession:ACA05968.1;protein_accession:ACA05969.1;prote…	188990	Protein	HSPA14	Heat shock 70 kDa protein 14;Heat shock protein HSP60;HSP60;HSP70-like protein 1;HSP70L1;HSP7E;HSPA14;heat shock protein family A (Hsp70) member 14;heat shock protein hsp-60;heat shock protein--hsp 60;heat shock protein--hsp60;heat-shock protein hsp-60;heat-shock protein hsp60;hsp60 heat shock protein;hsp60 heat-shock protein;hsp60 heat-shock-protein;HSP70-4;	SWISSPROT_AC:Q0VDF9;SWISSPROT_ID:HSP7E_HUMAN;EMBL:AC069544;EMBL:AF112210;EMBL:AF143723;EMBL:AK292323;EMBL:BC119690;EMBL:CH471072;EMBL:EF444968;RefSeq:NP_057383.2;ProteinModelPortal:Q0VDF9;STRING:9606.ENSP00000367623;SWISSPROT_AC_OLD:A8K8F8;SWISSPROT_AC_OLD:B0YIY9;SWISSPROT_AC_OLD:Q9P0X2;SWISSPROT_AC_OLD:Q9UI07;SMR:Q0VDF9;GeneID:51182;KEGG:hsa:51182;eggNOG:COG0443;eggNOG:KOG0101;UniGene:Hs.534169;…
84745	GCK --> Glucokinase	Expression	GeneID:2645;		4341958	Gene	GCK	FGQTL3;GCK;GK;GLK;glucokinase;HHF3;HK4;HKIV;HXKP;LGLK;MODY2;EC 2.7.1.2;hexokinase 4;hexokinase iv;Hexokinase type IV;Hexokinase-4;Hexokinase-D;hexokinase-iv;hhf 3;HK IV;hk-4;hk-iv;HXK4;mody 2;mody subtype 2;mody type 2;mody-2;	SWISSPROT_AC:P35557;SWISSPROT_ID:HXK4_HUMAN;GeneID:2645;Ensembl:ENSG00000106633;HGNC:HGNC:4195;MIM:138079;Vega:OTTHUMG00000022903;protein_accession:AAA51824.1;protein_accession:AAA52562.1;protein_accession:AAB59563.1;protein_accession:AAB97680.1;protein_accession:AAH01890.1;protein_accession:AAP35711.1;protein_accession:ABM84761.1;protein_accession:ABS31137.1;protein_accession:AGA96145.1;protein_…	191606	Protein	Glucokinase	EC 2.7.1.2;GCK;Glucokinase;Hexokinase type IV;Hexokinase-4;Hexokinase-D;HK IV;HK4;HXK4;FGQTL3;GK;GLK;hexokinase 4;hexokinase iv;hexokinase-iv;hhf 3;HHF3;hk-4;hk-iv;HKIV;HXKP;LGLK;mody 2;mody subtype 2;mody type 2;mody-2;MODY2;	SWISSPROT_AC:P35557;SWISSPROT_ID:HXK4_HUMAN;EMBL:AF041012;EMBL:AF041013;EMBL:AF041014;EMBL:AF041015;EMBL:AF041016;EMBL:AF041017;EMBL:AF041018;EMBL:AF041019;EMBL:AF041020;EMBL:AF041021;EMBL:AF041022;EMBL:AK122876;EMBL:BC001890;EMBL:CH236960;EMBL:CH471128;EMBL:M69051;EMBL:M88011;EMBL:M90298;EMBL:M90299;RefSeq:NP_000153.1;RefSeq:NP_277042.1;RefSeq:NP_277043.1;ProteinModelPortal:P35557;STRING:9606.EN…
85138	IAPP --> Amylin	Expression	GeneID:3375;		4342575	Gene	IAPP	DAP;IAP;IAPP;islet amyloid polypeptide;Amylin;dap-type;Diabetes-associated peptide;iap-type;Insulinoma amyloid peptide;islet-amyloid polypeptide;polypeptide islet amyloid;	SWISSPROT_AC:P10997;SWISSPROT_ID:IAPP_HUMAN;GeneID:3375;Ensembl:ENSG00000121351;HGNC:HGNC:5329;MIM:147940;Vega:OTTHUMG00000169128;protein_accession:AAA35524.1;protein_accession:AAA35983.1;protein_accession:AAA51728.1;protein_accession:AAA52281.1;protein_accession:AAI11850.1;protein_accession:ABG27010.1;protein_accession:CAA33031.1;protein_accession:CAA33032.1;protein_accession:CAA33033.1;protein_…	192424	Protein	Amylin	Amylin;DAP;Diabetes-associated peptide;IAPP;Insulinoma amyloid peptide;Islet amyloid polypeptide;dap-type;IAP;iap-type;islet-amyloid polypeptide;polypeptide islet amyloid;	SWISSPROT_AC:P10997;SWISSPROT_ID:IAPP_HUMAN;EMBL:CH471094;EMBL:DQ516082;EMBL:J04422;EMBL:M21785;EMBL:M26650;EMBL:M27503;EMBL:X13859;EMBL:X14902;EMBL:X14903;EMBL:X14904;EMBL:X14905;EMBL:X52818;EMBL:X52819;EMBL:X55634;EMBL:X56030;EMBL:X68830;RefSeq:NP_000406.1;RefSeq:NP_001316130.1;ProteinModelPortal:P10997;STRING:9606.ENSP00000240652;SWISSPROT_AC_OLD:Q0ZD87;SWISSPROT_AC_OLD:Q14598;SMR:P10997;GeneI…
85174	IGFBP3 --> IGFBP-3	Expression	GeneID:3486;		4342657	Gene	IGFBP3	BP-53;IBP3;IGFBP3;insulin like growth factor binding protein 3;binding protein 3-igf;binding protein-3-igf;bp -53;IBP-3;igf binding protein -3;igf binding protein 3;igf binding protein iii;igf binding protein-3;igf binding-protein 3;igf binding-protein-3;igf- binding protein 3;igf-binding protein -3;IGF-binding protein 3;igf-binding protein-3;igf-binding protein3;igf-binding-protein-3;igfbp 3;igf…	SWISSPROT_AC:P17936;SWISSPROT_ID:IBP3_HUMAN;GeneID:3486;Ensembl:ENSG00000146674;HGNC:HGNC:5472;MIM:146732;Vega:OTTHUMG00000023769;protein_accession:AAA52541.1;protein_accession:AAA52706.1;protein_accession:AAH00013.1;protein_accession:AAH18962.1;protein_accession:AAH64987.1;protein_accession:AAQ15254.1;protein_accession:AAS07554.1;protein_accession:ABB96247.1;protein_accession:ABI63363.1;protein_…	192552	Protein	IGFBP-3	IBP-3;IBP3;IGF-binding protein 3;IGFBP-3;IGFBP3;Insulin-like growth factor-binding protein 3;binding protein 3-igf;binding protein-3-igf;bp -53;BP-53;igf binding protein -3;igf binding protein 3;igf binding protein iii;igf binding protein-3;igf binding-protein 3;igf binding-protein-3;igf- binding protein 3;igf-binding protein -3;igf-binding protein-3;igf-binding protein3;igf-binding-protein-3;igf…	SWISSPROT_AC:P17936;SWISSPROT_ID:IBP3_HUMAN;EMBL:AC091524;EMBL:BC000013;EMBL:BC018962;EMBL:BC064987;EMBL:CH236958;EMBL:CH471128;EMBL:DQ301819;EMBL:M31159;EMBL:M35878;EMBL:X64875;RefSeq:NP_000589.2;RefSeq:NP_001013416.1;RefSeq:XP_016867641.1;ProteinModelPortal:P17936;STRING:9606.ENSP00000370473;SWISSPROT_AC_OLD:A4D2F5;SWISSPROT_AC_OLD:D3DVM0;SWISSPROT_AC_OLD:Q2V509;SWISSPROT_AC_OLD:Q6P1M6;SWISSPRO…
86751	IGF1R --> IGF1R	Expression	GeneID:3480;		4342651	Gene	IGF1R	CD221;IGF1R;IGFIR;IGFR;insulin like growth factor 1 receptor;JTK13;CD221 antigen;EC 2.7.10.1;IGF-I receptor;insulin like growth factor 1-receptor;insulin like growth factor i receptor;insulin like growth factor-1 receptor;insulin- like growth factor i receptor;insulin- like growth factor-i receptor;insulin-like growth factor - type i receptor;insulin-like growth factor -i receptor;Insulin-like gr…	SWISSPROT_AC:P08069;SWISSPROT_ID:IGF1R_HUMAN;GeneID:3480;Ensembl:ENSG00000140443;HGNC:HGNC:5465;MIM:147370;Vega:OTTHUMG00000149851;protein_accession:AAB59399.1;protein_accession:AAB97676.1;protein_accession:AAI07090.1;protein_accession:AAI13611.1;protein_accession:AAI13613.1;protein_accession:AAI43722.1;protein_accession:AAP81165.1;protein_accession:ACF47647.1;protein_accession:ACF47648.1;protein…	196345	Protein	IGF1R	CD221 antigen;EC 2.7.10.1;IGF-I receptor;IGF1R;Insulin-like growth factor 1 receptor;Insulin-like growth factor I receptor;CD221;IGFIR;IGFR;insulin like growth factor 1 receptor;insulin like growth factor 1-receptor;insulin like growth factor i receptor;insulin like growth factor-1 receptor;insulin- like growth factor i receptor;insulin- like growth factor-i receptor;insulin-like growth factor - …	SWISSPROT_AC:P08069;SWISSPROT_ID:IGF1R_HUMAN;EMBL:AB425196;EMBL:AC055807;EMBL:AC069029;EMBL:AC118658;EMBL:AC118660;EMBL:AY332722;EMBL:BC113610;EMBL:BC113612;EMBL:M69229;EMBL:X04434;RefSeq:NP_000866.1;RefSeq:NP_001278787.1;ProteinModelPortal:P08069;STRING:9606.ENSP00000268035;SWISSPROT_AC_OLD:B1B5Y2;SWISSPROT_AC_OLD:Q14CV2;SWISSPROT_AC_OLD:Q9UCC0;SMR:P08069;GeneID:3480;KEGG:hsa:3480;PIR:A25690;egg…
86782	IGF2 --> IGF-II	Expression	GeneID:3481;		4342652	Gene	IGF2	C11orf43;GRDF;IGF-II;IGF2;insulin like growth factor 2;PP9974;factor 2 insulin-like growth;growth factor 2 insulin-like;insulin growth like factor ii;insulin like growth factor ii;insulin like growth factor-2;insulin like-growth factor ii;insulin- like growth factor ii;insulin-like growth factor -2;Insulin-like growth factor II;insulin-like growth factor type 2;insulin-like growth factor type ii;…	SWISSPROT_AC:P01344;SWISSPROT_ID:IGF2_HUMAN;GeneID:3481;Ensembl:ENSG00000167244;HGNC:HGNC:5466;MIM:147470;Vega:OTTHUMG00000009395;protein_accession:AAA52443.1;protein_accession:AAA52536.1;protein_accession:AAA52544.1;protein_accession:AAA52545.1;protein_accession:AAA60088.1;protein_accession:AAB34155.1;protein_accession:AAD14908.1;protein_accession:AAH00531.1;protein_accession:AAL55889.1;protein_…	196390	Protein	IGF-II	IGF-II;IGF2;Insulin-like growth factor II;Somatomedin-A;T3M-11-derived growth factor;C11orf43;factor 2 insulin-like growth;GRDF;growth factor 2 insulin-like;insulin growth like factor ii;insulin like growth factor 2;insulin like growth factor ii;insulin like growth factor-2;insulin like-growth factor ii;insulin- like growth factor ii;insulin-like growth factor -2;insulin-like growth factor type 2…	SWISSPROT_AC:P01344;SWISSPROT_ID:IGF2_HUMAN;EMBL:AC132217;EMBL:AF217977;EMBL:AF517226;EMBL:AK126688;EMBL:BC000531;EMBL:BT007013;EMBL:CH471158;EMBL:DQ104203;EMBL:HM481219;EMBL:J03242;EMBL:M17426;EMBL:M17863;EMBL:M22373;EMBL:M29645;EMBL:S77035;EMBL:X00910;EMBL:X03425;EMBL:X03426;EMBL:X03427;EMBL:X03562;EMBL:X06159;EMBL:X06160;EMBL:X06161;EMBL:X07868;RefSeq:NP_000603.1;RefSeq:NP_001007140.2;RefSeq:N…
87118	IL18 --> IL-18	Expression	GeneID:3606;		4342753	Gene	IL18	IGIF;IL-18;IL-1g;IL18;IL1F4;interleukin 18;factor inducing interferon gamma;Iboctadekin;ifn gamma-inducing factor;ifn-g inducing factor;ifn-gamma inducing factor;IFN-gamma-inducing factor;ifngamma-inducing factor;il -18;il 18;il- 18;IL-1 gamma;il-1gamma;interferon gamma inducing factor;Interferon gamma-inducing factor;interferon- gamma-inducing factor;interferon-gamma inducing factor;interferon-g…	SWISSPROT_AC:Q14116;SWISSPROT_ID:IL18_HUMAN;GeneID:3606;Ensembl:ENSG00000150782;HGNC:HGNC:5986;MIM:600953;Vega:OTTHUMG00000167006;protein_accession:AAB50010.1;protein_accession:AAC27787.1;protein_accession:AAH07007.1;protein_accession:AAH07461.1;protein_accession:AAK57024.1;protein_accession:AAK95950.1;protein_accession:AAP92112.1;protein_accession:ACA06006.1;protein_accession:BAA08706.1;protein_…	197348	Protein	IL-18	Iboctadekin;IFN-gamma-inducing factor;IGIF;IL-1 gamma;IL-18;IL18;IL1F4;Interferon gamma-inducing factor;Interleukin-1 gamma;Interleukin-18;factor inducing interferon gamma;ifn gamma-inducing factor;ifn-g inducing factor;ifn-gamma inducing factor;ifngamma-inducing factor;il -18;il 18;il- 18;IL-1g;il-1gamma;interferon gamma inducing factor;interferon- gamma-inducing factor;interferon-gamma inducing…	SWISSPROT_AC:Q14116;SWISSPROT_ID:IL18_HUMAN;EMBL:AF077611;EMBL:AP002007;EMBL:AP002884;EMBL:AY044641;EMBL:AY266351;EMBL:BC007007;EMBL:BC007461;EMBL:CH471065;EMBL:CR541973;EMBL:CR542001;EMBL:D49950;EMBL:U90434;RefSeq:NP_001230140.1;RefSeq:NP_001553.1;RefSeq:XP_011541107.1;RefSeq:XP_011541108.1;ProteinModelPortal:Q14116;STRING:9606.ENSP00000280357;SWISSPROT_AC_OLD:O75599;SWISSPROT_AC_OLD:Q6FGY3;SWIS…
87184	IL1RN --> IL-1ra	Expression	GeneID:3557;		4342712	Gene	IL1RN	DIRA;ICIL-1RA;IL-1ra;IL-1ra3;IL-1RN;IL1F3;IL1RA;IL1RN;interleukin 1 receptor antagonist;IRAP;MVCD4;Anakinra;antagonist interleukin-1 receptor;antagonist of an interleukin-1 receptor;antagonist of interleukin 1 receptor;antagonist of interleukin-1 receptor;il 1 inhibitor;il 1rn;il-1 inhibitor;il-1-inhibitor;il-1ra 3;il-1ra type iii;IL1 inhibitor;il1ralpha;inhibitor il-1;inhibitor of il-1;inhibitor…	SWISSPROT_AC:P18510;SWISSPROT_ID:IL1RA_HUMAN;GeneID:3557;Ensembl:ENSG00000136689;HGNC:HGNC:6000;MIM:147679;Vega:OTTHUMG00000131341;protein_accession:AAA59138.1;protein_accession:AAB41943.1;protein_accession:AAB92268.1;protein_accession:AAB92269.1;protein_accession:AAB92270.1;protein_accession:AAC13499.1;protein_accession:AAC39672.1;protein_accession:AAH09745.1;protein_accession:AAN87150.1;protein…	197432	Protein	IL-1ra	Anakinra;ICIL-1RA;IL-1ra;IL-1RN;IL1 inhibitor;IL1F3;IL1RA;IL1RN;Interleukin-1 receptor antagonist protein;IRAP;antagonist interleukin-1 receptor;antagonist of an interleukin-1 receptor;antagonist of interleukin 1 receptor;antagonist of interleukin-1 receptor;DIRA;il 1 inhibitor;il 1rn;il-1 inhibitor;il-1-inhibitor;il-1ra 3;il-1ra type iii;IL-1ra3;il1ralpha;inhibitor il-1;inhibitor of il-1;inhibit…	SWISSPROT_AC:P18510;SWISSPROT_ID:IL1RA_HUMAN;EMBL:AC024704;EMBL:AF043143;EMBL:AK290898;EMBL:AK290926;EMBL:AY196903;EMBL:BC009745;EMBL:BN000002;EMBL:CH471217;EMBL:M55646;EMBL:M63099;EMBL:U65590;EMBL:X52015;EMBL:X53296;EMBL:X64532;EMBL:X84348;RefSeq:NP_000568.1;RefSeq:NP_001305843.1;RefSeq:NP_776213.1;RefSeq:NP_776214.1;RefSeq:NP_776215.1;RefSeq:XP_005263718.1;RefSeq:XP_011509423.1;ProteinModelPort…
87313	IL6 --> IL-6	Expression	GeneID:3569;		4342721	Gene	IL6	BSF-2;BSF2;CDF;HGF;HSF;IFN-beta-2;IFNB2;IL-6;IL6;interleukin 6;b cell stimulatory factor 2;b cell stimulatory factor-2;B-cell stimulatory factor 2;b-cell stimulatory factor-2;bsf- 2;CTL differentiation factor;hsf-type;Hybridoma growth factor;ifn beta 2;ifn-beta 2;ifn-beta2;il - 6;il -- 6;il -6;il 6;il- 6;il--6;il-6-type;il-vi;il6-type;interferon beta 2;Interferon beta-2;interferon beta2;interfero…	SWISSPROT_AC:P05231;SWISSPROT_ID:IL6_HUMAN;GeneID:3569;Ensembl:ENSG00000136244;HGNC:HGNC:6018;MIM:147620;Vega:OTTHUMG00000023178;protein_accession:AAA52728.1;protein_accession:AAA52729.1;protein_accession:AAA59154.1;protein_accession:AAC05673.1;protein_accession:AAC41704.1;protein_accession:AAD13886.1;protein_accession:AAH15511.1;protein_accession:AAK48987.1;protein_accession:AAN75009.1;protein_a…	197638	Protein	IL-6	B-cell stimulatory factor 2;BSF-2;CDF;CTL differentiation factor;Hybridoma growth factor;IFN-beta-2;IFNB2;IL-6;IL6;Interferon beta-2;Interleukin-6;b cell stimulatory factor 2;b cell stimulatory factor-2;b-cell stimulatory factor-2;bsf- 2;BSF2;HGF;HSF;hsf-type;ifn beta 2;ifn-beta 2;ifn-beta2;il - 6;il -- 6;il -6;il 6;il- 6;il--6;il-6-type;il-vi;il6-type;interferon beta 2;interferon beta2;interfero…	SWISSPROT_AC:P05231;SWISSPROT_ID:IL6_HUMAN;EMBL:AF372214;EMBL:BC015511;EMBL:M14584;EMBL:M18403;EMBL:M29150;EMBL:M54894;EMBL:S56892;EMBL:X04402;EMBL:X04403;EMBL:X04430;EMBL:X04602;EMBL:Y00081;RefSeq:NP_000591.1;RefSeq:XP_011513692.1;ProteinModelPortal:P05231;STRING:9606.ENSP00000258743;SWISSPROT_AC_OLD:Q9UCU2;SWISSPROT_AC_OLD:Q9UCU3;SWISSPROT_AC_OLD:Q9UCU4;SMR:P05231;GeneID:3569;KEGG:hsa:3569;PIR:…
88435	INSR --> Insulin receptor	Expression	GeneID:3643;		4342782	Gene	INSR	CD220;HHF5;INSR;insulin receptor;CD220 antigen;EC 2.7.10.1;insulin of receptor;insulin--receptor;insulin-receptor;insulin-type receptor;IR;ir-type;receptor insulin;receptor of insulin;receptor of the insulin;receptor--insulin;receptor-insulin;type-ir;	SWISSPROT_AC:P06213;SWISSPROT_ID:INSR_HUMAN;GeneID:3643;Ensembl:ENSG00000171105;HGNC:HGNC:6091;MIM:147670;Vega:OTTHUMG00000181992;protein_accession:AAA59174.1;protein_accession:AAA59175.1;protein_accession:AAA59176.1;protein_accession:AAA59177.1;protein_accession:AAA59178.1;protein_accession:AAA59190.1;protein_accession:AAA59452.1;protein_accession:AAA86791.1;protein_accession:AAB30713.1;protein_…	200187	Protein	Insulin receptor	CD220 antigen;EC 2.7.10.1;INSR;Insulin receptor;IR;CD220;HHF5;insulin of receptor;insulin--receptor;insulin-receptor;insulin-type receptor;ir-type;receptor insulin;receptor of insulin;receptor of the insulin;receptor--insulin;receptor-insulin;type-ir;	SWISSPROT_AC:P06213;SWISSPROT_ID:INSR_HUMAN;EMBL:AB208861;EMBL:AC010311;EMBL:AC010526;EMBL:AC010606;EMBL:AC125387;EMBL:BC117172;EMBL:J03466;EMBL:J05043;EMBL:M10051;EMBL:M23100;EMBL:M24555;EMBL:M27195;EMBL:M27197;EMBL:M29929;EMBL:M29930;EMBL:M32823;EMBL:M32824;EMBL:M32825;EMBL:M32826;EMBL:M32827;EMBL:M32828;EMBL:M32829;EMBL:M32830;EMBL:M32831;EMBL:M32832;EMBL:M32833;EMBL:M32834;EMBL:M32835;EMBL:M3…
88437	INS --> Insulin	Expression	GeneID:3630;		4342772	Gene	INS	IDDM;IDDM1;IDDM2;ILPR;INS;insulin;IRDN;MODY10;an-ins;iddm 1;iddm 2;iddm type 1;iddm-1;iddm-2;iddm-type;ins-type;insulin--an;insulin-chain;insulin-type;mody-x;type-insulin;	SWISSPROT_AC:P01308;SWISSPROT_ID:INS_HUMAN;GeneID:3630;Ensembl:ENSG00000254647;HGNC:HGNC:6081;MIM:176730;Vega:OTTHUMG00000009558;protein_accession:AAA59172.1;protein_accession:AAA59173.1;protein_accession:AAA59179.1;protein_accession:AAH05255.1;protein_accession:AAP35454.1;protein_accession:AAW83741.1;protein_accession:ABI63346.1;protein_accession:ABM83966.1;protein_accession:ABM87282.1;protein_a…	200308	Protein	Insulin	INS;Insulin;an-ins;IDDM;iddm 1;iddm 2;iddm type 1;iddm-1;iddm-2;iddm-type;IDDM1;IDDM2;ILPR;ins-type;insulin--an;insulin-chain;insulin-type;IRDN;mody-x;MODY10;type-insulin;	SWISSPROT_AC:P01308;SWISSPROT_ID:INS_HUMAN;EMBL:AJ009655;EMBL:AY138590;EMBL:AY899304;EMBL:BC005255;EMBL:BT006808;EMBL:CH471158;EMBL:J00265;EMBL:L15440;EMBL:M10039;EMBL:V00565;EMBL:X70508;RefSeq:NP_000198.1;RefSeq:NP_001172026.1;RefSeq:NP_001172027.1;RefSeq:NP_001278826.1;ProteinModelPortal:P01308;STRING:9606.ENSP00000250971;SWISSPROT_AC_OLD:Q5EEX2;SMR:P01308;GeneID:3630;KEGG:hsa:3630;PIR:A93222;e…
90537	JAK2 --> JAK2	Expression	GeneID:3717;		4342847	Gene	JAK2	JAK2;Janus kinase 2;JTK10;THCYT3;EC 2.7.10.2;jak 2;jak ii;JAK-2;jak-2 protein tyrosine kinase;jak-ii;jak2 protein tyrosine kinase;jak2 protein-tyrosine kinase;jak2 tyrosine-protein kinase;jak2-type;janus kinase type 2;janus kinase-2;janus kinase2;janus-kinase 2;janus-kinase-2;protein tyrosine kinase jak2;Tyrosine-protein kinase JAK2;	SWISSPROT_AC:O60674;SWISSPROT_ID:JAK2_HUMAN;GeneID:3717;Ensembl:ENSG00000096968;HGNC:HGNC:6192;MIM:147796;Vega:OTTHUMG00000019490;protein_accession:AAB82092.1;protein_accession:AAC23653.1;protein_accession:AAC23982.1;protein_accession:AAH39695.1;protein_accession:AAY16348.1;protein_accession:AAY22962.1;protein_accession:ABK91947.1;protein_accession:ABM69254.1;protein_accession:ABX71217.1;protein_…	205877	Protein	JAK2	EC 2.7.10.2;JAK-2;JAK2;Janus kinase 2;Tyrosine-protein kinase JAK2;jak 2;jak ii;jak-2 protein tyrosine kinase;jak-ii;jak2 protein tyrosine kinase;jak2 protein-tyrosine kinase;jak2 tyrosine-protein kinase;jak2-type;janus kinase type 2;janus kinase-2;janus kinase2;janus-kinase 2;janus-kinase-2;JTK10;protein tyrosine kinase jak2;THCYT3;	SWISSPROT_AC:O60674;SWISSPROT_ID:JAK2_HUMAN;EMBL:AF001362;EMBL:AF005216;EMBL:AF058925;EMBL:AL161450;RefSeq:NP_001309123.1;RefSeq:NP_001309124.1;RefSeq:NP_001309125.1;RefSeq:NP_001309133.1;RefSeq:NP_004963.1;ProteinModelPortal:O60674;STRING:9606.ENSP00000371067;SWISSPROT_AC_OLD:O14636;SWISSPROT_AC_OLD:O75297;SMR:O60674;GeneID:3717;KEGG:hsa:3717;PIR:JW0091;eggNOG:COG0515;eggNOG:KOG0197;UniGene:Hs.6…
91116	AK1 --> AK1	Expression	GeneID:203;		4339970	Gene	AK1	adenylate kinase 1;AK1;HTL-S-58j;adenylate kinase i;Adenylate kinase isoenzyme 1;adenylate kinase isoform 1;adenylate kinase-1;Adenylate monophosphate kinase;AK 1;ak i;ak isoform 1;ak-i;ATP-AMP transphosphorylase 1;ATP:AMP phosphotransferase;EC 2.7.4.3;EC 2.7.4.6;KAD1;Myokinase;	SWISSPROT_AC:P00568;SWISSPROT_ID:KAD1_HUMAN;GeneID:203;Ensembl:ENSG00000106992;HGNC:HGNC:361;MIM:103000;Vega:OTTHUMG00000020722;protein_accession:AAA51686.1;protein_accession:AAH01116.1;protein_accession:AAI00023.1;protein_accession:AAV38387.1;protein_accession:ABM83502.1;protein_accession:ABM86718.1;protein_accession:ACJ13682.1;protein_accession:BAA78534.1;protein_accession:BAD97221.1;protein_ac…	206860	Protein	AK1	Adenylate kinase isoenzyme 1;Adenylate monophosphate kinase;AK 1;AK1;ATP-AMP transphosphorylase 1;ATP:AMP phosphotransferase;EC 2.7.4.3;EC 2.7.4.6;KAD1;Myokinase;adenylate kinase 1;adenylate kinase i;adenylate kinase isoform 1;adenylate kinase-1;ak i;ak isoform 1;ak-i;HTL-S-58j;	SWISSPROT_AC:P00568;SWISSPROT_ID:KAD1_HUMAN;EMBL:AB021871;EMBL:BC001116;EMBL:BT019580;EMBL:J04809;RefSeq:NP_000467.1;RefSeq:NP_001305050.1;RefSeq:XP_016869916.1;RefSeq:XP_016869917.1;ProteinModelPortal:P00568;STRING:9606.ENSP00000362249;SWISSPROT_AC_OLD:Q9BVK9;SWISSPROT_AC_OLD:Q9UQC7;SMR:P00568;GeneID:203;KEGG:hsa:203;PIR:A33508;eggNOG:COG0563;eggNOG:KOG3079;UniGene:Hs.175473;GO:GO:0001520;GO:GO:…
92006	KCNJ11 --> KCNJ11	Expression	GeneID:3767;		4342886	Gene	KCNJ11	BIR;HHF2;IKATP;KCNJ11;KIR6.2;MODY13;PHHI;potassium voltage-gated channel subfamily J member 11;TNDM3;ATP-sensitive inward rectifier potassium channel 11;Inward rectifier K(+) channel Kir6.2;KCJ11;kir 6.2;kir-6.2;mody 1-3;mody-1-3;mody1-3;Potassium channel, inwardly rectifying subfamily J member 11;	SWISSPROT_AC:Q14654;SWISSPROT_ID:KCJ11_HUMAN;GeneID:3767;Ensembl:ENSG00000187486;HGNC:HGNC:6257;MIM:600937;Vega:OTTHUMG00000165914;protein_accession:AAH40617.1;protein_accession:AAH64497.1;protein_accession:AAI12359.1;protein_accession:ACR44082.1;protein_accession:ACR44083.1;protein_accession:ACZ56124.1;protein_accession:AHB14393.1;protein_accession:AHB14394.1;protein_accession:AHB14395.1;protein…	208975	Protein	KCNJ11	ATP-sensitive inward rectifier potassium channel 11;IKATP;Inward rectifier K(+) channel Kir6.2;KCJ11;KCNJ11;Potassium channel, inwardly rectifying subfamily J member 11;BIR;HHF2;kir 6.2;kir-6.2;KIR6.2;mody 1-3;mody-1-3;mody1-3;MODY13;PHHI;potassium voltage-gated channel subfamily J member 11;TNDM3;	SWISSPROT_AC:Q14654;SWISSPROT_ID:KCJ11_HUMAN;EMBL:AC124798;EMBL:AK301550;EMBL:BC040617;EMBL:BC064497;EMBL:BC112358;EMBL:D50582;RefSeq:NP_001159762.1;ProteinModelPortal:Q14654;STRING:9606.ENSP00000345708;SWISSPROT_AC_OLD:B4DWI4;SWISSPROT_AC_OLD:E9PNK0;SWISSPROT_AC_OLD:Q2M1H7;SWISSPROT_AC_OLD:Q58EX3;SWISSPROT_AC_OLD:Q8IW96;SMR:Q14654;GeneID:3767;KEGG:hsa:3767;PIR:A57616;eggNOG:ENOG410XQ62;eggNOG:KO…
92099	KCNE1 --> KCNE1	Expression	GeneID:3753;		4342872	Gene	KCNE1	ISK;JLNS;JLNS2;KCNE1;LQT2/5;LQT5;MinK;potassium voltage-gated channel subfamily E regulatory subunit 1;Delayed rectifier potassium channel subunit IsK;IKs producing slow voltage-gated potassium channel subunit beta Mink;isk-type;kcne 1;kcne type i;lqt 5;lqt-5;Minimal potassium channel;Potassium voltage-gated channel subfamily E member 1;	SWISSPROT_AC:P15382;SWISSPROT_ID:KCNE1_HUMAN;GeneID:3753;Ensembl:ENSG00000180509;HGNC:HGNC:6240;MIM:176261;Vega:OTTHUMG00000086236;protein_accession:AAA36129.1;protein_accession:AAA58418.1;protein_accession:AAA63905.1;protein_accession:AAD25096.1;protein_accession:AAH36452.1;protein_accession:AAH46224.1;protein_accession:AAX11417.1;protein_accession:AAX11418.1;protein_accession:ABQ01238.1;protein…	209102	Protein	KCNE1	Delayed rectifier potassium channel subunit IsK;IKs producing slow voltage-gated potassium channel subunit beta Mink;KCNE1;Minimal potassium channel;Potassium voltage-gated channel subfamily E member 1;ISK;isk-type;JLNS;JLNS2;kcne 1;kcne type i;lqt 5;lqt-5;LQT2/5;LQT5;MinK;potassium voltage-gated channel subfamily E regulatory subunit 1;	SWISSPROT_AC:P15382;SWISSPROT_ID:KCNE1_HUMAN;EMBL:AF135188;EMBL:BC036452;EMBL:DQ784803;EMBL:L28168;EMBL:L33815;EMBL:M26685;RefSeq:NP_000210.2;RefSeq:NP_001121140.1;RefSeq:NP_001121141.1;RefSeq:NP_001121142.1;RefSeq:NP_001257331.1;RefSeq:NP_001257332.1;RefSeq:NP_001257333.1;RefSeq:NP_001257334.1;ProteinModelPortal:P15382;STRING:9606.ENSP00000337255;SWISSPROT_AC_OLD:A5H1P2;SWISSPROT_AC_OLD:Q8N709;S…
94086	KLK4 --> PSTS	Expression	GeneID:9622;		4347391	Gene	KLK4	AI2A1;ARM1;EMSP;EMSP1;kallikrein;kallikrein related peptidase 4;KLK-L1;KLK4;PRSS17;PSTS;EC 3.4.21.-;emsp 1;emsp-1;Enamel matrix serine proteinase 1;enamel matrix serine proteinase-1;kallikrein 4;Kallikrein-4;Kallikrein-like protein 1;kallikrein-related peptidase-4;kallikrein-related-peptidase 4;kallikrein-related-peptidase-4;Prostase;Serine protease 17;	SWISSPROT_AC:Q9Y5K2;SWISSPROT_ID:KLK4_HUMAN;GeneID:9622;Ensembl:ENSG00000167749;HGNC:HGNC:6365;MIM:603767;Vega:OTTHUMG00000182964;protein_accession:AAD21580.1;protein_accession:AAD21581.1;protein_accession:AAD26424.2;protein_accession:AAD38019.1;protein_accession:AAF70620.1;protein_accession:AAF81227.1;protein_accession:AAG33357.1;protein_accession:AAG43246.1;protein_accession:AAH69325.1;protein_…	213844	Protein	PSTS	EC 3.4.21.-;EMSP1;Enamel matrix serine proteinase 1;Kallikrein-4;Kallikrein-like protein 1;KLK-L1;KLK4;Prostase;PRSS17;PSTS;Serine protease 17;AI2A1;ARM1;EMSP;emsp 1;emsp-1;enamel matrix serine proteinase-1;kallikrein;kallikrein 4;kallikrein related peptidase 4;kallikrein-related peptidase-4;kallikrein-related-peptidase 4;kallikrein-related-peptidase-4;	SWISSPROT_AC:Q9Y5K2;SWISSPROT_ID:KLK4_HUMAN;EMBL:AC037199;EMBL:AF113140;EMBL:AF113141;EMBL:AF126401;EMBL:AF135023;EMBL:AF148532;EMBL:AF228497;EMBL:AF243527;EMBL:AF259969;EMBL:AF259971;EMBL:BC069325;EMBL:BC069403;EMBL:BC069429;EMBL:BC069489;EMBL:BC096175;EMBL:BC096178;RefSeq:NP_001289890.1;RefSeq:NP_004908.4;ProteinModelPortal:Q9Y5K2;STRING:9606.ENSP00000326159;SWISSPROT_AC_OLD:Q4VB16;SWISSPROT_AC…
94101	KL --> Klotho	Expression	GeneID:9365;		4347183	Gene	KL	KL;klotho;EC 3.2.1.31;KLOT;	SWISSPROT_AC:Q9UEF7;SWISSPROT_ID:KLOT_HUMAN;GeneID:9365;Ensembl:ENSG00000133116;HGNC:HGNC:6344;MIM:604824;Vega:OTTHUMG00000017408;protein_accession:BAA23382.1;protein_accession:BAA24940.1;protein_accession:BAA24941.1;protein_accession:BAG53456.1;protein_accession:BAL03067.1;protein_accession:CAC94767.1;protein_accession:CAC94773.1;protein_accession:CAR95139.1;protein_accession:EAX08525.1;protein_…	213877	Protein	Klotho	EC 3.2.1.31;KL;KLOT;Klotho;	SWISSPROT_AC:Q9UEF7;SWISSPROT_ID:KLOT_HUMAN;EMBL:AB005142;EMBL:AB009667;EMBL:AL161898;EMBL:Z84483;EMBL:Z92540;RefSeq:NP_004786.2;ProteinModelPortal:Q9UEF7;STRING:9606.ENSP00000369442;SWISSPROT_AC_OLD:Q5VZ95;SWISSPROT_AC_OLD:Q96KV5;SWISSPROT_AC_OLD:Q96KW5;SWISSPROT_AC_OLD:Q9UEI9;SWISSPROT_AC_OLD:Q9Y4F0;SMR:Q9UEF7;GeneID:9365;KEGG:hsa:9365;PIR:JC5925;PIR:JC5926;eggNOG:COG2723;eggNOG:KOG0626;UniGene…
97805	GLO1 --> Glyoxalase I	Expression	GeneID:2739;		4342033	Gene	GLO1	GLO1;GLOD1;GLYI;glyoxalase I;HEL-S-74;Aldoketomutase;EC 4.4.1.5;Glx I;Ketone-aldehyde mutase;Lactoylglutathione lyase;LGUL;Methylglyoxalase;S-D-lactoylglutathione methylglyoxal lyase;	SWISSPROT_AC:Q04760;SWISSPROT_ID:LGUL_HUMAN;GeneID:2739;Ensembl:ENSG00000124767;HGNC:HGNC:4323;MIM:138750;Vega:OTTHUMG00000014636;protein_accession:AAA52565.1;protein_accession:AAB49495.1;protein_accession:AAD31524.1;protein_accession:AAD38008.1;protein_accession:AAH01741.1;protein_accession:AAH11365.1;protein_accession:AAH15934.1;protein_accession:AAV38790.1;protein_accession:AAV38791.1;protein_…	223368	Protein	Glyoxalase I	Aldoketomutase;EC 4.4.1.5;GLO1;Glx I;Glyoxalase I;Ketone-aldehyde mutase;Lactoylglutathione lyase;LGUL;Methylglyoxalase;S-D-lactoylglutathione methylglyoxal lyase;GLOD1;GLYI;HEL-S-74;	SWISSPROT_AC:Q04760;SWISSPROT_ID:LGUL_HUMAN;EMBL:AB209801;EMBL:AF146651;EMBL:AK293345;EMBL:AK312662;EMBL:AL391415;EMBL:BC001741;EMBL:BC011365;EMBL:BC015934;EMBL:BT019987;EMBL:BT019988;EMBL:D13315;EMBL:L07837;EMBL:S83285;RefSeq:NP_006699.2;ProteinModelPortal:Q04760;STRING:9606.ENSP00000362463;SWISSPROT_AC_OLD:B2R6P7;SWISSPROT_AC_OLD:B4DDV0;SWISSPROT_AC_OLD:P78375;SWISSPROT_AC_OLD:Q59EL0;SWISSPROT_…
98506	LPL --> LPL	Expression	GeneID:4023;		4343079	Gene	LPL	HDLCQ11;LIPD;lipoprotein lipase;LPL;EC 3.1.1.34;ec3.1.1.34;lipase lipoprotein;LIPL;lipoprotein-lipase;	SWISSPROT_AC:P06858;SWISSPROT_ID:LIPL_HUMAN;GeneID:4023;Ensembl:ENSG00000175445;HGNC:HGNC:6677;MIM:609708;Vega:OTTHUMG00000036645;protein_accession:AAA59528.1;protein_accession:AAB20999.1;protein_accession:AAB21000.1;protein_accession:AAB59536.1;protein_accession:AAC61679.1;protein_accession:AAH11353.1;protein_accession:AAM23256.1;protein_accession:AAP35372.1;protein_accession:AAY85371.1;protein_…	225133	Protein	LPL	EC 3.1.1.34;LIPD;LIPL;Lipoprotein lipase;LPL;ec3.1.1.34;HDLCQ11;lipase lipoprotein;lipoprotein-lipase;	SWISSPROT_AC:P06858;SWISSPROT_ID:LIPL_HUMAN;EMBL:AK312311;EMBL:BC011353;EMBL:BT006726;EMBL:CH471080;EMBL:M15856;EMBL:M76722;EMBL:S76076;EMBL:S76077;EMBL:X14390;EMBL:X54516;EMBL:X68111;RefSeq:NP_000228.1;ProteinModelPortal:P06858;STRING:9606.ENSP00000309757;SWISSPROT_AC_OLD:B2R5T9;SWISSPROT_AC_OLD:Q16282;SWISSPROT_AC_OLD:Q16283;SWISSPROT_AC_OLD:Q96FC4;SMR:P06858;GeneID:4023;KEGG:hsa:4023;PIR:A2608…
101879	MAP4K2 --> GCK	Expression	GeneID:5871;		4344515	Gene	MAP4K2	BL44;GCK;MAP4K2;mitogen-activated protein kinase kinase kinase kinase 2;RAB8IP;B lymphocyte serine/threonine-protein kinase;EC 2.7.11.1;GC kinase;gc-kinase;Germinal center kinase;kinase gc;kinase germinal center;kinase of the germinal center;kinase-gc;M4K2;MAPK/ERK kinase kinase kinase 2;MEK kinase kinase 2;MEKKK 2;rab8 interacting protein;Rab8-interacting protein;	SWISSPROT_AC:Q12851;SWISSPROT_ID:M4K2_HUMAN;GeneID:5871;Ensembl:ENSG00000168067;HGNC:HGNC:6864;MIM:603166;Vega:OTTHUMG00000045328;protein_accession:AAA20968.1;protein_accession:AAH47865.1;protein_accession:BAG60619.1;protein_accession:BAG65303.1;protein_accession:EAW74299.1;protein_accession:EAW74300.1;protein_accession:EAW74301.1;protein_accession:EAW74302.1;protein_accession:NP_001294919.1;prot…	233374	Protein	GCK	B lymphocyte serine/threonine-protein kinase;EC 2.7.11.1;GC kinase;GCK;Germinal center kinase;M4K2;MAP4K2;MAPK/ERK kinase kinase kinase 2;MEK kinase kinase 2;MEKKK 2;Mitogen-activated protein kinase kinase kinase kinase 2;Rab8-interacting protein;RAB8IP;BL44;gc-kinase;kinase gc;kinase germinal center;kinase of the germinal center;kinase-gc;rab8 interacting protein;	SWISSPROT_AC:Q12851;SWISSPROT_ID:M4K2_HUMAN;EMBL:AP001462;EMBL:BC047865;EMBL:CH471076;EMBL:U07349;RefSeq:NP_001294919.1;RefSeq:NP_004570.2;ProteinModelPortal:Q12851;STRING:9606.ENSP00000294066;SWISSPROT_AC_OLD:Q86VU3;SMR:Q12851;GeneID:5871;KEGG:hsa:5871;PIR:A53714;eggNOG:ENOG410XP9G;eggNOG:KOG0576;UniGene:Hs.534341;GO:GO:0000139;GO:GO:0004674;GO:GO:0004702;GO:GO:0005524;GO:GO:0006468;GO:GO:000690…
107712	MINK1 --> MINK	Expression	GeneID:50488;		4351296	Gene	MINK1	B55;MAP4K6;MINK;MINK1;misshapen like kinase 1;YSK2;ZC3;b 55;beta 55;beta v 5;beta-55;beta55;EC 2.7.11.1;GCK family kinase MiNK;MAPK/ERK kinase kinase kinase 6;MEK kinase kinase 6;MEKKK 6;mink-1;Misshapen-like kinase 1;Misshapen/NIK-related kinase;Mitogen-activated protein kinase kinase kinase kinase 6;ysk2-type;zc-3;	SWISSPROT_AC:Q8N4C8;SWISSPROT_ID:MINK1_HUMAN;GeneID:50488;Ensembl:ENSG00000141503;HGNC:HGNC:17565;MIM:609426;Vega:OTTHUMG00000177932;protein_accession:AAG17275.1;protein_accession:AAH34673.1;protein_accession:AAV41830.1;protein_accession:ABM82084.1;protein_accession:ABM85265.1;protein_accession:BAA90753.1;protein_accession:BAA94838.1;protein_accession:BAB97271.1;protein_accession:BAD92687.1;prote…	246772	Protein	MINK	B55;EC 2.7.11.1;GCK family kinase MiNK;MAP4K6;MAPK/ERK kinase kinase kinase 6;MEK kinase kinase 6;MEKKK 6;MINK;MINK1;Misshapen-like kinase 1;Misshapen/NIK-related kinase;Mitogen-activated protein kinase kinase kinase kinase 6;YSK2;ZC3;b 55;beta 55;beta v 5;beta-55;beta55;mink-1;misshapen like kinase 1;ysk2-type;zc-3;	SWISSPROT_AC:Q8N4C8;SWISSPROT_ID:MINK1_HUMAN;EMBL:AB035698;EMBL:AB041926;EMBL:AC233723;EMBL:AY775058;EMBL:BC034673;EMBL:CH471108;RefSeq:NP_001020108.1;RefSeq:NP_001308165.1;RefSeq:NP_056531.1;RefSeq:NP_722549.2;RefSeq:NP_733763.1;ProteinModelPortal:Q8N4C8;STRING:9606.ENSP00000347427;SWISSPROT_AC_OLD:D3DTK3;SWISSPROT_AC_OLD:D3DTK4;SWISSPROT_AC_OLD:Q5U8Z0;SWISSPROT_AC_OLD:Q9P1X1;SWISSPROT_AC_OLD:Q9…
108329	MMP2 --> MMP-2	Expression	GeneID:4313;		4343308	Gene	MMP2	CLG4;CLG4A;matrix metallopeptidase 2;MMP-2;MMP-II;MMP2;MONA;TBE-1;72 kDa gelatinase;72 kda gelatinase-type;72 kda type gelatinase;72 kDa type IV collagenase;72 kda-gelatinase;72 kda-type iv collagenase;72-kda gelatinase;72-kda type iv collagenase;72-kda type iv-collagenase;72-kda type-iv collagenase;clg 4;clg-4;EC 3.4.24.24;Gelatinase A;gelatinase type a;gelatinase-a;matrix metallopeptidase-2;Mat…	SWISSPROT_AC:P08253;SWISSPROT_ID:MMP2_HUMAN;GeneID:4313;Ensembl:ENSG00000087245;HGNC:HGNC:7166;MIM:120360;Vega:OTTHUMG00000133202;protein_accession:AAA35701.1;protein_accession:AAA52027.1;protein_accession:AAA52028.1;protein_accession:AAH02576.1;protein_accession:AAU10089.1;protein_accession:ABD38929.1;protein_accession:ABM82878.1;protein_accession:ABM86064.1;protein_accession:BAG35588.1;protein_…	247814	Protein	MMP-2	72 kDa gelatinase;72 kDa type IV collagenase;CLG4A;EC 3.4.24.24;Gelatinase A;Matrix metalloproteinase-2;MMP-2;MMP2;TBE-1;72 kda gelatinase-type;72 kda type gelatinase;72 kda-gelatinase;72 kda-type iv collagenase;72-kda gelatinase;72-kda type iv collagenase;72-kda type iv-collagenase;72-kda type-iv collagenase;clg 4;clg-4;CLG4;gelatinase type a;gelatinase-a;matrix metallopeptidase 2;matrix metallo…	SWISSPROT_AC:P08253;SWISSPROT_ID:MMP2_HUMAN;EMBL:AC007336;EMBL:AC092722;EMBL:AK301536;EMBL:AK310314;EMBL:AK312711;EMBL:AY738117;EMBL:BC002576;EMBL:J03210;EMBL:M33789;EMBL:M55582;EMBL:M55583;EMBL:M55584;EMBL:M55585;EMBL:M55586;EMBL:M55587;EMBL:M55588;EMBL:M55589;EMBL:M55590;EMBL:M55591;EMBL:M55592;EMBL:M55593;EMBL:M58552;RefSeq:NP_001121363.1;RefSeq:NP_001289437.1;RefSeq:NP_001289438.1;RefSeq:NP_0…
112808	MTNR1B --> MTNR1B	Expression	GeneID:4544;		4343444	Gene	MTNR1B	FGQTL2;MEL-1B-R;melatonin receptor 1B;MT2;MTNR1B;Mel1b receptor;melatonin 1b receptor;melatonin receptor 1 b;Melatonin receptor type 1B;melatonin-1b receptor;MTR1B;	SWISSPROT_AC:P49286;SWISSPROT_ID:MTR1B_HUMAN;GeneID:4544;Ensembl:ENSG00000134640;HGNC:HGNC:7464;MIM:600804;Vega:OTTHUMG00000167364;protein_accession:AAC50612.1;protein_accession:AAH69163.1;protein_accession:AAL75503.1;protein_accession:AAM78367.1;protein_accession:AAS00461.1;protein_accession:BAA92315.1;protein_accession:EAW66891.1;protein_accession:NP_005950.1;protein_accession:P49286.1;protein_…	259543	Protein	MTNR1B	Mel-1B-R;Mel1b receptor;Melatonin receptor type 1B;MTNR1B;MTR1B;FGQTL2;melatonin 1b receptor;melatonin receptor 1 b;melatonin receptor 1B;melatonin-1b receptor;MT2;	SWISSPROT_AC:P49286;SWISSPROT_ID:MTR1B_HUMAN;EMBL:AB033598;EMBL:AY521019;EMBL:BC069163;EMBL:U25341;RefSeq:NP_005950.1;RefSeq:XP_011541141.1;ProteinModelPortal:P49286;STRING:9606.ENSP00000257068;GeneID:4544;KEGG:hsa:4544;PIR:I38990;eggNOG:ENOG410IHFY;eggNOG:ENOG4111ZZV;UniGene:Hs.569039;GO:GO:0004930;GO:GO:0005886;GO:GO:0005887;GO:GO:0007166;GO:GO:0007187;GO:GO:0007268;GO:GO:0007623;GO:GO:0008502;…
115226	MPZ --> MPP	Expression	GeneID:4359;		4343343	Gene	MPZ	CHM;CMT1;CMT1B;CMT2I;CMT2J;CMT4E;CMTDI3;CMTDID;DSS;HMSNIB;MPP;MPZ;myelin protein zero;P0;cmt1 b;dss--an;myelin p0 protein;myelin p0-protein;Myelin peripheral protein;myelin protein of the peripheral;Myelin protein P0;myelin-protein-zero;MYP0;p0 myelin protein;peripheral myelin protein;protein myelin p0;protein of myelin of the peripheral;protein of peripheral myelin;protein of the peripheral myel…	SWISSPROT_AC:P25189;SWISSPROT_ID:MYP0_HUMAN;GeneID:4359;Ensembl:ENSG00000158887;HGNC:HGNC:7225;MIM:159440;Vega:OTTHUMG00000034341;protein_accession:AAA18981.1;protein_accession:AAA20656.1;protein_accession:AAB28708.1;protein_accession:AAH06491.1;protein_accession:AAP35411.1;protein_accession:ABM86811.1;protein_accession:ABW03829.1;protein_accession:BAA01395.1;protein_accession:BAA03540.1;protein_…	266714	Protein	MPP	MPP;MPZ;Myelin peripheral protein;Myelin protein P0;Myelin protein zero;MYP0;CHM;CMT1;cmt1 b;CMT1B;CMT2I;CMT2J;CMT4E;CMTDI3;CMTDID;DSS;dss--an;HMSNIB;myelin p0 protein;myelin p0-protein;myelin protein of the peripheral;myelin-protein-zero;P0;p0 myelin protein;peripheral myelin protein;protein myelin p0;protein of myelin of the peripheral;protein of peripheral myelin;protein of the peripheral myel…	SWISSPROT_AC:P25189;SWISSPROT_ID:MYP0_HUMAN;EMBL:AK313555;EMBL:AL592295;EMBL:BC006491;EMBL:BT006765;EMBL:CH471121;EMBL:D10537;EMBL:D14720;EMBL:L24893;EMBL:L24894;EMBL:S66705;EMBL:U10017;EMBL:U10018;RefSeq:NP_000521.2;RefSeq:NP_001302420.1;ProteinModelPortal:P25189;STRING:9606.ENSP00000431538;SWISSPROT_AC_OLD:Q16072;SWISSPROT_AC_OLD:Q5VTH4;SWISSPROT_AC_OLD:Q92677;SWISSPROT_AC_OLD:Q9BR67;SMR:P25189…
116438	NAMPT --> Visfatin	Expression	GeneID:10135;		4347838	Gene	NAMPT	1110035O14Rik;NAMPT;nicotinamide phosphoribosyltransferase;PBEF;PBEF1;VF;VISFATIN;EC 2.4.2.12;enhancing factor pre-b cell;NAmPRTase;nicotinamide-phosphoribosyltransferase;phosphoribosyltransferase nicotinamide;phosphoribosyltransferase-nicotinamide;pre-b cell colony - enhancing factor 1;pre-b cell colony-enhancing factor 1;pre-b cell enhancing factor;Pre-B cell-enhancing factor;pre-b-cell colony …	SWISSPROT_AC:P43490;SWISSPROT_ID:NAMPT_HUMAN;GeneID:10135;Ensembl:ENSG00000105835;HGNC:HGNC:30092;MIM:608764;Vega:OTTHUMG00000140388;protein_accession:AAA17884.1;protein_accession:AAF19249.1;protein_accession:AAH72439.1;protein_accession:AAI06047.1;protein_accession:AAQ96862.1;protein_accession:ADQ32034.1;protein_accession:BAF85540.1;protein_accession:BAH14102.1;protein_accession:CAH56351.1;prote…	269712	Protein	Visfatin	EC 2.4.2.12;NAmPRTase;NAMPT;Nicotinamide phosphoribosyltransferase;PBEF;PBEF1;Pre-B cell-enhancing factor;Pre-B-cell colony-enhancing factor 1;Visfatin;1110035O14Rik;enhancing factor pre-b cell;nicotinamide-phosphoribosyltransferase;phosphoribosyltransferase nicotinamide;phosphoribosyltransferase-nicotinamide;pre-b cell colony - enhancing factor 1;pre-b cell colony-enhancing factor 1;pre-b cell e…	SWISSPROT_AC:P43490;SWISSPROT_ID:NAMPT_HUMAN;EMBL:AC007032;EMBL:AK292851;EMBL:BC072439;EMBL:BC106046;EMBL:CH236947;EMBL:CH471070;EMBL:U02020;RefSeq:NP_005737.1;RefSeq:XP_005250157.1;ProteinModelPortal:P43490;STRING:9606.ENSP00000222553;SWISSPROT_AC_OLD:A4D0Q9;SWISSPROT_AC_OLD:A4D0R0;SWISSPROT_AC_OLD:Q3KQV0;SWISSPROT_AC_OLD:Q8WW95;SMR:P43490;GeneID:10135;KEGG:hsa:10135;PIR:A55927;eggNOG:COG1488;eg…
117381	NDE1 --> NUDE	Expression	GeneID:54820;		4352292	Gene	NDE1	HOM-TES-87;LIS4;MHAC;NDE;NDE1;NUDE;nudE neurodevelopment protein 1;NUDE1;mhac--an;Nuclear distribution protein nudE homolog 1;nude-type;	SWISSPROT_AC:Q9NXR1;SWISSPROT_ID:NDE1_HUMAN;GeneID:54820;Ensembl:ENSG00000072864;HGNC:HGNC:17619;MIM:609449;Vega:OTTHUMG00000129885;protein_accession:AAH01421.1;protein_accession:AAH33900.1;protein_accession:AHW56527.1;protein_accession:AHW56607.1;protein_accession:AHW56631.1;protein_accession:AHW56667.1;protein_accession:BAA90949.1;protein_accession:EAW53931.1;protein_accession:EAW53932.1;protei…	271902	Protein	NUDE	NDE1;Nuclear distribution protein nudE homolog 1;NUDE;HOM-TES-87;LIS4;MHAC;mhac--an;NDE;nudE neurodevelopment protein 1;nude-type;NUDE1;	SWISSPROT_AC:Q9NXR1;SWISSPROT_ID:NDE1_HUMAN;EMBL:AC026401;EMBL:AF001548;EMBL:AK000108;EMBL:BC001421;EMBL:BC033900;RefSeq:NP_001137451.1;RefSeq:NP_060138.1;RefSeq:XP_016878838.1;RefSeq:XP_016878845.1;ProteinModelPortal:Q9NXR1;STRING:9606.ENSP00000345892;SWISSPROT_AC_OLD:Q49AQ2;SMR:Q9NXR1;GeneID:54820;KEGG:hsa:54820;eggNOG:ENOG410XPMP;eggNOG:KOG1853;UniGene:Hs.655378;GO:GO:0000086;GO:GO:0000132;GO:…
120945	NOS3 --> eNOS	Expression	GeneID:4846;		4343688	Gene	NOS3	ECNOS;eNOS;nitric oxide synthase 3;NOS3;cNOS;constitutive isoform of nos;Constitutive NOS;constitutive type of nos;constitutive-nos;constitutive-type nos;EC 1.14.13.39;ec nos;EC-NOS;endothelial isoform of nos;Endothelial NOS;endothelial nos-isoform;endothelial type nos;endothelial-nos;endothelial-type nos;nitric oxide synthase iii;nitric oxide synthase isoform iii;nitric oxide synthase isoform, t…	SWISSPROT_AC:P29474;SWISSPROT_ID:NOS3_HUMAN;GeneID:4846;Ensembl:ENSG00000164867;HGNC:HGNC:7876;MIM:163729;Vega:OTTHUMG00000158343;protein_accession:AAA36364.1;protein_accession:AAA36365.1;protein_accession:AAA36372.1;protein_accession:AAA36373.1;protein_accession:AAA36374.1;protein_accession:AAB87083.1;protein_accession:AAD14336.1;protein_accession:AAH63294.1;protein_accession:AAH69465.1;protein_…	279380	Protein	eNOS	cNOS;Constitutive NOS;EC 1.14.13.39;EC-NOS;Endothelial NOS;eNOS;Nitric oxide synthase, endothelial;NOS type III;NOS3;NOSIII;constitutive isoform of nos;constitutive type of nos;constitutive-nos;constitutive-type nos;ec nos;ECNOS;endothelial isoform of nos;endothelial nos-isoform;endothelial type nos;endothelial-nos;endothelial-type nos;nitric oxide synthase 3;nitric oxide synthase iii;nitric oxid…	SWISSPROT_AC:P29474;SWISSPROT_ID:NOS3_HUMAN;EMBL:AC010973;EMBL:AF400594;EMBL:AF519768;EMBL:AK223636;EMBL:AK292928;EMBL:AK315213;EMBL:BC063294;EMBL:BC069465;EMBL:CH471173;EMBL:D26607;EMBL:DQ256130;EMBL:DQ256131;EMBL:EU332855;EMBL:L10693;EMBL:L10694;EMBL:L10695;EMBL:L10696;EMBL:L10697;EMBL:L10698;EMBL:L10699;EMBL:L10700;EMBL:L10701;EMBL:L10702;EMBL:L10703;EMBL:L10704;EMBL:L10705;EMBL:L10706;EMBL:L1…
122223	IVNS1ABP --> NS1	Expression	GeneID:10625;		4348259	Gene	IVNS1ABP	FLARA3;HSPC068;influenza virus NS1A binding protein;IVNS1ABP;KLHL39;ND1;NS-1;NS1-BP;NS1BP;ARA3;Aryl hydrocarbon receptor-associated protein 3;binding of ns1 protein;binding of the ns1 protein;binding protein ns1;Influenza virus NS1A-binding protein;KIAA0850;ns -1;ns 1;ns i;ns type i;ns-i;NS1;ns1 protein binding;NS1-binding protein;ns1-type;protein ns1-binding;	SWISSPROT_AC:Q9Y6Y0;SWISSPROT_ID:NS1BP_HUMAN;GeneID:10625;Ensembl:ENSG00000116679;HGNC:HGNC:16951;MIM:609209;Vega:OTTHUMG00000035384;protein_accession:AAF29040.1;protein_accession:AAG43485.1;protein_accession:AAH67739.1;protein_accession:ABE03889.1;protein_accession:ABE03890.1;protein_accession:BAA74873.3;protein_accession:BAF85120.1;protein_accession:BAG50883.1;protein_accession:BAG51150.1;prote…	282528	Protein	NS1	ARA3;Aryl hydrocarbon receptor-associated protein 3;FLARA3;Influenza virus NS1A-binding protein;IVNS1ABP;KIAA0850;NS1;NS1-binding protein;NS1-BP;NS1BP;binding of ns1 protein;binding of the ns1 protein;binding protein ns1;HSPC068;influenza virus NS1A binding protein;KLHL39;ND1;ns -1;ns 1;ns i;ns type i;NS-1;ns-i;ns1 protein binding;ns1-type;protein ns1-binding;	SWISSPROT_AC:Q9Y6Y0;SWISSPROT_ID:NS1BP_HUMAN;EMBL:AB020657;EMBL:AF161553;EMBL:AF205218;EMBL:AJ012449;EMBL:AK292431;EMBL:AL078644;EMBL:AL356273;EMBL:BC067739;EMBL:CH471067;EMBL:DQ443528;EMBL:DQ443529;RefSeq:NP_006460.2;ProteinModelPortal:Q9Y6Y0;STRING:9606.ENSP00000356468;SWISSPROT_AC_OLD:A8K8R6;SWISSPROT_AC_OLD:Q1G4T6;SWISSPROT_AC_OLD:Q1G4T7;SWISSPROT_AC_OLD:Q5TF75;SWISSPROT_AC_OLD:Q6NW38;SWISSPR…
126344	OCLN --> Occludin	Expression	GeneID:100506658;		4377345	Gene	OCLN	BLCPMG;occludin;OCLN;PPP1R115;	SWISSPROT_AC:Q16625;SWISSPROT_ID:OCLN_HUMAN;GeneID:100506658;Ensembl:ENSG00000197822;HGNC:HGNC:8104;MIM:602876;Vega:OTTHUMG00000099356;protein_accession:AAB00195.1;protein_accession:AAC50451.1;protein_accession:AAH29886.1;protein_accession:ABM83349.1;protein_accession:ABM86563.1;protein_accession:ACT53743.1;protein_accession:ACT53744.1;protein_accession:ACT83431.1;protein_accession:ACT83432.1;pro…	292270	Protein	Occludin	Occludin;OCLN;BLCPMG;PPP1R115;	SWISSPROT_AC:Q16625;SWISSPROT_ID:OCLN_HUMAN;EMBL:AB451306;EMBL:AB451437;EMBL:AC145146;EMBL:AC147575;EMBL:AF400623;EMBL:AF400624;EMBL:AF400625;EMBL:AF400626;EMBL:AF400627;EMBL:AF400628;EMBL:AF400629;EMBL:AF400630;EMBL:BC029886;EMBL:BK001650;EMBL:FJ786083;EMBL:FJ786084;EMBL:GQ225096;EMBL:GQ225097;EMBL:GQ225098;EMBL:GQ402517;EMBL:U49184;EMBL:U53823;RefSeq:NP_001192183.1;RefSeq:NP_001192184.1;RefSeq:…
128445	HCRTR1 --> OX1R	Expression	GeneID:3061;		4342322	Gene	HCRTR1	HCRTR1;hypocretin receptor 1;OX1R;hcrtr 1;hcrtr-1;hypocretin receptor subtype 1;Hypocretin receptor type 1;hypocretin receptor-1;orexin receptor 1;Orexin receptor type 1;orexin receptor type-1;orexin receptor-1;orexin receptor1;orexin-receptor-1;Ox-1-R;ox1 r;Ox1-R;	SWISSPROT_AC:O43613;SWISSPROT_ID:OX1R_HUMAN;GeneID:3061;Ensembl:ENSG00000121764;HGNC:HGNC:4848;MIM:602392;Vega:OTTHUMG00000003876;protein_accession:AAC39601.1;protein_accession:AAH74796.1;protein_accession:AAL47214.1;protein_accession:AAL50221.1;protein_accession:BAF83210.1;protein_accession:CAC34687.1;protein_accession:EAX07600.1;protein_accession:EAX07601.1;protein_accession:EAX07602.1;protein_…	296266	Protein	OX1R	HCRTR1;Hypocretin receptor type 1;Orexin receptor type 1;Ox-1-R;Ox1-R;OX1R;hcrtr 1;hcrtr-1;hypocretin receptor 1;hypocretin receptor subtype 1;hypocretin receptor-1;orexin receptor 1;orexin receptor type-1;orexin receptor-1;orexin receptor1;orexin-receptor-1;ox1 r;	SWISSPROT_AC:O43613;SWISSPROT_ID:OX1R_HUMAN;EMBL:AC114488;EMBL:AF041243;EMBL:AF202078;EMBL:AF202079;EMBL:AF202080;EMBL:AF202081;EMBL:AF202082;EMBL:AF202083;EMBL:AF202084;EMBL:AK290521;EMBL:AY062030;EMBL:AY070269;EMBL:BC074796;EMBL:CH471059;RefSeq:NP_001516.2;RefSeq:XP_016856594.1;RefSeq:XP_016856595.1;ProteinModelPortal:O43613;STRING:9606.ENSP00000362810;SWISSPROT_AC_OLD:A8K3A6;SWISSPROT_AC_OLD:Q…
129340	PADI4 --> PAD4	Expression	GeneID:23569;		4349451	Gene	PADI4	PAD;PAD4;PADI4;PADI5;PDI4;PDI5;peptidyl arginine deiminase 4;EC 3.5.3.15;HL-60 PAD;pad 4;pad iv;pad type iv;pad-4;pad-an;pad-type;padi 4;padi type 4;padi-4;pdi-4;pdi-iv;peptidyl arginine deiminase iv;peptidyl arginine deiminase type 4;peptidyl arginine deiminase type iv;peptidyl arginine deiminase-4;peptidyl-arginine deiminase 4;peptidyl-arginine deiminase-4;peptidyl-arginine-deiminase 4;peptidyl…	SWISSPROT_AC:Q9UM07;SWISSPROT_ID:PADI4_HUMAN;GeneID:23569;Ensembl:ENSG00000159339;HGNC:HGNC:18368;MIM:605347;Vega:OTTHUMG00000002371;protein_accession:AAF82265.1;protein_accession:AAH25718.1;protein_accession:ADZ16037.1;protein_accession:BAA84542.1;protein_accession:BAF83196.1;protein_accession:BAG37357.1;protein_accession:CAE47743.1;protein_accession:CAG30581.2;protein_accession:CAG30582.2;prote…	298360	Protein	PAD4	EC 3.5.3.15;HL-60 PAD;PAD4;PADI4;PADI5;PDI5;Peptidylarginine deiminase IV;Protein-arginine deiminase type IV;Protein-arginine deiminase type-4;PAD;pad 4;pad iv;pad type iv;pad-4;pad-an;pad-type;padi 4;padi type 4;padi-4;pdi-4;pdi-iv;PDI4;peptidyl arginine deiminase 4;peptidyl arginine deiminase iv;peptidyl arginine deiminase type 4;peptidyl arginine deiminase type iv;peptidyl arginine deiminase-4…	SWISSPROT_AC:Q9UM07;SWISSPROT_ID:PADI4_HUMAN;EMBL:AB017919;EMBL:AC004824;EMBL:AJ549502;EMBL:AK290507;EMBL:AK314839;EMBL:AL590644;EMBL:BC025718;RefSeq:NP_036519.2;ProteinModelPortal:Q9UM07;STRING:9606.ENSP00000364597;SWISSPROT_AC_OLD:A8K392;SWISSPROT_AC_OLD:B2RBW0;SWISSPROT_AC_OLD:Q5VTZ8;SWISSPROT_AC_OLD:Q70SX4;SMR:Q9UM07;GeneID:23569;KEGG:hsa:23569;eggNOG:ENOG410IF3F;eggNOG:ENOG410ZKF3;UniGene:Hs…
129462	PPY --> PPY	Expression	GeneID:5539;		4344250	Gene	PPY	pancreatic polypeptide;PNP;PP;PPY;Obinepitide;PAHO;Pancreatic prohormone;pancreatic-polypeptide;pnp-type;polypeptide of pancreatic;ppy-type;	SWISSPROT_AC:P01298;SWISSPROT_ID:PAHO_HUMAN;GeneID:5539;Ensembl:ENSG00000108849;HGNC:HGNC:9327;MIM:167780;Vega:OTTHUMG00000181800;protein_accession:AAA60156.1;protein_accession:AAA60161.1;protein_accession:AAH32225.1;protein_accession:AAH40033.1;protein_accession:ABM84647.1;protein_accession:ABM92176.1;protein_accession:CAA25161.1;protein_accession:EAW51649.1;protein_accession:NP_001306138.1;prot…	298639	Protein	PPY	Obinepitide;PAHO;Pancreatic polypeptide;Pancreatic prohormone;PNP;PP;PPY;pancreatic-polypeptide;pnp-type;polypeptide of pancreatic;ppy-type;	SWISSPROT_AC:P01298;SWISSPROT_ID:PAHO_HUMAN;EMBL:AC007993;EMBL:BC032225;EMBL:BC040033;EMBL:BP385720;EMBL:M11726;EMBL:M15788;EMBL:X00491;RefSeq:NP_002713.1;ProteinModelPortal:P01298;STRING:9606.ENSP00000225992;SMR:P01298;GeneID:5539;KEGG:hsa:5539;PIR:A92498;eggNOG:ENOG410J7V9;eggNOG:ENOG41115N2;UniGene:Hs.558368;UniGene:Hs.744427;GO:GO:0001664;GO:GO:0005102;GO:GO:0005179;GO:GO:0005184;GO:GO:000557…
130284	F2RL3 --> F2RL3	Expression	GeneID:9002;		4346908	Gene	F2RL3	F2R like thrombin/trypsin receptor 3;F2RL3;PAR4;Coagulation factor II receptor-like 3;par 4;PAR-4;par-4-type;proteinase activated receptor-4;Proteinase-activated receptor 4;proteinase-activated receptor-4;Thrombin receptor-like 3;	SWISSPROT_AC:Q96RI0;SWISSPROT_ID:PAR4_HUMAN;GeneID:9002;Ensembl:ENSG00000127533;HGNC:HGNC:3540;MIM:602779;Vega:OTTHUMG00000182647;protein_accession:AAC25699.1;protein_accession:AAC28860.1;protein_accession:AAH74782.2;protein_accession:AAK61908.1;protein_accession:AAR08487.1;protein_accession:EAW84566.1;protein_accession:NP_003941.2;protein_accession:Q96RI0.3;protein_accession:XP_005260196.1;prote…	301754	Protein	F2RL3	Coagulation factor II receptor-like 3;F2RL3;PAR-4;PAR4;Proteinase-activated receptor 4;Thrombin receptor-like 3;F2R like thrombin/trypsin receptor 3;par 4;par-4-type;proteinase activated receptor-4;proteinase-activated receptor-4;	SWISSPROT_AC:Q96RI0;SWISSPROT_ID:PAR4_HUMAN;EMBL:AF055917;EMBL:AF080214;EMBL:AF384819;EMBL:AY431102;EMBL:BC074782;RefSeq:NP_003941.2;ProteinModelPortal:Q96RI0;STRING:9606.ENSP00000248076;SWISSPROT_AC_OLD:O76067;SWISSPROT_AC_OLD:Q6DK42;SMR:Q96RI0;GeneID:9002;KEGG:hsa:9002;eggNOG:ENOG410IFSN;eggNOG:ENOG410YD35;UniGene:Hs.137574;GO:GO:0004930;GO:GO:0005576;GO:GO:0005886;GO:GO:0005887;GO:GO:0007165;G…
130410	PARP1 --> PARP-1	Expression	GeneID:142;		4339917	Gene	PARP1	ADPRT;ADPRT 1;ADPRT1;ARTD1;pADPRT-1;PARP;PARP-1;PARP1;poly(ADP-ribose) polymerase 1;PPOL;ADP-ribosyltransferase diphtheria toxin-like 1;artd-1;EC 2.4.2.30;NAD(+) ADP-ribosyltransferase 1;parp 1;parp i;parp-i;parp-type;poly [adp ribose] polymerase 1;Poly [ADP-ribose] polymerase 1;poly [adp-ribose] polymerase-1;poly [adp-ribose] polymerase1;poly(adp ribose) polymerase 1;poly(adp ribose) polymerase-…	SWISSPROT_AC:P09874;SWISSPROT_ID:PARP1_HUMAN;GeneID:142;Ensembl:ENSG00000143799;HGNC:HGNC:270;MIM:173870;Vega:OTTHUMG00000037556;protein_accession:AAA51599.1;protein_accession:AAA51663.1;protein_accession:AAA60000.1;protein_accession:AAA60137.1;protein_accession:AAA60155.1;protein_accession:AAB59447.1;protein_accession:AAH14206.1;protein_accession:AAH18620.1;protein_accession:AAH37545.1;protein_a…	301963	Protein	PARP-1	ADP-ribosyltransferase diphtheria toxin-like 1;ADPRT;ADPRT 1;ARTD1;EC 2.4.2.30;NAD(+) ADP-ribosyltransferase 1;PARP-1;PARP1;Poly [ADP-ribose] polymerase 1;Poly[ADP-ribose] synthase 1;PPOL;ADPRT1;artd-1;pADPRT-1;PARP;parp 1;parp i;parp-i;parp-type;poly [adp ribose] polymerase 1;poly [adp-ribose] polymerase-1;poly [adp-ribose] polymerase1;poly(adp ribose) polymerase 1;poly(adp ribose) polymerase-1;…	SWISSPROT_AC:P09874;SWISSPROT_ID:PARP1_HUMAN;EMBL:AF524947;EMBL:AL359704;EMBL:AL359742;EMBL:BC037545;EMBL:CH471098;EMBL:J03473;EMBL:M17081;EMBL:M18112;EMBL:M29544;EMBL:M29545;EMBL:M29766;EMBL:M29767;EMBL:M29768;EMBL:M29769;EMBL:M29770;EMBL:M29771;EMBL:M29772;EMBL:M29773;EMBL:M29774;EMBL:M29775;EMBL:M29776;EMBL:M29777;EMBL:M29778;EMBL:M29779;EMBL:M29780;EMBL:M29781;EMBL:M29782;EMBL:M29783;EMBL:M29…
130535	PAWR --> PAWR	Expression	GeneID:5074;		4343868	Gene	PAWR	Par-4;PAR4;PAWR;pro-apoptotic WT1 regulator;par 4;par-4-type;PRKC apoptosis WT1 regulator protein;Prostate apoptosis response 4 protein;prostate apoptosis response-4 protein;protein prostate apoptosis response 4;protein prostate apoptosis response-4;	SWISSPROT_AC:Q96IZ0;SWISSPROT_ID:PAWR_HUMAN;GeneID:5074;Ensembl:ENSG00000177425;HGNC:HGNC:8614;MIM:601936;Vega:OTTHUMG00000170080;protein_accession:AAC24947.1;protein_accession:AAH07018.1;protein_accession:AAM27453.1;protein_accession:AAN23144.1;protein_accession:AAP43693.1;protein_accession:CAG38786.1;protein_accession:CCQ43185.1;protein_accession:EAW97346.1;protein_accession:EAW97347.1;protein_…	302212	Protein	PAWR	Par-4;PAR4;PAWR;PRKC apoptosis WT1 regulator protein;Prostate apoptosis response 4 protein;par 4;par-4-type;pro-apoptotic WT1 regulator;prostate apoptosis response-4 protein;protein prostate apoptosis response 4;protein prostate apoptosis response-4;	SWISSPROT_AC:Q96IZ0;SWISSPROT_ID:PAWR_HUMAN;EMBL:AF503628;EMBL:AY300794;EMBL:BC007018;EMBL:CR536549;EMBL:U63809;RefSeq:NP_002574.2;RefSeq:XP_006719498.1;RefSeq:XP_016874866.1;ProteinModelPortal:Q96IZ0;STRING:9606.ENSP00000328088;SWISSPROT_AC_OLD:O75796;SWISSPROT_AC_OLD:Q6FHY9;SWISSPROT_AC_OLD:Q8N700;SMR:Q96IZ0;GeneID:5074;KEGG:hsa:5074;eggNOG:ENOG410IFBP;eggNOG:ENOG4111M3H;UniGene:Hs.643130;UniGe…
130547	PAX3 --> PAX3	Expression	GeneID:5077;		4343871	Gene	PAX3	CDHS;HUP2;paired box 3;PAX3;WS1;WS3;Paired box protein Pax-3;paired box protein pax3;paired box-3;paired-box 3;paired-box3;	SWISSPROT_AC:P23760;SWISSPROT_ID:PAX3_HUMAN;GeneID:5077;Ensembl:ENSG00000135903;HGNC:HGNC:8617;MIM:606597;Vega:OTTHUMG00000133157;protein_accession:AAA03628.1;protein_accession:AAA80573.1;protein_accession:AAA80574.1;protein_accession:AAA91849.1;protein_accession:AAB21476.1;protein_accession:AAB26807.1;protein_accession:AAB30167.1;protein_accession:AAB30168.1;protein_accession:AAH63547.1;protein_…	302225	Protein	PAX3	HUP2;Paired box protein Pax-3;PAX3;CDHS;paired box 3;paired box protein pax3;paired box-3;paired-box 3;paired-box3;WS1;WS3;	SWISSPROT_AC:P23760;SWISSPROT_ID:PAX3_HUMAN;EMBL:AC010980;EMBL:AC012591;EMBL:AK291278;EMBL:AY251279;EMBL:AY251280;EMBL:AY633656;EMBL:BC063547;EMBL:BC101299;EMBL:BC101300;EMBL:BC101301;EMBL:BC101302;EMBL:BC114363;EMBL:CH471063;EMBL:L10614;EMBL:S69369;EMBL:S69370;EMBL:S83614;EMBL:U12258;EMBL:U12259;EMBL:U12260;EMBL:U12262;EMBL:U12263;EMBL:X15043;EMBL:X15252;EMBL:X15253;EMBL:Z29972;EMBL:Z29973;EMBL:…
131162	PCNA --> PCNA	Expression	GeneID:5111;		4343899	Gene	PCNA	ATLD2;PCNA;proliferating cell nuclear antigen;antigen proliferating cell nuclear;cell nuclear antigen proliferating;cell nuclear proliferating antigen;cell proliferating nuclear antigen;Cyclin;nuclear antigen proliferating cell;pcn a;proliferating cell nuclear of antigen;proliferating cell nuclear-antigen;proliferating cell-nuclear antigen;proliferating cell-nuclear-antigen;proliferating nuclear …	SWISSPROT_AC:P12004;SWISSPROT_ID:PCNA_HUMAN;GeneID:5111;Ensembl:ENSG00000132646;HGNC:HGNC:8729;MIM:176740;Vega:OTTHUMG00000031798;protein_accession:AAA35736.1;protein_accession:AAA60040.1;protein_accession:AAH00491.1;protein_accession:AAH62439.1;protein_accession:AAM78556.1;protein_accession:AAP58729.1;protein_accession:AAP58730.1;protein_accession:AAP58731.1;protein_accession:AAP58732.1;protein_…	303738	Protein	PCNA	Cyclin;PCNA;Proliferating cell nuclear antigen;antigen proliferating cell nuclear;ATLD2;cell nuclear antigen proliferating;cell nuclear proliferating antigen;cell proliferating nuclear antigen;nuclear antigen proliferating cell;pcn a;proliferating cell nuclear of antigen;proliferating cell nuclear-antigen;proliferating cell-nuclear antigen;proliferating cell-nuclear-antigen;proliferating nuclear …	SWISSPROT_AC:P12004;SWISSPROT_ID:PCNA_HUMAN;EMBL:AF527838;EMBL:AK313286;EMBL:AL121924;EMBL:BC000491;EMBL:BC062439;EMBL:CH471133;EMBL:J04718;EMBL:M15796;RefSeq:NP_002583.1;RefSeq:NP_872590.1;ProteinModelPortal:P12004;STRING:9606.ENSP00000368438;SWISSPROT_AC_OLD:B2R897;SWISSPROT_AC_OLD:D3DW02;SMR:P12004;GeneID:5111;KEGG:hsa:5111;PIR:A27445;eggNOG:COG0592;eggNOG:KOG1636;UniGene:Hs.147433;UniGene:Hs.…
132513	SERPINF1 --> PEDF	Expression	GeneID:5176;		4343956	Gene	SERPINF1	EPC-1;OI12;OI6;PEDF;PIG35;serpin family F member 1;SERPINF1;Cell proliferation-inducing gene 35 protein;factor of pigment epithelium-derived;factor pigment epithelium-derived;factor-pigment epithelium derived;factor-pigment epithelium-derived;oi 6;oi type vi;oi-vi;pigment epithelium derived factor;pigment epithelium derived factor--the;pigment epithelium- derived factor;pigment epithelium--derive…	SWISSPROT_AC:P36955;SWISSPROT_ID:PEDF_HUMAN;GeneID:5176;Ensembl:ENSG00000132386;HGNC:HGNC:8824;MIM:172860;Vega:OTTHUMG00000090571;protein_accession:AAA60058.1;protein_accession:AAA84914.1;protein_accession:AAA93524.1;protein_accession:AAB38685.1;protein_accession:AAH00522.1;protein_accession:AAH13984.1;protein_accession:AAK92491.1;protein_accession:AAP35886.1;protein_accession:AAT08033.1;protein_…	307000	Protein	PEDF	Cell proliferation-inducing gene 35 protein;EPC-1;PEDF;Pigment epithelium-derived factor;Serpin F1;SERPINF1;factor of pigment epithelium-derived;factor pigment epithelium-derived;factor-pigment epithelium derived;factor-pigment epithelium-derived;oi 6;oi type vi;oi-vi;OI12;OI6;PIG35;pigment epithelium derived factor;pigment epithelium derived factor--the;pigment epithelium- derived factor;pigment…	SWISSPROT_AC:P36955;SWISSPROT_ID:PEDF_HUMAN;EMBL:AB593011;EMBL:AB593012;EMBL:AB593013;EMBL:AC130343;EMBL:AC130689;EMBL:AF400442;EMBL:AH004879;EMBL:AY513280;EMBL:BC000522;EMBL:BC013984;EMBL:BT007222;EMBL:CH471108;EMBL:M76979;EMBL:M90439;EMBL:U29953;RefSeq:NP_001316832.1;RefSeq:NP_002606.3;ProteinModelPortal:P36955;STRING:9606.ENSP00000254722;SWISSPROT_AC_OLD:F1T092;SWISSPROT_AC_OLD:Q13236;SWISSPRO…
136219	ZMYND8 --> ZMYND8	Expression	GeneID:23613;		4349484	Gene	ZMYND8	PRKCBP1;PRO2893;RACK7;zinc finger MYND-type containing 8;ZMYND8;CTCL-associated antigen se14-3;Cutaneous T-cell lymphoma-associated antigen se14-3;KIAA1125;pkc beta 1;pkc beta i;pkc beta-1;pkc beta-i;pkc beta1;pkc betai;pkc isoform beta-1;pkc isoform beta1;pkc isoform betai;pkc- beta1;pkc- betai;pkc-beta 1;pkc-beta i;pkc-beta-i;pkc-beta1;pkc-betai;PKCB1;pkcbeta i;pkcbeta-i;pkcbeta1;pkcbetai;prote…	SWISSPROT_AC:Q9ULU4;SWISSPROT_ID:PKCB1_HUMAN;GeneID:23613;Ensembl:ENSG00000101040;HGNC:HGNC:9397;MIM:615713;Vega:OTTHUMG00000032667;protein_accession:AAC72244.1;protein_accession:AAF06063.1;protein_accession:AAF71262.1;protein_accession:AAG34905.1;protein_accession:AAH30721.2;protein_accession:AAH92432.1;protein_accession:AAI36609.1;protein_accession:AAI44290.1;protein_accession:AAI46803.1;protei…	314540	Protein	ZMYND8	CTCL-associated antigen se14-3;Cutaneous T-cell lymphoma-associated antigen se14-3;KIAA1125;PKCB1;PRKCBP1;Protein kinase C-binding protein 1;RACK7;Zinc finger MYND domain-containing protein 8;ZMYND8;pkc beta 1;pkc beta i;pkc beta-1;pkc beta-i;pkc beta1;pkc betai;pkc isoform beta-1;pkc isoform beta1;pkc isoform betai;pkc- beta1;pkc- betai;pkc-beta 1;pkc-beta i;pkc-beta-i;pkc-beta1;pkc-betai;pkcbet…	SWISSPROT_AC:Q9ULU4;SWISSPROT_ID:PKCB1_HUMAN;EMBL:AB032951;EMBL:AF233453;EMBL:AF273045;EMBL:AF454056;EMBL:AK122966;EMBL:AK294511;EMBL:AK295747;EMBL:AK299899;EMBL:AL022342;EMBL:AL031666;EMBL:AL049540;EMBL:AL390212;EMBL:BC030721;EMBL:BC136608;EMBL:BC144289;EMBL:BX641005;EMBL:CH471077;EMBL:DQ082998;EMBL:DQ082999;EMBL:DQ368669;EMBL:DQ368670;EMBL:DQ368671;EMBL:DQ368672;EMBL:DQ368673;EMBL:DQ368674;EMBL…
136880	PNPLA2 --> ATGL	Expression	GeneID:57104;		4353437	Gene	PNPLA2	1110001C14Rik;ATGL;FP17548;iPLA2zeta;patatin like phospholipase domain containing 2;PEDF-R;PNPLA2;TTS-2.2;TTS2;Adipose triglyceride lipase;adipose-triglyceride lipase;calcium independent phospholipase a2;Calcium-independent phospholipase A2;calcium-independent subtype of phospholipase a2;Desnutrin;EC 3.1.1.3;ec3.1.1.3;factor of pigment epithelium-derived;factor pigment epithelium-derived;factor-p…	SWISSPROT_AC:Q96AD5;SWISSPROT_ID:PLPL2_HUMAN;GeneID:57104;Ensembl:ENSG00000177666;HGNC:HGNC:30802;MIM:609059;Vega:OTTHUMG00000133309;protein_accession:AAC09354.1;protein_accession:AAH11958.1;protein_accession:AAH17280.1;protein_accession:AAP34448.1;protein_accession:AAW81962.1;protein_accession:ADU85972.1;protein_accession:AEZ01596.1;protein_accession:AIB55759.1;protein_accession:AIS72443.1;prote…	315607	Protein	ATGL	Adipose triglyceride lipase;ATGL;Calcium-independent phospholipase A2;Desnutrin;EC 3.1.1.3;IPLA2-zeta;Patatin-like phospholipase domain-containing protein 2;Pigment epithelium-derived factor;PLPL2;PNPLA2;Transport-secretion protein 2;TTS2;TTS2.2;1110001C14Rik;adipose-triglyceride lipase;calcium independent phospholipase a2;calcium-independent subtype of phospholipase a2;ec3.1.1.3;factor of pigmen…	SWISSPROT_AC:Q96AD5;SWISSPROT_ID:PLPL2_HUMAN;EMBL:AF055000;EMBL:AJ278475;EMBL:AJ278476;EMBL:AY203925;EMBL:AY894804;EMBL:BC011958;EMBL:BC017280;RefSeq:NP_065109.1;RefSeq:XP_016873517.1;ProteinModelPortal:Q96AD5;STRING:9606.ENSP00000337701;SWISSPROT_AC_OLD:O60643;SWISSPROT_AC_OLD:Q5EFF5;SWISSPROT_AC_OLD:Q6XYE5;SWISSPROT_AC_OLD:Q96ET6;SWISSPROT_AC_OLD:Q9NQ61;SWISSPROT_AC_OLD:Q9NQ62;SMR:Q96AD5;GeneID…
137046	LCP1 --> L-plastin	Expression	GeneID:3936;		4343017	Gene	LCP1	CP64;HEL-S-37;L-PLASTIN;LC64P;LCP1;LPL;lymphocyte cytosolic protein 1;PLS2;cp6-4;l plastin;LCP-1;lcp-i;lymphocyte cytosolic protein-1;lymphocyte cytosolic protein1;plastin 2;Plastin-2;pls 2;pls-2;pls-ii;PLSL;	SWISSPROT_AC:P13796;SWISSPROT_ID:PLSL_HUMAN;GeneID:3936;Ensembl:ENSG00000136167;HGNC:HGNC:6528;MIM:153430;Vega:OTTHUMG00000016864;protein_accession:AAA36184.1;protein_accession:AAA59529.1;protein_accession:AAA63236.1;protein_accession:AAB02845.1;protein_accession:AAH07673.1;protein_accession:AAH10271.1;protein_accession:ABM83861.1;protein_accession:ABM87183.1;protein_accession:ACJ13702.1;protein_…	315913	Protein	L-plastin	L-plastin;LC64P;LCP-1;LCP1;Lymphocyte cytosolic protein 1;Plastin-2;PLS2;PLSL;cp6-4;CP64;HEL-S-37;l plastin;lcp-i;LPL;lymphocyte cytosolic protein-1;lymphocyte cytosolic protein1;plastin 2;pls 2;pls-2;pls-ii;	SWISSPROT_AC:P13796;SWISSPROT_ID:PLSL_HUMAN;EMBL:AH002870;EMBL:AK300556;EMBL:AK312393;EMBL:AL137141;EMBL:BC007673;EMBL:BC010271;EMBL:CH471075;EMBL:J02923;EMBL:M22300;EMBL:M34426;RefSeq:NP_002289.2;RefSeq:XP_005266431.1;ProteinModelPortal:P13796;STRING:9606.ENSP00000315757;SWISSPROT_AC_OLD:B2R613;SWISSPROT_AC_OLD:B4DUA0;SWISSPROT_AC_OLD:Q5TBN4;SMR:P13796;GeneID:3936;KEGG:hsa:3936;PIR:A35836;eggNOG…
140539	PGR --> Progesterone receptor	Expression	GeneID:5241;		4344006	Gene	PGR	NR3C3;PGR;PR;progesterone receptor;Nuclear receptor subfamily 3 group C member 3;pr--an;pr-subtype;PRGR;progesterone- receptor;progesterone-receptor;receptor - progesterone;receptor of progesterone;receptor progesterone;receptor- progesterone;receptor-progesterone;	SWISSPROT_AC:P06401;SWISSPROT_ID:PRGR_HUMAN;GeneID:5241;Ensembl:ENSG00000082175;HGNC:HGNC:8910;MIM:607311;Vega:OTTHUMG00000167531;protein_accession:AAA60081.1;protein_accession:AAD01587.1;protein_accession:AAI52915.1;protein_accession:AAO61671.1;protein_accession:AAQ96833.1;protein_accession:AAQ96834.1;protein_accession:AAS00096.1;protein_accession:ABB72139.1;protein_accession:BAB91074.1;protein_…	327659	Protein	Progesterone receptor	NR3C3;Nuclear receptor subfamily 3 group C member 3;PGR;PR;PRGR;Progesterone receptor;pr--an;pr-subtype;progesterone- receptor;progesterone-receptor;receptor - progesterone;receptor of progesterone;receptor progesterone;receptor- progesterone;receptor-progesterone;	SWISSPROT_AC:P06401;SWISSPROT_ID:PRGR_HUMAN;EMBL:AB084248;EMBL:AF016381;EMBL:AK304853;EMBL:AP001533;EMBL:AY212933;EMBL:AY525610;EMBL:CH471065;EMBL:DQ234979;EMBL:M15716;EMBL:X51730;RefSeq:NP_000917.3;RefSeq:NP_001189403.1;RefSeq:NP_001258090.1;RefSeq:NP_001258091.1;ProteinModelPortal:P06401;STRING:9606.ENSP00000325120;SWISSPROT_AC_OLD:A7LQ08;SWISSPROT_AC_OLD:A7X8B0;SWISSPROT_AC_OLD:B4E3T0;SWISSPRO…
141609	PRH2 --> PRPC	Expression	GeneID:5555;		4344266	Gene	PRH2	Pr;pr1/Pr2;PRH2;proline rich protein HaeIII subfamily 2;PRP-1/PRP-2;db s;Db-s;Pa;Parotid acidic protein;Parotid double-band protein;Parotid isoelectric focusing variant protein;Parotid proline-rich protein 1/2;PIF-S;pr--an;pr-subtype;prh-1;prh-2;PRH1;Protein C;PRPC;Salivary acidic proline-rich phosphoprotein 1/2;	SWISSPROT_AC:P02810;SWISSPROT_ID:PRPC_HUMAN;GeneID:5555;Ensembl:ENSG00000134551;HGNC:HGNC:9367;MIM:168790;Vega:OTTHUMG00000168556;protein_accession:AAA60183.1;protein_accession:AAA98808.1;protein_accession:AAH95488.1;protein_accession:AAI36500.1;protein_accession:AAI41917.1;protein_accession:CAE46044.1;protein_accession:CAH18378.1;protein_accession:EAW96219.1;protein_accession:EAW96220.1;protein_…	330638	Protein	PRPC	Db-s;Pa;Parotid acidic protein;Parotid double-band protein;Parotid isoelectric focusing variant protein;Parotid proline-rich protein 1/2;PIF-S;Pr1/Pr2;PRH1;PRH2;Protein C;PRP-1/PRP-2;PRPC;Salivary acidic proline-rich phosphoprotein 1/2;db s;Pr;pr--an;pr-subtype;prh-1;prh-2;proline rich protein HaeIII subfamily 1;proline rich protein HaeIII subfamily 2;	SWISSPROT_AC:P02810;SWISSPROT_ID:PRPC_HUMAN;EMBL:BC095488;EMBL:BC128192;EMBL:BC133676;EMBL:BC136499;EMBL:BC141916;EMBL:BX641094;EMBL:CH471094;EMBL:K03202;EMBL:K03203;EMBL:M13057;EMBL:M13058;RefSeq:NP_001103683.1;RefSeq:NP_001278243.1;RefSeq:NP_001278244.1;ProteinModelPortal:P02810;SWISSPROT_AC_OLD:A2VCM0;SWISSPROT_AC_OLD:A3KN66;SWISSPROT_AC_OLD:A5D902;SWISSPROT_AC_OLD:B2RMW2;SWISSPROT_AC_OLD:Q4VB…
153654	RETN --> Resistin	Expression	GeneID:56729;		4353276	Gene	RETN	ADSF;FIZZ3;resistin;RETN;RETN1;RSTN;XCP1;Adipose tissue-specific secretory factor;adipose-tissue-specific secretory factor;C/EBP-epsilon-regulated myeloid-specific secreted cysteine-rich protein;Cysteine-rich secreted protein A12-alpha-like 2;Cysteine-rich secreted protein FIZZ3;HXCP1;xcp-1;	SWISSPROT_AC:Q9HD89;SWISSPROT_ID:RETN_HUMAN;GeneID:56729;Ensembl:ENSG00000104918;HGNC:HGNC:20389;MIM:605565;Vega:OTTHUMG00000182503;protein_accession:AAG02144.1;protein_accession:AAG59824.1;protein_accession:AAH69302.1;protein_accession:AAI01555.1;protein_accession:AAI01561.1;protein_accession:AAK18621.1;protein_accession:AAK83106.1;protein_accession:AAO38860.1;protein_accession:AAQ89425.1;protei…	361314	Protein	Resistin	Adipose tissue-specific secretory factor;ADSF;C/EBP-epsilon-regulated myeloid-specific secreted cysteine-rich protein;Cysteine-rich secreted protein A12-alpha-like 2;Cysteine-rich secreted protein FIZZ3;FIZZ3;HXCP1;Resistin;RETN;RSTN;adipose-tissue-specific secretory factor;RETN1;xcp-1;XCP1;	SWISSPROT_AC:Q9HD89;SWISSPROT_ID:RETN_HUMAN;EMBL:AB111910;EMBL:AC008763;EMBL:AF205952;EMBL:AF290874;EMBL:AF323081;EMBL:AF352730;EMBL:AY207314;EMBL:AY359066;EMBL:BC069302;EMBL:BC101554;EMBL:BC101560;EMBL:CH471139;EMBL:DQ301958;RefSeq:NP_001180303.1;RefSeq:NP_065148.1;ProteinModelPortal:Q9HD89;STRING:9606.ENSP00000221515;SWISSPROT_AC_OLD:D6W649;SWISSPROT_AC_OLD:Q540D9;SWISSPROT_AC_OLD:Q76B53;SMR:Q9…
153699	RBP4 --> RBP	Expression	GeneID:5950;		4344588	Gene	RBP4	MCOPCB10;RBP4;RDCCAS;retinol binding protein 4;plasma retinol binding protein;plasma retinol binding-protein;Plasma retinol-binding protein;PRBP;RBP;ret 4;ret-4;RET4;retinol binding protein plasma;retinol binding protein4;retinol- binding protein-4;retinol--binding protein--4;Retinol-binding protein 4;retinol-binding protein plasma;retinol-binding protein- 4;retinol-binding protein4;retinol-bindi…	SWISSPROT_AC:P02753;SWISSPROT_ID:RET4_HUMAN;GeneID:5950;Ensembl:ENSG00000138207;HGNC:HGNC:9922;MIM:180250;Vega:OTTHUMG00000018773;protein_accession:AAC02945.1;protein_accession:AAC02946.1;protein_accession:AAH20633.1;protein_accession:ABM82307.1;protein_accession:ABM85484.1;protein_accession:CAA24959.1;protein_accession:CAA26553.1;protein_accession:CAB46489.1;protein_accession:EAW50065.1;protein_…	361288	Protein	RBP	Plasma retinol-binding protein;PRBP;RBP;RBP4;RET4;Retinol-binding protein 4;MCOPCB10;plasma retinol binding protein;plasma retinol binding-protein;RDCCAS;ret 4;ret-4;retinol binding protein 4;retinol binding protein plasma;retinol binding protein4;retinol- binding protein-4;retinol--binding protein--4;retinol-binding protein plasma;retinol-binding protein- 4;retinol-binding protein4;retinol-bindi…	SWISSPROT_AC:P02753;SWISSPROT_ID:RET4_HUMAN;EMBL:AF025334;EMBL:AF025335;EMBL:AF119868;EMBL:AL356214;EMBL:BC020633;EMBL:CH471066;EMBL:X00129;EMBL:X02775;EMBL:X02824;RefSeq:NP_001310446.1;RefSeq:NP_001310447.1;RefSeq:NP_006735.2;ProteinModelPortal:P02753;STRING:9606.ENSP00000360519;SWISSPROT_AC_OLD:D3DR38;SWISSPROT_AC_OLD:O43478;SWISSPROT_AC_OLD:O43479;SWISSPROT_AC_OLD:Q5VY24;SWISSPROT_AC_OLD:Q8WWA…
168255	RAPGEF5 --> GFR	Expression	GeneID:9771;		4347524	Gene	RAPGEF5	GFR;MR-GEF;Rap guanine nucleotide exchange factor 5;RAPGEF5;REPAC;Guanine nucleotide exchange factor for Rap1;KIAA0277;M-Ras-regulated Rap GEF;MRGEF;Related to Epac;RPGF5;	SWISSPROT_AC:Q92565;SWISSPROT_ID:RPGF5_HUMAN;GeneID:9771;Ensembl:ENSG00000136237;HGNC:HGNC:16862;MIM:609527;Vega:OTTHUMG00000152525;protein_accession:AAH39203.1;protein_accession:ALQ33948.1;protein_accession:ALQ33949.1;protein_accession:BAA13406.2;protein_accession:BAG58663.1;protein_accession:CAI46177.1;protein_accession:EAL24270.1;protein_accession:EAW93746.1;protein_accession:NP_036426.3;prote…	406948	Protein	GFR	GFR;Guanine nucleotide exchange factor for Rap1;KIAA0277;M-Ras-regulated Rap GEF;MR-GEF;MRGEF;Rap guanine nucleotide exchange factor 5;RAPGEF5;Related to Epac;Repac;RPGF5;	SWISSPROT_AC:Q92565;SWISSPROT_ID:RPGF5_HUMAN;EMBL:BC039203;EMBL:CH236948;EMBL:D87467;RefSeq:NP_036426.3;ProteinModelPortal:Q92565;STRING:9606.ENSP00000343656;SWISSPROT_AC_OLD:A4D140;SWISSPROT_AC_OLD:Q8IXU5;SMR:Q92565;GeneID:9771;KEGG:hsa:9771;eggNOG:ENOG410XPX9;eggNOG:KOG2378;UniGene:Hs.174768;UniGene:Hs.713217;GO:GO:0005088;GO:GO:0005634;GO:GO:0007264;GO:GO:0007399;GO:GO:0017034;GO:GO:0030742;PD…
180422	SAA1 --> SAA	Expression	GeneID:6288;		4344862	Gene	SAA1	PIG4;SAA;SAA1;SAA2;serum amyloid A1;TP53I4;pig 4;protein serum amyloid a-1;sa a;sa alpha;sa-a;saalpha;Serum amyloid A-1 protein;serum amyloid-a1;	SWISSPROT_AC:P0DJI8;SWISSPROT_ID:SAA1_HUMAN;GeneID:6288;Ensembl:ENSG00000173432;HGNC:HGNC:10513;MIM:104750;Vega:OTTHUMG00000166147;protein_accession:AAA60297.1;protein_accession:AAA64799.1;protein_accession:AAH07022.1;protein_accession:AAI05797.1;protein_accession:ABM83270.1;protein_accession:ABM83365.1;protein_accession:ABM86475.1;protein_accession:ABW03318.1;protein_accession:BAA06768.1;protein…	441221	Protein	SAA	SAA;SAA1;Serum amyloid A-1 protein;pig 4;PIG4;protein serum amyloid a-1;sa a;sa alpha;sa-a;SAA2;saalpha;serum amyloid A1;serum amyloid-a1;TP53I4;	SWISSPROT_AC:P0DJI8;SWISSPROT_ID:SAA1_HUMAN;EMBL:AC107948;EMBL:BC007022;EMBL:BC105796;EMBL:CR542241;EMBL:M10906;EMBL:M23698;EMBL:X51439;EMBL:X51441;EMBL:X51442;EMBL:X56652;RefSeq:NP_000322.2;RefSeq:NP_001171477.1;RefSeq:NP_954630.1;ProteinModelPortal:P0DJI8;STRING:9606.ENSP00000348918;SWISSPROT_AC_OLD:P02735;SWISSPROT_AC_OLD:P02736;SWISSPROT_AC_OLD:P02737;SWISSPROT_AC_OLD:Q16730;SWISSPROT_AC_OLD:…
181117	SELENBP1 --> SBP1	Expression	GeneID:8991;		4346898	Gene	SELENBP1	HEL-S-134P;hSBP;LPSB;SBP56;SELENBP1;selenium binding protein 1;SP56;56 kda selenium binding protein;56 kDa selenium-binding protein;56-kda selenium-binding protein;lps b;lps beta;lps-b;SBP;SBP1;selenbp-1;selenium binding protein i;selenium binding protein-1;selenium binding-protein1;Selenium-binding protein 1;selenium-binding protein-1;selenium-binding protein1;	SWISSPROT_AC:Q13228;SWISSPROT_ID:SBP1_HUMAN;GeneID:8991;Ensembl:ENSG00000143416;HGNC:HGNC:10719;MIM:604188;Vega:OTTHUMG00000012498;protein_accession:AAB02395.1;protein_accession:AAH09084.1;protein_accession:AAH32997.1;protein_accession:ABM81657.1;protein_accession:ACJ13714.1;protein_accession:ADQ32717.1;protein_accession:BAB14709.1;protein_accession:BAG38010.1;protein_accession:BAG59258.1;protein…	442619	Protein	SBP1	56 kDa selenium-binding protein;SBP;SBP1;SBP56;SELENBP1;Selenium-binding protein 1;SP56;56 kda selenium binding protein;56-kda selenium-binding protein;HEL-S-134P;hSBP;lps b;lps beta;lps-b;LPSB;selenbp-1;selenium binding protein 1;selenium binding protein i;selenium binding protein-1;selenium binding-protein1;selenium-binding protein-1;selenium-binding protein1;	SWISSPROT_AC:Q13228;SWISSPROT_ID:SBP1_HUMAN;EMBL:AK296661;EMBL:AK303815;EMBL:AK315643;EMBL:AL391069;EMBL:BC009084;EMBL:BC032997;EMBL:CH471121;EMBL:CR456852;EMBL:U29091;RefSeq:NP_001245217.1;RefSeq:NP_001245218.1;RefSeq:NP_003935.2;ProteinModelPortal:Q13228;STRING:9606.ENSP00000357861;SWISSPROT_AC_OLD:A6NML9;SWISSPROT_AC_OLD:A6PVW9;SWISSPROT_AC_OLD:B2RDR3;SWISSPROT_AC_OLD:B4DKP6;SWISSPROT_AC_OLD:B…
181269	SLC5A2 --> SLC5A2	Expression	GeneID:6524;		4345065	Gene	SLC5A2	SGLT2;SLC5A2;solute carrier family 5 member 2;Low affinity sodium-glucose cotransporter;low-affinity sodium glucose cotransporter;Na(+)/glucose cotransporter 2;SC5A2;sglt 2;sglt-2;sglt-ii;Sodium/glucose cotransporter 2;sodium/glucose cotransporter type 2;sodium/glucose cotransporter-2;	SWISSPROT_AC:P31639;SWISSPROT_ID:SC5A2_HUMAN;GeneID:6524;Ensembl:ENSG00000140675;HGNC:HGNC:11037;MIM:182381;Vega:OTTHUMG00000176620;protein_accession:AAA36608.1;protein_accession:AAI31543.1;protein_accession:AAL66409.1;protein_accession:EAW52123.1;protein_accession:EAW52124.1;protein_accession:EAW52125.1;protein_accession:NP_003032.1;protein_accession:P31639.1;protein_accession:XP_006721135.2;pro…	442827	Protein	SLC5A2	Low affinity sodium-glucose cotransporter;Na(+)/glucose cotransporter 2;SC5A2;SGLT2;SLC5A2;Sodium/glucose cotransporter 2;Solute carrier family 5 member 2;low-affinity sodium glucose cotransporter;sglt 2;sglt-2;sglt-ii;sodium/glucose cotransporter type 2;sodium/glucose cotransporter-2;	SWISSPROT_AC:P31639;SWISSPROT_ID:SC5A2_HUMAN;EMBL:AC026471;EMBL:BC131542;EMBL:M95549;RefSeq:NP_003032.1;ProteinModelPortal:P31639;STRING:9606.ENSP00000327943;SWISSPROT_AC_OLD:A2RRD2;GeneID:6524;KEGG:hsa:6524;PIR:A56765;eggNOG:COG4146;eggNOG:ENOG410IP49;UniGene:Hs.709195;GO:GO:0005362;GO:GO:0005412;GO:GO:0005886;GO:GO:0005887;GO:GO:0005975;GO:GO:0006810;GO:GO:0016021;GO:GO:0070062;BindingDB:P31639…
181280	SLC5A4 --> SAAT1	Expression	GeneID:6527;		4345069	Gene	SLC5A4	DJ90G24.4;SAAT1;SGLT3;SLC5A4;solute carrier family 5 member 4;Low affinity sodium-glucose cotransporter;low-affinity sodium glucose cotransporter;Na(+)/glucose cotransporter 3;SC5A4;sglt 2;sglt-2;sglt-3;sglt-ii;SGLT2;Sodium/glucose cotransporter 3;sodium/glucose cotransporter type 3;	SWISSPROT_AC:Q9NY91;SWISSPROT_ID:SC5A4_HUMAN;GeneID:6527;Ensembl:ENSG00000100191;HGNC:HGNC:11039;Vega:OTTHUMG00000150007;protein_accession:AAB61732.1;protein_accession:AAI46452.1;protein_accession:AAI53070.1;protein_accession:ACT67432.1;protein_accession:AEZ53225.1;protein_accession:AEZ53226.1;protein_accession:CAB81772.1;protein_accession:EAW60017.1;protein_accession:EAW60018.1;protein_accession…	442834	Protein	SAAT1	Low affinity sodium-glucose cotransporter;Na(+)/glucose cotransporter 3;SAAT1;SC5A4;SGLT2;SLC5A4;Sodium/glucose cotransporter 3;Solute carrier family 5 member 4;DJ90G24.4;low-affinity sodium glucose cotransporter;sglt 2;sglt-2;sglt-3;sglt-ii;SGLT3;sodium/glucose cotransporter type 3;	SWISSPROT_AC:Q9NY91;SWISSPROT_ID:SC5A4_HUMAN;EMBL:AJ133127;EMBL:AL008723;EMBL:U41897;RefSeq:NP_055042.1;ProteinModelPortal:Q9NY91;STRING:9606.ENSP00000266086;SWISSPROT_AC_OLD:O15279;GeneID:6527;KEGG:hsa:6527;eggNOG:COG4146;eggNOG:ENOG410IP49;UniGene:Hs.130101;GO:GO:0005412;GO:GO:0005887;GO:GO:0006814;GO:GO:1904659;BindingDB:Q9NY91;HOGENOM:HOG000025422;OrthoDB:EOG091G077U;CTD:6527;KO:K14384;PaxDb:…
181358	SLC6A1 --> GAT1	Expression	GeneID:6529;		4345070	Gene	SLC6A1	GABATHG;GABATR;GAT1;MAE;SLC6A1;solute carrier family 6 member 1;GABT1;gat 1;gat- 1;GAT-1;mae-type;SC6A1;Sodium- and chloride-dependent GABA transporter 1;	SWISSPROT_AC:P30531;SWISSPROT_ID:SC6A1_HUMAN;GeneID:6529;Ensembl:ENSG00000157103;HGNC:HGNC:11042;MIM:137165;Vega:OTTHUMG00000044208;protein_accession:AAH33904.1;protein_accession:ABM82148.1;protein_accession:ABM85331.1;protein_accession:BAH12161.1;protein_accession:CAA38484.1;protein_accession:EAW64088.1;protein_accession:EAW64089.1;protein_accession:EAW64090.1;protein_accession:NP_003033.3;prote…	442931	Protein	GAT1	GABATR;GABT1;GAT-1;GAT1;SC6A1;SLC6A1;Sodium- and chloride-dependent GABA transporter 1;Solute carrier family 6 member 1;GABATHG;gat 1;gat- 1;MAE;mae-type;	SWISSPROT_AC:P30531;SWISSPROT_ID:SC6A1_HUMAN;EMBL:AC024910;EMBL:BC033904;EMBL:X54673;RefSeq:NP_003033.3;RefSeq:XP_005265467.1;RefSeq:XP_005265468.1;RefSeq:XP_006713369.1;RefSeq:XP_011532327.1;RefSeq:XP_011532329.1;RefSeq:XP_016862560.1;RefSeq:XP_016862561.1;ProteinModelPortal:P30531;STRING:9606.ENSP00000287766;SWISSPROT_AC_OLD:Q8N4K8;GeneID:6529;KEGG:hsa:6529;PIR:S11073;eggNOG:COG0733;eggNOG:KOG3…
181559	KITLG --> SCF	Expression	GeneID:4254;		4343265	Gene	KITLG	DCUA;DFNA69;FPH2;FPHH;KIT ligand;Kitl;KITLG;KL-1;MGF;SCF;SF;SHEP7;c-Kit ligand;c-kit-ligand;factor stem cell;fph-2;kit- ligand;kit-ligand;kl 1;kl-i;ligand c-kit;ligand of c-kit;ligand of the c-kit;ligand-c-kit;Mast cell growth factor;mast-cell growth factor;scf-type;Stem cell factor;stem cell factor-type;stem cell-factor;stem- cell factor;stem-cell factor;stem-cell-factor;	SWISSPROT_AC:P21583;SWISSPROT_ID:SCF_HUMAN;GeneID:4254;Ensembl:ENSG00000049130;HGNC:HGNC:6343;MIM:184745;Vega:OTTHUMG00000169888;protein_accession:AAA85450.1;protein_accession:AAB22846.2;protein_accession:AAB23572.1;protein_accession:AAB23573.1;protein_accession:AAB35922.1;protein_accession:AAB39247.1;protein_accession:AAD22048.1;protein_accession:AAH69733.1;protein_accession:AAH69783.1;protein_a…	443305	Protein	SCF	c-Kit ligand;Kit ligand;KITLG;Mast cell growth factor;MGF;SCF;Stem cell factor;c-kit-ligand;DCUA;DFNA69;factor stem cell;fph-2;FPH2;FPHH;kit- ligand;kit-ligand;Kitl;kl 1;KL-1;kl-i;ligand c-kit;ligand of c-kit;ligand of the c-kit;ligand-c-kit;mast-cell growth factor;scf-type;SF;SHEP7;stem cell factor-type;stem cell-factor;stem- cell factor;stem-cell factor;stem-cell-factor;	SWISSPROT_AC:P21583;SWISSPROT_ID:SCF_HUMAN;EMBL:AF119835;EMBL:AF400436;EMBL:AF400437;EMBL:AK290319;EMBL:AK293002;EMBL:BC069733;EMBL:BC069783;EMBL:BC069797;EMBL:BC074725;EMBL:BC126166;EMBL:BC143899;EMBL:CH471054;EMBL:CR749222;EMBL:M59964;EMBL:S42571;RefSeq:NP_000890.1;RefSeq:NP_003985.2;ProteinModelPortal:P21583;STRING:9606.ENSP00000228280;SWISSPROT_AC_OLD:A0AV09;SWISSPROT_AC_OLD:A8K2Q4;SWISSPROT_…
183157	SCT --> SCT	Expression	GeneID:6343;		4344910	Gene	SCT	SCT;secretin;SECR;secretin-type;	SWISSPROT_AC:P09683;SWISSPROT_ID:SECR_HUMAN;GeneID:6343;Ensembl:ENSG00000070031;HGNC:HGNC:10607;MIM:182099;Vega:OTTHUMG00000133313;protein_accession:AAG31443.1;protein_accession:AAI46572.1;protein_accession:AAI52726.1;protein_accession:EAX02368.1;protein_accession:NP_068739.1;protein_accession:P09683.2;protein_accession:XP_016873598.1;protein_gi:1034574878;protein_gi:11138667;protein_gi:11345450;…	446929	Protein	SCT	SCT;SECR;Secretin;secretin-type;	SWISSPROT_AC:P09683;SWISSPROT_ID:SECR_HUMAN;EMBL:AF244355;RefSeq:NP_068739.1;ProteinModelPortal:P09683;STRING:9606.ENSP00000176195;SMR:P09683;GeneID:6343;KEGG:hsa:6343;eggNOG:ENOG410JG0Y;eggNOG:ENOG4111AMM;UniGene:Hs.632324;GO:GO:0005179;GO:GO:0005576;GO:GO:0005615;GO:GO:0007420;GO:GO:0030157;GO:GO:0030819;GO:GO:0048566;GO:GO:0090187;GO:GO:0090274;GO:GO:1903640;HOGENOM:HOG000133017;OrthoDB:EOG091…
184253	SFRP5 --> SFRP5	Expression	GeneID:6425;		4344981	Gene	SFRP5	SARP3;secreted frizzled related protein 5;SFRP5;Frizzled-related protein 1b;FRP-1b;FRP1B;SARP-3;Secreted apoptosis-related protein 3;Secreted frizzled-related protein 5;secreted frizzled-related protein-5;sfrp 5;sFRP-5;	SWISSPROT_AC:Q5T4F7;SWISSPROT_ID:SFRP5_HUMAN;GeneID:6425;Ensembl:ENSG00000120057;HGNC:HGNC:10779;MIM:604158;Vega:OTTHUMG00000018866;protein_accession:AAB70794.1;protein_accession:AAD25052.1;protein_accession:AAH50435.2;protein_accession:EAW49894.1;protein_accession:NP_003006.2;protein_accession:Q5T4F7.3;protein_gi:119570279;protein_gi:150421670;protein_gi:188528609;protein_gi:2415419;protein_gi:3…	448995	Protein	SFRP5	Frizzled-related protein 1b;FRP-1b;FRP1B;SARP-3;SARP3;Secreted apoptosis-related protein 3;Secreted frizzled-related protein 5;sFRP-5;SFRP5;secreted frizzled related protein 5;secreted frizzled-related protein-5;sfrp 5;	SWISSPROT_AC:Q5T4F7;SWISSPROT_ID:SFRP5_HUMAN;EMBL:AF017988;EMBL:AF117758;EMBL:AL358938;EMBL:BC050435;EMBL:CR596705;RefSeq:NP_003006.2;ProteinModelPortal:Q5T4F7;STRING:9606.ENSP00000266066;SWISSPROT_AC_OLD:O14780;SWISSPROT_AC_OLD:Q86TH7;SMR:Q5T4F7;GeneID:6425;KEGG:hsa:6425;PIR:JE0175;eggNOG:ENOG410XRC8;eggNOG:KOG3577;UniGene:Hs.279565;GO:GO:0004930;GO:GO:0005615;GO:GO:0006915;GO:GO:0007163;GO:GO:0…
184733	SHBG --> ABP	Expression	GeneID:6462;		4345012	Gene	SHBG	ABP;SBP;sex hormone binding globulin;SHBG;TEBG;globulin sex hormone-binding;hormone-binding globulin sex;sex binding hormone globulin;sex hormone binding-globulin;sex hormone- binding globulin;sex hormone--binding globulin;Sex hormone-binding globulin;sex hormone-binding-globulin;sex steroid binding protein;sex steroid binding-protein;Sex steroid-binding protein;sex- hormone-binding-globulin;sex-…	SWISSPROT_AC:P04278;SWISSPROT_ID:SHBG_HUMAN;GeneID:6462;Ensembl:ENSG00000129214;HGNC:HGNC:10839;MIM:182205;Vega:OTTHUMG00000108153;protein_accession:AAC18778.1;protein_accession:AAH69597.1;protein_accession:AAI01786.1;protein_accession:AAI12187.1;protein_accession:ABY67997.1;protein_accession:ABY67998.1;protein_accession:ABY67999.1;protein_accession:ABY68000.1;protein_accession:ABY68001.1;protein…	449810	Protein	ABP	ABP;SBP;Sex hormone-binding globulin;Sex steroid-binding protein;SHBG;TeBG;Testis-specific androgen-binding protein;Testosterone-estradiol-binding globulin;Testosterone-estrogen-binding globulin;globulin sex hormone-binding;hormone-binding globulin sex;sex binding hormone globulin;sex hormone binding globulin;sex hormone binding-globulin;sex hormone- binding globulin;sex hormone--binding globulin…	SWISSPROT_AC:P04278;SWISSPROT_ID:SHBG_HUMAN;EMBL:AC007421;EMBL:BC069597;EMBL:BC101785;EMBL:BC112186;EMBL:CD013955;EMBL:EU352661;EMBL:M31651;EMBL:X05403;EMBL:X05792;EMBL:X05885;EMBL:X16349;EMBL:X16350;EMBL:X16351;RefSeq:NP_001031.2;RefSeq:NP_001139751.1;RefSeq:NP_001139752.1;RefSeq:NP_001139753.1;RefSeq:NP_001276042.1;RefSeq:NP_001276043.1;RefSeq:NP_001276044.1;RefSeq:NP_001276045.1;ProteinModelPo…
185048	ST3GAL4 --> STZ	Expression	GeneID:6484;		4345030	Gene	ST3GAL4	CGS23;NANTA3;SAT3;SIAT4;SIAT4C;ST3 beta-galactoside alpha-2,3-sialyltransferase 4;ST3GAL4;ST3GalIV;STZ;Alpha 2,3-sialyltransferase IV;alpha 2,3-sialyltransferase-iv;Alpha 2,3-ST 4;alpha-2,3-sialyltransferase 4;Beta-galactoside alpha-2,3-sialyltransferase 4;CMP-N-acetylneuraminate-beta-galactosamide-alpha-2,3-sialyltransferase 4;EC 2.4.99.-;Gal-beta-1,4-GalNAc-alpha-2,3-sialyltransferase;Gal-NAc6S…	SWISSPROT_AC:Q11206;SWISSPROT_ID:SIA4C_HUMAN;GeneID:6484;Ensembl:ENSG00000110080;HGNC:HGNC:10864;MIM:104240;Vega:OTTHUMG00000165830;protein_accession:AAA16460.1;protein_accession:AAC14162.1;protein_accession:AAH10645.1;protein_accession:AAK93790.1;protein_accession:AAM66431.1;protein_accession:AAM66432.1;protein_accession:AAM66433.1;protein_accession:AAM81378.1;protein_accession:ACE86638.1;protei…	450315	Protein	STZ	Alpha 2,3-sialyltransferase IV;Alpha 2,3-ST 4;Beta-galactoside alpha-2,3-sialyltransferase 4;CGS23;CMP-N-acetylneuraminate-beta-galactosamide-alpha-2,3-sialyltransferase 4;EC 2.4.99.-;Gal-beta-1,4-GalNAc-alpha-2,3-sialyltransferase;Gal-NAc6S;NANTA3;SAT-3;SIA4C;Sialyltransferase 4C;SIAT4-C;SIAT4C;ST-4;ST3Gal IV;ST3GAL4;ST3GalA.2;ST3GalIV;STZ;alpha 2,3-sialyltransferase-iv;alpha-2,3-sialyltransfera…	SWISSPROT_AC:Q11206;SWISSPROT_ID:SIA4C_HUMAN;EMBL:AF035249;EMBL:AF516603;EMBL:AF516604;EMBL:AK291577;EMBL:AP000806;EMBL:AP001318;EMBL:AY040826;EMBL:BC010645;EMBL:L23767;EMBL:X74570;RefSeq:NP_001241686.1;RefSeq:NP_001241687.1;RefSeq:NP_001241688.1;RefSeq:NP_006269.1;RefSeq:XP_016873623.1;ProteinModelPortal:Q11206;STRING:9606.ENSP00000227495;SWISSPROT_AC_OLD:A8K6B2;SWISSPROT_AC_OLD:O60497;SWISSPROT…
185892	GHRH --> GHRH	Expression	GeneID:2691;		4341995	Gene	GHRH	GHRF;GHRH;GRF;growth hormone releasing hormone;INN;grf-an;grf-type;growth hormone releasing factor;growth hormone releasing-hormone;growth hormone- releasing factor;growth hormone- releasing hormone;growth hormone--releasing hormone;Growth hormone-releasing factor;Growth hormone-releasing hormone;growth hormone-releasing-hormone;growth-hormone releasing factor;growth-hormone releasing hormone;gro…	SWISSPROT_AC:P01286;SWISSPROT_ID:SLIB_HUMAN;GeneID:2691;Ensembl:ENSG00000118702;HGNC:HGNC:4265;MIM:139190;Vega:OTTHUMG00000032413;protein_accession:AAA52608.1;protein_accession:AAA52609.1;protein_accession:AAH98109.1;protein_accession:AAH98161.1;protein_accession:AAH99727.1;protein_accession:CAA24955.1;protein_accession:CAA24956.1;protein_accession:EAW76072.1;protein_accession:NP_001171660.1;prot…	451773	Protein	GHRH	GHRF;GHRH;GRF;Growth hormone-releasing factor;Growth hormone-releasing hormone;Sermorelin;SLIB;Somatocrinin;Somatoliberin;Somatorelin;grf-an;grf-type;growth hormone releasing factor;growth hormone releasing hormone;growth hormone releasing-hormone;growth hormone- releasing factor;growth hormone- releasing hormone;growth hormone--releasing hormone;growth hormone-releasing-hormone;growth-hormone re…	SWISSPROT_AC:P01286;SWISSPROT_ID:SLIB_HUMAN;EMBL:AL031659;EMBL:BC098109;EMBL:BC098161;EMBL:BC099727;EMBL:L00134;EMBL:L00135;EMBL:L00136;EMBL:L00137;EMBL:L29177;EMBL:X00094;RefSeq:NP_001171660.1;RefSeq:NP_066567.1;RefSeq:XP_011527086.1;RefSeq:XP_011527090.1;ProteinModelPortal:P01286;STRING:9606.ENSP00000237527;SWISSPROT_AC_OLD:Q4KN10;SWISSPROT_AC_OLD:Q5JYR1;SMR:P01286;GeneID:2691;KEGG:hsa:2691;PIR…
190825	SULT2A1 --> STD	Expression	GeneID:6822;		4345329	Gene	SULT2A1	DHEA-ST;DHEAS;HST;hSTa;ST2;ST2A1;ST2A3;STD;sulfotransferase family 2A member 1;SULT2A1;Bile salt sulfotransferase;Dehydroepiandrosterone sulfotransferase;dehydroepiandrosterone-sulfotransferase;dhea st;EC 2.8.2.14;hst a;hst-a;hst-alpha;Hydroxysteroid Sulfotransferase;std--an;Sulfotransferase 2A1;sulfotransferase-2a1;	SWISSPROT_AC:Q06520;SWISSPROT_ID:ST2A1_HUMAN;GeneID:6822;Ensembl:ENSG00000105398;HGNC:HGNC:11458;MIM:125263;Vega:OTTHUMG00000162469;protein_accession:AAA17749.1;protein_accession:AAA17750.1;protein_accession:AAA35758.1;protein_accession:AAA75491.1;protein_accession:AAB23169.2;protein_accession:AAC51353.1;protein_accession:AAH20755.1;protein_accession:ABM82091.1;protein_accession:ABM85272.1;protei…	461464	Protein	STD	Bile salt sulfotransferase;Dehydroepiandrosterone sulfotransferase;DHEA-ST;EC 2.8.2.14;HST;Hydroxysteroid Sulfotransferase;ST2;ST2A1;ST2A3;STD;Sulfotransferase 2A1;SULT2A1;dehydroepiandrosterone-sulfotransferase;dhea st;DHEAS;hst a;hst-a;hst-alpha;hSTa;std--an;sulfotransferase family 2A member 1;sulfotransferase-2a1;	SWISSPROT_AC:Q06520;SWISSPROT_ID:ST2A1_HUMAN;EMBL:BC020755;EMBL:L20000;EMBL:L36191;EMBL:L36192;EMBL:L36193;EMBL:L36194;EMBL:L36195;EMBL:L36196;EMBL:S43859;EMBL:U08024;EMBL:U08025;EMBL:U13056;EMBL:U13057;EMBL:U13058;EMBL:U13059;EMBL:U13060;EMBL:U13061;EMBL:X70222;EMBL:X84816;RefSeq:NP_003158.2;ProteinModelPortal:Q06520;STRING:9606.ENSP00000222002;SMR:Q06520;GeneID:6822;KEGG:hsa:6822;PIR:I53037;egg…
191010	STATH --> Statherin	Expression	GeneID:6779;		4345295	Gene	STATH	STATH;statherin;STR;an-stat;STAT;stat-type;str-type;	SWISSPROT_AC:P02808;SWISSPROT_ID:STAT_HUMAN;GeneID:6779;Ensembl:ENSG00000126549;HGNC:HGNC:11369;MIM:184470;Vega:OTTHUMG00000129394;protein_accession:AAA60593.1;protein_accession:AAA60594.1;protein_accession:AAA60600.1;protein_accession:AAH67219.1;protein_accession:BAG34755.1;protein_accession:EAX05603.1;protein_accession:EAX05604.1;protein_accession:EAX05605.1;protein_accession:NP_001009181.1;pro…	461709	Protein	Statherin	STAT;STATH;Statherin;an-stat;stat-type;STR;str-type;	SWISSPROT_AC:P02808;SWISSPROT_ID:STAT_HUMAN;EMBL:AC063956;EMBL:AK311812;EMBL:BC067219;EMBL:CH471057;EMBL:M18078;EMBL:M18371;EMBL:M32639;RefSeq:NP_001009181.1;RefSeq:NP_003145.1;ProteinModelPortal:P02808;STRING:9606.ENSP00000246895;SWISSPROT_AC_OLD:A6NKE9;SWISSPROT_AC_OLD:B2R4F8;GeneID:6779;KEGG:hsa:6779;PIR:JH0153;eggNOG:ENOG410KCI1;eggNOG:ENOG4110NY1;UniGene:Hs.654495;GO:GO:0001503;GO:GO:0005576…
191673	STX8 --> STX8	Expression	GeneID:9482;		4347283	Gene	STX8	CARB;STX8;syntaxin 8;Syntaxin-8;syntaxin8;	SWISSPROT_AC:Q9UNK0;SWISSPROT_ID:STX8_HUMAN;GeneID:9482;Ensembl:ENSG00000170310;HGNC:HGNC:11443;MIM:604203;Vega:OTTHUMG00000177844;protein_accession:AAC36466.1;protein_accession:AAC95285.1;protein_accession:AAD20831.1;protein_accession:AAH09713.1;protein_accession:AAP35983.1;protein_accession:ABM81911.1;protein_accession:ABM85087.1;protein_accession:EAW90028.1;protein_accession:EAW90029.1;protein…	462705	Protein	STX8	STX8;Syntaxin-8;CARB;syntaxin 8;syntaxin8;	SWISSPROT_AC:Q9UNK0;SWISSPROT_ID:STX8_HUMAN;EMBL:AF036715;EMBL:AF062077;EMBL:AF115323;EMBL:BC009713;EMBL:BT007319;EMBL:CH471108;RefSeq:NP_004844.1;ProteinModelPortal:Q9UNK0;STRING:9606.ENSP00000305255;SWISSPROT_AC_OLD:O60712;SWISSPROT_AC_OLD:Q53XT8;SMR:Q9UNK0;GeneID:9482;KEGG:hsa:9482;eggNOG:ENOG410ZZA3;eggNOG:KOG3202;UniGene:Hs.431109;GO:GO:0005484;GO:GO:0005765;GO:GO:0005768;GO:GO:0005769;GO:GO…
200306	TFPI --> EPI	Expression	GeneID:7035;		4345514	Gene	TFPI	EPI;LACI;TFI;TFPI;TFPI1;tissue factor pathway inhibitor;epi--an;epi-type;Extrinsic pathway inhibitor;inhibitor of extrinsic pathway;inhibitor of the extrinsic pathway;inhibitor of the tissue factor pathway;inhibitor of tissue factor pathway;inhibitor tissue factor pathway;laci-type;lipoprotein associated coagulation inhibitor;Lipoprotein-associated coagulation inhibitor;tfpi 1;tfpi-1;tissue facto…	SWISSPROT_AC:P10646;SWISSPROT_ID:TFPI1_HUMAN;GeneID:7035;Ensembl:ENSG00000003436;HGNC:HGNC:11760;MIM:152310;Vega:OTTHUMG00000132634;protein_accession:AAA52022.1;protein_accession:AAD01700.1;protein_accession:AAH15514.1;protein_accession:AAO89075.1;protein_accession:AAY14807.1;protein_accession:ADQ31578.1;protein_accession:BAD93103.1;protein_accession:BAG36336.1;protein_accession:EAX10921.1;protei…	484589	Protein	EPI	EPI;Extrinsic pathway inhibitor;LACI;Lipoprotein-associated coagulation inhibitor;TFPI;TFPI1;Tissue factor pathway inhibitor;epi--an;epi-type;inhibitor of extrinsic pathway;inhibitor of the extrinsic pathway;inhibitor of the tissue factor pathway;inhibitor of tissue factor pathway;inhibitor tissue factor pathway;laci-type;lipoprotein associated coagulation inhibitor;TFI;tfpi 1;tfpi-1;tissue facto…	SWISSPROT_AC:P10646;SWISSPROT_ID:TFPI1_HUMAN;EMBL:AC007319;EMBL:AF021834;EMBL:AY263365;EMBL:BC015514;EMBL:CH471058;EMBL:J03225;EMBL:M58644;EMBL:M58645;EMBL:M58646;EMBL:M58647;EMBL:M58648;EMBL:M58649;EMBL:M58650;EMBL:M59493;EMBL:M59494;EMBL:M59495;EMBL:M59496;EMBL:M59497;EMBL:M59498;EMBL:M59499;RefSeq:NP_001027452.1;RefSeq:NP_001305870.1;RefSeq:NP_001316168.1;RefSeq:NP_001316169.1;RefSeq:NP_001316…
200335	F3 --> Tissue factor	Expression	GeneID:2152;		4341533	Gene	F3	CD142;coagulation factor III, tissue factor;F3;TF;TFA;CD142 antigen;coagulation factor 3;Coagulation factor III;factor of the tissue;factor of tissue;factor tissue;factor--tissue;factor-tissue;Thromboplastin;Tissue factor;tissue-factor;	SWISSPROT_AC:P13726;SWISSPROT_ID:TF_HUMAN;GeneID:2152;Ensembl:ENSG00000117525;HGNC:HGNC:3541;MIM:134390;Vega:OTTHUMG00000010716;protein_accession:AAA36734.1;protein_accession:AAA61150.1;protein_accession:AAA61151.1;protein_accession:AAA61152.1;protein_accession:AAH11029.1;protein_accession:AAN01236.1;protein_accession:AAO61150.1;protein_accession:AAO61151.1;protein_accession:AAO61152.1;protein_ac…	484648	Protein	Tissue factor	CD142 antigen;Coagulation factor III;F3;TF;Thromboplastin;Tissue factor;CD142;coagulation factor 3;coagulation factor III, tissue factor;factor of the tissue;factor of tissue;factor tissue;factor--tissue;factor-tissue;TFA;tissue-factor;	SWISSPROT_AC:P13726;SWISSPROT_ID:TF_HUMAN;EMBL:AC093117;EMBL:AF487337;EMBL:AF540377;EMBL:BC011029;EMBL:BT019808;EMBL:CH471097;EMBL:CR541792;EMBL:J02846;EMBL:J02931;EMBL:M16553;EMBL:M27436;RefSeq:NP_001171567.1;RefSeq:NP_001984.1;ProteinModelPortal:P13726;STRING:9606.ENSP00000334145;SWISSPROT_AC_OLD:D3DT47;SWISSPROT_AC_OLD:Q6FHG2;SWISSPROT_AC_OLD:Q86WH4;SMR:P13726;GeneID:2152;KEGG:hsa:2152;PIR:A43…
200418	TGFB1 --> TGFB1	Expression	GeneID:7040;		4345519	Gene	TGFB1	CED;DPD1;LAP;TGFB;TGFB1;TGFbeta;transforming growth factor beta 1;lap-type;tgf -beta 1;tgf -beta1;tgf b 1;tgf b-1;tgf beta 1;tgf beta i;tgf beta type 1;tgf beta type i;tgf beta-1;tgf beta-type 1;tgf beta1;tgf- b 1;tgf- beta 1;tgf- beta1;tgf-b 1;tgf-beta 1;tgf-beta i;tgf-beta isoform 1;tgf-beta type 1;tgf-beta type i;tgf-beta type-i;tgf-beta's 1;TGF-beta-1;tgf-beta-i;tgf-beta1;tgf-beta1-type;tgf-b…	SWISSPROT_AC:P01137;SWISSPROT_ID:TGFB1_HUMAN;GeneID:7040;Ensembl:ENSG00000105329;HGNC:HGNC:11766;MIM:190180;Vega:OTTHUMG00000182760;protein_accession:AAA36735.1;protein_accession:AAH00125.1;protein_accession:AAH01180.1;protein_accession:AAH22242.1;protein_accession:AAL27646.2;protein_accession:AAN86616.1;protein_accession:AAP35909.1;protein_accession:AAQ18641.1;protein_accession:AAT77143.1;protei…	484813	Protein	TGFB1	TGF-beta-1;TGFB;TGFB1;Transforming growth factor beta-1;CED;DPD1;LAP;lap-type;tgf -beta 1;tgf -beta1;tgf b 1;tgf b-1;tgf beta 1;tgf beta i;tgf beta type 1;tgf beta type i;tgf beta-1;tgf beta-type 1;tgf beta1;tgf- b 1;tgf- beta 1;tgf- beta1;tgf-b 1;tgf-beta 1;tgf-beta i;tgf-beta isoform 1;tgf-beta type 1;tgf-beta type i;tgf-beta type-i;tgf-beta's 1;tgf-beta-i;tgf-beta1;tgf-beta1-type;tgf-betai;tgf…	SWISSPROT_AC:P01137;SWISSPROT_ID:TGFB1_HUMAN;EMBL:AK291907;EMBL:BC000125;EMBL:BC001180;EMBL:BC022242;EMBL:BT007245;EMBL:CH471126;EMBL:M38449;EMBL:X02812;EMBL:X05839;EMBL:X05840;EMBL:X05843;EMBL:X05844;EMBL:X05849;EMBL:X05850;RefSeq:NP_000651.3;ProteinModelPortal:P01137;STRING:9606.ENSP00000221930;SWISSPROT_AC_OLD:A8K792;SWISSPROT_AC_OLD:Q9UCG4;SMR:P01137;GeneID:7040;KEGG:hsa:7040;PIR:A27513;eggNO…
202837	TLR4 --> TLR4	Expression	GeneID:7099;		4345577	Gene	TLR4	ARMD10;CD284;TLR-4;TLR4;TOLL;toll like receptor 4;CD284 antigen;hToll;tlr 4;tlr- 4;toll like receptor-4;toll like receptor4;toll- like receptor 4;Toll-like receptor 4;toll-like receptor iv;toll-like receptor type 4;toll-like receptor- 4;toll-like receptor-4;toll-like receptor4;toll-like- receptor 4;toll-like-receptor 4;toll-like-receptor-4;	SWISSPROT_AC:O00206;SWISSPROT_ID:TLR4_HUMAN;GeneID:7099;Ensembl:ENSG00000136869;HGNC:HGNC:11850;MIM:603030;Vega:OTTHUMG00000021046;protein_accession:AAC34135.1;protein_accession:AAC80227.1;protein_accession:AAF05316.1;protein_accession:AAF07823.1;protein_accession:AAF89753.1;protein_accession:AAI17423.1;protein_accession:AAY82267.1;protein_accession:AAY82268.1;protein_accession:AAY82269.1;protein…	490609	Protein	TLR4	CD284 antigen;hToll;TLR4;Toll-like receptor 4;ARMD10;CD284;tlr 4;tlr- 4;TLR-4;TOLL;toll like receptor 4;toll like receptor-4;toll like receptor4;toll- like receptor 4;toll-like receptor iv;toll-like receptor type 4;toll-like receptor- 4;toll-like receptor-4;toll-like receptor4;toll-like- receptor 4;toll-like-receptor 4;toll-like-receptor-4;	SWISSPROT_AC:O00206;SWISSPROT_ID:TLR4_HUMAN;EMBL:AB445638;EMBL:AF172169;EMBL:AF172170;EMBL:AF172171;EMBL:AF177765;EMBL:AF177766;EMBL:AK290053;EMBL:AK293068;EMBL:AK303730;EMBL:AL160272;EMBL:BC117422;EMBL:CH471090;EMBL:DQ018107;EMBL:DQ018108;EMBL:DQ018109;EMBL:EF535831;EMBL:EF535832;EMBL:EF535833;EMBL:U88880;EMBL:U93091;RefSeq:NP_003257.1;RefSeq:NP_612564.1;RefSeq:NP_612567.1;ProteinModelPortal:O00…
202838	TLR2 --> TLR2	Expression	GeneID:7097;		4345575	Gene	TLR2	CD282;TIL4;TLR2;toll like receptor 2;CD282 antigen;receptor 2-toll-like;toll like receptor ii;toll like receptor-2;toll-like receptor -2;Toll-like receptor 2;toll-like receptor type 2;toll-like receptor-2;toll-like receptor2;toll-like-receptor 2;toll-like-receptor-2;toll-like-receptor2;Toll/interleukin-1 receptor-like protein 4;	SWISSPROT_AC:O60603;SWISSPROT_ID:TLR2_HUMAN;GeneID:7097;Ensembl:ENSG00000137462;HGNC:HGNC:11848;MIM:603028;Vega:OTTHUMG00000161525;protein_accession:AAC34133.1;protein_accession:AAC34377.1;protein_accession:AAH33756.1;protein_accession:AAM23001.1;protein_accession:AAY85644.1;protein_accession:AAY85645.1;protein_accession:AAY85646.1;protein_accession:AAY85647.1;protein_accession:AAY85648.1;protein…	490593	Protein	TLR2	CD282 antigen;TIL4;TLR2;Toll-like receptor 2;Toll/interleukin-1 receptor-like protein 4;CD282;receptor 2-toll-like;toll like receptor 2;toll like receptor ii;toll like receptor-2;toll-like receptor -2;toll-like receptor type 2;toll-like receptor-2;toll-like receptor2;toll-like-receptor 2;toll-like-receptor-2;toll-like-receptor2;	SWISSPROT_AC:O60603;SWISSPROT_ID:TLR2_HUMAN;EMBL:AB445624;EMBL:AF051152;EMBL:AF502291;EMBL:BC033756;EMBL:CH471056;EMBL:DQ012265;EMBL:DQ012266;EMBL:DQ012267;EMBL:DQ012268;EMBL:DQ012269;EMBL:DQ012270;EMBL:DQ012271;EMBL:U88878;RefSeq:NP_001305716.1;RefSeq:NP_001305718.1;RefSeq:NP_001305719.1;RefSeq:NP_001305720.1;RefSeq:NP_001305722.1;RefSeq:NP_001305724.1;RefSeq:NP_001305725.1;RefSeq:NP_003255.2;Re…
204054	TNFSF10 --> TRAIL	Expression	GeneID:8743;		4346718	Gene	TNFSF10	Apo-2L;APO2L;CD253;TL2;TNFSF10;TNLG6A;TRAIL;tumor necrosis factor superfamily member 10;apo 2 ligand;apo 2l;Apo-2 ligand;apo2 ligand;CD253 antigen;chain-trail;ligand apo-2;ligand apo2;ligand tnf-related apoptosis-inducing;protein of trail;Protein TRAIL;protein-trail;tl 2;tl ii;tl-2;tl-ii;tnf 10;tnf related apoptosis inducing ligand;tnf related apoptosis-inducing ligand;tnf-related apoptosis -indu…	SWISSPROT_AC:P50591;SWISSPROT_ID:TNF10_HUMAN;GeneID:8743;Ensembl:ENSG00000121858;HGNC:HGNC:11925;MIM:603598;Vega:OTTHUMG00000156917;protein_accession:AAB01233.1;protein_accession:AAC50332.1;protein_accession:AAH32722.1;protein_accession:AAR16184.1;protein_accession:AAV38371.1;protein_accession:ABI24016.1;protein_accession:ABK41891.1;protein_accession:ABM81799.1;protein_accession:ABM84955.1;protei…	491991	Protein	TRAIL	Apo-2 ligand;Apo-2L;APO2L;CD253 antigen;Protein TRAIL;TNF-related apoptosis-inducing ligand;TNF10;TNFSF10;TRAIL;Tumor necrosis factor ligand superfamily member 10;apo 2 ligand;apo 2l;apo2 ligand;CD253;chain-trail;ligand apo-2;ligand apo2;ligand tnf-related apoptosis-inducing;protein of trail;protein-trail;tl 2;tl ii;tl-2;tl-ii;TL2;tnf 10;tnf related apoptosis inducing ligand;tnf related apoptosis…	SWISSPROT_AC:P50591;SWISSPROT_ID:TNF10_HUMAN;EMBL:AC007919;EMBL:AC016938;EMBL:AK296085;EMBL:BC032722;EMBL:DQ848564;EMBL:EU183231;EMBL:U37518;EMBL:U57059;RefSeq:NP_001177871.1;RefSeq:NP_003801.1;ProteinModelPortal:P50591;STRING:9606.ENSP00000241261;SWISSPROT_AC_OLD:A1Y9B3;SMR:P50591;GeneID:8743;KEGG:hsa:8743;eggNOG:ENOG410IIX7;eggNOG:ENOG410YS4F;UniGene:Hs.478275;GO:GO:0005102;GO:GO:0005576;GO:GO:…
204824	PLAT --> TPA	Expression	GeneID:5327;		4344083	Gene	PLAT	plasminogen activator, tissue type;PLAT;T-PA;TPA;activator tissue plasminogen;activator tissue-type plasminogen;Alteplase;EC 3.4.21.68;pa t;plasminogen activator - tissue-type;plasminogen activator of the tissue-type;plasminogen activator of tissue-type;plasminogen activator tissue;plasminogen tissue activator;Reteplase;t- pa;t--pa;t-plasminogen activator;tissue - type plasminogen activator;tissu…	SWISSPROT_AC:P00750;SWISSPROT_ID:TPA_HUMAN;GeneID:5327;Ensembl:ENSG00000104368;HGNC:HGNC:9051;MIM:173370;Vega:OTTHUMG00000164072;protein_accession:AAA36800.1;protein_accession:AAA60111.1;protein_accession:AAA61213.1;protein_accession:AAA98809.1;protein_accession:AAB59510.1;protein_accession:AAH02795.3;protein_accession:AAH07231.1;protein_accession:AAH13968.3;protein_accession:AAH18636.3;protein_a…	493753	Protein	TPA	Alteplase;EC 3.4.21.68;PLAT;Reteplase;t-PA;t-plasminogen activator;Tissue-type plasminogen activator;TPA;activator tissue plasminogen;activator tissue-type plasminogen;pa t;plasminogen activator - tissue-type;plasminogen activator of the tissue-type;plasminogen activator of tissue-type;plasminogen activator tissue;plasminogen activator, tissue type;plasminogen tissue activator;t- pa;t--pa;tissue …	SWISSPROT_AC:P00750;SWISSPROT_ID:TPA_HUMAN;EMBL:AF260825;EMBL:AK289387;EMBL:AK290575;EMBL:AK313342;EMBL:AY221101;EMBL:AY291060;EMBL:BC002795;EMBL:BC007231;EMBL:BC013968;EMBL:BC018636;EMBL:BC095403;EMBL:BT007060;EMBL:CH471080;EMBL:D01096;EMBL:K03021;EMBL:L00141;EMBL:L00142;EMBL:L00143;EMBL:L00144;EMBL:L00145;EMBL:L00146;EMBL:L00147;EMBL:L00148;EMBL:L00149;EMBL:L00150;EMBL:L00151;EMBL:L00153;EMBL:M…
209644	TXNIP --> TXNIP	Expression	GeneID:10628;		4348263	Gene	TXNIP	ARRDC6;EST01027;HHCPA78;THIF;thioredoxin interacting protein;TXNIP;VDUP1;protein thioredoxin-interacting;Thioredoxin-binding protein 2;Thioredoxin-interacting protein;thioredoxin-interacting-protein;vdup-1;Vitamin D3 up-regulated protein 1;vitamin d3 up-regulated protein-1;vitamin d3-up-regulated protein 1;	SWISSPROT_AC:Q9H3M7;SWISSPROT_ID:TXNIP_HUMAN;GeneID:10628;Ensembl:ENSG00000265972;HGNC:HGNC:16952;MIM:606599;Vega:OTTHUMG00000013755;protein_accession:AAB31977.2;protein_accession:AAH93702.1;protein_accession:AAH93704.1;protein_accession:AAK37514.1;protein_accession:AAT01927.2;protein_accession:BAB18859.1;protein_accession:BAG62739.1;protein_accession:BAG62780.1;protein_accession:BAG65445.1;prote…	506352	Protein	TXNIP	Thioredoxin-binding protein 2;Thioredoxin-interacting protein;TXNIP;VDUP1;Vitamin D3 up-regulated protein 1;ARRDC6;EST01027;HHCPA78;protein thioredoxin-interacting;THIF;thioredoxin interacting protein;thioredoxin-interacting-protein;vdup-1;vitamin d3 up-regulated protein-1;vitamin d3-up-regulated protein 1;	SWISSPROT_AC:Q9H3M7;SWISSPROT_ID:TXNIP_HUMAN;EMBL:AB051901;EMBL:AF333001;EMBL:AK304670;EMBL:AL138842;EMBL:AL160282;EMBL:AY594328;EMBL:BC093702;EMBL:BC093704;EMBL:S73591;RefSeq:NP_001300901.1;RefSeq:NP_006463.3;ProteinModelPortal:Q9H3M7;STRING:9606.ENSP00000358323;SWISSPROT_AC_OLD:B4E3D3;SWISSPROT_AC_OLD:Q16226;SWISSPROT_AC_OLD:Q6PML0;SWISSPROT_AC_OLD:Q9BXG9;SMR:Q9H3M7;GeneID:10628;KEGG:hsa:10628;…
211539	UCP2 --> UCP2	Expression	GeneID:7351;		4345796	Gene	UCP2	BMIQ4;SLC25A8;UCP2;UCPH;uncoupling protein 2;Mitochondrial uncoupling protein 2;mitochondrial uncoupling protein-2;Solute carrier family 25 member 8;UCP 2;ucp- 2;ucp-2;uncoupling of protein-2;uncoupling protein - 2;uncoupling protein type 2;uncoupling protein-2;uncoupling protein2;uncoupling-protein 2;	SWISSPROT_AC:P55851;SWISSPROT_ID:UCP2_HUMAN;GeneID:7351;Ensembl:ENSG00000175567;HGNC:HGNC:12518;MIM:601693;Vega:OTTHUMG00000168095;protein_accession:AAB48411.1;protein_accession:AAB53091.1;protein_accession:AAC39690.1;protein_accession:AAC51336.1;protein_accession:AAD21151.1;protein_accession:AAH11737.1;protein_accession:AAY68217.1;protein_accession:ABM84224.1;protein_accession:ABM87735.1;protein…	510327	Protein	UCP2	Mitochondrial uncoupling protein 2;SLC25A8;Solute carrier family 25 member 8;UCP 2;UCP2;UCPH;BMIQ4;mitochondrial uncoupling protein-2;ucp- 2;ucp-2;uncoupling of protein-2;uncoupling protein - 2;uncoupling protein 2;uncoupling protein type 2;uncoupling protein-2;uncoupling protein2;uncoupling-protein 2;	SWISSPROT_AC:P55851;SWISSPROT_ID:UCP2_HUMAN;EMBL:AF019409;EMBL:AF096289;EMBL:AJ223477;EMBL:AJ223478;EMBL:AJ223479;EMBL:AK222540;EMBL:AK222557;EMBL:BC011737;EMBL:DQ087219;EMBL:U76367;EMBL:U82819;EMBL:U94592;RefSeq:NP_003346.2;ProteinModelPortal:P55851;STRING:9606.ENSP00000312029;SWISSPROT_AC_OLD:Q4PJH8;SWISSPROT_AC_OLD:Q53HM3;GeneID:7351;KEGG:hsa:7351;eggNOG:ENOG410XRV1;eggNOG:KOG0753;UniGene:Hs.8…
213296	PLAU --> Urokinase-type plasminogen activator	Expression	GeneID:5328;		4344084	Gene	PLAU	ATF;BDPLT5;plasminogen activator, urokinase;PLAU;QPD;u-PA;UPA;URK;activator, the urokinase-type plasminogen;activator, urokinase plasminogen;activator, urokinase type plasminogen;activator, urokinase-plasminogen;activator, urokinase-type plasminogen;EC 3.4.21.73;plasminogen activator, the urokinase;plasminogen activator, the urokinase-type;plasminogen activator, urokinase-type;u- pa;u--pa;U-plasm…	SWISSPROT_AC:P00749;SWISSPROT_ID:UROK_HUMAN;GeneID:5328;Ensembl:ENSG00000122861;HGNC:HGNC:9052;MIM:191840;Vega:OTTHUMG00000018494;protein_accession:AAA61252.1;protein_accession:AAA61253.1;protein_accession:AAA61257.1;protein_accession:AAC97138.1;protein_accession:AAH13575.1;protein_accession:AAK38734.1;protein_accession:AAK53822.1;protein_accession:AAP36055.1;protein_accession:AAV70488.1;protein_…	515890	Protein	Urokinase-type plasminogen activator	EC 3.4.21.73;PLAU;U-plasminogen activator;uPA;UROK;Urokinase-type plasminogen activator;activator, the urokinase-type plasminogen;activator, urokinase plasminogen;activator, urokinase type plasminogen;activator, urokinase-plasminogen;activator, urokinase-type plasminogen;ATF;BDPLT5;plasminogen activator, the urokinase;plasminogen activator, the urokinase-type;plasminogen activator, urokinase;plas…	SWISSPROT_AC:P00749;SWISSPROT_ID:UROK_HUMAN;EMBL:AF377330;EMBL:AK298560;EMBL:AL596247;EMBL:BC013575;EMBL:BT007391;EMBL:CH471083;EMBL:D00244;EMBL:D11143;EMBL:K02286;EMBL:K03226;EMBL:M15476;EMBL:X02419;EMBL:X02760;RefSeq:NP_001138503.1;RefSeq:NP_001306120.1;RefSeq:NP_002649.1;ProteinModelPortal:P00749;STRING:9606.ENSP00000361850;SWISSPROT_AC_OLD:B4DPZ2;SWISSPROT_AC_OLD:Q15844;SWISSPROT_AC_OLD:Q1661…
215872	VLDLR --> VLDLR	Expression	GeneID:7436;		4345864	Gene	VLDLR	CAMRQ1;CARMQ1;CHRMQ1;very low density lipoprotein receptor;VLDL-R;VLDLR;VLDLRCH;receptor very low density lipoprotein;receptor very-low-density lipoprotein;very low density lipoprotein-receptor;Very low-density lipoprotein receptor;very-low density lipoprotein receptor;very-low-density lipoprotein receptor;very-low-density-lipoprotein receptor;vldl r;VLDL receptor;vldl-receptor;	SWISSPROT_AC:P98155;SWISSPROT_ID:VLDLR_HUMAN;GeneID:7436;Ensembl:ENSG00000147852;HGNC:HGNC:12698;MIM:192977;Vega:OTTHUMG00000019447;protein_accession:AAA53684.1;protein_accession:AAA61344.1;protein_accession:AAB31735.1;protein_accession:AAI36563.1;protein_accession:AAI42654.1;protein_accession:AAI44246.1;protein_accession:AAY46157.1;protein_accession:BAA03945.1;protein_accession:BAA03946.1;protei…	522711	Protein	VLDLR	Very low-density lipoprotein receptor;VLDL receptor;VLDL-R;VLDLR;CAMRQ1;CARMQ1;CHRMQ1;receptor very low density lipoprotein;receptor very-low-density lipoprotein;very low density lipoprotein receptor;very low density lipoprotein-receptor;very-low density lipoprotein receptor;very-low-density lipoprotein receptor;very-low-density-lipoprotein receptor;vldl r;vldl-receptor;VLDLRCH;	SWISSPROT_AC:P98155;SWISSPROT_ID:VLDLR_HUMAN;EMBL:AL450467;EMBL:BC136562;EMBL:CH471071;EMBL:D16493;EMBL:D16494;EMBL:D16532;EMBL:DQ067198;EMBL:L20470;EMBL:L22431;EMBL:S73849;RefSeq:NP_001018066.1;RefSeq:NP_003374.3;ProteinModelPortal:P98155;STRING:9606.ENSP00000371532;SWISSPROT_AC_OLD:B2RMZ7;SWISSPROT_AC_OLD:D3DRH6;SWISSPROT_AC_OLD:Q5VVF6;SMR:P98155;GeneID:7436;KEGG:hsa:7436;PIR:A49729;eggNOG:ENOG…
237424	ZGLP1 --> ZGLP1	Expression	GeneID:100125288;		4369520	Gene	ZGLP1	GATAD3;GLP-1;GLP1;ZGLP1;zinc finger, GATA-like protein 1;gata like protein-1;GATA-like protein 1;gata-like protein-1;GATA-type zinc finger protein 1;	SWISSPROT_AC:P0C6A0;SWISSPROT_ID:ZGLP1_HUMAN;GeneID:100125288;Ensembl:ENSG00000220201;HGNC:HGNC:37245;MIM:611639;Vega:OTTHUMG00000152114;protein_accession:NP_001096637.1;protein_accession:P0C6A0.1;protein_gi:157266269;protein_gi:166990464;RNA_nucleotide_accession:AK096830.1;RNA_nucleotide_accession:BC029904.1;RNA_nucleotide_accession:BC044225.1;RNA_nucleotide_accession:CK826281.1;RNA_nucleotide_a…	573048	Protein	ZGLP1	GATA-like protein 1;GATA-type zinc finger protein 1;GLP-1;GLP1;ZGLP1;gata like protein-1;gata-like protein-1;GATAD3;zinc finger, GATA-like protein 1;	SWISSPROT_AC:P0C6A0;SWISSPROT_ID:ZGLP1_HUMAN;EMBL:AC011511;EMBL:AK096830;EMBL:BC044225;RefSeq:NP_001096637.1;ProteinModelPortal:P0C6A0;STRING:9606.ENSP00000384434;SMR:P0C6A0;GeneID:100125288;KEGG:hsa:100125288;eggNOG:COG5641;eggNOG:KOG1601;UniGene:Hs.709296;GO:GO:0000122;GO:GO:0000977;GO:GO:0001085;GO:GO:0001228;GO:GO:0003682;GO:GO:0005634;GO:GO:0005667;GO:GO:0007275;GO:GO:0007283;GO:GO:0008270;G…
289915	AMY1A --> Salivary alpha-amylase	Expression	GeneID:276;		4340027	Gene	AMY1A	AMY1;AMY1A;amylase, alpha 1A (salivary);1,4-alpha-D-glucan glucanohydrolase 1;alpha-amylase -1;Alpha-amylase 1;alpha-amylase-1;amy1a-type;AMY1B;AMY1C;EC 3.2.1.1;ec3.2.1.1;salivary a-amylase;salivary alpha amylase;salivary alpha- amylase;Salivary alpha-amylase;salivary type of alpha-amylase;	GeneID:276;Ensembl:ENSG00000237763;HGNC:HGNC:474;MIM:104700;Vega:OTTHUMG00000011020;protein_accession:AAA16183.2;protein_accession:AAA52279.1;protein_accession:AAA57345.1;protein_accession:AAA58368.1;protein_accession:AAH63129.1;protein_accession:AAH69347.1;protein_accession:AAH69463.1;protein_accession:AAH70302.1;protein_accession:AAH92444.1;protein_accession:AAI32986.1;protein_accession:AAI3298…	16868	Protein	Salivary alpha-amylase	1,4-alpha-D-glucan glucanohydrolase 1;Alpha-amylase 1;AMY1;AMY1A;AMY1B;AMY1C;EC 3.2.1.1;Salivary alpha-amylase;alpha-amylase -1;alpha-amylase-1;amy1a-type;amylase, alpha 1A (salivary);amylase, alpha 1B (salivary);amylase, alpha 1C (salivary);ec3.2.1.1;salivary a-amylase;salivary alpha amylase;salivary alpha- amylase;salivary type of alpha-amylase;	SWISSPROT_AC:P04745;SWISSPROT_ID:AMY1_HUMAN;EMBL:AK292341;EMBL:AL513482;EMBL:BC063129;EMBL:BC069347;EMBL:BC069463;EMBL:BC092444;EMBL:BC132985;EMBL:BC132987;EMBL:BC132995;EMBL:BC132997;EMBL:M17883;EMBL:M17884;EMBL:M18671;EMBL:M18674;EMBL:M18715;EMBL:M18717;EMBL:M18719;EMBL:M18721;EMBL:M18723;EMBL:M18725;EMBL:M18727;EMBL:M18784;EMBL:M18786;EMBL:M19233;RefSeq:NP_001008219.1;RefSeq:NP_001008220.1;Ref…
289932	AMY1B --> Salivary alpha-amylase	Expression	GeneID:277;		4340028	Gene	AMY1B	AMY1;AMY1B;amylase, alpha 1B (salivary);1,4-alpha-D-glucan glucanohydrolase 1;alpha-amylase -1;Alpha-amylase 1;alpha-amylase-1;AMY1A;amy1a-type;AMY1C;EC 3.2.1.1;ec3.2.1.1;salivary a-amylase;salivary alpha amylase;salivary alpha- amylase;Salivary alpha-amylase;salivary type of alpha-amylase;	GeneID:277;Ensembl:ENSG00000174876;HGNC:HGNC:475;MIM:104701;Vega:OTTHUMG00000011021;protein_accession:AAH63129.1;protein_accession:AAH69347.1;protein_accession:AAH69463.1;protein_accession:AAH70302.1;protein_accession:AAH92444.1;protein_accession:AAI32986.1;protein_accession:AAI32988.1;protein_accession:AAI32996.1;protein_accession:AAI32998.1;protein_accession:AAI44453.1;protein_accession:AAI7229…	16868	Protein	Salivary alpha-amylase	1,4-alpha-D-glucan glucanohydrolase 1;Alpha-amylase 1;AMY1;AMY1A;AMY1B;AMY1C;EC 3.2.1.1;Salivary alpha-amylase;alpha-amylase -1;alpha-amylase-1;amy1a-type;amylase, alpha 1A (salivary);amylase, alpha 1B (salivary);amylase, alpha 1C (salivary);ec3.2.1.1;salivary a-amylase;salivary alpha amylase;salivary alpha- amylase;salivary type of alpha-amylase;	SWISSPROT_AC:P04745;SWISSPROT_ID:AMY1_HUMAN;EMBL:AK292341;EMBL:AL513482;EMBL:BC063129;EMBL:BC069347;EMBL:BC069463;EMBL:BC092444;EMBL:BC132985;EMBL:BC132987;EMBL:BC132995;EMBL:BC132997;EMBL:M17883;EMBL:M17884;EMBL:M18671;EMBL:M18674;EMBL:M18715;EMBL:M18717;EMBL:M18719;EMBL:M18721;EMBL:M18723;EMBL:M18725;EMBL:M18727;EMBL:M18784;EMBL:M18786;EMBL:M19233;RefSeq:NP_001008219.1;RefSeq:NP_001008220.1;Ref…
293555	PRH1 --> PRPC	Expression	GeneID:5554;		4344263	Gene	PRH1	Db-s;PA;PIF-S;Pr1/Pr2;PRH1;PRH2;proline rich protein HaeIII subfamily 1;db s;Parotid acidic protein;Parotid double-band protein;Parotid isoelectric focusing variant protein;Parotid proline-rich protein 1/2;prh-1;prh-2;Protein C;PRP-1/PRP-2;PRPC;Salivary acidic proline-rich phosphoprotein 1/2;	GeneID:5554;Ensembl:ENSG00000231887;HGNC:HGNC:9366;MIM:168730;Vega:OTTHUMG00000186774;protein_accession:AAA60184.1;protein_accession:AAA98807.1;protein_accession:AAI28193.1;protein_accession:AAI33677.1;protein_accession:ADQ32609.1;protein_accession:BAJ83982.1;protein_accession:BAJ83983.1;protein_accession:EAW96214.1;protein_accession:EAW96215.1;protein_accession:EAW96216.1;protein_accession:EAW96…	330638	Protein	PRPC	Db-s;Pa;Parotid acidic protein;Parotid double-band protein;Parotid isoelectric focusing variant protein;Parotid proline-rich protein 1/2;PIF-S;Pr1/Pr2;PRH1;PRH2;Protein C;PRP-1/PRP-2;PRPC;Salivary acidic proline-rich phosphoprotein 1/2;db s;Pr;pr--an;pr-subtype;prh-1;prh-2;proline rich protein HaeIII subfamily 1;proline rich protein HaeIII subfamily 2;	SWISSPROT_AC:P02810;SWISSPROT_ID:PRPC_HUMAN;EMBL:BC095488;EMBL:BC128192;EMBL:BC133676;EMBL:BC136499;EMBL:BC141916;EMBL:BX641094;EMBL:CH471094;EMBL:K03202;EMBL:K03203;EMBL:M13057;EMBL:M13058;RefSeq:NP_001103683.1;RefSeq:NP_001278243.1;RefSeq:NP_001278244.1;ProteinModelPortal:P02810;SWISSPROT_AC_OLD:A2VCM0;SWISSPROT_AC_OLD:A3KN66;SWISSPROT_AC_OLD:A5D902;SWISSPROT_AC_OLD:B2RMW2;SWISSPROT_AC_OLD:Q4VB…
301908	ERVK-6 --> VPK6	Expression	GeneID:64006;		4354060	Gene	ERVK-6	c-orf;cORF;endogenous retrovirus group K member 6;ERVK-6;ERVK6;HERV-K(C7);HERV-K108;K-Rev;c orf;Central open reading frame;EC 3.4.23.50;Endogenous retrovirus group K member 18 Pol protein;Endogenous retrovirus group K member 19 Pol protein;Endogenous retrovirus group K member 19 Rec protein;Endogenous retrovirus group K member 24 Env polyprotein;Endogenous retrovirus group K member 25;Endogenous …	GeneID:64006;HGNC:HGNC:13915;MIM:605626;protein_accession:AAB63114.1;protein_accession:AAB63115.1;protein_accession:AAB71672.1;protein_accession:AAC63293.1;protein_accession:AAD21095.2;protein_accession:AAD21096.1;protein_accession:AAD21097.1;protein_accession:AAD51797.1;protein_accession:AAF88165.1;protein_accession:AAF88166.1;protein_accession:AAF88167.1;protein_accession:AAK11553.1;protein_acc…	524660	Protein	VPK6	EC 3.4.23.50;Endogenous retrovirus group K member 6 Pro protein;ERVK-6;ERVK6;HERV-K(C7) Pro protein;HERV-K(HML-2.HOM) Pro protein;HERV-K108 Pro protein;HERV-K_7p22.1 provirus ancestral Pro protein;PR;Protease;Proteinase;VPK6;c orf;c-orf;cORF;endogenous retrovirus group K member 6;HERV-K(C7);HERV-K108;k rev;K-Rev;pr--an;pr-subtype;	SWISSPROT_AC:Q9Y6I0;SWISSPROT_ID:VPK6_HUMAN;EMBL:AC072054;EMBL:AF074086;EMBL:AF164614;EMBL:Y17832;EMBL:Y17834;ProteinModelPortal:Q9Y6I0;SWISSPROT_AC_OLD:Q9UKH5;GeneID:64006;GO:GO:0003676;GO:GO:0004190;HOVERGEN:HBG063893;InterPro:IPR000467;InterPro:IPR001969;InterPro:IPR001995;InterPro:IPR018061;InterPro:IPR021109;PRIDE:Q9Y6I0;Pfam:PF00077;Pfam:PF01585;BioCyc:ZFISH:G66-33945-MONOMER;Gene3D:2.40.70…
308808	ERVK-7 --> NP7	Expression	GeneID:449619;		4365542	Gene	ERVK-7	endogenous retrovirus group K member 7;ERVK-7;ERVK7;HERV-K(III);HERV-K102;HERV-KIII;PR;Protease;Proteinase;EC 3.4.23.50;Endogenous retrovirus group K member 7 Env polyprotein;Endogenous retrovirus group K member 7 Gag polyprotein;Endogenous retrovirus group K member 7 Np9 protein;Endogenous retrovirus group K member 7 Pol protein;Endogenous retrovirus group K member 7 Pro protein;ENK7;Envelope po…	GeneID:449619;HGNC:HGNC:31828;MIM:614013;protein_accession:P61567.1;protein_accession:P61582.1;protein_accession:P63130.2;protein_accession:P63131.1;protein_accession:P63135.1;protein_gi:47605618;protein_gi:47605986;protein_gi:52000664;protein_gi:52000773;protein_gi:52000859;RNA_nucleotide_accession:BC092439.1;RNA_nucleotide_gi:62201598;	279616	Protein	NP7	Endogenous retrovirus group K member 7 Np9 protein;ERVK-7;HERV-K(III) Np9 protein;HERV-K102 Np9 protein;HERV-K_1q22 provirus Np9 protein;NP7;endogenous retrovirus group K member 7;ERVK7;HERV-K(III);HERV-K102;HERV-KIII;np-7;PR;pr--an;pr-subtype;Protease;Proteinase;	SWISSPROT_AC:P61582;SWISSPROT_ID:NP7_HUMAN;EMBL:AF164610;ProteinModelPortal:P61582;GeneID:449619;UniGene:Hs.678109;GO:GO:0005634;HOVERGEN:HBG052652;PRIDE:P61582;PhylomeDB:P61582;GeneCards:ERVK-7;HGNC:HGNC:31828;MIM:614013;neXtProt:NX_P61582;protein_accession:P61567.1;protein_accession:P61582.1;protein_accession:P63130.2;protein_accession:P63131.1;protein_accession:P63135.1;protein_gi:47605618;pro…
308810	ERVK-7 --> ENK7	Expression	GeneID:449619;		4365542	Gene	ERVK-7	endogenous retrovirus group K member 7;ERVK-7;ERVK7;HERV-K(III);HERV-K102;HERV-KIII;PR;Protease;Proteinase;EC 3.4.23.50;Endogenous retrovirus group K member 7 Env polyprotein;Endogenous retrovirus group K member 7 Gag polyprotein;Endogenous retrovirus group K member 7 Np9 protein;Endogenous retrovirus group K member 7 Pol protein;Endogenous retrovirus group K member 7 Pro protein;ENK7;Envelope po…	GeneID:449619;HGNC:HGNC:31828;MIM:614013;protein_accession:P61567.1;protein_accession:P61582.1;protein_accession:P63130.2;protein_accession:P63131.1;protein_accession:P63135.1;protein_gi:47605618;protein_gi:47605986;protein_gi:52000664;protein_gi:52000773;protein_gi:52000859;RNA_nucleotide_accession:BC092439.1;RNA_nucleotide_gi:62201598;	121758	Protein	ENK7	Endogenous retrovirus group K member 7 Env polyprotein;ENK7;Envelope polyprotein;ERVK-7;HERV-K(III) envelope protein;HERV-K102 envelope protein;HERV-K_1q22 provirus ancestral Env polyprotein;endogenous retrovirus group K member 7;ERVK7;HERV-K(III);HERV-K102;HERV-KIII;PR;pr--an;pr-subtype;Protease;Proteinase;	SWISSPROT_AC:P61567;SWISSPROT_ID:ENK7_HUMAN;EMBL:AF164610;ProteinModelPortal:P61567;GeneID:449619;UniGene:Hs.678109;GO:GO:0005198;GO:GO:0005886;GO:GO:0016021;GO:GO:0019031;HOVERGEN:HBG051479;InterPro:IPR000328;InterPro:IPR029104;PRIDE:P61567;Pfam:PF00517;Pfam:PF13804;PhylomeDB:P61567;DMDM:47605618;GeneCards:ERVK-7;HGNC:HGNC:31828;MIM:614013;neXtProt:NX_P61567;protein_accession:P61567.1;protein_ac…
308814	ERVK-7 --> GAK7	Expression	GeneID:449619;		4365542	Gene	ERVK-7	endogenous retrovirus group K member 7;ERVK-7;ERVK7;HERV-K(III);HERV-K102;HERV-KIII;PR;Protease;Proteinase;EC 3.4.23.50;Endogenous retrovirus group K member 7 Env polyprotein;Endogenous retrovirus group K member 7 Gag polyprotein;Endogenous retrovirus group K member 7 Np9 protein;Endogenous retrovirus group K member 7 Pol protein;Endogenous retrovirus group K member 7 Pro protein;ENK7;Envelope po…	GeneID:449619;HGNC:HGNC:31828;MIM:614013;protein_accession:P61567.1;protein_accession:P61582.1;protein_accession:P63130.2;protein_accession:P63131.1;protein_accession:P63135.1;protein_gi:47605618;protein_gi:47605986;protein_gi:52000664;protein_gi:52000773;protein_gi:52000859;RNA_nucleotide_accession:BC092439.1;RNA_nucleotide_gi:62201598;	147482	Protein	GAK7	Endogenous retrovirus group K member 7 Gag polyprotein;ERVK-7;Gag polyprotein;GAK7;HERV-K(III) Gag protein;HERV-K102 Gag protein;HERV-K_1q22 provirus ancestral Gag polyprotein;endogenous retrovirus group K member 7;ERVK7;HERV-K(III);HERV-K102;HERV-KIII;polyprotein of gag;PR;pr--an;pr-subtype;Protease;Proteinase;	SWISSPROT_AC:P63130;SWISSPROT_ID:GAK7_HUMAN;EMBL:AF164610;EMBL:AL353807;ProteinModelPortal:P63130;SWISSPROT_AC_OLD:Q9UKI0;SMR:P63130;GeneID:449619;UniGene:Hs.678109;GO:GO:0003676;GO:GO:0005198;GO:GO:0005886;GO:GO:0008270;GO:GO:0016032;GO:GO:0019028;HOVERGEN:HBG081547;InterPro:IPR000721;InterPro:IPR001878;InterPro:IPR003322;InterPro:IPR008916;InterPro:IPR008919;InterPro:IPR010999;PRIDE:P63130;Pfam…
308816	ERVK-7 --> VPK7	Expression	GeneID:449619;		4365542	Gene	ERVK-7	endogenous retrovirus group K member 7;ERVK-7;ERVK7;HERV-K(III);HERV-K102;HERV-KIII;PR;Protease;Proteinase;EC 3.4.23.50;Endogenous retrovirus group K member 7 Env polyprotein;Endogenous retrovirus group K member 7 Gag polyprotein;Endogenous retrovirus group K member 7 Np9 protein;Endogenous retrovirus group K member 7 Pol protein;Endogenous retrovirus group K member 7 Pro protein;ENK7;Envelope po…	GeneID:449619;HGNC:HGNC:31828;MIM:614013;protein_accession:P61567.1;protein_accession:P61582.1;protein_accession:P63130.2;protein_accession:P63131.1;protein_accession:P63135.1;protein_gi:47605618;protein_gi:47605986;protein_gi:52000664;protein_gi:52000773;protein_gi:52000859;RNA_nucleotide_accession:BC092439.1;RNA_nucleotide_gi:62201598;	524661	Protein	VPK7	EC 3.4.23.50;Endogenous retrovirus group K member 7 Pro protein;ERVK-7;HERV-K(III) Pro protein;HERV-K102 Pro protein;HERV-K_1q22 provirus ancestral Pro protein;PR;Protease;Proteinase;VPK7;endogenous retrovirus group K member 7;ERVK7;HERV-K(III);HERV-K102;HERV-KIII;pr--an;pr-subtype;	SWISSPROT_AC:P63131;SWISSPROT_ID:VPK7_HUMAN;EMBL:AF164610;EMBL:AL353807;ProteinModelPortal:P63131;SWISSPROT_AC_OLD:Q9UKI0;GeneID:449619;UniGene:Hs.678109;GO:GO:0003676;GO:GO:0004190;HOVERGEN:HBG063893;InterPro:IPR000467;InterPro:IPR001969;InterPro:IPR001995;InterPro:IPR018061;InterPro:IPR021109;PRIDE:P63131;Pfam:PF00077;Pfam:PF01585;Gene3D:2.40.70.10;SUPFAM:SSF50630;SMART:SM00443;PROSITE:PS00141;…
308826	ERVK-7 --> POK7	Expression	GeneID:449619;		4365542	Gene	ERVK-7	endogenous retrovirus group K member 7;ERVK-7;ERVK7;HERV-K(III);HERV-K102;HERV-KIII;PR;Protease;Proteinase;EC 3.4.23.50;Endogenous retrovirus group K member 7 Env polyprotein;Endogenous retrovirus group K member 7 Gag polyprotein;Endogenous retrovirus group K member 7 Np9 protein;Endogenous retrovirus group K member 7 Pol protein;Endogenous retrovirus group K member 7 Pro protein;ENK7;Envelope po…	GeneID:449619;HGNC:HGNC:31828;MIM:614013;protein_accession:P61567.1;protein_accession:P61582.1;protein_accession:P63130.2;protein_accession:P63131.1;protein_accession:P63135.1;protein_gi:47605618;protein_gi:47605986;protein_gi:52000664;protein_gi:52000773;protein_gi:52000859;RNA_nucleotide_accession:BC092439.1;RNA_nucleotide_gi:62201598;	319012	Protein	POK7	Endogenous retrovirus group K member 7 Pol protein;ERVK-7;HERV-K(III) Pol protein;HERV-K102 Pol protein;HERV-K_1q22 provirus ancestral Pol protein;POK7;endogenous retrovirus group K member 7;ERVK7;HERV-K(III);HERV-K102;HERV-KIII;PR;pr--an;pr-subtype;Protease;Proteinase;	SWISSPROT_AC:P63135;SWISSPROT_ID:POK7_HUMAN;EMBL:AF164610;EMBL:AL353807;ProteinModelPortal:P63135;SMR:P63135;GeneID:449619;UniGene:Hs.678109;GO:GO:0003677;GO:GO:0003964;GO:GO:0004523;GO:GO:0005198;GO:GO:0006310;GO:GO:0008270;GO:GO:0015074;GO:GO:0019031;HOVERGEN:HBG053630;InterPro:IPR000328;InterPro:IPR000477;InterPro:IPR001037;InterPro:IPR001584;InterPro:IPR002156;InterPro:IPR003308;InterPro:IPR0…
308921	ERVK-8 --> VPK8	Expression	GeneID:619465;		4366267	Gene	ERVK-8	endogenous retrovirus group K member 8;envK6;ERVK-8;ERVK8;HERV-K115;PR;Protease;Proteinase;EC 3.4.23.50;Endogenous retrovirus group K member 8 Env polyprotein;Endogenous retrovirus group K member 8 Gag polyprotein;Endogenous retrovirus group K member 8 Pol protein;Endogenous retrovirus group K member 8 Pro protein;enk-8;ENK8;Envelope polyprotein;EnvK6 protein;Gag polyprotein;GAK8;herv-k 115;HERV-…	GeneID:619465;HGNC:HGNC:32302;protein_accession:P62685.2;protein_accession:P63122.1;protein_accession:P63133.1;protein_accession:Q902F8.1;protein_gi:47605727;protein_gi:50400279;protein_gi:52000771;protein_gi:52000853;	524662	Protein	VPK8	EC 3.4.23.50;Endogenous retrovirus group K member 8 Pro protein;ERVK-8;HERV-K115 Pro protein;HERV-K_8p23.1 provirus ancestral Pro protein;PR;Protease;Proteinase;VPK8;endogenous retrovirus group K member 8;envK6;ERVK8;herv-k 115;HERV-K115;pr--an;pr-subtype;	SWISSPROT_AC:P63122;SWISSPROT_ID:VPK8_HUMAN;EMBL:AY037929;ProteinModelPortal:P63122;GeneID:619465;GO:GO:0003676;GO:GO:0004190;HOVERGEN:HBG063893;InterPro:IPR000467;InterPro:IPR001969;InterPro:IPR001995;InterPro:IPR018061;InterPro:IPR021109;PRIDE:P63122;Pfam:PF00077;Pfam:PF01585;Gene3D:2.40.70.10;SUPFAM:SSF50630;SMART:SM00443;PROSITE:PS00141;PROSITE:PS50174;PROSITE:PS50175;EC:3.4.23.50;PhylomeDB:P…
308922	ERVK-8 --> GAK8	Expression	GeneID:619465;		4366267	Gene	ERVK-8	endogenous retrovirus group K member 8;envK6;ERVK-8;ERVK8;HERV-K115;PR;Protease;Proteinase;EC 3.4.23.50;Endogenous retrovirus group K member 8 Env polyprotein;Endogenous retrovirus group K member 8 Gag polyprotein;Endogenous retrovirus group K member 8 Pol protein;Endogenous retrovirus group K member 8 Pro protein;enk-8;ENK8;Envelope polyprotein;EnvK6 protein;Gag polyprotein;GAK8;herv-k 115;HERV-…	GeneID:619465;HGNC:HGNC:32302;protein_accession:P62685.2;protein_accession:P63122.1;protein_accession:P63133.1;protein_accession:Q902F8.1;protein_gi:47605727;protein_gi:50400279;protein_gi:52000771;protein_gi:52000853;	147484	Protein	GAK8	Endogenous retrovirus group K member 8 Gag polyprotein;ERVK-8;Gag polyprotein;GAK8;HERV-K115 Gag protein;HERV-K_8p23.1 provirus ancestral Gag polyprotein;endogenous retrovirus group K member 8;envK6;ERVK8;herv-k 115;HERV-K115;polyprotein of gag;PR;pr--an;pr-subtype;Protease;Proteinase;	SWISSPROT_AC:P62685;SWISSPROT_ID:GAK8_HUMAN;EMBL:AY037929;ProteinModelPortal:P62685;SMR:P62685;GeneID:619465;GO:GO:0003676;GO:GO:0005198;GO:GO:0005886;GO:GO:0008270;GO:GO:0016032;GO:GO:0019028;HOVERGEN:HBG081547;InterPro:IPR000721;InterPro:IPR001878;InterPro:IPR003322;InterPro:IPR008916;InterPro:IPR008919;InterPro:IPR010999;PRIDE:P62685;Pfam:PF00098;Pfam:PF00607;Pfam:PF02337;Gene3D:1.10.1200.30;G…
308937	ERVK-8 --> POK8	Expression	GeneID:619465;		4366267	Gene	ERVK-8	endogenous retrovirus group K member 8;envK6;ERVK-8;ERVK8;HERV-K115;PR;Protease;Proteinase;EC 3.4.23.50;Endogenous retrovirus group K member 8 Env polyprotein;Endogenous retrovirus group K member 8 Gag polyprotein;Endogenous retrovirus group K member 8 Pol protein;Endogenous retrovirus group K member 8 Pro protein;enk-8;ENK8;Envelope polyprotein;EnvK6 protein;Gag polyprotein;GAK8;herv-k 115;HERV-…	GeneID:619465;HGNC:HGNC:32302;protein_accession:P62685.2;protein_accession:P63122.1;protein_accession:P63133.1;protein_accession:Q902F8.1;protein_gi:47605727;protein_gi:50400279;protein_gi:52000771;protein_gi:52000853;	319014	Protein	POK8	Endogenous retrovirus group K member 8 Pol protein;ERVK-8;HERV-K115 Pol protein;HERV-K_8p23.1 provirus ancestral Pol protein;POK8;endogenous retrovirus group K member 8;envK6;ERVK8;herv-k 115;HERV-K115;PR;pr--an;pr-subtype;Protease;Proteinase;	SWISSPROT_AC:P63133;SWISSPROT_ID:POK8_HUMAN;EMBL:AY037929;ProteinModelPortal:P63133;SMR:P63133;GeneID:619465;GO:GO:0003677;GO:GO:0003964;GO:GO:0004523;GO:GO:0006310;GO:GO:0008270;GO:GO:0015074;HOVERGEN:HBG053630;InterPro:IPR000477;InterPro:IPR001037;InterPro:IPR001584;InterPro:IPR002156;InterPro:IPR003308;InterPro:IPR010661;InterPro:IPR012337;InterPro:IPR017856;PRIDE:P63133;Pfam:PF00075;Pfam:PF00…
308952	ERVK-8 --> ENK8	Expression	GeneID:619465;		4366267	Gene	ERVK-8	endogenous retrovirus group K member 8;envK6;ERVK-8;ERVK8;HERV-K115;PR;Protease;Proteinase;EC 3.4.23.50;Endogenous retrovirus group K member 8 Env polyprotein;Endogenous retrovirus group K member 8 Gag polyprotein;Endogenous retrovirus group K member 8 Pol protein;Endogenous retrovirus group K member 8 Pro protein;enk-8;ENK8;Envelope polyprotein;EnvK6 protein;Gag polyprotein;GAK8;herv-k 115;HERV-…	GeneID:619465;HGNC:HGNC:32302;protein_accession:P62685.2;protein_accession:P63122.1;protein_accession:P63133.1;protein_accession:Q902F8.1;protein_gi:47605727;protein_gi:50400279;protein_gi:52000771;protein_gi:52000853;	121761	Protein	ENK8	Endogenous retrovirus group K member 8 Env polyprotein;ENK8;Envelope polyprotein;EnvK6 protein;ERVK-8;HERV-K115 envelope protein;HERV-K_8p23.1 provirus ancestral Env polyprotein;endogenous retrovirus group K member 8;enk-8;envK6;ERVK8;herv-k 115;HERV-K115;PR;pr--an;pr-subtype;Protease;Proteinase;	SWISSPROT_AC:Q902F8;SWISSPROT_ID:ENK8_HUMAN;EMBL:AY037929;ProteinModelPortal:Q902F8;GeneID:619465;GO:GO:0005198;GO:GO:0005886;GO:GO:0016021;GO:GO:0019031;HOVERGEN:HBG051479;InterPro:IPR000328;InterPro:IPR029104;PRIDE:Q902F8;Pfam:PF00517;Pfam:PF13804;PhylomeDB:Q902F8;GeneCards:ERVK-8;HGNC:HGNC:32302;neXtProt:NX_Q902F8;protein_accession:P62685.2;protein_accession:P63122.1;protein_accession:P63133.1…
309678	ERVK-10 --> POK10	Expression	GeneID:100616101;		4377968	Gene	ERVK-10	endogenous retrovirus group K member 10;ERVK-10;PR;Protease;Proteinase;EC 3.4.23.50;Endogenous retrovirus group K member 10 Gag polyprotein;Endogenous retrovirus group K member 10 Np9 protein;Endogenous retrovirus group K member 10 Pol protein;Endogenous retrovirus group K member 10 Pro protein;Gag polyprotein;gag protein of herv-k10;GAK10;HERV-K10 Gag protein;HERV-K10 Np9 protein;HERV-K10 Pol pr…	GeneID:100616101;HGNC:HGNC:39004;protein_accession:AAD51796.1;protein_accession:P10265.2;protein_accession:P10266.2;protein_accession:P61580.1;protein_accession:P87889.4;protein_gi:134035263;protein_gi:47605984;protein_gi:52001472;protein_gi:52001473;protein_gi:5802819;RNA_nucleotide_accession:CF227253.1;RNA_nucleotide_accession:CN345079.1;RNA_nucleotide_accession:FN806835.1;genomic_nucleotide_ac…	319008	Protein	POK10	Endogenous retrovirus group K member 10 Pol protein;ERVK-10;HERV-K10 Pol protein;HERV-K107 Pol protein;HERV-K_5q33.3 provirus ancestral Pol protein;POK10;endogenous retrovirus group K member 10;PR;pr--an;pr-subtype;Protease;Proteinase;	SWISSPROT_AC:P10266;SWISSPROT_ID:POK10_HUMAN;EMBL:AC016577;EMBL:AF164613;EMBL:M14123;EMBL:Y10391;ProteinModelPortal:P10266;SWISSPROT_AC_OLD:P87890;SWISSPROT_AC_OLD:Q14273;SMR:P10266;GeneID:100616101;PIR:D24483;GO:GO:0003677;GO:GO:0003964;GO:GO:0004523;GO:GO:0006310;GO:GO:0008270;GO:GO:0015074;HOVERGEN:HBG053630;InterPro:IPR000477;InterPro:IPR001037;InterPro:IPR001584;InterPro:IPR002156;InterPro:I…
309679	ERVK-10 --> VPK10	Expression	GeneID:100616101;		4377968	Gene	ERVK-10	endogenous retrovirus group K member 10;ERVK-10;PR;Protease;Proteinase;EC 3.4.23.50;Endogenous retrovirus group K member 10 Gag polyprotein;Endogenous retrovirus group K member 10 Np9 protein;Endogenous retrovirus group K member 10 Pol protein;Endogenous retrovirus group K member 10 Pro protein;Gag polyprotein;gag protein of herv-k10;GAK10;HERV-K10 Gag protein;HERV-K10 Np9 protein;HERV-K10 Pol pr…	GeneID:100616101;HGNC:HGNC:39004;protein_accession:AAD51796.1;protein_accession:P10265.2;protein_accession:P10266.2;protein_accession:P61580.1;protein_accession:P87889.4;protein_gi:134035263;protein_gi:47605984;protein_gi:52001472;protein_gi:52001473;protein_gi:5802819;RNA_nucleotide_accession:CF227253.1;RNA_nucleotide_accession:CN345079.1;RNA_nucleotide_accession:FN806835.1;genomic_nucleotide_ac…	524643	Protein	VPK10	EC 3.4.23.50;Endogenous retrovirus group K member 10 Pro protein;ERVK-10;HERV-K10 Pro protein;HERV-K107 Pro protein;HERV-K_5q33.3 provirus ancestral Pro protein;PR;Protease;Proteinase;VPK10;endogenous retrovirus group K member 10;pr--an;pr-subtype;	SWISSPROT_AC:P10265;SWISSPROT_ID:VPK10_HUMAN;EMBL:AC016577;EMBL:AF164613;EMBL:M14123;ProteinModelPortal:P10265;SWISSPROT_AC_OLD:Q9UKH6;GeneID:100616101;PIR:C24483;GO:GO:0003676;GO:GO:0004190;HOVERGEN:HBG063893;InterPro:IPR000467;InterPro:IPR001969;InterPro:IPR001995;InterPro:IPR018061;InterPro:IPR021109;PRIDE:P10265;Pfam:PF00077;Pfam:PF01585;Gene3D:2.40.70.10;SUPFAM:SSF50630;SMART:SM00443;PROSITE…
309680	ERVK-10 --> GAK10	Expression	GeneID:100616101;		4377968	Gene	ERVK-10	endogenous retrovirus group K member 10;ERVK-10;PR;Protease;Proteinase;EC 3.4.23.50;Endogenous retrovirus group K member 10 Gag polyprotein;Endogenous retrovirus group K member 10 Np9 protein;Endogenous retrovirus group K member 10 Pol protein;Endogenous retrovirus group K member 10 Pro protein;Gag polyprotein;gag protein of herv-k10;GAK10;HERV-K10 Gag protein;HERV-K10 Np9 protein;HERV-K10 Pol pr…	GeneID:100616101;HGNC:HGNC:39004;protein_accession:AAD51796.1;protein_accession:P10265.2;protein_accession:P10266.2;protein_accession:P61580.1;protein_accession:P87889.4;protein_gi:134035263;protein_gi:47605984;protein_gi:52001472;protein_gi:52001473;protein_gi:5802819;RNA_nucleotide_accession:CF227253.1;RNA_nucleotide_accession:CN345079.1;RNA_nucleotide_accession:FN806835.1;genomic_nucleotide_ac…	147476	Protein	GAK10	Endogenous retrovirus group K member 10 Gag polyprotein;ERVK-10;Gag polyprotein;GAK10;HERV-K10 Gag protein;HERV-K107 Gag protein;HERV-K_5q33.3 provirus ancestral Gag polyprotein;endogenous retrovirus group K member 10;gag protein of herv-k10;polyprotein of gag;PR;pr--an;pr-subtype;Protease;Proteinase;	SWISSPROT_AC:P87889;SWISSPROT_ID:GAK10_HUMAN;EMBL:AC016577;EMBL:AF164613;EMBL:M14123;EMBL:X72791;EMBL:Y10390;ProteinModelPortal:P87889;SWISSPROT_AC_OLD:P10263;SWISSPROT_AC_OLD:P10264;SWISSPROT_AC_OLD:Q69385;SWISSPROT_AC_OLD:Q9UKH6;SMR:P87889;GeneID:100616101;PIR:A24483;PIR:B24483;GO:GO:0003676;GO:GO:0005198;GO:GO:0005886;GO:GO:0008270;GO:GO:0016032;GO:GO:0019028;HOVERGEN:HBG081547;InterPro:IPR000…
309681	ERVK-9 --> ENK9	Expression	GeneID:100616102;		4377969	Gene	ERVK-9	endogenous retrovirus group K member 9;ERVK-9;polymerase;PR;Protease;Proteinase;EC 3.4.23.50;Endogenous retrovirus group K member 9 Env polyprotein;Endogenous retrovirus group K member 9 Gag polyprotein;Endogenous retrovirus group K member 9 Pro protein;ENK9;Envelope polyprotein;EnvK4 protein;ervk9;Gag polyprotein;GAK9;HERV-K(C6) envelope protein;HERV-K(C6) Gag protein;HERV-K(C6) Pro protein;HERV…	GeneID:100616102;HGNC:HGNC:39005;protein_accession:AAC63294.1;protein_accession:AAQ76763.1;protein_accession:P63126.2;protein_accession:P63127.1;protein_accession:Q9UKH3.1;protein_gi:34596097;protein_gi:3600073;protein_gi:47605753;protein_gi:52000663;protein_gi:52000857;RNA_nucleotide_accession:AF080234.1;RNA_nucleotide_accession:AY371030.1;RNA_nucleotide_accession:FN806836.1;RNA_nucleotide_gi:33…	121764	Protein	ENK9	Endogenous retrovirus group K member 9 Env polyprotein;ENK9;Envelope polyprotein;EnvK4 protein;ERVK-9;HERV-K(C6) envelope protein;HERV-K109 envelope protein;HERV-K_6q14.1 provirus ancestral Env polyprotein;endogenous retrovirus group K member 9;ervk9;polymerase;PR;pr--an;pr-subtype;Protease;Proteinase;	SWISSPROT_AC:Q9UKH3;SWISSPROT_ID:ENK9_HUMAN;EMBL:AF164615;ProteinModelPortal:Q9UKH3;GeneID:100616102;GO:GO:0005198;GO:GO:0005886;GO:GO:0016021;GO:GO:0019031;HOVERGEN:HBG051479;InterPro:IPR000328;InterPro:IPR029104;PRIDE:Q9UKH3;Pfam:PF00517;Pfam:PF13804;PhylomeDB:Q9UKH3;GeneCards:ERVK-9;HGNC:HGNC:39005;neXtProt:NX_Q9UKH3;protein_accession:AAC63294.1;protein_accession:AAQ76763.1;protein_accession:P…
309682	ERVK-9 --> GAK9	Expression	GeneID:100616102;		4377969	Gene	ERVK-9	endogenous retrovirus group K member 9;ERVK-9;polymerase;PR;Protease;Proteinase;EC 3.4.23.50;Endogenous retrovirus group K member 9 Env polyprotein;Endogenous retrovirus group K member 9 Gag polyprotein;Endogenous retrovirus group K member 9 Pro protein;ENK9;Envelope polyprotein;EnvK4 protein;ervk9;Gag polyprotein;GAK9;HERV-K(C6) envelope protein;HERV-K(C6) Gag protein;HERV-K(C6) Pro protein;HERV…	GeneID:100616102;HGNC:HGNC:39005;protein_accession:AAC63294.1;protein_accession:AAQ76763.1;protein_accession:P63126.2;protein_accession:P63127.1;protein_accession:Q9UKH3.1;protein_gi:34596097;protein_gi:3600073;protein_gi:47605753;protein_gi:52000663;protein_gi:52000857;RNA_nucleotide_accession:AF080234.1;RNA_nucleotide_accession:AY371030.1;RNA_nucleotide_accession:FN806836.1;RNA_nucleotide_gi:33…	147485	Protein	GAK9	Endogenous retrovirus group K member 9 Gag polyprotein;ERVK-9;Gag polyprotein;GAK9;HERV-K(C6) Gag protein;HERV-K109 Gag protein;HERV-K_6q14.1 provirus ancestral Gag polyprotein;endogenous retrovirus group K member 9;ervk9;polymerase;polyprotein of gag;PR;pr--an;pr-subtype;Protease;Proteinase;	SWISSPROT_AC:P63126;SWISSPROT_ID:GAK9_HUMAN;EMBL:AF164615;ProteinModelPortal:P63126;SWISSPROT_AC_OLD:Q9UKH4;SMR:P63126;GeneID:100616102;GO:GO:0003676;GO:GO:0005198;GO:GO:0005886;GO:GO:0008270;GO:GO:0016032;GO:GO:0019028;HOVERGEN:HBG081547;InterPro:IPR000721;InterPro:IPR001878;InterPro:IPR003322;InterPro:IPR008916;InterPro:IPR008919;InterPro:IPR010999;PRIDE:P63126;Pfam:PF00098;Pfam:PF00607;Pfam:PF…
309683	ERVK-10 --> NP10	Expression	GeneID:100616101;		4377968	Gene	ERVK-10	endogenous retrovirus group K member 10;ERVK-10;PR;Protease;Proteinase;EC 3.4.23.50;Endogenous retrovirus group K member 10 Gag polyprotein;Endogenous retrovirus group K member 10 Np9 protein;Endogenous retrovirus group K member 10 Pol protein;Endogenous retrovirus group K member 10 Pro protein;Gag polyprotein;gag protein of herv-k10;GAK10;HERV-K10 Gag protein;HERV-K10 Np9 protein;HERV-K10 Pol pr…	GeneID:100616101;HGNC:HGNC:39004;protein_accession:AAD51796.1;protein_accession:P10265.2;protein_accession:P10266.2;protein_accession:P61580.1;protein_accession:P87889.4;protein_gi:134035263;protein_gi:47605984;protein_gi:52001472;protein_gi:52001473;protein_gi:5802819;RNA_nucleotide_accession:CF227253.1;RNA_nucleotide_accession:CN345079.1;RNA_nucleotide_accession:FN806835.1;genomic_nucleotide_ac…	279584	Protein	NP10	Endogenous retrovirus group K member 10 Np9 protein;ERVK-10;HERV-K10 Np9 protein;HERV-K107 Np9 protein;HERV-K_5q33.3 provirus Np9 protein;NP10;endogenous retrovirus group K member 10;np - 10;np 10;np-10;PR;pr--an;pr-subtype;Protease;Proteinase;	SWISSPROT_AC:P61580;SWISSPROT_ID:NP10_HUMAN;EMBL:M14123;ProteinModelPortal:P61580;GeneID:100616101;GO:GO:0005634;HOVERGEN:HBG052652;PRIDE:P61580;PhylomeDB:P61580;GeneCards:ERVK-10;HGNC:HGNC:39004;neXtProt:NX_P61580;protein_accession:AAD51796.1;protein_accession:P10265.2;protein_accession:P10266.2;protein_accession:P61580.1;protein_accession:P87889.4;protein_gi:134035263;protein_gi:47605984;protei…
309684	ERVK-21 --> VPK21	Expression	GeneID:100616103;		4377970	Gene	ERVK-21	c12_A;Endo-Rev2;endogenous retrovirus group K member 21;envK1;ERVK-21;PR;Protease;Proteinase;EC 3.4.23.50;Endogenous retrovirus group K member 21 Env polyprotein;Endogenous retrovirus group K member 21 Gag polyprotein;Endogenous retrovirus group K member 21 Pro protein;Endogenous retrovirus group K member 21 Rec protein;ENK21;Envelope polyprotein;EnvK1 protein;Gag polyprotein;GAK21;HERV-K_12q14.1…	GeneID:100616103;HGNC:HGNC:39035;protein_accession:P61565.1;protein_accession:P61571.1;protein_accession:P62683.2;protein_accession:P63119.1;protein_gi:47605616;protein_gi:47605975;protein_gi:50400277;protein_gi:52000850;RNA_nucleotide_accession:FN806845.1;RNA_nucleotide_gi:331748496;	524651	Protein	VPK21	EC 3.4.23.50;Endogenous retrovirus group K member 21 Pro protein;ERVK-21;HERV-K_12q14.1 provirus ancestral Pro protein;PR;Protease;Proteinase;VPK21;c12_A;Endo-Rev2;endogenous retrovirus group K member 21;envK1;pr--an;pr-subtype;	SWISSPROT_AC:P63119;SWISSPROT_ID:VPK21_HUMAN;EMBL:AC025420;ProteinModelPortal:P63119;GeneID:100616103;GO:GO:0003676;GO:GO:0004190;HOVERGEN:HBG063893;InterPro:IPR000467;InterPro:IPR001969;InterPro:IPR001995;InterPro:IPR018061;InterPro:IPR021109;PRIDE:P63119;Pfam:PF00077;Pfam:PF01585;Gene3D:2.40.70.10;SUPFAM:SSF50630;SMART:SM00443;PROSITE:PS00141;PROSITE:PS50174;PROSITE:PS50175;EC:3.4.23.50;Phylome…
309686	ERVK-9 --> VPK9	Expression	GeneID:100616102;		4377969	Gene	ERVK-9	endogenous retrovirus group K member 9;ERVK-9;polymerase;PR;Protease;Proteinase;EC 3.4.23.50;Endogenous retrovirus group K member 9 Env polyprotein;Endogenous retrovirus group K member 9 Gag polyprotein;Endogenous retrovirus group K member 9 Pro protein;ENK9;Envelope polyprotein;EnvK4 protein;ervk9;Gag polyprotein;GAK9;HERV-K(C6) envelope protein;HERV-K(C6) Gag protein;HERV-K(C6) Pro protein;HERV…	GeneID:100616102;HGNC:HGNC:39005;protein_accession:AAC63294.1;protein_accession:AAQ76763.1;protein_accession:P63126.2;protein_accession:P63127.1;protein_accession:Q9UKH3.1;protein_gi:34596097;protein_gi:3600073;protein_gi:47605753;protein_gi:52000663;protein_gi:52000857;RNA_nucleotide_accession:AF080234.1;RNA_nucleotide_accession:AY371030.1;RNA_nucleotide_accession:FN806836.1;RNA_nucleotide_gi:33…	524663	Protein	VPK9	EC 3.4.23.50;Endogenous retrovirus group K member 9 Pro protein;ERVK-9;HERV-K(C6) Pro protein;HERV-K109 Pro protein;HERV-K_6q14.1 provirus ancestral Pro protein;PR;Protease;Proteinase;VPK9;endogenous retrovirus group K member 9;ervk9;polymerase;pr--an;pr-subtype;	SWISSPROT_AC:P63127;SWISSPROT_ID:VPK9_HUMAN;EMBL:AF164615;EMBL:AL590785;ProteinModelPortal:P63127;SWISSPROT_AC_OLD:Q9UKH4;GeneID:100616102;GO:GO:0003676;GO:GO:0004190;MEROPS:A02.011;HOVERGEN:HBG063893;InterPro:IPR000467;InterPro:IPR001969;InterPro:IPR001995;InterPro:IPR018061;InterPro:IPR021109;PRIDE:P63127;Pfam:PF00077;Pfam:PF01585;Gene3D:2.40.70.10;SUPFAM:SSF50630;SMART:SM00443;PROSITE:PS00141;…
309687	ERVK-21 --> REC21	Expression	GeneID:100616103;		4377970	Gene	ERVK-21	c12_A;Endo-Rev2;endogenous retrovirus group K member 21;envK1;ERVK-21;PR;Protease;Proteinase;EC 3.4.23.50;Endogenous retrovirus group K member 21 Env polyprotein;Endogenous retrovirus group K member 21 Gag polyprotein;Endogenous retrovirus group K member 21 Pro protein;Endogenous retrovirus group K member 21 Rec protein;ENK21;Envelope polyprotein;EnvK1 protein;Gag polyprotein;GAK21;HERV-K_12q14.1…	GeneID:100616103;HGNC:HGNC:39035;protein_accession:P61565.1;protein_accession:P61571.1;protein_accession:P62683.2;protein_accession:P63119.1;protein_gi:47605616;protein_gi:47605975;protein_gi:50400277;protein_gi:52000850;RNA_nucleotide_accession:FN806845.1;RNA_nucleotide_gi:331748496;	357703	Protein	REC21	Endogenous retrovirus group K member 21 Rec protein;ERVK-21;HERV-K_12q14.1 provirus Rec protein;REC21;c12_A;Endo-Rev2;endogenous retrovirus group K member 21;envK1;PR;pr--an;pr-subtype;Protease;Proteinase;rec2-1;	SWISSPROT_AC:P61571;SWISSPROT_ID:REC21_HUMAN;EMBL:AC025420;EMBL:AY395518;EMBL:AY395526;ProteinModelPortal:P61571;GeneID:100616103;GO:GO:0003723;GO:GO:0005730;GO:GO:0005737;GO:GO:0051028;HOVERGEN:HBG063444;PRIDE:P61571;PhylomeDB:P61571;GeneCards:ERVK-21;HGNC:HGNC:39035;neXtProt:NX_P61571;protein_accession:P61565.1;protein_accession:P61571.1;protein_accession:P62683.2;protein_accession:P63119.1;pro…
309690	ERVK-21 --> ENK21	Expression	GeneID:100616103;		4377970	Gene	ERVK-21	c12_A;Endo-Rev2;endogenous retrovirus group K member 21;envK1;ERVK-21;PR;Protease;Proteinase;EC 3.4.23.50;Endogenous retrovirus group K member 21 Env polyprotein;Endogenous retrovirus group K member 21 Gag polyprotein;Endogenous retrovirus group K member 21 Pro protein;Endogenous retrovirus group K member 21 Rec protein;ENK21;Envelope polyprotein;EnvK1 protein;Gag polyprotein;GAK21;HERV-K_12q14.1…	GeneID:100616103;HGNC:HGNC:39035;protein_accession:P61565.1;protein_accession:P61571.1;protein_accession:P62683.2;protein_accession:P63119.1;protein_gi:47605616;protein_gi:47605975;protein_gi:50400277;protein_gi:52000850;RNA_nucleotide_accession:FN806845.1;RNA_nucleotide_gi:331748496;	121743	Protein	ENK21	Endogenous retrovirus group K member 21 Env polyprotein;ENK21;Envelope polyprotein;EnvK1 protein;ERVK-21;HERV-K_12q14.1 provirus ancestral Env polyprotein;c12_A;Endo-Rev2;endogenous retrovirus group K member 21;envK1;PR;pr--an;pr-subtype;Protease;Proteinase;	SWISSPROT_AC:P61565;SWISSPROT_ID:ENK21_HUMAN;EMBL:AC025420;ProteinModelPortal:P61565;SMR:P61565;GeneID:100616103;GO:GO:0005198;GO:GO:0005886;GO:GO:0016021;GO:GO:0019031;HOVERGEN:HBG051479;InterPro:IPR000328;InterPro:IPR029104;PRIDE:P61565;Pfam:PF00517;Pfam:PF13804;PhylomeDB:P61565;GeneCards:ERVK-21;HGNC:HGNC:39035;neXtProt:NX_P61565;protein_accession:P61565.1;protein_accession:P61571.1;protein_ac…
309693	ERVK-21 --> GAK21	Expression	GeneID:100616103;		4377970	Gene	ERVK-21	c12_A;Endo-Rev2;endogenous retrovirus group K member 21;envK1;ERVK-21;PR;Protease;Proteinase;EC 3.4.23.50;Endogenous retrovirus group K member 21 Env polyprotein;Endogenous retrovirus group K member 21 Gag polyprotein;Endogenous retrovirus group K member 21 Pro protein;Endogenous retrovirus group K member 21 Rec protein;ENK21;Envelope polyprotein;EnvK1 protein;Gag polyprotein;GAK21;HERV-K_12q14.1…	GeneID:100616103;HGNC:HGNC:39035;protein_accession:P61565.1;protein_accession:P61571.1;protein_accession:P62683.2;protein_accession:P63119.1;protein_gi:47605616;protein_gi:47605975;protein_gi:50400277;protein_gi:52000850;RNA_nucleotide_accession:FN806845.1;RNA_nucleotide_gi:331748496;	147478	Protein	GAK21	Endogenous retrovirus group K member 21 Gag polyprotein;ERVK-21;Gag polyprotein;GAK21;HERV-K_12q14.1 provirus ancestral Gag polyprotein;c12_A;Endo-Rev2;endogenous retrovirus group K member 21;envK1;polyprotein of gag;PR;pr--an;pr-subtype;Protease;Proteinase;	SWISSPROT_AC:P62683;SWISSPROT_ID:GAK21_HUMAN;EMBL:AC025420;ProteinModelPortal:P62683;SMR:P62683;GeneID:100616103;GO:GO:0003676;GO:GO:0005198;GO:GO:0005886;GO:GO:0008270;GO:GO:0016032;GO:GO:0019028;HOVERGEN:HBG081547;InterPro:IPR000721;InterPro:IPR001878;InterPro:IPR003322;InterPro:IPR008916;InterPro:IPR008919;InterPro:IPR010999;PRIDE:P62683;Pfam:PF00098;Pfam:PF00607;Pfam:PF02337;Gene3D:1.10.1200.…
309694	ERVK-18 --> HERV-K18 superantigen	Expression	GeneID:100775105;		4378528	Gene	ERVK-18	c1_C;endogenous retrovirus group K member 18;env;ERVK-18;HERV-K18;PR;Protease;Proteinase;EC 3.4.23.50;Endogenous retrovirus group K member 18 Env polyprotein;Endogenous retrovirus group K member 18 Pro protein;ENK18;Envelope polyprotein;ervk18;herv k-18;herv k18;herv-k 18;HERV-K(C1a) envelope protein;HERV-K(C1a) Pro protein;HERV-K110 envelope protein;HERV-K110 Pro protein;HERV-K18 envelope protei…	GeneID:100775105;HGNC:HGNC:39025;protein_accession:AAC58456.1;protein_accession:AAL16777.1;protein_accession:O42043.2;protein_accession:P63123.1;protein_gi:16303315;protein_gi:2522165;protein_gi:47605576;protein_gi:52000854;RNA_nucleotide_accession:FN806828.1;genomic_nucleotide_accession:AF012336.2;genomic_nucleotide_accession:AF333069.1;RNA_nucleotide_gi:331748499;genomic_nucleotide_gi:13325052;…	121739	Protein	HERV-K18 superantigen	Endogenous retrovirus group K member 18 Env polyprotein;ENK18;Envelope polyprotein;ERVK-18;HERV-K(C1a) envelope protein;HERV-K110 envelope protein;HERV-K18 envelope protein;HERV-K18 superantigen;HERV-K_1q23.3 provirus ancestral Env polyprotein;IDDMK1,2 22 envelope protein;IDDMK1,2 22 superantigen;c1_C;endogenous retrovirus group K member 18;env;ervk18;herv k-18;herv k18;herv-k 18;HERV-K18;PR;pr--…	SWISSPROT_AC:O42043;SWISSPROT_ID:ENK18_HUMAN;EMBL:AF012336;EMBL:AF012337;EMBL:AF084864;EMBL:AF134984;EMBL:AF333069;EMBL:AF333072;EMBL:AF333073;EMBL:Y18890;ProteinModelPortal:O42043;SWISSPROT_AC_OLD:O95280;SWISSPROT_AC_OLD:Q96PI3;SWISSPROT_AC_OLD:Q96PI6;SWISSPROT_AC_OLD:Q9QC06;GeneID:100775105;GO:GO:0005198;GO:GO:0005886;GO:GO:0016021;GO:GO:0019031;HOVERGEN:HBG051479;InterPro:IPR000328;InterPro:IP…
309695	ERVK-18 --> VPK18	Expression	GeneID:100775105;		4378528	Gene	ERVK-18	c1_C;endogenous retrovirus group K member 18;env;ERVK-18;HERV-K18;PR;Protease;Proteinase;EC 3.4.23.50;Endogenous retrovirus group K member 18 Env polyprotein;Endogenous retrovirus group K member 18 Pro protein;ENK18;Envelope polyprotein;ervk18;herv k-18;herv k18;herv-k 18;HERV-K(C1a) envelope protein;HERV-K(C1a) Pro protein;HERV-K110 envelope protein;HERV-K110 Pro protein;HERV-K18 envelope protei…	GeneID:100775105;HGNC:HGNC:39025;protein_accession:AAC58456.1;protein_accession:AAL16777.1;protein_accession:O42043.2;protein_accession:P63123.1;protein_gi:16303315;protein_gi:2522165;protein_gi:47605576;protein_gi:52000854;RNA_nucleotide_accession:FN806828.1;genomic_nucleotide_accession:AF012336.2;genomic_nucleotide_accession:AF333069.1;RNA_nucleotide_gi:331748499;genomic_nucleotide_gi:13325052;…	524645	Protein	VPK18	EC 3.4.23.50;Endogenous retrovirus group K member 18 Pro protein;ERVK-18;HERV-K(C1a) Pro protein;HERV-K110 Pro protein;HERV-K18 Pro protein;HERV-K_1q23.3 provirus ancestral Pro protein;PR;Protease;Proteinase;VPK18;c1_C;endogenous retrovirus group K member 18;env;ervk18;herv k-18;herv k18;herv-k 18;HERV-K18;pr--an;pr-subtype;	SWISSPROT_AC:P63123;SWISSPROT_ID:VPK18_HUMAN;EMBL:AF333072;EMBL:AL121985;EMBL:Y18890;ProteinModelPortal:P63123;GeneID:100775105;GO:GO:0003676;GO:GO:0004190;HOVERGEN:HBG063893;InterPro:IPR000467;InterPro:IPR001969;InterPro:IPR001995;InterPro:IPR018061;InterPro:IPR021109;PRIDE:P63123;Pfam:PF00077;Pfam:PF01585;Gene3D:2.40.70.10;SUPFAM:SSF50630;SMART:SM00443;PROSITE:PS00141;PROSITE:PS50174;PROSITE:PS…
309696	ERVK-25 --> ENK25	Expression	GeneID:100862683;		4378767	Gene	ERVK-25	c11_A;endogenous retrovirus group K member 25;ERVK-25;PR;Protease;Proteinase;EC 3.4.23.50;Endogenous retrovirus group K member 25 Env polyprotein;Endogenous retrovirus group K member 25 Pro protein;ENK25;Envelope polyprotein;HERV-K_11q22.1 provirus ancestral Env polyprotein;HERV-K_11q22.1 provirus ancestral Pro protein;pr--an;pr-subtype;VPK25;	GeneID:100862683;HGNC:HGNC:39039;protein_accession:P61570.1;protein_accession:P63125.1;protein_gi:47605621;protein_gi:52000856;RNA_nucleotide_accession:AW818206.1;RNA_nucleotide_accession:CF227268.1;RNA_nucleotide_accession:FN806843.1;RNA_nucleotide_gi:331748495;RNA_nucleotide_gi:33446666;RNA_nucleotide_gi:7911200;	121751	Protein	ENK25	Endogenous retrovirus group K member 25 Env polyprotein;ENK25;Envelope polyprotein;ERVK-25;HERV-K_11q22.1 provirus ancestral Env polyprotein;c11_A;endogenous retrovirus group K member 25;PR;pr--an;pr-subtype;Protease;Proteinase;	SWISSPROT_AC:P61570;SWISSPROT_ID:ENK25_HUMAN;EMBL:AP000776;ProteinModelPortal:P61570;GeneID:100862683;GO:GO:0005198;GO:GO:0005886;GO:GO:0016021;GO:GO:0019031;HOVERGEN:HBG051479;InterPro:IPR000328;InterPro:IPR029104;PRIDE:P61570;Pfam:PF00517;Pfam:PF13804;PhylomeDB:P61570;GeneCards:ERVK-25;HGNC:HGNC:39039;neXtProt:NX_P61570;protein_accession:P61570.1;protein_accession:P63125.1;protein_gi:47605621;p…
309699	ERVK-24 --> VPK24	Expression	GeneID:100862684;		4378768	Gene	ERVK-24	c22_A;endogenous retrovirus group K member 24;ERVK-24;HERV-K101;PR;Protease;Proteinase;EC 3.4.23.50;Endogenous retrovirus group K member 24 Gag polyprotein;Endogenous retrovirus group K member 24 Np9 protein;Endogenous retrovirus group K member 24 Pro protein;Gag polyprotein;GAK24;HERV-K101 envelope protein;HERV-K101 Gag protein;HERV-K101 Np9 protein;HERV-K_22q11.21 provirus ancestral Gag polypro…	GeneID:100862684;HGNC:HGNC:39038;protein_accession:P61581.1;protein_accession:P63129.1;protein_accession:P63145.2;protein_gi:47605985;protein_gi:52000665;protein_gi:52000858;RNA_nucleotide_accession:AU124350.1;RNA_nucleotide_accession:FN806848.1;RNA_nucleotide_gi:10949066;RNA_nucleotide_gi:331748512;	524650	Protein	VPK24	EC 3.4.23.50;Endogenous retrovirus group K member 24 Pro protein;ERVK-24;HERV-K101 envelope protein;HERV-K_22q11.21 provirus ancestral Pro protein;PR;Protease;Proteinase;VPK24;c22_A;endogenous retrovirus group K member 24;HERV-K101;pr--an;pr-subtype;	SWISSPROT_AC:P63129;SWISSPROT_ID:VPK24_HUMAN;EMBL:AC007326;EMBL:AF164609;ProteinModelPortal:P63129;SWISSPROT_AC_OLD:Q9UKI1;GeneID:100862684;GO:GO:0003676;GO:GO:0004190;HOVERGEN:HBG063893;InterPro:IPR000467;InterPro:IPR001969;InterPro:IPR001995;InterPro:IPR018061;InterPro:IPR021109;PRIDE:P63129;Pfam:PF00077;Pfam:PF01585;Gene3D:2.40.70.10;SUPFAM:SSF50630;SMART:SM00443;PROSITE:PS00141;PROSITE:PS5017…
309701	ERVK-24 --> GAK24	Expression	GeneID:100862684;		4378768	Gene	ERVK-24	c22_A;endogenous retrovirus group K member 24;ERVK-24;HERV-K101;PR;Protease;Proteinase;EC 3.4.23.50;Endogenous retrovirus group K member 24 Gag polyprotein;Endogenous retrovirus group K member 24 Np9 protein;Endogenous retrovirus group K member 24 Pro protein;Gag polyprotein;GAK24;HERV-K101 envelope protein;HERV-K101 Gag protein;HERV-K101 Np9 protein;HERV-K_22q11.21 provirus ancestral Gag polypro…	GeneID:100862684;HGNC:HGNC:39038;protein_accession:P61581.1;protein_accession:P63129.1;protein_accession:P63145.2;protein_gi:47605985;protein_gi:52000665;protein_gi:52000858;RNA_nucleotide_accession:AU124350.1;RNA_nucleotide_accession:FN806848.1;RNA_nucleotide_gi:10949066;RNA_nucleotide_gi:331748512;	147479	Protein	GAK24	Endogenous retrovirus group K member 24 Gag polyprotein;ERVK-24;Gag polyprotein;GAK24;HERV-K101 Gag protein;HERV-K_22q11.21 provirus ancestral Gag polyprotein;c22_A;endogenous retrovirus group K member 24;HERV-K101;polyprotein of gag;PR;pr--an;pr-subtype;Protease;Proteinase;	SWISSPROT_AC:P63145;SWISSPROT_ID:GAK24_HUMAN;EMBL:AC007326;EMBL:AF164609;ProteinModelPortal:P63145;SWISSPROT_AC_OLD:Q9UKI1;SMR:P63145;GeneID:100862684;GO:GO:0003676;GO:GO:0005198;GO:GO:0005886;GO:GO:0008270;GO:GO:0016032;GO:GO:0019028;HOVERGEN:HBG081547;InterPro:IPR000721;InterPro:IPR001878;InterPro:IPR003322;InterPro:IPR008916;InterPro:IPR008919;InterPro:IPR010999;PRIDE:P63145;Pfam:PF00098;Pfam:…
309705	ERVK-24 --> NP24	Expression	GeneID:100862684;		4378768	Gene	ERVK-24	c22_A;endogenous retrovirus group K member 24;ERVK-24;HERV-K101;PR;Protease;Proteinase;EC 3.4.23.50;Endogenous retrovirus group K member 24 Gag polyprotein;Endogenous retrovirus group K member 24 Np9 protein;Endogenous retrovirus group K member 24 Pro protein;Gag polyprotein;GAK24;HERV-K101 envelope protein;HERV-K101 Gag protein;HERV-K101 Np9 protein;HERV-K_22q11.21 provirus ancestral Gag polypro…	GeneID:100862684;HGNC:HGNC:39038;protein_accession:P61581.1;protein_accession:P63129.1;protein_accession:P63145.2;protein_gi:47605985;protein_gi:52000665;protein_gi:52000858;RNA_nucleotide_accession:AU124350.1;RNA_nucleotide_accession:FN806848.1;RNA_nucleotide_gi:10949066;RNA_nucleotide_gi:331748512;	279609	Protein	NP24	Endogenous retrovirus group K member 24 Np9 protein;ERVK-24;HERV-K101 Np9 protein;HERV-K_22q11.21 provirus Np9 protein;NP24;c22_A;endogenous retrovirus group K member 24;HERV-K101;np 24;np-24;PR;pr--an;pr-subtype;Protease;Proteinase;	SWISSPROT_AC:P61581;SWISSPROT_ID:NP24_HUMAN;EMBL:AF164609;ProteinModelPortal:P61581;GeneID:100862684;GO:GO:0005634;HOVERGEN:HBG052652;PRIDE:P61581;PhylomeDB:P61581;GeneCards:ERVK-24;HGNC:HGNC:39038;neXtProt:NX_P61581;protein_accession:P61581.1;protein_accession:P63129.1;protein_accession:P63145.2;protein_gi:47605985;protein_gi:52000665;protein_gi:52000858;RNA_nucleotide_accession:AU124350.1;RNA_n…
309708	ERVK-19 --> VPK19	Expression	GeneID:100862685;		4378770	Gene	ERVK-19	endogenous retrovirus group K member 19;envK3;ERVK-19;HERV-K(C19);P1.8;polymerase;PR;Protease;Proteinase;EC 3.4.23.50;Endogenous retrovirus group K member 19 Env polyprotein;Endogenous retrovirus group K member 19 Gag polyprotein;Endogenous retrovirus group K member 19 Pro protein;ENK19;Envelope polyprotein;EnvK3 protein;Gag polyprotein;GAK19;HERV-K(C19) envelope protein;HERV-K(C19) Gag protein;H…	GeneID:100862685;HGNC:HGNC:39026;protein_accession:AAB63116.1;protein_accession:AAQ84102.1;protein_accession:O71037.2;protein_accession:P63120.1;protein_accession:Q9YNA8.3;protein_gi:2257770;protein_gi:35165145;protein_gi:47605578;protein_gi:50400704;protein_gi:52000851;RNA_nucleotide_accession:AY395519.1;RNA_nucleotide_accession:U87593.1;RNA_nucleotide_gi:2257769;RNA_nucleotide_gi:35165144;	524644	Protein	VPK19	EC 3.4.23.50;Endogenous retrovirus group K member 19 Pro protein;ERVK-19;HERV-K(C19) Pro protein;HERV-K_19q12 provirus ancestral Pro protein;PR;Protease;Proteinase;VPK19;endogenous retrovirus group K member 19;envK3;HERV-K(C19);p 1.8;P1.8;polymerase;pr--an;pr-subtype;	SWISSPROT_AC:P63120;SWISSPROT_ID:VPK19_HUMAN;EMBL:AC112702;EMBL:Y17833;ProteinModelPortal:P63120;GeneID:100862685;GO:GO:0003676;GO:GO:0004190;HOVERGEN:HBG063893;InterPro:IPR000467;InterPro:IPR001969;InterPro:IPR001995;InterPro:IPR018061;InterPro:IPR021109;PRIDE:P63120;Pfam:PF00077;Pfam:PF01585;Gene3D:2.40.70.10;SUPFAM:SSF50630;SMART:SM00443;PROSITE:PS00141;PROSITE:PS50174;PROSITE:PS50175;EC:3.4.2…
309710	ERVK-19 --> ENK19	Expression	GeneID:100862685;		4378770	Gene	ERVK-19	endogenous retrovirus group K member 19;envK3;ERVK-19;HERV-K(C19);P1.8;polymerase;PR;Protease;Proteinase;EC 3.4.23.50;Endogenous retrovirus group K member 19 Env polyprotein;Endogenous retrovirus group K member 19 Gag polyprotein;Endogenous retrovirus group K member 19 Pro protein;ENK19;Envelope polyprotein;EnvK3 protein;Gag polyprotein;GAK19;HERV-K(C19) envelope protein;HERV-K(C19) Gag protein;H…	GeneID:100862685;HGNC:HGNC:39026;protein_accession:AAB63116.1;protein_accession:AAQ84102.1;protein_accession:O71037.2;protein_accession:P63120.1;protein_accession:Q9YNA8.3;protein_gi:2257770;protein_gi:35165145;protein_gi:47605578;protein_gi:50400704;protein_gi:52000851;RNA_nucleotide_accession:AY395519.1;RNA_nucleotide_accession:U87593.1;RNA_nucleotide_gi:2257769;RNA_nucleotide_gi:35165144;	121741	Protein	ENK19	Endogenous retrovirus group K member 19 Env polyprotein;ENK19;Envelope polyprotein;EnvK3 protein;ERVK-19;HERV-K(C19) envelope protein;HERV-K_19q11 provirus ancestral Env polyprotein;endogenous retrovirus group K member 19;envK3;HERV-K(C19);p 1.8;P1.8;polymerase;PR;pr--an;pr-subtype;Protease;Proteinase;	SWISSPROT_AC:O71037;SWISSPROT_ID:ENK19_HUMAN;EMBL:AF023261;EMBL:X92887;EMBL:Y17833;ProteinModelPortal:O71037;SWISSPROT_AC_OLD:Q69386;SWISSPROT_AC_OLD:Q9YNA7;GeneID:100862685;GO:GO:0005198;GO:GO:0005886;GO:GO:0016021;GO:GO:0019031;HOVERGEN:HBG051479;InterPro:IPR000328;InterPro:IPR029104;PRIDE:O71037;Pfam:PF00517;Pfam:PF13804;PhylomeDB:O71037;GeneCards:ERVK-19;HGNC:HGNC:39026;neXtProt:NX_O71037;pro…
309713	ERVK-19 --> GAK19	Expression	GeneID:100862685;		4378770	Gene	ERVK-19	endogenous retrovirus group K member 19;envK3;ERVK-19;HERV-K(C19);P1.8;polymerase;PR;Protease;Proteinase;EC 3.4.23.50;Endogenous retrovirus group K member 19 Env polyprotein;Endogenous retrovirus group K member 19 Gag polyprotein;Endogenous retrovirus group K member 19 Pro protein;ENK19;Envelope polyprotein;EnvK3 protein;Gag polyprotein;GAK19;HERV-K(C19) envelope protein;HERV-K(C19) Gag protein;H…	GeneID:100862685;HGNC:HGNC:39026;protein_accession:AAB63116.1;protein_accession:AAQ84102.1;protein_accession:O71037.2;protein_accession:P63120.1;protein_accession:Q9YNA8.3;protein_gi:2257770;protein_gi:35165145;protein_gi:47605578;protein_gi:50400704;protein_gi:52000851;RNA_nucleotide_accession:AY395519.1;RNA_nucleotide_accession:U87593.1;RNA_nucleotide_gi:2257769;RNA_nucleotide_gi:35165144;	147477	Protein	GAK19	Endogenous retrovirus group K member 19 Gag polyprotein;ERVK-19;Gag polyprotein;GAK19;HERV-K(C19) Gag protein;HERV-K_19q11 provirus ancestral Gag polyprotein;endogenous retrovirus group K member 19;envK3;HERV-K(C19);p 1.8;P1.8;polymerase;polyprotein of gag;PR;pr--an;pr-subtype;Protease;Proteinase;	SWISSPROT_AC:Q9YNA8;SWISSPROT_ID:GAK19_HUMAN;EMBL:AC112702;EMBL:Y17833;ProteinModelPortal:Q9YNA8;SMR:Q9YNA8;GeneID:100862685;GO:GO:0003676;GO:GO:0005198;GO:GO:0005886;GO:GO:0008270;GO:GO:0016032;GO:GO:0019028;HOVERGEN:HBG081547;InterPro:IPR000721;InterPro:IPR001878;InterPro:IPR003322;InterPro:IPR008916;InterPro:IPR008919;InterPro:IPR010999;PRIDE:Q9YNA8;Pfam:PF00098;Pfam:PF00607;Pfam:PF02337;Gene3…
309714	ERVK-25 --> VPK25	Expression	GeneID:100862683;		4378767	Gene	ERVK-25	c11_A;endogenous retrovirus group K member 25;ERVK-25;PR;Protease;Proteinase;EC 3.4.23.50;Endogenous retrovirus group K member 25 Env polyprotein;Endogenous retrovirus group K member 25 Pro protein;ENK25;Envelope polyprotein;HERV-K_11q22.1 provirus ancestral Env polyprotein;HERV-K_11q22.1 provirus ancestral Pro protein;pr--an;pr-subtype;VPK25;	GeneID:100862683;HGNC:HGNC:39039;protein_accession:P61570.1;protein_accession:P63125.1;protein_gi:47605621;protein_gi:52000856;RNA_nucleotide_accession:AW818206.1;RNA_nucleotide_accession:CF227268.1;RNA_nucleotide_accession:FN806843.1;RNA_nucleotide_gi:331748495;RNA_nucleotide_gi:33446666;RNA_nucleotide_gi:7911200;	524652	Protein	VPK25	EC 3.4.23.50;Endogenous retrovirus group K member 25 Pro protein;ERVK-25;HERV-K_11q22.1 provirus ancestral Pro protein;PR;Protease;Proteinase;VPK25;c11_A;endogenous retrovirus group K member 25;pr--an;pr-subtype;	SWISSPROT_AC:P63125;SWISSPROT_ID:VPK25_HUMAN;EMBL:AP000776;ProteinModelPortal:P63125;GeneID:100862683;GO:GO:0003676;GO:GO:0004190;HOVERGEN:HBG063893;InterPro:IPR000467;InterPro:IPR001969;InterPro:IPR001995;InterPro:IPR018061;InterPro:IPR021109;PRIDE:P63125;Pfam:PF00077;Pfam:PF01585;Gene3D:2.40.70.10;SUPFAM:SSF50630;SMART:SM00443;PROSITE:PS00141;PROSITE:PS50174;PROSITE:PS50175;EC:3.4.23.50;Phylome…
483260	TGFB1 -- IL-6	association	Pubmed 2013:23298711;Pubmed 1993:8376781;Pubmed 2009:19209241;Pubmed 1999:10219249;Pubmed 2003:14614040;Pubmed 1991:2009947;	Addition of rh IL-6 and <b>TGF-ГЋВІ1</b> increased endogenous <b>IL-6</b> and TGF-ГЋВІ1 expression through crosstalk and induced cell invasion, EMT and chemoresistance.[Pubmed 2013:23298711];Addition of rh IL-6 and <b>TGF-ГѓВЋГ‚ВІ1</b> increased endogenous <b>IL-6</b> and TGF-ГѓВЋГ‚ВІ1 expression through crosstalk and induced cell invasion, EMT and chemoresistance.[Pubmed 2013:23298711];Addition …	4345519	Gene	TGFB1	CED;DPD1;LAP;TGFB;TGFB1;TGFbeta;transforming growth factor beta 1;lap-type;tgf -beta 1;tgf -beta1;tgf b 1;tgf b-1;tgf beta 1;tgf beta i;tgf beta type 1;tgf beta type i;tgf beta-1;tgf beta-type 1;tgf beta1;tgf- b 1;tgf- beta 1;tgf- beta1;tgf-b 1;tgf-beta 1;tgf-beta i;tgf-beta isoform 1;tgf-beta type 1;tgf-beta type i;tgf-beta type-i;tgf-beta's 1;TGF-beta-1;tgf-beta-i;tgf-beta1;tgf-beta1-type;tgf-b…	SWISSPROT_AC:P01137;SWISSPROT_ID:TGFB1_HUMAN;GeneID:7040;Ensembl:ENSG00000105329;HGNC:HGNC:11766;MIM:190180;Vega:OTTHUMG00000182760;protein_accession:AAA36735.1;protein_accession:AAH00125.1;protein_accession:AAH01180.1;protein_accession:AAH22242.1;protein_accession:AAL27646.2;protein_accession:AAN86616.1;protein_accession:AAP35909.1;protein_accession:AAQ18641.1;protein_accession:AAT77143.1;protei…	197638	Protein	IL-6	B-cell stimulatory factor 2;BSF-2;CDF;CTL differentiation factor;Hybridoma growth factor;IFN-beta-2;IFNB2;IL-6;IL6;Interferon beta-2;Interleukin-6;b cell stimulatory factor 2;b cell stimulatory factor-2;b-cell stimulatory factor-2;bsf- 2;BSF2;HGF;HSF;hsf-type;ifn beta 2;ifn-beta 2;ifn-beta2;il - 6;il -- 6;il -6;il 6;il- 6;il--6;il-6-type;il-vi;il6-type;interferon beta 2;interferon beta2;interfero…	SWISSPROT_AC:P05231;SWISSPROT_ID:IL6_HUMAN;EMBL:AF372214;EMBL:BC015511;EMBL:M14584;EMBL:M18403;EMBL:M29150;EMBL:M54894;EMBL:S56892;EMBL:X04402;EMBL:X04403;EMBL:X04430;EMBL:X04602;EMBL:Y00081;RefSeq:NP_000591.1;RefSeq:XP_011513692.1;ProteinModelPortal:P05231;STRING:9606.ENSP00000258743;SWISSPROT_AC_OLD:Q9UCU2;SWISSPROT_AC_OLD:Q9UCU3;SWISSPROT_AC_OLD:Q9UCU4;SMR:P05231;GeneID:3569;KEGG:hsa:3569;PIR:…
484227	PLAU -- TGFB1	association	Pubmed 2001:11505481;Pubmed 2004:14597629;Pubmed 2004:14676209;Pubmed 2004:14747469;Pubmed 2004:15372629;Pubmed 1994:7952402;Pubmed 1995:8625226;Pubmed 2010:20369484;Pubmed 2005:16002410;Pubmed 1991:1655420;	In oral cavity tumors, an inverse correlation between <b>TGFbeta1</b> and <b>uPA</b> was observed in pN0 subgroup, elevated uPA mRNA was counterbalanced by high PAI-1 mRNA TGFbeta1, and PAI-1 were not coordinately expressed.[Pubmed 2001:11505481];We have also demonstrated previously that <b>transforming growth factor-beta1</b> (TGF-beta1) stimulates <b>urokinase-type plasminogen activator</b> (uP…	4344084	Gene	PLAU	ATF;BDPLT5;plasminogen activator, urokinase;PLAU;QPD;u-PA;UPA;URK;activator, the urokinase-type plasminogen;activator, urokinase plasminogen;activator, urokinase type plasminogen;activator, urokinase-plasminogen;activator, urokinase-type plasminogen;EC 3.4.21.73;plasminogen activator, the urokinase;plasminogen activator, the urokinase-type;plasminogen activator, urokinase-type;u- pa;u--pa;U-plasm…	SWISSPROT_AC:P00749;SWISSPROT_ID:UROK_HUMAN;GeneID:5328;Ensembl:ENSG00000122861;HGNC:HGNC:9052;MIM:191840;Vega:OTTHUMG00000018494;protein_accession:AAA61252.1;protein_accession:AAA61253.1;protein_accession:AAA61257.1;protein_accession:AAC97138.1;protein_accession:AAH13575.1;protein_accession:AAK38734.1;protein_accession:AAK53822.1;protein_accession:AAP36055.1;protein_accession:AAV70488.1;protein_…	484813	Protein	TGFB1	TGF-beta-1;TGFB;TGFB1;Transforming growth factor beta-1;CED;DPD1;LAP;lap-type;tgf -beta 1;tgf -beta1;tgf b 1;tgf b-1;tgf beta 1;tgf beta i;tgf beta type 1;tgf beta type i;tgf beta-1;tgf beta-type 1;tgf beta1;tgf- b 1;tgf- beta 1;tgf- beta1;tgf-b 1;tgf-beta 1;tgf-beta i;tgf-beta isoform 1;tgf-beta type 1;tgf-beta type i;tgf-beta type-i;tgf-beta's 1;tgf-beta-i;tgf-beta1;tgf-beta1-type;tgf-betai;tgf…	SWISSPROT_AC:P01137;SWISSPROT_ID:TGFB1_HUMAN;EMBL:AK291907;EMBL:BC000125;EMBL:BC001180;EMBL:BC022242;EMBL:BT007245;EMBL:CH471126;EMBL:M38449;EMBL:X02812;EMBL:X05839;EMBL:X05840;EMBL:X05843;EMBL:X05844;EMBL:X05849;EMBL:X05850;RefSeq:NP_000651.3;ProteinModelPortal:P01137;STRING:9606.ENSP00000221930;SWISSPROT_AC_OLD:A8K792;SWISSPROT_AC_OLD:Q9UCG4;SMR:P01137;GeneID:7040;KEGG:hsa:7040;PIR:A27513;eggNO…
484498	PPY -- NPY	association	Pubmed:1620652;Pubmed 2001:11287091;Pubmed 2008:18457425;Pubmed 2000:10737678;Pubmed 2010:20338207;Pubmed 1992:1317848;Pubmed 1997:9326671;Pubmed 1990:2177865;	The data suggest that the two putative duplications of an ancestral <b>PP</b> family gene that have given rise to PP, PYY and <b>NPY</b> in mammals had already taken place by the time of the appearance of the amphibia.[Pubmed:1620652];Pig <b>NPY</b> (pNPY) analogs containing the segment 19-23 from human <b>PP</b> (hPP) bound to the Y-receptors with much lower affinity than NPY itself.[Pubmed 2001…	4344250	Gene	PPY	pancreatic polypeptide;PNP;PP;PPY;Obinepitide;PAHO;Pancreatic prohormone;pancreatic-polypeptide;pnp-type;polypeptide of pancreatic;ppy-type;	SWISSPROT_AC:P01298;SWISSPROT_ID:PAHO_HUMAN;GeneID:5539;Ensembl:ENSG00000108849;HGNC:HGNC:9327;MIM:167780;Vega:OTTHUMG00000181800;protein_accession:AAA60156.1;protein_accession:AAA60161.1;protein_accession:AAH32225.1;protein_accession:AAH40033.1;protein_accession:ABM84647.1;protein_accession:ABM92176.1;protein_accession:CAA25161.1;protein_accession:EAW51649.1;protein_accession:NP_001306138.1;prot…	280275	Protein	NPY	NPY;Pro-neuropeptide Y;neuropeptide Y;neuropeptide--y;neuropeptide-y;npy--an;npy-type;PYY4;y neuropeptide;	SWISSPROT_AC:P01303;SWISSPROT_ID:NPY_HUMAN;EMBL:AC004485;EMBL:BC029497;EMBL:K01911;EMBL:M14296;EMBL:M14297;EMBL:M14298;EMBL:M15789;RefSeq:NP_000896.1;ProteinModelPortal:P01303;STRING:9606.ENSP00000242152;SMR:P01303;GeneID:4852;KEGG:hsa:4852;PIR:A25198;eggNOG:ENOG410J0KC;eggNOG:ENOG41128I2;UniGene:Hs.1832;GO:GO:0001664;GO:GO:0001878;GO:GO:0004930;GO:GO:0005102;GO:GO:0005184;GO:GO:0005246;GO:GO:000…
484517	PPY -- Neuropeptide Y	association	Pubmed:1620652;Pubmed 2001:11287091;Pubmed 2008:18457425;Pubmed 2000:10737678;Pubmed 2010:20338207;Pubmed 1992:1317848;Pubmed 1997:9326671;Pubmed 1990:2177865;	The data suggest that the two putative duplications of an ancestral <b>PP</b> family gene that have given rise to PP, PYY and <b>NPY</b> in mammals had already taken place by the time of the appearance of the amphibia.[Pubmed:1620652];Pig <b>NPY</b> (pNPY) analogs containing the segment 19-23 from human <b>PP</b> (hPP) bound to the Y-receptors with much lower affinity than NPY itself.[Pubmed 2001…	4344250	Gene	PPY	pancreatic polypeptide;PNP;PP;PPY;Obinepitide;PAHO;Pancreatic prohormone;pancreatic-polypeptide;pnp-type;polypeptide of pancreatic;ppy-type;	SWISSPROT_AC:P01298;SWISSPROT_ID:PAHO_HUMAN;GeneID:5539;Ensembl:ENSG00000108849;HGNC:HGNC:9327;MIM:167780;Vega:OTTHUMG00000181800;protein_accession:AAA60156.1;protein_accession:AAA60161.1;protein_accession:AAH32225.1;protein_accession:AAH40033.1;protein_accession:ABM84647.1;protein_accession:ABM92176.1;protein_accession:CAA25161.1;protein_accession:EAW51649.1;protein_accession:NP_001306138.1;prot…	280276	Protein	Neuropeptide Y	Neuropeptide tyrosine;Neuropeptide Y;NPY;neuropeptide--y;neuropeptide-tyrosine;neuropeptide-y;npy--an;npy-type;y neuropeptide;	TMP_SWISSPROT_AC:P01303_NPY;PARENT_SWISSPROT_AC:P01303;PARENT_SWISSPROT_ID:NPY_HUMAN;
485778	IGFBP3 -- IGF-I	association	Pubmed:10226805;Pubmed:10392348;Pubmed:10392359;Pubmed:10703534;Pubmed:11247331;Pubmed:18507013;Pubmed:23619263;Pubmed:8520621;Pubmed:8887130;Pubmed:8887139;Pubmed:8910818;Pubmed 2006:15998587;Pubmed 2006:16210470;Pubmed 2006:16390864;Pubmed 2006:16464954;Pubmed 2006:16704680;Pubmed 2006:16718634;Pubmed 2006:16887362;Pubmed 2006:16955207;Pubmed 2006:16969385;Pubmed 2006:17047053;Pubmed 2006:17194…	This proteolysis was less pronounced for IGFBP-3 containing a mutated heparin binding domain, and was prevented by purifying <b>IGFBP-3</b> on an <b>IGF-I</b> affinity column in the presence of 2 M sodium chloride, suggesting that the responsible protease(s) binds the IGFBP-3 heparin binding domain.[Pubmed:10226805];The GH response to exercise was not correlated with fitness, mean GH or <b>IGF-I<…	4342657	Gene	IGFBP3	BP-53;IBP3;IGFBP3;insulin like growth factor binding protein 3;binding protein 3-igf;binding protein-3-igf;bp -53;IBP-3;igf binding protein -3;igf binding protein 3;igf binding protein iii;igf binding protein-3;igf binding-protein 3;igf binding-protein-3;igf- binding protein 3;igf-binding protein -3;IGF-binding protein 3;igf-binding protein-3;igf-binding protein3;igf-binding-protein-3;igfbp 3;igf…	SWISSPROT_AC:P17936;SWISSPROT_ID:IBP3_HUMAN;GeneID:3486;Ensembl:ENSG00000146674;HGNC:HGNC:5472;MIM:146732;Vega:OTTHUMG00000023769;protein_accession:AAA52541.1;protein_accession:AAA52706.1;protein_accession:AAH00013.1;protein_accession:AAH18962.1;protein_accession:AAH64987.1;protein_accession:AAQ15254.1;protein_accession:AAS07554.1;protein_accession:ABB96247.1;protein_accession:ABI63363.1;protein_…	196367	Protein	IGF-I	IBP1;IGF-I;IGF1;Insulin-like growth factor I;Mechano growth factor;MGF;Somatomedin-C;factor 1-insulin-like growth;factor i-insulin-like growth;factor-1-insulin-like growth;growth factor 1-insulin-like;growth factor i-insulin-like;growth factor-1-insulin-like;IGFI;insulin - like growth factor 1;insulin growth like factor 1;insulin growth like factor-i;insulin growth-like factor 1;insulin like grow…	SWISSPROT_AC:P05019;SWISSPROT_ID:IGF1_HUMAN;EMBL:AC010202;EMBL:AC068648;EMBL:AY260957;EMBL:BC148266;EMBL:CH471054;EMBL:M11568;EMBL:M12659;EMBL:M14153;EMBL:M14154;EMBL:M14155;EMBL:M14156;EMBL:M27544;EMBL:M37484;EMBL:X00173;EMBL:X03420;EMBL:X03421;EMBL:X03422;EMBL:X03563;EMBL:X56773;EMBL:X56774;EMBL:X57025;RefSeq:NP_000609.1;RefSeq:NP_001104754.1;RefSeq:NP_001104755.1;ProteinModelPortal:P05019;STRI…
485860	IGFBP3 -- TGFB1	association	Pubmed:18507013;Pubmed 2001:11375125;Pubmed 1993:7684061;Pubmed 1996:9018103;Pubmed 1992:1382959;Pubmed 1999:10199559;Pubmed 1999:10509807;Pubmed 1998:9843764;	<b>TGF-beta1</b> increased the expression of IGF-I and <b>IGF binding protein-3</b> (IGFBP-3).[Pubmed:18507013];RT-PCR experiments revealed that <b>TGF-beta1</b> upregulated the mRNA expression of IGF-I and <b>IGFBP-3</b>.[Pubmed:18507013];<b>Transforming growth factor-beta1</b> stimulates the production of insulin-like growth factor-I and <b>insulin-like growth factor-binding protein-3</b> in hu…	4342657	Gene	IGFBP3	BP-53;IBP3;IGFBP3;insulin like growth factor binding protein 3;binding protein 3-igf;binding protein-3-igf;bp -53;IBP-3;igf binding protein -3;igf binding protein 3;igf binding protein iii;igf binding protein-3;igf binding-protein 3;igf binding-protein-3;igf- binding protein 3;igf-binding protein -3;IGF-binding protein 3;igf-binding protein-3;igf-binding protein3;igf-binding-protein-3;igfbp 3;igf…	SWISSPROT_AC:P17936;SWISSPROT_ID:IBP3_HUMAN;GeneID:3486;Ensembl:ENSG00000146674;HGNC:HGNC:5472;MIM:146732;Vega:OTTHUMG00000023769;protein_accession:AAA52541.1;protein_accession:AAA52706.1;protein_accession:AAH00013.1;protein_accession:AAH18962.1;protein_accession:AAH64987.1;protein_accession:AAQ15254.1;protein_accession:AAS07554.1;protein_accession:ABB96247.1;protein_accession:ABI63363.1;protein_…	484813	Protein	TGFB1	TGF-beta-1;TGFB;TGFB1;Transforming growth factor beta-1;CED;DPD1;LAP;lap-type;tgf -beta 1;tgf -beta1;tgf b 1;tgf b-1;tgf beta 1;tgf beta i;tgf beta type 1;tgf beta type i;tgf beta-1;tgf beta-type 1;tgf beta1;tgf- b 1;tgf- beta 1;tgf- beta1;tgf-b 1;tgf-beta 1;tgf-beta i;tgf-beta isoform 1;tgf-beta type 1;tgf-beta type i;tgf-beta type-i;tgf-beta's 1;tgf-beta-i;tgf-beta1;tgf-beta1-type;tgf-betai;tgf…	SWISSPROT_AC:P01137;SWISSPROT_ID:TGFB1_HUMAN;EMBL:AK291907;EMBL:BC000125;EMBL:BC001180;EMBL:BC022242;EMBL:BT007245;EMBL:CH471126;EMBL:M38449;EMBL:X02812;EMBL:X05839;EMBL:X05840;EMBL:X05843;EMBL:X05844;EMBL:X05849;EMBL:X05850;RefSeq:NP_000651.3;ProteinModelPortal:P01137;STRING:9606.ENSP00000221930;SWISSPROT_AC_OLD:A8K792;SWISSPROT_AC_OLD:Q9UCG4;SMR:P01137;GeneID:7040;KEGG:hsa:7040;PIR:A27513;eggNO…
486952	PRKCB -- ZMYND8	association	Pubmed 1993:7683684;	In the BJA-B cell line, equal amounts of mature PKC beta I and beta II message and the absence of the larger message suggested that the splicing of the <b>PKC beta</b> gene product can be regulated to produce altered ratios of <b>PKC beta I</b> and beta II.[Pubmed 1993:7683684];	4344284	Gene	PRKCB	PKC-beta;PKCB;PRKCB;PRKCB1;PRKCB2;protein kinase C beta;c beta of protein kinase;c-beta-protein kinase;cbeta of protein kinase;cbeta-protein kinase;EC 2.7.11.13;kpc beta;KPCB;pkc beta;pkc beta-isoform;pkc isoform beta;pkc type beta;PKC-B;pkc-beta-isoform;prkc beta;prkc-beta;protein kinase c b;Protein kinase C beta type;protein kinase c beta-isoform;protein kinase c beta-subtype;protein kinase c i…	SWISSPROT_AC:P05771;SWISSPROT_ID:KPCB_HUMAN;GeneID:5579;Ensembl:ENSG00000166501;HGNC:HGNC:9395;MIM:176970;Vega:OTTHUMG00000131615;protein_accession:AAA60095.1;protein_accession:AAA60096.1;protein_accession:AAA60097.1;protein_accession:AAB97933.1;protein_accession:AAB97934.1;protein_accession:AAD13852.1;protein_accession:AAH36472.1;protein_accession:ACE87802.1;protein_accession:ACS14045.1;protein_…	314540	Protein	ZMYND8	CTCL-associated antigen se14-3;Cutaneous T-cell lymphoma-associated antigen se14-3;KIAA1125;PKCB1;PRKCBP1;Protein kinase C-binding protein 1;RACK7;Zinc finger MYND domain-containing protein 8;ZMYND8;pkc beta 1;pkc beta i;pkc beta-1;pkc beta-i;pkc beta1;pkc betai;pkc isoform beta-1;pkc isoform beta1;pkc isoform betai;pkc- beta1;pkc- betai;pkc-beta 1;pkc-beta i;pkc-beta-i;pkc-beta1;pkc-betai;pkcbet…	SWISSPROT_AC:Q9ULU4;SWISSPROT_ID:PKCB1_HUMAN;EMBL:AB032951;EMBL:AF233453;EMBL:AF273045;EMBL:AF454056;EMBL:AK122966;EMBL:AK294511;EMBL:AK295747;EMBL:AK299899;EMBL:AL022342;EMBL:AL031666;EMBL:AL049540;EMBL:AL390212;EMBL:BC030721;EMBL:BC136608;EMBL:BC144289;EMBL:BX641005;EMBL:CH471077;EMBL:DQ082998;EMBL:DQ082999;EMBL:DQ368669;EMBL:DQ368670;EMBL:DQ368671;EMBL:DQ368672;EMBL:DQ368673;EMBL:DQ368674;EMBL…
487326	F3 -- C-reactive protein	association	Pubmed 2006:16409458;Pubmed 1994:7988727;Pubmed 1993:8329706;Pubmed 2008:18276908;Pubmed 2008:18339698;Pubmed 2007:17249334;Pubmed 2000:10769278;Pubmed 2014:25081365;Pubmed 2011:21029360;Pubmed 2009:18571179;Pubmed 2003:14987914;Pubmed 2005:15586013;Pubmed 2005:15996056;	<b>CRP</b> (5-25 microg mL(-1)) dose dependently induced more <b>TF</b> on PBMC from SA patients than 42 contemporary controls (P = 0.001, study 1).[Pubmed 2006:16409458];<b>CRP</b> induced more <b>TF</b> activity, protein and mRNA under adherent than non-adherent conditions implying that it may mainly target macrophages in lymphocyte-rich lesions.[Pubmed 2006:16409458];IFN and <b>CRP</b> further…	4341533	Gene	F3	CD142;coagulation factor III, tissue factor;F3;TF;TFA;CD142 antigen;coagulation factor 3;Coagulation factor III;factor of the tissue;factor of tissue;factor tissue;factor--tissue;factor-tissue;Thromboplastin;Tissue factor;tissue-factor;	SWISSPROT_AC:P13726;SWISSPROT_ID:TF_HUMAN;GeneID:2152;Ensembl:ENSG00000117525;HGNC:HGNC:3541;MIM:134390;Vega:OTTHUMG00000010716;protein_accession:AAA36734.1;protein_accession:AAA61150.1;protein_accession:AAA61151.1;protein_accession:AAA61152.1;protein_accession:AAH11029.1;protein_accession:AAN01236.1;protein_accession:AAO61150.1;protein_accession:AAO61151.1;protein_accession:AAO61152.1;protein_ac…	81364	Protein	C-reactive protein	C-reactive protein;CRP;PTX1;c - reactive protein;c -reactive protein;c reactive protein;c reactive protein--an;c reactive-protein;c- reactive protein;c-- reactive protein;c--reactive protein;c-protein reactive;c-protein-reactive;c-reactive of protein;c-reactive protein--an;c-reactive- protein;c-reactive-protein;crp-type;protein c reactive;protein c-reactive;protein-c reactive;protein-c-reactive;r…	SWISSPROT_AC:P02741;SWISSPROT_ID:CRP_HUMAN;EMBL:AF442818;EMBL:AF449713;EMBL:AK289443;EMBL:AL445528;EMBL:BC020766;EMBL:BC125135;EMBL:CH471121;EMBL:K00518;EMBL:M11725;EMBL:M11880;EMBL:M35163;EMBL:X56214;EMBL:X56692;RefSeq:NP_000558.2;RefSeq:NP_001315986.1;RefSeq:NP_001315987.1;ProteinModelPortal:P02741;STRING:9606.ENSP00000255030;SWISSPROT_AC_OLD:A8K078;SWISSPROT_AC_OLD:D3DVD9;SWISSPROT_AC_OLD:D3DV…
487686	TGFB1 -- IL-1 beta	association	Pubmed:16095117;Pubmed 2006:16675485;Pubmed 1993:8335922;Pubmed 1993:8376781;Pubmed 2008:18565769;Pubmed 2007:17763417;Pubmed 1992:1385162;Pubmed 2009:19587162;Pubmed 1997:9316501;Pubmed 2003:14614040;Pubmed 1998:9893571;Pubmed 2005:16253647;	VEGF production by osteoartritis (OA) chondrocytes was significantly reduced by <b>IL-1beta</b> while it was increased in the presence of <b>TGFbeta</b>.[Pubmed:16095117];<b>IL-1beta</b> increased whereas <b>TGF-beta1</b> decreased ADAMTS-1 mRNA and protein levels in decidual stromal cell cultures in a concentration- and time-dependent manner.[Pubmed 2006:16675485];Pretreatment of the IEC-6 cells…	4345519	Gene	TGFB1	CED;DPD1;LAP;TGFB;TGFB1;TGFbeta;transforming growth factor beta 1;lap-type;tgf -beta 1;tgf -beta1;tgf b 1;tgf b-1;tgf beta 1;tgf beta i;tgf beta type 1;tgf beta type i;tgf beta-1;tgf beta-type 1;tgf beta1;tgf- b 1;tgf- beta 1;tgf- beta1;tgf-b 1;tgf-beta 1;tgf-beta i;tgf-beta isoform 1;tgf-beta type 1;tgf-beta type i;tgf-beta type-i;tgf-beta's 1;TGF-beta-1;tgf-beta-i;tgf-beta1;tgf-beta1-type;tgf-b…	SWISSPROT_AC:P01137;SWISSPROT_ID:TGFB1_HUMAN;GeneID:7040;Ensembl:ENSG00000105329;HGNC:HGNC:11766;MIM:190180;Vega:OTTHUMG00000182760;protein_accession:AAA36735.1;protein_accession:AAH00125.1;protein_accession:AAH01180.1;protein_accession:AAH22242.1;protein_accession:AAL27646.2;protein_accession:AAN86616.1;protein_accession:AAP35909.1;protein_accession:AAQ18641.1;protein_accession:AAT77143.1;protei…	197391	Protein	IL-1 beta	Catabolin;IL-1 beta;IL1B;IL1F2;Interleukin-1 beta;1 beta interleukin;1 beta-interleukin;1-beta interleukin;il - 1beta;il -1;il -1b;il -1beta;il 1;il 1 beta;il 1-beta;il 1b;il 1beta;il type i;il- 1;il- 1 beta;il- 1b;il- 1beta;il- i;il--1;il--1 beta;IL-1;il-1 -beta;il-1 b;il-1-b;il-1-type;il-1beta;il-i;il-i beta;il-ibeta;il-type 1;IL1-BETA;interleukin - 1 beta;interleukin -1 b;interleukin -1 beta;i…	SWISSPROT_AC:P01584;SWISSPROT_ID:IL1B_HUMAN;EMBL:AC079753;EMBL:AY137079;EMBL:BC008678;EMBL:BN000002;EMBL:BT007213;EMBL:CH471217;EMBL:CR407679;EMBL:K02770;EMBL:M15330;EMBL:M15840;EMBL:M54933;EMBL:X02532;EMBL:X04500;EMBL:X56087;RefSeq:NP_000567.1;ProteinModelPortal:P01584;STRING:9606.ENSP00000263341;SWISSPROT_AC_OLD:Q53X59;SWISSPROT_AC_OLD:Q53XX2;SWISSPROT_AC_OLD:Q7M4S7;SWISSPROT_AC_OLD:Q7RU01;SWIS…
487805	F3 -- TNF	association	Pubmed:26163243;Pubmed 2004:15333031;Pubmed 2004:15597792;Pubmed 1994:8182139;Pubmed 1993:8220153;Pubmed 1993:8253916;Pubmed 1995:7740495;Pubmed 2008:18060435;Pubmed 2008:18490736;Pubmed 2007:17330231;Pubmed 2000:10780324;Pubmed 2000:10980636;Pubmed 2000:11104746;Pubmed 1996:8735134;Pubmed 2009:19046877;Pubmed 1990:2324115;Pubmed 2003:12744731;Pubmed 1998:9851744;	Treatment with thrombin, protease-activated receptor 1 agonist peptide, or <b>tumor necrosis factor</b> ГЋВ± stimulated significant release of <b>TF</b> and TFPI from cultured nasal epithelial cells.[Pubmed:26163243];Treatment with thrombin, protease-activated receptor 1 agonist peptide, or <b>tumor necrosis factor</b> ГѓВЋГ‚В± stimulated significant release of <b>TF</b> and TFPI from cultured na…	4341533	Gene	F3	CD142;coagulation factor III, tissue factor;F3;TF;TFA;CD142 antigen;coagulation factor 3;Coagulation factor III;factor of the tissue;factor of tissue;factor tissue;factor--tissue;factor-tissue;Thromboplastin;Tissue factor;tissue-factor;	SWISSPROT_AC:P13726;SWISSPROT_ID:TF_HUMAN;GeneID:2152;Ensembl:ENSG00000117525;HGNC:HGNC:3541;MIM:134390;Vega:OTTHUMG00000010716;protein_accession:AAA36734.1;protein_accession:AAA61150.1;protein_accession:AAA61151.1;protein_accession:AAA61152.1;protein_accession:AAH11029.1;protein_accession:AAN01236.1;protein_accession:AAO61150.1;protein_accession:AAO61151.1;protein_accession:AAO61152.1;protein_ac…	492131	Protein	TNF	Cachectin;TNF;TNF-a;TNF-alpha;TNFA;TNFSF2;Tumor necrosis factor;Tumor necrosis factor ligand superfamily member 2;chain-tnf;DIF;dif-type;factor - tumor necrosis;factor of the tumor necrosis;factor of the tumor-necrosis;factor of tumor necrosis;factor tumor necrosis;factor-tumor necrosis;necrosis factor-tumor;necrosis tumor factor;tnf - a;tnf - alpha;tnf -a;tnf -alpha;tnf a;tnf alpha;tnf- a;tnf- a…	SWISSPROT_AC:P01375;SWISSPROT_ID:TNFA_HUMAN;EMBL:AB088112;EMBL:AF043342;EMBL:AF098751;EMBL:AF129756;EMBL:AY066019;EMBL:AY214167;EMBL:BA000025;EMBL:BC028148;EMBL:M10988;EMBL:M16441;EMBL:M26331;EMBL:X01394;EMBL:X02910;EMBL:Y14768;EMBL:Z15026;RefSeq:NP_000585.2;ProteinModelPortal:P01375;STRING:9606.ENSP00000398698;SWISSPROT_AC_OLD:O43647;SWISSPROT_AC_OLD:Q9P1Q2;SWISSPROT_AC_OLD:Q9UIV3;SMR:P01375;Gen…
487960	TGFB1 -- FOS	association	Pubmed 2004:15051419;Pubmed 1993:8264664;Pubmed 1997:9233830;Pubmed 1998:9545314;	Expression of <b>c-jun</b> however led to significant increases of <b>TGF-beta1</b> promoter activity over constitutive levels.[Pubmed 2004:15051419];Retinoic acid receptors and retinoid X receptor-alpha down-regulate the <b>transforming growth factor-beta 1</b> promoter by antagonizing <b>AP-1</b> activity.[Pubmed 1993:8264664];Transient co-transfection of a luciferase reporter construct (3TP-Lu…	4345519	Gene	TGFB1	CED;DPD1;LAP;TGFB;TGFB1;TGFbeta;transforming growth factor beta 1;lap-type;tgf -beta 1;tgf -beta1;tgf b 1;tgf b-1;tgf beta 1;tgf beta i;tgf beta type 1;tgf beta type i;tgf beta-1;tgf beta-type 1;tgf beta1;tgf- b 1;tgf- beta 1;tgf- beta1;tgf-b 1;tgf-beta 1;tgf-beta i;tgf-beta isoform 1;tgf-beta type 1;tgf-beta type i;tgf-beta type-i;tgf-beta's 1;TGF-beta-1;tgf-beta-i;tgf-beta1;tgf-beta1-type;tgf-b…	SWISSPROT_AC:P01137;SWISSPROT_ID:TGFB1_HUMAN;GeneID:7040;Ensembl:ENSG00000105329;HGNC:HGNC:11766;MIM:190180;Vega:OTTHUMG00000182760;protein_accession:AAA36735.1;protein_accession:AAH00125.1;protein_accession:AAH01180.1;protein_accession:AAH22242.1;protein_accession:AAL27646.2;protein_accession:AAN86616.1;protein_accession:AAP35909.1;protein_accession:AAQ18641.1;protein_accession:AAT77143.1;protei…	141141	Protein	FOS	Cellular oncogene fos;FOS;G0/G1 switch regulatory protein 7;G0S7;Proto-oncogene c-Fos;ap 1;ap i;ap type-1;ap- 1;ap- i;AP-1;ap-i;c fos proto-oncogene;C-FOS;c-fos proto-oncogene;chain-fos;fos cellular oncogene;Fos proto-oncogene, AP-1 transcription factor subunit;p55;proto - oncogene c - fos;proto-oncogene c- fos;	SWISSPROT_AC:P01100;SWISSPROT_ID:FOS_HUMAN;EMBL:AF111167;EMBL:AK097379;EMBL:AK290907;EMBL:AK298659;EMBL:AY212879;EMBL:BC004490;EMBL:CH471061;EMBL:K00650;EMBL:S65138;EMBL:V01512;RefSeq:NP_005243.1;ProteinModelPortal:P01100;STRING:9606.ENSP00000306245;SWISSPROT_AC_OLD:A8K4E2;SWISSPROT_AC_OLD:B4DQ65;SWISSPROT_AC_OLD:P18849;SMR:P01100;GeneID:2353;KEGG:hsa:2353;PIR:A01342;PIR:E34223;eggNOG:ENOG4111CH5…
488062	F3 -- IL-10	association	Pubmed 1993:8224211;Pubmed 1993:8405069;Pubmed 2002:12423320;Pubmed 2008:18641355;Pubmed 2007:17393023;	<b>Interleukin-10</b> inhibits endotoxin-induced <b>tissue factor</b> mRNA production by human monocytes.[Pubmed 1993:8224211];We report the suppressive effect of <b>interleukin-10</b> (IL-10) on endotoxin-induced <b>TF</b> activity and antigen levels, and on the expression of TF mRNA levels in human monocytes.[Pubmed 1993:8224211];In parallel flow cytometry experiments, <b>IL-10</b> was shown to…	4341533	Gene	F3	CD142;coagulation factor III, tissue factor;F3;TF;TFA;CD142 antigen;coagulation factor 3;Coagulation factor III;factor of the tissue;factor of tissue;factor tissue;factor--tissue;factor-tissue;Thromboplastin;Tissue factor;tissue-factor;	SWISSPROT_AC:P13726;SWISSPROT_ID:TF_HUMAN;GeneID:2152;Ensembl:ENSG00000117525;HGNC:HGNC:3541;MIM:134390;Vega:OTTHUMG00000010716;protein_accession:AAA36734.1;protein_accession:AAA61150.1;protein_accession:AAA61151.1;protein_accession:AAA61152.1;protein_accession:AAH11029.1;protein_accession:AAN01236.1;protein_accession:AAO61150.1;protein_accession:AAO61151.1;protein_accession:AAO61152.1;protein_ac…	197216	Protein	IL-10	CSIF;Cytokine synthesis inhibitory factor;IL-10;IL10;Interleukin-10;cytokine synthesis-inhibitory factor;GVHDS;il -10;il 10;il- 10;il--10;il-1 0;il-10-type;il-x;il10 a;IL10A;interleukin - 10;interleukin -10;interleukin 10;interleukin- 10;interleukin--10;interleukin-x;interleukin10;TGIF;	SWISSPROT_AC:P22301;SWISSPROT_ID:IL10_HUMAN;EMBL:AF418271;EMBL:AY029171;EMBL:M57627;EMBL:U16720;RefSeq:NP_000563.1;ProteinModelPortal:P22301;STRING:9606.ENSP00000412237;SMR:P22301;GeneID:3586;KEGG:hsa:3586;PIR:A38580;eggNOG:ENOG410IYFW;eggNOG:ENOG4111PXC;UniGene:Hs.193717;GO:GO:0002237;GO:GO:0002740;GO:GO:0002875;GO:GO:0002904;GO:GO:0005125;GO:GO:0005141;GO:GO:0005615;GO:GO:0005737;GO:GO:0006954;…
490516	POMC -- POMC	association	Pubmed:9331506;Pubmed 2001:11762358;Pubmed 2013:23467251;Pubmed 2013:23685641;Pubmed 1994:7805649;Pubmed 1993:8327371;Pubmed 2012:26105266;Pubmed 2000:11148335;Pubmed 2011:21525729;Pubmed 2010:20230329;Pubmed 1991:1652436;Pubmed 1991:1846003;	Peptide permeation through the capsules was assessed by measuring the concentration of <b>ACTH</b> secreted by <b>proopiomelanocortin</b> (POMC)-gene-transfected-Neuro2A in the culture medium on days 4, 7, 14, 21, and 28 after encapsulation.[Pubmed:9331506];Molecular biology studies have demonstrated that the carcinoid cells achieve a process of corticotroph differentiation being able to express …	4344169	Gene	POMC	ACTH;CLIP;LPH;MSH;NPP;POC;POMC;proopiomelanocortin;clip-type;COLI;Corticotropin-lipotropin;msh-isoform;npp-type;pro opiomelanocortin;pro- opiomelanocortin;Pro-opiomelanocortin;	SWISSPROT_AC:P01189;SWISSPROT_ID:COLI_HUMAN;GeneID:5443;Ensembl:ENSG00000115138;HGNC:HGNC:9201;MIM:176830;Vega:OTTHUMG00000094764;protein_accession:AAA35799.1;protein_accession:AAA60139.1;protein_accession:AAA60140.1;protein_accession:AAB59621.1;protein_accession:AAC60644.1;protein_accession:AAH65832.1;protein_accession:AAV38721.1;protein_accession:AAY24354.1;protein_accession:ABI63371.1;protein_…	75856	Protein	POMC	COLI;Corticotropin-lipotropin;POMC;Pro-opiomelanocortin;ACTH;CLIP;clip-type;LPH;MSH;msh-isoform;NPP;npp-type;POC;pro opiomelanocortin;pro- opiomelanocortin;proopiomelanocortin;	SWISSPROT_AC:P01189;SWISSPROT_ID:COLI_HUMAN;EMBL:AC012457;EMBL:BC065832;EMBL:CH471053;EMBL:J00291;EMBL:J00292;EMBL:M25896;EMBL:M38297;EMBL:V01510;RefSeq:NP_000930.1;RefSeq:NP_001030333.1;RefSeq:NP_001306133.1;RefSeq:NP_001306134.1;ProteinModelPortal:P01189;STRING:9606.ENSP00000264708;SWISSPROT_AC_OLD:P78442;SWISSPROT_AC_OLD:Q53T23;SWISSPROT_AC_OLD:Q9UD39;SWISSPROT_AC_OLD:Q9UD40;SMR:P01189;GeneID:…
490764	PRKCB -- Transferrin	association	Pubmed 1994:7949105;	Regulation of protein kinase C (PKC) expression by iron: effect of different iron compounds on PKC-beta and PKC-alpha gene expression and role of the 5'-flanking region of the <b>PKC-beta</b> gene in the response to ferric <b>transferrin</b>.[Pubmed 1994:7949105];	4344284	Gene	PRKCB	PKC-beta;PKCB;PRKCB;PRKCB1;PRKCB2;protein kinase C beta;c beta of protein kinase;c-beta-protein kinase;cbeta of protein kinase;cbeta-protein kinase;EC 2.7.11.13;kpc beta;KPCB;pkc beta;pkc beta-isoform;pkc isoform beta;pkc type beta;PKC-B;pkc-beta-isoform;prkc beta;prkc-beta;protein kinase c b;Protein kinase C beta type;protein kinase c beta-isoform;protein kinase c beta-subtype;protein kinase c i…	SWISSPROT_AC:P05771;SWISSPROT_ID:KPCB_HUMAN;GeneID:5579;Ensembl:ENSG00000166501;HGNC:HGNC:9395;MIM:176970;Vega:OTTHUMG00000131615;protein_accession:AAA60095.1;protein_accession:AAA60096.1;protein_accession:AAA60097.1;protein_accession:AAB97933.1;protein_accession:AAB97934.1;protein_accession:AAD13852.1;protein_accession:AAH36472.1;protein_accession:ACE87802.1;protein_accession:ACS14045.1;protein_…	495832	Protein	Transferrin	Beta-1 metal-binding globulin;Serotransferrin;Siderophilin;TF;Transferrin;TRFE;chain-transferrin;HEL-S-71p;PRO1557;PRO2086;TFQTL1;transferrin--an;transferrin-type;	SWISSPROT_AC:P02787;SWISSPROT_ID:TRFE_HUMAN;EMBL:AC080128;EMBL:AC083905;EMBL:AF058327;EMBL:AF118063;EMBL:AF288139;EMBL:AF288140;EMBL:AF288141;EMBL:AF288142;EMBL:AF288143;EMBL:AF288144;EMBL:AF294270;EMBL:AF294271;EMBL:AJ252279;EMBL:AY308797;EMBL:BC059367;EMBL:CH471052;EMBL:DQ525716;EMBL:M11361;EMBL:M11362;EMBL:M11363;EMBL:M11364;EMBL:M11365;EMBL:M11366;EMBL:M11367;EMBL:M11368;EMBL:M11369;EMBL:M113…
491811	HSPD1 -- IL-2	association	Pubmed 1995:7868249;	in CII, the expression of <b>huIL-2</b> was regulated by the <b>heat shock protein 60</b> promoter.[Pubmed 1995:7868249];	4342542	Gene	HSPD1	CPN60;GROEL;heat shock protein family D (Hsp60) member 1;HLD4;HSP-60;HSP60;HSP65;HSPD1;HuCHA60;SPG13;60 kDa chaperonin;60 kDa heat shock protein, mitochondrial;60-kda chaperonin;ch-60;CH60;Chaperonin 60;groel-type;Heat shock protein 60;heat shock protein-60;heat shock protein60;heat-shock protein 60;heat-shock protein-60;heat-shock-protein 60;Mitochondrial matrix protein P1;P60 lymphocyte protein…	SWISSPROT_AC:P10809;SWISSPROT_ID:CH60_HUMAN;GeneID:3329;Ensembl:ENSG00000144381;HGNC:HGNC:5261;MIM:118190;Vega:OTTHUMG00000154463;protein_accession:AAA36022.1;protein_accession:AAA60127.1;protein_accession:AAH02676.1;protein_accession:AAH03030.1;protein_accession:AAH67082.1;protein_accession:AAH73746.1;protein_accession:AAK60260.1;protein_accession:AAX93145.1;protein_accession:AAY24018.1;protein_…	197509	Protein	IL-2	Aldesleukin;IL-2;IL2;Interleukin-2;T-cell growth factor;TCGF;chain-il-2;growth factor t-cell;il - 2;il -2;il 2;il ii;il- 2;il-2-type;il-ii;interleukin -2;interleukin 2;interleukin ii;interleukin- 2;interleukin2;lymphokine;t cell growth factor;t cell-growth factor;t-cell growth-factor;t-cell-growth-factor;	SWISSPROT_AC:P60568;SWISSPROT_ID:IL2_HUMAN;EMBL:AF359939;EMBL:BC066255;EMBL:BC066257;EMBL:BC070338;EMBL:J00264;EMBL:K02056;EMBL:M13879;EMBL:M22005;EMBL:M33199;EMBL:S77834;EMBL:S82692;EMBL:V00564;EMBL:X00695;EMBL:X01586;RefSeq:NP_000577.2;ProteinModelPortal:P60568;STRING:9606.ENSP00000226730;SWISSPROT_AC_OLD:P01585;SMR:P60568;GeneID:3558;KEGG:hsa:3558;PIR:A01849;eggNOG:ENOG410J049;eggNOG:ENOG41119…
492863	PAX3 -- FOXO1	association	Pubmed 1995:7636557;Pubmed 2008:19047133;Pubmed 2009:19147825;Pubmed 1999:10393185;	Alveolar tumors, for example, often possess a chromosomal translocation [t(2;13)(q35;q14)] that fuses the <b>PAX3</b> gene in band 2q35 with the <b>FKHR</b> gene in band 13q14, creating a novel chimeric protein that could inappropriately activate normal targets of the PAX3 gene product, thereby contributing to tumorigenesis.[Pubmed 1995:7636557];We therefore suggest that the translocation of <b>P…	4343871	Gene	PAX3	CDHS;HUP2;paired box 3;PAX3;WS1;WS3;Paired box protein Pax-3;paired box protein pax3;paired box-3;paired-box 3;paired-box3;	SWISSPROT_AC:P23760;SWISSPROT_ID:PAX3_HUMAN;GeneID:5077;Ensembl:ENSG00000135903;HGNC:HGNC:8617;MIM:606597;Vega:OTTHUMG00000133157;protein_accession:AAA03628.1;protein_accession:AAA80573.1;protein_accession:AAA80574.1;protein_accession:AAA91849.1;protein_accession:AAB21476.1;protein_accession:AAB26807.1;protein_accession:AAB30167.1;protein_accession:AAB30168.1;protein_accession:AAH63547.1;protein_…	141296	Protein	FOXO1	FKHR;Forkhead box protein O1;Forkhead box protein O1A;Forkhead in rhabdomyosarcoma;FOXO1;FOXO1A;FKH1;forkhead box o -1;forkhead box o 1;forkhead box o-1;forkhead box O1;forkhead box o1 protein;forkhead box protein o 1;forkhead box protein-o1;forkhead box-o1;forkhead-box-o1;foxo 1;foxo-1;foxo1 a;type-foxo1;	SWISSPROT_AC:Q12778;SWISSPROT_ID:FOXO1_HUMAN;EMBL:AF032885;EMBL:AL133318;EMBL:AL355132;EMBL:BC021981;EMBL:BC070065;EMBL:BT007455;EMBL:U02310;RefSeq:NP_002006.2;ProteinModelPortal:Q12778;STRING:9606.ENSP00000368880;SWISSPROT_AC_OLD:O43523;SWISSPROT_AC_OLD:Q5VYC7;SWISSPROT_AC_OLD:Q6NSK6;SMR:Q12778;GeneID:2308;KEGG:hsa:2308;PIR:S40521;eggNOG:COG5025;eggNOG:KOG2294;UniGene:Hs.370666;GO:GO:0000981;GO:…
492881	PAX3 -- FOXO1	association	Pubmed 1995:7636557;Pubmed 2008:19047133;Pubmed 2009:19147825;Pubmed 1999:10393185;	Alveolar tumors, for example, often possess a chromosomal translocation [t(2;13)(q35;q14)] that fuses the <b>PAX3</b> gene in band 2q35 with the <b>FKHR</b> gene in band 13q14, creating a novel chimeric protein that could inappropriately activate normal targets of the PAX3 gene product, thereby contributing to tumorigenesis.[Pubmed 1995:7636557];We therefore suggest that the translocation of <b>P…	4343871	Gene	PAX3	CDHS;HUP2;paired box 3;PAX3;WS1;WS3;Paired box protein Pax-3;paired box protein pax3;paired box-3;paired-box 3;paired-box3;	SWISSPROT_AC:P23760;SWISSPROT_ID:PAX3_HUMAN;GeneID:5077;Ensembl:ENSG00000135903;HGNC:HGNC:8617;MIM:606597;Vega:OTTHUMG00000133157;protein_accession:AAA03628.1;protein_accession:AAA80573.1;protein_accession:AAA80574.1;protein_accession:AAA91849.1;protein_accession:AAB21476.1;protein_accession:AAB26807.1;protein_accession:AAB30167.1;protein_accession:AAB30168.1;protein_accession:AAH63547.1;protein_…	4341672	Gene	FOXO1	FKH1;FKHR;forkhead box O1;FOXO1;FOXO1A;forkhead box o -1;forkhead box o 1;forkhead box o-1;forkhead box o1 protein;forkhead box protein o 1;Forkhead box protein O1;Forkhead box protein O1A;forkhead box protein-o1;forkhead box-o1;Forkhead in rhabdomyosarcoma;forkhead-box-o1;foxo 1;foxo-1;foxo1 a;type-foxo1;	SWISSPROT_AC:Q12778;SWISSPROT_ID:FOXO1_HUMAN;GeneID:2308;Ensembl:ENSG00000150907;HGNC:HGNC:3819;MIM:136533;Vega:OTTHUMG00000016775;protein_accession:AAA03629.1;protein_accession:AAC39591.1;protein_accession:AAH21981.1;protein_accession:AAH70065.3;protein_accession:AAP36123.1;protein_accession:EAX08627.1;protein_accession:NP_002006.2;protein_accession:Q12778.2;protein_accession:XP_011533310.1;prot…
493162	KITLG -- IL-1 beta	association	Pubmed 1994:7520470;Pubmed 1993:7691319;Pubmed 2002:11934803;Pubmed 1995:7544739;Pubmed 2005:15962114;	CD34(2+)CD38- cells needed at least the presence of interleukin 3 (IL-3) and <b>kit ligand</b> (KL) together with either <b>IL-1</b>, IL-6, or granulocyte-colony-stimulating factor (G-CSF) in the primary liquid phase in order to proliferate and differentiate into secondary colony-forming cells (CFC).[Pubmed 1994:7520470];Interleukin 1 beta (<b>IL-1 beta</b>) induced a significant increase of solu…	4343265	Gene	KITLG	DCUA;DFNA69;FPH2;FPHH;KIT ligand;Kitl;KITLG;KL-1;MGF;SCF;SF;SHEP7;c-Kit ligand;c-kit-ligand;factor stem cell;fph-2;kit- ligand;kit-ligand;kl 1;kl-i;ligand c-kit;ligand of c-kit;ligand of the c-kit;ligand-c-kit;Mast cell growth factor;mast-cell growth factor;scf-type;Stem cell factor;stem cell factor-type;stem cell-factor;stem- cell factor;stem-cell factor;stem-cell-factor;	SWISSPROT_AC:P21583;SWISSPROT_ID:SCF_HUMAN;GeneID:4254;Ensembl:ENSG00000049130;HGNC:HGNC:6343;MIM:184745;Vega:OTTHUMG00000169888;protein_accession:AAA85450.1;protein_accession:AAB22846.2;protein_accession:AAB23572.1;protein_accession:AAB23573.1;protein_accession:AAB35922.1;protein_accession:AAB39247.1;protein_accession:AAD22048.1;protein_accession:AAH69733.1;protein_accession:AAH69783.1;protein_a…	197391	Protein	IL-1 beta	Catabolin;IL-1 beta;IL1B;IL1F2;Interleukin-1 beta;1 beta interleukin;1 beta-interleukin;1-beta interleukin;il - 1beta;il -1;il -1b;il -1beta;il 1;il 1 beta;il 1-beta;il 1b;il 1beta;il type i;il- 1;il- 1 beta;il- 1b;il- 1beta;il- i;il--1;il--1 beta;IL-1;il-1 -beta;il-1 b;il-1-b;il-1-type;il-1beta;il-i;il-i beta;il-ibeta;il-type 1;IL1-BETA;interleukin - 1 beta;interleukin -1 b;interleukin -1 beta;i…	SWISSPROT_AC:P01584;SWISSPROT_ID:IL1B_HUMAN;EMBL:AC079753;EMBL:AY137079;EMBL:BC008678;EMBL:BN000002;EMBL:BT007213;EMBL:CH471217;EMBL:CR407679;EMBL:K02770;EMBL:M15330;EMBL:M15840;EMBL:M54933;EMBL:X02532;EMBL:X04500;EMBL:X56087;RefSeq:NP_000567.1;ProteinModelPortal:P01584;STRING:9606.ENSP00000263341;SWISSPROT_AC_OLD:Q53X59;SWISSPROT_AC_OLD:Q53XX2;SWISSPROT_AC_OLD:Q7M4S7;SWISSPROT_AC_OLD:Q7RU01;SWIS…
493378	EGR1 -- Insulin	association	Pubmed 1995:7592888;Pubmed 1995:7789317;Pubmed 2014:25129543;Pubmed 2010:20182520;	In contrast, all three cell types showed a similar <b>insulin</b> dose-dependent increase of <b>egr-1</b> mRNA expression through transcription.[Pubmed 1995:7592888];These results suggest that different mechanisms are involved in induction of c-fos and <b>egr-1</b> mRNA expression by <b>insulin</b>, the former by the more classic insulin receptor tyrosine kinase pathway and the latter by a yet to…	4341382	Gene	EGR1	AT225;early growth response 1;EGR1;G0S30;KROX-24;NGFI-A;TIS8;ZIF-268;ZNF225;early growth response -1;Early growth response protein 1;early growth response protein-1;early growth response-1;early growth response1;early growth-response protein 1;early-growth response 1;early-growth response protein 1;early-growth response-1;egr 1;EGR-1;egr-i;krox 24;KROX24;Nerve growth factor-induced protein A;ngfi…	SWISSPROT_AC:P18146;SWISSPROT_ID:EGR1_HUMAN;GeneID:1958;Ensembl:ENSG00000120738;HGNC:HGNC:3238;MIM:128990;Vega:OTTHUMG00000129197;protein_accession:AAA35815.1;protein_accession:AAH73983.1;protein_accession:ACE86880.1;protein_accession:ACE87567.1;protein_accession:AIR76490.1;protein_accession:BAG60386.1;protein_accession:BAG62672.1;protein_accession:CAA36777.1;protein_accession:CAB46678.1;protein_…	200308	Protein	Insulin	INS;Insulin;an-ins;IDDM;iddm 1;iddm 2;iddm type 1;iddm-1;iddm-2;iddm-type;IDDM1;IDDM2;ILPR;ins-type;insulin--an;insulin-chain;insulin-type;IRDN;mody-x;MODY10;type-insulin;	SWISSPROT_AC:P01308;SWISSPROT_ID:INS_HUMAN;EMBL:AJ009655;EMBL:AY138590;EMBL:AY899304;EMBL:BC005255;EMBL:BT006808;EMBL:CH471158;EMBL:J00265;EMBL:L15440;EMBL:M10039;EMBL:V00565;EMBL:X70508;RefSeq:NP_000198.1;RefSeq:NP_001172026.1;RefSeq:NP_001172027.1;RefSeq:NP_001278826.1;ProteinModelPortal:P01308;STRING:9606.ENSP00000250971;SWISSPROT_AC_OLD:Q5EEX2;SMR:P01308;GeneID:3630;KEGG:hsa:3630;PIR:A93222;e…
493663	PLAU -- IL-1 beta	association	Pubmed 2001:11519039;Pubmed 2002:11939722;Pubmed 1995:7552526;Pubmed 1995:8772229;Pubmed 2000:10709910;Pubmed 2000:10892857;	We previously reported that both <b>IL-1beta</b> and LPS induce <b>uPA</b> in RC-K8 human lymphoma cells.[Pubmed 2001:11519039];Treatment of these cells with <b>IL-1beta</b> results in accumulation of PA1-1, PN-1 and <b>u-PA</b> mRNAs, whereas t-PA mRNA remains unaffected.[Pubmed 2002:11939722];<b>IL-1 beta</b> suppressed production of <b>uPA</b> and tPA in both types of SMCs.[Pubmed 1995:7552526…	4344084	Gene	PLAU	ATF;BDPLT5;plasminogen activator, urokinase;PLAU;QPD;u-PA;UPA;URK;activator, the urokinase-type plasminogen;activator, urokinase plasminogen;activator, urokinase type plasminogen;activator, urokinase-plasminogen;activator, urokinase-type plasminogen;EC 3.4.21.73;plasminogen activator, the urokinase;plasminogen activator, the urokinase-type;plasminogen activator, urokinase-type;u- pa;u--pa;U-plasm…	SWISSPROT_AC:P00749;SWISSPROT_ID:UROK_HUMAN;GeneID:5328;Ensembl:ENSG00000122861;HGNC:HGNC:9052;MIM:191840;Vega:OTTHUMG00000018494;protein_accession:AAA61252.1;protein_accession:AAA61253.1;protein_accession:AAA61257.1;protein_accession:AAC97138.1;protein_accession:AAH13575.1;protein_accession:AAK38734.1;protein_accession:AAK53822.1;protein_accession:AAP36055.1;protein_accession:AAV70488.1;protein_…	197391	Protein	IL-1 beta	Catabolin;IL-1 beta;IL1B;IL1F2;Interleukin-1 beta;1 beta interleukin;1 beta-interleukin;1-beta interleukin;il - 1beta;il -1;il -1b;il -1beta;il 1;il 1 beta;il 1-beta;il 1b;il 1beta;il type i;il- 1;il- 1 beta;il- 1b;il- 1beta;il- i;il--1;il--1 beta;IL-1;il-1 -beta;il-1 b;il-1-b;il-1-type;il-1beta;il-i;il-i beta;il-ibeta;il-type 1;IL1-BETA;interleukin - 1 beta;interleukin -1 b;interleukin -1 beta;i…	SWISSPROT_AC:P01584;SWISSPROT_ID:IL1B_HUMAN;EMBL:AC079753;EMBL:AY137079;EMBL:BC008678;EMBL:BN000002;EMBL:BT007213;EMBL:CH471217;EMBL:CR407679;EMBL:K02770;EMBL:M15330;EMBL:M15840;EMBL:M54933;EMBL:X02532;EMBL:X04500;EMBL:X56087;RefSeq:NP_000567.1;ProteinModelPortal:P01584;STRING:9606.ENSP00000263341;SWISSPROT_AC_OLD:Q53X59;SWISSPROT_AC_OLD:Q53XX2;SWISSPROT_AC_OLD:Q7M4S7;SWISSPROT_AC_OLD:Q7RU01;SWIS…
494232	IGFBP3 -- TNF	association	Pubmed 2007:17029675;Pubmed 1996:8536626;Pubmed 1999:10527715;	In the presence of PI and high BSA, media <b>IGFBP-3</b> levels were shown to be increased by <b>TNF-alpha</b> consistent with the gene expression data.[Pubmed 2007:17029675];<b>TNF alpha</b> stimulated predominantly <b>IGFBP-3</b> (about 4-fold) both in terms of mRNA (a 2.6-kilobase transcript, measured by Northern blotting analysis), and protein (a doublet of 40-44 kDa, assessed by ligand blott…	4342657	Gene	IGFBP3	BP-53;IBP3;IGFBP3;insulin like growth factor binding protein 3;binding protein 3-igf;binding protein-3-igf;bp -53;IBP-3;igf binding protein -3;igf binding protein 3;igf binding protein iii;igf binding protein-3;igf binding-protein 3;igf binding-protein-3;igf- binding protein 3;igf-binding protein -3;IGF-binding protein 3;igf-binding protein-3;igf-binding protein3;igf-binding-protein-3;igfbp 3;igf…	SWISSPROT_AC:P17936;SWISSPROT_ID:IBP3_HUMAN;GeneID:3486;Ensembl:ENSG00000146674;HGNC:HGNC:5472;MIM:146732;Vega:OTTHUMG00000023769;protein_accession:AAA52541.1;protein_accession:AAA52706.1;protein_accession:AAH00013.1;protein_accession:AAH18962.1;protein_accession:AAH64987.1;protein_accession:AAQ15254.1;protein_accession:AAS07554.1;protein_accession:ABB96247.1;protein_accession:ABI63363.1;protein_…	492131	Protein	TNF	Cachectin;TNF;TNF-a;TNF-alpha;TNFA;TNFSF2;Tumor necrosis factor;Tumor necrosis factor ligand superfamily member 2;chain-tnf;DIF;dif-type;factor - tumor necrosis;factor of the tumor necrosis;factor of the tumor-necrosis;factor of tumor necrosis;factor tumor necrosis;factor-tumor necrosis;necrosis factor-tumor;necrosis tumor factor;tnf - a;tnf - alpha;tnf -a;tnf -alpha;tnf a;tnf alpha;tnf- a;tnf- a…	SWISSPROT_AC:P01375;SWISSPROT_ID:TNFA_HUMAN;EMBL:AB088112;EMBL:AF043342;EMBL:AF098751;EMBL:AF129756;EMBL:AY066019;EMBL:AY214167;EMBL:BA000025;EMBL:BC028148;EMBL:M10988;EMBL:M16441;EMBL:M26331;EMBL:X01394;EMBL:X02910;EMBL:Y14768;EMBL:Z15026;RefSeq:NP_000585.2;ProteinModelPortal:P01375;STRING:9606.ENSP00000398698;SWISSPROT_AC_OLD:O43647;SWISSPROT_AC_OLD:Q9P1Q2;SWISSPROT_AC_OLD:Q9UIV3;SMR:P01375;Gen…
494388	PTGS2 -- IL-1 beta	association	Pubmed:8892355;Pubmed 2006:16326073;Pubmed 2006:16935997;Pubmed 2001:11250126;Pubmed 2000:11132768;Pubmed 2011:20862685;Pubmed 1996:8711133;Pubmed 2009:19513556;Pubmed 1999:10397405;Pubmed 2003:12519748;Pubmed 2003:12568957;Pubmed 2005:15734262;	We have previously shown that <b>PGHS-2</b> message is induced by <b>Interleukin-1 beta</b> and other inflammatory mediators in primary cultures of rodent astrocytes.[Pubmed:8892355];Furthermore, mutation or deletion of a putative NF-kappaB binding site in the human <b>COX-2</b> promoter greatly diminished its induction by <b>IL-1beta</b>.[Pubmed 2006:16326073];Here, we have analyzed the regulati…	4344429	Gene	PTGS2	COX-2;COX2;GRIPGHS;hCox-2;PGG/HS;PGHS-2;PHS-2;prostaglandin-endoperoxide synthase 2;PTGS2;cox - 2;cox -2;cox 2;cox ii;cox type 2;cox type-2;cox- 2;cox-2--an;cox-2-type;cyclooxygenase -2;cyclooxygenase -ii;cyclooxygenase 2;cyclooxygenase 2-an;cyclooxygenase ii;cyclooxygenase isoform 2;cyclooxygenase isoform-2;cyclooxygenase of type 2;cyclooxygenase type 2;cyclooxygenase type ii;cyclooxygenase type…	SWISSPROT_AC:P35354;SWISSPROT_ID:PGH2_HUMAN;GeneID:5743;Ensembl:ENSG00000073756;HGNC:HGNC:9605;MIM:600262;Vega:OTTHUMG00000035473;protein_accession:AAA35803.1;protein_accession:AAA57317.1;protein_accession:AAA58433.1;protein_accession:AAD14842.1;protein_accession:AAF85977.1;protein_accession:AAH13734.1;protein_accession:AAN52932.1;protein_accession:AAN87129.1;protein_accession:AAO38056.1;protein_…	197391	Protein	IL-1 beta	Catabolin;IL-1 beta;IL1B;IL1F2;Interleukin-1 beta;1 beta interleukin;1 beta-interleukin;1-beta interleukin;il - 1beta;il -1;il -1b;il -1beta;il 1;il 1 beta;il 1-beta;il 1b;il 1beta;il type i;il- 1;il- 1 beta;il- 1b;il- 1beta;il- i;il--1;il--1 beta;IL-1;il-1 -beta;il-1 b;il-1-b;il-1-type;il-1beta;il-i;il-i beta;il-ibeta;il-type 1;IL1-BETA;interleukin - 1 beta;interleukin -1 b;interleukin -1 beta;i…	SWISSPROT_AC:P01584;SWISSPROT_ID:IL1B_HUMAN;EMBL:AC079753;EMBL:AY137079;EMBL:BC008678;EMBL:BN000002;EMBL:BT007213;EMBL:CH471217;EMBL:CR407679;EMBL:K02770;EMBL:M15330;EMBL:M15840;EMBL:M54933;EMBL:X02532;EMBL:X04500;EMBL:X56087;RefSeq:NP_000567.1;ProteinModelPortal:P01584;STRING:9606.ENSP00000263341;SWISSPROT_AC_OLD:Q53X59;SWISSPROT_AC_OLD:Q53XX2;SWISSPROT_AC_OLD:Q7M4S7;SWISSPROT_AC_OLD:Q7RU01;SWIS…
495651	CCL11 -- TNF	association	Pubmed 2006:16393274;Pubmed 2006:16604092;Pubmed 2002:12037401;Pubmed 2014:25268946;Pubmed 1996:8780731;Pubmed 1999:10351942;Pubmed 1999:10360975;Pubmed 1999:10529597;Pubmed 1999:10553092;Pubmed 1997:9120022;Pubmed 1998:9728056;	Inhibition of <b>TNF</b> significantly reduced <b>eotaxin</b> levels within the lung, suggesting a potential mechanism for the beneficial effects.[Pubmed 2006:16393274];<b>Tumor necrosis factor</b> (TNF)-alpha is known to induce the expression of <b>CCL11</b> and CCR3 via the activation of NF-kappaB.[Pubmed 2006:16604092];No changes in VCAM-1 expression were induced by TNF-alpha, IL-4 or bFGF, wh…	4344921	Gene	CCL11	C-C motif chemokine ligand 11;CCL11;SCYA11;C-C motif chemokine 11;c-c motif chemokine-11;ccl 11;ccl-11;chemokine c-c motif ligand 11;Eosinophil chemotactic protein;Eotaxin;scya 11;Small-inducible cytokine A11;	SWISSPROT_AC:P51671;SWISSPROT_ID:CCL11_HUMAN;GeneID:6356;Ensembl:ENSG00000172156;HGNC:HGNC:10610;MIM:601156;Vega:OTTHUMG00000132884;protein_accession:AAA98957.1;protein_accession:AAC50369.1;protein_accession:AAC51297.1;protein_accession:AAH17850.1;protein_accession:ABK41951.1;protein_accession:ABM82895.1;protein_accession:ABM86084.1;protein_accession:CAA93258.1;protein_accession:CAA99997.1;protei…	492131	Protein	TNF	Cachectin;TNF;TNF-a;TNF-alpha;TNFA;TNFSF2;Tumor necrosis factor;Tumor necrosis factor ligand superfamily member 2;chain-tnf;DIF;dif-type;factor - tumor necrosis;factor of the tumor necrosis;factor of the tumor-necrosis;factor of tumor necrosis;factor tumor necrosis;factor-tumor necrosis;necrosis factor-tumor;necrosis tumor factor;tnf - a;tnf - alpha;tnf -a;tnf -alpha;tnf a;tnf alpha;tnf- a;tnf- a…	SWISSPROT_AC:P01375;SWISSPROT_ID:TNFA_HUMAN;EMBL:AB088112;EMBL:AF043342;EMBL:AF098751;EMBL:AF129756;EMBL:AY066019;EMBL:AY214167;EMBL:BA000025;EMBL:BC028148;EMBL:M10988;EMBL:M16441;EMBL:M26331;EMBL:X01394;EMBL:X02910;EMBL:Y14768;EMBL:Z15026;RefSeq:NP_000585.2;ProteinModelPortal:P01375;STRING:9606.ENSP00000398698;SWISSPROT_AC_OLD:O43647;SWISSPROT_AC_OLD:Q9P1Q2;SWISSPROT_AC_OLD:Q9UIV3;SMR:P01375;Gen…
495723	IL1RN -- IL-1 beta	association	Pubmed:12220547;Pubmed:14563376;Pubmed:15201942;Pubmed:18609262;Pubmed 2006:16454763;Pubmed 2006:16864901;Pubmed 2001:11076706;Pubmed 2001:11357165;Pubmed 2001:11455266;Pubmed 2001:11472888;Pubmed 2001:11531955;Pubmed 2001:11589995;Pubmed 2001:11600466;Pubmed 2004:15300797;Pubmed 1994:7802085;Pubmed 1994:7919327;Pubmed 1994:7924371;Pubmed 1994:7936030;Pubmed 1994:7989495;Pubmed 1994:8045306;Pubme…	The balance between <b>IL-1</b> and <b>IL-1Ra</b> in disease.[Pubmed:12220547];The balance between <b>IL-1</b> and <b>IL-1Ra</b> in local tissues plays an important role in the susceptibility to and severity of many diseases.[Pubmed:12220547];Association between <b>IL-1beta</b> -511C/T and <b>IL-1RA</b> (86bp)n repeats polymorphisms and schizophrenia.[Pubmed:14563376];In 1990 IL-1Ra was cloned an…	4342712	Gene	IL1RN	DIRA;ICIL-1RA;IL-1ra;IL-1ra3;IL-1RN;IL1F3;IL1RA;IL1RN;interleukin 1 receptor antagonist;IRAP;MVCD4;Anakinra;antagonist interleukin-1 receptor;antagonist of an interleukin-1 receptor;antagonist of interleukin 1 receptor;antagonist of interleukin-1 receptor;il 1 inhibitor;il 1rn;il-1 inhibitor;il-1-inhibitor;il-1ra 3;il-1ra type iii;IL1 inhibitor;il1ralpha;inhibitor il-1;inhibitor of il-1;inhibitor…	SWISSPROT_AC:P18510;SWISSPROT_ID:IL1RA_HUMAN;GeneID:3557;Ensembl:ENSG00000136689;HGNC:HGNC:6000;MIM:147679;Vega:OTTHUMG00000131341;protein_accession:AAA59138.1;protein_accession:AAB41943.1;protein_accession:AAB92268.1;protein_accession:AAB92269.1;protein_accession:AAB92270.1;protein_accession:AAC13499.1;protein_accession:AAC39672.1;protein_accession:AAH09745.1;protein_accession:AAN87150.1;protein…	197391	Protein	IL-1 beta	Catabolin;IL-1 beta;IL1B;IL1F2;Interleukin-1 beta;1 beta interleukin;1 beta-interleukin;1-beta interleukin;il - 1beta;il -1;il -1b;il -1beta;il 1;il 1 beta;il 1-beta;il 1b;il 1beta;il type i;il- 1;il- 1 beta;il- 1b;il- 1beta;il- i;il--1;il--1 beta;IL-1;il-1 -beta;il-1 b;il-1-b;il-1-type;il-1beta;il-i;il-i beta;il-ibeta;il-type 1;IL1-BETA;interleukin - 1 beta;interleukin -1 b;interleukin -1 beta;i…	SWISSPROT_AC:P01584;SWISSPROT_ID:IL1B_HUMAN;EMBL:AC079753;EMBL:AY137079;EMBL:BC008678;EMBL:BN000002;EMBL:BT007213;EMBL:CH471217;EMBL:CR407679;EMBL:K02770;EMBL:M15330;EMBL:M15840;EMBL:M54933;EMBL:X02532;EMBL:X04500;EMBL:X56087;RefSeq:NP_000567.1;ProteinModelPortal:P01584;STRING:9606.ENSP00000263341;SWISSPROT_AC_OLD:Q53X59;SWISSPROT_AC_OLD:Q53XX2;SWISSPROT_AC_OLD:Q7M4S7;SWISSPROT_AC_OLD:Q7RU01;SWIS…
495937	PLAU -- TNF	association	Pubmed 1995:8772229;Pubmed 2000:10892857;Pubmed 1996:8804426;Pubmed 1990:2140060;Pubmed 2003:14714609;Pubmed 1991:1801706;	Recombinant IL-1 alpha, recombinant IL-1 beta and LPS but not recombinant IL-6, recombinant <b>TNF alpha</b> and TGF beta dose-dependently increased <b>uPA</b> accumulation in the conditioned medium.[Pubmed 1995:8772229];Both IL-1beta and <b>TNF-alpha</b> induced a significant decrease in <b>uPA</b> expression in PBF, whereas bFGF induced a slight increase in both HJF and PBF.[Pubmed 2000:1089285…	4344084	Gene	PLAU	ATF;BDPLT5;plasminogen activator, urokinase;PLAU;QPD;u-PA;UPA;URK;activator, the urokinase-type plasminogen;activator, urokinase plasminogen;activator, urokinase type plasminogen;activator, urokinase-plasminogen;activator, urokinase-type plasminogen;EC 3.4.21.73;plasminogen activator, the urokinase;plasminogen activator, the urokinase-type;plasminogen activator, urokinase-type;u- pa;u--pa;U-plasm…	SWISSPROT_AC:P00749;SWISSPROT_ID:UROK_HUMAN;GeneID:5328;Ensembl:ENSG00000122861;HGNC:HGNC:9052;MIM:191840;Vega:OTTHUMG00000018494;protein_accession:AAA61252.1;protein_accession:AAA61253.1;protein_accession:AAA61257.1;protein_accession:AAC97138.1;protein_accession:AAH13575.1;protein_accession:AAK38734.1;protein_accession:AAK53822.1;protein_accession:AAP36055.1;protein_accession:AAV70488.1;protein_…	492131	Protein	TNF	Cachectin;TNF;TNF-a;TNF-alpha;TNFA;TNFSF2;Tumor necrosis factor;Tumor necrosis factor ligand superfamily member 2;chain-tnf;DIF;dif-type;factor - tumor necrosis;factor of the tumor necrosis;factor of the tumor-necrosis;factor of tumor necrosis;factor tumor necrosis;factor-tumor necrosis;necrosis factor-tumor;necrosis tumor factor;tnf - a;tnf - alpha;tnf -a;tnf -alpha;tnf a;tnf alpha;tnf- a;tnf- a…	SWISSPROT_AC:P01375;SWISSPROT_ID:TNFA_HUMAN;EMBL:AB088112;EMBL:AF043342;EMBL:AF098751;EMBL:AF129756;EMBL:AY066019;EMBL:AY214167;EMBL:BA000025;EMBL:BC028148;EMBL:M10988;EMBL:M16441;EMBL:M26331;EMBL:X01394;EMBL:X02910;EMBL:Y14768;EMBL:Z15026;RefSeq:NP_000585.2;ProteinModelPortal:P01375;STRING:9606.ENSP00000398698;SWISSPROT_AC_OLD:O43647;SWISSPROT_AC_OLD:Q9P1Q2;SWISSPROT_AC_OLD:Q9UIV3;SMR:P01375;Gen…
496219	LPA -- IL-6	association	Pubmed 2006:16498607;Pubmed 2004:15036242;Pubmed 2004:15222632;Pubmed 2002:12160523;Pubmed 2007:17723116;Pubmed 1996:8878554;Pubmed 1999:10567380;	<b>IL-6</b> inversely correlated with <b>lipoprotein(a)</b> (r = -0.321 at T1) and LDL-cholesterol (r = -0.418 at T1).[Pubmed 2006:16498607];Although temporal associations did not indicate causality, these data provide a hypothesis to explain the inverse relationship between <b>lipoprotein(a)</b> and <b>IL-6</b>.[Pubmed 2006:16498607];This result suggests a prothrombotic association of <b>lipopro…	4343077	Gene	LPA	AK38;APOA;lipoprotein(a);LP;LPA;ak 38;apo a;apo alpha;Apo(a);apo(a)-isoform;apo(a)-type;apo(a)isoform;apo-(a);apo-a;apo-alpha;Apolipoprotein(a);apolipoprotein(a)-isoform;apolipoprotein-(a);EC 3.4.21.-;lipoprotein(a)--an;lipoprotein-(a);lp a;lp alpha;Lp(a);lp(a)--an;lp(a-);lp(alpha);lp-(a);lp-a;lp-alpha;lpa-type;	GeneID:4018;Ensembl:ENSG00000198670;HGNC:HGNC:6667;MIM:152200;Vega:OTTHUMG00000015956;protein_accession:AAB66587.2;protein_accession:AAF03676.1;protein_accession:AAF03678.1;protein_accession:AAF03680.1;protein_accession:AAK74187.1;protein_accession:ABF47086.1;protein_accession:CAA29618.1;protein_accession:EAW47596.1;protein_accession:NP_005568.2;protein_accession:P08519.1;protein_gi:114062;protei…	197638	Protein	IL-6	B-cell stimulatory factor 2;BSF-2;CDF;CTL differentiation factor;Hybridoma growth factor;IFN-beta-2;IFNB2;IL-6;IL6;Interferon beta-2;Interleukin-6;b cell stimulatory factor 2;b cell stimulatory factor-2;b-cell stimulatory factor-2;bsf- 2;BSF2;HGF;HSF;hsf-type;ifn beta 2;ifn-beta 2;ifn-beta2;il - 6;il -- 6;il -6;il 6;il- 6;il--6;il-6-type;il-vi;il6-type;interferon beta 2;interferon beta2;interfero…	SWISSPROT_AC:P05231;SWISSPROT_ID:IL6_HUMAN;EMBL:AF372214;EMBL:BC015511;EMBL:M14584;EMBL:M18403;EMBL:M29150;EMBL:M54894;EMBL:S56892;EMBL:X04402;EMBL:X04403;EMBL:X04430;EMBL:X04602;EMBL:Y00081;RefSeq:NP_000591.1;RefSeq:XP_011513692.1;ProteinModelPortal:P05231;STRING:9606.ENSP00000258743;SWISSPROT_AC_OLD:Q9UCU2;SWISSPROT_AC_OLD:Q9UCU3;SWISSPROT_AC_OLD:Q9UCU4;SMR:P05231;GeneID:3569;KEGG:hsa:3569;PIR:…
496258	MMP2 -- TGFB1	association	Pubmed:14666694;Pubmed 2013:23810214;Pubmed 1995:7616276;Pubmed 1996:8923213;Pubmed 1999:9950685;Pubmed 1997:9137090;Pubmed 1997:9247226;Pubmed 1998:9663433;Pubmed 1998:9727371;Pubmed 2005:15632190;Pubmed 2005:15866642;	<b>TGF-beta 1</b> enhanced the <b>MMP-2</b> production from fibroblasts.[Pubmed:14666694];the trend is to promote a reduction in Col-1 and <b>TGF-beta1</b> but up-regulation of <b>MMP-2</b> expression.[Pubmed 2013:23810214];Transforming growth factor-beta 1 (<b>TGF beta 1</b>) upregulated <b>gelatinase A</b> and matrilysin genes in some cell lines, and there were no clear responses from any MMP a…	4343308	Gene	MMP2	CLG4;CLG4A;matrix metallopeptidase 2;MMP-2;MMP-II;MMP2;MONA;TBE-1;72 kDa gelatinase;72 kda gelatinase-type;72 kda type gelatinase;72 kDa type IV collagenase;72 kda-gelatinase;72 kda-type iv collagenase;72-kda gelatinase;72-kda type iv collagenase;72-kda type iv-collagenase;72-kda type-iv collagenase;clg 4;clg-4;EC 3.4.24.24;Gelatinase A;gelatinase type a;gelatinase-a;matrix metallopeptidase-2;Mat…	SWISSPROT_AC:P08253;SWISSPROT_ID:MMP2_HUMAN;GeneID:4313;Ensembl:ENSG00000087245;HGNC:HGNC:7166;MIM:120360;Vega:OTTHUMG00000133202;protein_accession:AAA35701.1;protein_accession:AAA52027.1;protein_accession:AAA52028.1;protein_accession:AAH02576.1;protein_accession:AAU10089.1;protein_accession:ABD38929.1;protein_accession:ABM82878.1;protein_accession:ABM86064.1;protein_accession:BAG35588.1;protein_…	484813	Protein	TGFB1	TGF-beta-1;TGFB;TGFB1;Transforming growth factor beta-1;CED;DPD1;LAP;lap-type;tgf -beta 1;tgf -beta1;tgf b 1;tgf b-1;tgf beta 1;tgf beta i;tgf beta type 1;tgf beta type i;tgf beta-1;tgf beta-type 1;tgf beta1;tgf- b 1;tgf- beta 1;tgf- beta1;tgf-b 1;tgf-beta 1;tgf-beta i;tgf-beta isoform 1;tgf-beta type 1;tgf-beta type i;tgf-beta type-i;tgf-beta's 1;tgf-beta-i;tgf-beta1;tgf-beta1-type;tgf-betai;tgf…	SWISSPROT_AC:P01137;SWISSPROT_ID:TGFB1_HUMAN;EMBL:AK291907;EMBL:BC000125;EMBL:BC001180;EMBL:BC022242;EMBL:BT007245;EMBL:CH471126;EMBL:M38449;EMBL:X02812;EMBL:X05839;EMBL:X05840;EMBL:X05843;EMBL:X05844;EMBL:X05849;EMBL:X05850;RefSeq:NP_000651.3;ProteinModelPortal:P01137;STRING:9606.ENSP00000221930;SWISSPROT_AC_OLD:A8K792;SWISSPROT_AC_OLD:Q9UCG4;SMR:P01137;GeneID:7040;KEGG:hsa:7040;PIR:A27513;eggNO…
496397	EGR1 -- TNF	association	Pubmed 1996:8813113;Pubmed 2010:20653771;Pubmed 1998:9542779;	Intratumoral injection of an adenoviral vector containing radiation-inducible DNA sequences of the <b>Egr-1</b> promoter linked to a cDNA encoding <b>tumor necrosis factor</b> (TNF) alpha (Ad.Egr-TNF) enhances the tumoricidal action of ionizing radiation in a human epidermoid carcinoma xenograft (SQ-20B).[Pubmed 1996:8813113];Our results showed that CSE induces Egr-1 expression via MAPK pathway i…	4341382	Gene	EGR1	AT225;early growth response 1;EGR1;G0S30;KROX-24;NGFI-A;TIS8;ZIF-268;ZNF225;early growth response -1;Early growth response protein 1;early growth response protein-1;early growth response-1;early growth response1;early growth-response protein 1;early-growth response 1;early-growth response protein 1;early-growth response-1;egr 1;EGR-1;egr-i;krox 24;KROX24;Nerve growth factor-induced protein A;ngfi…	SWISSPROT_AC:P18146;SWISSPROT_ID:EGR1_HUMAN;GeneID:1958;Ensembl:ENSG00000120738;HGNC:HGNC:3238;MIM:128990;Vega:OTTHUMG00000129197;protein_accession:AAA35815.1;protein_accession:AAH73983.1;protein_accession:ACE86880.1;protein_accession:ACE87567.1;protein_accession:AIR76490.1;protein_accession:BAG60386.1;protein_accession:BAG62672.1;protein_accession:CAA36777.1;protein_accession:CAB46678.1;protein_…	492131	Protein	TNF	Cachectin;TNF;TNF-a;TNF-alpha;TNFA;TNFSF2;Tumor necrosis factor;Tumor necrosis factor ligand superfamily member 2;chain-tnf;DIF;dif-type;factor - tumor necrosis;factor of the tumor necrosis;factor of the tumor-necrosis;factor of tumor necrosis;factor tumor necrosis;factor-tumor necrosis;necrosis factor-tumor;necrosis tumor factor;tnf - a;tnf - alpha;tnf -a;tnf -alpha;tnf a;tnf alpha;tnf- a;tnf- a…	SWISSPROT_AC:P01375;SWISSPROT_ID:TNFA_HUMAN;EMBL:AB088112;EMBL:AF043342;EMBL:AF098751;EMBL:AF129756;EMBL:AY066019;EMBL:AY214167;EMBL:BA000025;EMBL:BC028148;EMBL:M10988;EMBL:M16441;EMBL:M26331;EMBL:X01394;EMBL:X02910;EMBL:Y14768;EMBL:Z15026;RefSeq:NP_000585.2;ProteinModelPortal:P01375;STRING:9606.ENSP00000398698;SWISSPROT_AC_OLD:O43647;SWISSPROT_AC_OLD:Q9P1Q2;SWISSPROT_AC_OLD:Q9UIV3;SMR:P01375;Gen…
497194	ADM -- IL-1 beta	association	Pubmed 2000:10845623;Pubmed 1997:9396051;Pubmed 2003:14499284;Pubmed 1991:1889248;	IFN-gamma and <b>IL-1beta</b> induced <b>ADM</b> expression in ARPE-19 cells.[Pubmed 2000:10845623];Treatment of T98G cells with interferon gamma or <b>interleukin 1 beta</b> increased the expression levels of <b>ADM</b> mRNA and the IR-ADM concentrations in the cultured media, whereas tumor necrosis factor alpha decreased them in a dose-dependent manner.[Pubmed 1997:9396051];A combination of thr…	4339910	Gene	ADM	ADM;adrenomedullin;AM;PAMP;ADML;am-an;am-type;pamp-type;	SWISSPROT_AC:P35318;SWISSPROT_ID:ADML_HUMAN;GeneID:133;Ensembl:ENSG00000148926;HGNC:HGNC:259;MIM:103275;Vega:OTTHUMG00000165907;protein_accession:AAC60642.1;protein_accession:AAH15961.1;protein_accession:AAP35548.1;protein_accession:AAZ38717.1;protein_accession:BAA03589.1;protein_accession:BAA07756.1;protein_accession:BAG35740.1;protein_accession:CAG46792.1;protein_accession:CBX47636.1;protein_ac…	197391	Protein	IL-1 beta	Catabolin;IL-1 beta;IL1B;IL1F2;Interleukin-1 beta;1 beta interleukin;1 beta-interleukin;1-beta interleukin;il - 1beta;il -1;il -1b;il -1beta;il 1;il 1 beta;il 1-beta;il 1b;il 1beta;il type i;il- 1;il- 1 beta;il- 1b;il- 1beta;il- i;il--1;il--1 beta;IL-1;il-1 -beta;il-1 b;il-1-b;il-1-type;il-1beta;il-i;il-i beta;il-ibeta;il-type 1;IL1-BETA;interleukin - 1 beta;interleukin -1 b;interleukin -1 beta;i…	SWISSPROT_AC:P01584;SWISSPROT_ID:IL1B_HUMAN;EMBL:AC079753;EMBL:AY137079;EMBL:BC008678;EMBL:BN000002;EMBL:BT007213;EMBL:CH471217;EMBL:CR407679;EMBL:K02770;EMBL:M15330;EMBL:M15840;EMBL:M54933;EMBL:X02532;EMBL:X04500;EMBL:X56087;RefSeq:NP_000567.1;ProteinModelPortal:P01584;STRING:9606.ENSP00000263341;SWISSPROT_AC_OLD:Q53X59;SWISSPROT_AC_OLD:Q53XX2;SWISSPROT_AC_OLD:Q7M4S7;SWISSPROT_AC_OLD:Q7RU01;SWIS…
497802	GCK -- Insulin	association	Pubmed 2002:12475782;Pubmed 2007:17360975;Pubmed 1996:8630009;Pubmed 1996:8679719;Pubmed 2009:18612599;Pubmed 2009:19173678;Pubmed 2009:19279382;Pubmed 1999:10455021;Pubmed 1997:9088772;Pubmed 1998:9653619;Pubmed 1998:9710443;	Mathematical modeling of the kinetic data of recombinant human wild-type and mutant GK accurately predicts the effects of <b>GK</b> mutations on the threshold of glucose-stimulated <b>insulin</b> release and glucose homeostasis.[Pubmed 2002:12475782];Because <b>glucokinase</b> is a metabolic sensor involved in the regulated release of <b>insulin</b>, we have investigated the acute actions of nove…	4341958	Gene	GCK	FGQTL3;GCK;GK;GLK;glucokinase;HHF3;HK4;HKIV;HXKP;LGLK;MODY2;EC 2.7.1.2;hexokinase 4;hexokinase iv;Hexokinase type IV;Hexokinase-4;Hexokinase-D;hexokinase-iv;hhf 3;HK IV;hk-4;hk-iv;HXK4;mody 2;mody subtype 2;mody type 2;mody-2;	SWISSPROT_AC:P35557;SWISSPROT_ID:HXK4_HUMAN;GeneID:2645;Ensembl:ENSG00000106633;HGNC:HGNC:4195;MIM:138079;Vega:OTTHUMG00000022903;protein_accession:AAA51824.1;protein_accession:AAA52562.1;protein_accession:AAB59563.1;protein_accession:AAB97680.1;protein_accession:AAH01890.1;protein_accession:AAP35711.1;protein_accession:ABM84761.1;protein_accession:ABS31137.1;protein_accession:AGA96145.1;protein_…	200308	Protein	Insulin	INS;Insulin;an-ins;IDDM;iddm 1;iddm 2;iddm type 1;iddm-1;iddm-2;iddm-type;IDDM1;IDDM2;ILPR;ins-type;insulin--an;insulin-chain;insulin-type;IRDN;mody-x;MODY10;type-insulin;	SWISSPROT_AC:P01308;SWISSPROT_ID:INS_HUMAN;EMBL:AJ009655;EMBL:AY138590;EMBL:AY899304;EMBL:BC005255;EMBL:BT006808;EMBL:CH471158;EMBL:J00265;EMBL:L15440;EMBL:M10039;EMBL:V00565;EMBL:X70508;RefSeq:NP_000198.1;RefSeq:NP_001172026.1;RefSeq:NP_001172027.1;RefSeq:NP_001278826.1;ProteinModelPortal:P01308;STRING:9606.ENSP00000250971;SWISSPROT_AC_OLD:Q5EEX2;SMR:P01308;GeneID:3630;KEGG:hsa:3630;PIR:A93222;e…
498073	CCL11 -- IL-1 beta	association	Pubmed 2001:11597922;Pubmed 2004:15336943;Pubmed 1999:10351942;Pubmed 1997:9120022;	IL-4 inhibited <b>eotaxin</b> and MCP-4 mRNA expression induced by <b>IL-1 beta</b> and tumor necrosis factor-alpha in PBMCs but did not significantly inhibit expression in epithelial cells.[Pubmed 2001:11597922];Using quantitative real-time reverse transcription-polymerase chain reaction, the expression of GRO-alpha, -beta and -gamma, interleukin-8 and <b>eotaxin</b> by <b>interleukin-1beta</b> …	4344921	Gene	CCL11	C-C motif chemokine ligand 11;CCL11;SCYA11;C-C motif chemokine 11;c-c motif chemokine-11;ccl 11;ccl-11;chemokine c-c motif ligand 11;Eosinophil chemotactic protein;Eotaxin;scya 11;Small-inducible cytokine A11;	SWISSPROT_AC:P51671;SWISSPROT_ID:CCL11_HUMAN;GeneID:6356;Ensembl:ENSG00000172156;HGNC:HGNC:10610;MIM:601156;Vega:OTTHUMG00000132884;protein_accession:AAA98957.1;protein_accession:AAC50369.1;protein_accession:AAC51297.1;protein_accession:AAH17850.1;protein_accession:ABK41951.1;protein_accession:ABM82895.1;protein_accession:ABM86084.1;protein_accession:CAA93258.1;protein_accession:CAA99997.1;protei…	197391	Protein	IL-1 beta	Catabolin;IL-1 beta;IL1B;IL1F2;Interleukin-1 beta;1 beta interleukin;1 beta-interleukin;1-beta interleukin;il - 1beta;il -1;il -1b;il -1beta;il 1;il 1 beta;il 1-beta;il 1b;il 1beta;il type i;il- 1;il- 1 beta;il- 1b;il- 1beta;il- i;il--1;il--1 beta;IL-1;il-1 -beta;il-1 b;il-1-b;il-1-type;il-1beta;il-i;il-i beta;il-ibeta;il-type 1;IL1-BETA;interleukin - 1 beta;interleukin -1 b;interleukin -1 beta;i…	SWISSPROT_AC:P01584;SWISSPROT_ID:IL1B_HUMAN;EMBL:AC079753;EMBL:AY137079;EMBL:BC008678;EMBL:BN000002;EMBL:BT007213;EMBL:CH471217;EMBL:CR407679;EMBL:K02770;EMBL:M15330;EMBL:M15840;EMBL:M54933;EMBL:X02532;EMBL:X04500;EMBL:X56087;RefSeq:NP_000567.1;ProteinModelPortal:P01584;STRING:9606.ENSP00000263341;SWISSPROT_AC_OLD:Q53X59;SWISSPROT_AC_OLD:Q53XX2;SWISSPROT_AC_OLD:Q7M4S7;SWISSPROT_AC_OLD:Q7RU01;SWIS…
498751	TGFB1 -- Ang II	association	Pubmed:16178483;Pubmed 2002:12107734;Pubmed 2000:10912457;Pubmed 2009:19273389;Pubmed 1997:9261254;Pubmed 2005:15841463;	Previous studies have demonstrated that <b>angiotensin II</b> (AII) increases expression of <b>TGF-beta1</b> in a number of different cell types;[Pubmed:16178483];<b>Angiotensin II</b> induces human <b>TGF-beta 1</b> promoter activation: similarity to hyperglycaemia.[Pubmed 2002:12107734];Because previous in vitro studies demonstrated the angiotensin II (<b>ang II</b>)-mediated up-regulation of t…	4345519	Gene	TGFB1	CED;DPD1;LAP;TGFB;TGFB1;TGFbeta;transforming growth factor beta 1;lap-type;tgf -beta 1;tgf -beta1;tgf b 1;tgf b-1;tgf beta 1;tgf beta i;tgf beta type 1;tgf beta type i;tgf beta-1;tgf beta-type 1;tgf beta1;tgf- b 1;tgf- beta 1;tgf- beta1;tgf-b 1;tgf-beta 1;tgf-beta i;tgf-beta isoform 1;tgf-beta type 1;tgf-beta type i;tgf-beta type-i;tgf-beta's 1;TGF-beta-1;tgf-beta-i;tgf-beta1;tgf-beta1-type;tgf-b…	SWISSPROT_AC:P01137;SWISSPROT_ID:TGFB1_HUMAN;GeneID:7040;Ensembl:ENSG00000105329;HGNC:HGNC:11766;MIM:190180;Vega:OTTHUMG00000182760;protein_accession:AAA36735.1;protein_accession:AAH00125.1;protein_accession:AAH01180.1;protein_accession:AAH22242.1;protein_accession:AAL27646.2;protein_accession:AAN86616.1;protein_accession:AAP35909.1;protein_accession:AAQ18641.1;protein_accession:AAT77143.1;protei…	17470	Protein	Ang II	Ang II;Angiotensin 1-8;Angiotensin II;Angiotensin-2;ang -2;ang 2;ang ii-type;ang type 2;ang type-2;ang- 2;ang- ii;ang-ii;	TMP_SWISSPROT_AC:P01019_Ang II;PARENT_SWISSPROT_AC:P01019;PARENT_SWISSPROT_ID:ANGT_HUMAN;
499202	IAPP -- BCL2	association	Pubmed 2011:21163363;Pubmed 1997:9256286;	Further molecular analysis showed that <b>hIAPP</b> induced changes in the expression of <b>Bcl-2</b> family members, release of cytochrome c and apoptosis-inducing factor (AIF) from mitochondria into cytosol, activation of caspases and cleavage of poly (ADP-ribose) polymerase.[Pubmed 2011:21163363];Despite the identification of several new apoptosis inhibitors related to <b>bcl-2</b> or to the b…	4342575	Gene	IAPP	DAP;IAP;IAPP;islet amyloid polypeptide;Amylin;dap-type;Diabetes-associated peptide;iap-type;Insulinoma amyloid peptide;islet-amyloid polypeptide;polypeptide islet amyloid;	SWISSPROT_AC:P10997;SWISSPROT_ID:IAPP_HUMAN;GeneID:3375;Ensembl:ENSG00000121351;HGNC:HGNC:5329;MIM:147940;Vega:OTTHUMG00000169128;protein_accession:AAA35524.1;protein_accession:AAA35983.1;protein_accession:AAA51728.1;protein_accession:AAA52281.1;protein_accession:AAI11850.1;protein_accession:ABG27010.1;protein_accession:CAA33031.1;protein_accession:CAA33032.1;protein_accession:CAA33033.1;protein_…	43291	Protein	BCL2	Apoptosis regulator Bcl-2;BCL2;apoptosis regulator bcl2;apoptosis regulator of the bcl-2;apoptosis-regulator bcl-2;bcl - 2;bcl -2;bcl 2;bcl- 2;Bcl-2;bcl-2-type;bcl2 apoptosis regulator;BCL2, apoptosis regulator;bcl2--an;PPP1R50;regulator of apoptosis bcl-2;	SWISSPROT_AC:P10415;SWISSPROT_ID:BCL2_HUMAN;EMBL:AC021803;EMBL:AC022726;EMBL:AY220759;EMBL:BC027258;EMBL:CH471096;EMBL:M13994;EMBL:M13995;EMBL:M14745;EMBL:S72602;EMBL:X06487;RefSeq:NP_000624.2;RefSeq:NP_000648.2;ProteinModelPortal:P10415;STRING:9606.ENSP00000329623;SWISSPROT_AC_OLD:C9JHD5;SWISSPROT_AC_OLD:P10416;SWISSPROT_AC_OLD:Q13842;SWISSPROT_AC_OLD:Q16197;SMR:P10415;GeneID:596;KEGG:hsa:596;PI…
499884	TGFB1 -- IL-2	association	Pubmed:8675229;Pubmed 2001:11418694;Pubmed 1994:7912547;Pubmed 1994:8162612;Pubmed 1994:8193369;Pubmed 2008:18679768;Pubmed 1997:9418186;Pubmed 1990:2384664;Pubmed 2005:15821665;	We show here that human <b>TGF-beta 1</b> inhibited stationary cultures of <b>IL-2</b> dependent CD4+ bovine lymphoblastoid T cells (BLTC) by down-regulating their IL-2 receptor (IL-2R) expression, arresting cells in the G0/G1 compartment of the cell cycle, and inducing these cells to undergo apoptosis.[Pubmed:8675229];<b>IL-2</b> responses are susceptible to suppression by <b>TGFbeta</b>, a cyto…	4345519	Gene	TGFB1	CED;DPD1;LAP;TGFB;TGFB1;TGFbeta;transforming growth factor beta 1;lap-type;tgf -beta 1;tgf -beta1;tgf b 1;tgf b-1;tgf beta 1;tgf beta i;tgf beta type 1;tgf beta type i;tgf beta-1;tgf beta-type 1;tgf beta1;tgf- b 1;tgf- beta 1;tgf- beta1;tgf-b 1;tgf-beta 1;tgf-beta i;tgf-beta isoform 1;tgf-beta type 1;tgf-beta type i;tgf-beta type-i;tgf-beta's 1;TGF-beta-1;tgf-beta-i;tgf-beta1;tgf-beta1-type;tgf-b…	SWISSPROT_AC:P01137;SWISSPROT_ID:TGFB1_HUMAN;GeneID:7040;Ensembl:ENSG00000105329;HGNC:HGNC:11766;MIM:190180;Vega:OTTHUMG00000182760;protein_accession:AAA36735.1;protein_accession:AAH00125.1;protein_accession:AAH01180.1;protein_accession:AAH22242.1;protein_accession:AAL27646.2;protein_accession:AAN86616.1;protein_accession:AAP35909.1;protein_accession:AAQ18641.1;protein_accession:AAT77143.1;protei…	197509	Protein	IL-2	Aldesleukin;IL-2;IL2;Interleukin-2;T-cell growth factor;TCGF;chain-il-2;growth factor t-cell;il - 2;il -2;il 2;il ii;il- 2;il-2-type;il-ii;interleukin -2;interleukin 2;interleukin ii;interleukin- 2;interleukin2;lymphokine;t cell growth factor;t cell-growth factor;t-cell growth-factor;t-cell-growth-factor;	SWISSPROT_AC:P60568;SWISSPROT_ID:IL2_HUMAN;EMBL:AF359939;EMBL:BC066255;EMBL:BC066257;EMBL:BC070338;EMBL:J00264;EMBL:K02056;EMBL:M13879;EMBL:M22005;EMBL:M33199;EMBL:S77834;EMBL:S82692;EMBL:V00564;EMBL:X00695;EMBL:X01586;RefSeq:NP_000577.2;ProteinModelPortal:P60568;STRING:9606.ENSP00000226730;SWISSPROT_AC_OLD:P01585;SMR:P60568;GeneID:3558;KEGG:hsa:3558;PIR:A01849;eggNOG:ENOG410J049;eggNOG:ENOG41119…
500182	F3 -- IL-6	association	Pubmed 2006:16608083;Pubmed 2004:15118533;Pubmed 2004:15350843;Pubmed 1993:8218855;Pubmed 2012:22107344;Pubmed 2000:10733012;Pubmed 2000:10980636;Pubmed 1997:9437185;Pubmed 2003:12682447;Pubmed 2003:12960603;Pubmed 2003:14636296;Pubmed 2005:15795541;	Expression of <b>tissue factor</b> induced by <b>IL-6</b> in HUVEC.[Pubmed 2006:16608083];The expression of <b>TF</b> mRNA induced by <b>IL-6</b> was evidently detected from 6 h to 48 h.[Pubmed 2006:16608083];The increase of <b>TF</b> mRNA expression in HUVECs induced by <b>IL-6</b> could play an important role in the modulation of blood coagulation disorder and in the mechanism related to coagul…	4341533	Gene	F3	CD142;coagulation factor III, tissue factor;F3;TF;TFA;CD142 antigen;coagulation factor 3;Coagulation factor III;factor of the tissue;factor of tissue;factor tissue;factor--tissue;factor-tissue;Thromboplastin;Tissue factor;tissue-factor;	SWISSPROT_AC:P13726;SWISSPROT_ID:TF_HUMAN;GeneID:2152;Ensembl:ENSG00000117525;HGNC:HGNC:3541;MIM:134390;Vega:OTTHUMG00000010716;protein_accession:AAA36734.1;protein_accession:AAA61150.1;protein_accession:AAA61151.1;protein_accession:AAA61152.1;protein_accession:AAH11029.1;protein_accession:AAN01236.1;protein_accession:AAO61150.1;protein_accession:AAO61151.1;protein_accession:AAO61152.1;protein_ac…	197638	Protein	IL-6	B-cell stimulatory factor 2;BSF-2;CDF;CTL differentiation factor;Hybridoma growth factor;IFN-beta-2;IFNB2;IL-6;IL6;Interferon beta-2;Interleukin-6;b cell stimulatory factor 2;b cell stimulatory factor-2;b-cell stimulatory factor-2;bsf- 2;BSF2;HGF;HSF;hsf-type;ifn beta 2;ifn-beta 2;ifn-beta2;il - 6;il -- 6;il -6;il 6;il- 6;il--6;il-6-type;il-vi;il6-type;interferon beta 2;interferon beta2;interfero…	SWISSPROT_AC:P05231;SWISSPROT_ID:IL6_HUMAN;EMBL:AF372214;EMBL:BC015511;EMBL:M14584;EMBL:M18403;EMBL:M29150;EMBL:M54894;EMBL:S56892;EMBL:X04402;EMBL:X04403;EMBL:X04430;EMBL:X04602;EMBL:Y00081;RefSeq:NP_000591.1;RefSeq:XP_011513692.1;ProteinModelPortal:P05231;STRING:9606.ENSP00000258743;SWISSPROT_AC_OLD:Q9UCU2;SWISSPROT_AC_OLD:Q9UCU3;SWISSPROT_AC_OLD:Q9UCU4;SMR:P05231;GeneID:3569;KEGG:hsa:3569;PIR:…
500762	POMC -- NPY	association	Pubmed 2011:19946251;Pubmed 2011:21653818;Pubmed 1998:9519731;	Nevertheless, energy intake is not increased as expected due to a persistent activation of the <b>proopiomelanocortin</b> (POMC) system (anorexigenic) paralleled by a decreased activity of the <b>neuropeptide Y</b> (NPY, orexigenic) neurons.[Pubmed 2011:19946251];Food intake was positively correlated with <b>NPY</b> and AgRP mRNA expression but negatively correlated with <b>POMC</b> mRNA expressi…	4344169	Gene	POMC	ACTH;CLIP;LPH;MSH;NPP;POC;POMC;proopiomelanocortin;clip-type;COLI;Corticotropin-lipotropin;msh-isoform;npp-type;pro opiomelanocortin;pro- opiomelanocortin;Pro-opiomelanocortin;	SWISSPROT_AC:P01189;SWISSPROT_ID:COLI_HUMAN;GeneID:5443;Ensembl:ENSG00000115138;HGNC:HGNC:9201;MIM:176830;Vega:OTTHUMG00000094764;protein_accession:AAA35799.1;protein_accession:AAA60139.1;protein_accession:AAA60140.1;protein_accession:AAB59621.1;protein_accession:AAC60644.1;protein_accession:AAH65832.1;protein_accession:AAV38721.1;protein_accession:AAY24354.1;protein_accession:ABI63371.1;protein_…	280275	Protein	NPY	NPY;Pro-neuropeptide Y;neuropeptide Y;neuropeptide--y;neuropeptide-y;npy--an;npy-type;PYY4;y neuropeptide;	SWISSPROT_AC:P01303;SWISSPROT_ID:NPY_HUMAN;EMBL:AC004485;EMBL:BC029497;EMBL:K01911;EMBL:M14296;EMBL:M14297;EMBL:M14298;EMBL:M15789;RefSeq:NP_000896.1;ProteinModelPortal:P01303;STRING:9606.ENSP00000242152;SMR:P01303;GeneID:4852;KEGG:hsa:4852;PIR:A25198;eggNOG:ENOG410J0KC;eggNOG:ENOG41128I2;UniGene:Hs.1832;GO:GO:0001664;GO:GO:0001878;GO:GO:0004930;GO:GO:0005102;GO:GO:0005184;GO:GO:0005246;GO:GO:000…
500764	POMC -- Leptin	association	Pubmed 2013:23118421;Pubmed 2013:23493373;Pubmed 2002:11857934;Pubmed 2008:18439911;Pubmed 2008:18703637;Pubmed 2007:17872366;Pubmed 2011:21653818;Pubmed 2010:20176366;Pubmed 2010:20463183;Pubmed 2009:19470705;Pubmed 2003:14513068;Pubmed 1998:9519731;Pubmed 2005:15812563;Pubmed 2005:16222047;	<b>Leptin</b> suppresses appetite by modulating the expression of hypothalamic neuropeptides including <b>proopiomelanocortin</b> (POMC) and agouti-related peptide (AgRP).[Pubmed 2013:23118421];Females exposed to the high BPA dose were heavier, ate more, and had increased adiposity and <b>leptin</b> concentrations with reduced <b>proopiomelanocortin</b> mRNA expression in the ARC when consuming a…	4344169	Gene	POMC	ACTH;CLIP;LPH;MSH;NPP;POC;POMC;proopiomelanocortin;clip-type;COLI;Corticotropin-lipotropin;msh-isoform;npp-type;pro opiomelanocortin;pro- opiomelanocortin;Pro-opiomelanocortin;	SWISSPROT_AC:P01189;SWISSPROT_ID:COLI_HUMAN;GeneID:5443;Ensembl:ENSG00000115138;HGNC:HGNC:9201;MIM:176830;Vega:OTTHUMG00000094764;protein_accession:AAA35799.1;protein_accession:AAA60139.1;protein_accession:AAA60140.1;protein_accession:AAB59621.1;protein_accession:AAC60644.1;protein_accession:AAH65832.1;protein_accession:AAV38721.1;protein_accession:AAY24354.1;protein_accession:ABI63371.1;protein_…	219985	Protein	Leptin	LEP;Leptin;OB;Obese protein;Obesity factor;OBS;factor obesity;factor of obesity;LEPD;leptin--an;leptin-type;obesity--factor;protein obese;	SWISSPROT_AC:P41159;SWISSPROT_ID:LEP_HUMAN;EMBL:AF008123;EMBL:AY996373;EMBL:BC060830;EMBL:BC069452;EMBL:BC069527;EMBL:D49487;EMBL:D63519;EMBL:D63710;EMBL:U18915;EMBL:U43415;EMBL:U43653;RefSeq:NP_000221.1;RefSeq:XP_005250397.1;ProteinModelPortal:P41159;STRING:9606.ENSP00000312652;SWISSPROT_AC_OLD:O15158;SWISSPROT_AC_OLD:Q56A88;SMR:P41159;GeneID:3952;KEGG:hsa:3952;PIR:A38952;PIR:I53166;eggNOG:ENOG4…
500796	POMC -- Neuropeptide Y	association	Pubmed 2011:19946251;Pubmed 2011:21653818;Pubmed 1998:9519731;	Nevertheless, energy intake is not increased as expected due to a persistent activation of the <b>proopiomelanocortin</b> (POMC) system (anorexigenic) paralleled by a decreased activity of the <b>neuropeptide Y</b> (NPY, orexigenic) neurons.[Pubmed 2011:19946251];Food intake was positively correlated with <b>NPY</b> and AgRP mRNA expression but negatively correlated with <b>POMC</b> mRNA expressi…	4344169	Gene	POMC	ACTH;CLIP;LPH;MSH;NPP;POC;POMC;proopiomelanocortin;clip-type;COLI;Corticotropin-lipotropin;msh-isoform;npp-type;pro opiomelanocortin;pro- opiomelanocortin;Pro-opiomelanocortin;	SWISSPROT_AC:P01189;SWISSPROT_ID:COLI_HUMAN;GeneID:5443;Ensembl:ENSG00000115138;HGNC:HGNC:9201;MIM:176830;Vega:OTTHUMG00000094764;protein_accession:AAA35799.1;protein_accession:AAA60139.1;protein_accession:AAA60140.1;protein_accession:AAB59621.1;protein_accession:AAC60644.1;protein_accession:AAH65832.1;protein_accession:AAV38721.1;protein_accession:AAY24354.1;protein_accession:ABI63371.1;protein_…	280276	Protein	Neuropeptide Y	Neuropeptide tyrosine;Neuropeptide Y;NPY;neuropeptide--y;neuropeptide-tyrosine;neuropeptide-y;npy--an;npy-type;y neuropeptide;	TMP_SWISSPROT_AC:P01303_NPY;PARENT_SWISSPROT_AC:P01303;PARENT_SWISSPROT_ID:NPY_HUMAN;
500889	PLAU -- Insulin	association	Pubmed 1998:9490043;	(a) Constructs consisting of uPA cDNA linked to the cell-specific promoters of the alphaA-crystallin or <b>insulin</b> genes yielded active <b>uPA</b> after transfection into cells where these promoters are thought to be inactive.[Pubmed 1998:9490043];	4344084	Gene	PLAU	ATF;BDPLT5;plasminogen activator, urokinase;PLAU;QPD;u-PA;UPA;URK;activator, the urokinase-type plasminogen;activator, urokinase plasminogen;activator, urokinase type plasminogen;activator, urokinase-plasminogen;activator, urokinase-type plasminogen;EC 3.4.21.73;plasminogen activator, the urokinase;plasminogen activator, the urokinase-type;plasminogen activator, urokinase-type;u- pa;u--pa;U-plasm…	SWISSPROT_AC:P00749;SWISSPROT_ID:UROK_HUMAN;GeneID:5328;Ensembl:ENSG00000122861;HGNC:HGNC:9052;MIM:191840;Vega:OTTHUMG00000018494;protein_accession:AAA61252.1;protein_accession:AAA61253.1;protein_accession:AAA61257.1;protein_accession:AAC97138.1;protein_accession:AAH13575.1;protein_accession:AAK38734.1;protein_accession:AAK53822.1;protein_accession:AAP36055.1;protein_accession:AAV70488.1;protein_…	200308	Protein	Insulin	INS;Insulin;an-ins;IDDM;iddm 1;iddm 2;iddm type 1;iddm-1;iddm-2;iddm-type;IDDM1;IDDM2;ILPR;ins-type;insulin--an;insulin-chain;insulin-type;IRDN;mody-x;MODY10;type-insulin;	SWISSPROT_AC:P01308;SWISSPROT_ID:INS_HUMAN;EMBL:AJ009655;EMBL:AY138590;EMBL:AY899304;EMBL:BC005255;EMBL:BT006808;EMBL:CH471158;EMBL:J00265;EMBL:L15440;EMBL:M10039;EMBL:V00565;EMBL:X70508;RefSeq:NP_000198.1;RefSeq:NP_001172026.1;RefSeq:NP_001172027.1;RefSeq:NP_001278826.1;ProteinModelPortal:P01308;STRING:9606.ENSP00000250971;SWISSPROT_AC_OLD:Q5EEX2;SMR:P01308;GeneID:3630;KEGG:hsa:3630;PIR:A93222;e…
501230	TGFB1 -- IGF-I	association	Pubmed 2006:17053321;Pubmed 2000:10705575;Pubmed 2000:10937620;Pubmed 1998:9462692;Pubmed 1998:9607190;	Effects of <b>insulin-like growth factor I</b> on <b>transforming growth factor beta1</b> induced chondrogenesis of synovium-derived mesenchymal stem cells cultured in a polyglycolic acid scaffold.[Pubmed 2006:17053321];As the <b>TGF-beta 1</b> induced by <b>IGF-1</b> is inactive in the traditionally used mink lung epithelial cell growth inhibition assay, we explored the possible role of IGF-II/M…	4345519	Gene	TGFB1	CED;DPD1;LAP;TGFB;TGFB1;TGFbeta;transforming growth factor beta 1;lap-type;tgf -beta 1;tgf -beta1;tgf b 1;tgf b-1;tgf beta 1;tgf beta i;tgf beta type 1;tgf beta type i;tgf beta-1;tgf beta-type 1;tgf beta1;tgf- b 1;tgf- beta 1;tgf- beta1;tgf-b 1;tgf-beta 1;tgf-beta i;tgf-beta isoform 1;tgf-beta type 1;tgf-beta type i;tgf-beta type-i;tgf-beta's 1;TGF-beta-1;tgf-beta-i;tgf-beta1;tgf-beta1-type;tgf-b…	SWISSPROT_AC:P01137;SWISSPROT_ID:TGFB1_HUMAN;GeneID:7040;Ensembl:ENSG00000105329;HGNC:HGNC:11766;MIM:190180;Vega:OTTHUMG00000182760;protein_accession:AAA36735.1;protein_accession:AAH00125.1;protein_accession:AAH01180.1;protein_accession:AAH22242.1;protein_accession:AAL27646.2;protein_accession:AAN86616.1;protein_accession:AAP35909.1;protein_accession:AAQ18641.1;protein_accession:AAT77143.1;protei…	196367	Protein	IGF-I	IBP1;IGF-I;IGF1;Insulin-like growth factor I;Mechano growth factor;MGF;Somatomedin-C;factor 1-insulin-like growth;factor i-insulin-like growth;factor-1-insulin-like growth;growth factor 1-insulin-like;growth factor i-insulin-like;growth factor-1-insulin-like;IGFI;insulin - like growth factor 1;insulin growth like factor 1;insulin growth like factor-i;insulin growth-like factor 1;insulin like grow…	SWISSPROT_AC:P05019;SWISSPROT_ID:IGF1_HUMAN;EMBL:AC010202;EMBL:AC068648;EMBL:AY260957;EMBL:BC148266;EMBL:CH471054;EMBL:M11568;EMBL:M12659;EMBL:M14153;EMBL:M14154;EMBL:M14155;EMBL:M14156;EMBL:M27544;EMBL:M37484;EMBL:X00173;EMBL:X03420;EMBL:X03421;EMBL:X03422;EMBL:X03563;EMBL:X56773;EMBL:X56774;EMBL:X57025;RefSeq:NP_000609.1;RefSeq:NP_001104754.1;RefSeq:NP_001104755.1;ProteinModelPortal:P05019;STRI…
501419	HNF1A -- HNF1A	association	Pubmed:25575005;Pubmed 2000:10649494;Pubmed 2011:21168233;Pubmed 2010:21120312;Pubmed 1998:9562352;Pubmed 2005:15649097;	Gene defects in the <b>Hepatocyte Nuclear Factor -1 alpha</b> (HNF1a) causes <b>MODY3</b>.[Pubmed:25575005];Mutations in the <b>hepatocyte nuclear factor-1alpha</b> (HNF-1alpha) gene are associated with <b>MODY3</b>.[Pubmed 2000:10649494];<b>MODY 3</b> is caused by mutations in <b>HNF1A</b> gene, an insulin transcription factor, so mutations in this gene are associated with impaired insulin secre…	4345419	Gene	HNF1A	HNF-1A;HNF1;HNF1 homeobox A;HNF1A;IDDM20;LFB1;MODY3;TCF-1;TCF1;factor 1 transcription;factor 1-transcription;factor i transcription;factor-1 transcription;factor-i transcription;factor1 transcription;hepatocyte nuclear factor -1 alpha;hepatocyte nuclear factor 1 alpha;Hepatocyte nuclear factor 1-alpha;hepatocyte nuclear factor 1a;hepatocyte nuclear factor 1alpha;hepatocyte nuclear factor-1 alpha;…	SWISSPROT_AC:P20823;SWISSPROT_ID:HNF1A_HUMAN;GeneID:6927;Ensembl:ENSG00000135100;HGNC:HGNC:11621;MIM:142410;Vega:OTTHUMG00000151015;protein_accession:AAA88077.1;protein_accession:AAC51137.1;protein_accession:AAD14878.1;protein_accession:AAI04909.1;protein_accession:AAI04911.1;protein_accession:ABR09270.1;protein_accession:ABZ92189.1;protein_accession:ACL15377.1;protein_accession:ACL15378.1;protei…	184545	Protein	HNF1A	Hepatocyte nuclear factor 1-alpha;HNF-1-alpha;HNF-1A;HNF1A;LFB1;Liver-specific transcription factor LF-B1;TCF-1;TCF1;Transcription factor 1;factor 1 transcription;factor 1-transcription;factor i transcription;factor-1 transcription;factor-i transcription;factor1 transcription;hepatocyte nuclear factor -1 alpha;hepatocyte nuclear factor 1 alpha;hepatocyte nuclear factor 1a;hepatocyte nuclear facto…	SWISSPROT_AC:P20823;SWISSPROT_ID:HNF1A_HUMAN;EMBL:AC079602;EMBL:BC104908;EMBL:BC104910;EMBL:CH471054;EMBL:EF641294;EMBL:HM116552;EMBL:HM116557;EMBL:HM116558;EMBL:HM449088;EMBL:HM449089;EMBL:M57732;EMBL:U72612;EMBL:U72613;EMBL:U72614;EMBL:U72615;EMBL:U72616;EMBL:U72617;EMBL:U72618;EMBL:X71346;RefSeq:NP_000536.5;RefSeq:NP_001293108.1;ProteinModelPortal:P20823;STRING:9606.ENSP00000257555;SWISSPROT_A…
501717	MPZ -- MPP	association	Pubmed 2013:23811036;Pubmed 2012:22018721;Pubmed 2012:22734905;Pubmed 2010:20461396;Pubmed 2010:20544920;Pubmed 2010:20850974;Pubmed 2009:19629567;Pubmed 1999:10545037;Pubmed 1998:9488160;Pubmed 1998:9595994;	however, recent clinical reports have described cases of <b>CMT1B</b> caused by increased dosage of the <b>MPZ</b> gene, with over-expression of the MPZ protein suspected to be causative of the disorder.[Pubmed 2013:23811036];This study expanded the spectrum of the <b>MPZ</b> mutations and revealed two disparate mechanisms of MPZ mutations associated with a typical <b>CMT1B</b> phenotype.[Pubmed …	4343343	Gene	MPZ	CHM;CMT1;CMT1B;CMT2I;CMT2J;CMT4E;CMTDI3;CMTDID;DSS;HMSNIB;MPP;MPZ;myelin protein zero;P0;cmt1 b;dss--an;myelin p0 protein;myelin p0-protein;Myelin peripheral protein;myelin protein of the peripheral;Myelin protein P0;myelin-protein-zero;MYP0;p0 myelin protein;peripheral myelin protein;protein myelin p0;protein of myelin of the peripheral;protein of peripheral myelin;protein of the peripheral myel…	SWISSPROT_AC:P25189;SWISSPROT_ID:MYP0_HUMAN;GeneID:4359;Ensembl:ENSG00000158887;HGNC:HGNC:7225;MIM:159440;Vega:OTTHUMG00000034341;protein_accession:AAA18981.1;protein_accession:AAA20656.1;protein_accession:AAB28708.1;protein_accession:AAH06491.1;protein_accession:AAP35411.1;protein_accession:ABM86811.1;protein_accession:ABW03829.1;protein_accession:BAA01395.1;protein_accession:BAA03540.1;protein_…	266714	Protein	MPP	MPP;MPZ;Myelin peripheral protein;Myelin protein P0;Myelin protein zero;MYP0;CHM;CMT1;cmt1 b;CMT1B;CMT2I;CMT2J;CMT4E;CMTDI3;CMTDID;DSS;dss--an;HMSNIB;myelin p0 protein;myelin p0-protein;myelin protein of the peripheral;myelin-protein-zero;P0;p0 myelin protein;peripheral myelin protein;protein myelin p0;protein of myelin of the peripheral;protein of peripheral myelin;protein of the peripheral myel…	SWISSPROT_AC:P25189;SWISSPROT_ID:MYP0_HUMAN;EMBL:AK313555;EMBL:AL592295;EMBL:BC006491;EMBL:BT006765;EMBL:CH471121;EMBL:D10537;EMBL:D14720;EMBL:L24893;EMBL:L24894;EMBL:S66705;EMBL:U10017;EMBL:U10018;RefSeq:NP_000521.2;RefSeq:NP_001302420.1;ProteinModelPortal:P25189;STRING:9606.ENSP00000431538;SWISSPROT_AC_OLD:Q16072;SWISSPROT_AC_OLD:Q5VTH4;SWISSPROT_AC_OLD:Q92677;SWISSPROT_AC_OLD:Q9BR67;SMR:P25189…
502406	SULT2A1 -- POMC	association	Pubmed:9734186;Pubmed:9888558;Pubmed 1995:7775616;Pubmed 1995:7883817;Pubmed 1995:7890056;Pubmed 1996:8751729;	Evaluation of biochemical activity showed no endocrinological abnormality in all patients except in two cases of adenoma: the positivity of the 1 mg dexamethasone test, the low serum DHEAS levels and a concordant scintigraphic uptake were consistent with the pre-Cushing syndrome in the first case, whereas the <b>ACTH</b> inhibition revealed by low serum <b>DHEAS</b> levels without other hormonal …	4345329	Gene	SULT2A1	DHEA-ST;DHEAS;HST;hSTa;ST2;ST2A1;ST2A3;STD;sulfotransferase family 2A member 1;SULT2A1;Bile salt sulfotransferase;Dehydroepiandrosterone sulfotransferase;dehydroepiandrosterone-sulfotransferase;dhea st;EC 2.8.2.14;hst a;hst-a;hst-alpha;Hydroxysteroid Sulfotransferase;std--an;Sulfotransferase 2A1;sulfotransferase-2a1;	SWISSPROT_AC:Q06520;SWISSPROT_ID:ST2A1_HUMAN;GeneID:6822;Ensembl:ENSG00000105398;HGNC:HGNC:11458;MIM:125263;Vega:OTTHUMG00000162469;protein_accession:AAA17749.1;protein_accession:AAA17750.1;protein_accession:AAA35758.1;protein_accession:AAA75491.1;protein_accession:AAB23169.2;protein_accession:AAC51353.1;protein_accession:AAH20755.1;protein_accession:ABM82091.1;protein_accession:ABM85272.1;protei…	75856	Protein	POMC	COLI;Corticotropin-lipotropin;POMC;Pro-opiomelanocortin;ACTH;CLIP;clip-type;LPH;MSH;msh-isoform;NPP;npp-type;POC;pro opiomelanocortin;pro- opiomelanocortin;proopiomelanocortin;	SWISSPROT_AC:P01189;SWISSPROT_ID:COLI_HUMAN;EMBL:AC012457;EMBL:BC065832;EMBL:CH471053;EMBL:J00291;EMBL:J00292;EMBL:M25896;EMBL:M38297;EMBL:V01510;RefSeq:NP_000930.1;RefSeq:NP_001030333.1;RefSeq:NP_001306133.1;RefSeq:NP_001306134.1;ProteinModelPortal:P01189;STRING:9606.ENSP00000264708;SWISSPROT_AC_OLD:P78442;SWISSPROT_AC_OLD:Q53T23;SWISSPROT_AC_OLD:Q9UD39;SWISSPROT_AC_OLD:Q9UD40;SMR:P01189;GeneID:…
504193	UCP2 -- TNF	association	Pubmed 2000:10969838;Pubmed 1999:10092993;	Because it is known that TNF-alpha induces apoptosis of adipocytes and upregulates UCP2 mRNA, a marked increase of <b>TNF-alpha</b> mRNA with an increase of <b>UCP2</b> in adipocytes caused CLA-induced apoptosis.[Pubmed 2000:10969838];To investigate functional modulators of uncoupling protein-2 (UCP2) gene expression, we examined the effects of <b>TNF-alpha</b> on <b>UCP2</b> mRNA expression in r…	4345796	Gene	UCP2	BMIQ4;SLC25A8;UCP2;UCPH;uncoupling protein 2;Mitochondrial uncoupling protein 2;mitochondrial uncoupling protein-2;Solute carrier family 25 member 8;UCP 2;ucp- 2;ucp-2;uncoupling of protein-2;uncoupling protein - 2;uncoupling protein type 2;uncoupling protein-2;uncoupling protein2;uncoupling-protein 2;	SWISSPROT_AC:P55851;SWISSPROT_ID:UCP2_HUMAN;GeneID:7351;Ensembl:ENSG00000175567;HGNC:HGNC:12518;MIM:601693;Vega:OTTHUMG00000168095;protein_accession:AAB48411.1;protein_accession:AAB53091.1;protein_accession:AAC39690.1;protein_accession:AAC51336.1;protein_accession:AAD21151.1;protein_accession:AAH11737.1;protein_accession:AAY68217.1;protein_accession:ABM84224.1;protein_accession:ABM87735.1;protein…	492131	Protein	TNF	Cachectin;TNF;TNF-a;TNF-alpha;TNFA;TNFSF2;Tumor necrosis factor;Tumor necrosis factor ligand superfamily member 2;chain-tnf;DIF;dif-type;factor - tumor necrosis;factor of the tumor necrosis;factor of the tumor-necrosis;factor of tumor necrosis;factor tumor necrosis;factor-tumor necrosis;necrosis factor-tumor;necrosis tumor factor;tnf - a;tnf - alpha;tnf -a;tnf -alpha;tnf a;tnf alpha;tnf- a;tnf- a…	SWISSPROT_AC:P01375;SWISSPROT_ID:TNFA_HUMAN;EMBL:AB088112;EMBL:AF043342;EMBL:AF098751;EMBL:AF129756;EMBL:AY066019;EMBL:AY214167;EMBL:BA000025;EMBL:BC028148;EMBL:M10988;EMBL:M16441;EMBL:M26331;EMBL:X01394;EMBL:X02910;EMBL:Y14768;EMBL:Z15026;RefSeq:NP_000585.2;ProteinModelPortal:P01375;STRING:9606.ENSP00000398698;SWISSPROT_AC_OLD:O43647;SWISSPROT_AC_OLD:Q9P1Q2;SWISSPROT_AC_OLD:Q9UIV3;SMR:P01375;Gen…
505243	SAA1 -- IL-1 beta	association	Pubmed 1994:7525085;Pubmed 1999:10219766;	Several cytokines, first of all <b>IL-1</b>, IL-6 and TNF are involved in the induction of <b>SAA</b> synthesis, but the mutual importance of these cytokines seems to be cell-type specific and to vary in various experimental settings.[Pubmed 1994:7525085];The reciprocal treatment, i.e. stimulation of the promoter with IL-6 before <b>IL-1 beta</b> results in significantly less synergistic activati…	4344862	Gene	SAA1	PIG4;SAA;SAA1;SAA2;serum amyloid A1;TP53I4;pig 4;protein serum amyloid a-1;sa a;sa alpha;sa-a;saalpha;Serum amyloid A-1 protein;serum amyloid-a1;	SWISSPROT_AC:P0DJI8;SWISSPROT_ID:SAA1_HUMAN;GeneID:6288;Ensembl:ENSG00000173432;HGNC:HGNC:10513;MIM:104750;Vega:OTTHUMG00000166147;protein_accession:AAA60297.1;protein_accession:AAA64799.1;protein_accession:AAH07022.1;protein_accession:AAI05797.1;protein_accession:ABM83270.1;protein_accession:ABM83365.1;protein_accession:ABM86475.1;protein_accession:ABW03318.1;protein_accession:BAA06768.1;protein…	197391	Protein	IL-1 beta	Catabolin;IL-1 beta;IL1B;IL1F2;Interleukin-1 beta;1 beta interleukin;1 beta-interleukin;1-beta interleukin;il - 1beta;il -1;il -1b;il -1beta;il 1;il 1 beta;il 1-beta;il 1b;il 1beta;il type i;il- 1;il- 1 beta;il- 1b;il- 1beta;il- i;il--1;il--1 beta;IL-1;il-1 -beta;il-1 b;il-1-b;il-1-type;il-1beta;il-i;il-i beta;il-ibeta;il-type 1;IL1-BETA;interleukin - 1 beta;interleukin -1 b;interleukin -1 beta;i…	SWISSPROT_AC:P01584;SWISSPROT_ID:IL1B_HUMAN;EMBL:AC079753;EMBL:AY137079;EMBL:BC008678;EMBL:BN000002;EMBL:BT007213;EMBL:CH471217;EMBL:CR407679;EMBL:K02770;EMBL:M15330;EMBL:M15840;EMBL:M54933;EMBL:X02532;EMBL:X04500;EMBL:X56087;RefSeq:NP_000567.1;ProteinModelPortal:P01584;STRING:9606.ENSP00000263341;SWISSPROT_AC_OLD:Q53X59;SWISSPROT_AC_OLD:Q53XX2;SWISSPROT_AC_OLD:Q7M4S7;SWISSPROT_AC_OLD:Q7RU01;SWIS…
506656	ADRB3 -- Leptin	association	Pubmed 2004:14739355;Pubmed 2007:17910280;Pubmed 2000:10757633;Pubmed 1999:10502846;Pubmed 1998:9867085;	We found no association among hypertension, BMI, and <b>leptin</b> levels with <b>beta3-adrenergic receptor</b> genotypes.[Pubmed 2004:14739355];In this study the association between <b>beta3-adrenoceptor</b> gene polymorphism and serum concentration of <b>leptin</b> with body mass index (BMI) is investigated.[Pubmed 2007:17910280];We measured serum leptin concentrations in a large group of patie…	4339929	Gene	ADRB3	ADRB3;adrenoceptor beta 3;BETA3AR;ADRB3R;adrenergic receptor b3;adrenoceptor beta-3;b3 adrenergic receptor;b3 adrenoceptor;b3 adrenoreceptor;b3-adrenergic receptor;B3AR;beta 3 adrenergic receptor;beta 3 adrenoceptor;beta 3 adrenoreceptor;beta 3-adrenergic receptor;beta 3-adrenergic-receptor;beta 3-adrenoceptor;beta 3-adrenoceptor-subtype;beta 3-adrenoreceptor;beta 3ar;Beta-3 adrenergic receptor;B…	SWISSPROT_AC:P13945;SWISSPROT_ID:ADRB3_HUMAN;GeneID:155;Ensembl:ENSG00000188778;HGNC:HGNC:288;MIM:109691;Vega:OTTHUMG00000164028;protein_accession:AAA35550.1;protein_accession:AAB24837.1;protein_accession:AAH75017.1;protein_accession:AAR37414.1;protein_accession:AAY88743.1;protein_accession:ACL14174.1;protein_accession:ACL14175.1;protein_accession:BAF85722.1;protein_accession:BAG36585.1;protein_a…	219985	Protein	Leptin	LEP;Leptin;OB;Obese protein;Obesity factor;OBS;factor obesity;factor of obesity;LEPD;leptin--an;leptin-type;obesity--factor;protein obese;	SWISSPROT_AC:P41159;SWISSPROT_ID:LEP_HUMAN;EMBL:AF008123;EMBL:AY996373;EMBL:BC060830;EMBL:BC069452;EMBL:BC069527;EMBL:D49487;EMBL:D63519;EMBL:D63710;EMBL:U18915;EMBL:U43415;EMBL:U43653;RefSeq:NP_000221.1;RefSeq:XP_005250397.1;ProteinModelPortal:P41159;STRING:9606.ENSP00000312652;SWISSPROT_AC_OLD:O15158;SWISSPROT_AC_OLD:Q56A88;SMR:P41159;GeneID:3952;KEGG:hsa:3952;PIR:A38952;PIR:I53166;eggNOG:ENOG4…
506677	IL1RN -- Caspase-1	association	Pubmed 1999:10496353;	Overexpression of <b>IL-1ra</b> gene up-regulates <b>interleukin-1beta converting enzyme</b> (ICE) gene expression: possible mechanism underlying IL-1beta-resistance of cancer cells.[Pubmed 1999:10496353];	4342712	Gene	IL1RN	DIRA;ICIL-1RA;IL-1ra;IL-1ra3;IL-1RN;IL1F3;IL1RA;IL1RN;interleukin 1 receptor antagonist;IRAP;MVCD4;Anakinra;antagonist interleukin-1 receptor;antagonist of an interleukin-1 receptor;antagonist of interleukin 1 receptor;antagonist of interleukin-1 receptor;il 1 inhibitor;il 1rn;il-1 inhibitor;il-1-inhibitor;il-1ra 3;il-1ra type iii;IL1 inhibitor;il1ralpha;inhibitor il-1;inhibitor of il-1;inhibitor…	SWISSPROT_AC:P18510;SWISSPROT_ID:IL1RA_HUMAN;GeneID:3557;Ensembl:ENSG00000136689;HGNC:HGNC:6000;MIM:147679;Vega:OTTHUMG00000131341;protein_accession:AAA59138.1;protein_accession:AAB41943.1;protein_accession:AAB92268.1;protein_accession:AAB92269.1;protein_accession:AAB92270.1;protein_accession:AAC13499.1;protein_accession:AAC39672.1;protein_accession:AAH09745.1;protein_accession:AAN87150.1;protein…	54331	Protein	Caspase-1	CASP-1;CASP1;Caspase-1;EC 3.4.22.36;ICE;IL-1 beta-converting enzyme;IL-1BC;IL1BC;IL1BCE;Interleukin-1 beta convertase;Interleukin-1 beta-converting enzyme;p45;casp 1;caspase - 1;caspase -1;caspase 1;caspase i;caspase- 1;caspase-1 --an;caspase-i;converting enzyme il-1 beta;ice--an;ice-type;il 1betaconverting enzyme;il- 1 beta converting enzyme;il-1 beta -converting enzyme;il-1 beta converting enzy…	SWISSPROT_AC:P29466;SWISSPROT_ID:CASP1_HUMAN;EMBL:AK223503;EMBL:AP001153;EMBL:AY660536;EMBL:BC041689;EMBL:BC062327;EMBL:M87507;EMBL:U13697;EMBL:U13698;EMBL:U13699;EMBL:U13700;EMBL:X65019;RefSeq:NP_001214.1;RefSeq:NP_001244047.1;RefSeq:NP_001244048.1;RefSeq:NP_150634.1;RefSeq:NP_150635.1;RefSeq:NP_150636.1;RefSeq:NP_150637.1;ProteinModelPortal:P29466;STRING:9606.ENSP00000410076;SWISSPROT_AC_OLD:B5…
507524	IGF2 -- EGR-1	association	Pubmed 1999:10606246;	<b>Egr-1</b> mediates transcriptional activation of <b>IGF-II</b> gene in response to hypoxia.[Pubmed 1999:10606246];Cotransfection of HepG2 cells with an Egr-1 expression vector and an IGF-II P3 promoter-luciferase reporter plasmid showed that the transcription of <b>IGF-II</b> was activated by <b>Egr-1</b> in a dose-dependent manner.[Pubmed 1999:10606246];Taken together, these data strongly ind…	4342652	Gene	IGF2	C11orf43;GRDF;IGF-II;IGF2;insulin like growth factor 2;PP9974;factor 2 insulin-like growth;growth factor 2 insulin-like;insulin growth like factor ii;insulin like growth factor ii;insulin like growth factor-2;insulin like-growth factor ii;insulin- like growth factor ii;insulin-like growth factor -2;Insulin-like growth factor II;insulin-like growth factor type 2;insulin-like growth factor type ii;…	SWISSPROT_AC:P01344;SWISSPROT_ID:IGF2_HUMAN;GeneID:3481;Ensembl:ENSG00000167244;HGNC:HGNC:5466;MIM:147470;Vega:OTTHUMG00000009395;protein_accession:AAA52443.1;protein_accession:AAA52536.1;protein_accession:AAA52544.1;protein_accession:AAA52545.1;protein_accession:AAA60088.1;protein_accession:AAB34155.1;protein_accession:AAD14908.1;protein_accession:AAH00531.1;protein_accession:AAL55889.1;protein_…	119031	Protein	EGR-1	AT225;Early growth response protein 1;EGR-1;EGR1;KROX24;Nerve growth factor-induced protein A;NGFI-A;Transcription factor ETR103;Transcription factor Zif268;Zinc finger protein 225;Zinc finger protein Krox-24;ZNF225;early growth response -1;early growth response 1;early growth response protein-1;early growth response-1;early growth response1;early growth-response protein 1;early-growth response 1…	SWISSPROT_AC:P18146;SWISSPROT_ID:EGR1_HUMAN;EMBL:BC073983;EMBL:M62829;EMBL:M80583;EMBL:X52541;RefSeq:NP_001955.1;ProteinModelPortal:P18146;STRING:9606.ENSP00000239938;SMR:P18146;GeneID:1958;KEGG:hsa:1958;PIR:A41211;eggNOG:COG5048;eggNOG:KOG1721;UniGene:Hs.326035;UniGene:Hs.708393;GO:GO:0000122;GO:GO:0000976;GO:GO:0000977;GO:GO:0001077;GO:GO:0001666;GO:GO:0002931;GO:GO:0003677;GO:GO:0003700;GO:GO:…
507582	HSD11B1 -- IL-1 beta	association	Pubmed 2006:16469798;Pubmed 2004:15241725;Pubmed 1999:10588815;	Enhancement of cortisol-induced <b>11beta-hydroxysteroid dehydrogenase type 1</b> expression by <b>interleukin 1beta</b> in cultured human chorionic trophoblast cells.[Pubmed 2006:16469798];Using real-time PCR and enzyme activity assay, we found that cortisol (1 mum) and <b>IL-1beta</b> (10 ng/ml) for 24 h significantly increased <b>11beta-HSD1</b> mRNA expression and reductase activity in cultur…	4342511	Gene	HSD11B1	11-beta-HSD1;11-DH;CORTRD2;HDL;HSD11;HSD11B;HSD11B1;HSD11L;hydroxysteroid 11-beta dehydrogenase 1;SDR26C1;11 beta -hydroxysteroid dehydrogenase type 1;11 beta hsd type 1;11 beta hsd-1;11 beta hsd1;11 beta hydroxysteroid dehydrogenase isoform 1;11 beta hydroxysteroid dehydrogenase type 1;11 beta hydroxysteroid dehydrogenase type i;11 beta-hsd 1;11 beta-hsd type 1;11 beta-hsd-1;11 beta-hsd-i;11 bet…	SWISSPROT_AC:P28845;SWISSPROT_ID:DHI1_HUMAN;GeneID:3290;Ensembl:ENSG00000117594;HGNC:HGNC:5208;MIM:600713;Vega:OTTHUMG00000036481;protein_accession:AAC31757.1;protein_accession:AAH12593.1;protein_accession:AAK83653.1;protein_accession:ABM83838.1;protein_accession:ABW03522.1;protein_accession:AHW56509.1;protein_accession:BAG36688.1;protein_accession:EAW93445.1;protein_accession:EAW93446.1;protein_…	197391	Protein	IL-1 beta	Catabolin;IL-1 beta;IL1B;IL1F2;Interleukin-1 beta;1 beta interleukin;1 beta-interleukin;1-beta interleukin;il - 1beta;il -1;il -1b;il -1beta;il 1;il 1 beta;il 1-beta;il 1b;il 1beta;il type i;il- 1;il- 1 beta;il- 1b;il- 1beta;il- i;il--1;il--1 beta;IL-1;il-1 -beta;il-1 b;il-1-b;il-1-type;il-1beta;il-i;il-i beta;il-ibeta;il-type 1;IL1-BETA;interleukin - 1 beta;interleukin -1 b;interleukin -1 beta;i…	SWISSPROT_AC:P01584;SWISSPROT_ID:IL1B_HUMAN;EMBL:AC079753;EMBL:AY137079;EMBL:BC008678;EMBL:BN000002;EMBL:BT007213;EMBL:CH471217;EMBL:CR407679;EMBL:K02770;EMBL:M15330;EMBL:M15840;EMBL:M54933;EMBL:X02532;EMBL:X04500;EMBL:X56087;RefSeq:NP_000567.1;ProteinModelPortal:P01584;STRING:9606.ENSP00000263341;SWISSPROT_AC_OLD:Q53X59;SWISSPROT_AC_OLD:Q53XX2;SWISSPROT_AC_OLD:Q7M4S7;SWISSPROT_AC_OLD:Q7RU01;SWIS…
507692	GCK -- Glucokinase	association	Pubmed 2006:17175890;Pubmed 2006:17551475;Pubmed 2013:23085272;Pubmed 2007:17186219;Pubmed 2000:11293229;Pubmed 2014:24696842;Pubmed 2014:25266490;Pubmed 2010:20015564;Pubmed 2009:19515026;Pubmed 1997:9097962;Pubmed 2005:15649097;	<b>MODY2</b> is caused by mutations in the <b>glucokinase</b> gene, which encodes the signal protein for insulin secretion.[Pubmed 2006:17175890];These include the enzyme <b>glucokinase</b>, which causes <b>MODY2</b>, and the transcription factors HNF- 4 alpha, TCF1, I PF-1, TCF2, and NeuroD1, which cause MODY1, 3, 4, 5, and 6, respectively.[Pubmed 2006:17551475];<b>MODY subtype 2</b> is caused b…	4341958	Gene	GCK	FGQTL3;GCK;GK;GLK;glucokinase;HHF3;HK4;HKIV;HXKP;LGLK;MODY2;EC 2.7.1.2;hexokinase 4;hexokinase iv;Hexokinase type IV;Hexokinase-4;Hexokinase-D;hexokinase-iv;hhf 3;HK IV;hk-4;hk-iv;HXK4;mody 2;mody subtype 2;mody type 2;mody-2;	SWISSPROT_AC:P35557;SWISSPROT_ID:HXK4_HUMAN;GeneID:2645;Ensembl:ENSG00000106633;HGNC:HGNC:4195;MIM:138079;Vega:OTTHUMG00000022903;protein_accession:AAA51824.1;protein_accession:AAA52562.1;protein_accession:AAB59563.1;protein_accession:AAB97680.1;protein_accession:AAH01890.1;protein_accession:AAP35711.1;protein_accession:ABM84761.1;protein_accession:ABS31137.1;protein_accession:AGA96145.1;protein_…	191606	Protein	Glucokinase	EC 2.7.1.2;GCK;Glucokinase;Hexokinase type IV;Hexokinase-4;Hexokinase-D;HK IV;HK4;HXK4;FGQTL3;GK;GLK;hexokinase 4;hexokinase iv;hexokinase-iv;hhf 3;HHF3;hk-4;hk-iv;HKIV;HXKP;LGLK;mody 2;mody subtype 2;mody type 2;mody-2;MODY2;	SWISSPROT_AC:P35557;SWISSPROT_ID:HXK4_HUMAN;EMBL:AF041012;EMBL:AF041013;EMBL:AF041014;EMBL:AF041015;EMBL:AF041016;EMBL:AF041017;EMBL:AF041018;EMBL:AF041019;EMBL:AF041020;EMBL:AF041021;EMBL:AF041022;EMBL:AK122876;EMBL:BC001890;EMBL:CH236960;EMBL:CH471128;EMBL:M69051;EMBL:M88011;EMBL:M90298;EMBL:M90299;RefSeq:NP_000153.1;RefSeq:NP_277042.1;RefSeq:NP_277043.1;ProteinModelPortal:P35557;STRING:9606.EN…
507895	MMP2 -- IGF-II	association	Pubmed 2000:10646893;	This induction of MMP-2 activity was correlated with Northern blot analysis, showing in HUVECs that <b>IGF-II</b> increased the expression of <b>MMP-2</b> mRNA, while it did not affect that of TIMP-2, a tissue inhibitor of MMP-2.[Pubmed 2000:10646893];	4343308	Gene	MMP2	CLG4;CLG4A;matrix metallopeptidase 2;MMP-2;MMP-II;MMP2;MONA;TBE-1;72 kDa gelatinase;72 kda gelatinase-type;72 kda type gelatinase;72 kDa type IV collagenase;72 kda-gelatinase;72 kda-type iv collagenase;72-kda gelatinase;72-kda type iv collagenase;72-kda type iv-collagenase;72-kda type-iv collagenase;clg 4;clg-4;EC 3.4.24.24;Gelatinase A;gelatinase type a;gelatinase-a;matrix metallopeptidase-2;Mat…	SWISSPROT_AC:P08253;SWISSPROT_ID:MMP2_HUMAN;GeneID:4313;Ensembl:ENSG00000087245;HGNC:HGNC:7166;MIM:120360;Vega:OTTHUMG00000133202;protein_accession:AAA35701.1;protein_accession:AAA52027.1;protein_accession:AAA52028.1;protein_accession:AAH02576.1;protein_accession:AAU10089.1;protein_accession:ABD38929.1;protein_accession:ABM82878.1;protein_accession:ABM86064.1;protein_accession:BAG35588.1;protein_…	196390	Protein	IGF-II	IGF-II;IGF2;Insulin-like growth factor II;Somatomedin-A;T3M-11-derived growth factor;C11orf43;factor 2 insulin-like growth;GRDF;growth factor 2 insulin-like;insulin growth like factor ii;insulin like growth factor 2;insulin like growth factor ii;insulin like growth factor-2;insulin like-growth factor ii;insulin- like growth factor ii;insulin-like growth factor -2;insulin-like growth factor type 2…	SWISSPROT_AC:P01344;SWISSPROT_ID:IGF2_HUMAN;EMBL:AC132217;EMBL:AF217977;EMBL:AF517226;EMBL:AK126688;EMBL:BC000531;EMBL:BT007013;EMBL:CH471158;EMBL:DQ104203;EMBL:HM481219;EMBL:J03242;EMBL:M17426;EMBL:M17863;EMBL:M22373;EMBL:M29645;EMBL:S77035;EMBL:X00910;EMBL:X03425;EMBL:X03426;EMBL:X03427;EMBL:X03562;EMBL:X06159;EMBL:X06160;EMBL:X06161;EMBL:X07868;RefSeq:NP_000603.1;RefSeq:NP_001007140.2;RefSeq:N…
509351	FGF2 -- EGR-1	association	Pubmed 2004:15247255;Pubmed 2008:18469860;Pubmed 2000:10779383;Pubmed 2011:21506108;	Reverse transcriptase PCR and supershift analysis demonstrate that <b>fibroblast growth factor-2</b> (FGF-2) stimulates both <b>Egr-1</b> and PDGF-C mRNA expression in a time-dependent and transient manner and that FGF-2-inducible Egr-1 binds the proximal PDGF-C promoter.[Pubmed 2004:15247255];Activation of BAG3 by <b>Egr-1</b> in response to <b>FGF-2</b> in neuroblastoma cells.[Pubmed 2008:18469…	4341617	Gene	FGF2	BFGF;FGF-2;FGF2;FGFB;fibroblast growth factor 2;HBGF-2;Basic fibroblast growth factor;basic fibroblast growth-factor;basic fibroblast-growth factor;basic fibroblast-growth-factor;basic-fibroblast growth factor;basic-fibroblast-growth-factor;bfgf-isoform;bfgf-type;factor basic fibroblast growth;factor of basic fibroblast growth;factor-basic fibroblast growth;fgf -2;fgf 2;fgf beta;fgf type 2;fgf- 2…	SWISSPROT_AC:P09038;SWISSPROT_ID:FGF2_HUMAN;GeneID:2247;Ensembl:ENSG00000138685;HGNC:HGNC:3676;MIM:134920;Vega:OTTHUMG00000039506;protein_accession:AAA52448.1;protein_accession:AAA52531.1;protein_accession:AAA52532.1;protein_accession:AAA52533.1;protein_accession:AAA52534.1;protein_accession:AAB21432.2;protein_accession:AAD13853.1;protein_accession:AAI66646.1;protein_accession:AAV70487.1;protein_…	119031	Protein	EGR-1	AT225;Early growth response protein 1;EGR-1;EGR1;KROX24;Nerve growth factor-induced protein A;NGFI-A;Transcription factor ETR103;Transcription factor Zif268;Zinc finger protein 225;Zinc finger protein Krox-24;ZNF225;early growth response -1;early growth response 1;early growth response protein-1;early growth response-1;early growth response1;early growth-response protein 1;early-growth response 1…	SWISSPROT_AC:P18146;SWISSPROT_ID:EGR1_HUMAN;EMBL:BC073983;EMBL:M62829;EMBL:M80583;EMBL:X52541;RefSeq:NP_001955.1;ProteinModelPortal:P18146;STRING:9606.ENSP00000239938;SMR:P18146;GeneID:1958;KEGG:hsa:1958;PIR:A41211;eggNOG:COG5048;eggNOG:KOG1721;UniGene:Hs.326035;UniGene:Hs.708393;GO:GO:0000122;GO:GO:0000976;GO:GO:0000977;GO:GO:0001077;GO:GO:0001666;GO:GO:0002931;GO:GO:0003677;GO:GO:0003700;GO:GO:…
509524	KLK4 -- PSTS	association	Pubmed 2000:10863090;	Phylogenetic analyses of human and rodent proteases suggest that the PRSS17 protein is not a member of the kallikrein family of serine proteases but that the <b>PRSS17</b> gene may have originated prior to the divergence of the <b>kallikrein</b> and trypsin families of proteases.[Pubmed 2000:10863090];	4347391	Gene	KLK4	AI2A1;ARM1;EMSP;EMSP1;kallikrein;kallikrein related peptidase 4;KLK-L1;KLK4;PRSS17;PSTS;EC 3.4.21.-;emsp 1;emsp-1;Enamel matrix serine proteinase 1;enamel matrix serine proteinase-1;kallikrein 4;Kallikrein-4;Kallikrein-like protein 1;kallikrein-related peptidase-4;kallikrein-related-peptidase 4;kallikrein-related-peptidase-4;Prostase;Serine protease 17;	SWISSPROT_AC:Q9Y5K2;SWISSPROT_ID:KLK4_HUMAN;GeneID:9622;Ensembl:ENSG00000167749;HGNC:HGNC:6365;MIM:603767;Vega:OTTHUMG00000182964;protein_accession:AAD21580.1;protein_accession:AAD21581.1;protein_accession:AAD26424.2;protein_accession:AAD38019.1;protein_accession:AAF70620.1;protein_accession:AAF81227.1;protein_accession:AAG33357.1;protein_accession:AAG43246.1;protein_accession:AAH69325.1;protein_…	213844	Protein	PSTS	EC 3.4.21.-;EMSP1;Enamel matrix serine proteinase 1;Kallikrein-4;Kallikrein-like protein 1;KLK-L1;KLK4;Prostase;PRSS17;PSTS;Serine protease 17;AI2A1;ARM1;EMSP;emsp 1;emsp-1;enamel matrix serine proteinase-1;kallikrein;kallikrein 4;kallikrein related peptidase 4;kallikrein-related peptidase-4;kallikrein-related-peptidase 4;kallikrein-related-peptidase-4;	SWISSPROT_AC:Q9Y5K2;SWISSPROT_ID:KLK4_HUMAN;EMBL:AC037199;EMBL:AF113140;EMBL:AF113141;EMBL:AF126401;EMBL:AF135023;EMBL:AF148532;EMBL:AF228497;EMBL:AF243527;EMBL:AF259969;EMBL:AF259971;EMBL:BC069325;EMBL:BC069403;EMBL:BC069429;EMBL:BC069489;EMBL:BC096175;EMBL:BC096178;RefSeq:NP_001289890.1;RefSeq:NP_004908.4;ProteinModelPortal:Q9Y5K2;STRING:9606.ENSP00000326159;SWISSPROT_AC_OLD:Q4VB16;SWISSPROT_AC…
509581	ADM -- IFN-gamma	association	Pubmed 2000:10845623;	<b>IFN-gamma</b> and IL-1beta induced <b>ADM</b> expression in ARPE-19 cells.[Pubmed 2000:10845623];Treatment with <b>IFN-gamma</b> or IL-beta increased <b>ADM</b> mRNA levels and immunoreactive-ADM levels in the medium in dose- and time-dependent manners in ARPE-19 cells.[Pubmed 2000:10845623];	4339910	Gene	ADM	ADM;adrenomedullin;AM;PAMP;ADML;am-an;am-type;pamp-type;	SWISSPROT_AC:P35318;SWISSPROT_ID:ADML_HUMAN;GeneID:133;Ensembl:ENSG00000148926;HGNC:HGNC:259;MIM:103275;Vega:OTTHUMG00000165907;protein_accession:AAC60642.1;protein_accession:AAH15961.1;protein_accession:AAP35548.1;protein_accession:AAZ38717.1;protein_accession:BAA03589.1;protein_accession:BAA07756.1;protein_accession:BAG35740.1;protein_accession:CAG46792.1;protein_accession:CBX47636.1;protein_ac…	196141	Protein	IFN-gamma	IFN-gamma;IFNG;Immune interferon;Interferon gamma;if-g;if-gamma;IFG;ifgamma;IFI;interferon - gamma;interferon -gamma;interferon g;interferon gamma-type;interferon immune;interferon- -gamma;interferon- g;interferon- gamma;interferon--gamma;interferon-g;interferong;interferongamma;	SWISSPROT_AC:P01579;SWISSPROT_ID:IFNG_HUMAN;EMBL:AB451324;EMBL:AB451453;EMBL:AF375790;EMBL:AY255837;EMBL:BC070256;EMBL:CH471054;EMBL:J00219;EMBL:V00543;EMBL:X01992;EMBL:X13274;RefSeq:NP_000610.2;ProteinModelPortal:P01579;STRING:9606.ENSP00000229135;SWISSPROT_AC_OLD:B5BU88;SWISSPROT_AC_OLD:Q53ZV4;SMR:P01579;GeneID:3458;KEGG:hsa:3458;PIR:A93284;eggNOG:ENOG410IWSY;eggNOG:ENOG410Z8I5;UniGene:Hs.856;G…
509673	OCLN -- IFN-gamma	association	Pubmed 2000:10806119;	Tumor necrosis factor alpha and <b>interferon gamma</b> diminished <b>occludin</b> promoter activity alone and even synergistically, suggesting a genomic regulation of alterations of the paracellular barrier.[Pubmed 2000:10806119];	4377345	Gene	OCLN	BLCPMG;occludin;OCLN;PPP1R115;	SWISSPROT_AC:Q16625;SWISSPROT_ID:OCLN_HUMAN;GeneID:100506658;Ensembl:ENSG00000197822;HGNC:HGNC:8104;MIM:602876;Vega:OTTHUMG00000099356;protein_accession:AAB00195.1;protein_accession:AAC50451.1;protein_accession:AAH29886.1;protein_accession:ABM83349.1;protein_accession:ABM86563.1;protein_accession:ACT53743.1;protein_accession:ACT53744.1;protein_accession:ACT83431.1;protein_accession:ACT83432.1;pro…	196141	Protein	IFN-gamma	IFN-gamma;IFNG;Immune interferon;Interferon gamma;if-g;if-gamma;IFG;ifgamma;IFI;interferon - gamma;interferon -gamma;interferon g;interferon gamma-type;interferon immune;interferon- -gamma;interferon- g;interferon- gamma;interferon--gamma;interferon-g;interferong;interferongamma;	SWISSPROT_AC:P01579;SWISSPROT_ID:IFNG_HUMAN;EMBL:AB451324;EMBL:AB451453;EMBL:AF375790;EMBL:AY255837;EMBL:BC070256;EMBL:CH471054;EMBL:J00219;EMBL:V00543;EMBL:X01992;EMBL:X13274;RefSeq:NP_000610.2;ProteinModelPortal:P01579;STRING:9606.ENSP00000229135;SWISSPROT_AC_OLD:B5BU88;SWISSPROT_AC_OLD:Q53ZV4;SMR:P01579;GeneID:3458;KEGG:hsa:3458;PIR:A93284;eggNOG:ENOG410IWSY;eggNOG:ENOG410Z8I5;UniGene:Hs.856;G…
509857	F3 -- Ang II	association	Pubmed 2006:15953627;Pubmed 2004:15488878;Pubmed 2008:18060435;Pubmed 2008:19075785;Pubmed 2000:10880382;Pubmed 2010:21108554;Pubmed 2009:19483295;Pubmed 2003:14512087;Pubmed 2003:14575590;	(2) Losartan (10(-6)-10(-5) M) significantly inhibited the stimulative effects of <b>Ang II</b> on <b>TF</b> activity, TF antigen and TF mRNA in Mo in a dose-dependent manner.[Pubmed 2006:15953627];<b>Angiotensin II</b> induces the expression of <b>tissue factor</b> and its mechanism in human monocytes.[Pubmed 2006:15953627];The present data suggest that <b>Ang II</b> can directly induce <b>TF</b…	4341533	Gene	F3	CD142;coagulation factor III, tissue factor;F3;TF;TFA;CD142 antigen;coagulation factor 3;Coagulation factor III;factor of the tissue;factor of tissue;factor tissue;factor--tissue;factor-tissue;Thromboplastin;Tissue factor;tissue-factor;	SWISSPROT_AC:P13726;SWISSPROT_ID:TF_HUMAN;GeneID:2152;Ensembl:ENSG00000117525;HGNC:HGNC:3541;MIM:134390;Vega:OTTHUMG00000010716;protein_accession:AAA36734.1;protein_accession:AAA61150.1;protein_accession:AAA61151.1;protein_accession:AAA61152.1;protein_accession:AAH11029.1;protein_accession:AAN01236.1;protein_accession:AAO61150.1;protein_accession:AAO61151.1;protein_accession:AAO61152.1;protein_ac…	17470	Protein	Ang II	Ang II;Angiotensin 1-8;Angiotensin II;Angiotensin-2;ang -2;ang 2;ang ii-type;ang type 2;ang type-2;ang- 2;ang- ii;ang-ii;	TMP_SWISSPROT_AC:P01019_Ang II;PARENT_SWISSPROT_AC:P01019;PARENT_SWISSPROT_ID:ANGT_HUMAN;
510432	PLAU -- HGF	association	Pubmed:10914429;Pubmed 2001:11519038;Pubmed 2013:23483589;Pubmed 2004:15042617;Pubmed 1994:7517205;Pubmed 2008:18632202;Pubmed 2000:10925356;Pubmed 1992:1328201;Pubmed 1998:9472107;Pubmed 2005:16140945;	The demonstration of uPAR and uPA in primary granules is of particular interest, and may indicate that <b>uPAR</b> and uPA participate in the activation of latent <b>hepatocyte growth factor</b> of neutrophils.[Pubmed:10914429];The demonstration of uPAR and uPA in primary granules is of particular interest, and may indicate that uPAR and <b>uPA</b> participate in the activation of latent <b>hepat…	4344084	Gene	PLAU	ATF;BDPLT5;plasminogen activator, urokinase;PLAU;QPD;u-PA;UPA;URK;activator, the urokinase-type plasminogen;activator, urokinase plasminogen;activator, urokinase type plasminogen;activator, urokinase-plasminogen;activator, urokinase-type plasminogen;EC 3.4.21.73;plasminogen activator, the urokinase;plasminogen activator, the urokinase-type;plasminogen activator, urokinase-type;u- pa;u--pa;U-plasm…	SWISSPROT_AC:P00749;SWISSPROT_ID:UROK_HUMAN;GeneID:5328;Ensembl:ENSG00000122861;HGNC:HGNC:9052;MIM:191840;Vega:OTTHUMG00000018494;protein_accession:AAA61252.1;protein_accession:AAA61253.1;protein_accession:AAA61257.1;protein_accession:AAC97138.1;protein_accession:AAH13575.1;protein_accession:AAK38734.1;protein_accession:AAK53822.1;protein_accession:AAP36055.1;protein_accession:AAV70488.1;protein_…	178566	Protein	HGF	Hepatocyte growth factor;Hepatopoietin-A;HGF;HPTA;Scatter factor;SF;DFNB39;F-TCF;factor scatter;factor--scatter;factor-scatter;hepatopoietin a;hgf beta;hgf beta-chain;hgf-beta;HGFB;hgfbeta;hgfbeta-chain;scatter-factor;	SWISSPROT_AC:P14210;SWISSPROT_ID:HGF_HUMAN;EMBL:AC004960;EMBL:AY246560;EMBL:BC022308;EMBL:BC063485;EMBL:BC105797;EMBL:BC130284;EMBL:BC130286;EMBL:CH236949;EMBL:D90334;EMBL:L02931;EMBL:M29145;EMBL:M55379;EMBL:M60718;EMBL:M73239;EMBL:M73240;EMBL:M75966;EMBL:M75967;EMBL:M75968;EMBL:M75969;EMBL:M75971;EMBL:M75972;EMBL:M75973;EMBL:M75974;EMBL:M75975;EMBL:M75976;EMBL:M75977;EMBL:M75978;EMBL:M75979;EMBL…
510660	LEPR -- Insulin	association	Pubmed:18413223;Pubmed 2001:11443193;Pubmed 2012:22560341;Pubmed 2008:18564365;Pubmed 2000:10814526;Pubmed 2000:11006314;Pubmed 2000:11146417;Pubmed 2010:20383037;Pubmed 2005:15854530;Pubmed 2005:15950750;	The objective of this study was to investigate the influence of Lys656Asn polymorphism in the <b>LEPR</b> gene on serum <b>insulin</b>, glucose values, and insulin resistance in the fasted state among obese men and women without diabetes mellitus.[Pubmed:18413223];<b>Leptin receptor</b> gene polymorphisms are associated with <b>insulin</b> in obese women with impaired glucose tolerance.[Pubmed 20…	4343033	Gene	LEPR	CD295;LEP-R;LEPR;LEPRD;leptin receptor;OB-R;OBR;CD295 antigen;DB;HuB219;leptin isoform receptor;leptin's receptor;leptin- receptor;leptin-receptor;ob r;OB receptor;ob-receptor;receptor leptin;receptor of leptin;	SWISSPROT_AC:P48357;SWISSPROT_ID:LEPR_HUMAN;GeneID:3953;Ensembl:ENSG00000116678;HGNC:HGNC:6554;MIM:601007;Vega:OTTHUMG00000009115;protein_accession:AAA93015.1;protein_accession:AAB07495.1;protein_accession:AAB07496.1;protein_accession:AAB07497.1;protein_accession:AAC23650.1;protein_accession:AAC50509.1;protein_accession:AAC50510.1;protein_accession:AAC50511.1;protein_accession:AAH31086.1;protein_…	200308	Protein	Insulin	INS;Insulin;an-ins;IDDM;iddm 1;iddm 2;iddm type 1;iddm-1;iddm-2;iddm-type;IDDM1;IDDM2;ILPR;ins-type;insulin--an;insulin-chain;insulin-type;IRDN;mody-x;MODY10;type-insulin;	SWISSPROT_AC:P01308;SWISSPROT_ID:INS_HUMAN;EMBL:AJ009655;EMBL:AY138590;EMBL:AY899304;EMBL:BC005255;EMBL:BT006808;EMBL:CH471158;EMBL:J00265;EMBL:L15440;EMBL:M10039;EMBL:V00565;EMBL:X70508;RefSeq:NP_000198.1;RefSeq:NP_001172026.1;RefSeq:NP_001172027.1;RefSeq:NP_001278826.1;ProteinModelPortal:P01308;STRING:9606.ENSP00000250971;SWISSPROT_AC_OLD:Q5EEX2;SMR:P01308;GeneID:3630;KEGG:hsa:3630;PIR:A93222;e…
511059	SLC2A1 -- Insulin	association	Pubmed 2001:11595665;Pubmed 2007:17553792;Pubmed 2000:11044253;Pubmed 2011:21324373;Pubmed 2009:19188844;Pubmed 1997:9054426;Pubmed 2005:15576463;	A differential sensitivity to <b>insulin</b> regulation of <b>GLUT-1</b> and GLUT-4 glucose transporters seems to be one of the causes for the tissue-specific regulation of these glucose transporters in heart and skeletal muscles during the perinatal period.[Pubmed 2001:11595665];Treatment of osteoblasts with <b>insulin</b> induced <b>Glut-1</b> mRNA, increased 2-[1,2-(3)H]-deoxy-d-glucose uptake…	4345055	Gene	SLC2A1	CSE;DYT17;DYT18;DYT9;EIG12;GLUT;GLUT-1;GLUT1;GLUT1DS;HTLVR;PED;SDCHCN;SLC2A1;solute carrier family 2 member 1;cse-an;glucose transporter of hepg2;Glucose transporter type 1, erythrocyte/brain;glut -1;glut 1;glut i;glut isoform 1;glut isoform-1;glut- 1;glut- i;glut-1-type;glut-type;GTR1;HepG2 glucose transporter;hepg2 glucose-transporter;hepg2-type glucose transporter;ped-type;Solute carrier famil…	SWISSPROT_AC:P11166;SWISSPROT_ID:GTR1_HUMAN;GeneID:6513;Ensembl:ENSG00000117394;HGNC:HGNC:11005;MIM:138140;MIM:143090;Vega:OTTHUMG00000007657;protein_accession:AAA52571.1;protein_accession:AAB61084.1;protein_accession:AAC28635.1;protein_accession:AAI18591.1;protein_accession:AAI21805.1;protein_accession:AAK56795.1;protein_accession:BAD92224.1;protein_accession:BAF85480.1;protein_accession:BAG3531…	200308	Protein	Insulin	INS;Insulin;an-ins;IDDM;iddm 1;iddm 2;iddm type 1;iddm-1;iddm-2;iddm-type;IDDM1;IDDM2;ILPR;ins-type;insulin--an;insulin-chain;insulin-type;IRDN;mody-x;MODY10;type-insulin;	SWISSPROT_AC:P01308;SWISSPROT_ID:INS_HUMAN;EMBL:AJ009655;EMBL:AY138590;EMBL:AY899304;EMBL:BC005255;EMBL:BT006808;EMBL:CH471158;EMBL:J00265;EMBL:L15440;EMBL:M10039;EMBL:V00565;EMBL:X70508;RefSeq:NP_000198.1;RefSeq:NP_001172026.1;RefSeq:NP_001172027.1;RefSeq:NP_001278826.1;ProteinModelPortal:P01308;STRING:9606.ENSP00000250971;SWISSPROT_AC_OLD:Q5EEX2;SMR:P01308;GeneID:3630;KEGG:hsa:3630;PIR:A93222;e…
511370	LEPR -- POMC	association	Pubmed 2000:11115775;	Interestingly, such an expression pattern appeared hormonally regulated as exposure to human recombinant leptin (10(-7 )M) or <b>ACTH</b> (10(-7 )M) significantly decreased <b>Ob-R</b> isoform mRNA expression.[Pubmed 2000:11115775];	4343033	Gene	LEPR	CD295;LEP-R;LEPR;LEPRD;leptin receptor;OB-R;OBR;CD295 antigen;DB;HuB219;leptin isoform receptor;leptin's receptor;leptin- receptor;leptin-receptor;ob r;OB receptor;ob-receptor;receptor leptin;receptor of leptin;	SWISSPROT_AC:P48357;SWISSPROT_ID:LEPR_HUMAN;GeneID:3953;Ensembl:ENSG00000116678;HGNC:HGNC:6554;MIM:601007;Vega:OTTHUMG00000009115;protein_accession:AAA93015.1;protein_accession:AAB07495.1;protein_accession:AAB07496.1;protein_accession:AAB07497.1;protein_accession:AAC23650.1;protein_accession:AAC50509.1;protein_accession:AAC50510.1;protein_accession:AAC50511.1;protein_accession:AAH31086.1;protein_…	75856	Protein	POMC	COLI;Corticotropin-lipotropin;POMC;Pro-opiomelanocortin;ACTH;CLIP;clip-type;LPH;MSH;msh-isoform;NPP;npp-type;POC;pro opiomelanocortin;pro- opiomelanocortin;proopiomelanocortin;	SWISSPROT_AC:P01189;SWISSPROT_ID:COLI_HUMAN;EMBL:AC012457;EMBL:BC065832;EMBL:CH471053;EMBL:J00291;EMBL:J00292;EMBL:M25896;EMBL:M38297;EMBL:V01510;RefSeq:NP_000930.1;RefSeq:NP_001030333.1;RefSeq:NP_001306133.1;RefSeq:NP_001306134.1;ProteinModelPortal:P01189;STRING:9606.ENSP00000264708;SWISSPROT_AC_OLD:P78442;SWISSPROT_AC_OLD:Q53T23;SWISSPROT_AC_OLD:Q9UD39;SWISSPROT_AC_OLD:Q9UD40;SMR:P01189;GeneID:…
511943	SLC2A1 -- TGFB1	association	Pubmed 2001:11741523;Pubmed 2009:19789852;Pubmed 1999:11715528;Pubmed 2003:12771048;	The 2-DOG uptake of mesangial cells was markedly increased by <b>TGF-beta1</b> stimulation with simultaneous elevated expression of <b>GLUT1</b> mRNA.[Pubmed 2001:11741523];<b>TGF-beta1</b> circulating levels were significantly reduced in <b>Ped</b> knockout mice and positively correlated with PED content in peripheral blood leucocytes of type 2 diabetic patients.[Pubmed 2009:19789852];<b>TGF-bet…	4345055	Gene	SLC2A1	CSE;DYT17;DYT18;DYT9;EIG12;GLUT;GLUT-1;GLUT1;GLUT1DS;HTLVR;PED;SDCHCN;SLC2A1;solute carrier family 2 member 1;cse-an;glucose transporter of hepg2;Glucose transporter type 1, erythrocyte/brain;glut -1;glut 1;glut i;glut isoform 1;glut isoform-1;glut- 1;glut- i;glut-1-type;glut-type;GTR1;HepG2 glucose transporter;hepg2 glucose-transporter;hepg2-type glucose transporter;ped-type;Solute carrier famil…	SWISSPROT_AC:P11166;SWISSPROT_ID:GTR1_HUMAN;GeneID:6513;Ensembl:ENSG00000117394;HGNC:HGNC:11005;MIM:138140;MIM:143090;Vega:OTTHUMG00000007657;protein_accession:AAA52571.1;protein_accession:AAB61084.1;protein_accession:AAC28635.1;protein_accession:AAI18591.1;protein_accession:AAI21805.1;protein_accession:AAK56795.1;protein_accession:BAD92224.1;protein_accession:BAF85480.1;protein_accession:BAG3531…	484813	Protein	TGFB1	TGF-beta-1;TGFB;TGFB1;Transforming growth factor beta-1;CED;DPD1;LAP;lap-type;tgf -beta 1;tgf -beta1;tgf b 1;tgf b-1;tgf beta 1;tgf beta i;tgf beta type 1;tgf beta type i;tgf beta-1;tgf beta-type 1;tgf beta1;tgf- b 1;tgf- beta 1;tgf- beta1;tgf-b 1;tgf-beta 1;tgf-beta i;tgf-beta isoform 1;tgf-beta type 1;tgf-beta type i;tgf-beta type-i;tgf-beta's 1;tgf-beta-i;tgf-beta1;tgf-beta1-type;tgf-betai;tgf…	SWISSPROT_AC:P01137;SWISSPROT_ID:TGFB1_HUMAN;EMBL:AK291907;EMBL:BC000125;EMBL:BC001180;EMBL:BC022242;EMBL:BT007245;EMBL:CH471126;EMBL:M38449;EMBL:X02812;EMBL:X05839;EMBL:X05840;EMBL:X05843;EMBL:X05844;EMBL:X05849;EMBL:X05850;RefSeq:NP_000651.3;ProteinModelPortal:P01137;STRING:9606.ENSP00000221930;SWISSPROT_AC_OLD:A8K792;SWISSPROT_AC_OLD:Q9UCG4;SMR:P01137;GeneID:7040;KEGG:hsa:7040;PIR:A27513;eggNO…
512111	IGF1R -- ATM	association	Pubmed 2001:11172010;	Complementation of AT cells with the <b>ATM</b> cDNA results in increased <b>IGF-IR</b> promoter activity and elevated IGF-IR levels, whereas expression in wild-type cells of a dominant negative fragment of ATM specifically reduces IGF-IR expression, results consistent with a role for ATM in regulating IGF-IR expression at the level of transcription.[Pubmed 2001:11172010];Complementation of AT ce…	4342651	Gene	IGF1R	CD221;IGF1R;IGFIR;IGFR;insulin like growth factor 1 receptor;JTK13;CD221 antigen;EC 2.7.10.1;IGF-I receptor;insulin like growth factor 1-receptor;insulin like growth factor i receptor;insulin like growth factor-1 receptor;insulin- like growth factor i receptor;insulin- like growth factor-i receptor;insulin-like growth factor - type i receptor;insulin-like growth factor -i receptor;Insulin-like gr…	SWISSPROT_AC:P08069;SWISSPROT_ID:IGF1R_HUMAN;GeneID:3480;Ensembl:ENSG00000140443;HGNC:HGNC:5465;MIM:147370;Vega:OTTHUMG00000149851;protein_accession:AAB59399.1;protein_accession:AAB97676.1;protein_accession:AAI07090.1;protein_accession:AAI13611.1;protein_accession:AAI13613.1;protein_accession:AAI43722.1;protein_accession:AAP81165.1;protein_accession:ACF47647.1;protein_accession:ACF47648.1;protein…	33736	Protein	ATM	A-T mutated;Ataxia telangiectasia mutated;ATM;EC 2.7.11.1;Serine-protein kinase ATM;a-t-mutated;AT1;ATA;atalpha;ataxia telangiectasia-mutated;ataxia- telangiectasia mutated;ataxia-telangiectasia-mutated;ATC;atc-type;ATD;ATDC;ATE;ate-type;ATM serine/threonine kinase;mutated ataxia telangiectasia;mutated ataxia-telangiectasia;serine/threonine kinase atm;TEL1;telo-i;TELO1;	SWISSPROT_AC:Q13315;SWISSPROT_ID:ATM_HUMAN;EMBL:AP001925;EMBL:AP005718;EMBL:AY220758;EMBL:BC137169;EMBL:CH471065;EMBL:KF455499;EMBL:U26455;EMBL:U33841;EMBL:U55704;EMBL:U55705;EMBL:U55707;EMBL:U55708;EMBL:U55709;EMBL:U55710;EMBL:U55711;EMBL:U55712;EMBL:U55713;EMBL:U55714;EMBL:U55715;EMBL:U55716;EMBL:U55717;EMBL:U55718;EMBL:U55719;EMBL:U55720;EMBL:U55721;EMBL:U55722;EMBL:U55723;EMBL:U55724;EMBL:U55…
512897	ADM -- IL-6	association	Pubmed 2001:11422212;Pubmed 2013:23088295;Pubmed 2010:20398018;	Furthermore, <b>IL-6</b> mRNA levels were negatively correlated with <b>AM</b> mRNA levels within the same LN patients.[Pubmed 2001:11422212];Imbalance between <b>interleukin-6</b> and <b>adrenomedullin</b> mRNA levels in peripheral blood mononuclear cells of patients with lupus nephritis.[Pubmed 2001:11422212];Our results suggest that an imbalance between <b>IL-6</b> and <b>AM</b> levels may pla…	4339910	Gene	ADM	ADM;adrenomedullin;AM;PAMP;ADML;am-an;am-type;pamp-type;	SWISSPROT_AC:P35318;SWISSPROT_ID:ADML_HUMAN;GeneID:133;Ensembl:ENSG00000148926;HGNC:HGNC:259;MIM:103275;Vega:OTTHUMG00000165907;protein_accession:AAC60642.1;protein_accession:AAH15961.1;protein_accession:AAP35548.1;protein_accession:AAZ38717.1;protein_accession:BAA03589.1;protein_accession:BAA07756.1;protein_accession:BAG35740.1;protein_accession:CAG46792.1;protein_accession:CBX47636.1;protein_ac…	197638	Protein	IL-6	B-cell stimulatory factor 2;BSF-2;CDF;CTL differentiation factor;Hybridoma growth factor;IFN-beta-2;IFNB2;IL-6;IL6;Interferon beta-2;Interleukin-6;b cell stimulatory factor 2;b cell stimulatory factor-2;b-cell stimulatory factor-2;bsf- 2;BSF2;HGF;HSF;hsf-type;ifn beta 2;ifn-beta 2;ifn-beta2;il - 6;il -- 6;il -6;il 6;il- 6;il--6;il-6-type;il-vi;il6-type;interferon beta 2;interferon beta2;interfero…	SWISSPROT_AC:P05231;SWISSPROT_ID:IL6_HUMAN;EMBL:AF372214;EMBL:BC015511;EMBL:M14584;EMBL:M18403;EMBL:M29150;EMBL:M54894;EMBL:S56892;EMBL:X04402;EMBL:X04403;EMBL:X04430;EMBL:X04602;EMBL:Y00081;RefSeq:NP_000591.1;RefSeq:XP_011513692.1;ProteinModelPortal:P05231;STRING:9606.ENSP00000258743;SWISSPROT_AC_OLD:Q9UCU2;SWISSPROT_AC_OLD:Q9UCU3;SWISSPROT_AC_OLD:Q9UCU4;SMR:P05231;GeneID:3569;KEGG:hsa:3569;PIR:…
513001	ADM -- GAPDH	association	Pubmed 2001:11350409;	In addition, adrenomedullin gene expression in the obstructed junctions was significantly lower than in normal junctions, with higher Ct values for the patient group of 26.7 (1.6) vs 25.2 (1.8) (P &lt; 0.05) and lower <b>adrenomedullin</b> mRNA when standardized to <b>glyceraldehyde-3-phosphate dehydrogenase</b> (GAPDH) (P &lt; 0.05), CD31 (P &lt; 0.01) and smooth muscle alpha-actin mRNA (P &lt; …	4339910	Gene	ADM	ADM;adrenomedullin;AM;PAMP;ADML;am-an;am-type;pamp-type;	SWISSPROT_AC:P35318;SWISSPROT_ID:ADML_HUMAN;GeneID:133;Ensembl:ENSG00000148926;HGNC:HGNC:259;MIM:103275;Vega:OTTHUMG00000165907;protein_accession:AAC60642.1;protein_accession:AAH15961.1;protein_accession:AAP35548.1;protein_accession:AAZ38717.1;protein_accession:BAA03589.1;protein_accession:BAA07756.1;protein_accession:BAG35740.1;protein_accession:CAG46792.1;protein_accession:CBX47636.1;protein_ac…	145474	Protein	GAPDH	EC 1.2.1.12;EC 2.6.99.-;G3P;GAPD;GAPDH;Glyceraldehyde-3-phosphate dehydrogenase;Peptidyl-cysteine S-nitrosylase GAPDH;G3PD;glyceraldehyde -3-phosphate dehydrogenase;glyceraldehyde 3 phosphate dehydrogenase;glyceraldehyde 3-phosphate dehydrogenase;glyceraldehyde 3-phosphate-dehydrogenase;glyceraldehyde- 3- phosphate dehydrogenase;glyceraldehyde- 3-phosphate dehydrogenase;glyceraldehyde-3 -phosphat…	SWISSPROT_AC:P04406;SWISSPROT_ID:G3P_HUMAN;EMBL:AB062273;EMBL:AC006064;EMBL:AF261085;EMBL:AY007133;EMBL:AY340484;EMBL:BC001601;EMBL:BC004109;EMBL:BC009081;EMBL:BC013310;EMBL:BC023632;EMBL:BC025925;EMBL:BC026907;EMBL:BC029618;EMBL:BC083511;EMBL:BT006893;EMBL:CH471116;EMBL:CR407671;EMBL:J02642;EMBL:J04038;EMBL:M17851;EMBL:M33197;EMBL:X01677;EMBL:X53778;RefSeq:NP_001243728.1;RefSeq:NP_001276674.1;Re…
513043	KITLG -- HGF	association	Pubmed 2001:11334911;Pubmed 2002:12036900;Pubmed 2007:17512212;	<b>HGF</b> increased the expression of <b>SCF</b> gene in granulosa cells, and SCF reciprocally increased the expression of HGF gene in theca cells.[Pubmed 2001:11334911];HGF increased the expression of SCF gene in granulosa cells, and <b>SCF</b> reciprocally increased the expression of <b>HGF</b> gene in theca cells.[Pubmed 2001:11334911];Incubation with the flt3 or <b>Kit ligand</b> induced the…	4343265	Gene	KITLG	DCUA;DFNA69;FPH2;FPHH;KIT ligand;Kitl;KITLG;KL-1;MGF;SCF;SF;SHEP7;c-Kit ligand;c-kit-ligand;factor stem cell;fph-2;kit- ligand;kit-ligand;kl 1;kl-i;ligand c-kit;ligand of c-kit;ligand of the c-kit;ligand-c-kit;Mast cell growth factor;mast-cell growth factor;scf-type;Stem cell factor;stem cell factor-type;stem cell-factor;stem- cell factor;stem-cell factor;stem-cell-factor;	SWISSPROT_AC:P21583;SWISSPROT_ID:SCF_HUMAN;GeneID:4254;Ensembl:ENSG00000049130;HGNC:HGNC:6343;MIM:184745;Vega:OTTHUMG00000169888;protein_accession:AAA85450.1;protein_accession:AAB22846.2;protein_accession:AAB23572.1;protein_accession:AAB23573.1;protein_accession:AAB35922.1;protein_accession:AAB39247.1;protein_accession:AAD22048.1;protein_accession:AAH69733.1;protein_accession:AAH69783.1;protein_a…	178566	Protein	HGF	Hepatocyte growth factor;Hepatopoietin-A;HGF;HPTA;Scatter factor;SF;DFNB39;F-TCF;factor scatter;factor--scatter;factor-scatter;hepatopoietin a;hgf beta;hgf beta-chain;hgf-beta;HGFB;hgfbeta;hgfbeta-chain;scatter-factor;	SWISSPROT_AC:P14210;SWISSPROT_ID:HGF_HUMAN;EMBL:AC004960;EMBL:AY246560;EMBL:BC022308;EMBL:BC063485;EMBL:BC105797;EMBL:BC130284;EMBL:BC130286;EMBL:CH236949;EMBL:D90334;EMBL:L02931;EMBL:M29145;EMBL:M55379;EMBL:M60718;EMBL:M73239;EMBL:M73240;EMBL:M75966;EMBL:M75967;EMBL:M75968;EMBL:M75969;EMBL:M75971;EMBL:M75972;EMBL:M75973;EMBL:M75974;EMBL:M75975;EMBL:M75976;EMBL:M75977;EMBL:M75978;EMBL:M75979;EMBL…
513239	IL6 -- IL-6	association	Pubmed 2006:16644865;Pubmed 2006:17055359;Pubmed 2001:11426023;Pubmed 2013:24032723;Pubmed 2008:18356242;Pubmed 2008:19040928;Pubmed 2000:11132607;Pubmed 2014:25548674;Pubmed 2011:21087078;	In addition, none of the <b>IL6</b> polymorphisms was significantly associated with the plasma levels of <b>IL-6</b> in the control subjects.[Pubmed 2006:16644865];In summary, the data in this study do not support substantial associations between the common polymorphisms in <b>IL6</b> gene and circulating <b>IL-6</b> levels and the risk of type 2 diabetes.[Pubmed 2006:16644865];Leukocytes were st…	4342721	Gene	IL6	BSF-2;BSF2;CDF;HGF;HSF;IFN-beta-2;IFNB2;IL-6;IL6;interleukin 6;b cell stimulatory factor 2;b cell stimulatory factor-2;B-cell stimulatory factor 2;b-cell stimulatory factor-2;bsf- 2;CTL differentiation factor;hsf-type;Hybridoma growth factor;ifn beta 2;ifn-beta 2;ifn-beta2;il - 6;il -- 6;il -6;il 6;il- 6;il--6;il-6-type;il-vi;il6-type;interferon beta 2;Interferon beta-2;interferon beta2;interfero…	SWISSPROT_AC:P05231;SWISSPROT_ID:IL6_HUMAN;GeneID:3569;Ensembl:ENSG00000136244;HGNC:HGNC:6018;MIM:147620;Vega:OTTHUMG00000023178;protein_accession:AAA52728.1;protein_accession:AAA52729.1;protein_accession:AAA59154.1;protein_accession:AAC05673.1;protein_accession:AAC41704.1;protein_accession:AAD13886.1;protein_accession:AAH15511.1;protein_accession:AAK48987.1;protein_accession:AAN75009.1;protein_a…	197638	Protein	IL-6	B-cell stimulatory factor 2;BSF-2;CDF;CTL differentiation factor;Hybridoma growth factor;IFN-beta-2;IFNB2;IL-6;IL6;Interferon beta-2;Interleukin-6;b cell stimulatory factor 2;b cell stimulatory factor-2;b-cell stimulatory factor-2;bsf- 2;BSF2;HGF;HSF;hsf-type;ifn beta 2;ifn-beta 2;ifn-beta2;il - 6;il -- 6;il -6;il 6;il- 6;il--6;il-6-type;il-vi;il6-type;interferon beta 2;interferon beta2;interfero…	SWISSPROT_AC:P05231;SWISSPROT_ID:IL6_HUMAN;EMBL:AF372214;EMBL:BC015511;EMBL:M14584;EMBL:M18403;EMBL:M29150;EMBL:M54894;EMBL:S56892;EMBL:X04402;EMBL:X04403;EMBL:X04430;EMBL:X04602;EMBL:Y00081;RefSeq:NP_000591.1;RefSeq:XP_011513692.1;ProteinModelPortal:P05231;STRING:9606.ENSP00000258743;SWISSPROT_AC_OLD:Q9UCU2;SWISSPROT_AC_OLD:Q9UCU3;SWISSPROT_AC_OLD:Q9UCU4;SMR:P05231;GeneID:3569;KEGG:hsa:3569;PIR:…
513933	EGR1 -- Ang II	association	Pubmed 2001:11502738;Pubmed 1998:9618387;	Both U0126 (an inhibitor of the MAPK/ERK kinase MEK) and wortmannin (an inhibitor of PI3K) abrogated <b>Egr-1</b> endogenous expression and Egr-1 promoter activity induced by <b>Ang II</b>.[Pubmed 2001:11502738];Both U0126 (an inhibitor of the MAPK/ERK kinase MEK) and wortmannin (an inhibitor of PI3K) abrogated Egr-1 endogenous expression and <b>Egr-1</b> promoter activity induced by <b>Ang II</b…	4341382	Gene	EGR1	AT225;early growth response 1;EGR1;G0S30;KROX-24;NGFI-A;TIS8;ZIF-268;ZNF225;early growth response -1;Early growth response protein 1;early growth response protein-1;early growth response-1;early growth response1;early growth-response protein 1;early-growth response 1;early-growth response protein 1;early-growth response-1;egr 1;EGR-1;egr-i;krox 24;KROX24;Nerve growth factor-induced protein A;ngfi…	SWISSPROT_AC:P18146;SWISSPROT_ID:EGR1_HUMAN;GeneID:1958;Ensembl:ENSG00000120738;HGNC:HGNC:3238;MIM:128990;Vega:OTTHUMG00000129197;protein_accession:AAA35815.1;protein_accession:AAH73983.1;protein_accession:ACE86880.1;protein_accession:ACE87567.1;protein_accession:AIR76490.1;protein_accession:BAG60386.1;protein_accession:BAG62672.1;protein_accession:CAA36777.1;protein_accession:CAB46678.1;protein_…	17470	Protein	Ang II	Ang II;Angiotensin 1-8;Angiotensin II;Angiotensin-2;ang -2;ang 2;ang ii-type;ang type 2;ang type-2;ang- 2;ang- ii;ang-ii;	TMP_SWISSPROT_AC:P01019_Ang II;PARENT_SWISSPROT_AC:P01019;PARENT_SWISSPROT_ID:ANGT_HUMAN;
513989	LEPR -- Leptin	association	Pubmed:11276500;Pubmed:11824504;Pubmed:12503223;Pubmed:27563428;Pubmed 2006:16231024;Pubmed 2006:16525650;Pubmed 2006:16952705;Pubmed 2006:16971225;Pubmed 2006:17006991;Pubmed 2006:17071538;Pubmed 2006:19771272;Pubmed 2001:11260392;Pubmed 2001:11435754;Pubmed 2001:11479137;Pubmed 2001:11581014;Pubmed 2001:11822823;Pubmed 2013:22968658;Pubmed 2013:23266707;Pubmed 2013:23315873;Pubmed 2013:23549406…	<b>Leptin</b> acts through the <b>leptin receptor</b>, -which belongs to the cytokine - receptor family.[Pubmed:11276500];These findings show that leptin and leptin receptor have been expressed in different cells, and that the rat pituitary glands entertain paracrine mechanism between <b>leptin</b> (FSHbeta/LHbeta cells) and <b>leptin receptor</b> (GH cells).[Pubmed:11824504];The adipocyte-derive…	4343033	Gene	LEPR	CD295;LEP-R;LEPR;LEPRD;leptin receptor;OB-R;OBR;CD295 antigen;DB;HuB219;leptin isoform receptor;leptin's receptor;leptin- receptor;leptin-receptor;ob r;OB receptor;ob-receptor;receptor leptin;receptor of leptin;	SWISSPROT_AC:P48357;SWISSPROT_ID:LEPR_HUMAN;GeneID:3953;Ensembl:ENSG00000116678;HGNC:HGNC:6554;MIM:601007;Vega:OTTHUMG00000009115;protein_accession:AAA93015.1;protein_accession:AAB07495.1;protein_accession:AAB07496.1;protein_accession:AAB07497.1;protein_accession:AAC23650.1;protein_accession:AAC50509.1;protein_accession:AAC50510.1;protein_accession:AAC50511.1;protein_accession:AAH31086.1;protein_…	219985	Protein	Leptin	LEP;Leptin;OB;Obese protein;Obesity factor;OBS;factor obesity;factor of obesity;LEPD;leptin--an;leptin-type;obesity--factor;protein obese;	SWISSPROT_AC:P41159;SWISSPROT_ID:LEP_HUMAN;EMBL:AF008123;EMBL:AY996373;EMBL:BC060830;EMBL:BC069452;EMBL:BC069527;EMBL:D49487;EMBL:D63519;EMBL:D63710;EMBL:U18915;EMBL:U43415;EMBL:U43653;RefSeq:NP_000221.1;RefSeq:XP_005250397.1;ProteinModelPortal:P41159;STRING:9606.ENSP00000312652;SWISSPROT_AC_OLD:O15158;SWISSPROT_AC_OLD:Q56A88;SMR:P41159;GeneID:3952;KEGG:hsa:3952;PIR:A38952;PIR:I53166;eggNOG:ENOG4…
514138	F3 -- EGR-1	association	Pubmed 2001:11594561;Pubmed 2002:12483323;Pubmed 2014:24186862;Pubmed 2014:25109475;	We established that progestin-enhanced TF expression in HESCs was trancriptionally regulated, then evaluated the relative roles of SP and <b>EGR-1</b> sites on the <b>TF</b> promoter in regulating this expression.[Pubmed 2001:11594561];Functional role of <b>Egr-1</b> mediating VEGF-induced <b>tissue factor</b> expression in the retinal capillary endothelium.[Pubmed 2002:12483323];Our studies reve…	4341533	Gene	F3	CD142;coagulation factor III, tissue factor;F3;TF;TFA;CD142 antigen;coagulation factor 3;Coagulation factor III;factor of the tissue;factor of tissue;factor tissue;factor--tissue;factor-tissue;Thromboplastin;Tissue factor;tissue-factor;	SWISSPROT_AC:P13726;SWISSPROT_ID:TF_HUMAN;GeneID:2152;Ensembl:ENSG00000117525;HGNC:HGNC:3541;MIM:134390;Vega:OTTHUMG00000010716;protein_accession:AAA36734.1;protein_accession:AAA61150.1;protein_accession:AAA61151.1;protein_accession:AAA61152.1;protein_accession:AAH11029.1;protein_accession:AAN01236.1;protein_accession:AAO61150.1;protein_accession:AAO61151.1;protein_accession:AAO61152.1;protein_ac…	119031	Protein	EGR-1	AT225;Early growth response protein 1;EGR-1;EGR1;KROX24;Nerve growth factor-induced protein A;NGFI-A;Transcription factor ETR103;Transcription factor Zif268;Zinc finger protein 225;Zinc finger protein Krox-24;ZNF225;early growth response -1;early growth response 1;early growth response protein-1;early growth response-1;early growth response1;early growth-response protein 1;early-growth response 1…	SWISSPROT_AC:P18146;SWISSPROT_ID:EGR1_HUMAN;EMBL:BC073983;EMBL:M62829;EMBL:M80583;EMBL:X52541;RefSeq:NP_001955.1;ProteinModelPortal:P18146;STRING:9606.ENSP00000239938;SMR:P18146;GeneID:1958;KEGG:hsa:1958;PIR:A41211;eggNOG:COG5048;eggNOG:KOG1721;UniGene:Hs.326035;UniGene:Hs.708393;GO:GO:0000122;GO:GO:0000976;GO:GO:0000977;GO:GO:0001077;GO:GO:0001666;GO:GO:0002931;GO:GO:0003677;GO:GO:0003700;GO:GO:…
514163	CALCA -- CALC	association	Pubmed 2006:16946590;Pubmed 2001:11587126;Pubmed 2012:22006244;Pubmed 1999:10543438;Pubmed 1990:2253409;	Furthermore, released <b>CGRP</b> stimulated <b>CGRP1</b> receptors to facilitate secretion of somatostatin.[Pubmed 2006:16946590];Procalcitonin is a 14-kDa protein encoded by the <b>Calc-1</b> gene along with <b>calcitonin</b> and katacalcin.[Pubmed 2001:11587126];The setup of two sandwich ELISAs with standards of human recombinant (hr) PCT, using either CALCA 2F3 (assay A) or CALCA 4A6 (assay B…	4340450	Gene	CALCA	CALC1;CALCA;calcitonin related polypeptide alpha;CGRP;CGRP-I;CGRP1;CT;KC;PCT;alpha cgrp;alpha-cgrp;Alpha-type CGRP;alphacgrp;CALC;calc i;calc-1;calc-i;Calcitonin;calcitonin gene related peptide-i;Calcitonin gene-related peptide 1;Calcitonin gene-related peptide I;calcitonin gene-related peptide subtype 1;calcitonin gene-related peptide type 1;calcitonin gene-related peptide type i;calcitonin gene…	SWISSPROT_AC:P01258;SWISSPROT_AC:P06881;SWISSPROT_ID:CALCA_HUMAN;SWISSPROT_ID:CALC_HUMAN;GeneID:796;Ensembl:ENSG00000110680;HGNC:HGNC:1437;MIM:114130;Vega:OTTHUMG00000159731;protein_accession:AAA35501.1;protein_accession:AAA51912.1;protein_accession:AAA52011.1;protein_accession:AAA52012.1;protein_accession:AAA52124.1;protein_accession:AAA58403.1;protein_accession:AAH69684.1;protein_accession:AAH6…	51668	Protein	CALC	CALC;CALC1;CALCA;Calcitonin;calc i;calc-1;calc-i;calcitonin related polypeptide alpha;calcitonin-type;CGRP;CGRP-I;cgrp-type;CGRP1;CT;KC;PCT;	SWISSPROT_AC:P01258;SWISSPROT_AC:P06881;SWISSPROT_ID:CALCA_HUMAN;SWISSPROT_ID:CALC_HUMAN;EMBL:AC090835;EMBL:BC069684;EMBL:BC069704;EMBL:BC069760;EMBL:BC069778;EMBL:BC093753;EMBL:BC101599;EMBL:BC143562;EMBL:CH471064;EMBL:DQ080435;EMBL:K03513;EMBL:M12664;EMBL:M12665;EMBL:M12666;EMBL:M26095;EMBL:M64486;EMBL:X00356;EMBL:X02330;EMBL:X03662;RefSeq:NP_001029124.1;RefSeq:NP_001732.1;RefSeq:XP_016873772.1…
514181	CALCA -- Calcitonin	association	Pubmed 2001:11587126;Pubmed 2012:22006244;Pubmed 1990:2253409;	Procalcitonin is a 14-kDa protein encoded by the <b>Calc-1</b> gene along with <b>calcitonin</b> and katacalcin.[Pubmed 2001:11587126];The setup of two sandwich ELISAs with standards of human recombinant (hr) PCT, using either CALCA 2F3 (assay A) or CALCA 4A6 (assay B) as capture mAbs and the biotinylated mAbs CALCA 4A6 or CALCA 2F3, respectively, as detection mAbs, led to highly specific determi…	4340450	Gene	CALCA	CALC1;CALCA;calcitonin related polypeptide alpha;CGRP;CGRP-I;CGRP1;CT;KC;PCT;alpha cgrp;alpha-cgrp;Alpha-type CGRP;alphacgrp;CALC;calc i;calc-1;calc-i;Calcitonin;calcitonin gene related peptide-i;Calcitonin gene-related peptide 1;Calcitonin gene-related peptide I;calcitonin gene-related peptide subtype 1;calcitonin gene-related peptide type 1;calcitonin gene-related peptide type i;calcitonin gene…	SWISSPROT_AC:P01258;SWISSPROT_AC:P06881;SWISSPROT_ID:CALCA_HUMAN;SWISSPROT_ID:CALC_HUMAN;GeneID:796;Ensembl:ENSG00000110680;HGNC:HGNC:1437;MIM:114130;Vega:OTTHUMG00000159731;protein_accession:AAA35501.1;protein_accession:AAA51912.1;protein_accession:AAA52011.1;protein_accession:AAA52012.1;protein_accession:AAA52124.1;protein_accession:AAA58403.1;protein_accession:AAH69684.1;protein_accession:AAH6…	51669	Protein	Calcitonin	Calcitonin;calcitonin-type;	TMP_SWISSPROT_AC:P01258_Calcitonin;PARENT_SWISSPROT_AC:P01258;PARENT_SWISSPROT_ID:CALC_HUMAN;
514743	TGFB1 -- bFGF	association	Pubmed:12799213;Pubmed 2001:11168939;Pubmed 2001:11767002;Pubmed 1994:7529622;Pubmed 1993:8427999;Pubmed 2002:12508433;Pubmed 1995:7498665;Pubmed 1996:8602397;Pubmed 1996:8618433;Pubmed 1997:9111519;Pubmed 2003:12934360;	We also studied the relationship between the levels of cytokines analyzed and found positive correlations between <b>bFGF</b> and <b>TGF-beta1</b> (rhГѓВґ = 0.183, p &lt; 0.02), as well as VEGF and TGF-beta 1 (rhГѓВґ = 0.537, p &lt; 0.001) and VEGF and bFGF (rhГѓВґ = 0.197, p &lt; 0.02).[Pubmed:12799213];We also studied the relationship between the levels of cytokines analyzed and found positive …	4345519	Gene	TGFB1	CED;DPD1;LAP;TGFB;TGFB1;TGFbeta;transforming growth factor beta 1;lap-type;tgf -beta 1;tgf -beta1;tgf b 1;tgf b-1;tgf beta 1;tgf beta i;tgf beta type 1;tgf beta type i;tgf beta-1;tgf beta-type 1;tgf beta1;tgf- b 1;tgf- beta 1;tgf- beta1;tgf-b 1;tgf-beta 1;tgf-beta i;tgf-beta isoform 1;tgf-beta type 1;tgf-beta type i;tgf-beta type-i;tgf-beta's 1;TGF-beta-1;tgf-beta-i;tgf-beta1;tgf-beta1-type;tgf-b…	SWISSPROT_AC:P01137;SWISSPROT_ID:TGFB1_HUMAN;GeneID:7040;Ensembl:ENSG00000105329;HGNC:HGNC:11766;MIM:190180;Vega:OTTHUMG00000182760;protein_accession:AAA36735.1;protein_accession:AAH00125.1;protein_accession:AAH01180.1;protein_accession:AAH22242.1;protein_accession:AAL27646.2;protein_accession:AAN86616.1;protein_accession:AAP35909.1;protein_accession:AAQ18641.1;protein_accession:AAT77143.1;protei…	135766	Protein	bFGF	Basic fibroblast growth factor;bFGF;FGF-2;FGF2;FGFB;Fibroblast growth factor 2;HBGF-2;Heparin-binding growth factor 2;basic fibroblast growth-factor;basic fibroblast-growth factor;basic fibroblast-growth-factor;basic-fibroblast growth factor;basic-fibroblast-growth-factor;bfgf-isoform;bfgf-type;factor basic fibroblast growth;factor of basic fibroblast growth;factor-basic fibroblast growth;fgf -2;…	SWISSPROT_AC:P09038;SWISSPROT_ID:FGF2_HUMAN;EMBL:AB451321;EMBL:AB451450;EMBL:AC021205;EMBL:AY820133;EMBL:CH471056;EMBL:EF506888;EMBL:J04513;EMBL:M17599;EMBL:M27968;EMBL:S47380;EMBL:S81809;EMBL:X04431;EMBL:X04432;EMBL:X04433;EMBL:Y13468;RefSeq:NP_001997.5;ProteinModelPortal:P09038;STRING:9606.ENSP00000264498;SWISSPROT_AC_OLD:A4LBB8;SWISSPROT_AC_OLD:O00527;SWISSPROT_AC_OLD:P78443;SWISSPROT_AC_OLD:Q…
515146	FBN1 -- TGFB1	association	Pubmed 2001:11846508;	Cultures of Tenon's capsule fibroblasts were established to study the effect of <b>TGF-beta1</b> on <b>fibrillin-1</b> mRNA expression by Northern blot analysis.[Pubmed 2001:11846508];The expression of mRNA coding for <b>fibrillin-1</b> was up-regulated in vitro by <b>TGF-beta1</b>.[Pubmed 2001:11846508];	4341576	Gene	FBN1	ACMICD;ECTOL1;FBN;FBN1;fibrillin 1;GPHYSD2;MASS;MFLS;MFS1;OCTD;SGS;SSKS;WMS;WMS2;fibrillin -1;fibrillin i;fibrillin type 1;fibrillin type i;Fibrillin-1;fibrillin1;mfs-1;	SWISSPROT_AC:P35555;SWISSPROT_ID:FBN1_HUMAN;GeneID:2200;Ensembl:ENSG00000166147;HGNC:HGNC:3603;MIM:134797;Vega:OTTHUMG00000172218;protein_accession:AAB02036.1;protein_accession:AAB25244.1;protein_accession:AAI46855.1;protein_accession:ACZ58372.1;protein_accession:ANT47181.1;protein_accession:BAD16737.1;protein_accession:BAD16738.1;protein_accession:BAD16739.1;protein_accession:BAD92077.1;protein_…	484813	Protein	TGFB1	TGF-beta-1;TGFB;TGFB1;Transforming growth factor beta-1;CED;DPD1;LAP;lap-type;tgf -beta 1;tgf -beta1;tgf b 1;tgf b-1;tgf beta 1;tgf beta i;tgf beta type 1;tgf beta type i;tgf beta-1;tgf beta-type 1;tgf beta1;tgf- b 1;tgf- beta 1;tgf- beta1;tgf-b 1;tgf-beta 1;tgf-beta i;tgf-beta isoform 1;tgf-beta type 1;tgf-beta type i;tgf-beta type-i;tgf-beta's 1;tgf-beta-i;tgf-beta1;tgf-beta1-type;tgf-betai;tgf…	SWISSPROT_AC:P01137;SWISSPROT_ID:TGFB1_HUMAN;EMBL:AK291907;EMBL:BC000125;EMBL:BC001180;EMBL:BC022242;EMBL:BT007245;EMBL:CH471126;EMBL:M38449;EMBL:X02812;EMBL:X05839;EMBL:X05840;EMBL:X05843;EMBL:X05844;EMBL:X05849;EMBL:X05850;RefSeq:NP_000651.3;ProteinModelPortal:P01137;STRING:9606.ENSP00000221930;SWISSPROT_AC_OLD:A8K792;SWISSPROT_AC_OLD:Q9UCG4;SMR:P01137;GeneID:7040;KEGG:hsa:7040;PIR:A27513;eggNO…
515150	IGF2 -- Insulin	association	Pubmed 2001:11250652;Pubmed 2001:11855150;Pubmed 2004:15223980;Pubmed 1994:8175988;Pubmed 2002:12144915;Pubmed 2012:22465205;Pubmed 1995:7739048;Pubmed 2014:24389353;Pubmed 2014:24934576;Pubmed 1996:8784106;Pubmed 1996:9026269;Pubmed 2010:20656537;Pubmed 2009:19391177;Pubmed 2009:19443570;Pubmed 1999:10470651;Pubmed 1998:9543152;Pubmed 2005:15626921;Pubmed 1991:1722620;	A very good correlation was found between <b>insulin</b> and <b>IGF-II</b> in Tx neonates treated with T(4) but not between insulin and IGF-I in Tx adults.[Pubmed 2001:11250652];Our conclusion does not entirely exclude <b>IGF2</b> as the gene involved in <b>IDDM2</b>, even though the parental effect of IDDM2 transmission is not related to IGF2 maternal imprinting.[Pubmed 2001:11855150];The presen…	4342652	Gene	IGF2	C11orf43;GRDF;IGF-II;IGF2;insulin like growth factor 2;PP9974;factor 2 insulin-like growth;growth factor 2 insulin-like;insulin growth like factor ii;insulin like growth factor ii;insulin like growth factor-2;insulin like-growth factor ii;insulin- like growth factor ii;insulin-like growth factor -2;Insulin-like growth factor II;insulin-like growth factor type 2;insulin-like growth factor type ii;…	SWISSPROT_AC:P01344;SWISSPROT_ID:IGF2_HUMAN;GeneID:3481;Ensembl:ENSG00000167244;HGNC:HGNC:5466;MIM:147470;Vega:OTTHUMG00000009395;protein_accession:AAA52443.1;protein_accession:AAA52536.1;protein_accession:AAA52544.1;protein_accession:AAA52545.1;protein_accession:AAA60088.1;protein_accession:AAB34155.1;protein_accession:AAD14908.1;protein_accession:AAH00531.1;protein_accession:AAL55889.1;protein_…	200308	Protein	Insulin	INS;Insulin;an-ins;IDDM;iddm 1;iddm 2;iddm type 1;iddm-1;iddm-2;iddm-type;IDDM1;IDDM2;ILPR;ins-type;insulin--an;insulin-chain;insulin-type;IRDN;mody-x;MODY10;type-insulin;	SWISSPROT_AC:P01308;SWISSPROT_ID:INS_HUMAN;EMBL:AJ009655;EMBL:AY138590;EMBL:AY899304;EMBL:BC005255;EMBL:BT006808;EMBL:CH471158;EMBL:J00265;EMBL:L15440;EMBL:M10039;EMBL:V00565;EMBL:X70508;RefSeq:NP_000198.1;RefSeq:NP_001172026.1;RefSeq:NP_001172027.1;RefSeq:NP_001278826.1;ProteinModelPortal:P01308;STRING:9606.ENSP00000250971;SWISSPROT_AC_OLD:Q5EEX2;SMR:P01308;GeneID:3630;KEGG:hsa:3630;PIR:A93222;e…
515864	UCP2 -- Leptin	association	Pubmed 2002:11904148;Pubmed 2000:10852469;Pubmed 2014:25449029;Pubmed 2010:19833146;Pubmed 2003:12720538;	<b>Leptin</b> decreased <b>UCP-2</b> expression by up to 75%, and maximally inhibited insulin release by 47%, at 22 mmol/l glucose.[Pubmed 2002:11904148];Glucose induces and <b>leptin</b> decreases expression of <b>uncoupling protein-2</b> mRNA in human islets.[Pubmed 2002:11904148];We investigated the effects of glucose and <b>leptin</b> on <b>UCP-2</b> expression in isolated human islets.[Pubme…	4345796	Gene	UCP2	BMIQ4;SLC25A8;UCP2;UCPH;uncoupling protein 2;Mitochondrial uncoupling protein 2;mitochondrial uncoupling protein-2;Solute carrier family 25 member 8;UCP 2;ucp- 2;ucp-2;uncoupling of protein-2;uncoupling protein - 2;uncoupling protein type 2;uncoupling protein-2;uncoupling protein2;uncoupling-protein 2;	SWISSPROT_AC:P55851;SWISSPROT_ID:UCP2_HUMAN;GeneID:7351;Ensembl:ENSG00000175567;HGNC:HGNC:12518;MIM:601693;Vega:OTTHUMG00000168095;protein_accession:AAB48411.1;protein_accession:AAB53091.1;protein_accession:AAC39690.1;protein_accession:AAC51336.1;protein_accession:AAD21151.1;protein_accession:AAH11737.1;protein_accession:AAY68217.1;protein_accession:ABM84224.1;protein_accession:ABM87735.1;protein…	219985	Protein	Leptin	LEP;Leptin;OB;Obese protein;Obesity factor;OBS;factor obesity;factor of obesity;LEPD;leptin--an;leptin-type;obesity--factor;protein obese;	SWISSPROT_AC:P41159;SWISSPROT_ID:LEP_HUMAN;EMBL:AF008123;EMBL:AY996373;EMBL:BC060830;EMBL:BC069452;EMBL:BC069527;EMBL:D49487;EMBL:D63519;EMBL:D63710;EMBL:U18915;EMBL:U43415;EMBL:U43653;RefSeq:NP_000221.1;RefSeq:XP_005250397.1;ProteinModelPortal:P41159;STRING:9606.ENSP00000312652;SWISSPROT_AC_OLD:O15158;SWISSPROT_AC_OLD:Q56A88;SMR:P41159;GeneID:3952;KEGG:hsa:3952;PIR:A38952;PIR:I53166;eggNOG:ENOG4…
516514	KL -- Ang II	association	Pubmed:16358222;Pubmed 2002:11967236;	<b>Angiotensin II</b> induced renal <b>klotho</b> down-regulation through angiotensin type 1 receptor-dependent but pressor-independent events, while dietary P(i) restriction induced klotho expression.[Pubmed:16358222];The down-regulation of the renal <b>klotho</b> gene could increase renal damage induced by <b>angiotensin II</b>, while klotho gene induction could have therapeutic possibilities i…	4347183	Gene	KL	KL;klotho;EC 3.2.1.31;KLOT;	SWISSPROT_AC:Q9UEF7;SWISSPROT_ID:KLOT_HUMAN;GeneID:9365;Ensembl:ENSG00000133116;HGNC:HGNC:6344;MIM:604824;Vega:OTTHUMG00000017408;protein_accession:BAA23382.1;protein_accession:BAA24940.1;protein_accession:BAA24941.1;protein_accession:BAG53456.1;protein_accession:BAL03067.1;protein_accession:CAC94767.1;protein_accession:CAC94773.1;protein_accession:CAR95139.1;protein_accession:EAX08525.1;protein_…	17470	Protein	Ang II	Ang II;Angiotensin 1-8;Angiotensin II;Angiotensin-2;ang -2;ang 2;ang ii-type;ang type 2;ang type-2;ang- 2;ang- ii;ang-ii;	TMP_SWISSPROT_AC:P01019_Ang II;PARENT_SWISSPROT_AC:P01019;PARENT_SWISSPROT_ID:ANGT_HUMAN;
517048	IGF2 -- IGF-I	association	Pubmed:10226806;Pubmed 2001:11551116;Pubmed 2004:15049960;Pubmed 2004:15342412;Pubmed 2004:15498528;Pubmed 2004:15552271;Pubmed 2004:15585629;Pubmed 1994:7525263;Pubmed 1994:7947248;Pubmed 1994:7962112;Pubmed 1994:7964289;Pubmed 1994:8175729;Pubmed 1993:7689963;Pubmed 1993:8402329;Pubmed 2002:12020820;Pubmed 2002:12365022;Pubmed 2002:12379498;Pubmed 2002:12596304;Pubmed 2012:22465205;Pubmed 1995:…	Insulin-like growth factor binding protein-6 (IGFBP-6) differs from IGFBPs 1-5 in that it binds <b>IGF-II</b> with marked preferential affinity over <b>IGF-I</b>.[Pubmed:10226806];Analysis of trichloroacetic acid-precipitable radioactivity in sequential samples following bolus injection of radiolabeled IGFs revealed that <b>bIGF-II</b> was degraded faster than <b>bIGF-I</b>.[Pubmed 2001:11551116]…	4342652	Gene	IGF2	C11orf43;GRDF;IGF-II;IGF2;insulin like growth factor 2;PP9974;factor 2 insulin-like growth;growth factor 2 insulin-like;insulin growth like factor ii;insulin like growth factor ii;insulin like growth factor-2;insulin like-growth factor ii;insulin- like growth factor ii;insulin-like growth factor -2;Insulin-like growth factor II;insulin-like growth factor type 2;insulin-like growth factor type ii;…	SWISSPROT_AC:P01344;SWISSPROT_ID:IGF2_HUMAN;GeneID:3481;Ensembl:ENSG00000167244;HGNC:HGNC:5466;MIM:147470;Vega:OTTHUMG00000009395;protein_accession:AAA52443.1;protein_accession:AAA52536.1;protein_accession:AAA52544.1;protein_accession:AAA52545.1;protein_accession:AAA60088.1;protein_accession:AAB34155.1;protein_accession:AAD14908.1;protein_accession:AAH00531.1;protein_accession:AAL55889.1;protein_…	196367	Protein	IGF-I	IBP1;IGF-I;IGF1;Insulin-like growth factor I;Mechano growth factor;MGF;Somatomedin-C;factor 1-insulin-like growth;factor i-insulin-like growth;factor-1-insulin-like growth;growth factor 1-insulin-like;growth factor i-insulin-like;growth factor-1-insulin-like;IGFI;insulin - like growth factor 1;insulin growth like factor 1;insulin growth like factor-i;insulin growth-like factor 1;insulin like grow…	SWISSPROT_AC:P05019;SWISSPROT_ID:IGF1_HUMAN;EMBL:AC010202;EMBL:AC068648;EMBL:AY260957;EMBL:BC148266;EMBL:CH471054;EMBL:M11568;EMBL:M12659;EMBL:M14153;EMBL:M14154;EMBL:M14155;EMBL:M14156;EMBL:M27544;EMBL:M37484;EMBL:X00173;EMBL:X03420;EMBL:X03421;EMBL:X03422;EMBL:X03563;EMBL:X56773;EMBL:X56774;EMBL:X57025;RefSeq:NP_000609.1;RefSeq:NP_001104754.1;RefSeq:NP_001104755.1;ProteinModelPortal:P05019;STRI…
518475	KCNJ11 -- GCG	association	Pubmed 2002:12196481;	The prevalent Glu23Lys polymorphism in the potassium inward rectifier 6.2 (<b>KIR6.2</b>) gene is associated with impaired <b>glucagon</b> suppression in response to hyperglycemia.[Pubmed 2002:12196481];	4342886	Gene	KCNJ11	BIR;HHF2;IKATP;KCNJ11;KIR6.2;MODY13;PHHI;potassium voltage-gated channel subfamily J member 11;TNDM3;ATP-sensitive inward rectifier potassium channel 11;Inward rectifier K(+) channel Kir6.2;KCJ11;kir 6.2;kir-6.2;mody 1-3;mody-1-3;mody1-3;Potassium channel, inwardly rectifying subfamily J member 11;	SWISSPROT_AC:Q14654;SWISSPROT_ID:KCJ11_HUMAN;GeneID:3767;Ensembl:ENSG00000187486;HGNC:HGNC:6257;MIM:600937;Vega:OTTHUMG00000165914;protein_accession:AAH40617.1;protein_accession:AAH64497.1;protein_accession:AAI12359.1;protein_accession:ACR44082.1;protein_accession:ACR44083.1;protein_accession:ACZ56124.1;protein_accession:AHB14393.1;protein_accession:AHB14394.1;protein_accession:AHB14395.1;protein…	160443	Protein	GCG	GCG;GLUC;Glucagon;GLP1;GLP2;GRPP;	SWISSPROT_AC:P01275;SWISSPROT_ID:GLUC_HUMAN;EMBL:AC007750;EMBL:BC005278;EMBL:BT006813;EMBL:J04040;EMBL:V01515;EMBL:X03991;RefSeq:NP_002045.1;ProteinModelPortal:P01275;STRING:9606.ENSP00000387662;SWISSPROT_AC_OLD:A6NN65;SWISSPROT_AC_OLD:Q53TP6;SMR:P01275;GeneID:2641;KEGG:hsa:2641;PIR:A24377;eggNOG:ENOG410IKZ8;eggNOG:ENOG4111VKC;UniGene:Hs.516494;UniGene:Hs.741174;GO:GO:0005102;GO:GO:0005179;GO:GO:…
518503	KCNJ11 -- Glucagon	association	Pubmed 2002:12196481;	The prevalent Glu23Lys polymorphism in the potassium inward rectifier 6.2 (<b>KIR6.2</b>) gene is associated with impaired <b>glucagon</b> suppression in response to hyperglycemia.[Pubmed 2002:12196481];	4342886	Gene	KCNJ11	BIR;HHF2;IKATP;KCNJ11;KIR6.2;MODY13;PHHI;potassium voltage-gated channel subfamily J member 11;TNDM3;ATP-sensitive inward rectifier potassium channel 11;Inward rectifier K(+) channel Kir6.2;KCJ11;kir 6.2;kir-6.2;mody 1-3;mody-1-3;mody1-3;Potassium channel, inwardly rectifying subfamily J member 11;	SWISSPROT_AC:Q14654;SWISSPROT_ID:KCJ11_HUMAN;GeneID:3767;Ensembl:ENSG00000187486;HGNC:HGNC:6257;MIM:600937;Vega:OTTHUMG00000165914;protein_accession:AAH40617.1;protein_accession:AAH64497.1;protein_accession:AAI12359.1;protein_accession:ACR44082.1;protein_accession:ACR44083.1;protein_accession:ACZ56124.1;protein_accession:AHB14393.1;protein_accession:AHB14394.1;protein_accession:AHB14395.1;protein…	160448	Protein	Glucagon	Glucagon;	TMP_SWISSPROT_AC:P01275_Glucagon;PARENT_SWISSPROT_AC:P01275;PARENT_SWISSPROT_ID:GLUC_HUMAN;
518915	IGF2 -- PCNA	association	Pubmed 2002:12526221;Pubmed 2012:21380782;	A positive correlation between <b>IGF-II</b> mRNA and <b>PCNA</b>, apoptosis as well as a negative correlation between bcl-2 and apoptosis were observed (P &lt; 0.01).[Pubmed 2002:12526221];In addition, a positive correlation between <b>IGF-II</b> mRNA and <b>PCNA</b> or apoptosis, as well as a negative correlation between Bcl-2 and apoptosis were observed (P &lt; 0.01).[Pubmed 2012:21380782];	4342652	Gene	IGF2	C11orf43;GRDF;IGF-II;IGF2;insulin like growth factor 2;PP9974;factor 2 insulin-like growth;growth factor 2 insulin-like;insulin growth like factor ii;insulin like growth factor ii;insulin like growth factor-2;insulin like-growth factor ii;insulin- like growth factor ii;insulin-like growth factor -2;Insulin-like growth factor II;insulin-like growth factor type 2;insulin-like growth factor type ii;…	SWISSPROT_AC:P01344;SWISSPROT_ID:IGF2_HUMAN;GeneID:3481;Ensembl:ENSG00000167244;HGNC:HGNC:5466;MIM:147470;Vega:OTTHUMG00000009395;protein_accession:AAA52443.1;protein_accession:AAA52536.1;protein_accession:AAA52544.1;protein_accession:AAA52545.1;protein_accession:AAA60088.1;protein_accession:AAB34155.1;protein_accession:AAD14908.1;protein_accession:AAH00531.1;protein_accession:AAL55889.1;protein_…	303738	Protein	PCNA	Cyclin;PCNA;Proliferating cell nuclear antigen;antigen proliferating cell nuclear;ATLD2;cell nuclear antigen proliferating;cell nuclear proliferating antigen;cell proliferating nuclear antigen;nuclear antigen proliferating cell;pcn a;proliferating cell nuclear of antigen;proliferating cell nuclear-antigen;proliferating cell-nuclear antigen;proliferating cell-nuclear-antigen;proliferating nuclear …	SWISSPROT_AC:P12004;SWISSPROT_ID:PCNA_HUMAN;EMBL:AF527838;EMBL:AK313286;EMBL:AL121924;EMBL:BC000491;EMBL:BC062439;EMBL:CH471133;EMBL:J04718;EMBL:M15796;RefSeq:NP_002583.1;RefSeq:NP_872590.1;ProteinModelPortal:P12004;STRING:9606.ENSP00000368438;SWISSPROT_AC_OLD:B2R897;SWISSPROT_AC_OLD:D3DW02;SMR:P12004;GeneID:5111;KEGG:hsa:5111;PIR:A27445;eggNOG:COG0592;eggNOG:KOG1636;UniGene:Hs.147433;UniGene:Hs.…
518955	F3 -- VEGF	association	Pubmed 2002:12483323;Pubmed 2008:18091328;Pubmed 2009:19623180;Pubmed 2005:15933981;	<b>VEGF</b> stimulated <b>TF</b> mRNA and protein expression in cultured BRECs, reaching maximal effect after 4 h and 10 h, respectively.[Pubmed 2002:12483323];To investigate the causal relationship between <b>VEGF</b> and <b>tissue factor</b> (TF) expression, and its intracellular signaling in the retinal capillary endothelium both in vitro and in vivo.[Pubmed 2002:12483323];<b>TF</b> RNA expres…	4341533	Gene	F3	CD142;coagulation factor III, tissue factor;F3;TF;TFA;CD142 antigen;coagulation factor 3;Coagulation factor III;factor of the tissue;factor of tissue;factor tissue;factor--tissue;factor-tissue;Thromboplastin;Tissue factor;tissue-factor;	SWISSPROT_AC:P13726;SWISSPROT_ID:TF_HUMAN;GeneID:2152;Ensembl:ENSG00000117525;HGNC:HGNC:3541;MIM:134390;Vega:OTTHUMG00000010716;protein_accession:AAA36734.1;protein_accession:AAA61150.1;protein_accession:AAA61151.1;protein_accession:AAA61152.1;protein_accession:AAH11029.1;protein_accession:AAN01236.1;protein_accession:AAO61150.1;protein_accession:AAO61151.1;protein_accession:AAO61152.1;protein_ac…	520242	Protein	VEGF	Vascular endothelial growth factor A;Vascular permeability factor;VEGF;VEGF-A;VEGFA;VPF;endothelial growth factor-a-vascular;endothelial vascular growth factor-a;factor of vascular permeability;factor vascular permeability;factor-a-vascular endothelial growth;growth factor-a-vascular endothelial;MVCD1;permeability factor vascular;permeability factor-vascular;vascular endothelial growth factor - a…	SWISSPROT_AC:P15692;SWISSPROT_ID:VEGFA_HUMAN;EMBL:AB021221;EMBL:AB451322;EMBL:AB451451;EMBL:AF022375;EMBL:AF062645;EMBL:AF091352;EMBL:AF214570;EMBL:AF430806;EMBL:AF437895;EMBL:AF486837;EMBL:AH006909;EMBL:AJ010438;EMBL:AL136131;EMBL:AY047581;EMBL:AY766116;EMBL:BC065522;EMBL:CH471081;EMBL:DQ229900;EMBL:M27281;EMBL:M32977;EMBL:M63971;EMBL:M63972;EMBL:M63973;EMBL:M63974;EMBL:M63975;EMBL:M63976;EMBL:M…
[truncated: 5,576 more rows]
[truncated: 5 more columns]

## Sheet: Interactions with hyperglycemia
IntId	IntSchema	IntType	IntLinks	Sentences	ObjId1	ObjType1	ObjName1	ObjSymonyms1	ObjLinks1	ObjId2	ObjType2	ObjName2	ObjSymonyms2	ObjLinks2
[truncated: 419 more rows]
