# Supplementary material for: Bioinformatic Reconstruction and Analysis of Gene Networks Related to Glucose Variability in Diabetes and Its Complications
Source: Int J Mol Sci. 2020 Nov 18;21(22):8691. doi: 10.3390/ijms21228691 (PMC7698756; doi:10.3390/ijms21228691)
Supplement: Supplementary file 1 [file ijms-21-08691-s001.zip › ijms-982039-revised-supplementary/Table S10.xlsx]

## Sheet: ToppGene prioritization results
Rank	GeneSymbol	GeneId	GO: Molecular Function Score	GO: Molecular Function pValue	GO: Biological Process Score	GO: Biological Process pValue	GO: Cellular Component Score	GO: Cellular Component pValue	Human Phenotype Score	Human Phenotype pValue	Mouse Phenotype Score	Mouse Phenotype pValue	Pathway Score	Pathway pValue	Pubmed Score	Pubmed pValue	Disease Score	Disease pValue	Average Score	Overall pValue
1	THBS1	7057	0.9902173062071582	0.004260263361735089	0.9999999999999991	0.055964368706429124	0.995781131195568	1.0E-6	-1.0	0.0	0.9999999998857132	0.013555383423702556	0.9776135566035011	0.0087141750580945	1.0	0.020139426800929512	0.9999999999999991	0.021688613477924088	0.9963924070190442	2.00949e-06
2	FN1	2335	0.8948188431581374	0.016847405112316034	0.9999999999999996	0.055964368706429124	0.995781131195568	1.0E-6	0.8024913235446616	0.026336173508907823	0.9959835460799684	0.04240898528272657	0.9975700965703579	0.006003098373353989	0.9999999999999991	0.020139426800929512	0.9999999999999996	0.021688613477924088	0.9728998411748039	2.66277e-06
3	HSP90AA1	3320	0.9989119566486082	0.0023237800154918666	0.9999999999999991	0.055964368706429124	0.9965840309472125	1.0E-6	-1.0	0.0	0.9411064793673759	0.06429124709527498	0.9908931404516637	0.007358636715724245	0.9999999999999996	0.020139426800929512	0.9999999999999996	0.021688613477924088	0.9944347908368248	2.83089e-06
4	EGFR	1956	0.9999778565894274	1.9364833462432224E-4	0.9999999999999991	0.055964368706429124	0.5651992873193804	0.024399690162664602	0.9985340991905514	0.007552285050348567	0.9999999999999996	0.013555383423702556	0.9999993630171974	9.682416731216112E-4	0.9999999999999996	0.020139426800929512	0.9999999999999996	0.021688613477924088	0.9455562006849861	4.89727e-06
5	MAPK1	5594	0.978926630581443	0.006390395042602633	0.9999999999999996	0.055964368706429124	0.9776528941554452	7.74593338497289E-4	0.9932522636163256	0.011037955073586367	0.9999999738142606	0.013749031758326879	1.0	9.682416731216112E-4	0.9999999999999996	0.020139426800929512	0.9999999999999996	0.021688613477924088	0.9941507411626981	5.9095e-06
6	STAT3	6774	0.9999922191600399	1.9364833462432224E-4	0.9999999999999996	0.055964368706429124	0.0	0.5253679318357862	1.0	0.001549186676994578	0.9999999999999996	0.013555383423702556	0.9999999995277146	9.682416731216112E-4	0.9999999999999996	0.020139426800929512	0.9999999999999996	0.021688613477924088	0.8749997773662372	9.21902e-06
7	TP53	7157	0.9999864660526115	1.9364833462432224E-4	0.9999999999999996	0.055964368706429124	0.0	0.5253679318357862	0.9999999814911272	0.001549186676994578	0.9999999999999996	0.013555383423702556	0.9999891061013096	0.0011618900077459333	0.9999999999999996	0.020139426800929512	0.9999999999999996	0.021688613477924088	0.8749983762293174	9.96056e-06
8	EGF	1950	0.9997785380388504	0.0019364833462432224	0.9999999999999996	0.055964368706429124	0.9817244643527325	7.74593338497289E-4	0.36064234010295265	0.037761425251742836	0.9300131969713433	0.06642137877614253	0.9999994862096908	9.682416731216112E-4	0.9999999999999996	0.020139426800929512	0.9999999999999996	0.021688613477924088	0.9433019092066104	1.17185e-05
9	GSK3B	2932	0.9999781248934327	1.9364833462432224E-4	0.9999999999999991	0.055964368706429124	0.6838740849023611	0.012780790085205267	-1.0	0.0	0.9999999999999991	0.013555383423702556	0.9999997712585086	9.682416731216112E-4	0.9999999999999996	0.020139426800929512	0.9999999999999996	0.021688613477924088	0.954836727918561	1.23577e-05
10	PTEN	5728	0.974478265988401	0.007939581719597211	0.9999999999999996	0.055964368706429124	0.6196052191975769	0.02149496514329977	0.9999999974897392	0.001549186676994578	0.9999999999999996	0.013555383423702556	0.9999552595391618	0.001549186676994578	0.9999999999999996	0.020139426800929512	0.9999999999999991	0.021688613477924088	0.9492583891792297	1.40054e-05
11	PSEN1	5663	0.9999992225488283	1.9364833462432224E-4	1.0	0.055964368706429124	0.8868869221196445	0.006390395042602633	0.9887016957500678	0.012393493415956624	0.9999999999991149	0.013555383423702556	0.5821618685203759	0.03117738187451588	0.9999999999999996	0.020139426800929512	0.9999999999999982	0.021688613477924088	0.9555277536633865	1.49519e-05
12	IL12A	3592	0.9875351591643922	0.0052285050348567005	0.9999999999999991	0.055964368706429124	0.791382266536464	0.008520526723470178	0.9989536697097819	0.006971340046475601	0.9998055291293706	0.023625096824167312	0.9999998328435623	9.682416731216112E-4	0.9999999999999996	0.020139426800929512	0.999999530864439	0.022463206816421378	0.9722878205886488	1.57741e-05
13	IL6R	3570	0.9989421338462746	0.0023237800154918666	1.0	0.055964368706429124	0.9650337942310179	0.0011618900077459333	-1.0	0.0	0.9999999999999449	0.013555383423702556	0.9998409626020044	0.002517428350116189	0.9999999999999991	0.020139426800929512	1.0	0.021688613477924088	0.9948430580202688	1.93747e-05
14	NFKB1	4790	0.9857830397771625	0.0056158017041053445	0.9999999999999996	0.055964368706429124	0.9051711116831065	0.004647560030983733	0.47236104361194187	0.03601859024012394	0.9999999999999982	0.013555383423702556	0.9999999999999996	9.682416731216112E-4	0.9999999999999996	0.020139426800929512	0.9999999999999996	0.021688613477924088	0.9472806387078452	1.96142e-05
15	ESR1	2099	0.9926036461277694	0.004066615027110767	0.9999999999999991	0.055964368706429124	0.7643355511631129	0.010263361735089079	0.9999673204827255	0.002517428350116189	1.0	0.013555383423702556	0.9722304413415156	0.009488768396591789	0.9999999999999996	0.020139426800929512	0.9999999999999996	0.021688613477924088	0.9678682885543133	2.03805e-05
16	JAK2	3717	0.9984617077155149	0.002517428350116189	1.0	0.055964368706429124	0.6392044143439596	0.02072037180480248	0.9190413591322443	0.020526723470178157	0.9999405384083975	0.02149496514329977	0.9999999986093172	9.682416731216112E-4	0.9999999999999996	0.020139426800929512	1.0	0.021688613477924088	0.9495385996359834	2.51473e-05
17	AKT1	207	0.9996870015264683	0.0021301316808675446	0.9999999999999996	0.055964368706429124	0.0	0.5253679318357862	0.999999998967359	0.001549186676994578	0.9999999999999996	0.013555383423702556	0.9999999999999996	9.682416731216112E-4	0.9999999999999996	0.020139426800929512	1.0	0.021688613477924088	0.8749616251270185	2.53688e-05
18	MAPK14	1432	0.9913409335225716	0.004066615027110767	0.9999999999999996	0.055964368706429124	0.9051711116831065	0.004647560030983733	-1.0	0.0	0.9999999997907374	0.013555383423702556	0.9999999999712136	9.682416731216112E-4	0.9999999999999996	0.020139426800929512	0.9999999999999996	0.021688613477924088	0.9852167207273792	2.96432e-05
19	MTOR	2475	0.8805680316332997	0.018977536793183578	0.9999999999999991	0.055964368706429124	0.7643355511631129	0.010263361735089079	0.9776227701417883	0.014523625096824167	0.999999999996533	0.013555383423702556	0.9999990054759418	9.682416731216112E-4	0.9999999999999996	0.020139426800929512	1.0	0.021688613477924088	0.9542071445663005	3.11476e-05
20	APOA1	335	0.98537346668107	0.0056158017041053445	0.9999999999999996	0.055964368706429124	0.978105729735532	7.74593338497289E-4	0.5615814196897393	0.03369481022463207	0.9997484685932883	0.025561580170410533	0.9678056154901246	0.010457010069713401	0.9999999999999996	0.020139426800929512	0.9999999999999996	0.021688613477924088	0.9620647047769839	3.18563e-05
21	CASP8	841	0.8609360002212023	0.02072037180480248	1.0	0.055964368706429124	0.3244943223793836	0.03408210689388071	0.9998862991843975	0.004453911696359412	0.9999999999541646	0.013555383423702556	0.999971268157774	0.0013555383423702555	0.9999999999999996	0.020139426800929512	1.0	0.021688613477924088	0.8981706380580337	3.74788e-05
22	SOD1	6647	0.9823545729738987	0.006390395042602633	1.0	0.055964368706429124	0.9180972900112552	0.004453911696359412	0.8928710557667743	0.021107668474051124	0.9999999999999991	0.013555383423702556	0.9862919986689894	0.0077459333849728895	0.9999999999999996	0.020139426800929512	1.0	0.021688613477924088	0.979812336729264	3.88736e-05
23	APC	324	0.9419510590845042	0.011812548412083656	0.9999999999999996	0.055964368706429124	0.8328300930950825	0.0077459333849728895	0.9999363121264453	0.003292021688613478	0.9999999999999996	0.013555383423702556	0.8742176768983905	0.01646010844306739	0.9999999999999996	0.020139426800929512	0.9999999999999996	0.021688613477924088	0.963718915825079	3.99158e-05
24	STAT1	6772	0.9611496427390667	0.009295120061967466	1.0	0.055964368706429124	0.29528467079719556	0.03582494190549961	0.9616508880827418	0.016266460108443067	1.0	0.013555383423702556	0.9999999988598992	9.682416731216112E-4	0.9999999999999991	0.020139426800929512	1.0	0.021688613477924088	0.9046347867674772	4.08627e-05
25	MAPK8	5599	0.987243414017797	0.0052285050348567005	0.9999999999999996	0.055964368706429124	0.6838740849023611	0.012780790085205267	-1.0	0.0	0.9999999999999996	0.013555383423702556	0.9999999999988343	9.682416731216112E-4	0.9999999999999996	0.020139426800929512	0.9999999999999996	0.021688613477924088	0.9530174998463681	5.08354e-05
26	MAP3K7	6885	0.9978103631792526	0.002711076684740511	0.9999999999999991	0.055964368706429124	0.0	0.5253679318357862	0.998545397400876	0.007552285050348567	0.9999999999987388	0.013555383423702556	0.9999953923571006	0.0011618900077459333	1.0	0.020139426800929512	0.9999999997667446	0.021688613477924088	0.8746358115672919	5.86513e-05
27	CACNA1D	776	0.93478560804186	0.013168086754453912	0.9999999999999996	0.055964368706429124	0.9282553612864408	0.004066615027110767	0.8680628929375481	0.022850503485670023	0.9999999758998659	0.013749031758326879	0.9953698305583795	0.006777691711851278	0.999855388824992	0.030596436870642913	0.9999999409000416	0.022075910147172733	0.9740444632948477	5.96324e-05
28	AVP	551	0.9974966304469766	0.0029047250193648335	0.9999999999999996	0.055964368706429124	0.661753123025803	0.0191711851278079	0.972599960058869	0.015298218435321457	0.9997583830902608	0.02517428350116189	0.9782750395092836	0.0087141750580945	0.9999999999999996	0.020139426800929512	1.0	0.021688613477924088	0.9543022016052369	6.10894e-05
29	JUN	3725	0.9182798786128925	0.015298218435321457	0.9999999999999991	0.055964368706429124	0.8604252148511303	0.006777691711851278	-1.0	0.0	0.9999995413573766	0.014136328427575524	0.9999999999999907	9.682416731216112E-4	0.9999999999999996	0.020139426800929512	0.9999999999999996	0.021688613477924088	0.968387123449636	6.23787e-05
30	LEPR	3953	0.8750981980903018	0.0191711851278079	1.0	0.055964368706429124	0.0	0.5253679318357862	0.9999992288494641	0.0017428350116189002	0.9999999999999991	0.013555383423702556	0.9999941677928015	0.0011618900077459333	0.9999999999999996	0.020139426800929512	0.9999999999999996	0.021688613477924088	0.8593876120512259	7.18538e-05
31	P2RX7	5027	0.9999905269655841	1.9364833462432224E-4	0.9999999999999991	0.055964368706429124	0.6838740849023611	0.012780790085205267	-1.0	0.0	0.9999997107613834	0.013942680092951201	0.12037944240687456	0.05770720371804802	0.9999999999999996	0.020139426800929512	1.0	0.021688613477924088	0.8615466030577669	7.20191e-05
32	TNFRSF1A	7132	0.4368237886738965	0.054996127033307515	0.9999999999999996	0.055964368706429124	0.25452292379847696	0.03814872192099148	0.992134244399003	0.011037955073586367	1.0	0.013555383423702556	0.999999025533717	9.682416731216112E-4	0.9999999999999996	0.020139426800929512	0.9999999999999996	0.021688613477924088	0.8359264473966601	7.47274e-05
33	PPARG	5468	0.9906510988689279	0.004066615027110767	0.9999999999999996	0.055964368706429124	0.0	0.5253679318357862	0.9999999999171142	0.001549186676994578	0.9999999999999991	0.013555383423702556	0.9933454464932194	0.006777691711851278	0.9999999999999991	0.020139426800929512	0.9999999999999996	0.021688613477924088	0.8734155331084056	7.47415e-05
34	C3	718	0.6617728770590614	0.039504260263361735	0.9999999999999991	0.055964368706429124	0.9451687427626578	0.0029047250193648335	0.3131465916550833	0.03892331525948877	0.9999999999999996	0.013555383423702556	0.9966887440410084	0.006584043377226956	0.9999999999999996	0.020139426800929512	0.9999999999999996	0.021688613477924088	0.8956106502059428	8.35921e-05
35	HNF4A	3172	0.9802743488912974	0.006390395042602633	0.9999999999999991	0.055964368706429124	0.0	0.5253679318357862	0.9999999999999609	0.001549186676994578	0.9999999999887121	0.013555383423702556	0.9979187799736964	0.005809450038729667	0.9999999999999996	0.020139426800929512	0.9999999999999991	0.021688613477924088	0.8724048994798217	8.45337e-05
36	MEN1	4221	0.9466038493396713	0.011037955073586367	0.9999999999999991	0.055964368706429124	0.42178338271516663	0.031564678543764525	0.9999999999999991	0.001549186676994578	0.9999999999969851	0.013555383423702556	0.11538891471357675	0.05886909372579396	0.9999999999960703	0.020139426800929512	1.0	0.021688613477924088	0.8385102512964315	8.63084e-05
37	ADCYAP1	116	0.9998144934892681	0.001549186676994578	0.9999999999999996	0.055964368706429124	0.6838740849023611	0.012780790085205267	-1.0	0.0	0.9999999999999991	0.013555383423702556	0.8915722155182473	0.014910921766072812	0.9999999999999982	0.020139426800929512	1.0	0.021688613477924088	0.9468463629592753	9.67589e-05
38	HSPD1	3329	0.9924888757520124	0.004066615027110767	0.9999999999999991	0.055964368706429124	0.8068588876378274	0.008520526723470178	0.10080619968176316	0.045507358636715727	0.9998032600257749	0.023625096824167312	0.8606151393253917	0.01723470178156468	0.9999999999999982	0.020139426800929512	0.9999999999999996	0.021688613477924088	0.880556000697871	0.000101752
39	ELANE	1991	0.872305792074118	0.019364833462432222	0.9999999999999991	0.055964368706429124	0.9621341285909983	0.0011618900077459333	0.044208481518981185	0.045507358636715727	0.9999210720780424	0.022269558481797055	0.5756804504229902	0.0313710302091402	0.9999999999998481	0.020139426800929512	0.9999999999999956	0.021688613477924088	0.8504249553794374	0.000106382
40	SNAP25	6616	0.8539090959821627	0.021301316808675447	0.9999999999999982	0.055964368706429124	0.9389436409014156	0.0034856700232378003	0.06646058237259288	0.045507358636715727	0.9999999999999996	0.013555383423702556	0.8662469662236262	0.016847405112316034	0.9999999782411577	0.020139426800929512	0.9999999999999925	0.021688613477924088	0.8726726635654695	0.000109753
41	CCND1	595	0.8813092656380794	0.018783888458559255	0.9999999999999991	0.055964368706429124	0.0	0.5253679318357862	0.999874062954066	0.004453911696359412	0.9999986471178467	0.015298218435321457	0.9999832464264493	0.0013555383423702555	1.0	0.020139426800929512	0.9999999999999991	0.021688613477924088	0.8601554052254101	0.000117531
42	RAC1	5879	0.9214943810758619	0.015104570100697134	0.9999999999999996	0.055964368706429124	0.866658453090216	0.006777691711851278	0.0	0.5226568551510457	0.9999869947069078	0.0191711851278079	0.9999939930345813	0.0011618900077459333	0.9999999999999996	0.020139426800929512	0.9999999999999996	0.021688613477924088	0.848518541000833	0.000131213
43	ADAM17	6868	0.9977891006800601	0.002711076684740511	0.9999999999999996	0.055964368706429124	0.47119099967302935	0.029047250193648334	0.1650556546568376	0.04473276529821844	0.9999999999999996	0.013555383423702556	0.7280391691016723	0.025561580170410533	0.9999999999999996	0.020139426800929512	0.9999999999999991	0.021688613477924088	0.8410634867413376	0.000132502
44	RAP1A	5906	0.9719776358892803	0.008326878388845856	0.9999999999999996	0.055964368706429124	0.7409158415355117	0.012006196746707979	0.956826699097992	0.017428350116189	0.9581505748693732	0.06022463206816421	0.9862198732502965	0.007939581719597211	0.9999991765695833	0.021301316808675447	0.9999101211743425	0.032532920216886134	0.957870870024754	0.000136902
45	PTK2B	2185	0.9999647949560573	5.809450038729666E-4	0.9999999999999996	0.055964368706429124	0.6838740849023611	0.012780790085205267	-1.0	0.0	0.896214231231132	0.07106893880712625	0.8815524360793354	0.016072811773818745	0.9999876227058836	0.02343144848954299	0.9999999999999991	0.021688613477924088	0.9384905336294206	0.000141497
46	CTSD	1509	0.7821426122710013	0.03040278853601859	0.9999995609301395	0.05635166537567777	0.9621341285909983	0.0011618900077459333	0.8333281105859921	0.025755228505034856	0.9887212151033445	0.048799380325329204	0.5414976222089166	0.033307513555383424	0.9999999999999991	0.020139426800929512	0.9999999999931815	0.021688613477924088	0.9234200086207711	0.00014375
47	HIF1A	3091	0.9999985259316261	1.9364833462432224E-4	0.9999999999999991	0.055964368706429124	0.0	0.5253679318357862	-1.0	0.0	0.9999999999999996	0.013555383423702556	0.9898825018608944	0.007552285050348567	0.9999999999999996	0.020139426800929512	1.0	0.021688613477924088	0.856418844454725	0.000144743
48	HK2	3099	0.9999994293555959	1.9364833462432224E-4	0.9999999999999996	0.055964368706429124	0.0	0.5253679318357862	-1.0	0.0	0.6099698567426802	0.09798605731990705	0.9999998661316492	9.682416731216112E-4	0.9999999019678345	0.020333075135553835	0.9999984073946182	0.02420604182804028	0.8258584240315772	0.000147398
49	IRS2	8660	0.9425504083479838	0.011812548412083656	0.9999999999999991	0.055964368706429124	0.0	0.5253679318357862	0.8823274517370799	0.022269558481797055	1.0	0.013555383423702556	0.9999999898567199	9.682416731216112E-4	0.9999999999999996	0.020139426800929512	0.9999999999058824	0.021688613477924088	0.8602349014122037	0.000155847
50	ATR	545	0.8449591446699972	0.02149496514329977	0.999999242665521	0.05731990704879938	0.25452292379847696	0.03814872192099148	0.9987067290982565	0.007358636715724245	0.9999999960860743	0.013749031758326879	0.8788012054252764	0.01646010844306739	0.9998072548137343	0.031758326878388844	0.9999999715998322	0.02188226181254841	0.8795235453763598	0.00016943
51	CAT	847	0.8102130246993468	0.026529821843532145	0.9999999999999991	0.055964368706429124	0.9293074679848793	0.0038729666924864447	0.9690453082621693	0.0156855151045701	0.9774969716409606	0.0540278853601859	0.6626517049409816	0.0296281951975213	1.0	0.020139426800929512	1.0	0.021688613477924088	0.940830743826088	0.000179975
52	DRD2	1813	0.9787429398351626	0.006390395042602633	0.9999999999999991	0.055964368706429124	0.848267240677383	0.006777691711851278	-1.0	0.0	0.9999999999999996	0.013555383423702556	0.6097809176599556	0.030983733539891558	0.9999999999999996	0.020139426800929512	0.9999999999999996	0.021688613477924088	0.9439856661858672	0.000182856
53	EPHB2	2048	0.9979391470339802	0.002517428350116189	0.9999999999999996	0.055964368706429124	0.6838740849023611	0.012780790085205267	0.9886050042943436	0.012393493415956624	0.7518519316714024	0.08636715724244771	0.012486024482087887	0.0784275755228505	0.9999999998165318	0.020139426800929512	0.9999999999999996	0.021688613477924088	0.831867402753549	0.000183376
54	GSN	2934	0.5923129919852284	0.04395817195972115	0.9999999999999991	0.055964368706429124	0.9488131845420591	0.0023237800154918666	0.30541145942132114	0.03892331525948877	0.9999997849035928	0.013942680092951201	0.1996910717519819	0.05092951200619675	0.9999999607232479	0.020139426800929512	0.9999999999405421	0.021688613477924088	0.8175799452159735	0.00018672
55	ADAM10	102	0.8626061187806238	0.020526723470178157	0.9999999999999991	0.055964368706429124	0.9738840937178345	7.74593338497289E-4	-1.0	0.0	0.9946355280372027	0.04395817195972115	0.7118890452716762	0.027498063516653758	0.9999999999989306	0.020139426800929512	0.9999999995977248	0.021688613477924088	0.9539349121913141	0.000187111
56	GNRH1	2796	0.9276460035049439	0.013749031758326879	1.0	0.055964368706429124	0.6838740849023611	0.012780790085205267	0.8005785500067883	0.026336173508907823	0.9999999999837477	0.013555383423702556	0.2904131067408915	0.047443841982958944	0.9999999999999996	0.020139426800929512	1.0	0.021688613477924088	0.8806469972604201	0.000190781
57	UCN	7349	0.9984232713639234	0.002517428350116189	1.0	0.055964368706429124	0.6838740849023611	0.012780790085205267	-1.0	0.0	0.9980326134070361	0.037761425251742836	0.9174774349299307	0.013555383423702556	0.9999997889664707	0.020526723470178157	0.9999902619682269	0.027110766847405113	0.9484519407255755	0.000194106
58	IL4	3565	0.9961751467291649	0.003292021688613478	1.0	0.055964368706429124	0.0	0.5253679318357862	-1.0	0.0	0.9999999999500501	0.013555383423702556	0.999999646320047	9.682416731216112E-4	0.9999999999999996	0.020139426800929512	0.9999999999999991	0.021688613477924088	0.8565971385527175	0.000200594
59	GDF15	9518	0.9975931161602378	0.0029047250193648335	0.9999999999999978	0.055964368706429124	0.7023214081416701	0.012587141750580944	-1.0	0.0	0.9999999999993037	0.013555383423702556	0.20311047899706935	0.05092951200619675	0.9999999864466373	0.020139426800929512	0.9999999999999996	0.021688613477924088	0.8786566811065498	0.000209686
60	PROS1	5627	0.44031902207098716	0.054415182029434545	0.9999990976975921	0.05790085205267235	0.9863762569910393	5.809450038729666E-4	0.36379445697337276	0.037761425251742836	0.9965703565646358	0.04163439194422928	0.5445160190027757	0.03292021688613478	0.9937437780310487	0.04608830364058869	0.9999999999997691	0.021688613477924088	0.8453647370735373	0.000212403
61	TRH	7200	0.9276270808004842	0.013749031758326879	1.0	0.055964368706429124	0.5200231689131799	0.024786986831913247	0.8636031905756534	0.02343144848954299	0.9999999020868067	0.013942680092951201	0.5023094805514434	0.03524399690162665	0.9999999999999485	0.020139426800929512	1.0	0.021688613477924088	0.8857120396293362	0.000213519
62	TNFRSF1B	7133	0.0	0.5495739736638265	1.0	0.055964368706429124	0.848267240677383	0.006777691711851278	0.9068948046287535	0.02072037180480248	0.9999999999999991	0.013555383423702556	0.9991978987085885	0.0038729666924864447	0.9999999999999996	0.020139426800929512	0.9999999999999991	0.021688613477924088	0.8500227884361944	0.000216325
63	TLR2	7097	0.9246344201775893	0.014523625096824167	0.9999999999999991	0.055964368706429124	0.7582964462523073	0.011231603408210689	0.0	0.5226568551510457	0.9999999999999991	0.013555383423702556	0.9992531121960235	0.0038729666924864447	0.9999999999999996	0.020139426800929512	0.9999999999999996	0.021688613477924088	0.835320294050396	0.000225262
64	TGFA	7039	0.995020444411112	0.0038729666924864447	0.9999999999999991	0.055964368706429124	0.6800601579323993	0.01820294345468629	0.012683478364974986	0.045507358636715727	0.993123296308196	0.045507358636715727	0.6213276922487627	0.030790085205267236	0.9999999999999991	0.020139426800929512	1.0	0.021688613477924088	0.8215631985334454	0.000225657
65	FLNB	2317	0.5142612361078849	0.04996127033307514	0.9836217295113002	0.12219209914794733	0.6838740849023611	0.012780790085205267	0.9999447359089861	0.003292021688613478	0.9978057244189478	0.038536018590240126	0.7068625630403413	0.02769171185127808	0.9999999999999996	0.020139426800929512	0.9999999883070313	0.02188226181254841	0.8786930024908789	0.000234506
66	CTSB	1508	0.714383034774463	0.03388845855925639	0.9999996317509534	0.05635166537567777	0.9308501776112263	0.0038729666924864447	0.4412065072323164	0.0365995352439969	0.999953682882951	0.020914020139426802	0.26549597864538754	0.049573973663826494	0.9999999999999991	0.020139426800929512	0.9999999999965907	0.021688613477924088	0.8530889802931654	0.000235913
67	PTGS2	5743	0.9233021289133321	0.01471727343144849	0.9999999999999996	0.055964368706429124	0.42178338271516663	0.031564678543764525	-1.0	0.0	1.0	0.013555383423702556	0.9981944535892217	0.005422153369481022	0.9999999999999996	0.020139426800929512	0.9999999999999991	0.021688613477924088	0.9063124756652717	0.000237847
68	GPER1	2852	0.9340805354949682	0.013361735089078234	1.0	0.055964368706429124	0.8807717507874655	0.006584043377226956	-1.0	0.0	0.999999980098181	0.013749031758326879	0.6488772993981545	0.030209140201394268	0.9999999999876561	0.020139426800929512	0.9999999355456738	0.022075910147172733	0.9457694648845131	0.000246474
69	RAPGEF3	10411	0.9653385689313811	0.0087141750580945	0.9999999999999996	0.055964368706429124	0.6838740849023611	0.012780790085205267	-1.0	0.0	0.9999999999999973	0.013555383423702556	0.85128103067663	0.017815646785437646	0.9999999932422337	0.020139426800929512	0.9999148705653896	0.03214562354763749	0.9388319897198186	0.000253699
70	CD14	929	0.6093255224358838	0.04298993028659954	0.9999999999999991	0.055964368706429124	0.6421884076747425	0.019364833462432222	-1.0	0.0	0.9999999108648887	0.013942680092951201	0.9993555269064563	0.0036793183578621223	0.9999999999999996	0.020139426800929512	0.9999999999999996	0.021688613477924088	0.8930280852491475	0.000261075
71	CSF2	1437	0.9875347014946371	0.0052285050348567005	0.9999999999999991	0.055964368706429124	0.0	0.5253679318357862	-1.0	0.0	0.9999999999999996	0.013555383423702556	0.9999967040721838	0.0011618900077459333	0.9999999999999996	0.020139426800929512	1.0	0.021688613477924088	0.8553625790761034	0.000262485
72	VIP	7432	0.9970229157301207	0.003098373353989156	0.9999999999999991	0.055964368706429124	0.6898574961069524	0.012780790085205267	-1.0	0.0	0.9997996186436763	0.023818745158791635	0.2619649112326702	0.04976762199845081	0.9999999999999996	0.020139426800929512	0.9999999999999996	0.021688613477924088	0.8855156866591506	0.000271548
73	NTS	4922	0.9863883396868893	0.0052285050348567005	0.9998937120708193	0.07649109217660728	0.6838740849023611	0.012780790085205267	-1.0	0.0	0.9999240834483485	0.022269558481797055	0.7456093396526116	0.02536793183578621	0.9999999999999982	0.020139426800929512	0.9999999999999987	0.021688613477924088	0.9333804167906864	0.000282436
74	NLRP3	114548	0.5704311052337501	0.046475600309837335	0.9999999999999991	0.055964368706429124	0.25452292379847696	0.03814872192099148	0.977911140758148	0.014523625096824167	1.0	0.013555383423702556	0.7817612855812338	0.022463206816421378	0.9999999999999996	0.020139426800929512	1.0	0.021688613477924088	0.8372533069634864	0.000282799
75	IL1A	3552	0.975972555414641	0.007552285050348567	0.9999999999999996	0.055964368706429124	0.0	0.5253679318357862	-1.0	0.0	0.9999999996086654	0.013555383423702556	0.9999999990398191	9.682416731216112E-4	0.9999999999999996	0.020139426800929512	0.9999999999999996	0.021688613477924088	0.8537110792491261	0.000283521
76	IL5	3567	0.9875351591643922	0.0052285050348567005	0.9999999999999996	0.055964368706429124	0.0	0.5253679318357862	-1.0	0.0	0.99999874488228	0.015104570100697134	0.9999830452438218	0.0013555383423702555	0.9999999999999996	0.020139426800929512	1.0	0.021688613477924088	0.8553615791696012	0.000292732
77	CGA	1081	0.9285977169781571	0.013749031758326879	0.9999999999999778	0.055964368706429124	0.25452292379847696	0.03814872192099148	-1.0	0.0	0.9999988592796364	0.01471727343144849	0.9940592755106229	0.006777691711851278	0.9999999999999996	0.020139426800929512	0.9999979256788485	0.02420604182804028	0.8828784633372087	0.000297328
78	RELA	5970	0.4368237886738965	0.054996127033307515	1.0	0.055964368706429124	0.0	0.5253679318357862	0.8305450101211015	0.025755228505034856	0.9999999999998144	0.013555383423702556	0.9999999999999991	9.682416731216112E-4	0.9999999999999996	0.020139426800929512	0.9999999999999996	0.021688613477924088	0.7935215152516888	0.000309082
79	ESR2	2100	0.7133391797060585	0.03408210689388071	1.0	0.055964368706429124	0.6838740849023611	0.012780790085205267	0.019160818683241758	0.045507358636715727	1.0	0.013555383423702556	0.4337922605319304	0.0383423702556158	0.9999999999999996	0.020139426800929512	1.0	0.021688613477924088	0.7742837184074605	0.000315828
80	GCKR	2646	0.9999558242648882	7.74593338497289E-4	0.9999999999999996	0.055964368706429124	0.0	0.5253679318357862	-1.0	0.0	0.999992731745102	0.016653756777691712	0.9951526221464089	0.006777691711851278	0.9999999999999996	0.020139426800929512	0.9999372469393221	0.03214562354763749	0.8567855967786357	0.000316886
81	SOCS3	9021	0.9558679168062715	0.010069713400464756	0.9999999999999991	0.055964368706429124	0.0	0.5253679318357862	-1.0	0.0	0.999999999361102	0.013555383423702556	0.9999998731331284	9.682416731216112E-4	0.9999999999999996	0.020139426800929512	0.9999999999999996	0.021688613477924088	0.8508389790083316	0.000319485
82	CD9	928	0.8984950616795124	0.016653756777691712	0.9999999999998783	0.055964368706429124	0.7814848891894424	0.0087141750580945	-1.0	0.0	0.9998051092565302	0.023625096824167312	0.824382448358235	0.020139426800929512	0.9999997972063869	0.020526723470178157	0.9999999851553693	0.02188226181254841	0.941120341627134	0.000322463
83	IL13	3596	0.9670442983748568	0.0087141750580945	0.9999999999999996	0.055964368706429124	0.0	0.5253679318357862	0.02246865614743657	0.045507358636715727	0.9999999989448615	0.013749031758326879	0.9992919357668908	0.0038729666924864447	0.9999999999999996	0.020139426800929512	0.9999999999999991	0.021688613477924088	0.7645738545831544	0.00032541
84	NPPA	4878	0.9985081216387774	0.0023237800154918666	0.9999999999999996	0.055964368706429124	0.6006869235152026	0.022850503485670023	0.0	0.5226568551510457	0.99997189404079	0.020333075135553835	0.8324033659208169	0.019752130131680867	0.9999999999999996	0.020139426800929512	0.9999999999999991	0.021688613477924088	0.8139434159108312	0.000326027
85	IL1RN	3557	0.9985362158061195	0.0023237800154918666	0.9999999999999996	0.055964368706429124	0.0	0.5253679318357862	0.4068370109773895	0.03679318357862122	0.9999997663433161	0.013942680092951201	0.8509580652086198	0.017815646785437646	0.9999999999999996	0.020139426800929512	0.9999999999999996	0.021688613477924088	0.8198566630971135	0.000326164
86	AR	367	0.2393596361240348	0.07358636715724244	1.0	0.055964368706429124	0.29528467079719556	0.03582494190549961	0.9855119294131605	0.013361735089078234	0.9999999999999991	0.013555383423702556	0.7069702954429443	0.02769171185127808	0.9999999999999996	0.020139426800929512	0.9999999999999991	0.021688613477924088	0.7960243664719227	0.000349297
87	IFNB1	3456	0.9655057300596207	0.0087141750580945	0.9999999999999991	0.055964368706429124	0.0	0.5253679318357862	-1.0	0.0	0.999999602904451	0.014136328427575524	0.9999594873141514	0.001549186676994578	0.9999999999999996	0.020139426800929512	0.9999999999999996	0.021688613477924088	0.8522128964211834	0.000371994
88	FPR1	2357	0.9973955078448747	0.0029047250193648335	0.999999999999305	0.055964368706429124	0.5200231689131799	0.024786986831913247	-1.0	0.0	0.9966091228876702	0.04163439194422928	0.9051309642949587	0.014329976762199844	0.9999648775799602	0.02536793183578621	0.9993018697089661	0.04047250193648334	0.9238205386730961	0.00037308
89	CDK5R1	8851	0.9958411802332958	0.003292021688613478	1.0	0.055964368706429124	0.6838740849023611	0.012780790085205267	-1.0	0.0	0.985285592582155	0.05092951200619675	0.5199951945843472	0.03388845855925639	0.9999568693423136	0.025755228505034856	0.9999986828234746	0.023818745158791635	0.9133457441314572	0.000374631
90	SERPINF2	5345	0.4102791449661543	0.05867544539116964	0.9999999999999996	0.055964368706429124	0.9927029293453302	1.9364833462432224E-4	0.2942104683416491	0.0400852052672347	-1.0	0.0	0.629733135623679	0.03040278853601859	0.9050708545149619	0.07978311386522076	0.9992113962863745	0.041053446940356314	0.8128447260378844	0.000377425
91	MME	4311	0.6990530278907849	0.03601859024012394	0.9999999999401162	0.055964368706429124	0.8868869221196445	0.006390395042602633	0.053306040512915494	0.045507358636715727	0.9758435501697807	0.0540278853601859	0.6753472377685802	0.029047250193648334	0.9999999999999964	0.020139426800929512	1.0	0.021688613477924088	0.8283086337483574	0.000381328
92	FASN	2194	0.9601277970409103	0.009876065065840434	0.9999999999745024	0.055964368706429124	0.25452292379847696	0.03814872192099148	-1.0	0.0	0.999999999918323	0.013555383423702556	0.7342206748730736	0.02536793183578621	0.9999999999999991	0.020139426800929512	0.9999999999999991	0.021688613477924088	0.8673603364918951	0.000413566
93	ITIH4	3700	0.2344538333899229	0.08036405886909373	0.9999646526759562	0.07068164213787761	0.9621341285909983	0.0011618900077459333	0.18571753870556437	0.04473276529821844	0.9397364405358445	0.0644848954298993	0.6928798544622801	0.027885360185902403	0.9942723041328403	0.045701006971340045	0.9999999514257606	0.022075910147172733	0.8033064003316379	0.000428046
94	ERBB3	2065	0.9622674898132382	0.008907823392718823	0.9999999999999996	0.055964368706429124	0.0	0.5253679318357862	0.4883642939371951	0.03563129357087529	0.9999942192511325	0.01646010844306739	0.9803595090766859	0.008520526723470178	0.9999999999753502	0.020139426800929512	0.9999999999999991	0.021688613477924088	0.8314040008436479	0.000439404
95	CCK	885	0.9956893831770897	0.003292021688613478	0.9999999999999991	0.055964368706429124	0.6838740849023611	0.012780790085205267	-1.0	0.0	0.4351038287765746	0.10689388071262587	0.5376267205788918	0.03369481022463207	0.9999999999999991	0.020139426800929512	0.9999999999999996	0.021688613477924088	0.8674888855861418	0.0004412
96	STXBP1	6812	0.22967296473718635	0.08752904725019364	0.9999999999999991	0.055964368706429124	0.8820491332063104	0.006584043377226956	0.9835768381587078	0.013942680092951201	0.1433818871318372	0.12044926413632842	0.7697727268868559	0.022850503485670023	0.9999717349775925	0.02517428350116189	0.999999998418017	0.021688613477924088	0.7949365716354319	0.000469906
97	ANXA1	301	0.7152057352808213	0.03388845855925639	0.9999999999999996	0.055964368706429124	0.6006869235152026	0.022850503485670023	-1.0	0.0	0.9999996726681989	0.013942680092951201	0.8749902822421557	0.01646010844306739	0.9999999999979599	0.020139426800929512	1.0	0.021688613477924088	0.8930437975517167	0.000471143
98	C5AR1	728	0.872305792074118	0.019364833462432222	0.9999999999999996	0.055964368706429124	0.5200231689131799	0.024786986831913247	-1.0	0.0	0.9999995935731447	0.014136328427575524	0.6168839173490378	0.030790085205267236	0.9999998415494356	0.020333075135553835	0.9999999999999845	0.021688613477924088	0.8825361492027601	0.000505575
99	C5	727	0.9965013662079013	0.003292021688613478	0.9999999999999991	0.055964368706429124	0.0	0.5253679318357862	0.044208481518981185	0.045507358636715727	0.9832005387412172	0.05151045701006971	0.9884830305075119	0.0077459333849728895	0.9999999999999991	0.020139426800929512	0.9999974204870083	0.024593338497288925	0.7740691167949647	0.00052007
100	IL17A	3605	0.9555405835139281	0.010069713400464756	0.9999999999999996	0.055964368706429124	0.0	0.5253679318357862	-1.0	0.0	0.9999968560792428	0.015491866769945779	0.9996820319610487	0.0029047250193648335	0.9999999999999991	0.020139426800929512	0.9999999999999996	0.021688613477924088	0.8507692878196144	0.000531365
101	PECAM1	5175	0.5733535690837357	0.04608830364058869	0.9999999999999991	0.055964368706429124	0.7814848891894424	0.0087141750580945	-1.0	0.0	0.9989182724203666	0.03214562354763749	0.8337605532140554	0.019752130131680867	0.9999999999999996	0.020139426800929512	1.0	0.021688613477924088	0.8953438939806073	0.000546593
102	MPO	4353	0.6760987844538217	0.03814872192099148	0.9999999999977174	0.055964368706429124	0.9051711116831065	0.004647560030983733	0.0	0.5226568551510457	0.9994056794967009	0.028466305189775366	0.8681741473696049	0.016653756777691712	0.9999999999999996	0.020139426800929512	0.9999999999999996	0.021688613477924088	0.8140920318353128	0.000565624
103	TXN	7295	0.9005931568118983	0.01646010844306739	0.9999999999999991	0.055964368706429124	0.6838740849023611	0.012780790085205267	-1.0	0.0	0.04788675825561929	0.12044926413632842	0.9551929593635368	0.011231603408210689	0.9999997606532589	0.020526723470178157	0.9999999999999991	0.021688613477924088	0.8258059266809256	0.000576287
104	GHSR	2693	0.8378582752895835	0.022269558481797055	0.9999999999999996	0.055964368706429124	0.0	0.5253679318357862	0.9988274713281592	0.007164988381099922	0.9999990759053486	0.01471727343144849	0.4802588126901605	0.036986831913245546	0.9999999999999996	0.020139426800929512	0.9999999868586976	0.02188226181254841	0.8162855178293192	0.000576315
105	ANK1	286	0.7213755821678745	0.03369481022463207	0.9993370321512307	0.09004647560030983	0.77304876330871	0.009295120061967466	0.8395437929202381	0.025561580170410533	0.9999999989471485	0.013749031758326879	0.1897147849772782	0.05731990704879938	0.9618706255999874	0.06409759876065066	0.9998812278618425	0.033307513555383424	0.8533272017293113	0.000593801
106	CAV3	859	0.9995955257841113	0.0021301316808675446	0.9999999999999991	0.055964368706429124	0.25452292379847696	0.03814872192099148	0.0	0.5226568551510457	0.999952136868855	0.021107668474051124	0.3300333487145755	0.04608830364058869	0.9999998801257018	0.020333075135553835	0.9999919327695909	0.026723470178156468	0.7285725361103529	0.000602212
107	BRCA1	672	0.41405821856863717	0.05848179705654531	0.9999999999999991	0.055964368706429124	0.0	0.5253679318357862	0.9955449261615218	0.010263361735089079	0.9999999999265542	0.013555383423702556	0.9470974884567624	0.012199845081332301	0.9999999999999991	0.020139426800929512	0.9999999999999996	0.021688613477924088	0.7981279380646898	0.000605701
108	CRK	1398	0.9941525450867741	0.0038729666924864447	1.0	0.055964368706429124	0.0	0.5253679318357862	-1.0	0.0	0.9961442359729489	0.04240898528272657	0.9992178397434905	0.0038729666924864447	0.999999994276889	0.020139426800929512	0.9999999999999996	0.021688613477924088	0.855976662758555	0.00061075
109	CD38	952	0.8376518366732085	0.022269558481797055	0.9999999999999991	0.055964368706429124	0.5200231689131799	0.024786986831913247	-1.0	0.0	0.9999788167531313	0.019752130131680867	0.44846536280485616	0.037761425251742836	0.9999999999995772	0.020139426800929512	0.9999999999999996	0.021688613477924088	0.8610492355585543	0.000665224
110	F2RL1	2150	0.7827483786361619	0.03040278853601859	0.9999999999999991	0.055964368706429124	0.25452292379847696	0.03814872192099148	-1.0	0.0	0.9999994078668241	0.014329976762199844	0.7518989718214082	0.024786986831913247	0.999999998312538	0.020139426800929512	0.999999999999976	0.021688613477924088	0.8434852793158163	0.00066539
111	ACE	1636	0.8644056086792018	0.020526723470178157	0.9999999999999996	0.055964368706429124	0.0	0.5253679318357862	0.4925012053006804	0.03563129357087529	0.9999999999999964	0.013555383423702556	0.9322132781613142	0.012780790085205267	0.9999999999999996	0.020139426800929512	0.9999999999999991	0.021688613477924088	0.8164634378174733	0.000667601
112	LIF	3976	0.9755224269608764	0.007552285050348567	0.9999999999999996	0.055964368706429124	0.0	0.5253679318357862	-1.0	0.0	0.9999999999999996	0.013555383423702556	0.9828929725495894	0.008326878388845856	0.9999999999999991	0.020139426800929512	0.9999999999999991	0.021688613477924088	0.8524195724381468	0.000688519
113	NFE2L2	4780	0.0	0.5495739736638265	1.0	0.055964368706429124	0.25452292379847696	0.03814872192099148	0.9998336148944141	0.004453911696359412	1.0	0.013555383423702556	0.13678283712492192	0.05770720371804802	0.9999999999999996	0.020139426800929512	1.0	0.021688613477924088	0.7030358419311505	0.000692716
114	ALOX5	240	0.30152096700859515	0.062161115414407435	0.9999999999996971	0.055964368706429124	0.9331728960349779	0.0038729666924864447	0.0	0.5226568551510457	0.9999613539570883	0.02072037180480248	0.6372491536052318	0.030209140201394268	0.9999999999751725	0.020139426800929512	0.9999999999999996	0.021688613477924088	0.7541197759574069	0.000713786
115	ANG	283	0.9297459320384119	0.013749031758326879	0.9999999999999991	0.055964368706429124	0.8737671990800102	0.006584043377226956	0.8928710557667743	0.021107668474051124	0.9190893498903242	0.06797056545313711	0.0	0.5391169635941131	0.9999999986379179	0.020139426800929512	0.999997365785323	0.024593338497288925	0.8383908424256323	0.000716063
116	LRP2	4036	0.4439055932155409	0.053446940356312936	1.0	0.055964368706429124	0.8104566859477293	0.008520526723470178	0.8743461712723667	0.022463206816421378	0.9999933056436776	0.016653756777691712	0.0	0.5391169635941131	0.9999999999906697	0.020139426800929512	0.9999999999957376	0.021688613477924088	0.7736785827832255	0.000758718
117	MMP13	4322	0.4439055932155409	0.053446940356312936	0.9999999999876152	0.055964368706429124	0.5201223133252713	0.024593338497288925	0.39679956102952463	0.036986831913245546	0.9933706712548619	0.04512006196746708	0.3274654001253406	0.04608830364058869	0.9999999999999996	0.020139426800929512	1.0	0.021688613477924088	0.7703598921224697	0.000788177
118	GPC1	2817	0.2689127509383692	0.06506584043377227	0.9999999938382124	0.05615801704105345	0.9058965630432194	0.004453911696359412	0.721973180242247	0.02865995352439969	0.8289108552350226	0.07765298218435321	0.5173908356490132	0.03388845855925639	0.9999996023614904	0.02072037180480248	0.7813707133484599	0.1001161890007746	0.8172750688107269	0.000797556
119	ERAP1	51752	0.9826235289091736	0.006390395042602633	0.9999999183641438	0.05615801704105345	0.42178338271516663	0.031564678543764525	0.9862942672001688	0.013168086754453912	0.9648722537275621	0.05809450038729667	0.0	0.5391169635941131	0.99999941869712	0.021301316808675447	0.9999925173343592	0.026723470178156468	0.7974763020691681	0.000811426
120	ILK	3611	0.9772254198294739	0.007358636715724245	0.9999999999999991	0.055964368706429124	0.6838740849023611	0.012780790085205267	-1.0	0.0	0.999999999979055	0.013555383423702556	0.0	0.5391169635941131	0.9999959390732406	0.02188226181254841	0.9999999966157748	0.021688613477924088	0.808728781795111	0.00084829
121	PTPN2	5771	0.9452613500386007	0.011231603408210689	1.0	0.055964368706429124	0.0	0.5253679318357862	0.16735419511054472	0.04473276529821844	0.9999999999999991	0.013555383423702556	0.5512251574029031	0.03292021688613478	0.9999999999999991	0.020139426800929512	0.9999997450566068	0.022463206816421378	0.7621001543847749	0.000849104
122	CXCL9	4283	0.9967612602305291	0.003292021688613478	0.9999999999999991	0.055964368706429124	0.0	0.5253679318357862	-1.0	0.0	0.9335896993231642	0.06584043377226956	0.9912749965624289	0.007164988381099922	0.9999999999999964	0.020139426800929512	0.9999999999999991	0.021688613477924088	0.8512312312704117	0.000879414
123	BTK	695	0.7635819671632325	0.032339271882261815	1.0	0.055964368706429124	0.0	0.5253679318357862	0.9976340885646231	0.009101471727343146	0.9999976950360319	0.015298218435321457	0.14521317853932184	0.05770720371804802	0.9999999882805449	0.020139426800929512	0.9999999999709618	0.021688613477924088	0.76793387525971	0.000887741
124	HTR7	3363	0.8817888475080435	0.01800929512006197	0.9999999999999991	0.055964368706429124	0.7778668108476675	0.0087141750580945	-1.0	0.0	0.8469371999064486	0.0766847405112316	0.6373029275392231	0.030209140201394268	0.9934716878008623	0.046475600309837335	0.9999999999999991	0.021688613477924088	0.9107136189957659	0.000889452
125	FOXA2	3170	0.8096431100727334	0.026529821843532145	0.9999999999999996	0.055964368706429124	0.0	0.5253679318357862	-1.0	0.0	0.9999999999999996	0.013555383423702556	0.998565101995767	0.004647560030983733	0.9999999999999996	0.020139426800929512	0.9999999838851474	0.02188226181254841	0.8298471992498754	0.000909372
126	BCR	613	0.8376514434229052	0.022269558481797055	0.9999999999999996	0.055964368706429124	0.0	0.5253679318357862	0.9981161612602861	0.008520526723470178	0.999878217316097	0.023044151820294345	0.06999076318483392	0.06390395042602634	0.9999999998855138	0.020139426800929512	0.9999999999999991	0.021688613477924088	0.7626513906157315	0.000913616
127	NPPC	4880	0.9806651324185978	0.006390395042602633	0.9999999999999991	0.055964368706429124	0.5200231689131799	0.024786986831913247	-1.0	0.0	0.9678348356722208	0.05731990704879938	0.13678283712492192	0.05770720371804802	0.9999146564733363	0.028466305189775366	0.9999890700735845	0.027498063516653758	0.8363245893747546	0.000931121
128	PAX2	5076	0.44235503013770716	0.0540278853601859	0.9999999999999996	0.055964368706429124	0.25452292379847696	0.03814872192099148	0.604679794491681	0.03214562354763749	0.9999971157177097	0.015491866769945779	-1.0	0.0	0.9999999999999991	0.020139426800929512	0.9999999999948317	0.021688613477924088	0.7820704122246068	0.000965436
129	IFNA1	3439	0.9695617262408887	0.008520526723470178	0.9999999974453935	0.05615801704105345	0.0	0.5253679318357862	-1.0	0.0	-1.0	0.0	0.9999409214203304	0.0017428350116189002	0.9999999999999991	0.020139426800929512	0.9999999999999991	0.021688613477924088	0.8282560308686518	0.00103446
130	IGFBP2	3485	0.9895311144743087	0.004647560030983733	0.9999999999999991	0.055964368706429124	0.0	0.5253679318357862	-1.0	0.0	0.9959789848290983	0.04240898528272657	0.9483921214655008	0.012199845081332301	0.9999999999999996	0.020139426800929512	0.9999999999998783	0.021688613477924088	0.8516254020696586	0.00105031
131	TFAP2A	7020	0.22967296473718635	0.08752904725019364	0.9999999999999991	0.055964368706429124	0.25452292379847696	0.03814872192099148	0.9906414714279995	0.011425251742835011	0.9774207657147242	0.0540278853601859	0.0035332604665587624	0.0784275755228505	0.9999999979024554	0.020139426800929512	0.9999680363017155	0.030209140201394268	0.6909477307601669	0.00108156
132	UCP2	7351	0.0	0.5495739736638265	0.9999999999999996	0.055964368706429124	0.0	0.5253679318357862	0.9999999999770832	0.001549186676994578	0.9999945900200278	0.01646010844306739	0.5885926948115283	0.03117738187451588	0.9999999999999996	0.020139426800929512	0.9999999999997615	0.021688613477924088	0.7209001265511397	0.0010898
133	NFKB2	4791	0.0	0.5495739736638265	0.9999704352850795	0.06932610379550735	0.0	0.5253679318357862	0.999852566137557	0.004453911696359412	0.9999999999345962	0.013555383423702556	0.9840616610803746	0.008133230054221533	0.9999999999999996	0.020139426800929512	0.9997779117318059	0.034856700232378	0.7489756575581877	0.0011821
134	IL2RB	3560	0.0	0.5495739736638265	0.9991795652491661	0.09101471727343145	0.0	0.5253679318357862	0.9998730343884873	0.004453911696359412	0.9999165246953883	0.022463206816421378	0.9969521278589046	0.006196746707978312	0.9999999999396912	0.020139426800929512	0.9999999999300341	0.021688613477924088	0.7497456717465981	0.00119654
135	IL9	3578	0.9875347014946371	0.0052285050348567005	0.999345517711666	0.09004647560030983	0.0	0.5253679318357862	-1.0	0.0	0.9850620042054231	0.05092951200619675	0.9802027814053628	0.008520526723470178	0.9999999999999991	0.020139426800929512	0.9999999999999996	0.021688613477924088	0.852823885185957	0.00124366
136	P4HB	5034	0.9604362402228739	0.009682416731216111	0.9999949397980331	0.06235476374903176	0.42178338271516663	0.031564678543764525	0.7046537881202368	0.029047250193648334	0.9584623999746237	0.06022463206816421	0.0	0.5391169635941131	0.9999997770895823	0.020526723470178157	0.9999999997825408	0.021688613477924088	0.775083664857679	0.00125289
137	OSM	5008	0.9762290904117876	0.007552285050348567	0.9999999999999991	0.055964368706429124	0.0	0.5253679318357862	-1.0	0.0	0.9975180064472753	0.039310611928737416	0.9322336539674846	0.012780790085205267	0.9999999999999996	0.020139426800929512	0.9999999906064007	0.021688613477924088	0.8486449656321476	0.00126321
138	TNFSF4	7292	0.9543869032974286	0.010263361735089079	1.0	0.055964368706429124	0.0	0.5253679318357862	0.7618097345569229	0.027110766847405113	0.9590461682400309	0.06003098373353989	0.6083308995291494	0.030983733539891558	0.9999999419421186	0.020139426800929512	0.9999854759287347	0.028272656855151047	0.8233083874082184	0.00129261
139	NKX2-1	7080	0.22967296473718635	0.08752904725019364	0.9999999999999991	0.055964368706429124	0.0	0.5253679318357862	0.8841180223232205	0.02188226181254841	0.9999952079112324	0.01646010844306739	0.7806524600694925	0.0226568551510457	0.9999999999999996	0.020139426800929512	0.9999999999999916	0.021688613477924088	0.7566871610156243	0.00132186
140	NPY2R	4887	0.9646461204562532	0.0087141750580945	0.9999999999999991	0.055964368706429124	0.0	0.5253679318357862	-1.0	0.0	0.9999999999999996	0.013555383423702556	0.6720949531437139	0.02943454686289698	0.9999999999999996	0.020139426800929512	0.9999925093135856	0.026723470178156468	0.8263515956627946	0.00132663
141	IL2RA	3559	0.0	0.5495739736638265	0.9999999999999991	0.055964368706429124	0.0	0.5253679318357862	0.920449046032956	0.020333075135553835	0.9999733683397668	0.020333075135553835	0.9996364713513709	0.003292021688613478	0.9999999999999996	0.020139426800929512	0.9999999999999991	0.021688613477924088	0.7449014024972771	0.00134595
142	ASIP	434	0.999769928112961	0.0019364833462432224	0.994381548873907	0.11134779240898528	0.0	0.5253679318357862	-1.0	0.0	1.0	0.013555383423702556	0.7005636301470795	0.02769171185127808	0.9999999999999996	0.020139426800929512	0.9660647776020908	0.06661502711076685	0.8309777568794118	0.00134615
143	MBL2	4153	0.2393596361240348	0.07358636715724244	0.9999986311589285	0.05886909372579396	0.6081823097480971	0.022269558481797055	-1.0	0.0	0.9999452290452661	0.021301316808675447	0.06642234096439358	0.06390395042602634	0.9999999999999996	0.020139426800929512	1.0	0.021688613477924088	0.7293204934381994	0.00134911
144	C4A	720	0.2344538333899229	0.08036405886909373	0.999894466513455	0.07649109217660728	0.8172110311828957	0.008326878388845856	0.9774484709326589	0.014523625096824167	-1.0	0.0	0.2018932478318777	0.05092951200619675	0.9951671771271938	0.04453911696359411	0.999845226876597	0.03408210689388071	0.7838721523428374	0.00135019
145	SSTR5	6755	0.953818457054403	0.010457010069713401	0.9999999999997051	0.055964368706429124	0.0	0.5253679318357862	-1.0	0.0	0.9999998968488102	0.013942680092951201	0.6168836049433133	0.030790085205267236	0.9999999999975486	0.020139426800929512	0.9999998528295478	0.022269558481797055	0.819891785554952	0.00136636
146	RAPGEF4	11069	0.44031902207098716	0.054415182029434545	0.9999999999999996	0.055964368706429124	0.6838740849023611	0.012780790085205267	-1.0	0.0	0.9914527977880955	0.04686289697908598	0.9145172327731672	0.013749031758326879	0.9999999996429756	0.020139426800929512	0.5621261383028267	0.12238574748257165	0.832281385365251	0.00139037
147	EDN3	1908	0.99811516150886	0.002517428350116189	0.9999999999999996	0.055964368706429124	0.0	0.5253679318357862	0.9784228377884046	0.014329976762199844	0.580497519694186	0.1001161890007746	0.48484974594828073	0.036986831913245546	0.9983189822734583	0.0400852052672347	0.9674517627794282	0.06642137877614253	0.803529872569304	0.00139143
148	CMA1	1215	0.6103035856932145	0.04279628195197521	0.999999999989853	0.055964368706429124	0.8083392873084155	0.008520526723470178	-1.0	0.0	0.16599992383689213	0.12044926413632842	0.21207618893905866	0.05073586367157242	0.9999919897562186	0.0226568551510457	0.9999996969002778	0.022463206816421378	0.7552272531920012	0.00140529
149	POU1F1	5449	0.0	0.5495739736638265	0.9999999999999964	0.055964368706429124	0.0	0.5253679318357862	0.9999732999116135	0.0023237800154918666	0.999990778964421	0.01723470178156468	0.7106674099703375	0.027498063516653758	0.9999999999999996	0.020139426800929512	0.9999499175516784	0.031564678543764525	0.7303717200027162	0.00143487
150	UCN3	114131	0.9993933027567392	0.0021301316808675446	0.9999999999999996	0.055964368706429124	0.0	0.5253679318357862	-1.0	0.0	0.9995782591992743	0.027304415182029435	0.43417240717117606	0.0383423702556158	0.9999439908593301	0.026723470178156468	0.9989784595506324	0.042602633617350893	0.8082236807588143	0.00150011
151	ADM2	79924	0.993746233425137	0.0038729666924864447	0.9999996762218227	0.05615801704105345	0.0	0.5253679318357862	-1.0	0.0	0.999665300582684	0.026529821843532145	0.9329781969256409	0.012780790085205267	0.999742987546919	0.03292021688613478	0.9680047200133308	0.06642137877614253	0.8490336309515024	0.00157839
152	FKBP4	2288	0.5617751650294236	0.047443841982958944	0.9999999833445765	0.05615801704105345	0.6838740849023611	0.012780790085205267	-1.0	0.0	0.9770380249543761	0.0540278853601859	0.4710355647110608	0.037180480247869865	0.9876711248637162	0.05092951200619675	0.9999962939484819	0.02536793183578621	0.8448915924734052	0.00160541
153	IFNA13	3447	0.9695617262408887	0.008520526723470178	0.9999999974453935	0.05615801704105345	0.0	0.5253679318357862	-1.0	0.0	-1.0	0.0	0.9984105273235221	0.005034856700232378	0.9999999097276129	0.020139426800929512	0.9999999999999991	0.021688613477924088	0.8281284377739832	0.00160955
154	PIK3R3	8503	0.9393765764354187	0.011812548412083656	0.9999999999994653	0.055964368706429124	0.0	0.5253679318357862	-1.0	0.0	-1.0	0.0	0.9999999999902758	9.682416731216112E-4	0.9976101379975727	0.04144074360960496	0.9992240096851742	0.041053446940356314	0.8229661431013641	0.00163257
155	HPSE	10855	0.0	0.5495739736638265	0.9999999989292602	0.055964368706429124	0.9389571628764941	0.0034856700232378003	-1.0	0.0	0.9945153712407676	0.04395817195972115	0.24852081313802887	0.05073586367157242	0.9999999741621269	0.020139426800929512	0.9999999999999996	0.021688613477924088	0.7763905969965496	0.00171666
156	PROC	5624	0.0	0.5495739736638265	0.9999999881238397	0.05615801704105345	0.5689528740889073	0.02420604182804028	0.1650556546568376	0.04473276529821844	0.9999973868627811	0.015298218435321457	0.0035332604665587624	0.0784275755228505	0.999994889667327	0.022075910147172733	0.9999999999998437	0.021688613477924088	0.6293331410165676	0.00176351
157	SYT1	6857	0.41405821856863717	0.05848179705654531	0.9999999999967546	0.055964368706429124	0.7478448755503191	0.011231603408210689	0.21442710994428263	0.042602633617350893	0.9993267087682284	0.029240898528272656	0.0	0.5391169635941131	0.998959960399132	0.03814872192099148	0.9999999999999996	0.021688613477924088	0.7030141810517335	0.00180657
158	DYRK1A	1859	0.9218643215424719	0.015104570100697134	0.9999994630235035	0.05693261037955073	0.29528467079719556	0.03582494190549961	0.8687363078327464	0.022850503485670023	0.9989194845997441	0.03214562354763749	0.0	0.5391169635941131	0.9977885284674866	0.04144074360960496	0.9990755070641771	0.04202168861347792	0.7683880997503297	0.00183435
159	IDE	3416	0.9889059055631524	0.004841208365608056	0.9999999993680847	0.055964368706429124	0.0	0.5253679318357862	-1.0	0.0	0.9999599316588694	0.02072037180480248	0.0035332604665587624	0.0784275755228505	0.9999999999999996	0.020139426800929512	0.9999933134357872	0.026723470178156468	0.7211896889165554	0.00184178
160	GRM3	2913	0.909504112097999	0.015491866769945779	0.9999863395028767	0.06545313710302092	0.29528467079719556	0.03582494190549961	-1.0	0.0	0.9585115936847397	0.06022463206816421	0.314829847665942	0.046475600309837335	0.9994058020464976	0.03601859024012394	0.9996638425416146	0.03679318357862122	0.820636330487669	0.00190105
161	KCNA5	3741	0.8308983920550421	0.023625096824167312	0.9999999999999991	0.055964368706429124	0.25452292379847696	0.03814872192099148	0.0	0.5226568551510457	0.9830998824655274	0.05151045701006971	0.9997799069326495	0.0029047250193648335	0.8667813014900898	0.08907823392718822	0.9520896402423923	0.0704879938032533	0.7479489759353295	0.00194688
162	BCHE	590	0.8644727178565255	0.020526723470178157	0.9999996903427615	0.05615801704105345	0.42178338271516663	0.031564678543764525	0.0	0.5226568551510457	0.5121356346409176	0.10476374903175832	0.6369884651178875	0.030209140201394268	0.9999993632613415	0.021301316808675447	0.9999999999999991	0.021688613477924088	0.7250015295649019	0.00203621
163	IL33	90865	0.9189506209456045	0.015104570100697134	0.9999999999999991	0.055964368706429124	0.0	0.5253679318357862	0.0	0.5226568551510457	0.999999848135467	0.013942680092951201	0.8203743391142763	0.020333075135553835	0.9999999999999996	0.020139426800929512	0.9999999999999996	0.021688613477924088	0.7280875793989025	0.00206251
164	WT1	7490	0.0	0.5495739736638265	1.0	0.055964368706429124	0.0	0.5253679318357862	0.9996084966396724	0.005422153369481022	0.9999999708674799	0.013749031758326879	0.11538891471357675	0.05886909372579396	0.9999999999999996	0.020139426800929512	1.0	0.021688613477924088	0.6674373740893458	0.00212309
165	FSCN1	6624	0.5358323123725487	0.04938032532920217	0.9999906689486009	0.06371030209140201	0.6196052191975769	0.02149496514329977	-1.0	0.0	0.7781341029213691	0.08462432223082882	0.37451434972890607	0.04144074360960496	0.9996120885967925	0.03427575522850503	0.9999999881260957	0.02188226181254841	0.8070483218355751	0.00212398
166	ANTXR1	84168	0.2689127509383692	0.06506584043377227	0.9984309423630598	0.09701781564678544	0.47119099967302935	0.029047250193648334	0.9598154951189393	0.016266460108443067	0.9909018016470605	0.04763749031758327	0.8249230559860079	0.020139426800929512	0.19699060426273565	0.17893106119287375	0.9786468280082262	0.06332300542215337	0.7569776576271101	0.00216093
167	DRD3	1814	0.947773421883751	0.010650658404337723	0.9999999999999996	0.055964368706429124	0.0	0.5253679318357862	0.0	0.5226568551510457	0.9999999999944875	0.013555383423702556	0.45931755828722876	0.037180480247869865	0.9999999999999942	0.020139426800929512	1.0	0.021688613477924088	0.7031884760608766	0.00225088
168	WNK1	65125	0.9901716860572339	0.004453911696359412	0.9999999999999996	0.055964368706429124	0.0	0.5253679318357862	0.9268279537370727	0.020139426800929512	0.9999610523896213	0.02072037180480248	0.0	0.5391169635941131	0.9803586046151547	0.056545313710302095	0.9999999999999996	0.021688613477924088	0.7428758508283495	0.00225328
169	EDN2	1907	0.9982558519582911	0.002517428350116189	0.9999999999999996	0.055964368706429124	0.0	0.5253679318357862	-1.0	0.0	0.9996161744508159	0.02691711851278079	0.4817191225438961	0.036986831913245546	0.9990485203588119	0.037761425251742836	0.9308811506103049	0.0766847405112316	0.8080677761664944	0.00228377
170	TNFSF13B	10673	0.9553471376497358	0.010263361735089079	0.9999999999996549	0.055964368706429124	0.0	0.5253679318357862	-1.0	0.0	0.9123333410072508	0.06893880712625872	0.7492963058356237	0.02498063516653757	0.9999999998976934	0.020139426800929512	0.9999999999999996	0.021688613477924088	0.8251617728928075	0.00234064
171	PNP	4860	0.0	0.5495739736638265	0.9999999999999991	0.055964368706429124	0.9051711116831065	0.004647560030983733	0.3971597353863547	0.036986831913245546	0.9997125950358611	0.026336173508907823	0.0	0.5391169635941131	0.999901270580092	0.028466305189775366	0.999999998936613	0.021688613477924088	0.6918985959891898	0.00248042
172	RARB	5915	0.4439055932155409	0.053446940356312936	0.9999999999999973	0.055964368706429124	0.0	0.5253679318357862	0.6058681122693668	0.03214562354763749	0.9981890723310327	0.03640588690937258	0.12022630302576486	0.05770720371804802	0.9999998813899594	0.020333075135553835	0.9999999997653493	0.021688613477924088	0.696014591846839	0.00248978
173	MMP1	4312	0.0	0.5495739736638265	0.9974901410620259	0.10398915569326103	0.3562809740554923	0.03272656855151046	0.10212898638654776	0.045507358636715727	-1.0	0.0	0.9910030751079689	0.007164988381099922	0.9999999999999996	0.020139426800929512	0.9999999999999996	0.021688613477924088	0.6671567434802463	0.00249432
174	PAM	5066	0.8706775817565845	0.020333075135553835	0.9999999998576806	0.055964368706429124	0.8868869221196445	0.006390395042602633	-1.0	0.0	0.9321272018495241	0.06584043377226956	0.0	0.5391169635941131	0.9908968023478291	0.04938032532920217	0.9999999999999898	0.021688613477924088	0.8169248298391883	0.00253133
175	MERTK	10461	0.6930937365569654	0.03601859024012394	0.9999999994352873	0.055964368706429124	0.0	0.5253679318357862	0.9967897444882319	0.009295120061967466	0.9999999912159396	0.013749031758326879	0.0	0.5391169635941131	0.9999994689377215	0.021301316808675447	0.9997287950360285	0.03582494190549961	0.7114195543614379	0.00266189
176	DMD	1756	0.0	0.5495739736638265	0.9999999999999996	0.055964368706429124	0.0	0.5253679318357862	0.9674529609560967	0.0156855151045701	0.9999999999999991	0.013555383423702556	0.4683110720770898	0.037180480247869865	0.9999999999999991	0.020139426800929512	0.9999999999999996	0.021688613477924088	0.7084912636462535	0.00266401
177	BSG	682	0.3650993278803766	0.05906274206041828	0.9999999909234936	0.05615801704105345	0.6421884076747425	0.019364833462432222	-1.0	0.0	0.9999436279358751	0.021301316808675447	0.0	0.5391169635941131	0.9999999999963314	0.020139426800929512	0.9999999999999982	0.021688613477924088	0.7153233635087916	0.00268985
178	HHEX	3087	0.8366375648015971	0.023237800154918668	0.9999999999999996	0.055964368706429124	0.0	0.5253679318357862	-1.0	0.0	0.9925370765083517	0.04589465530596437	0.8911676134008556	0.014910921766072812	0.9999999999999991	0.020139426800929512	0.9996944598381334	0.0365995352439969	0.8252525739526347	0.0027626
179	LBR	3930	0.7271222524210146	0.03369481022463207	0.9992856665023058	0.09043377226955848	0.0	0.5253679318357862	0.9998898538891964	0.004453911696359412	0.9999999193374457	0.013942680092951201	0.0	0.5391169635941131	0.981084587260148	0.05615801704105345	0.9999999974860133	0.021688613477924088	0.7146515046580993	0.00282952
180	VAV3	10451	0.968157308453346	0.0087141750580945	0.9999999999999996	0.055964368706429124	0.0	0.5253679318357862	-1.0	0.0	0.9999999999980043	0.013555383423702556	0.235677651035296	0.05073586367157242	0.9888658567956868	0.05092951200619675	0.9968766749957729	0.049573973663826494	0.7780689535177407	0.00305616
181	AHR	196	0.5716255462486082	0.046475600309837335	0.9999999999999991	0.055964368706429124	0.0	0.5253679318357862	-1.0	0.0	0.9999999999999911	0.013555383423702556	0.164694928724903	0.05731990704879938	0.9999999999999996	0.020139426800929512	0.9999999999999996	0.021688613477924088	0.7110651688277857	0.00310671
182	CASP1	834	0.671145313056529	0.03911696359411309	0.9999999999999991	0.055964368706429124	0.0	0.5253679318357862	-1.0	0.0	-1.0	0.0	0.9981299641500069	0.0056158017041053445	0.9999999999999996	0.020139426800929512	0.9999999999999996	0.021688613477924088	0.778368976110269	0.00314896
183	S100B	6285	0.41405821856863717	0.05848179705654531	1.0	0.055964368706429124	0.6838740849023611	0.012780790085205267	-1.0	0.0	0.0	0.5602246320681642	0.20161177558829038	0.05092951200619675	0.9999999999999996	0.020139426800929512	0.9999999999999996	0.021688613477924088	0.6495639645525191	0.00325345
184	PRLH	51052	0.9948597834787485	0.0038729666924864447	0.9999999330885968	0.05615801704105345	0.0	0.5253679318357862	-1.0	0.0	0.9999999999960636	0.013555383423702556	0.4479289436357856	0.037761425251742836	0.984616335856025	0.054221533694810226	0.1255711293879775	0.16595662277304415	0.7158253185345211	0.00326571
185	MMP7	4316	0.0	0.5495739736638265	0.9999892235574767	0.0644848954298993	0.3562809740554923	0.03272656855151046	-1.0	0.0	0.9998394571135145	0.02343144848954299	0.06642234096439358	0.06390395042602634	0.9999999999999956	0.020139426800929512	0.9999999999999991	0.021688613477924088	0.6591321270807514	0.00377074
186	STX4	6810	0.2344538333899229	0.08036405886909373	1.0	0.055964368706429124	0.863890735672157	0.006777691711851278	-1.0	0.0	0.9138574033666931	0.06855151045701006	0.895659551846478	0.014329976762199844	0.994086268497951	0.04608830364058869	0.0	0.58288148721921	0.7139627180716018	0.00385863
187	TXNIP	10628	0.2344538333899229	0.08036405886909373	0.9999999824240103	0.05615801704105345	0.0	0.5253679318357862	-1.0	0.0	0.9999999999999969	0.013555383423702556	0.12037944240687456	0.05770720371804802	0.9999999999999902	0.020139426800929512	0.9999999980036358	0.021688613477924088	0.6544879396799452	0.00386935
188	PAK2	5062	0.9907696801553386	0.004066615027110767	0.9999999999999996	0.055964368706429124	0.0	0.5253679318357862	-1.0	0.0	0.8004961981367317	0.08210689388071263	0.4806365714623581	0.036986831913245546	0.9999642752832855	0.02536793183578621	0.8628866463471587	0.08985282726568551	0.786808194790714	0.00390196
189	PDCD4	27250	0.9390405140069258	0.011812548412083656	0.9999999999999996	0.055964368706429124	0.0	0.5253679318357862	-1.0	0.0	0.9866263395253498	0.049573973663826494	0.10523482851125147	0.06390395042602634	0.9985337722397762	0.0400852052672347	0.9999999945860312	0.021688613477924088	0.7508573269175108	0.00412967
190	MMP3	4314	0.0	0.5495739736638265	0.9999999945991805	0.05615801704105345	0.3562809740554923	0.03272656855151046	-1.0	0.0	-1.0	0.0	0.9297496880107402	0.013168086754453912	0.9999999999999996	0.020139426800929512	0.9999999999999991	0.021688613477924088	0.720086703706501	0.00422526
191	GZMB	3002	0.0	0.5495739736638265	0.999999446718059	0.05693261037955073	0.0	0.5253679318357862	-1.0	0.0	0.9996959779722976	0.026529821843532145	0.9971221235077818	0.006196746707978312	0.9999999999999201	0.020139426800929512	0.9999999999999996	0.021688613477924088	0.7140589605988957	0.00448352
192	CSNK2B	1460	0.930454504581924	0.013555383423702556	0.9999999999999312	0.055964368706429124	0.9051711116831065	0.004647560030983733	-1.0	0.0	0.0	0.5602246320681642	0.1984046207240774	0.05092951200619675	0.9999997472908577	0.02072037180480248	0.0	0.58288148721921	0.6115791816073102	0.00453431
193	SFRP5	6425	0.9390405140069258	0.011812548412083656	0.9999999999999618	0.055964368706429124	0.0	0.5253679318357862	-1.0	0.0	0.33126273967614206	0.11463981409759876	0.2127118820847685	0.05073586367157242	0.9999840081644337	0.023625096824167312	0.999994703712174	0.025948876839659178	0.7108278828194823	0.00456827
194	UTS2	10911	0.9603766608047423	0.009682416731216111	0.9999999999999996	0.055964368706429124	0.0	0.5253679318357862	-1.0	0.0	0.7844911589286264	0.08365608055770721	0.5376267205788918	0.03369481022463207	0.9969777912602096	0.04240898528272657	0.9996070890132122	0.03679318357862122	0.7968025633064545	0.00458795
195	MSH3	4437	0.6628665199420659	0.039504260263361735	0.9855492271585141	0.12006196746707978	0.0	0.5253679318357862	0.9629520540040987	0.015879163439194422	0.4432509175626426	0.10670023237800155	0.06999076318483392	0.06390395042602634	0.9988129010164293	0.039310611928737416	0.9999999685735337	0.022075910147172733	0.6958319751587705	0.00460156
196	PLAG1	5324	0.0	0.5495739736638265	0.9999999593488345	0.05615801704105345	0.0	0.5253679318357862	0.9999999997926385	0.001549186676994578	0.4459066643440585	0.10670023237800155	-1.0	0.0	0.9999962868060419	0.02188226181254841	0.9999999999970068	0.021688613477924088	0.6668236031146318	0.00461627
197	AIRE	326	0.22967296473718635	0.08752904725019364	0.9999985604201439	0.05886909372579396	0.0	0.5253679318357862	0.8332588079094918	0.025755228505034856	0.9999997943668995	0.013942680092951201	0.0	0.5391169635941131	0.9999999984366934	0.020139426800929512	0.9999989391044598	0.023625096824167312	0.6428133290926772	0.0047123
198	GPBAR1	151306	0.5508622562888821	0.04899302865995352	0.8222605226596659	0.15491866769945778	0.0	0.5253679318357862	-1.0	0.0	0.9992856678772342	0.0296281951975213	0.7218121210623007	0.0261425251742835	0.9999999907008754	0.020139426800929512	0.9999999598354774	0.022075910147172733	0.7581272637584172	0.00475608
199	KLK3	354	0.0	0.5495739736638265	0.9996882101573131	0.08423702556158016	0.5200231689131799	0.024786986831913247	-1.0	0.0	-1.0	0.0	0.8805482577060536	0.016266460108443067	0.9999999999998419	0.020139426800929512	0.9999999999999996	0.021688613477924088	0.7430410881440941	0.0048464
200	KHSRP	8570	0.0	0.5495739736638265	0.9999999998566019	0.055964368706429124	0.6838740849023611	0.012780790085205267	-1.0	0.0	0.9208042705000152	0.06738962044926414	0.0035332604665587624	0.0784275755228505	0.9999889553918044	0.023237800154918668	0.9999755458747426	0.030015491866769946	0.6718410082637752	0.00485689
201	FAP	2191	0.8626061187806238	0.020526723470178157	0.9999999999999698	0.055964368706429124	0.47119099967302935	0.029047250193648334	-1.0	0.0	0.0	0.5602246320681642	-1.0	0.0	0.9999999999999996	0.020139426800929512	0.9999999552380177	0.022075910147172733	0.7223000160126042	0.00488413
202	GZMA	3001	0.7645195327282613	0.032339271882261815	0.997397163715724	0.10476374903175832	0.0	0.5253679318357862	-1.0	0.0	0.9988137378908699	0.03272656855151046	0.5338142798281863	0.03369481022463207	0.9999999748207418	0.020139426800929512	0.9993368774745449	0.04047250193648334	0.7847032871196219	0.00504765
203	EPX	8288	0.6766280662451903	0.03814872192099148	0.999997687606996	0.060418280402788536	0.9051711116831065	0.004647560030983733	-1.0	0.0	0.9831593546470822	0.05151045701006971	0.0	0.5391169635941131	0.48060371715696	0.13884585592563903	0.997492941934913	0.04783113865220759	0.7521924565365475	0.00547882
204	ELAVL1	1994	0.22967296473718635	0.08752904725019364	0.9776627969105223	0.1254841208365608	0.0	0.5253679318357862	-1.0	0.0	0.9999999999994822	0.013555383423702556	0.42136691688274935	0.0383423702556158	0.9999999999999991	0.020139426800929512	0.9997501656425135	0.03543764523625097	0.6953498304490994	0.00565181
205	IL1RAP	3556	0.7744989224657615	0.030983733539891558	0.9999999999984608	0.055964368706429124	0.0	0.5253679318357862	-1.0	0.0	0.5571335919912419	0.10166537567776918	0.8333435485297925	0.019752130131680867	0.9999999999999494	0.020139426800929512	0.9797881471536554	0.06235476374903176	0.7748052003942295	0.00580877
206	LMX1B	4010	0.0	0.5495739736638265	0.9999984138853256	0.05886909372579396	0.0	0.5253679318357862	0.9692523936263532	0.015491866769945779	0.9999949090636129	0.01646010844306739	-1.0	0.0	0.9999999586993713	0.020139426800929512	0.9999916388354226	0.026723470178156468	0.7120719445888384	0.00584327
207	SRR	63826	0.7136681725543116	0.03408210689388071	0.9998943994731236	0.07649109217660728	0.7080215013034068	0.012587141750580944	-1.0	0.0	0.9937765512462874	0.044926413632842756	0.0	0.5391169635941131	0.9994177135209563	0.03563129357087529	0.8876757326837382	0.087141750580945	0.7657712132912103	0.00597201
208	IFNL1	282618	0.9528171128206492	0.010650658404337723	1.0	0.055964368706429124	0.0	0.5253679318357862	-1.0	0.0	-1.0	0.0	0.8593326002511158	0.01723470178156468	0.7909833821842649	0.10127807900852052	0.999995159036114	0.025948876839659178	0.7948654859961927	0.00605677
209	NMB	4828	0.9852322574220592	0.006003098373353989	0.9999999999910365	0.055964368706429124	0.0	0.5253679318357862	-1.0	0.0	0.22278437769175008	0.11735089078233928	0.5376267205788918	0.03369481022463207	0.9934782917573746	0.046475600309837335	0.8695550014123906	0.08927188226181255	0.7313857524199726	0.00635268
210	PSMD12	5718	0.0	0.5495739736638265	0.999999999996477	0.055964368706429124	0.9051711116831065	0.004647560030983733	-1.0	0.0	-1.0	0.0	0.7143294888522062	0.027498063516653758	0.9029057432917461	0.07997676219984508	0.9960976916747823	0.05131680867544539	0.7831025867596516	0.00637761
211	ATG5	9474	0.0	0.5495739736638265	0.9999999999999996	0.055964368706429124	0.0	0.5253679318357862	-1.0	0.0	0.9999999999957767	0.013555383423702556	0.6470571687457545	0.030209140201394268	0.9999995493955213	0.02072037180480248	0.9999999999999996	0.021688613477924088	0.6863433167221455	0.00641818
212	IRF8	3394	0.0	0.5495739736638265	0.9999999340169746	0.05615801704105345	0.0	0.5253679318357862	0.0910848776399207	0.045507358636715727	0.9999998396574208	0.013942680092951201	0.28697960880487927	0.047443841982958944	0.996391160098724	0.04279628195197521	0.999971895077328	0.030209140201394268	0.6044615137343756	0.00667523
213	ENPEP	2028	0.6093255224358838	0.04298993028659954	0.9997139699004217	0.08365608055770721	0.0	0.5253679318357862	0.9847128933423903	0.013942680092951201	0.0	0.5602246320681642	0.21209525944850882	0.05073586367157242	0.9999179488855565	0.028466305189775366	0.9999697568270727	0.030209140201394268	0.6327494777335406	0.00672563
214	G6PD	2539	0.46194278657370846	0.05286599535243997	0.9999999999999991	0.055964368706429124	0.0	0.5253679318357862	0.044208481518981185	0.045507358636715727	0.9962717335964713	0.04240898528272657	0.0	0.5391169635941131	0.9999999983573244	0.020139426800929512	0.9999999999999991	0.021688613477924088	0.58379240636111	0.00696163
215	ERG	2078	0.0	0.5495739736638265	0.9993503889991747	0.09004647560030983	0.0	0.5253679318357862	0.282407183356512	0.0400852052672347	0.9995873150775837	0.027110766847405113	0.11538891471357675	0.05886909372579396	0.9999998153978367	0.020526723470178157	0.9999999999999902	0.021688613477924088	0.6088228704745386	0.00708473
216	GORASP1	64689	0.0	0.5495739736638265	0.9999891383379387	0.0644848954298993	0.6800601579323993	0.01820294345468629	0.0910848776399207	0.045507358636715727	0.07421077584283658	0.12044926413632842	0.0035332604665587624	0.0784275755228505	0.6245698794455034	0.12490317583268784	0.9999999999999996	0.021688613477924088	0.5130019980071938	0.00712282
217	MMP11	4320	0.0	0.5495739736638265	0.987450254602238	0.1175445391169636	0.5201223133252713	0.024593338497288925	-1.0	0.0	0.996937210280257	0.04066615027110767	0.0667129868364843	0.06390395042602634	0.9988487637459031	0.03911696359411309	0.999996081383555	0.02536793183578621	0.6814300199056632	0.00726127
218	SEMA3F	6405	0.853548212332444	0.02149496514329977	0.9999999578997378	0.05615801704105345	0.0	0.5253679318357862	-1.0	0.0	0.8948454962981487	0.07106893880712625	0.06848372036694257	0.06390395042602634	0.9996423727918131	0.03427575522850503	0.9797695477482788	0.06235476374903176	0.7215519041553383	0.00848732
219	SPI1	6688	0.0	0.5495739736638265	0.9999999999913625	0.055964368706429124	0.0	0.5253679318357862	-1.0	0.0	0.9999980569797045	0.015298218435321457	0.8201642896611697	0.020333075135553835	0.9999999999999996	0.020139426800929512	0.9741111945426183	0.06545313710302092	0.6989434086145636	0.00872913
220	CUX1	1523	0.0	0.5495739736638265	0.9999962044933796	0.062161115414407435	0.25452292379847696	0.03814872192099148	-1.0	0.0	0.9998329798693022	0.02343144848954299	0.0	0.5391169635941131	0.99999999999998	0.020139426800929512	0.9999999999980749	0.021688613477924088	0.6077773589154825	0.00900611
221	CASP6	839	0.5710526014594539	0.046475600309837335	0.9999999999863722	0.055964368706429124	0.6838740849023611	0.012780790085205267	-1.0	0.0	0.6459849177471689	0.09546862896979086	0.0	0.5391169635941131	0.999812915828001	0.031758326878388844	0.45579300798915623	0.13284275755228506	0.6762418466947634	0.00901914
222	PTTG1	9232	0.44031902207098716	0.054415182029434545	0.9999264261043755	0.07436096049573973	0.0	0.5253679318357862	-1.0	0.0	0.9999999986931609	0.013749031758326879	0.0	0.5391169635941131	0.9999999938504497	0.020139426800929512	0.9999384567440927	0.03214562354763749	0.6343222083647626	0.0102869
223	CTCF	10664	0.0	0.5495739736638265	0.9999937995384524	0.06293570875290473	0.0	0.5253679318357862	0.09205755120650341	0.045507358636715727	0.9217490769713753	0.06738962044926414	0.012486024482087887	0.0784275755228505	0.9999999999999991	0.020139426800929512	0.9999906123814097	0.027110766847405113	0.5469031220686739	0.0109046
224	CENPJ	55835	0.22967296473718635	0.08752904725019364	0.9999990553636519	0.05809450038729667	0.0	0.5253679318357862	0.9996981804631888	0.0052285050348567005	0.9997605104089262	0.02517428350116189	0.0	0.5391169635941131	0.0	0.5894655305964369	0.9999998928114503	0.022075910147172733	0.5286757206793274	0.0110377
225	BAG1	573	0.2344538333899229	0.08036405886909373	0.9999999990024788	0.055964368706429124	0.0	0.5253679318357862	-1.0	0.0	0.6660494972884148	0.09314484895429899	0.21139976046266873	0.05073586367157242	0.9784954225192616	0.05809450038729667	0.9999997051452754	0.022463206816421378	0.6427925826642534	0.0117723
226	LALBA	3906	0.0	0.5495739736638265	0.9893683376009963	0.11638264910921767	0.25452292379847696	0.03814872192099148	-1.0	0.0	0.6498546585439107	0.09450038729666925	0.863237547272332	0.016847405112316034	0.943858437281795	0.06990704879938033	0.9900721810424405	0.05615801704105345	0.7072837821684955	0.0119762
227	C4B	721	0.2344538333899229	0.08036405886909373	0.9999577853346698	0.07164988381099922	0.29528467079719556	0.03582494190549961	0.0	0.5226568551510457	-1.0	0.0	0.2018932478318777	0.05092951200619675	0.9419231666296866	0.07029434546862896	0.9993661406436974	0.0400852052672347	0.5641794890818177	0.0120414
228	ASPM	259266	0.0	0.5495739736638265	0.9999999999829186	0.055964368706429124	0.0	0.5253679318357862	0.7617927911812467	0.027110766847405113	0.9988227548251645	0.03272656855151046	-1.0	0.0	0.9995690199252972	0.03427575522850503	0.9997486292236119	0.03543764523625097	0.6959831840994083	0.0125894
229	NPEPPS	9520	0.6093255224358838	0.04298993028659954	0.9998135700047217	0.0801704105344694	0.0	0.5253679318357862	-1.0	0.0	0.99999907472148	0.01471727343144849	0.0	0.5391169635941131	0.9777487109199448	0.05828814872192099	0.9999998667075135	0.022269558481797055	0.6568639328161298	0.0129179
230	AZGP1	563	0.0	0.5495739736638265	0.9965441503938645	0.10689388071262587	0.6006869235152026	0.022850503485670023	-1.0	0.0	0.9104757981170026	0.06913245546088304	0.0	0.5391169635941131	0.9999999970522905	0.020139426800929512	0.99999971443464	0.022463206816421378	0.6504499808963305	0.0138913
231	USO1	8615	0.3650993278803766	0.05906274206041828	0.9995175492120607	0.08675445391169635	0.25452292379847696	0.03814872192099148	-1.0	0.0	0.0	0.5602246320681642	0.0035332604665587624	0.0784275755228505	0.5855074762475848	0.12993803253292022	0.99999996806734	0.022075910147172733	0.4920013776764165	0.014339
232	BPI	671	0.0	0.5495739736638265	0.9999999982253769	0.05615801704105345	0.9051711116831065	0.004647560030983733	-1.0	0.0	0.7568114211188088	0.08597986057319908	0.0	0.5391169635941131	0.8705307844518554	0.08849728892331526	0.9990277100293632	0.04221533694810225	0.6725228762053527	0.0143832
233	TP53BP1	7158	0.0	0.5495739736638265	0.9999999996230254	0.055964368706429124	0.0	0.5253679318357862	-1.0	0.0	0.9802406558947689	0.052672347017815646	0.14882240130277702	0.05770720371804802	0.9999969000788748	0.021688613477924088	0.9999920250035554	0.026723470178156468	0.6251207056648218	0.0151344
234	PTH2R	5746	0.8379451707976923	0.022269558481797055	0.9715970404346295	0.12780790085205268	0.0	0.5253679318357862	-1.0	0.0	0.4822816615120385	0.10611928737412858	0.647086346931202	0.030209140201394268	0.9478046076608336	0.0687451587916344	0.799912609762444	0.09817970565453137	0.7414940635276316	0.0158739
235	RAI1	10743	0.0	0.5495739736638265	0.9975415084177988	0.1036018590240124	0.0	0.5253679318357862	0.9998001534857974	0.004453911696359412	0.9999999999990248	0.013555383423702556	0.0	0.5391169635941131	0.47192345168750427	0.14136328427575523	0.9946350751518594	0.05325329202168862	0.5853694414496132	0.0163643
236	IGHE	3497	0.2393596361240348	0.07358636715724244	0.999983993384126	0.06622773044151821	0.0	0.5253679318357862	-1.0	0.0	-1.0	0.0	0.5575395392778089	0.03272656855151046	0.9806077148258954	0.05635166537567777	0.9995815485490828	0.03737412858249419	0.6626813689112345	0.0163837
237	ASPA	443	0.22967296473718635	0.08752904725019364	0.999992289500338	0.06351665375677769	0.0	0.5253679318357862	0.9630795161344424	0.015879163439194422	0.9999272752034749	0.022269558481797055	0.0	0.5391169635941131	0.06170547966697255	0.17893106119287375	0.8944966645628384	0.0861735089078234	0.5506484105775422	0.0173169
238	TAT	6898	0.0	0.5495739736638265	0.9982882542073488	0.09876065065840434	0.0	0.5253679318357862	0.12014969208463781	0.0453137103020914	0.0	0.5602246320681642	0.588429805679461	0.03117738187451588	0.9999991390841888	0.021301316808675447	0.9999999999207078	0.021688613477924088	0.5141081729221706	0.0185584
239	HCLS1	3059	0.2689127509383692	0.06506584043377227	0.9999999999999991	0.055964368706429124	0.0	0.5253679318357862	-1.0	0.0	0.3860545752680715	0.11192873741285825	0.10523482851125147	0.06390395042602634	0.5858346105338843	0.12993803253292022	0.9999782899268949	0.029240898528272656	0.5685765749225864	0.0189256
240	HSPA4	3308	0.2689127509383692	0.06506584043377227	0.9996041388571232	0.08559256390395042	0.0	0.5253679318357862	-1.0	0.0	0.8511999024483586	0.07591014717273431	0.0	0.5391169635941131	0.9999999999999654	0.020139426800929512	0.9999999999999996	0.021688613477924088	0.5987605254131242	0.0189673
241	PRRT2	112476	0.0	0.5495739736638265	0.999958490550439	0.07164988381099922	0.5048151018880366	0.028272656855151047	0.4102710475535432	0.0365995352439969	0.574086395604554	0.10069713400464755	-1.0	0.0	0.0	0.5894655305964369	0.9999999999925109	0.021688613477924088	0.5575723826452311	0.0189879
242	KCNB2	9312	0.8539090959821627	0.021301316808675447	0.9981429663513488	0.09934159566227731	0.6838740849023611	0.012780790085205267	-1.0	0.0	0.9441516716915457	0.06332300542215337	0.0	0.5391169635941131	0.7626813281066749	0.10495739736638265	0.0	0.58288148721921	0.6259782903249219	0.0195134
243	C1QTNF3	114899	0.22967296473718635	0.08752904725019364	0.9999999999999996	0.055964368706429124	0.0	0.5253679318357862	-1.0	0.0	0.17266232157663577	0.12044926413632842	0.07133208518314903	0.06390395042602634	0.9999835681545679	0.023818745158791635	0.5475670730736947	0.12393493415956623	0.5217504505987963	0.019764
244	CEACAM5	1048	0.22967296473718635	0.08752904725019364	0.9980800113110486	0.09972889233152595	0.0	0.5253679318357862	-1.0	0.0	-1.0	0.0	0.0035332604665587624	0.0784275755228505	0.9990928812468409	0.03756777691711851	0.9999999999999991	0.021688613477924088	0.5479505233849727	0.0199257
245	PSAT1	29968	0.0	0.5495739736638265	0.9805218259986969	0.1237412858249419	0.0	0.5253679318357862	0.9974456181910303	0.009295120061967466	0.5441396770528205	0.1028272656855151	0.0	0.5391169635941131	0.9993991868539405	0.03601859024012394	0.9999999930942776	0.021688613477924088	0.5907871903435787	0.0208009
246	GPR119	139760	0.0	0.5495739736638265	0.995712703599006	0.10883036405886909	0.0	0.5253679318357862	-1.0	0.0	0.6597657704659171	0.09314484895429899	0.9173406785892513	0.013555383423702556	0.9999894971991724	0.023237800154918668	0.8192766016419304	0.09643687064291247	0.6675758814719615	0.0230485
247	NR2C2	7182	0.0	0.5495739736638265	0.9999998306990476	0.05615801704105345	0.0	0.5253679318357862	-1.0	0.0	0.9999999997105747	0.013555383423702556	0.0	0.5391169635941131	0.9999485915593582	0.026529821843532145	0.9999761383305178	0.030015491866769946	0.5714237542449273	0.0235546
248	FANCB	2187	0.0	0.5495739736638265	0.9985053173381907	0.09643687064291247	0.0	0.5253679318357862	0.9998487698807373	0.004453911696359412	0.8486492899951547	0.07629744384198296	0.0	0.5391169635941131	0.07758226811933798	0.17893106119287375	0.9999992049884154	0.023237800154918668	0.524867266088564	0.0238515
249	PAK6	56924	0.8653574281414493	0.020526723470178157	0.9999873666318605	0.06525948876839659	0.0	0.5253679318357862	-1.0	0.0	-1.0	0.0	0.14997830091379205	0.05770720371804802	0.8942053481452713	0.08230054221533695	0.38684523528426135	0.14058869093725793	0.6367029234962714	0.0238715
250	MBOAT4	619373	0.0	0.5495739736638265	0.326405844681694	0.19209914794732766	0.0	0.5253679318357862	-1.0	0.0	0.9999999485285228	0.013749031758326879	0.8082151178085291	0.020526723470178157	0.9756728768628717	0.05886909372579396	0.6474376781913874	0.11347792408985283	0.6089611640037977	0.0244541
251	KLK2	3817	0.0	0.5495739736638265	0.9499402770427058	0.1357474825716499	0.5200231689131799	0.024786986831913247	-1.0	0.0	-1.0	0.0	0.4043491603618304	0.039504260263361735	0.9038787002323446	0.07997676219984508	0.8792156870200365	0.08830364058869093	0.6698250645838568	0.0247355
252	TSPO	706	0.49693229469436345	0.05151045701006971	1.0	0.055964368706429124	0.0	0.5253679318357862	-1.0	0.0	0.37986103721637365	0.11192873741285825	0.0	0.5391169635941131	0.9831271903554458	0.05460883036405887	0.9999999999999996	0.021688613477924088	0.5863988977332031	0.0247632
253	PTRH2	51651	0.0	0.5495739736638265	0.9075508513909742	0.14349341595662277	0.0	0.5253679318357862	0.9796558386408507	0.014329976762199844	0.9992476688351116	0.030015491866769946	0.0035332604665587624	0.0784275755228505	0.08339041407096384	0.17893106119287375	0.7884338144083598	0.09934159566227731	0.5222764253212371	0.0252094
254	RRAGA	10670	0.22967296473718635	0.08752904725019364	0.999895888270379	0.07649109217660728	0.0	0.5253679318357862	-1.0	0.0	0.9999848234065991	0.019364833462432222	0.1599595917038757	0.05731990704879938	0.09531550437170798	0.17893106119287375	0.13822796933516995	0.16595662277304415	0.47286974283481203	0.0253899
255	SKAP1	8631	0.6880843886815508	0.037955073586367155	0.9999999582598762	0.05615801704105345	0.0	0.5253679318357862	-1.0	0.0	0.6097607310127952	0.09798605731990705	0.10245660600846695	0.06390395042602634	0.26910930147416406	0.17428350116189	0.4028200083823403	0.1384585592563904	0.5632123316035361	0.0291152
256	FGFBP1	9982	0.0	0.5495739736638265	0.9999999999207748	0.055964368706429124	0.0	0.5253679318357862	-1.0	0.0	0.04441463488502282	0.12044926413632842	0.20240025662194044	0.05092951200619675	0.9999999981363423	0.020139426800929512	0.8841893319679078	0.08733539891556932	0.5144219973995499	0.0294312
257	POLG2	11232	0.41218781503916996	0.05867544539116964	0.842326533176755	0.15278853601859024	0.0	0.5253679318357862	0.958881636174207	0.016653756777691712	0.04902212392323398	0.12044926413632842	0.0	0.5391169635941131	0.06170547966697255	0.17893106119287375	0.9979778277729773	0.04686289697908598	0.47225042134947803	0.0304352
258	PDIA2	64714	0.5975879704111686	0.04376452362509682	0.4872777088173033	0.18009295120061966	0.42178338271516663	0.031564678543764525	-1.0	0.0	-1.0	0.0	0.0	0.5391169635941131	0.9516455289512654	0.06680867544539117	0.7748864095946533	0.1001161890007746	0.5955377064163256	0.0304956
259	RABGEF1	27342	0.2344538333899229	0.08036405886909373	0.9999999999999991	0.055964368706429124	0.0	0.5253679318357862	-1.0	0.0	0.9952591316635832	0.043377226955848176	0.0	0.5391169635941131	0.7451237700384798	0.10670023237800155	0.9996674291132515	0.03679318357862122	0.585017666374869	0.0318375
260	TERF1	7013	0.41218781503916996	0.05867544539116964	0.9999999983996123	0.05615801704105345	0.0	0.5253679318357862	-1.0	0.0	0.9344770431853934	0.06564678543764524	0.0	0.5391169635941131	0.9875053830751962	0.05092951200619675	0.9528802614350174	0.07029434546862896	0.6212520274539644	0.0319641
261	KLK8	11202	0.0	0.5495739736638265	0.9999997086587065	0.05615801704105345	0.5200231689131799	0.024786986831913247	-1.0	0.0	0.6613662283546033	0.09314484895429899	0.012486024482087887	0.0784275755228505	0.0	0.5894655305964369	0.9631254184163172	0.06777691711851278	0.4894858008974493	0.0321683
262	MPP1	4354	0.42846886150882624	0.05635166537567777	0.9999750264106552	0.06855151045701006	0.0	0.5253679318357862	-1.0	0.0	0.5988549203695918	0.0983733539891557	-1.0	0.0	0.2469805438332039	0.17796281951975212	0.9999677980384156	0.030209140201394268	0.6165453476821453	0.0326212
263	KLF15	28999	0.0	0.5495739736638265	0.9999999999960814	0.055964368706429124	0.0	0.5253679318357862	-1.0	0.0	0.9999999999985856	0.013555383423702556	0.0	0.5391169635941131	0.9994866328809217	0.03524399690162665	0.9908775271281302	0.05615801704105345	0.5707393702952296	0.0327
264	SMS	6611	0.0	0.5495739736638265	0.5708098498107801	0.17563903950426027	0.0	0.5253679318357862	0.5426931666863428	0.03446940356312936	0.9970457110120422	0.04047250193648334	0.0	0.5391169635941131	0.9400293543211611	0.07068164213787761	0.9999999995420059	0.021688613477924088	0.5575342541885825	0.0339116
265	PADI4	23569	0.22967296473718635	0.08752904725019364	0.99499048424546	0.10999225406661503	0.0	0.5253679318357862	0.0	0.5226568551510457	0.9772085446576778	0.0540278853601859	0.0	0.5391169635941131	0.999338798911527	0.0365995352439969	0.9999999999999942	0.021688613477924088	0.5269221228673624	0.0344318
266	A1CF	29974	0.0	0.5495739736638265	0.9999670505737683	0.07010069713400464	0.0	0.5253679318357862	-1.0	0.0	0.9999999999999996	0.013555383423702556	0.0	0.5391169635941131	0.9999999984360446	0.020139426800929512	0.8553849260153241	0.09120836560805577	0.5606939529144775	0.0345092
267	PTK7	5754	0.6930937365569654	0.03601859024012394	0.9999999987767556	0.055964368706429124	0.0	0.5253679318357862	-1.0	0.0	0.3199681048221108	0.11463981409759876	0.0	0.5391169635941131	0.7770086270077552	0.1036018590240124	0.9992312214965079	0.041053446940356314	0.5914072686428268	0.0348097
268	NPHS1	4868	0.0	0.5495739736638265	0.9999998554502336	0.05615801704105345	0.0	0.5253679318357862	-1.0	0.0	0.9882383174241599	0.04899302865995352	0.0	0.5391169635941131	0.9999999895375706	0.020139426800929512	0.9998796488158649	0.033307513555383424	0.5705779290365002	0.0352027
269	SEC14L2	23541	0.2344538333899229	0.08036405886909373	0.9999995887115573	0.05635166537567777	0.0	0.5253679318357862	-1.0	0.0	0.3092129471606265	0.1150271107668474	0.0	0.5391169635941131	0.8253674449188197	0.09624322230828815	0.9999999998007276	0.021688613477924088	0.5284319486399831	0.0360861
270	BRD2	6046	0.0	0.5495739736638265	0.36262549748561973	0.19054996127033308	0.0	0.5253679318357862	-1.0	0.0	0.9999999999999991	0.013555383423702556	0.0	0.5391169635941131	0.9977684197127589	0.04144074360960496	0.9999999999999991	0.021688613477924088	0.5144387325211738	0.0381958
271	RNASE1	6035	0.35482554932933313	0.06158017041053447	0.9283383279854225	0.13981409759876065	0.0	0.5253679318357862	-1.0	0.0	0.6879890701848212	0.0923702556158017	-1.0	0.0	0.9860274193103282	0.052672347017815646	0.9380137434274215	0.0749419054996127	0.6848806255314844	0.0382953
272	TERF2IP	54386	0.23693157260531303	0.0784275755228505	0.9999999430388193	0.05615801704105345	0.0	0.5253679318357862	-1.0	0.0	0.9999999165071254	0.013942680092951201	0.0	0.5391169635941131	0.0	0.5894655305964369	0.9995404915612018	0.037955073586367155	0.4623863887903526	0.0392111
273	HSP90AA2P	3324	0.0	0.5495739736638265	0.3455840056397622	0.19093725793958172	0.8293602191384541	0.007939581719597211	-1.0	0.0	-1.0	0.0	-1.0	0.0	0.9723115019444923	0.060611928737412855	0.1255711293879775	0.16595662277304415	0.5515289640600718	0.0392975
274	RNF19A	25897	0.0	0.5495739736638265	0.9958214531737881	0.10844306738962045	0.29528467079719556	0.03582494190549961	-1.0	0.0	0.561696054554242	0.1010844306738962	0.0	0.5391169635941131	0.3498042752306528	0.15821068938807126	0.9999999999999996	0.021688613477924088	0.5191575616260894	0.039569
275	NFAT5	10725	0.0	0.5495739736638265	0.999999951196845	0.05615801704105345	0.0	0.5253679318357862	-1.0	0.0	0.998531884788397	0.03350116189000774	0.0	0.5391169635941131	0.9999980979725309	0.021301316808675447	0.9770591851065304	0.06409759876065066	0.5696759609919332	0.0395898
276	MNAT1	4331	0.9661536744222654	0.0087141750580945	0.9999999986603343	0.055964368706429124	0.0	0.5253679318357862	-1.0	0.0	0.2850765812935362	0.1150271107668474	0.0	0.5391169635941131	0.0	0.5894655305964369	0.9963876058461515	0.05034856700232378	0.49975342962942093	0.0419647
277	MEP1B	4225	0.22967296473718635	0.08752904725019364	0.2377471498161629	0.19984508133230056	0.0	0.5253679318357862	-1.0	0.0	0.9001544707700484	0.07029434546862896	0.06775516410718642	0.06390395042602634	0.936640081087881	0.07106893880712625	0.1226129590546715	0.16595662277304415	0.46347073395236454	0.0424407
278	ATAT1	79969	0.0	0.5495739736638265	0.9991871401675466	0.09101471727343145	0.25452292379847696	0.03814872192099148	-1.0	0.0	0.9337103131278698	0.06584043377226956	0.0	0.5391169635941131	0.9142099222454809	0.07726568551510457	0.7316446091251689	0.10553834237025561	0.575987511345336	0.0443649
279	SLC20A1	6574	0.0	0.5495739736638265	0.9856610673113944	0.11986831913245546	0.0	0.5253679318357862	-1.0	0.0	0.9989519807890154	0.03195197521301317	0.0	0.5391169635941131	0.9984215339832911	0.0400852052672347	0.9999962382966914	0.02536793183578621	0.5702132951534867	0.0458382
280	DLX4	1748	0.0	0.5495739736638265	0.9096666128902753	0.14329976762199845	0.0	0.5253679318357862	0.47732169606792907	0.03601859024012394	-1.0	0.0	-1.0	0.0	0.9900118506479407	0.05073586367157242	0.9987485997643274	0.04395817195972115	0.6065033830311973	0.049584
281	POLR3B	55703	0.23693157260531303	0.0784275755228505	0.9992089641376102	0.0906274206041828	0.0	0.5253679318357862	0.05543871477872216	0.045507358636715727	0.0	0.5602246320681642	0.5336839083919694	0.03369481022463207	0.0	0.5894655305964369	0.47008949056678023	0.1314872192099148	0.36102004396987986	0.0552372
282	GCHFR	2644	0.2344538333899229	0.08036405886909373	0.9985055561978067	0.09643687064291247	0.29528467079719556	0.03582494190549961	-1.0	0.0	-1.0	0.0	0.0	0.5391169635941131	0.0	0.5894655305964369	0.9924386211286726	0.05480247869868319	0.42086752249722936	0.0568332
283	PSIP1	11168	0.0	0.5495739736638265	0.8831798339561321	0.14736638264910923	0.0	0.5253679318357862	-1.0	0.0	0.9979161559089605	0.0383423702556158	0.0	0.5391169635941131	0.9750335299679174	0.0592563903950426	0.9999999993036847	0.021688613477924088	0.560882257511926	0.0569195
284	CDCA5	113130	0.2689127509383692	0.06506584043377227	0.999972332722901	0.06913245546088304	0.0	0.5253679318357862	-1.0	0.0	0.2705012525898339	0.1158017041053447	0.0	0.5391169635941131	0.08969932001392324	0.17893106119287375	0.9981106620053158	0.046281951975213016	0.4410789166861941	0.0584643
285	GTF2H4	2968	0.8376514434229052	0.022269558481797055	0.4380753362127153	0.1872579395817196	0.0	0.5253679318357862	-1.0	0.0	-1.0	0.0	0.0	0.5391169635941131	0.8076076488697772	0.09798605731990705	0.9981309673805452	0.046281951975213016	0.566210263507598	0.0589768
286	FCN2	2220	0.0	0.5495739736638265	0.9960924267556733	0.1080557707203718	0.0	0.5253679318357862	-1.0	0.0	-1.0	0.0	0.06643083047910127	0.06390395042602634	0.566927603649474	0.1314872192099148	0.999999949217714	0.022075910147172733	0.501455837447408	0.0606466
287	AFF2	2334	0.0	0.5495739736638265	0.8903977149628604	0.1463981409759876	0.0	0.5253679318357862	0.3299054753032068	0.0383423702556158	0.3618950041988607	0.11367157242447715	-1.0	0.0	0.9514535479267678	0.06700232378001549	0.6570277683002729	0.11289697908597986	0.557937309252996	0.0611654
288	KIF2A	3796	0.0	0.5495739736638265	0.9906352693030126	0.11541440743609604	0.0	0.5253679318357862	0.2953050919262123	0.0400852052672347	0.2589217021728852	0.11618900077459333	0.0	0.5391169635941131	0.9726884502184115	0.060611928737412855	0.9644404083012436	0.06700232378001549	0.5019853627623208	0.0612217
289	CDT1	81620	0.0	0.5495739736638265	0.9999982023751278	0.05945003872966693	0.0	0.5253679318357862	0.9921948600047508	0.011037955073586367	0.0	0.5602246320681642	0.0	0.5391169635941131	0.385962613225726	0.15143299767621998	0.9983499648421713	0.04512006196746708	0.45206575481486766	0.0640968
290	AIMP2	7965	0.0	0.5495739736638265	0.999964345784984	0.07087529047250193	0.0	0.5253679318357862	-1.0	0.0	0.04861676424044864	0.12044926413632842	0.0	0.5391169635941131	0.980578780290761	0.056545313710302095	0.9999999999999996	0.021688613477924088	0.4586741796854926	0.0645278
291	FAT1	2195	0.0	0.5495739736638265	0.9496415813024714	0.1357474825716499	0.0	0.5253679318357862	-1.0	0.0	0.9981999712863034	0.03601859024012394	0.0	0.5391169635941131	0.8744928017678651	0.0879163439194423	0.9999961472090664	0.02536793183578621	0.5583914733381684	0.06543
292	CCNL1	57018	0.8376514434229052	0.022269558481797055	0.9227713478617443	0.1411696359411309	0.0	0.5253679318357862	-1.0	0.0	-1.0	0.0	-1.0	0.0	0.577114737815256	0.13090627420604184	0.3337543790906073	0.14659178931061193	0.6271318193265305	0.0656702
293	POLDIP2	26073	0.0	0.5495739736638265	0.99101464124501	0.1150271107668474	0.0	0.5253679318357862	-1.0	0.0	0.8643822550376746	0.07532920216886135	-1.0	0.0	0.5267027259931014	0.13361735089078233	0.9999999999999996	0.021688613477924088	0.6084942189061583	0.0657647
294	GRAP2	9402	0.0	0.5495739736638265	0.9999778490046507	0.06816421378776143	0.0	0.5253679318357862	-1.0	0.0	0.731155559768325	0.08849728892331526	0.0	0.5391169635941131	0.8589552317369731	0.09082106893880712	0.9999999999999996	0.021688613477924088	0.5402667758157146	0.0673704
295	GABPA	2551	0.0	0.5495739736638265	0.9999999506515086	0.05615801704105345	0.0	0.5253679318357862	-1.0	0.0	0.630492943725218	0.09682416731216112	0.0	0.5391169635941131	0.7786454046320574	0.10340821068938807	1.0	0.021688613477924088	0.5252069106439493	0.0679674
296	BATF2	116071	0.0	0.5495739736638265	0.9812194063842852	0.12277304415182029	0.0	0.5253679318357862	-1.0	0.0	0.7805513817107065	0.08423702556158016	-1.0	0.0	0.9281004634537265	0.07358636715724244	0.9996070216398272	0.03679318357862122	0.6395400704919348	0.0683792
297	AHSA1	10598	0.5139543098795978	0.04996127033307514	0.06497242082784394	0.2002323780015492	0.0	0.5253679318357862	-1.0	0.0	0.0	0.5602246320681642	-1.0	0.0	0.5131937325342701	0.13439194422927964	0.9999999999999996	0.021688613477924088	0.4142047628360816	0.0698529
298	MCM2	4171	0.0	0.5495739736638265	0.9839403355620335	0.121998450813323	0.0	0.5253679318357862	0.0	0.5226568551510457	0.9876229382415477	0.04938032532920217	0.0	0.5391169635941131	0.9832044252562032	0.05460883036405887	0.9999998849494941	0.022075910147172733	0.497162554954282	0.0732825
299	DDX41	51428	0.0	0.5495739736638265	0.9962230085346291	0.10766847405112316	0.0	0.5253679318357862	0.044208481518981185	0.045507358636715727	0.6271619202233816	0.09701781564678544	0.0	0.5391169635941131	0.7809548358950716	0.1028272656855151	0.914468559449057	0.08094500387296669	0.48003777839181927	0.0742681
300	NXF1	10482	0.0	0.5495739736638265	0.0	0.6001161890007746	0.0	0.5253679318357862	-1.0	0.0	0.37887082193420063	0.11192873741285825	0.3193306718101696	0.046475600309837335	0.7150025344089262	0.11173508907823393	0.9999963268766824	0.02517428350116189	0.43231396517177234	0.0749559
301	MMAB	326625	0.0	0.5495739736638265	0.8588539558107035	0.14969016266460108	0.0	0.5253679318357862	0.9908835312505215	0.011425251742835011	-1.0	0.0	0.0	0.5391169635941131	0.8426012991617716	0.09295120061967467	0.6741783924258941	0.11096049573973664	0.5230279378563518	0.0769923
302	KLK7	5650	0.0	0.5495739736638265	0.9999926881049543	0.06351665375677769	0.5200231689131799	0.024786986831913247	-1.0	0.0	0.0	0.5602246320681642	0.0	0.5391169635941131	0.5501445405321114	0.13264910921766074	0.8725531842757627	0.08869093725793958	0.4565492904807772	0.0799676
303	BCKDHB	594	0.7341955353510765	0.033307513555383424	0.976414905465423	0.1262587141750581	0.0	0.5253679318357862	0.9768432755019235	0.01471727343144849	0.0	0.5602246320681642	0.0	0.5391169635941131	0.0	0.5894655305964369	0.20271119691656675	0.16324554608830363	0.39511543419642825	0.0851616
304	CMPK1	51727	0.42832320762701626	0.05635166537567777	0.9807743093976141	0.12316034082106894	0.0	0.5253679318357862	-1.0	0.0	0.04902212392323398	0.12044926413632842	0.0	0.5391169635941131	0.39934874668141174	0.15104570100697134	0.7244344118097091	0.10592563903950426	0.44616477109161273	0.0857353
305	UPK3B	105375355	-1.0	0.0	0.9998937032938218	0.07649109217660728	0.0	0.5253679318357862	-1.0	0.0	-1.0	0.0	-1.0	0.0	0.43619159559023135	0.14756003098373355	0.9897594611268953	0.05615801704105345	0.6638160215853327	0.0913096
306	OMA1	115209	0.0	0.5495739736638265	0.999983429322381	0.06642137877614253	0.0	0.5253679318357862	-1.0	0.0	0.9999999999926521	0.013555383423702556	0.0	0.5391169635941131	0.8924858722473944	0.0826878388845856	0.0	0.58288148721921	0.420672766212563	0.103718
307	DHX40	79665	0.0	0.5495739736638265	0.0	0.6001161890007746	-1.0	0.0	-1.0	0.0	0.8171243432313905	0.07900852052672347	-1.0	0.0	0.5429317545172668	0.13303640588690938	0.9999154147912386	0.03214562354763749	0.5281497359235484	0.105062
308	HOOK2	29911	0.22967296473718635	0.08752904725019364	0.7057754786730838	0.16518202943454685	0.0	0.5253679318357862	-1.0	0.0	-1.0	0.0	-1.0	0.0	0.13810467143737265	0.17893106119287375	0.583426452152436	0.11986831913245546	0.4410454656188028	0.120668
309	ZNF384	171017	0.0	0.5495739736638265	0.9999371019881269	0.0731990704879938	0.0	0.5253679318357862	-1.0	0.0	0.33126273967614206	0.11463981409759876	-1.0	0.0	0.36748196251996346	0.1551123160340821	0.5452301608266051	0.12393493415956623	0.4866876143742995	0.125734
310	DDX56	54606	0.0	0.5495739736638265	0.9818567144756488	0.12277304415182029	0.0	0.5253679318357862	-1.0	0.0	-1.0	0.0	-1.0	0.0	0.9142202372406091	0.07726568551510457	0.9626054388628963	0.06777691711851278	0.5856325974485028	0.1265
311	PFDN1	5201	0.0	0.5495739736638265	0.9556020947676013	0.13361735089078233	0.0	0.5253679318357862	-1.0	0.0	0.9844084932923372	0.05112316034082107	0.0035332604665587624	0.0784275755228505	0.08569101365588483	0.17893106119287375	0.0	0.58288148721921	0.33169949666402915	0.137114
312	DDX21	9188	0.22967296473718635	0.08752904725019364	0.9999999577955672	0.05615801704105345	0.0	0.5253679318357862	-1.0	0.0	0.0	0.5602246320681642	0.0	0.5391169635941131	0.9905809126226904	0.04976762199845081	0.0	0.58288148721921	0.3178506075412639	0.15242
313	CTCFL	140690	0.0	0.5495739736638265	0.9949936416354425	0.10999225406661503	0.0	0.5253679318357862	-1.0	0.0	0.6492274141851319	0.09450038729666925	-1.0	0.0	0.0	0.5894655305964369	0.9304334286424643	0.0766847405112316	0.4613054525038749	0.178971
314	SERPINA2	390502	0.2344538333899229	0.08036405886909373	0.6802450800853957	0.1663439194422928	0.0	0.5253679318357862	-1.0	0.0	-1.0	0.0	0.07133208518314915	0.06390395042602634	0.0	0.5894655305964369	0.0	0.58288148721921	0.2210508850472658	0.1865
315	CD300C	10871	0.0	0.5495739736638265	0.3585209953048628	0.19054996127033308	0.0	0.5253679318357862	-1.0	0.0	0.37986103721637365	0.11192873741285825	0.0	0.5391169635941131	0.7566038276067882	0.10534469403563129	0.36674389347130104	0.1427188226181255	0.3843601713037796	0.194008
316	NPY6R	4888	0.6093363033066145	0.04298993028659954	0.45554865371454184	0.18687064291247096	0.0	0.5253679318357862	-1.0	0.0	-1.0	0.0	-1.0	0.0	0.0	0.5894655305964369	-1.0	0.0	0.32107010576936035	0.199423
317	EIF1	10209	0.2689127509383692	0.06506584043377227	0.0	0.6001161890007746	0.0	0.5253679318357862	-1.0	0.0	-1.0	0.0	0.0	0.5391169635941131	0.08569101365588483	0.17893106119287375	0.7395357993379835	0.104570100697134	0.2369344752394127	0.204801
318	ASPRV1	151516	0.0	0.5495739736638265	0.0	0.6001161890007746	0.0	0.5253679318357862	-1.0	0.0	0.054403827104682494	0.12044926413632842	-1.0	0.0	0.1691532348448017	0.17893106119287375	0.9732433754624912	0.06564678543764524	0.27184355309850894	0.216013
319	ROPN1L	83853	0.0	0.5495739736638265	0.8990969668827007	0.14504260263361735	0.0	0.5253679318357862	-1.0	0.0	0.06933314603094988	0.12044926413632842	-1.0	0.0	0.0	0.5894655305964369	0.8553849260153241	0.09120836560805577	0.35606524595064243	0.222933
320	PIR	8544	0.30152096700859515	0.062161115414407435	0.9443275891376686	0.1367157242447715	0.0	0.5253679318357862	-1.0	0.0	0.0	0.5602246320681642	0.0	0.5391169635941131	0.0	0.5894655305964369	0.7596482339925819	0.10166537567776918	0.3064094309225335	0.223671
321	SIGLEC7	27036	0.0	0.5495739736638265	0.545737822484077	0.17621998450813323	0.0	0.5253679318357862	-1.0	0.0	-1.0	0.0	0.0	0.5391169635941131	0.0	0.5894655305964369	0.9999755082460601	0.030015491866769946	0.2897883655360911	0.266427
322	BUB1B-PAK6	106821730	-1.0	0.0	-1.0	0.0	-1.0	0.0	-1.0	0.0	-1.0	0.0	0.15003401530549662	0.05770720371804802	0.0	0.5894655305964369	0.0	0.58288148721921	0.12911421101488976	0.270157
323	FIP1L1	81608	0.0	0.5495739736638265	0.0	0.6001161890007746	0.0	0.5253679318357862	0.0	0.5226568551510457	-1.0	0.0	0.0	0.5391169635941131	0.6031593043514943	0.12819519752130132	0.9999489738221642	0.031564678543764525	0.25380136816493576	0.288225
324	AACS	65985	0.0	0.5495739736638265	0.9999999999999996	0.055964368706429124	0.0	0.5253679318357862	-1.0	0.0	-1.0	0.0	0.0	0.5391169635941131	0.4149192489528672	0.14969016266460108	0.0	0.58288148721921	0.2740239837438903	0.304336
325	PDF	64146	0.0	0.5495739736638265	0.36977989249087334	0.19035631293570876	0.0	0.5253679318357862	-1.0	0.0	-1.0	0.0	-1.0	0.0	0.0	0.5894655305964369	0.8246932322985785	0.09566227730441518	0.3032446071091034	0.328568
326	PTRH1	138428	0.0	0.5495739736638265	-1.0	0.0	0.0	0.5253679318357862	-1.0	0.0	-1.0	0.0	-1.0	0.0	0.0	0.5894655305964369	0.9510753809799338	0.0704879938032533	0.24380797812181382	0.351761
327	C3orf33	285315	0.0	0.5495739736638265	0.9998520641483053	0.07804027885360186	0.0	0.5253679318357862	-1.0	0.0	-1.0	0.0	-1.0	0.0	0.0	0.5894655305964369	-1.0	0.0	0.2499817573163382	0.364261
328	SLC6A7	6534	0.0	0.5495739736638265	0.9314749371645601	0.13981409759876065	0.0	0.5253679318357862	-1.0	0.0	-1.0	0.0	0.0	0.5391169635941131	0.5695865617405352	0.1314872192099148	0.0	0.58288148721921	0.2866401333261715	0.380306
329	ZNF394	84124	0.0	0.5495739736638265	0.0	0.6001161890007746	0.0	0.5253679318357862	-1.0	0.0	0.16817643837088958	0.12044926413632842	0.0	0.5391169635941131	0.13484170420777875	0.17893106119287375	-1.0	0.0	0.1295503281964089	0.400297
330	PRB1	5542	0.0	0.5495739736638265	0.0	0.6001161890007746	0.0	0.5253679318357862	-1.0	0.0	-1.0	0.0	0.0	0.5391169635941131	0.0	0.5894655305964369	0.9892460463604207	0.056545313710302095	0.1657682472656967	0.449212
331	LEKR1	389170	0.0	0.5495739736638265	0.0	0.6001161890007746	0.0	0.5253679318357862	-1.0	0.0	-1.0	0.0	-1.0	0.0	0.42798827110000265	0.14833462432223082	0.0	0.58288148721921	0.1308417558851652	0.520861
332	ZNF480	147657	0.0	0.5495739736638265	0.0	0.6001161890007746	0.0	0.5253679318357862	-1.0	0.0	-1.0	0.0	0.0	0.5391169635941131	0.0	0.5894655305964369	0.061258668203298346	0.16595662277304415	0.041250855452684775	0.583445
333	ZNF383	163087	0.0	0.5495739736638265	0.0	0.6001161890007746	0.0	0.5253679318357862	-1.0	0.0	-1.0	0.0	0.0	0.5391169635941131	0.0	0.5894655305964369	-1.0	0.0	0.0	0.715513
334	UPK3B	80761	-1.0	0.0	-1.0	0.0	-1.0	0.0	-1.0	0.0	-1.0	0.0	-1.0	0.0	-1.0	0.0	-1.0	0.0	-1.0	1
