# Supplementary material for: Bioinformatic Reconstruction and Analysis of Gene Networks Related to Glucose Variability in Diabetes and Its Complications
Source: Int J Mol Sci. 2020 Nov 18;21(22):8691. doi: 10.3390/ijms21228691 (PMC7698756; doi:10.3390/ijms21228691)
Supplement: Supplementary file 1 [file ijms-21-08691-s001.zip › ijms-982039-revised-supplementary/Table S11.xlsx]

## Sheet: PMC co-occurrence analysis
Rank	GeneSymbol	GeneId	Publications mentioning the gene and glycemic variability	Publications mentioning the gene	Publications mentioning glycemic variability	Publications in PubMed Central	p-value	p-value with FDR correction
1	THBS1	7057	38	12127	7642	6300000	2.7521888852239544e-07	3.5355e-06
2	FN1	2335	8	1874	7642	6300000	0.002389361521131737	0.0185592
3	HSP90AA1	3320	2	1992	7642	6300000	0.6953305941888079	1
4	EGFR	1956	619	165181	7642	6300000	3.280312527365075e-129	5.47812e-127
5	MAPK1	5594	4	6623	7642	6300000	0.9587370268565438	1
6	STAT3	6774	136	88361	7642	6300000	0.0038683673284261332	0.0293644
7	TP53	7157	26	53042	7642	6300000	0.9999999920106863	1
8	EGF	1950	69	69023	7642	6300000	0.9563725606922555	1
9	GSK3B	2932	10	2596	7642	6300000	0.0015523413251785523	0.0123448
10	PTEN	5728	92	14361	7642	6300000	2.319397725617449e-36	1.10668e-34
11	PSEN1	5663	5	4699	7642	6300000	0.6730247044957066	1
12	IL12A	3592	0	1890	7642	6300000	1.0	1
13	IL6R	3570	1	3057	7642	6300000	0.9755552990775423	1
14	NFKB1	4790	5	5486	7642	6300000	0.7933975469063104	1
15	ESR1	2099	10	11512	7642	6300000	0.8892586091279298	1
16	JAK2	3717	34	29496	7642	6300000	0.6399304961043625	1
17	AKT1	207	66	25295	7642	6300000	1.9481861291077784e-08	3.09854e-07
18	MAPK14	1432	4	3189	7642	6300000	0.5405383745199497	1
19	MTOR	2475	243	117939	7642	6300000	9.334598419177613e-15	2.22697e-13
20	APOA1	335	36	6290	7642	6300000	8.640901909899638e-14	1.80379e-12
21	CASP8	841	2	6122	7642	6300000	0.9950131296616198	1
22	SOD1	6647	35	20914	7642	6300000	0.03976980186104295	0.250625
23	APC	324	3	13294	7642	6300000	0.999985707885473	1
24	STAT1	6772	33	35666	7642	6300000	0.954626890222688	1
25	MAPK8	5599	3	2913	7642	6300000	0.685541543641223	1
26	MAP3K7	6885	1	1613	7642	6300000	0.8588642319666314	1
27	CACNA1D	776	3	1249	7642	6300000	0.19485566563521467	0.871089
28	AVP	551	37	10971	7642	6300000	6.783874132899374e-08	1.02992e-06
29	JUN	3725	163	73871	7642	6300000	1.519607883723452e-12	2.81972e-11
30	LEPR	3953	49	5605	7642	6300000	9.963991243338905e-26	3.32797e-24
31	P2RX7	5027	2	1584	7642	6300000	0.5724963059132853	1
32	TNFRSF1A	7132	3	3176	7642	6300000	0.7397345487955868	1
33	PPARG	5468	56	8804	7642	6300000	1.232773697042211e-22	3.74315e-21
34	C3	718	15	11371	7642	6300000	0.4076231106149898	1
35	HNF4A	3172	46	4292	7642	6300000	7.590265195999364e-28	2.81683e-26
36	MEN1	4221	8	4400	7642	6300000	0.17069790253530212	0.810643
37	ADCYAP1	116	0	686	7642	6300000	1.0	1
38	HSPD1	3329	1	1550	7642	6300000	0.8476458315060982	1
39	ELANE	1991	1	921	7642	6300000	0.6730498106823881	1
40	SNAP25	6616	11	3973	7642	6300000	0.010632489419248619	0.0789167
41	CCND1	595	11	14959	7642	6300000	0.9719498029022751	1
42	RAC1	5879	34	39103	7642	6300000	0.9829259192412525	1
43	ADAM17	6868	5	7293	7642	6300000	0.9398433247107931	1
44	RAP1A	5906	0	2189	7642	6300000	1.0	1
45	PTK2B	2185	0	1103	7642	6300000	1.0	1
46	CTSD	1509	2	2120	7642	6300000	0.7273207753805492	1
47	HIF1A	3091	11	9890	7642	6300000	0.6527190146594195	1
48	HK2	3099	18	5797	7642	6300000	0.0003746279443926275	0.00329278
49	IRS2	8660	73	4728	7642	6300000	8.590555244001421e-54	7.17311e-52
50	ATR	545	10	12927	7642	6300000	0.9496689465320685	1
51	CAT	847	186	94416	7642	6300000	3.7970716958079524e-10	6.34111e-09
52	DRD2	1813	9	6550	7642	6300000	0.3998025982764199	1
53	EPHB2	2048	2	3727	7642	6300000	0.9400935778118436	1
54	GSN	2934	4	7199	7642	6300000	0.9745054555172186	1
55	ADAM10	102	5	6964	7642	6300000	0.9235120210494051	1
56	GNRH1	2796	1	784	7642	6300000	0.6138930547179953	1
57	UCN	7349	18	3092	7642	6300000	9.417844187495231e-08	1.36763e-06
58	IL4	3565	11	13585	7642	6300000	0.9378373376539166	1
59	GDF15	9518	8	2739	7642	6300000	0.020389310927314604	0.141876
60	PROS1	5627	2	770	7642	6300000	0.23997119587863078	1
61	TRH	7200	17	5970	7642	6300000	0.0013489481353337084	0.010989
62	TNFRSF1B	7133	2	1658	7642	6300000	0.5972128525733855	1
63	TLR2	7097	57	38661	7642	6300000	0.08273888613412793	0.46058
64	TGFA	7039	1	2292	7642	6300000	0.938111834003109	1
65	FLNB	2317	1	863	7642	6300000	0.6492002883898796	1
66	CTSB	1508	0	2076	7642	6300000	1.0	1
67	PTGS2	5743	100	59236	7642	6300000	0.0009141917484486598	0.00782923
68	GPER1	2852	2	959	7642	6300000	0.3241036223702969	1
69	RAPGEF3	10411	1	503	7642	6300000	0.45694337854927836	1
70	CD14	929	218	137651	7642	6300000	7.402465023285947e-05	0.000749219
71	CSF2	1437	2	2990	7642	6300000	0.8771468789389707	1
72	VIP	7432	31	10583	7642	6300000	1.1858827119112959e-05	0.000127769
73	NTS	4922	29	7687	7642	6300000	1.822397070910499e-07	2.43472e-06
74	NLRP3	114548	96	26241	7642	6300000	2.9774950743874696e-20	8.28736e-19
75	IL1A	3552	6	4184	7642	6300000	0.39725457060994235	1
76	IL5	3567	2	4134	7642	6300000	0.9601864626829922	1
77	CGA	1081	0	56	7642	6300000	1.0	1
78	RELA	5970	0	15659	7642	6300000	1.0	1
79	ESR2	2100	3	2915	7642	6300000	0.6859837516823238	1
80	GCKR	2646	11	1678	7642	6300000	9.505427433476957e-06	0.000105827
81	SOCS3	9021	30	11942	7642	6300000	0.0002327457402939178	0.00215936
82	CD9	928	7	8597	7642	6300000	0.8949373202978507	1
83	IL13	3596	8	15697	7642	6300000	0.9985480928541415	1
84	NPPA	4878	4	2057	7642	6300000	0.24130954209519317	1
85	IL1RN	3557	5	3235	7642	6300000	0.3563266700804606	1
86	AR	367	29	43370	7642	6300000	0.9998589066412975	1
87	IFNB1	3456	3	1971	7642	6300000	0.42797798240282414	1
88	FPR1	2357	1	1615	7642	6300000	0.8592065078163483	1
89	CDK5R1	8851	0	615	7642	6300000	1.0	1
90	SERPINF2	5345	2	349	7642	6300000	0.06781649180384974	0.397381
91	MME	4311	0	227	7642	6300000	1.0	1
92	FASN	2194	39	7093	7642	6300000	2.870620937659535e-14	6.39192e-13
93	ITIH4	3700	1	656	7642	6300000	0.5489886801678115	1
94	ERBB3	2065	10	11639	7642	6300000	0.8964392070976787	1
95	CCK	885	146	17912	7642	6300000	1.380500843618041e-69	1.53696e-67
96	STXBP1	6812	3	1033	7642	6300000	0.13209914133578957	0.668502
97	ANXA1	301	1	2432	7642	6300000	0.9477865694901214	1
98	C5AR1	728	1	1059	7642	6300000	0.7234798513975187	1
99	C5	727	2	2037	7642	6300000	0.7069173430893014	1
100	IL17A	3605	4	5295	7642	6300000	0.8829869836373209	1
101	PECAM1	5175	4	3445	7642	6300000	0.6008599567498155	1
102	MPO	4353	82	443507	7642	6300000	1.0	1
103	TXN	7295	99	40268	7642	6300000	1.6300858795459021e-10	2.86552e-09
104	GHSR	2693	17	1274	7642	6300000	9.666682929967234e-13	1.89922e-11
105	ANK1	286	0	1199	7642	6300000	1.0	1
106	CAV3	859	4	3962	7642	6300000	0.7069263291598941	1
107	BRCA1	672	13	47107	7642	6300000	1.0	1
108	CRK	1398	0	1694	7642	6300000	1.0	1
109	CD38	952	11	20703	7642	6300000	0.9994649638997517	1
110	F2RL1	2150	2	472	7642	6300000	0.11285667920581154	0.59832
111	ACE	1636	419	69886	7642	6300000	1.4808515220206622e-151	4.94604e-149
112	LIF	3976	10	14205	7642	6300000	0.9770073461160781	1
113	NFE2L2	4780	9	5264	7642	6300000	0.194793661623193	0.871089
114	ALOX5	240	1	3718	7642	6300000	0.9890461474184742	1
115	ANG	283	5	4199	7642	6300000	0.5759256750962385	1
116	LRP2	4036	0	1516	7642	6300000	1.0	1
117	MMP13	4322	7	6325	7642	6300000	0.6452365861202141	1
118	GPC1	2817	1	811	7642	6300000	0.6263427562370297	1
119	ERAP1	51752	0	1441	7642	6300000	1.0	1
120	ILK	3611	0	175	7642	6300000	1.0	1
121	PTPN2	5771	9	1463	7642	6300000	9.692922608665044e-05	0.000952187
122	CXCL9	4283	7	10402	7642	6300000	0.9678641276956428	1
123	BTK	695	2	2248	7642	6300000	0.7564142610305683	1
124	HTR7	3363	0	538	7642	6300000	1.0	1
125	FOXA2	3170	28	7166	7642	6300000	1.4715697698007106e-07	2.04793e-06
126	BCR	613	0	157	7642	6300000	1.0	1
127	NPPC	4880	2	470	7642	6300000	0.11207354779445068	0.59832
128	PAX2	5076	2	5327	7642	6300000	0.988400835876912	1
129	IFNA1	3439	1	668	7642	6300000	0.5555107440273296	1
130	IGFBP2	3485	12	2754	7642	6300000	0.0001875189619039276	0.00178947
131	TFAP2A	7020	4	8560	7642	6300000	0.992261414827585	1
132	UCP2	7351	60	5900	7642	6300000	1.3457534856756147e-34	5.61852e-33
133	NFKB2	4791	1	2464	7642	6300000	0.9497764162175766	1
134	IL2RB	3560	1	1304	7642	6300000	0.794620684340685	1
135	IL9	3578	0	1397	7642	6300000	1.0	1
136	P4HB	5034	2	965	7642	6300000	0.3267494718363249	1
137	OSM	5008	5	6762	7642	6300000	0.911632794723077	1
138	TNFSF4	7292	0	1126	7642	6300000	1.0	1
139	NKX2-1	7080	3	3735	7642	6300000	0.8300889425489659	1
140	NPY2R	4887	5	451	7642	6300000	0.0002548759594870601	0.00230077
141	IL2RA	3559	12	3366	7642	6300000	0.0010736752332638315	0.00896519
142	ASIP	434	0	591	7642	6300000	1.0	1
143	MBL2	4153	0	1465	7642	6300000	1.0	1
144	C4A	720	5	5632	7642	6300000	0.8113868645693787	1
145	SSTR5	6755	8	891	7642	6300000	1.731585154393182e-05	0.000180734
146	RAPGEF4	11069	2	368	7642	6300000	0.07430490100879111	0.420641
147	EDN3	1908	0	825	7642	6300000	1.0	1
148	CMA1	1215	1	446	7642	6300000	0.4180394431728999	1
149	POU1F1	5449	2	610	7642	6300000	0.1697402290221139	0.810643
150	UCN3	114131	7	427	7642	6300000	1.208199136617774e-06	1.44121e-05
151	ADM2	79924	1	386	7642	6300000	0.37407371023103525	1
152	FKBP4	2288	0	661	7642	6300000	1.0	1
153	IFNA13	3447	0	125	7642	6300000	1.0	1
154	PIK3R3	8503	1	1120	7642	6300000	0.7432168283202795	1
155	HPSE	10855	2	835	7642	6300000	0.2689780702898226	1
156	PROC	5624	74	59641	7642	6300000	0.4382652308461056	1
157	SYT1	6857	4	1779	7642	6300000	0.17232232452397384	0.810643
158	DYRK1A	1859	3	2691	7642	6300000	0.6335496813587722	1
159	IDE	3416	32	3075	7642	6300000	1.6965849112443415e-19	4.35892e-18
160	GRM3	2913	1	971	7642	6300000	0.6923043636342109	1
161	KCNA5	3741	2	791	7642	6300000	0.24933447825692825	1
162	BCHE	590	3	2107	7642	6300000	0.4705338064912325	1
163	IL33	90865	4	5046	7642	6300000	0.8595249835530575	1
164	WT1	7490	3	14163	7642	6300000	0.9999943973639633	1
165	FSCN1	6624	0	1274	7642	6300000	1.0	1
166	ANTXR1	84168	0	527	7642	6300000	1.0	1
167	DRD3	1814	1	1660	7642	6300000	0.8666921447143509	1
168	WNK1	65125	5	1710	7642	6300000	0.059462802265793584	0.354653
169	EDN2	1907	0	454	7642	6300000	1.0	1
170	TNFSF13B	10673	2	1341	7642	6300000	0.4837789453089424	1
171	PNP	4860	2	3438	7642	6300000	0.9203138353648148	1
172	RARB	5915	7	2068	7642	6300000	0.014350060756793744	0.104194
173	MMP1	4312	7	7792	7642	6300000	0.8316649932212111	1
174	PAM	5066	1	108	7642	6300000	0.1228579699524337	0.641165
175	MERTK	10461	5	3684	7642	6300000	0.46203513986873035	1
176	DMD	1756	12	15814	7642	6300000	0.9684313952653241	1
177	BSG	682	0	1793	7642	6300000	1.0	1
178	HHEX	3087	0	32	7642	6300000	1.0	1
179	LBR	3930	0	1200	7642	6300000	1.0	1
180	VAV3	10451	1	1624	7642	6300000	0.8607365318846176	1
181	AHR	196	22	16020	7642	6300000	0.30885832442151856	1
182	CASP1	834	2	3028	7642	6300000	0.8815173857396883	1
183	S100B	6285	13	6699	7642	6300000	0.06982707573061313	0.402108
184	PRLH	51052	1	112	7642	6300000	0.1271062526340654	0.653131
185	MMP7	4316	1	4545	7642	6300000	0.9959881329668075	1
186	STX4	6810	2	303	7642	6300000	0.05296589481756284	0.321647
187	TXNIP	10628	56	3929	7642	6300000	7.510033212399563e-40	4.18058e-38
188	PAK2	5062	0	2489	7642	6300000	1.0	1
189	PDCD4	27250	14	5950	7642	6300000	0.016089683502125317	0.114339
190	MMP3	4314	6	6768	7642	6300000	0.8275368064437882	1
191	GZMB	3002	1	3362	7642	6300000	0.9831216746324114	1
192	CSNK2B	1460	0	360	7642	6300000	1.0	1
193	SFRP5	6425	3	1193	7642	6300000	0.17790729561577684	0.825292
194	UTS2	10911	0	168	7642	6300000	1.0	1
195	MSH3	4437	1	2720	7642	6300000	0.9631949083360434	1
196	PLAG1	5324	3	1083	7642	6300000	0.1459427473467645	0.727536
197	AIRE	326	4	1876	7642	6300000	0.19560390268312902	0.871089
198	GPBAR1	151306	8	757	7642	6300000	5.39189721687683e-06	6.20998e-05
199	KLK3	354	0	1457	7642	6300000	1.0	1
200	KHSRP	8570	0	485	7642	6300000	1.0	1
201	FAP	2191	4	10199	7642	6300000	0.9982994533404039	1
202	GZMA	3001	0	1486	7642	6300000	1.0	1
203	EPX	8288	2	2391	7642	6300000	0.7857021284230425	1
204	ELAVL1	1994	2	1523	7642	6300000	0.5513036605806071	1
205	IL1RAP	3556	0	837	7642	6300000	1.0	1
206	LMX1B	4010	0	1597	7642	6300000	1.0	1
207	SRR	63826	4	937	7642	6300000	0.02843016107153437	0.186925
208	IFNL1	282618	1	413	7642	6300000	0.3942549319872386	1
209	NMB	4828	2	814	7642	6300000	0.25960090379622636	1
210	PSMD12	5718	0	270	7642	6300000	1.0	1
211	ATG5	9474	0	818	7642	6300000	1.0	1
212	IRF8	3394	2	4743	7642	6300000	0.9786623686707776	1
213	ENPEP	2028	0	410	7642	6300000	1.0	1
214	G6PD	2539	56	22509	7642	6300000	9.221062159076671e-07	1.14068e-05
215	ERG	2078	0	865	7642	6300000	1.0	1
216	GORASP1	64689	0	124	7642	6300000	1.0	1
217	MMP11	4320	1	1244	7642	6300000	0.7791025572446622	1
218	SEMA3F	6405	0	1063	7642	6300000	1.0	1
219	SPI1	6688	1	3296	7642	6300000	0.9817131777197143	1
220	CUX1	1523	0	1773	7642	6300000	1.0	1
221	CASP6	839	6	1773	7642	6300000	0.022540747294584988	0.153645
222	PTTG1	9232	0	1661	7642	6300000	1.0	1
223	CTCF	10664	0	292	7642	6300000	1.0	1
224	CENPJ	55835	0	529	7642	6300000	1.0	1
225	BAG1	573	1	1632	7642	6300000	0.8620825794372827	1
226	LALBA	3906	0	101	7642	6300000	1.0	1
227	C4B	721	0	491	7642	6300000	1.0	1
228	ASPM	259266	0	78	7642	6300000	1.0	1
229	NPEPPS	9520	0	183	7642	6300000	1.0	1
230	AZGP1	563	1	650	7642	6300000	0.5456918553345318	1
231	USO1	8615	0	308	7642	6300000	1.0	1
232	BPI	671	3	1794	7642	6300000	0.370919863330606	1
233	TP53BP1	7158	0	938	7642	6300000	1.0	1
234	PTH2R	5746	0	172	7642	6300000	1.0	1
235	RAI1	10743	1	894	7642	6300000	0.6621561257760062	1
236	IGHE	3497	0	10	7642	6300000	1.0	1
237	ASPA	443	0	614	7642	6300000	1.0	1
238	TAT	6898	2	2299	7642	6300000	0.7672368725258489	1
239	HCLS1	3059	0	437	7642	6300000	1.0	1
240	HSPA4	3308	0	695	7642	6300000	1.0	1
241	PRRT2	112476	0	429	7642	6300000	1.0	1
242	KCNB2	9312	2	215	7642	6300000	0.028542484378697462	0.186925
243	C1QTNF3	114899	0	194	7642	6300000	1.0	1
244	CEACAM5	1048	0	906	7642	6300000	1.0	1
245	PSAT1	29968	1	1042	7642	6300000	0.7177139500866504	1
246	GPR119	139760	36	794	7642	6300000	1.1741290951156154e-43	7.84318e-42
247	NR2C2	7182	1	411	7642	6300000	0.3927825958248925	1
248	FANCB	2187	0	626	7642	6300000	1.0	1
249	PAK6	56924	0	599	7642	6300000	1.0	1
250	MBOAT4	619373	1	98	7642	6300000	0.11214659096649314	0.59832
251	KLK2	3817	0	889	7642	6300000	1.0	1
252	TSPO	706	9	3603	7642	6300000	0.03442081673265865	0.221088
253	PTRH2	51651	0	82	7642	6300000	1.0	1
254	RRAGA	10670	0	176	7642	6300000	1.0	1
255	SKAP1	8631	0	236	7642	6300000	1.0	1
256	FGFBP1	9982	1	408	7642	6300000	0.3905673902699104	1
257	POLG2	11232	0	387	7642	6300000	1.0	1
258	PDIA2	64714	1	191	7642	6300000	0.2069191952596633	0.901719
259	RABGEF1	27342	0	194	7642	6300000	1.0	1
260	TERF1	7013	0	569	7642	6300000	1.0	1
261	KLK8	11202	0	364	7642	6300000	1.0	1
262	MPP1	4354	0	502	7642	6300000	1.0	1
263	KLF15	28999	2	1159	7642	6300000	0.4102951520741966	1
264	SMS	6611	1	868	7642	6300000	0.6513230498994883	1
265	PADI4	23569	0	1013	7642	6300000	1.0	1
266	A1CF	29974	0	154	7642	6300000	1.0	1
267	PTK7	5754	0	1112	7642	6300000	1.0	1
268	NPHS1	4868	2	992	7642	6300000	0.338619679660166	1
269	SEC14L2	23541	1	192	7642	6300000	0.20788124685604442	0.901719
270	BRD2	6046	1	2071	7642	6300000	0.919063799266765	1
271	RNASE1	6035	0	410	7642	6300000	1.0	1
272	TERF2IP	54386	0	350	7642	6300000	1.0	1
273	HSP90AA2P	3324	0	5	7642	6300000	1.0	1
274	RNF19A	25897	0	116	7642	6300000	1.0	1
275	NFAT5	10725	2	1767	7642	6300000	0.6316335160443936	1
276	MNAT1	4331	0	215	7642	6300000	1.0	1
277	MEP1B	4225	1	133	7642	6300000	0.1490745266377501	0.732219
278	ATAT1	79969	0	134	7642	6300000	1.0	1
279	SLC20A1	6574	0	461	7642	6300000	1.0	1
280	DLX4	1748	0	328	7642	6300000	1.0	1
281	POLR3B	55703	0	240	7642	6300000	1.0	1
282	GCHFR	2644	0	114	7642	6300000	1.0	1
283	PSIP1	11168	0	782	7642	6300000	1.0	1
284	CDCA5	113130	0	451	7642	6300000	1.0	1
285	GTF2H4	2968	0	146	7642	6300000	1.0	1
286	FCN2	2220	0	314	7642	6300000	1.0	1
287	AFF2	2334	0	360	7642	6300000	1.0	1
288	KIF2A	3796	0	854	7642	6300000	1.0	1
289	CDT1	81620	0	3400	7642	6300000	1.0	1
290	AIMP2	7965	0	331	7642	6300000	1.0	1
291	FAT1	2195	1	1643	7642	6300000	0.8639122013670584	1
292	CCNL1	57018	0	319	7642	6300000	1.0	1
293	POLDIP2	26073	1	350	7642	6300000	0.3461158185440021	1
294	GRAP2	9402	0	249	7642	6300000	1.0	1
295	GABPA	2551	0	1133	7642	6300000	1.0	1
296	BATF2	116071	0	268	7642	6300000	1.0	1
297	AHSA1	10598	0	230	7642	6300000	1.0	1
298	MCM2	4171	0	5404	7642	6300000	1.0	1
299	DDX41	51428	1	792	7642	6300000	0.6176244865510847	1
300	NXF1	10482	1	1205	7642	6300000	0.7683925268014677	1
301	MMAB	326625	0	381	7642	6300000	1.0	1
302	KLK7	5650	1	591	7642	6300000	0.5119615799768927	1
303	BCKDHB	594	2	282	7642	6300000	0.046629139863820376	0.28841
304	CMPK1	51727	0	185	7642	6300000	1.0	1
305	UPK3B	105375355	0	123	7642	6300000	1.0	1
306	OMA1	115209	2	727	7642	6300000	0.22085930955033792	0.945731
307	DHX40	79665	0	63	7642	6300000	1.0	1
308	HOOK2	29911	0	219	7642	6300000	1.0	1
309	ZNF384	171017	0	219	7642	6300000	1.0	1
310	DDX56	54606	0	136	7642	6300000	1.0	1
311	PFDN1	5201	0	102	7642	6300000	1.0	1
312	DDX21	9188	1	741	7642	6300000	0.5932039079568661	1
313	CTCFL	140690	0	497	7642	6300000	1.0	1
314	SERPINA2	390502	0	45	7642	6300000	1.0	1
315	CD300C	10871	0	100	7642	6300000	1.0	1
316	NPY6R	4888	0	63	7642	6300000	1.0	1
317	EIF1	10209	1	1257	7642	6300000	0.7825613950407246	1
318	ASPRV1	151516	0	75	7642	6300000	1.0	1
319	ROPN1L	83853	0	82	7642	6300000	1.0	1
320	PIR	8544	0	486	7642	6300000	1.0	1
321	SIGLEC7	27036	0	132	7642	6300000	1.0	1
322	BUB1B-PAK6	106821730	0	2	7642	6300000	1.0	1
323	FIP1L1	81608	0	1109	7642	6300000	1.0	1
324	AACS	65985	0	229	7642	6300000	1.0	1
325	PDF	64146	0	795	7642	6300000	1.0	1
326	PTRH1	138428	0	75	7642	6300000	1.0	1
327	C3orf33	285315	0	14	7642	6300000	1.0	1
328	SLC6A7	6534	0	102	7642	6300000	1.0	1
329	ZNF394	84124	0	42	7642	6300000	1.0	1
330	PRB1	5542	0	1843	7642	6300000	1.0	1
331	LEKR1	389170	0	72	7642	6300000	1.0	1
332	ZNF480	147657	0	38	7642	6300000	1.0	1
333	ZNF383	163087	0	18	7642	6300000	1.0	1
334	UPK3B	80761	0	123	7642	6300000	1.0	1
