# Supplementary material for: Bioinformatic Reconstruction and Analysis of Gene Networks Related to Glucose Variability in Diabetes and Its Complications
Source: Int J Mol Sci. 2020 Nov 18;21(22):8691. doi: 10.3390/ijms21228691 (PMC7698756; doi:10.3390/ijms21228691)
Supplement: Supplementary file 1 [file ijms-21-08691-s001.zip › ijms-982039-revised-supplementary/Table S12.xlsx]

## Sheet: miRNAs list from GSE40779
Twenty miRNAs Differentially Eexpressed Between Diabetes and GV Groups found in GEO ID: GSE40779 (https://www.ncbi.nlm.nih.gov/geo/query/acc.cgi?acc=GSE40779)
miRNA	P-value	Fold change (diabetes vs. GV)	Regulation	Accession ID
rno-miR-296*	0.00022	0.68	Down	MI0000967
rno-miR-200c	0.00040	0.39	Down	MI0000942
rno-miR-141	0.00071	0.33	Down	MI0000914
rno-miR-29b	0.00125	0.71	Down	MI0000864/2
rno-miR-29a	0.00295	0.68	Down	MI0000863
rno-miR-144	0.00393	0.62	Down	MI0000917
rno-miR-451	0.00464	0.61	Down	MI0001731
rno-miR-136	0.00562	0.61	Down	MI0000909
rno-miR-326	0.00750	0.69	Down	MI0000599
rno-miR-101a	0.00788	0.67	Down	MI0000886
rno-miR-223	0.01083	0.68	Down	MI0000963
rno-miR-29c	0.01525	0.73	Down	MI0000865
rno-let-7e	0.01913	0.77	Down	MI0000832
rno-miR-301a	0.01925	0.76	Down	MI0000593
rno-miR-21	0.02292	0.68	Down	MI0000850
rno-miR-26b	0.02606	0.72	Down	MI0000858
rno-miR-7a*	0.03202	0.70	Down	MI0000641/836
rno-miR-150	0.03386	0.66	Down	MI0000920
rno-miR-30c-2*	0.03670	0.74	Down	MI0000871
rno-miR-101b	0.04071	0.72	Down	MI0000648

## Sheet: Target genes from miRTarBase
miRTarBase ID	miRNA	Species (miRNA)	Target Gene	Target Gene (Entrez ID)	Species (Target Gene)	Experiments	Support Type	References (PMID)
MIRT002146	rno-let-7e-5p	Rattus norvegicus	Tagln	25123	Rattus norvegicus	Microarray	Functional MTI (Weak)	18258830
MIRT002206	rno-let-7e-5p	Rattus norvegicus	Kcnj16	29719	Rattus norvegicus	Microarray	Functional MTI (Weak)	18258830
MIRT002212	rno-let-7e-5p	Rattus norvegicus	Hmox1	24451	Rattus norvegicus	Microarray	Functional MTI (Weak)	18258830
MIRT002236	rno-let-7e-5p	Rattus norvegicus	Capn8	170808	Rattus norvegicus	Microarray	Functional MTI (Weak)	18258830
MIRT002241	rno-miR-101a-3p	Rattus norvegicus	Capn8	170808	Rattus norvegicus	Microarray	Functional MTI (Weak)	18258830
MIRT053018	rno-miR-101a-3p	Rattus norvegicus	Tyr	308800	Rattus norvegicus	Luciferase reporter assay//qRT-PCR//Western blot	Functional MTI	22811578
MIRT053036	rno-miR-101a-3p	Rattus norvegicus	Sox9	140586	Rattus norvegicus	Luciferase reporter assay//qRT-PCR//Western blot	Functional MTI	23227940
MIRT054602	rno-miR-101a-3p	Rattus norvegicus	Ranbp9	364686	Rattus norvegicus	Luciferase reporter assay//qRT-PCR//Western blot	Functional MTI	24592211
MIRT002240	rno-miR-101b-3p	Rattus norvegicus	Capn8	170808	Rattus norvegicus	Microarray	Functional MTI (Weak)	18258830
MIRT734480	rno-miR-101b-3p	Rattus norvegicus	COX2	26198	Rattus norvegicus	Western blot	Functional MTI	26895946
MIRT007431	rno-miR-141-3p	Rattus norvegicus	Elavl4	432358	Rattus norvegicus	qRT-PCR	Functional MTI (Weak)	20584986
MIRT053298	rno-miR-141-3p	Rattus norvegicus	Zeb2	311071	Rattus norvegicus	In situ hybridization//qRT-PCR//Western blot	Functional MTI	22012804
MIRT732904	rno-miR-141-3p	Rattus norvegicus	Igf2bp2	303824	Rattus norvegicus	Luciferase reporter assay//qRT-PCR//Western blot	Functional MTI	27796156
MIRT733474	rno-miR-141-3p	Rattus norvegicus	Rhoa	117273	Rattus norvegicus	Luciferase reporter assay//qRT-PCR	Functional MTI	26453334
MIRT734818	rno-miR-141-3p	Rattus norvegicus	Hmgb1	25459	Rattus norvegicus	Luciferase reporter assay//qRT-PCR//Western blot	Functional MTI	26398163
MIRT007430	rno-miR-144-3p	Rattus norvegicus	Celf2	29428	Rattus norvegicus	Reporter assay;Western blot;qRT-PCR	Functional MTI	20708014
MIRT438573	rno-miR-144-3p	Rattus norvegicus	Pten	50557	Rattus norvegicus	Microarray//qRT-PCR//Western blot	Functional MTI	23812090
MIRT731164	rno-miR-144-3p	Rattus norvegicus	Tlr2	310553	Rattus norvegicus	qRT-PCR//Luciferase reporter assay//Western blot	Functional MTI	25534427
MIRT002258	rno-miR-150-5p	Rattus norvegicus	Adora1	29290	Rattus norvegicus	Microarray	Functional MTI (Weak)	18258830
MIRT053608	rno-miR-150-5p	Rattus norvegicus	Gpnmb	113955	Rattus norvegicus	Luciferase reporter assay//Microarray//qRT-PCR//Western blot	Functional MTI	22911455
MIRT732627	rno-miR-150-5p	Rattus norvegicus	Vegfa	83785	Rattus norvegicus	Luciferase reporter assay	Functional MTI	26922365
MIRT003698	rno-miR-200c-3p	Rattus norvegicus	Zeb1	25705	Rattus norvegicus	Western blot	Functional MTI	19167416
MIRT003698	rno-miR-200c-3p	Rattus norvegicus	Zeb1	25705	Rattus norvegicus	qRT-PCR	Functional MTI (Weak)	20705680
MIRT003699	rno-miR-200c-3p	Rattus norvegicus	Zeb2	311071	Rattus norvegicus	Western blot	Functional MTI	19167416
MIRT003699	rno-miR-200c-3p	Rattus norvegicus	Zeb2	311071	Rattus norvegicus	In situ hybridization//qRT-PCR//Western blot	Functional MTI	22012804
MIRT732295	rno-miR-200c-5p	Rattus norvegicus	Errfi1	313729	Rattus norvegicus	Luciferase reporter assay//qRT-PCR//Western blot	Functional MTI	26466330
MIRT732763	rno-miR-21-3p	Rattus norvegicus	Pten	50557	Rattus norvegicus	qRT-PCR//Western blot	Functional MTI	27803763
MIRT733039	rno-miR-21-3p	Rattus norvegicus	Fshb	25447	Rattus norvegicus	Luciferase reporter assay	Functional MTI	28402262
MIRT734332	rno-miR-21-3p	Rattus norvegicus	Cadm1	363058	Rattus norvegicus	Immunohistochemistry//Luciferase reporter assay//qRT-PCR//Western blot	Functional MTI	28335740
MIRT002138	rno-miR-223-3p	Rattus norvegicus	Vim	81818	Rattus norvegicus	Microarray	Functional MTI (Weak)	18258830
MIRT002179	rno-miR-223-3p	Rattus norvegicus	Scn3a	497770	Rattus norvegicus	Microarray	Functional MTI (Weak)	18258830
MIRT002251	rno-miR-223-3p	Rattus norvegicus	Aqp4	25293	Rattus norvegicus	Microarray	Functional MTI (Weak)	18258830
MIRT003951	rno-miR-223-3p	Rattus norvegicus	Cntn4	116658	Rattus norvegicus	Microarray	Functional MTI (Weak)	18258830
MIRT733487	rno-miR-223-3p	Rattus norvegicus	Kcnd2	65180	Rattus norvegicus	Luciferase reporter assay//qRT-PCR//Western blot	Functional MTI	27322747
MIRT002255	rno-miR-26b-5p	Rattus norvegicus	Akap6	64553	Rattus norvegicus	Microarray	Functional MTI (Weak)	18258830
MIRT053014	rno-miR-26b-5p	Rattus norvegicus	Pten	50557	Rattus norvegicus	Luciferase reporter assay//qRT-PCR	Functional MTI	22614013
MIRT054171	rno-miR-26b-5p	Rattus norvegicus	GATA4	2626	Rattus norvegicus	Luciferase reporter assay//qRT-PCR//Western blot	Functional MTI	22678827
MIRT054172	rno-miR-26b-5p	Rattus norvegicus	Trpc3	60395	Rattus norvegicus	Luciferase reporter assay//qRT-PCR//Western blot	Functional MTI	22678827
MIRT735551	rno-miR-26b-5p	Rattus norvegicus	Ctgf	64032	Rattus norvegicus	Immunohistochemistry//Luciferase reporter assay//Microarray//qRT-PCR//Western blot	Functional MTI	27322082
MIRT735552	rno-miR-26b-5p	Rattus norvegicus	Ccnd1	58919	Rattus norvegicus	Immunohistochemistry//Luciferase reporter assay//Microarray//qRT-PCR//Western blot	Functional MTI	27322082
MIRT002165	rno-miR-29a-3p	Rattus norvegicus	Stx1a	116470	Rattus norvegicus	Microarray	Functional MTI (Weak)	18258830
MIRT002301	rno-miR-29a-3p	Rattus norvegicus	Cav2	363425	Rattus norvegicus	Immunoprecipitaion//Luciferase reporter assay//Microarray//Northern blot//Western blot	Functional MTI	17652184
MIRT002304	rno-miR-29a-3p	Rattus norvegicus	Insig1	64194	Rattus norvegicus	Immunoprecipitaion//Luciferase reporter assay//Microarray//Northern blot//Western blot	Functional MTI	17652184
MIRT003485	rno-miR-29a-3p	Rattus norvegicus	Pmp22	24660	Rattus norvegicus	Luciferase reporter assay//qRT-PCR//Western blot	Functional MTI	19170179
MIRT004599	rno-miR-29a-3p	Rattus norvegicus	Mcl1	60430	Rattus norvegicus	Western blot	Functional MTI	20164119
MIRT004599	rno-miR-29a-3p	Rattus norvegicus	Mcl1	60430	Rattus norvegicus	Flow//In situ hybridization//Luciferase reporter assay//Microarray//Northern blot//qRT-PCR//Western blot	Functional MTI	24528955
MIRT006710	rno-miR-29a-3p	Rattus norvegicus	Smad4	50554	Rattus norvegicus	Luciferase reporter assay//Microarray//Northern blot//qRT-PCR//Western blot	Functional MTI	22506032
MIRT053324	rno-miR-29a-3p	Rattus norvegicus	Ccnd2	64033	Rattus norvegicus	Immunofluorescence//Luciferase reporter assay//Microarray//qRT-PCR//Western blot	Functional MTI	23587482
MIRT054509	rno-miR-29a-3p	Rattus norvegicus	Bak1	116502	Rattus norvegicus	Flow//In situ hybridization//Luciferase reporter assay//Microarray//Northern blot//qRT-PCR//Western blot	Functional MTI	24528955
MIRT054510	rno-miR-29a-3p	Rattus norvegicus	Bmf	246142	Rattus norvegicus	Flow//In situ hybridization//Luciferase reporter assay//Microarray//Northern blot//qRT-PCR//Western blot	Functional MTI	24528955
MIRT054510	rno-miR-29a-3p	Rattus norvegicus	Bmf	246142	Rattus norvegicus	qRT-PCR	Functional MTI (Weak)	28003969
MIRT054511	rno-miR-29a-3p	Rattus norvegicus	Bcl2l2	60434	Rattus norvegicus	Flow//In situ hybridization//Luciferase reporter assay//Microarray//Northern blot//qRT-PCR//Western blot	Functional MTI	24528955
MIRT054746	rno-miR-29a-3p	Rattus norvegicus	Rest	83618	Rattus norvegicus	Immunocytochemistry//Western blot//Microarray//qRT-PCR//Luciferase assay	Functional MTI	24841827
MIRT054751	rno-miR-29a-3p	Rattus norvegicus	Irs1	25467	Rattus norvegicus	Luciferase reporter assay//QRTPCR//Western blot	Functional MTI	24844433
MIRT438065	rno-miR-29a-3p	Rattus norvegicus	Vegfa	83785	Rattus norvegicus	Luciferase reporter assay//qRT-PCR//Western blot	Functional MTI	23951316
MIRT438554	rno-miR-29a-3p	Rattus norvegicus	Rela	309165	Rattus norvegicus	ChIP-seq//Luciferase reporter assay//Microarray//qRT-PCR//Western blot	Functional MTI	23846691
MIRT731317	rno-miR-29a-3p	Rattus norvegicus	Tnfrsf1a	25625	Rattus norvegicus	Luciferase reporter assay//qRT-PCR//Western blot	Functional MTI	27239114
MIRT732732	rno-miR-29a-3p	Rattus norvegicus	VEGFA	7422	Rattus norvegicus	Luciferase reporter assay	Functional MTI	27060017
MIRT734614	rno-miR-29a-3p	Rattus norvegicus	Nfatc4	305897	Rattus norvegicus	Luciferase reporter assay	Functional MTI	26992639
MIRT735259	rno-miR-29b-1-5p	Rattus norvegicus	Hmox1	24451	Rattus norvegicus	Immunofluorescence//qRT-PCR//Western blot	Functional MTI	26738448
MIRT002164	rno-miR-29b-3p	Rattus norvegicus	Stx1a	116470	Rattus norvegicus	Microarray	Functional MTI (Weak)	18258830
MIRT002300	rno-miR-29b-3p	Rattus norvegicus	Cav2	363425	Rattus norvegicus	Immunoprecipitaion//Luciferase reporter assay//Microarray//Northern blot//Western blot	Functional MTI	17652184
MIRT002303	rno-miR-29b-3p	Rattus norvegicus	Insig1	64194	Rattus norvegicus	Immunoprecipitaion//Luciferase reporter assay//Microarray//Northern blot//Western blot	Functional MTI	17652184
MIRT007443	rno-miR-29b-3p	Rattus norvegicus	Col4a2	306628	Rattus norvegicus	qRT-PCR	Functional MTI (Weak)	20194304
MIRT007444	rno-miR-29b-3p	Rattus norvegicus	Col18a1	85251	Rattus norvegicus	qRT-PCR	Functional MTI (Weak)	20194304
MIRT007445	rno-miR-29b-3p	Rattus norvegicus	Col16a1	366474	Rattus norvegicus	qRT-PCR	Functional MTI (Weak)	20194304
MIRT007446	rno-miR-29b-3p	Rattus norvegicus	Col8a1	304021	Rattus norvegicus	Reporter assay	Functional MTI	20194304
MIRT007447	rno-miR-29b-3p	Rattus norvegicus	Col12a1	25683	Rattus norvegicus	Reporter assay;Other	Functional MTI	20194304
MIRT007448	rno-miR-29b-3p	Rattus norvegicus	Col1a1	29393	Rattus norvegicus	Reporter assay;Other	Functional MTI	20194304
MIRT007449	rno-miR-29b-3p	Rattus norvegicus	Mmp2	81686	Rattus norvegicus	Reporter assay;Other	Functional MTI	20194304
MIRT007449	rno-miR-29b-3p	Rattus norvegicus	Mmp2	81686	Rattus norvegicus	Luciferase reporter assay	Functional MTI	28164126
MIRT007450	rno-miR-29b-3p	Rattus norvegicus	Col5a1	85490	Rattus norvegicus	Reporter assay;qRT-PCR;Other	Functional MTI	20194304
MIRT007451	rno-miR-29b-3p	Rattus norvegicus	Col7a1	301012	Rattus norvegicus	Reporter assay;qRT-PCR;Other	Functional MTI	20194304
MIRT007452	rno-miR-29b-3p	Rattus norvegicus	Col3a1	84032	Rattus norvegicus	Reporter assay;qRT-PCR;Other	Functional MTI	20194304
MIRT007453	rno-miR-29b-3p	Rattus norvegicus	Col5a3	60379	Rattus norvegicus	Reporter assay;qRT-PCR;Other	Functional MTI	20194304
MIRT007454	rno-miR-29b-3p	Rattus norvegicus	Col4a1	290905	Rattus norvegicus	Reporter assay;qRT-PCR;Other	Functional MTI	20194304
MIRT007455	rno-miR-29b-3p	Rattus norvegicus	Col5a2	85250	Rattus norvegicus	Reporter assay;qRT-PCR;Other	Functional MTI	20194304
MIRT007456	rno-miR-29b-3p	Rattus norvegicus	Itgb1	24511	Rattus norvegicus	Reporter assay;qRT-PCR;Other	Functional MTI	20194304
MIRT438064	rno-miR-29b-3p	Rattus norvegicus	Vegfa	83785	Rattus norvegicus	Luciferase reporter assay//qRT-PCR//Western blot	Non-Functional MTI	23951316
MIRT438720	rno-miR-29b-3p	Rattus norvegicus	Dnmt3b	444985	Rattus norvegicus	Luciferase reporter assay//qRT-PCR//Western blot	Functional MTI	24138392
MIRT002144	rno-miR-29c-3p	Rattus norvegicus	Tpm1	24851	Rattus norvegicus	Microarray	Functional MTI (Weak)	18258830
MIRT002163	rno-miR-29c-3p	Rattus norvegicus	Stx1a	116470	Rattus norvegicus	Microarray	Functional MTI (Weak)	18258830
MIRT002299	rno-miR-29c-3p	Rattus norvegicus	Cav2	363425	Rattus norvegicus	Immunoprecipitaion//Luciferase reporter assay//Microarray//Northern blot//Western blot	Functional MTI	17652184
MIRT002302	rno-miR-29c-3p	Rattus norvegicus	Insig1	64194	Rattus norvegicus	Immunoprecipitaion//Luciferase reporter assay//Microarray//Northern blot//Western blot	Functional MTI	17652184
MIRT004600	rno-miR-29c-3p	Rattus norvegicus	Mcl1	60430	Rattus norvegicus	Western blot	Functional MTI	20164119
MIRT732824	rno-miR-29c-3p	Rattus norvegicus	Bmf	246142	Rattus norvegicus	qRT-PCR	Functional MTI (Weak)	28003969
MIRT002238	rno-miR-301a-3p	Rattus norvegicus	Capn8	170808	Rattus norvegicus	Microarray	Functional MTI (Weak)	18258830
MIRT007414	rno-miR-451-5p	Rattus norvegicus	Celf2	29428	Rattus norvegicus	Reporter assay;Western blot;qRT-PCR	Functional MTI	20708014
MIRT002169	rno-miR-7a-5p	Rattus norvegicus	Slc17a7	116638	Rattus norvegicus	Microarray	Functional MTI (Weak)	18258830
MIRT002229	rno-miR-7a-5p	Rattus norvegicus	Dhcr24	298298	Rattus norvegicus	Microarray	Functional MTI (Weak)	18258830
MIRT002244	rno-miR-7a-5p	Rattus norvegicus	Capn8	170808	Rattus norvegicus	Microarray	Functional MTI (Weak)	18258830
MIRT054583	rno-miR-7a-5p	Rattus norvegicus	Parp1	25591	Rattus norvegicus	Flow//Luciferase reporter assay//qRT-PCR//Western blot	Functional MTI	24594984
MIRT438661	rno-miR-7a-5p	Rattus norvegicus	Scn2b	25349	Rattus norvegicus	Immunofluorescence//In situ hybridization//Luciferase reporter assay//Microarray//qRT-PCR//Western blot	Functional MTI	23861446
MIRT735053	rno-miR-7a-5p	Rattus norvegicus	Sp1	24790	Rattus norvegicus	Luciferase reporter assay	Functional MTI	27384152

## Sheet: Human orthologous genes
Rattus norvegicus Target Gene	Rattus norvegicus GeneID of Target Gene	Homo sapiens GeneID of Target Gene
Adora1	29290	134
Akap6	64553	9472
Aqp4	25293	361
Bak1	116502	578
Bcl2l2	60434	599
Bmf	246142	90427
Cadm1	363058	23705
Capn8	170808	388743
Cav2	363425	858
Ccnd1	58919	595
Ccnd2	64033	894
Celf2	29428	10659
Cntn4	116658	152330
Col12a1	25683	1303
Col16a1	366474	1307
Col18a1	85251	80781
Col1a1	29393	1277
Col3a1	84032	1281
Col4a1	290905	1282
Col4a2	306628	1284
Col5a1	85490	1289
Col5a2	85250	1290
Col5a3	60379	50509
Col7a1	301012	1294
Col8a1	304021	1295
COX2	26198	4513
Ctgf	64032	1490
Dhcr24	298298	1718
Dnmt3b	444985	1789
Elavl4	432358	1996
Errfi1	313729	54206
Fshb	25447	2488
GATA4	2626	2626
Gpnmb	113955	10457
Hmgb1	25459	3146
Hmox1	24451	3162
Igf2bp2	303824	10644
Insig1	64194	3638
Irs1	25467	3667
Itgb1	24511	3688
Kcnd2	65180	3751
Kcnj16	29719	3773
Mcl1	60430	4170
Mmp2	81686	4313
Nfatc4	305897	4776
Parp1	25591	142
Pmp22	24660	5376
Pten	50557	5728
Ranbp9	364686	10048
Rela	309165	5970
Rest	83618	5978
Rhoa	117273	387
Scn2b	25349	6327
Scn3a	497770	6328
Slc17a7	116638	57030
Smad4	50554	4089
Sox9	140586	6662
Sp1	24790	6667
Stx1a	116470	6804
Tagln	25123	6876
Tlr2	310553	7097
Tnfrsf1a	25625	7132
Tpm1	24851	7168
Trpc3	60395	7222
Tyr	308800	7299
Vegfa	83785	7422
Vim	81818	7431
Zeb1	25705	6935
Zeb2	311071	9839
