# Supplementary material for: Bioinformatic Reconstruction and Analysis of Gene Networks Related to Glucose Variability in Diabetes and Its Complications
Source: Int J Mol Sci. 2020 Nov 18;21(22):8691. doi: 10.3390/ijms21228691 (PMC7698756; doi:10.3390/ijms21228691)
Supplement: Supplementary file 1 [file ijms-21-08691-s001.zip › ijms-982039-revised-supplementary/Table S2.xlsx]

## Sheet: Interactions
IntId	IntSchema	IntType	IntLinks	Sentences	ObjId1	ObjType1	ObjName1	ObjSymonyms1	ObjLinks1	ObjId2	ObjType2	ObjName2	ObjSymonyms2	ObjLinks2
1115	APP --> APP	Expression	GeneID:351;		4340093	Gene	APP	AAA;ABETA;ABPP;AD1;amyloid beta precursor protein;APP;APPI;CTFgamma;CVAP;PN-II;PN2;A4;aaa-type;Alzheimer disease amyloid protein;alzheimer's disease amyloid protein;amyloid b precursor protein;amyloid b protein precursor;amyloid b-protein precursor;Amyloid beta A4 protein;amyloid beta protein a4;amyloid beta- protein precursor;amyloid beta-a4 protein;amyloid beta-protein precursor;Amyloid precurs…	SWISSPROT_AC:P05067;SWISSPROT_ID:A4_HUMAN;GeneID:351;Ensembl:ENSG00000142192;HGNC:HGNC:620;MIM:104760;Vega:OTTHUMG00000078438;protein_accession:AAA35540.1;protein_accession:AAA51564.1;protein_accession:AAA51722.1;protein_accession:AAA51726.1;protein_accession:AAA51727.1;protein_accession:AAA51768.1;protein_accession:AAA58727.1;protein_accession:AAA60163.1;protein_accession:AAB19991.1;protein_acce…	3186	Protein	APP	A4;ABPP;AD1;Alzheimer disease amyloid protein;Amyloid beta A4 protein;Amyloid precursor protein;APP;APPI;Beta-amyloid precursor protein;Cerebral vascular amyloid peptide;CVAP;PN-II;PreA4;Protease nexin-II;AAA;aaa-type;ABETA;alzheimer's disease amyloid protein;amyloid b precursor protein;amyloid b protein precursor;amyloid b-protein precursor;amyloid beta precursor protein;amyloid beta protein a4;…	SWISSPROT_AC:P05067;SWISSPROT_ID:A4_HUMAN;EMBL:AB066441;EMBL:AF282245;EMBL:AK295621;EMBL:AK312326;EMBL:AP001439;EMBL:AP001440;EMBL:AP001441;EMBL:AP001442;EMBL:AP001443;EMBL:AY919674;EMBL:BC004369;EMBL:BC065529;EMBL:CH471079;EMBL:D87675;EMBL:M15532;EMBL:M15533;EMBL:M16765;EMBL:M18734;EMBL:M24546;EMBL:M24547;EMBL:M28373;EMBL:M29269;EMBL:M29270;EMBL:M33112;EMBL:M34862;EMBL:M34863;EMBL:M34864;EMBL:M3…
1645	ABCC8 --> SUR	Expression	GeneID:6833;		4345334	Gene	ABCC8	ABC36;ABCC8;ATP binding cassette subfamily C member 8;HHF1;HI;HRINS;MRP8;PHHI;SUR;SUR1;SUR1delta2;TNDM2;ATP-binding cassette sub-family C member 8;sulfonylurea receptor -1;Sulfonylurea receptor 1;sulfonylurea receptor i;sulfonylurea receptor of subtype 1;sulfonylurea receptor type 1;sulfonylurea receptor-1;sulfonylurea receptor1;	SWISSPROT_AC:Q09428;SWISSPROT_ID:ABCC8_HUMAN;GeneID:6833;Ensembl:ENSG00000006071;HGNC:HGNC:59;MIM:600509;Vega:OTTHUMG00000166316;protein_accession:AAA99227.1;protein_accession:AAB02278.1;protein_accession:AAB02417.1;protein_accession:AAB02418.1;protein_accession:AAB36699.1;protein_accession:AAB36700.1;protein_accession:AAC36724.1;protein_accession:AAI67829.1;protein_accession:ADM67556.1;protein_a…	4411	Protein	SUR	ABCC8;ATP-binding cassette sub-family C member 8;HRINS;Sulfonylurea receptor 1;SUR;SUR1;ABC36;ATP binding cassette subfamily C member 8;HHF1;HI;MRP8;PHHI;sulfonylurea receptor -1;sulfonylurea receptor i;sulfonylurea receptor of subtype 1;sulfonylurea receptor type 1;sulfonylurea receptor-1;sulfonylurea receptor1;SUR1delta2;TNDM2;	SWISSPROT_AC:Q09428;SWISSPROT_ID:ABCC8_HUMAN;EMBL:AC124798;EMBL:AF087138;EMBL:HM635782;EMBL:L40625;EMBL:L78207;EMBL:L78208;EMBL:L78209;EMBL:L78210;EMBL:L78211;EMBL:L78212;EMBL:L78213;EMBL:L78214;EMBL:L78215;EMBL:L78216;EMBL:L78217;EMBL:L78218;EMBL:L78219;EMBL:L78220;EMBL:L78221;EMBL:L78222;EMBL:L78223;EMBL:L78224;EMBL:L78225;EMBL:L78226;EMBL:L78227;EMBL:L78228;EMBL:L78229;EMBL:L78230;EMBL:L78231;…
1999	ACADL --> LCAD	Expression	GeneID:33;		4339823	Gene	ACADL	ACAD4;ACADL;acyl-CoA dehydrogenase, long chain;LCAD;acyl coa dehydrogenase, long-chain;acyl-coa dehydrogenase, long;acyl-coa dehydrogenase, long-chain;coa dehydrogenase, long-chain acyl;dehydrogenase, long chain acyl-coa;dehydrogenase, long-acyl-coa;dehydrogenase, long-chain acyl coa;dehydrogenase, long-chain acyl-coa;EC 1.3.8.8;Long-chain specific acyl-CoA dehydrogenase, mitochondrial;	SWISSPROT_AC:P28330;SWISSPROT_ID:ACADL_HUMAN;GeneID:33;Ensembl:ENSG00000115361;HGNC:HGNC:88;MIM:609576;Vega:OTTHUMG00000132989;protein_accession:AAA51565.1;protein_accession:AAH39063.1;protein_accession:AAH64549.1;protein_accession:AAY14881.1;protein_accession:ABM81711.1;protein_accession:ABM84867.1;protein_accession:BAG36280.1;protein_accession:BAG58900.1;protein_accession:EAW70481.1;protein_acc…	4935	Protein	LCAD	ACADL;EC 1.3.8.8;LCAD;Long-chain specific acyl-CoA dehydrogenase, mitochondrial;ACAD4;acyl coa dehydrogenase, long-chain;acyl-coa dehydrogenase, long;acyl-CoA dehydrogenase, long chain;acyl-coa dehydrogenase, long-chain;coa dehydrogenase, long-chain acyl;dehydrogenase, long chain acyl-coa;dehydrogenase, long-acyl-coa;dehydrogenase, long-chain acyl coa;dehydrogenase, long-chain acyl-coa;	SWISSPROT_AC:P28330;SWISSPROT_ID:ACADL_HUMAN;EMBL:AC006994;EMBL:AK313498;EMBL:BC039063;EMBL:BC064549;EMBL:CH471063;EMBL:M74096;RefSeq:NP_001599.1;ProteinModelPortal:P28330;STRING:9606.ENSP00000233710;SWISSPROT_AC_OLD:B2R8T3;SWISSPROT_AC_OLD:Q8IUN8;SMR:P28330;GeneID:33;KEGG:hsa:33;PIR:A40559;eggNOG:ENOG410XNMY;eggNOG:KOG0141;UniGene:Hs.471277;GO:GO:0000062;GO:GO:0001659;GO:GO:0003995;GO:GO:0004466…
2631	ACE --> ACE	Expression	GeneID:1636;		4341139	Gene	ACE	ACE;ACE1;angiotensin I converting enzyme;CD143;DCP;DCP1;ace--an;Angiotensin-converting enzyme;cd 143;CD143 antigen;dipeptidyl carboxypeptidase 1;Dipeptidyl carboxypeptidase I;dipeptidyl carboxypeptidase-1;dipeptidyl carboxypeptidase-i;dipeptidyl-carboxypeptidase i;EC 3.2.1.-;EC 3.4.15.1;kininase 2;Kininase II;kininase ii-type;kininase type ii;kininase-ii;	SWISSPROT_AC:P12821;SWISSPROT_ID:ACE_HUMAN;GeneID:1636;Ensembl:ENSG00000159640;Ensembl:ENSG00000264813;HGNC:HGNC:2707;MIM:106180;Vega:OTTHUMG00000154927;Vega:OTTHUMG00000178900;protein_accession:AAA51684.1;protein_accession:AAA60611.1;protein_accession:AAD14360.1;protein_accession:AAD28560.1;protein_accession:AAD28561.1;protein_accession:AAP03651.1;protein_accession:AAP13243.1;protein_accession:A…	6617	Protein	ACE	ACE;Angiotensin-converting enzyme;CD143 antigen;DCP;DCP1;Dipeptidyl carboxypeptidase I;EC 3.2.1.-;EC 3.4.15.1;Kininase II;ace--an;ACE1;angiotensin I converting enzyme;cd 143;CD143;dipeptidyl carboxypeptidase 1;dipeptidyl carboxypeptidase-1;dipeptidyl carboxypeptidase-i;dipeptidyl-carboxypeptidase i;kininase 2;kininase ii-type;kininase type ii;kininase-ii;	SWISSPROT_AC:P12821;SWISSPROT_ID:ACE_HUMAN;EMBL:AB208971;EMBL:AC113554;EMBL:AF118569;EMBL:AK301988;EMBL:AY436326;EMBL:EU332840;EMBL:J04144;EMBL:M26657;EMBL:X16295;RefSeq:NP_000780.1;RefSeq:NP_001171528.1;RefSeq:NP_690043.1;ProteinModelPortal:P12821;STRING:9606.ENSP00000290866;SWISSPROT_AC_OLD:B0LPF0;SWISSPROT_AC_OLD:B4DXI3;SWISSPROT_AC_OLD:E7EU16;SWISSPROT_AC_OLD:P22966;SWISSPROT_AC_OLD:Q53YX9;SW…
8814	ADM --> ADM	Expression	GeneID:133;		4339910	Gene	ADM	ADM;adrenomedullin;AM;PAMP;ADML;am-an;am-type;pamp-type;	SWISSPROT_AC:P35318;SWISSPROT_ID:ADML_HUMAN;GeneID:133;Ensembl:ENSG00000148926;HGNC:HGNC:259;MIM:103275;Vega:OTTHUMG00000165907;protein_accession:AAC60642.1;protein_accession:AAH15961.1;protein_accession:AAP35548.1;protein_accession:AAZ38717.1;protein_accession:BAA03589.1;protein_accession:BAA07756.1;protein_accession:BAG35740.1;protein_accession:CAG46792.1;protein_accession:CBX47636.1;protein_ac…	11330	Protein	ADM	ADM;ADML;AM;adrenomedullin;am-an;am-type;PAMP;pamp-type;	SWISSPROT_AC:P35318;SWISSPROT_ID:ADML_HUMAN;EMBL:AK312893;EMBL:BC015961;EMBL:BT006902;EMBL:CH471064;EMBL:CR541995;EMBL:D14874;EMBL:D43639;EMBL:DQ143945;EMBL:S73906;RefSeq:NP_001115.1;ProteinModelPortal:P35318;STRING:9606.ENSP00000278175;SWISSPROT_AC_OLD:B2R793;SWISSPROT_AC_OLD:D3DQV3;SWISSPROT_AC_OLD:Q6FGW2;SMR:P35318;GeneID:133;KEGG:hsa:133;PIR:JC2351;eggNOG:ENOG410IK4C;eggNOG:ENOG41120TV;UniGen…
8884	ADRB2 --> ADRB2	Expression	GeneID:154;		4339928	Gene	ADRB2	ADRB2;ADRB2R;ADRBR;adrenoceptor beta 2;B2AR;BAR;BETA2AR;b-2 adrenergic receptor;b-2-adrenergic receptor;b2 adrenergic receptor;b2 adrenoceptor;b2 adrenoreceptor;b2-adrenergic receptor;b2-adrenoceptor;b2-adrenoreceptor;beta -2 adrenergic receptor;beta 2 -adrenergic receptor;beta 2 -adrenoceptor;beta 2 adrenergic receptor;beta 2 adrenoceptor;beta 2 adrenoreceptor;beta 2- adrenergic receptor;beta 2-…	SWISSPROT_AC:P07550;SWISSPROT_ID:ADRB2_HUMAN;GeneID:154;Ensembl:ENSG00000169252;HGNC:HGNC:286;MIM:109690;Vega:OTTHUMG00000129933;protein_accession:AAA88014.1;protein_accession:AAA88015.1;protein_accession:AAA88017.1;protein_accession:AAB82148.1;protein_accession:AAB82149.1;protein_accession:AAB82150.1;protein_accession:AAB82151.1;protein_accession:AAD48036.1;protein_accession:AAF17569.1;protein_a…	11451	Protein	ADRB2	ADRB2;ADRB2R;B2AR;Beta-2 adrenergic receptor;Beta-2 adrenoceptor;Beta-2 adrenoreceptor;ADRBR;adrenoceptor beta 2;b-2 adrenergic receptor;b-2-adrenergic receptor;b2 adrenergic receptor;b2 adrenoceptor;b2 adrenoreceptor;b2-adrenergic receptor;b2-adrenoceptor;b2-adrenoreceptor;BAR;beta -2 adrenergic receptor;beta 2 -adrenergic receptor;beta 2 -adrenoceptor;beta 2 adrenergic receptor;beta 2 adrenocep…	SWISSPROT_AC:P07550;SWISSPROT_ID:ADRB2_HUMAN;EMBL:AF022953;EMBL:AF022954;EMBL:AF022955;EMBL:AF022956;EMBL:AF169225;EMBL:AF202305;EMBL:AF203386;EMBL:AK223025;EMBL:AK313151;EMBL:AY136741;EMBL:BC012481;EMBL:BC063486;EMBL:BC073856;EMBL:CH471062;EMBL:DQ094845;EMBL:EU332834;EMBL:J02960;EMBL:M15169;EMBL:X04827;EMBL:Y00106;RefSeq:NP_000015.1;ProteinModelPortal:P07550;STRING:9606.ENSP00000305372;SWISSPROT…
9569	AGTR2 --> AT2	Expression	GeneID:186;		4339957	Gene	AGTR2	AGTR2;angiotensin II receptor type 2;AT2;ATGR2;MRX88;2 angiotensin ii receptor;2 receptor of angiotensin ii;agtr 2;agtr-2;angiotensin 2 type 2 receptor;angiotensin ii receptor 2;angiotensin ii receptor subtype 2;angiotensin ii receptor type ii;angiotensin ii receptor type-2;angiotensin ii receptor-2;angiotensin ii subtype 2 receptor;angiotensin ii subtype-2 receptor;angiotensin ii type 2 receptor…	SWISSPROT_AC:P50052;SWISSPROT_ID:AGTR2_HUMAN;GeneID:186;Ensembl:ENSG00000180772;HGNC:HGNC:338;MIM:300034;Vega:OTTHUMG00000022243;protein_accession:AAA50762.1;protein_accession:AAA61794.1;protein_accession:AAA67753.1;protein_accession:AAA84900.1;protein_accession:AAA85851.1;protein_accession:AAA98990.1;protein_accession:AAB34100.1;protein_accession:AAH95504.1;protein_accession:AAP72969.1;protein_a…	12592	Protein	AT2	AGTR2;Angiotensin II type-2 receptor;AT2;Type-2 angiotensin II receptor;2 angiotensin ii receptor;2 receptor of angiotensin ii;agtr 2;agtr-2;angiotensin 2 type 2 receptor;angiotensin ii receptor 2;angiotensin ii receptor subtype 2;angiotensin II receptor type 2;angiotensin ii receptor type ii;angiotensin ii receptor type-2;angiotensin ii receptor-2;angiotensin ii subtype 2 receptor;angiotensin ii…	SWISSPROT_AC:P50052;SWISSPROT_ID:AGTR2_HUMAN;EMBL:AK313927;EMBL:AL732602;EMBL:AY322542;EMBL:AY324607;EMBL:AY536522;EMBL:BC095504;EMBL:CH471234;EMBL:CR541969;EMBL:L34579;EMBL:U10273;EMBL:U15592;EMBL:U16957;EMBL:U20860;EMBL:U27478;EMBL:X87723;RefSeq:NP_000677.2;RefSeq:XP_011535835.1;ProteinModelPortal:P50052;STRING:9606.ENSP00000360973;SWISSPROT_AC_OLD:B2R9V1;SWISSPROT_AC_OLD:Q13016;SWISSPROT_AC_OL…
10184	AKT2 --> AKT2	Expression	GeneID:208;		4339973	Gene	AKT2	AKT serine/threonine kinase 2;AKT2;HIHGHH;PKBB;PKBBETA;PRKBB;RAC-BETA;akt2 protein kinase;EC 2.7.11.1;PKB beta;Protein kinase Akt-2;protein kinase akt2;Protein kinase B beta;protein kinase bbeta;RAC-beta serine/threonine-protein kinase;RAC-PK-beta;	SWISSPROT_AC:P31751;SWISSPROT_ID:AKT2_HUMAN;GeneID:208;Ensembl:ENSG00000105221;HGNC:HGNC:392;MIM:164731;Vega:OTTHUMG00000137375;protein_accession:AAA36585.1;protein_accession:AAA58364.1;protein_accession:AAH22779.1;protein_accession:AAH32709.1;protein_accession:AAH63421.1;protein_accession:AAI20995.1;protein_accession:AAI20996.1;protein_accession:AAT97984.1;protein_accession:ALX00017.1;protein_ac…	13640	Protein	AKT2	AKT2;EC 2.7.11.1;PKB beta;Protein kinase Akt-2;Protein kinase B beta;RAC-beta serine/threonine-protein kinase;RAC-PK-beta;AKT serine/threonine kinase 2;akt2 protein kinase;HIHGHH;PKBB;PKBBETA;PRKBB;protein kinase akt2;protein kinase bbeta;RAC-BETA;	SWISSPROT_AC:P31751;SWISSPROT_ID:AKT2_HUMAN;EMBL:AC118344;EMBL:AK314619;EMBL:AY708392;EMBL:BC032709;EMBL:BC120994;EMBL:BC120995;EMBL:M77198;EMBL:M95936;RefSeq:NP_001317440.1;RefSeq:NP_001617.1;RefSeq:XP_011524916.1;RefSeq:XP_011524917.1;RefSeq:XP_011524918.1;RefSeq:XP_011524920.1;RefSeq:XP_011524921.1;RefSeq:XP_011524922.1;RefSeq:XP_016881959.1;ProteinModelPortal:P31751;STRING:9606.ENSP0000037589…
10511	AKR1B1 --> Aldose reductase	Expression	GeneID:231;		4339994	Gene	AKR1B1	ADR;AKR1B1;aldo-keto reductase family 1 member B;ALDR1;ALR2;AR;adr-type;Aldehyde reductase;aldehyde-reductase;Aldo-keto reductase family 1 member B1;Aldose reductase;aldose reductase-an;aldose-reductase;ALDR;ar-subtype;ar-type;EC 1.1.1.21;type-ar;	SWISSPROT_AC:P15121;SWISSPROT_ID:ALDR_HUMAN;GeneID:231;Ensembl:ENSG00000085662;HGNC:HGNC:381;MIM:103880;Vega:OTTHUMG00000155322;protein_accession:AAA35560.1;protein_accession:AAA35561.1;protein_accession:AAA51712.1;protein_accession:AAA51713.1;protein_accession:AAA51714.1;protein_accession:AAA51715.1;protein_accession:AAB61992.1;protein_accession:AAB88851.1;protein_accession:AAH00260.1;protein_ac…	14189	Protein	Aldose reductase	AKR1B1;Aldehyde reductase;Aldo-keto reductase family 1 member B1;Aldose reductase;ALDR;ALDR1;AR;EC 1.1.1.21;ADR;adr-type;aldehyde-reductase;aldo-keto reductase family 1 member B;aldose reductase-an;aldose-reductase;ALR2;ar-subtype;ar-type;type-ar;	SWISSPROT_AC:P15121;SWISSPROT_ID:ALDR_HUMAN;EMBL:AF032455;EMBL:AF328729;EMBL:AK313439;EMBL:BC000260;EMBL:BC005387;EMBL:BC010391;EMBL:BT019859;EMBL:CH236950;EMBL:CH471070;EMBL:CR450351;EMBL:CR542203;EMBL:J04795;EMBL:J05017;EMBL:J05474;EMBL:M34720;EMBL:M34721;EMBL:M59783;EMBL:M59856;EMBL:X15414;RefSeq:NP_001619.1;ProteinModelPortal:P15121;STRING:9606.ENSP00000285930;SWISSPROT_AC_OLD:B2R8N3;SWISSPRO…
13315	APRT --> APT	Expression	GeneID:353;		4340094	Gene	APRT	adenine phosphoribosyltransferase;AMP;APRT;APRTD;APT;EC 2.4.2.7;	SWISSPROT_AC:P07741;SWISSPROT_ID:APT_HUMAN;GeneID:353;Ensembl:ENSG00000198931;HGNC:HGNC:626;MIM:102600;Vega:OTTHUMG00000175454;protein_accession:AAA51769.1;protein_accession:AAB84304.1;protein_accession:AAI07152.1;protein_accession:AAP45051.1;protein_accession:CAA68543.1;protein_accession:CAH18261.1;protein_accession:CBX51353.1;protein_accession:EAW66760.1;protein_accession:EAW66761.1;protein_acc…	20392	Protein	APT	Adenine phosphoribosyltransferase;APRT;APT;EC 2.4.2.7;AMP;APRTD;	SWISSPROT_AC:P07741;SWISSPROT_ID:APT_HUMAN;EMBL:AC092384;EMBL:AY306126;EMBL:BC107151;EMBL:BM550173;EMBL:CH471184;EMBL:CR749423;EMBL:M16446;EMBL:Y00486;RefSeq:NP_000476.1;RefSeq:NP_001025189.1;ProteinModelPortal:P07741;STRING:9606.ENSP00000367615;SWISSPROT_AC_OLD:G5E9J2;SWISSPROT_AC_OLD:Q3KP55;SWISSPROT_AC_OLD:Q68DF9;SMR:P07741;GeneID:353;KEGG:hsa:353;PIR:S06232;eggNOG:COG0503;eggNOG:KOG1712;UniGe…
13477	AQP7 --> AQP7	Expression	GeneID:364;		4340106	Gene	AQP7	AQP7;AQP7L;AQPap;aquaporin 7;GLYCQTL;adipose aquaporin;aqp 7;AQP-7;AQP9;aquaglyceroporin 7;Aquaglyceroporin-7;Aquaporin adipose;Aquaporin-7;Aquaporin-7-like;aquaporin7;	SWISSPROT_AC:O14520;SWISSPROT_ID:AQP7_HUMAN;GeneID:364;Ensembl:ENSG00000165269;HGNC:HGNC:640;MIM:602974;Vega:OTTHUMG00000019773;protein_accession:AAH62701.1;protein_accession:AAI19673.1;protein_accession:AAI19674.1;protein_accession:BAA21745.1;protein_accession:BAC05693.1;protein_accession:BAF98770.1;protein_accession:BAH11653.1;protein_accession:BAH12678.1;protein_accession:BAH12686.1;protein_ac…	20869	Protein	AQP7	AQP-7;AQP7;AQP7L;AQP9;AQPap;Aquaglyceroporin-7;Aquaporin adipose;Aquaporin-7;Aquaporin-7-like;adipose aquaporin;aqp 7;aquaglyceroporin 7;aquaporin 7;aquaporin7;GLYCQTL;	SWISSPROT_AC:O14520;SWISSPROT_ID:AQP7_HUMAN;EMBL:AB006190;EMBL:AB052626;EMBL:AK300716;EMBL:AK315879;EMBL:AL356218;EMBL:BC119672;EMBL:BC119673;RefSeq:NP_001161.1;RefSeq:NP_001305086.1;RefSeq:NP_001305087.1;RefSeq:XP_005251510.1;RefSeq:XP_011516168.1;ProteinModelPortal:O14520;STRING:9606.ENSP00000297988;SWISSPROT_AC_OLD:Q08E94;SWISSPROT_AC_OLD:Q5T5L9;SWISSPROT_AC_OLD:Q8NHM3;GeneID:364;KEGG:hsa:364;…
21586	SLC4A1 --> AE1	Expression	GeneID:6521;		4345061	Gene	SLC4A1	AE1;BND3;CD233;CHC;DI;EMPB3;EPB3;FR;RTA1A;SAO;SLC4A1;solute carrier family 4 member 1 (Diego blood group);SPH4;SW;WD;WD1;WR;AE 1;ae i;ae type i;ae-1;Anion exchange protein 1;Anion exchanger 1;anion exchanger isoform i;anion exchanger type 1;anion exchanger1;anion transport protein band 3;anion-exchange protein 1;anion-exchanger isoform 1;B3AT;Band 3 anion transport protein;band 3 protein anion tr…	SWISSPROT_AC:P02730;SWISSPROT_ID:B3AT_HUMAN;GeneID:6521;Ensembl:ENSG00000004939;HGNC:HGNC:11027;MIM:109270;Vega:OTTHUMG00000156843;protein_accession:AAA35514.1;protein_accession:AAA51670.1;protein_accession:AAA51671.1;protein_accession:AAC60608.2;protein_accession:AAH96106.1;protein_accession:AAH96107.1;protein_accession:AAH99628.1;protein_accession:AAH99629.1;protein_accession:AAI01571.1;protein…	41994	Protein	AE1	AE 1;AE1;Anion exchange protein 1;Anion exchanger 1;B3AT;Band 3 anion transport protein;CD233 antigen;DI;EPB3;SLC4A1;Solute carrier family 4 member 1;ae i;ae type i;ae-1;anion exchanger isoform i;anion exchanger type 1;anion exchanger1;anion transport protein band 3;anion-exchange protein 1;anion-exchanger isoform 1;band 3 protein anion transport;BND3;CD233;CHC;EMPB3;FR;fr-type;RTA1A;SAO;solute c…	SWISSPROT_AC:P02730;SWISSPROT_ID:B3AT_HUMAN;EMBL:BC096106;EMBL:BC096107;EMBL:BC099628;EMBL:BC099629;EMBL:BC101570;EMBL:BC101574;EMBL:CH471178;EMBL:DQ072115;EMBL:DQ419529;EMBL:GQ981383;EMBL:GQ981384;EMBL:M27819;EMBL:S68680;EMBL:X12609;RefSeq:NP_000333.1;RefSeq:XP_005257650.1;ProteinModelPortal:P02730;STRING:9606.ENSP00000262418;SWISSPROT_AC_OLD:G4V2I6;SWISSPROT_AC_OLD:P78487;SWISSPROT_AC_OLD:Q1ZZ4…
22384	BCL9 --> BCL9	Expression	GeneID:607;		4340294	Gene	BCL9	B-cell CLL/lymphoma 9;BCL9;LGS;B-cell CLL/lymphoma 9 protein;B-cell lymphoma 9 protein;Bcl-9;Protein legless homolog;	SWISSPROT_AC:O00512;SWISSPROT_ID:BCL9_HUMAN;GeneID:607;Ensembl:ENSG00000116128;HGNC:HGNC:1008;MIM:602597;Vega:OTTHUMG00000014031;protein_accession:AAI16452.1;protein_accession:CAA73942.1;protein_accession:CAI15198.1;protein_accession:CBX47647.1;protein_accession:EAW50932.1;protein_accession:EAW50933.1;protein_accession:NP_004317.2;protein_accession:O00512.4;protein_accession:XP_005273028.1;protei…	43317	Protein	BCL9	B-cell CLL/lymphoma 9 protein;B-cell lymphoma 9 protein;Bcl-9;BCL9;Protein legless homolog;B-cell CLL/lymphoma 9;LGS;	SWISSPROT_AC:O00512;SWISSPROT_ID:BCL9_HUMAN;EMBL:AL359207;EMBL:CH471223;EMBL:Y13620;RefSeq:NP_004317.2;RefSeq:XP_005273028.1;ProteinModelPortal:O00512;STRING:9606.ENSP00000234739;SWISSPROT_AC_OLD:Q5T489;SMR:O00512;GeneID:607;KEGG:hsa:607;eggNOG:ENOG410IICK;eggNOG:ENOG410XRMX;UniGene:Hs.415209;GO:GO:0005654;GO:GO:0005794;GO:GO:0005801;GO:GO:0014908;GO:GO:0035019;GO:GO:0035914;GO:GO:0045944;GO:GO:0…
23851	BLVRB --> FLR	Expression	GeneID:645;		4340325	Gene	BLVRB	biliverdin reductase B;BLVRB;BVRB;FLR;HEL-S-10;SDR43U1;biliverdin ix beta reductase;biliverdin ixbeta reductase;biliverdin-ix beta reductase;Biliverdin-IX beta-reductase;biliverdin-ixbeta reductase;BVR-B;EC 1.3.1.24;EC 1.5.1.30;Flavin reductase (NADPH);FR;fr-type;GHBP;green heme binding protein;Green heme-binding protein;nadph dependent diaphorase;nadph diaphorase-dependent;nadph flavin reductase…	SWISSPROT_AC:P30043;SWISSPROT_ID:BLVRB_HUMAN;GeneID:645;Ensembl:ENSG00000090013;HGNC:HGNC:1063;MIM:600941;Vega:OTTHUMG00000182593;protein_accession:AAI09372.1;protein_accession:AAP88933.1;protein_accession:ACJ13647.1;protein_accession:BAA05370.1;protein_accession:BAA06874.1;protein_accession:BAG35073.1;protein_accession:EAW56969.1;protein_accession:EAW56970.1;protein_accession:EAW56971.1;protein_…	46870	Protein	FLR	Biliverdin reductase B;Biliverdin-IX beta-reductase;BLVRB;BVR-B;EC 1.3.1.24;EC 1.5.1.30;Flavin reductase (NADPH);FLR;FR;GHBP;Green heme-binding protein;NADPH-dependent diaphorase;NADPH-flavin reductase;biliverdin ix beta reductase;biliverdin ixbeta reductase;biliverdin-ix beta reductase;biliverdin-ixbeta reductase;BVRB;fr-type;green heme binding protein;HEL-S-10;nadph dependent diaphorase;nadph d…	SWISSPROT_AC:P30043;SWISSPROT_ID:BLVRB_HUMAN;EMBL:AC010271;EMBL:AK312137;EMBL:AY340485;EMBL:BC109371;EMBL:CH471126;EMBL:D26308;EMBL:D32143;RefSeq:NP_000704.1;ProteinModelPortal:P30043;STRING:9606.ENSP00000263368;SWISSPROT_AC_OLD:A6NKD8;SWISSPROT_AC_OLD:B2R5C6;SWISSPROT_AC_OLD:P32078;SWISSPROT_AC_OLD:P53005;SWISSPROT_AC_OLD:Q32LZ2;SMR:P30043;GeneID:645;KEGG:hsa:645;PIR:JC2070;eggNOG:ENOG410IXV9;eg…
25338	C1QL1 --> CRF	Expression	GeneID:10882;		4348465	Gene	C1QL1	C1QL1;C1QRF;C1QTNF14;complement C1q like 1;CRF;C1q and tumor necrosis factor-related protein 14;C1q-related factor;C1q/TNF-related protein 14;Complement component 1 Q subcomponent-like 1;crf-type;CTRP14;	SWISSPROT_AC:O75973;SWISSPROT_ID:C1QRF_HUMAN;GeneID:10882;Ensembl:ENSG00000131094;HGNC:HGNC:24182;MIM:611586;Vega:OTTHUMG00000162944;protein_accession:AAC64186.1;protein_accession:AAH08798.1;protein_accession:AAK95248.1;protein_accession:EAW51563.1;protein_accession:NP_006679.1;protein_accession:O75973.1;protein_gi:119571948;protein_gi:13626143;protein_gi:14250666;protein_gi:15294142;protein_gi:3…	49618	Protein	CRF	C1q and tumor necrosis factor-related protein 14;C1q-related factor;C1q/TNF-related protein 14;C1QL1;C1QRF;Complement component 1 Q subcomponent-like 1;CRF;CTRP14;C1QTNF14;complement C1q like 1;crf-type;	SWISSPROT_AC:O75973;SWISSPROT_ID:C1QRF_HUMAN;EMBL:AF095154;EMBL:AF410771;EMBL:BC008798;RefSeq:NP_006679.1;ProteinModelPortal:O75973;STRING:9606.ENSP00000253407;SMR:O75973;GeneID:10882;KEGG:hsa:10882;eggNOG:ENOG410IFA6;eggNOG:ENOG4111FAZ;UniGene:Hs.134012;GO:GO:0005581;GO:GO:0005737;GO:GO:0007626;GO:GO:0016322;GO:GO:0043083;GO:GO:0044301;GO:GO:0061743;GO:GO:0098793;GO:GO:0099558;HOGENOM:HOG0000856…
26430	CALD1 --> Caldesmon	Expression	GeneID:800;		4340454	Gene	CALD1	CALD1;caldesmon 1;CDM;H-CAD;HCAD;L-CAD;LCAD;NAG22;CAD;cad-h;cad-l;cad-type;Caldesmon;caldesmon-1;h cad;	SWISSPROT_AC:Q05682;SWISSPROT_ID:CALD1_HUMAN;GeneID:800;Ensembl:ENSG00000122786;HGNC:HGNC:1441;MIM:114213;Vega:OTTHUMG00000155407;protein_accession:AAA35636.1;protein_accession:AAA58419.1;protein_accession:AAA58420.1;protein_accession:AAF69498.3;protein_accession:AAH05006.1;protein_accession:AAH14035.1;protein_accession:AAH40354.1;protein_accession:AAH61926.1;protein_accession:AEE61237.1;protein_…	51678	Protein	Caldesmon	CAD;CALD1;Caldesmon;CDM;cad-h;cad-l;cad-type;caldesmon 1;caldesmon-1;h cad;H-CAD;HCAD;L-CAD;LCAD;NAG22;	SWISSPROT_AC:Q05682;SWISSPROT_ID:CALD1_HUMAN;EMBL:AC019014;EMBL:AC083870;EMBL:AK289686;EMBL:BC040354;EMBL:D90452;EMBL:D90453;EMBL:M64110;EMBL:M83216;RefSeq:NP_004333.1;RefSeq:NP_149129.2;RefSeq:NP_149130.1;RefSeq:NP_149131.1;RefSeq:NP_149347.2;RefSeq:XP_016868140.1;RefSeq:XP_016868141.1;ProteinModelPortal:Q05682;STRING:9606.ENSP00000354826;SWISSPROT_AC_OLD:A8K0X1;SWISSPROT_AC_OLD:Q13978;SWISSPROT…
26465	CALM3 --> CAM	Expression	GeneID:808;		4340462	Gene	CALM3	CALM3;calmodulin 3;CaM;CaMIII;HEL-S-72;PHKD;PHKD3;CALM;calm 2;calm 3;calm ii;calm iii;calm-2;CALM1;CALM2;CALML2;Calmodulin;calmodulin iii;calmodulin-an;calmodulin-type;cam--an;cam-type;CAM1;CAM2;CAM3;CAMB;CAMC;chain-calmodulin;	SWISSPROT_AC:P62158;SWISSPROT_ID:CALM_HUMAN;GeneID:808;Ensembl:ENSG00000160014;HGNC:HGNC:1449;MIM:114183;Vega:OTTHUMG00000133517;protein_accession:AAA51918.1;protein_accession:AAH05137.1;protein_accession:AAH06182.1;protein_accession:AAP35501.1;protein_accession:ACI46002.1;protein_accession:BAG58713.1;protein_accession:CAA36839.1;protein_accession:CAE93898.1;protein_accession:EAW57425.1;protein_a…	51774	Protein	CAM	CALM;CALM1;CALM2;CALM3;CALML2;Calmodulin;CAM;CAM1;CAM2;CAM3;CAMB;CAMC;CAMIII;calm 2;calm 3;calm ii;calm iii;calm-2;calmodulin 1;calmodulin 2;calmodulin 3;calmodulin i;calmodulin ii;calmodulin iii;calmodulin isoform 1;calmodulin-an;calmodulin-i;calmodulin-type;calmodulin1;calmodulin2;cam--an;cam-type;CAMI;CAMII;camii-type;chain-calmodulin;CPVT4;dd 132;DD132;HEL-S-72;LQT14;LQT15;PHKD;PHKD2;PHKD3;	SWISSPROT_AC:P62158;SWISSPROT_ID:CALM_HUMAN;EMBL:AC006536;EMBL:AC073283;EMBL:BC000454;EMBL:BC003354;EMBL:BC005137;EMBL:BC006464;EMBL:BC008437;EMBL:BC008597;EMBL:BC011834;EMBL:BC017385;EMBL:BC018677;EMBL:BC026065;EMBL:BC047523;EMBL:BT006818;EMBL:BT006855;EMBL:BT009916;EMBL:CR541990;EMBL:CR542021;EMBL:D45887;EMBL:J04046;EMBL:M19311;EMBL:M27319;EMBL:U11886;EMBL:U12022;EMBL:U94725;EMBL:U94726;EMBL:U9…
27727	CTSG --> Cathepsin G	Expression	GeneID:1511;		4341040	Gene	CTSG	CATG;cathepsin G;CG;CTSG;c - g;c gamma;c gamma-isoform;c isoform gamma;c isoform of g;c type gamma;c- gamma;c----g;c--g;c-gamma;cat g;cat gamma;cat-g;cathepsin--g;cathepsin-g;cathepsing;cg-type;cgamma;EC 3.4.21.20;	SWISSPROT_AC:P08311;SWISSPROT_ID:CATG_HUMAN;GeneID:1511;Ensembl:ENSG00000100448;HGNC:HGNC:2532;MIM:116830;Vega:OTTHUMG00000140182;protein_accession:AAA51919.1;protein_accession:AAA52126.1;protein_accession:AAH14460.1;protein_accession:ABM83993.1;protein_accession:ABM87319.1;protein_accession:CAG33088.1;protein_accession:CAG46505.1;protein_accession:EAW66006.1;protein_accession:NP_001902.1;protein…	54888	Protein	Cathepsin G	CATG;Cathepsin G;CG;CTSG;EC 3.4.21.20;c - g;c gamma;c gamma-isoform;c isoform gamma;c isoform of g;c type gamma;c- gamma;c----g;c--g;c-gamma;cat g;cat gamma;cat-g;cathepsin--g;cathepsin-g;cathepsing;cg-type;cgamma;	SWISSPROT_AC:P08311;SWISSPROT_ID:CATG_HUMAN;EMBL:BC014460;EMBL:CH471078;EMBL:CR456807;EMBL:CR541704;EMBL:J04990;EMBL:M16117;RefSeq:NP_001902.1;ProteinModelPortal:P08311;STRING:9606.ENSP00000216336;SWISSPROT_AC_OLD:Q6IBJ6;SWISSPROT_AC_OLD:Q9UCA5;SWISSPROT_AC_OLD:Q9UCU6;SMR:P08311;GeneID:1511;KEGG:hsa:1511;PIR:A32627;eggNOG:COG5640;eggNOG:KOG3627;UniGene:Hs.421724;GO:GO:0002003;GO:GO:0004252;GO:GO:…
30110	CD36 --> CD36	Expression	GeneID:948;		4340578	Gene	CD36	BDPLT10;CD36;CD36 molecule;CHDS7;FAT;GP3B;GP4;GPIV;PASIV;SCARB3;antigen cd36;cd 36;cd 36 molecule;cd-36;cd-36 molecule;CD36 antigen;collagen platelet receptor;collagen receptor of platelet;collagen-platelet receptor;Fatty acid translocase;fatty-acid translocase;Glycoprotein IIIb;gp 4;gp iv;gp-4;gp-iv;gp3 beta;GPIIIB;iiib glycoprotein;Leukocyte differentiation antigen CD36;molecule cd36;pas 4;PAS …	SWISSPROT_AC:P16671;SWISSPROT_ID:CD36_HUMAN;GeneID:948;Ensembl:ENSG00000135218;HGNC:HGNC:1663;MIM:173510;Vega:OTTHUMG00000155383;protein_accession:AAA16068.1;protein_accession:AAA35534.1;protein_accession:AAA58412.1;protein_accession:AAA58413.1;protein_accession:AAB28992.1;protein_accession:AAB46390.1;protein_accession:AAD13993.1;protein_accession:AAD14932.1;protein_accession:AAD14933.1;protein_a…	59178	Protein	CD36	CD36;CD36 antigen;FAT;Fatty acid translocase;Glycoprotein IIIb;GP3B;GP4;GPIIIB;GPIV;Leukocyte differentiation antigen CD36;PAS IV;PAS-4;Platelet collagen receptor;Platelet glycoprotein 4;Platelet glycoprotein IV;Thrombospondin receptor;antigen cd36;BDPLT10;cd 36;cd 36 molecule;cd-36;cd-36 molecule;CD36 molecule;CHDS7;collagen platelet receptor;collagen receptor of platelet;collagen-platelet recep…	SWISSPROT_AC:P16671;SWISSPROT_ID:CD36_HUMAN;EMBL:AC004862;EMBL:AC073182;EMBL:AC073850;EMBL:AC092108;EMBL:AC124834;EMBL:AF300626;EMBL:AF300627;EMBL:AF300628;EMBL:AF300633;EMBL:AF300634;EMBL:AF300635;EMBL:AF300639;EMBL:AF300640;EMBL:AY095373;EMBL:BC008406;EMBL:HM217023;EMBL:HM217024;EMBL:HM217025;EMBL:HM217026;EMBL:L06850;EMBL:M24795;EMBL:M98398;EMBL:M98399;EMBL:S67044;EMBL:S67532;EMBL:Z22924;EMBL:…
30197	CD59 --> CD59	Expression	GeneID:966;		4340595	Gene	CD59	16.3A5;CD59;CD59 molecule;EJ16;EJ30;EL32;G344;HRF-20;HRF20;MAC-IP;MACIF;MEM43;MIC11;MIN1;MIN2;MIN3;MIRL;MSK21;p18-20;1F5 antigen;20 kDa homologous restriction factor;20-kda homologous restriction factor;antigen cd59;cd 59;cd 59 antigen;cd-59;CD59 antigen;CD59 glycoprotein;cd59-antigen;ej 30;ej-30;el 32;glycoprotein cd59;ip-mac;MAC-inhibitory protein;mem 43;mem-43;MEM43 antigen;Membrane attack com…	SWISSPROT_AC:P13987;SWISSPROT_ID:CD59_HUMAN;GeneID:966;Ensembl:ENSG00000085063;HGNC:HGNC:1689;MIM:107271;Vega:OTTHUMG00000166270;protein_accession:AAA51952.1;protein_accession:AAA60543.1;protein_accession:AAA60957.1;protein_accession:AAA88793.1;protein_accession:AAH01506.1;protein_accession:AAP35768.1;protein_accession:ABM84744.1;protein_accession:ABM92257.1;protein_accession:ABW03275.1;protein_a…	59319	Protein	CD59	1F5 antigen;20 kDa homologous restriction factor;CD59;CD59 antigen;CD59 glycoprotein;HRF-20;HRF20;MAC-inhibitory protein;MAC-IP;MACIF;MEM43 antigen;Membrane attack complex inhibition factor;Membrane inhibitor of reactive lysis;MIC11;MIN1;MIN2;MIN3;MIRL;MSK21;Protectin;16.3A5;20-kda homologous restriction factor;antigen cd59;cd 59;cd 59 antigen;cd-59;CD59 molecule;cd59-antigen;ej 30;ej-30;EJ16;EJ3…	SWISSPROT_AC:P13987;SWISSPROT_ID:CD59_HUMAN;EMBL:BC001506;EMBL:BT007104;EMBL:M27909;EMBL:M34671;EMBL:M84345;EMBL:M84346;EMBL:M84348;EMBL:M84349;EMBL:M95708;EMBL:X16447;EMBL:X17198;EMBL:Z14113;EMBL:Z14114;EMBL:Z14115;RefSeq:NP_000602.1;RefSeq:NP_001120695.1;RefSeq:NP_001120697.1;RefSeq:NP_001120698.1;RefSeq:NP_001120699.1;RefSeq:NP_976074.1;RefSeq:NP_976075.1;RefSeq:NP_976076.1;ProteinModelPortal:…
30230	CD79B --> CD79B	Expression	GeneID:974;		4340603	Gene	CD79B	AGM6;B29;CD79B;CD79b molecule;IGB;antigen cd79b;b -29;b 29;b cell antigen receptor complex-associated protein beta;b--29;b-29;B-cell antigen receptor complex-associated protein beta chain;B-cell-specific glycoprotein B29;b2 type-9;b2--9;beta 29;cd79 beta;CD79b antigen;cd79beta;ig b;ig beta;ig- b;ig-b;Ig-beta;Immunoglobulin-associated B29 protein;immunoglobulin-associated protein b29;molecule cd79…	SWISSPROT_AC:P40259;SWISSPROT_ID:CD79B_HUMAN;GeneID:974;Ensembl:ENSG00000007312;HGNC:HGNC:1699;MIM:147245;Vega:OTTHUMG00000172294;protein_accession:AAA58387.1;protein_accession:AAA64459.1;protein_accession:AAA72424.1;protein_accession:AAA98831.1;protein_accession:AAB24822.2;protein_accession:AAC39673.1;protein_accession:AAC60654.1;protein_accession:AAH02975.2;protein_accession:AAH30210.1;protein_…	59375	Protein	CD79B	B-cell antigen receptor complex-associated protein beta chain;B-cell-specific glycoprotein B29;B29;CD79B;CD79b antigen;Ig-beta;IGB;Immunoglobulin-associated B29 protein;AGM6;antigen cd79b;b -29;b 29;b cell antigen receptor complex-associated protein beta;b--29;b-29;b2 type-9;b2--9;beta 29;cd79 beta;CD79b molecule;cd79beta;ig b;ig beta;ig- b;ig-b;immunoglobulin-associated protein b29;molecule cd79…	SWISSPROT_AC:P40259;SWISSPROT_ID:CD79B_HUMAN;EMBL:AK222954;EMBL:AK223210;EMBL:BC002975;EMBL:BC032651;EMBL:L27587;EMBL:M80461;EMBL:M89957;EMBL:S52229;EMBL:S79249;EMBL:X83539;RefSeq:NP_000617.1;RefSeq:NP_001035022.1;RefSeq:NP_067613.1;ProteinModelPortal:P40259;STRING:9606.ENSP00000376544;SWISSPROT_AC_OLD:Q53FS2;SWISSPROT_AC_OLD:Q9BU06;SMR:P40259;GeneID:974;KEGG:hsa:974;PIR:I54534;eggNOG:ENOG410J02H…
34011	CS --> CISY	Expression	GeneID:1431;		4340969	Gene	CS	citrate synthase;CS;(si)-citrate synthase;CISY;Citrate (Si)-synthase;Citrate synthase, mitochondrial;citrate-synthase;cs-type;EC 2.3.3.1;	SWISSPROT_AC:O75390;SWISSPROT_ID:CISY_HUMAN;GeneID:1431;Ensembl:ENSG00000062485;HGNC:HGNC:2422;MIM:118950;Vega:OTTHUMG00000170344;protein_accession:AAC25560.1;protein_accession:AAH00105.3;protein_accession:AAH10106.1;protein_accession:AAH72016.1;protein_accession:AAP36082.1;protein_accession:AAQ13428.1;protein_accession:ABD77265.1;protein_accession:BAC11314.1;protein_accession:BAG53146.1;protein_…	66831	Protein	CISY	CISY;Citrate (Si)-synthase;Citrate synthase, mitochondrial;CS;EC 2.3.3.1;(si)-citrate synthase;citrate synthase;citrate-synthase;cs-type;	SWISSPROT_AC:O75390;SWISSPROT_ID:CISY_HUMAN;EMBL:AF047042;EMBL:AF053631;EMBL:AK074956;EMBL:BC000105;EMBL:BC010106;EMBL:BC072016;EMBL:BT007414;EMBL:BX640838;RefSeq:NP_004068.2;ProteinModelPortal:O75390;STRING:9606.ENSP00000342056;SWISSPROT_AC_OLD:Q71UT9;SWISSPROT_AC_OLD:Q7KZH0;SWISSPROT_AC_OLD:Q96FZ8;SWISSPROT_AC_OLD:Q9BWN8;SMR:O75390;GeneID:1431;KEGG:hsa:1431;eggNOG:COG0372;eggNOG:KOG2617;UniGene…
34446	CHAT --> CHAT	Expression	GeneID:1103;		4340713	Gene	CHAT	CHAT;CHOACTASE;choline O-acetyltransferase;CMS1A;CMS1A2;CMS6;Choline acetylase;choline-o-acetyltransferase;CLAT;EC 2.3.1.6;o-choline acetyltransferase;	SWISSPROT_AC:P28329;SWISSPROT_ID:CLAT_HUMAN;GeneID:1103;Ensembl:ENSG00000070748;HGNC:HGNC:1912;MIM:118490;Vega:OTTHUMG00000018198;protein_accession:AAA14245.1;protein_accession:AAB23557.2;protein_accession:AAC37590.1;protein_accession:AAI30616.1;protein_accession:AAI30618.1;protein_accession:AAK08950.1;protein_accession:AAK08951.1;protein_accession:AAK08952.1;protein_accession:AAK08953.1;protein_…	67558	Protein	CHAT	CHAT;CHOACTase;Choline acetylase;Choline O-acetyltransferase;CLAT;EC 2.3.1.6;choline-o-acetyltransferase;CMS1A;CMS1A2;CMS6;o-choline acetyltransferase;	SWISSPROT_AC:P28329;SWISSPROT_ID:CLAT_HUMAN;EMBL:AC073366;EMBL:AF305894;EMBL:AF305895;EMBL:AF305896;EMBL:AF305897;EMBL:AF305898;EMBL:AF305899;EMBL:AF305900;EMBL:AF305901;EMBL:AF305902;EMBL:AF305903;EMBL:AF305904;EMBL:AF305905;EMBL:AF305906;EMBL:AF305907;EMBL:AF305908;EMBL:AF305909;EMBL:BC130615;EMBL:BC130617;EMBL:CH471187;EMBL:S45018;EMBL:S56138;EMBL:X56585;EMBL:X56879;RefSeq:NP_001136401.1;RefSe…
35724	CHGA --> Chromogranin-A	Expression	GeneID:1113;		4340722	Gene	CHGA	CGA;CHGA;chromogranin A;chg a;chg-a;Chromogranin-A;chromogranin-alpha;chromogranina;cmg a;CMGA;Pituitary secretory protein I;SP-I;	SWISSPROT_AC:P10645;SWISSPROT_ID:CMGA_HUMAN;GeneID:1113;Ensembl:ENSG00000100604;HGNC:HGNC:1929;MIM:118910;Vega:OTTHUMG00000171225;protein_accession:AAA52017.1;protein_accession:AAA52018.1;protein_accession:AAB53685.1;protein_accession:AAH01059.1;protein_accession:AAH06459.1;protein_accession:AAH09384.2;protein_accession:AAH12755.2;protein_accession:AAP35515.1;protein_accession:ABM82746.1;protein_…	70739	Protein	Chromogranin-A	CgA;CHGA;Chromogranin-A;CMGA;Pituitary secretory protein I;SP-I;chg a;chg-a;chromogranin A;chromogranin-alpha;chromogranina;cmg a;	SWISSPROT_AC:P10645;SWISSPROT_ID:CMGA_HUMAN;EMBL:AK223381;EMBL:AK313757;EMBL:AL117192;EMBL:BC001059;EMBL:BC006459;EMBL:BC009384;EMBL:BC012755;EMBL:BT006869;EMBL:CH471061;EMBL:J03483;EMBL:J03915;EMBL:U03742;EMBL:U03743;EMBL:U03744;EMBL:U03745;EMBL:U03746;EMBL:U03747;EMBL:U03748;EMBL:U03749;RefSeq:NP_001266.1;RefSeq:NP_001288619.1;RefSeq:XP_011534672.1;ProteinModelPortal:P10645;STRING:9606.ENSP0000…
35731	CAMKMT --> C2orf34	Expression	GeneID:79823;		4354875	Gene	CAMKMT	C2orf34;calmodulin-lysine N-methyltransferase;Cam;CaM KMT;CAMKMT;CLNMT;KMT;cam--an;cam-type;CMKMT;EC 2.1.1.60;	SWISSPROT_AC:Q7Z624;SWISSPROT_ID:CMKMT_HUMAN;GeneID:79823;Ensembl:ENSG00000143919;HGNC:HGNC:26276;MIM:609559;Vega:OTTHUMG00000128761;protein_accession:AAH29359.1;protein_accession:AAH53733.1;protein_accession:AAX88866.1;protein_accession:AAX93163.1;protein_accession:ADQ32074.1;protein_accession:BAB15658.1;protein_accession:EAX00272.1;protein_accession:EAX00273.1;protein_accession:EAX00274.1;prote…	70791	Protein	C2orf34	C2orf34;Calmodulin-lysine N-methyltransferase;CaM KMT;CAMKMT;CLNMT;CMKMT;EC 2.1.1.60;Cam;cam--an;cam-type;KMT;	SWISSPROT_AC:Q7Z624;SWISSPROT_ID:CMKMT_HUMAN;EMBL:AC016703;EMBL:AC067957;EMBL:AK027104;EMBL:BC029359;EMBL:BC053733;RefSeq:NP_079042.1;ProteinModelPortal:Q7Z624;STRING:9606.ENSP00000367755;SWISSPROT_AC_OLD:Q4ZG15;SWISSPROT_AC_OLD:Q53SS6;SWISSPROT_AC_OLD:Q8N6P5;SWISSPROT_AC_OLD:Q9H5G8;SMR:Q7Z624;GeneID:79823;KEGG:hsa:79823;eggNOG:ENOG4110DEX;eggNOG:KOG3201;UniGene:Hs.468349;GO:GO:0005634;GO:GO:0005…
39277	CYP2C9 --> CYP2C9	Expression	GeneID:1559;		4341078	Gene	CYP2C9	CPC9;CYP2C;CYP2C10;CYP2C9;CYPIIC9;cytochrome P450 family 2 subfamily C member 9;P450IIC9;(R)-limonene 6-monooxygenase;(S)-limonene 6-monooxygenase;(S)-limonene 7-monooxygenase;2c9 isoform of cytochrome p450;cholesterol 25 hydroxylase;Cholesterol 25-hydroxylase;cholesterol-25-hydroxylase;CP2C9;cyp2c-type;cytochrome p 450 2c9;cytochrome p-450 2c9;Cytochrome P-450MP;cytochrome p450 -2c9;Cytochrome P…	SWISSPROT_AC:P11712;SWISSPROT_ID:CP2C9_HUMAN;GeneID:1559;Ensembl:ENSG00000138109;HGNC:HGNC:2623;MIM:601130;Vega:OTTHUMG00000018805;protein_accession:AAA52157.1;protein_accession:AAA52158.1;protein_accession:AAA52159.1;protein_accession:AAB23864.2;protein_accession:AAD13466.1;protein_accession:AAH20754.1;protein_accession:AAH70317.1;protein_accession:AAI25055.1;protein_accession:AAP88931.1;protein…	78992	Protein	CYP2C9	(R)-limonene 6-monooxygenase;(S)-limonene 6-monooxygenase;(S)-limonene 7-monooxygenase;Cholesterol 25-hydroxylase;CP2C9;CYP2C10;CYP2C9;CYPIIC9;Cytochrome P-450MP;Cytochrome P450 2C9;Cytochrome P450 MP-4;Cytochrome P450 MP-8;Cytochrome P450 PB-1;EC 1.14.13.-;EC 1.14.13.48;EC 1.14.13.49;EC 1.14.13.80;EC 1.14.99.38;S-mephenytoin 4-hydroxylase;2c9 isoform of cytochrome p450;cholesterol 25 hydroxylase…	SWISSPROT_AC:P11712;SWISSPROT_ID:CP2C9_HUMAN;EMBL:AK289420;EMBL:AL359672;EMBL:AY341248;EMBL:AY702706;EMBL:BC020754;EMBL:BC070317;EMBL:BC125054;EMBL:CH471066;EMBL:D00173;EMBL:M15331;EMBL:M21939;EMBL:M21940;EMBL:S46963;RefSeq:NP_000762.2;RefSeq:XP_016871247.1;ProteinModelPortal:P11712;STRING:9606.ENSP00000260682;SWISSPROT_AC_OLD:P11713;SWISSPROT_AC_OLD:Q16756;SWISSPROT_AC_OLD:Q16872;SWISSPROT_AC_OL…
40288	CRH --> CRH	Expression	GeneID:1392;		4340936	Gene	CRH	corticotropin releasing hormone;CRF;CRH;CRH1;Corticoliberin;corticotropin hormone-releasing;corticotropin releasing factor;corticotropin releasing factor-type;corticotropin releasing-factor;corticotropin releasing-hormone;corticotropin- releasing factor;corticotropin- releasing hormone;Corticotropin-releasing factor;Corticotropin-releasing hormone;corticotropin-releasing-factor;corticotropin-rele…	SWISSPROT_AC:P06850;SWISSPROT_ID:CRF_HUMAN;GeneID:1392;Ensembl:ENSG00000147571;HGNC:HGNC:2355;MIM:122560;Vega:OTTHUMG00000164474;protein_accession:AAH02599.1;protein_accession:AAH11031.1;protein_accession:AAP36121.1;protein_accession:ALQ33452.1;protein_accession:ALQ33453.1;protein_accession:BAG52136.1;protein_accession:CAA23834.1;protein_accession:EAW86897.1;protein_accession:NP_000747.1;protein_…	80981	Protein	CRH	Corticoliberin;Corticotropin-releasing factor;Corticotropin-releasing hormone;CRF;CRH;corticotropin hormone-releasing;corticotropin releasing factor;corticotropin releasing factor-type;corticotropin releasing hormone;corticotropin releasing-factor;corticotropin releasing-hormone;corticotropin- releasing factor;corticotropin- releasing hormone;corticotropin-releasing-factor;corticotropin-releasing…	SWISSPROT_AC:P06850;SWISSPROT_ID:CRF_HUMAN;EMBL:AK075431;EMBL:BC002599;EMBL:BC011031;EMBL:BT007453;EMBL:CH471068;EMBL:V00571;RefSeq:NP_000747.1;RefSeq:XP_016868579.1;RefSeq:XP_016868580.1;RefSeq:XP_016868581.1;RefSeq:XP_016868582.1;ProteinModelPortal:P06850;STRING:9606.ENSP00000276571;SWISSPROT_AC_OLD:B3KQS4;SMR:P06850;GeneID:1392;KEGG:hsa:1392;PIR:A30327;eggNOG:ENOG410IWZK;eggNOG:ENOG4111ZIN;Uni…
40873	CSF3 --> G-CSF	Expression	GeneID:1440;		4340980	Gene	CSF3	C17orf33;colony stimulating factor 3;CSF3;CSF3OS;GCSF;colony granulocyte stimulating factor;colony stimulating factor the granulocyte;colony stimulating factor-3;colony-stimulating factor 3;colony-stimulating factor-3;factor granulocyte colony stimulating;factor granulocyte colony-stimulating;factor granulocyte-colony stimulating;factor granulocyte-colony-stimulating;Filgrastim;g csf;g- csf;g--cs…	SWISSPROT_AC:P09919;SWISSPROT_ID:CSF3_HUMAN;GeneID:1440;Ensembl:ENSG00000108342;HGNC:HGNC:2438;MIM:138970;Vega:OTTHUMG00000133247;protein_accession:AAA03056.1;protein_accession:AAA35882.1;protein_accession:AAA66353.1;protein_accession:AAH33245.1;protein_accession:AAK62469.1;protein_accession:ACF41164.1;protein_accession:ACP21316.1;protein_accession:ADI49832.1;protein_accession:AJC19277.1;protein_…	82176	Protein	G-CSF	C17orf33;CSF3;Filgrastim;G-CSF;GCSF;Granulocyte colony-stimulating factor;Lenograstim;Pluripoietin;colony granulocyte stimulating factor;colony stimulating factor 3;colony stimulating factor the granulocyte;colony stimulating factor-3;colony-stimulating factor 3;colony-stimulating factor-3;CSF3OS;factor granulocyte colony stimulating;factor granulocyte colony-stimulating;factor granulocyte-colony…	SWISSPROT_AC:P09919;SWISSPROT_ID:CSF3_HUMAN;EMBL:AC090844;EMBL:AF388025;EMBL:CD013926;EMBL:M13008;EMBL:M17706;EMBL:X03438;EMBL:X03655;EMBL:X03656;RefSeq:NP_000750.1;RefSeq:NP_001171618.1;RefSeq:NP_757373.1;RefSeq:NP_757374.2;ProteinModelPortal:P09919;STRING:9606.ENSP00000225474;SWISSPROT_AC_OLD:A8MXR7;SMR:P09919;GeneID:1440;KEGG:hsa:1440;PIR:A24573;PIR:A25093;eggNOG:ENOG410IIM2;eggNOG:ENOG4111DA4…
44580	CD55 --> DAF	Expression	GeneID:1604;		4341112	Gene	CD55	CD55;CD55 molecule (Cromer blood group);CR;CROM;DAF;TC;antigen cd55;cd 55;cd-55;CD55 antigen;complement decay accelerating factor;Complement decay-accelerating factor;tc-type;	SWISSPROT_AC:P08174;SWISSPROT_ID:DAF_HUMAN;GeneID:1604;Ensembl:ENSG00000196352;HGNC:HGNC:2665;MIM:125240;Vega:OTTHUMG00000036255;protein_accession:AAA52167.1;protein_accession:AAA52168.1;protein_accession:AAA52169.1;protein_accession:AAA52170.1;protein_accession:AAB20576.1;protein_accession:AAB48622.1;protein_accession:AAC60633.1;protein_accession:AAH01288.1;protein_accession:AAL25832.1;protein_a…	91584	Protein	DAF	CD55;CD55 antigen;Complement decay-accelerating factor;CR;DAF;antigen cd55;cd 55;cd-55;CD55 molecule (Cromer blood group);complement decay accelerating factor;CROM;TC;tc-type;	SWISSPROT_AC:P08174;SWISSPROT_ID:DAF_HUMAN;EMBL:AB240566;EMBL:AB240567;EMBL:AB240568;EMBL:AB240569;EMBL:AB240570;EMBL:AL391597;EMBL:AL596218;EMBL:AY851161;EMBL:BC001288;EMBL:BT007159;EMBL:CH471100;EMBL:M15799;EMBL:M30142;EMBL:M31516;EMBL:M64356;EMBL:M64653;EMBL:S72858;EMBL:U88576;RefSeq:NP_000565.1;RefSeq:NP_001108224.1;RefSeq:NP_001287832.1;RefSeq:NP_001287833.1;ProteinModelPortal:P08174;STRING:…
51721	DPP4 --> CD26	Expression	GeneID:1803;		4341262	Gene	DPP4	ADABP;ADCP2;CD26;dipeptidyl peptidase 4;DPP4;DPPIV;TP103;ADCP-2;Adenosine deaminase complexing protein 2;adenosine deaminase complexing protein-2;antigen cd26;cd 26;cd 26 antigen;CD26 antigen;dipeptidyl peptidase - 4;dipeptidyl peptidase -4;Dipeptidyl peptidase IV;dipeptidyl peptidase type iv;dipeptidyl peptidase type-4;dipeptidyl peptidase- 4;dipeptidyl peptidase--4;dipeptidyl peptidase-4;dipept…	SWISSPROT_AC:P27487;SWISSPROT_ID:DPP4_HUMAN;GeneID:1803;Ensembl:ENSG00000197635;HGNC:HGNC:3009;MIM:102720;Vega:OTTHUMG00000132056;protein_accession:AAA51943.1;protein_accession:AAA52308.1;protein_accession:AAB35614.1;protein_accession:AAB60646.1;protein_accession:AAH13329.2;protein_accession:AAH65265.1;protein_accession:AAX93179.1;protein_accession:BAG70153.1;protein_accession:BAG70302.1;protein_…	108900	Protein	CD26	ADABP;ADCP-2;ADCP2;Adenosine deaminase complexing protein 2;CD26;CD26 antigen;Dipeptidyl peptidase 4;Dipeptidyl peptidase IV;DPP IV;DPP4;EC 3.4.14.5;T-cell activation antigen CD26;TP103;adenosine deaminase complexing protein-2;antigen cd26;cd 26;cd 26 antigen;dipeptidyl peptidase - 4;dipeptidyl peptidase -4;dipeptidyl peptidase type iv;dipeptidyl peptidase type-4;dipeptidyl peptidase- 4;dipeptidy…	SWISSPROT_AC:P27487;SWISSPROT_ID:DPP4_HUMAN;EMBL:AB451339;EMBL:AB451488;EMBL:AC008063;EMBL:BC013329;EMBL:BC065265;EMBL:CH471058;EMBL:M74777;EMBL:M80536;EMBL:S79876;EMBL:U13710;EMBL:U13711;EMBL:U13712;EMBL:U13713;EMBL:U13714;EMBL:U13715;EMBL:U13716;EMBL:U13717;EMBL:U13718;EMBL:U13719;EMBL:U13720;EMBL:U13721;EMBL:U13722;EMBL:U13723;EMBL:U13724;EMBL:U13725;EMBL:U13726;EMBL:U13727;EMBL:U13728;EMBL:U1…
55896	EHMT1 --> EHMT1	Expression	GeneID:79813;		4354865	Gene	EHMT1	bA188C12.1;EHMT1;Eu-HMTase1;euchromatic histone lysine methyltransferase 1;EUHMTASE1;FP13812;GLP;GLP1;KMT1D;EC 2.1.1.-;EC 2.1.1.43;euchromatic histone lysine n-methyltransferase 1;Euchromatic histone-lysine N-methyltransferase 1;G9a-like protein 1;H3-K9-HMTase 5;Histone H3-K9 methyltransferase 5;Histone-lysine N-methyltransferase EHMT1;KIAA1876;Lysine N-methyltransferase 1D;	SWISSPROT_AC:Q9H9B1;SWISSPROT_ID:EHMT1_HUMAN;GeneID:79813;Ensembl:ENSG00000181090;HGNC:HGNC:24650;MIM:607001;Vega:OTTHUMG00000020995;protein_accession:AAH11608.2;protein_accession:AAH25772.1;protein_accession:AAH47504.1;protein_accession:AAM09024.1;protein_accession:AAQ04808.1;protein_accession:BAB14321.1;protein_accession:BAB47505.2;protein_accession:BAB56104.1;protein_accession:CAD28534.1;prote…	119114	Protein	EHMT1	EC 2.1.1.-;EC 2.1.1.43;EHMT1;Eu-HMTase1;Euchromatic histone-lysine N-methyltransferase 1;EUHMTASE1;G9a-like protein 1;GLP;GLP1;H3-K9-HMTase 5;Histone H3-K9 methyltransferase 5;Histone-lysine N-methyltransferase EHMT1;KIAA1876;KMT1D;Lysine N-methyltransferase 1D;bA188C12.1;euchromatic histone lysine methyltransferase 1;euchromatic histone lysine n-methyltransferase 1;FP13812;	SWISSPROT_AC:Q9H9B1;SWISSPROT_ID:EHMT1_HUMAN;EMBL:AB028932;EMBL:AB058779;EMBL:AK022941;EMBL:AL590627;EMBL:AL611925;EMBL:AL713772;EMBL:AY083210;EMBL:BC011608;EMBL:BC047504;RefSeq:NP_001138999.1;RefSeq:NP_079033.4;ProteinModelPortal:Q9H9B1;STRING:9606.ENSP00000417980;SWISSPROT_AC_OLD:B1AQ58;SWISSPROT_AC_OLD:B1AQ59;SWISSPROT_AC_OLD:Q86X08;SWISSPROT_AC_OLD:Q8TCN7;SWISSPROT_AC_OLD:Q96F53;SWISSPROT_AC_…
58017	EPCAM --> EPCAM	Expression	GeneID:4072;		4343120	Gene	EPCAM	DIAR5;EGP-2;EGP314;EGP40;EPCAM;epithelial cell adhesion molecule;ESA;HNPCC8;KS1/4;KSA;M4S1;MIC18;MK-1;TACSTD1;TROP1;adenocarcinoma associated antigen;Adenocarcinoma-associated antigen;antigen ks1/4;CD326 antigen;cell adhesion molecule epithelial;Cell surface glycoprotein Trop-1;cell-surface antigen epithelial;EGP;egp 40;egp of the type 2;egp-314;egp-40;egp2;Ep-CAM;Epithelial cell surface antigen;…	SWISSPROT_AC:P16422;SWISSPROT_ID:EPCAM_HUMAN;GeneID:4072;Ensembl:ENSG00000119888;HGNC:HGNC:11529;MIM:185535;Vega:OTTHUMG00000128853;protein_accession:AAA35723.1;protein_accession:AAA35861.1;protein_accession:AAA36151.1;protein_accession:AAA59543.1;protein_accession:AAB00775.1;protein_accession:AAH14785.1;protein_accession:AAY15095.1;protein_accession:ABM82264.1;protein_accession:ABM85446.1;protei…	123679	Protein	EPCAM	Adenocarcinoma-associated antigen;CD326 antigen;Cell surface glycoprotein Trop-1;EGP;EGP314;Ep-CAM;EPCAM;Epithelial cell adhesion molecule;Epithelial cell surface antigen;Epithelial glycoprotein;Epithelial glycoprotein 314;GA733-2;hEGP314;KS 1/4 antigen;KSA;M1S2;M4S1;Major gastrointestinal tumor-associated protein GA733-2;MIC18;TACSTD1;TROP1;Tumor-associated calcium signal transducer 1;adenocarci…	SWISSPROT_AC:P16422;SWISSPROT_ID:EPCAM_HUMAN;EMBL:AC079775;EMBL:BC014785;EMBL:CH471053;EMBL:CR542259;EMBL:CR542283;EMBL:M26481;EMBL:M32306;EMBL:M32325;EMBL:M33011;EMBL:M93029;EMBL:M93030;EMBL:M93031;EMBL:M93032;EMBL:M93033;EMBL:M93034;EMBL:M93035;EMBL:M93036;EMBL:X14758;RefSeq:NP_002345.2;ProteinModelPortal:P16422;STRING:9606.ENSP00000263735;SWISSPROT_AC_OLD:P18180;SWISSPROT_AC_OLD:Q6FG26;SWISSPR…
60145	EXT1 --> EXT1	Expression	GeneID:2131;		4341520	Gene	EXT1	exostosin glycosyltransferase 1;EXT;EXT1;LGCR;LGS;TRPS2;TTV;EC 2.4.1.224;EC 2.4.1.225;Exostosin-1;ext 1;ext i;ext-1;Glucuronosyl-N-acetylglucosaminyl-proteoglycan/N-acetylglucosaminyl-proteoglycan 4-alpha-N-acetylglucosaminyltransferase;Multiple exostoses protein 1;Putative tumor suppressor protein EXT1;	SWISSPROT_AC:Q16394;SWISSPROT_ID:EXT1_HUMAN;GeneID:2131;Ensembl:ENSG00000182197;HGNC:HGNC:3512;MIM:608177;Vega:OTTHUMG00000059718;protein_accession:AAB62283.1;protein_accession:AAC51154.1;protein_accession:AAH01174.1;protein_accession:ABM82794.1;protein_accession:ABM85982.1;protein_accession:ADI56520.1;protein_accession:AGT15863.1;protein_accession:AGV77097.1;protein_accession:AHB20150.1;protein_…	128050	Protein	EXT1	EC 2.4.1.224;EC 2.4.1.225;Exostosin-1;EXT1;Glucuronosyl-N-acetylglucosaminyl-proteoglycan/N-acetylglucosaminyl-proteoglycan 4-alpha-N-acetylglucosaminyltransferase;Multiple exostoses protein 1;Putative tumor suppressor protein EXT1;exostosin glycosyltransferase 1;EXT;ext 1;ext i;ext-1;LGCR;LGS;TRPS2;TTV;	SWISSPROT_AC:Q16394;SWISSPROT_ID:EXT1_HUMAN;EMBL:AK313129;EMBL:BC001174;EMBL:CH471060;EMBL:S79639;EMBL:U70539;RefSeq:NP_000118.2;ProteinModelPortal:Q16394;STRING:9606.ENSP00000367446;SWISSPROT_AC_OLD:B2R7V2;SWISSPROT_AC_OLD:Q9BVI9;SMR:Q16394;GeneID:2131;KEGG:hsa:2131;eggNOG:ENOG410XTFH;eggNOG:KOG1021;UniGene:Hs.492618;GO:GO:0000139;GO:GO:0001501;GO:GO:0001503;GO:GO:0005783;GO:GO:0005789;GO:GO:000…
63790	FGF2 --> bFGF	Expression	GeneID:2247;		4341617	Gene	FGF2	BFGF;FGF-2;FGF2;FGFB;fibroblast growth factor 2;HBGF-2;Basic fibroblast growth factor;basic fibroblast growth-factor;basic fibroblast-growth factor;basic fibroblast-growth-factor;basic-fibroblast growth factor;basic-fibroblast-growth-factor;bfgf-isoform;bfgf-type;factor basic fibroblast growth;factor of basic fibroblast growth;factor-basic fibroblast growth;fgf -2;fgf 2;fgf beta;fgf type 2;fgf- 2…	SWISSPROT_AC:P09038;SWISSPROT_ID:FGF2_HUMAN;GeneID:2247;Ensembl:ENSG00000138685;HGNC:HGNC:3676;MIM:134920;Vega:OTTHUMG00000039506;protein_accession:AAA52448.1;protein_accession:AAA52531.1;protein_accession:AAA52532.1;protein_accession:AAA52533.1;protein_accession:AAA52534.1;protein_accession:AAB21432.2;protein_accession:AAD13853.1;protein_accession:AAI66646.1;protein_accession:AAV70487.1;protein_…	135766	Protein	bFGF	Basic fibroblast growth factor;bFGF;FGF-2;FGF2;FGFB;Fibroblast growth factor 2;HBGF-2;Heparin-binding growth factor 2;basic fibroblast growth-factor;basic fibroblast-growth factor;basic fibroblast-growth-factor;basic-fibroblast growth factor;basic-fibroblast-growth-factor;bfgf-isoform;bfgf-type;factor basic fibroblast growth;factor of basic fibroblast growth;factor-basic fibroblast growth;fgf -2;…	SWISSPROT_AC:P09038;SWISSPROT_ID:FGF2_HUMAN;EMBL:AB451321;EMBL:AB451450;EMBL:AC021205;EMBL:AY820133;EMBL:CH471056;EMBL:EF506888;EMBL:J04513;EMBL:M17599;EMBL:M27968;EMBL:S47380;EMBL:S81809;EMBL:X04431;EMBL:X04432;EMBL:X04433;EMBL:Y13468;RefSeq:NP_001997.5;ProteinModelPortal:P09038;STRING:9606.ENSP00000264498;SWISSPROT_AC_OLD:A4LBB8;SWISSPROT_AC_OLD:O00527;SWISSPROT_AC_OLD:P78443;SWISSPROT_AC_OLD:Q…
65001	FLNA --> FLNA	Expression	GeneID:2316;		4341680	Gene	FLNA	ABP-280;ABPX;CSBS;CVD1;filamin A;FLN;FLN-A;FLN1;FLNA;FMD;MNS;NHBP;OPD;OPD1;OPD2;XLVD;XMVD;abp 280;abp280;actin binding protein 280;actin binding protein-280;Actin-binding protein 280;actin-binding protein of 280;actin-binding protein-280;Alpha-filamin;cvd type 1;cvd-1;cvd-i;endothelial actin binding protein;Endothelial actin-binding protein;filamin 1;Filamin-1;Filamin-A;filamina;fmd-type;Non-musc…	SWISSPROT_AC:P21333;SWISSPROT_ID:FLNA_HUMAN;GeneID:2316;Ensembl:ENSG00000196924;HGNC:HGNC:3754;MIM:300017;Vega:OTTHUMG00000022712;protein_accession:AAA92644.1;protein_accession:AAH14654.1;protein_accession:AAH41179.1;protein_accession:AAH67111.1;protein_accession:AAI09290.3;protein_accession:ADU87644.1;protein_accession:AIG59194.1;protein_accession:BAB84874.1;protein_accession:BAC03408.3;protein_…	138629	Protein	FLNA	ABP-280;Actin-binding protein 280;Alpha-filamin;Endothelial actin-binding protein;Filamin-1;Filamin-A;FLN;FLN-A;FLN1;FLNA;Non-muscle filamin;abp 280;abp280;ABPX;actin binding protein 280;actin binding protein-280;actin-binding protein of 280;actin-binding protein-280;CSBS;cvd type 1;cvd-1;cvd-i;CVD1;endothelial actin binding protein;filamin 1;filamin A;filamina;FMD;fmd-type;MNS;NHBP;OPD;opd i;opd…	SWISSPROT_AC:P21333;SWISSPROT_ID:FLNA_HUMAN;EMBL:AB593010;EMBL:AK090427;EMBL:BX664723;EMBL:BX936346;EMBL:CH471172;EMBL:GU727643;EMBL:L44140;EMBL:X53416;EMBL:X70082;EMBL:X70085;RefSeq:NP_001104026.1;RefSeq:NP_001447.2;ProteinModelPortal:P21333;STRING:9606.ENSP00000358866;SWISSPROT_AC_OLD:E9KL45;SWISSPROT_AC_OLD:Q5HY53;SWISSPROT_AC_OLD:Q5HY55;SWISSPROT_AC_OLD:Q8NF52;SMR:P21333;GeneID:2316;KEGG:hsa:…
67892	G6PC --> Glucose-6-phosphatase	Expression	GeneID:2538;		4341873	Gene	G6PC	G6Pase;G6PC;G6PC1;G6PT;glucose-6-phosphatase catalytic subunit;GSD1;GSD1a;EC 3.1.3.9;G-6-Pase;g6 pase;g6-pase;G6Pase-alpha;glucose 6 phosphatase;glucose 6-phosphatase;glucose 6-phosphatase - a;glucose- 6-phosphatase;glucose-6 phosphatase;glucose-6- phosphatase;Glucose-6-phosphatase;Glucose-6-phosphatase alpha;glucose-6-phosphatase-a;glucose6 phosphatase;glucose6-phosphatase;gsd 1;gsd i;gsd type 1…	SWISSPROT_AC:P35575;SWISSPROT_ID:G6PC_HUMAN;GeneID:2538;Ensembl:ENSG00000131482;HGNC:HGNC:4056;MIM:613742;Vega:OTTHUMG00000180657;protein_accession:AAA16222.1;protein_accession:AAD11621.1;protein_accession:AAI30479.1;protein_accession:AAI36370.1;protein_accession:ADR83154.1;protein_accession:BAG36695.1;protein_accession:BAG64735.1;protein_accession:CAA65638.1;protein_accession:EAW60901.1;protein_…	145658	Protein	Glucose-6-phosphatase	EC 3.1.3.9;G-6-Pase;G6Pase;G6Pase-alpha;G6PC;G6PT;Glucose-6-phosphatase;Glucose-6-phosphatase alpha;g6 pase;g6-pase;G6PC1;glucose 6 phosphatase;glucose 6-phosphatase;glucose 6-phosphatase - a;glucose- 6-phosphatase;glucose-6 phosphatase;glucose-6- phosphatase;glucose-6-phosphatase catalytic subunit;glucose-6-phosphatase-a;glucose6 phosphatase;glucose6-phosphatase;gsd 1;gsd i;gsd type 1;gsd type i…	SWISSPROT_AC:P35575;SWISSPROT_ID:G6PC_HUMAN;EMBL:AC016889;EMBL:AK303771;EMBL:AK313982;EMBL:BC130478;EMBL:BC136369;EMBL:U01120;RefSeq:NP_000142.2;RefSeq:NP_001257326.1;ProteinModelPortal:P35575;STRING:9606.ENSP00000253801;SWISSPROT_AC_OLD:A1L4C0;SWISSPROT_AC_OLD:B4E1C3;SWISSPROT_AC_OLD:K7EL82;GeneID:2538;KEGG:hsa:2538;PIR:A48251;eggNOG:ENOG410IDXG;eggNOG:ENOG4110AJ7;UniGene:Hs.212293;UniGene:Hs.74…
71308	GHRHR --> GHRH receptor	Expression	GeneID:2692;		4341996	Gene	GHRHR	GHRFR;GHRHR;GRFR;growth hormone releasing hormone receptor;IGHD1B;GHRH receptor;ghrh-receptor;GRF receptor;grf-receptor;growth hormone releasing factor receptor;growth hormone releasing-hormone receptor;Growth hormone-releasing factor receptor;Growth hormone-releasing hormone receptor;growth-hormone-releasing hormone receptor;receptor of growth hormone releasing hormone;receptor of growth hormone…	SWISSPROT_AC:Q02643;SWISSPROT_ID:GHRHR_HUMAN;GeneID:2692;Ensembl:ENSG00000106128;HGNC:HGNC:4266;MIM:139191;Vega:OTTHUMG00000152801;protein_accession:AAA35890.1;protein_accession:AAA58619.1;protein_accession:AAB18630.1;protein_accession:AAB18631.1;protein_accession:AAB18632.1;protein_accession:AAB37758.1;protein_accession:AAC23789.1;protein_accession:AAD14318.1;protein_accession:AAG15368.1;protein…	154521	Protein	GHRH receptor	GHRH receptor;GHRHR;GRF receptor;GRFR;Growth hormone-releasing factor receptor;Growth hormone-releasing hormone receptor;GHRFR;ghrh-receptor;grf-receptor;growth hormone releasing factor receptor;growth hormone releasing hormone receptor;growth hormone releasing-hormone receptor;growth-hormone-releasing hormone receptor;IGHD1B;receptor of growth hormone releasing hormone;receptor of growth hormone…	SWISSPROT_AC:Q02643;SWISSPROT_ID:GHRHR_HUMAN;EMBL:AB065701;EMBL:AC005155;EMBL:AY557192;EMBL:L01406;EMBL:L09237;EMBL:U42222;EMBL:U42223;EMBL:U42224;EMBL:U42225;RefSeq:NP_000814.2;ProteinModelPortal:Q02643;STRING:9606.ENSP00000320180;SWISSPROT_AC_OLD:Q99863;SMR:Q02643;GeneID:2692;KEGG:hsa:2692;PIR:A45363;eggNOG:ENOG410XRS2;eggNOG:KOG4564;UniGene:Hs.733003;UniGene:Hs.767;GO:GO:0004930;GO:GO:0005637;…
72788	GLP1R --> GLP-1 receptor	Expression	GeneID:2740;		4342034	Gene	GLP1R	GLP-1;GLP-1-R;GLP-1R;GLP1R;glucagon like peptide 1 receptor;glp- 1 r;glp- 1 receptor;glp-1 r;GLP-1 receptor;glp-1 the receptor;glp-1-receptor;glp-i receptor;glp1 receptor;glp1-r;glucagon like peptide-1 receptor;glucagon like-peptide 1 receptor;glucagon like-peptide-1 receptor;glucagon receptor like peptide-1;glucagon- like peptide-1 receptor;Glucagon-like peptide 1 receptor;glucagon-like peptide …	SWISSPROT_AC:P43220;SWISSPROT_ID:GLP1R_HUMAN;GeneID:2740;Ensembl:ENSG00000112164;HGNC:HGNC:4324;MIM:138032;Vega:OTTHUMG00000014638;protein_accession:AAA03614.1;protein_accession:AAA17021.1;protein_accession:AAA62471.1;protein_accession:AAA63787.1;protein_accession:AAB64013.1;protein_accession:AAC50050.1;protein_accession:AAI11844.1;protein_accession:AAI12127.1;protein_accession:AAI13494.1;protein…	158985	Protein	GLP-1 receptor	GLP-1 receptor;GLP-1-R;GLP-1R;GLP1R;Glucagon-like peptide 1 receptor;glp- 1 r;glp- 1 receptor;GLP-1;glp-1 r;glp-1 the receptor;glp-1-receptor;glp-i receptor;glp1 receptor;glp1-r;glucagon like peptide 1 receptor;glucagon like peptide-1 receptor;glucagon like-peptide 1 receptor;glucagon like-peptide-1 receptor;glucagon receptor like peptide-1;glucagon- like peptide-1 receptor;glucagon-like peptide …	SWISSPROT_AC:P43220;SWISSPROT_ID:GLP1R_HUMAN;EMBL:AB065685;EMBL:AL035690;EMBL:AY439112;EMBL:BC112126;EMBL:BC113493;EMBL:L23503;EMBL:U01104;EMBL:U01156;EMBL:U01157;EMBL:U10037;EMBL:U66062;RefSeq:NP_002053.3;ProteinModelPortal:P43220;STRING:9606.ENSP00000362353;SWISSPROT_AC_OLD:Q2M229;SWISSPROT_AC_OLD:Q99669;SMR:P43220;GeneID:2740;KEGG:hsa:2740;PIR:I84494;PIR:S71624;eggNOG:ENOG410XRS2;eggNOG:KOG456…
73308	GCG --> GCG	Expression	GeneID:2641;		4341954	Gene	GCG	GCG;GLP1;GLP2;glucagon;GRPP;GLUC;	SWISSPROT_AC:P01275;SWISSPROT_ID:GLUC_HUMAN;GeneID:2641;Ensembl:ENSG00000115263;HGNC:HGNC:4191;MIM:138030;Vega:OTTHUMG00000153892;protein_accession:AAA52567.1;protein_accession:AAH05278.1;protein_accession:AAP35459.1;protein_accession:AAY24204.1;protein_accession:ABM83447.1;protein_accession:ABM86658.1;protein_accession:CAA24759.1;protein_accession:CAA27627.1;protein_accession:EAX11356.1;protein_…	160443	Protein	GCG	GCG;GLUC;Glucagon;GLP1;GLP2;GRPP;	SWISSPROT_AC:P01275;SWISSPROT_ID:GLUC_HUMAN;EMBL:AC007750;EMBL:BC005278;EMBL:BT006813;EMBL:J04040;EMBL:V01515;EMBL:X03991;RefSeq:NP_002045.1;ProteinModelPortal:P01275;STRING:9606.ENSP00000387662;SWISSPROT_AC_OLD:A6NN65;SWISSPROT_AC_OLD:Q53TP6;SMR:P01275;GeneID:2641;KEGG:hsa:2641;PIR:A24377;eggNOG:ENOG410IKZ8;eggNOG:ENOG4111VKC;UniGene:Hs.516494;UniGene:Hs.741174;GO:GO:0005102;GO:GO:0005179;GO:GO:…
76138	GRP --> Gastrin-releasing peptide	Expression	GeneID:2922;		4342200	Gene	GRP	BN;gastrin releasing peptide;GRP;GRP-10;preproGRP;proGRP;gastrin releasing-peptide;gastrin- releasing peptide;Gastrin-releasing peptide;gastrin-releasing-peptide;grp-type;peptide gastrin releasing;peptide gastrin-releasing;	SWISSPROT_AC:P07492;SWISSPROT_ID:GRP_HUMAN;GeneID:2922;Ensembl:ENSG00000134443;HGNC:HGNC:4605;MIM:137260;Vega:OTTHUMG00000132760;protein_accession:AAA52610.1;protein_accession:AAA52611.1;protein_accession:AAA52612.1;protein_accession:AAA52613.1;protein_accession:AAD13990.1;protein_accession:AAD14116.1;protein_accession:AAH04488.1;protein_accession:AAP35449.1;protein_accession:ABM84377.1;protein_a…	167395	Protein	Gastrin-releasing peptide	Gastrin-releasing peptide;GRP;BN;gastrin releasing peptide;gastrin releasing-peptide;gastrin- releasing peptide;gastrin-releasing-peptide;GRP-10;grp-type;peptide gastrin releasing;peptide gastrin-releasing;preproGRP;proGRP;	SWISSPROT_AC:P07492;SWISSPROT_ID:GRP_HUMAN;EMBL:AC067859;EMBL:BC004488;EMBL:BT006803;EMBL:CH471096;EMBL:K02054;EMBL:M12511;EMBL:M12512;EMBL:M12550;RefSeq:NP_001012530.1;RefSeq:NP_001012531.1;RefSeq:NP_002082.2;ProteinModelPortal:P07492;STRING:9606.ENSP00000256857;SWISSPROT_AC_OLD:P07491;SWISSPROT_AC_OLD:P81553;SWISSPROT_AC_OLD:Q14454;SWISSPROT_AC_OLD:Q53YA0;SWISSPROT_AC_OLD:Q9BSY7;SMR:P07492;Gene…
84745	GCK --> Glucokinase	Expression	GeneID:2645;		4341958	Gene	GCK	FGQTL3;GCK;GK;GLK;glucokinase;HHF3;HK4;HKIV;HXKP;LGLK;MODY2;EC 2.7.1.2;hexokinase 4;hexokinase iv;Hexokinase type IV;Hexokinase-4;Hexokinase-D;hexokinase-iv;hhf 3;HK IV;hk-4;hk-iv;HXK4;mody 2;mody subtype 2;mody type 2;mody-2;	SWISSPROT_AC:P35557;SWISSPROT_ID:HXK4_HUMAN;GeneID:2645;Ensembl:ENSG00000106633;HGNC:HGNC:4195;MIM:138079;Vega:OTTHUMG00000022903;protein_accession:AAA51824.1;protein_accession:AAA52562.1;protein_accession:AAB59563.1;protein_accession:AAB97680.1;protein_accession:AAH01890.1;protein_accession:AAP35711.1;protein_accession:ABM84761.1;protein_accession:ABS31137.1;protein_accession:AGA96145.1;protein_…	191606	Protein	Glucokinase	EC 2.7.1.2;GCK;Glucokinase;Hexokinase type IV;Hexokinase-4;Hexokinase-D;HK IV;HK4;HXK4;FGQTL3;GK;GLK;hexokinase 4;hexokinase iv;hexokinase-iv;hhf 3;HHF3;hk-4;hk-iv;HKIV;HXKP;LGLK;mody 2;mody subtype 2;mody type 2;mody-2;MODY2;	SWISSPROT_AC:P35557;SWISSPROT_ID:HXK4_HUMAN;EMBL:AF041012;EMBL:AF041013;EMBL:AF041014;EMBL:AF041015;EMBL:AF041016;EMBL:AF041017;EMBL:AF041018;EMBL:AF041019;EMBL:AF041020;EMBL:AF041021;EMBL:AF041022;EMBL:AK122876;EMBL:BC001890;EMBL:CH236960;EMBL:CH471128;EMBL:M69051;EMBL:M88011;EMBL:M90298;EMBL:M90299;RefSeq:NP_000153.1;RefSeq:NP_277042.1;RefSeq:NP_277043.1;ProteinModelPortal:P35557;STRING:9606.EN…
84823	FAM126A --> FAM126A	Expression	GeneID:84668;		4356075	Gene	FAM126A	DRCTNNB1A;FAM126A;family with sequence similarity 126 member A;HCC;HLD5;HYCC1;Down-regulated by CTNNB1 protein A;fam126a protein;hcc--an;hcc-an;hcc-type;HYCCI;Hyccin;Protein FAM126A;	SWISSPROT_AC:Q9BYI3;SWISSPROT_ID:HYCCI_HUMAN;GeneID:84668;Ensembl:ENSG00000122591;HGNC:HGNC:24587;MIM:610531;Vega:OTTHUMG00000128435;protein_accession:AAH18710.1;protein_accession:AAS01991.1;protein_accession:AAS07519.1;protein_accession:ABM82624.1;protein_accession:ABM86267.1;protein_accession:ALQ34266.1;protein_accession:ALQ34267.1;protein_accession:ALQ34268.1;protein_accession:BAB39849.1;prote…	191759	Protein	FAM126A	Down-regulated by CTNNB1 protein A;DRCTNNB1A;FAM126A;HYCCI;Hyccin;Protein FAM126A;fam126a protein;family with sequence similarity 126 member A;HCC;hcc--an;hcc-an;hcc-type;HLD5;HYCC1;	SWISSPROT_AC:Q9BYI3;SWISSPROT_ID:HYCCI_HUMAN;EMBL:AB030241;EMBL:AC005682;EMBL:AC006039;EMBL:AK054887;EMBL:AK056319;EMBL:BC018710;EMBL:BX640757;EMBL:CH236948;EMBL:CH471073;EMBL:KU178808;EMBL:KU178809;RefSeq:NP_115970.2;RefSeq:XP_005249951.1;RefSeq:XP_011513891.1;ProteinModelPortal:Q9BYI3;STRING:9606.ENSP00000403396;SWISSPROT_AC_OLD:A0A024RA06;SWISSPROT_AC_OLD:A4D145;SWISSPROT_AC_OLD:B8ZZJ1;SWISSPR…
85138	IAPP --> Amylin	Expression	GeneID:3375;		4342575	Gene	IAPP	DAP;IAP;IAPP;islet amyloid polypeptide;Amylin;dap-type;Diabetes-associated peptide;iap-type;Insulinoma amyloid peptide;islet-amyloid polypeptide;polypeptide islet amyloid;	SWISSPROT_AC:P10997;SWISSPROT_ID:IAPP_HUMAN;GeneID:3375;Ensembl:ENSG00000121351;HGNC:HGNC:5329;MIM:147940;Vega:OTTHUMG00000169128;protein_accession:AAA35524.1;protein_accession:AAA35983.1;protein_accession:AAA51728.1;protein_accession:AAA52281.1;protein_accession:AAI11850.1;protein_accession:ABG27010.1;protein_accession:CAA33031.1;protein_accession:CAA33032.1;protein_accession:CAA33033.1;protein_…	192424	Protein	Amylin	Amylin;DAP;Diabetes-associated peptide;IAPP;Insulinoma amyloid peptide;Islet amyloid polypeptide;dap-type;IAP;iap-type;islet-amyloid polypeptide;polypeptide islet amyloid;	SWISSPROT_AC:P10997;SWISSPROT_ID:IAPP_HUMAN;EMBL:CH471094;EMBL:DQ516082;EMBL:J04422;EMBL:M21785;EMBL:M26650;EMBL:M27503;EMBL:X13859;EMBL:X14902;EMBL:X14903;EMBL:X14904;EMBL:X14905;EMBL:X52818;EMBL:X52819;EMBL:X55634;EMBL:X56030;EMBL:X68830;RefSeq:NP_000406.1;RefSeq:NP_001316130.1;ProteinModelPortal:P10997;STRING:9606.ENSP00000240652;SWISSPROT_AC_OLD:Q0ZD87;SWISSPROT_AC_OLD:Q14598;SMR:P10997;GeneI…
85162	IGFBP1 --> IGFBP-1	Expression	GeneID:3484;		4342655	Gene	IGFBP1	AFBP;hIGFBP-1;IBP1;IGF-BP25;IGFBP1;insulin like growth factor binding protein 1;PP12;higfbp1;IBP-1;igf binding protein -1;igf binding protein 1;igf binding protein i;igf binding protein type 1;igf binding protein-1;igf binding protein-i;IGF-binding protein 1;igf-binding protein i;igf-binding protein-1;igf-binding protein-i;igf-binding-protein-1;igf-bp 25;igfbp -1;igfbp 1;igfbp's 1;igfbp's i;igfbp…	SWISSPROT_AC:P08833;SWISSPROT_ID:IBP1_HUMAN;GeneID:3484;Ensembl:ENSG00000146678;HGNC:HGNC:5469;MIM:146730;Vega:OTTHUMG00000152343;protein_accession:AAA52540.1;protein_accession:AAA52542.1;protein_accession:AAA52783.1;protein_accession:AAA52784.1;protein_accession:AAA52785.1;protein_accession:AAH35263.2;protein_accession:AAH57806.1;protein_accession:AAQ96599.1;protein_accession:AAS07553.1;protein_…	192533	Protein	IGFBP-1	IBP-1;IBP1;IGF-binding protein 1;IGFBP-1;IGFBP1;Insulin-like growth factor-binding protein 1;Placental protein 12;PP12;AFBP;hIGFBP-1;higfbp1;igf binding protein -1;igf binding protein 1;igf binding protein i;igf binding protein type 1;igf binding protein-1;igf binding protein-i;igf-binding protein i;igf-binding protein-1;igf-binding protein-i;igf-binding-protein-1;igf-bp 25;IGF-BP25;igfbp -1;igfb…	SWISSPROT_AC:P08833;SWISSPROT_ID:IBP1_HUMAN;EMBL:AY434089;EMBL:BC035263;EMBL:BT019685;EMBL:CH236958;EMBL:CH471128;EMBL:M20841;EMBL:M23592;EMBL:M23593;EMBL:M23594;EMBL:M23595;EMBL:M31145;EMBL:M59316;EMBL:M74587;EMBL:X12385;EMBL:X13405;EMBL:X15002;EMBL:Y00856;RefSeq:NP_000587.1;ProteinModelPortal:P08833;STRING:9606.ENSP00000275525;SWISSPROT_AC_OLD:A4D2F4;SWISSPROT_AC_OLD:D3DVL9;SWISSPROT_AC_OLD:Q8I…
85174	IGFBP3 --> IGFBP-3	Expression	GeneID:3486;		4342657	Gene	IGFBP3	BP-53;IBP3;IGFBP3;insulin like growth factor binding protein 3;binding protein 3-igf;binding protein-3-igf;bp -53;IBP-3;igf binding protein -3;igf binding protein 3;igf binding protein iii;igf binding protein-3;igf binding-protein 3;igf binding-protein-3;igf- binding protein 3;igf-binding protein -3;IGF-binding protein 3;igf-binding protein-3;igf-binding protein3;igf-binding-protein-3;igfbp 3;igf…	SWISSPROT_AC:P17936;SWISSPROT_ID:IBP3_HUMAN;GeneID:3486;Ensembl:ENSG00000146674;HGNC:HGNC:5472;MIM:146732;Vega:OTTHUMG00000023769;protein_accession:AAA52541.1;protein_accession:AAA52706.1;protein_accession:AAH00013.1;protein_accession:AAH18962.1;protein_accession:AAH64987.1;protein_accession:AAQ15254.1;protein_accession:AAS07554.1;protein_accession:ABB96247.1;protein_accession:ABI63363.1;protein_…	192552	Protein	IGFBP-3	IBP-3;IBP3;IGF-binding protein 3;IGFBP-3;IGFBP3;Insulin-like growth factor-binding protein 3;binding protein 3-igf;binding protein-3-igf;bp -53;BP-53;igf binding protein -3;igf binding protein 3;igf binding protein iii;igf binding protein-3;igf binding-protein 3;igf binding-protein-3;igf- binding protein 3;igf-binding protein -3;igf-binding protein-3;igf-binding protein3;igf-binding-protein-3;igf…	SWISSPROT_AC:P17936;SWISSPROT_ID:IBP3_HUMAN;EMBL:AC091524;EMBL:BC000013;EMBL:BC018962;EMBL:BC064987;EMBL:CH236958;EMBL:CH471128;EMBL:DQ301819;EMBL:M31159;EMBL:M35878;EMBL:X64875;RefSeq:NP_000589.2;RefSeq:NP_001013416.1;RefSeq:XP_016867641.1;ProteinModelPortal:P17936;STRING:9606.ENSP00000370473;SWISSPROT_AC_OLD:A4D2F5;SWISSPROT_AC_OLD:D3DVM0;SWISSPROT_AC_OLD:Q2V509;SWISSPROT_AC_OLD:Q6P1M6;SWISSPRO…
85194	IGFBP6 --> IGFBP-6	Expression	GeneID:3489;		4342660	Gene	IGFBP6	IBP6;IGFBP6;insulin like growth factor binding protein 6;IBP-6;igf binding protein 6;igf binding protein-6;IGF-binding protein 6;igf-binding protein-6;IGFBP-6;insulin-like growth factor binding protein-6;Insulin-like growth factor-binding protein 6;insulin-like growth factor-binding protein-6;insulin-like growth-factor-binding protein 6;	SWISSPROT_AC:P24592;SWISSPROT_ID:IBP6_HUMAN;GeneID:3489;Ensembl:ENSG00000167779;HGNC:HGNC:5475;MIM:146735;Vega:OTTHUMG00000169773;protein_accession:AAA88070.1;protein_accession:AAB06187.1;protein_accession:AAG37059.1;protein_accession:AAH03507.1;protein_accession:AAH05007.1;protein_accession:AAH10162.1;protein_accession:AAH11708.1;protein_accession:AAR05445.1;protein_accession:ABM83921.1;protein_…	192570	Protein	IGFBP-6	IBP-6;IBP6;IGF-binding protein 6;IGFBP-6;IGFBP6;Insulin-like growth factor-binding protein 6;igf binding protein 6;igf binding protein-6;igf-binding protein-6;insulin like growth factor binding protein 6;insulin-like growth factor binding protein-6;insulin-like growth factor-binding protein-6;insulin-like growth-factor-binding protein 6;	SWISSPROT_AC:P24592;SWISSPROT_ID:IBP6_HUMAN;EMBL:AJ006952;EMBL:AY443494;EMBL:BC003507;EMBL:BC005007;EMBL:BC010162;EMBL:BC011708;EMBL:M62402;EMBL:M69054;RefSeq:NP_002169.1;ProteinModelPortal:P24592;STRING:9606.ENSP00000301464;SWISSPROT_AC_OLD:Q14492;SMR:P24592;GeneID:3489;KEGG:hsa:3489;PIR:A39842;PIR:S05699;eggNOG:ENOG410IVZ3;eggNOG:ENOG410YQXU;UniGene:Hs.274313;GO:GO:0001558;GO:GO:0005102;GO:GO:0…
85546	IDS --> IDS	Expression	GeneID:3423;		4342618	Gene	IDS	IDS;iduronate 2-sulfatase;MPS2;SIDS;Alpha-L-iduronate sulfate sulfatase;EC 3.1.6.13;iduronate -2- sulfatase;iduronate 2 sulfatase;iduronate-2 sulfatase;Idursulfase;sids-an;	SWISSPROT_AC:P22304;SWISSPROT_ID:IDS_HUMAN;GeneID:3423;Ensembl:ENSG00000010404;HGNC:HGNC:5389;MIM:300823;Vega:OTTHUMG00000022615;protein_accession:AAA16877.1;protein_accession:AAA59192.1;protein_accession:AAA63197.1;protein_accession:AAA92014.1;protein_accession:AAB64180.1;protein_accession:AAC05984.1;protein_accession:AAC77828.1;protein_accession:AAH06170.1;protein_accession:BAG57748.1;protein_a…	193522	Protein	IDS	Alpha-L-iduronate sulfate sulfatase;EC 3.1.6.13;IDS;Iduronate 2-sulfatase;Idursulfase;SIDS;iduronate -2- sulfatase;iduronate 2 sulfatase;iduronate-2 sulfatase;MPS2;sids-an;	SWISSPROT_AC:P22304;SWISSPROT_ID:IDS_HUMAN;EMBL:AC233288;EMBL:AF011889;EMBL:BC006170;EMBL:CH471171;EMBL:L04578;EMBL:L04579;EMBL:L04580;EMBL:L04581;EMBL:L04582;EMBL:L04583;EMBL:L04584;EMBL:L04585;EMBL:L04586;EMBL:L13321;EMBL:L13322;EMBL:L13323;EMBL:L13324;EMBL:L13325;EMBL:L13326;EMBL:L13327;EMBL:L13328;EMBL:L13329;EMBL:L40586;EMBL:M58342;RefSeq:NP_000193.1;RefSeq:NP_001160022.1;RefSeq:NP_006114.1;…
86759	IGF1 --> IGF-I	Expression	GeneID:3479;		4342650	Gene	IGF1	IGF-I;IGF1;IGFI;insulin like growth factor 1;MGF;factor 1-insulin-like growth;factor i-insulin-like growth;factor-1-insulin-like growth;growth factor 1-insulin-like;growth factor i-insulin-like;growth factor-1-insulin-like;IBP1;insulin - like growth factor 1;insulin growth like factor 1;insulin growth like factor-i;insulin growth-like factor 1;insulin like growth factor -1;insulin like growth fac…	SWISSPROT_AC:P05019;SWISSPROT_ID:IGF1_HUMAN;GeneID:3479;Ensembl:ENSG00000017427;HGNC:HGNC:5464;MIM:147440;Vega:OTTHUMG00000149910;protein_accession:AAA52538.1;protein_accession:AAA52539.1;protein_accession:AAA52543.1;protein_accession:AAA52787.1;protein_accession:AAA52788.1;protein_accession:AAA52789.1;protein_accession:AAA52790.1;protein_accession:AAA96152.1;protein_accession:AAB21519.1;protein_…	196367	Protein	IGF-I	IBP1;IGF-I;IGF1;Insulin-like growth factor I;Mechano growth factor;MGF;Somatomedin-C;factor 1-insulin-like growth;factor i-insulin-like growth;factor-1-insulin-like growth;growth factor 1-insulin-like;growth factor i-insulin-like;growth factor-1-insulin-like;IGFI;insulin - like growth factor 1;insulin growth like factor 1;insulin growth like factor-i;insulin growth-like factor 1;insulin like grow…	SWISSPROT_AC:P05019;SWISSPROT_ID:IGF1_HUMAN;EMBL:AC010202;EMBL:AC068648;EMBL:AY260957;EMBL:BC148266;EMBL:CH471054;EMBL:M11568;EMBL:M12659;EMBL:M14153;EMBL:M14154;EMBL:M14155;EMBL:M14156;EMBL:M27544;EMBL:M37484;EMBL:X00173;EMBL:X03420;EMBL:X03421;EMBL:X03422;EMBL:X03563;EMBL:X56773;EMBL:X56774;EMBL:X57025;RefSeq:NP_000609.1;RefSeq:NP_001104754.1;RefSeq:NP_001104755.1;ProteinModelPortal:P05019;STRI…
86782	IGF2 --> IGF-II	Expression	GeneID:3481;		4342652	Gene	IGF2	C11orf43;GRDF;IGF-II;IGF2;insulin like growth factor 2;PP9974;factor 2 insulin-like growth;growth factor 2 insulin-like;insulin growth like factor ii;insulin like growth factor ii;insulin like growth factor-2;insulin like-growth factor ii;insulin- like growth factor ii;insulin-like growth factor -2;Insulin-like growth factor II;insulin-like growth factor type 2;insulin-like growth factor type ii;…	SWISSPROT_AC:P01344;SWISSPROT_ID:IGF2_HUMAN;GeneID:3481;Ensembl:ENSG00000167244;HGNC:HGNC:5466;MIM:147470;Vega:OTTHUMG00000009395;protein_accession:AAA52443.1;protein_accession:AAA52536.1;protein_accession:AAA52544.1;protein_accession:AAA52545.1;protein_accession:AAA60088.1;protein_accession:AAB34155.1;protein_accession:AAD14908.1;protein_accession:AAH00531.1;protein_accession:AAL55889.1;protein_…	196390	Protein	IGF-II	IGF-II;IGF2;Insulin-like growth factor II;Somatomedin-A;T3M-11-derived growth factor;C11orf43;factor 2 insulin-like growth;GRDF;growth factor 2 insulin-like;insulin growth like factor ii;insulin like growth factor 2;insulin like growth factor ii;insulin like growth factor-2;insulin like-growth factor ii;insulin- like growth factor ii;insulin-like growth factor -2;insulin-like growth factor type 2…	SWISSPROT_AC:P01344;SWISSPROT_ID:IGF2_HUMAN;EMBL:AC132217;EMBL:AF217977;EMBL:AF517226;EMBL:AK126688;EMBL:BC000531;EMBL:BT007013;EMBL:CH471158;EMBL:DQ104203;EMBL:HM481219;EMBL:J03242;EMBL:M17426;EMBL:M17863;EMBL:M22373;EMBL:M29645;EMBL:S77035;EMBL:X00910;EMBL:X03425;EMBL:X03426;EMBL:X03427;EMBL:X03562;EMBL:X06159;EMBL:X06160;EMBL:X06161;EMBL:X07868;RefSeq:NP_000603.1;RefSeq:NP_001007140.2;RefSeq:N…
87141	IL1B --> IL-1 beta	Expression	GeneID:3553;		4342709	Gene	IL1B	IL-1;IL1-BETA;IL1B;IL1F2;interleukin 1 beta;1 beta interleukin;1 beta-interleukin;1-beta interleukin;Catabolin;il - 1beta;il -1;il -1b;il -1beta;il 1;il 1 beta;il 1-beta;il 1b;il 1beta;il type i;il- 1;il- 1 beta;il- 1b;il- 1beta;il- i;il--1;il--1 beta;il-1 -beta;il-1 b;IL-1 beta;il-1-b;il-1-type;il-1beta;il-i;il-i beta;il-ibeta;il-type 1;interleukin - 1 beta;interleukin -1 b;interleukin -1 beta;i…	SWISSPROT_AC:P01584;SWISSPROT_ID:IL1B_HUMAN;GeneID:3553;Ensembl:ENSG00000125538;HGNC:HGNC:5992;MIM:147720;Vega:OTTHUMG00000131344;protein_accession:AAA36106.1;protein_accession:AAA59135.1;protein_accession:AAA59136.1;protein_accession:AAA74137.1;protein_accession:AAC03536.1;protein_accession:AAH08678.1;protein_accession:AAM88883.1;protein_accession:AAP35877.1;protein_accession:AAX88888.1;protein_…	197391	Protein	IL-1 beta	Catabolin;IL-1 beta;IL1B;IL1F2;Interleukin-1 beta;1 beta interleukin;1 beta-interleukin;1-beta interleukin;il - 1beta;il -1;il -1b;il -1beta;il 1;il 1 beta;il 1-beta;il 1b;il 1beta;il type i;il- 1;il- 1 beta;il- 1b;il- 1beta;il- i;il--1;il--1 beta;IL-1;il-1 -beta;il-1 b;il-1-b;il-1-type;il-1beta;il-i;il-i beta;il-ibeta;il-type 1;IL1-BETA;interleukin - 1 beta;interleukin -1 b;interleukin -1 beta;i…	SWISSPROT_AC:P01584;SWISSPROT_ID:IL1B_HUMAN;EMBL:AC079753;EMBL:AY137079;EMBL:BC008678;EMBL:BN000002;EMBL:BT007213;EMBL:CH471217;EMBL:CR407679;EMBL:K02770;EMBL:M15330;EMBL:M15840;EMBL:M54933;EMBL:X02532;EMBL:X04500;EMBL:X56087;RefSeq:NP_000567.1;ProteinModelPortal:P01584;STRING:9606.ENSP00000263341;SWISSPROT_AC_OLD:Q53X59;SWISSPROT_AC_OLD:Q53XX2;SWISSPROT_AC_OLD:Q7M4S7;SWISSPROT_AC_OLD:Q7RU01;SWIS…
88437	INS --> Insulin	Expression	GeneID:3630;		4342772	Gene	INS	IDDM;IDDM1;IDDM2;ILPR;INS;insulin;IRDN;MODY10;an-ins;iddm 1;iddm 2;iddm type 1;iddm-1;iddm-2;iddm-type;ins-type;insulin--an;insulin-chain;insulin-type;mody-x;type-insulin;	SWISSPROT_AC:P01308;SWISSPROT_ID:INS_HUMAN;GeneID:3630;Ensembl:ENSG00000254647;HGNC:HGNC:6081;MIM:176730;Vega:OTTHUMG00000009558;protein_accession:AAA59172.1;protein_accession:AAA59173.1;protein_accession:AAA59179.1;protein_accession:AAH05255.1;protein_accession:AAP35454.1;protein_accession:AAW83741.1;protein_accession:ABI63346.1;protein_accession:ABM83966.1;protein_accession:ABM87282.1;protein_a…	200308	Protein	Insulin	INS;Insulin;an-ins;IDDM;iddm 1;iddm 2;iddm type 1;iddm-1;iddm-2;iddm-type;IDDM1;IDDM2;ILPR;ins-type;insulin--an;insulin-chain;insulin-type;IRDN;mody-x;MODY10;type-insulin;	SWISSPROT_AC:P01308;SWISSPROT_ID:INS_HUMAN;EMBL:AJ009655;EMBL:AY138590;EMBL:AY899304;EMBL:BC005255;EMBL:BT006808;EMBL:CH471158;EMBL:J00265;EMBL:L15440;EMBL:M10039;EMBL:V00565;EMBL:X70508;RefSeq:NP_000198.1;RefSeq:NP_001172026.1;RefSeq:NP_001172027.1;RefSeq:NP_001278826.1;ProteinModelPortal:P01308;STRING:9606.ENSP00000250971;SWISSPROT_AC_OLD:Q5EEX2;SMR:P01308;GeneID:3630;KEGG:hsa:3630;PIR:A93222;e…
92006	KCNJ11 --> KCNJ11	Expression	GeneID:3767;		4342886	Gene	KCNJ11	BIR;HHF2;IKATP;KCNJ11;KIR6.2;MODY13;PHHI;potassium voltage-gated channel subfamily J member 11;TNDM3;ATP-sensitive inward rectifier potassium channel 11;Inward rectifier K(+) channel Kir6.2;KCJ11;kir 6.2;kir-6.2;mody 1-3;mody-1-3;mody1-3;Potassium channel, inwardly rectifying subfamily J member 11;	SWISSPROT_AC:Q14654;SWISSPROT_ID:KCJ11_HUMAN;GeneID:3767;Ensembl:ENSG00000187486;HGNC:HGNC:6257;MIM:600937;Vega:OTTHUMG00000165914;protein_accession:AAH40617.1;protein_accession:AAH64497.1;protein_accession:AAI12359.1;protein_accession:ACR44082.1;protein_accession:ACR44083.1;protein_accession:ACZ56124.1;protein_accession:AHB14393.1;protein_accession:AHB14394.1;protein_accession:AHB14395.1;protein…	208975	Protein	KCNJ11	ATP-sensitive inward rectifier potassium channel 11;IKATP;Inward rectifier K(+) channel Kir6.2;KCJ11;KCNJ11;Potassium channel, inwardly rectifying subfamily J member 11;BIR;HHF2;kir 6.2;kir-6.2;KIR6.2;mody 1-3;mody-1-3;mody1-3;MODY13;PHHI;potassium voltage-gated channel subfamily J member 11;TNDM3;	SWISSPROT_AC:Q14654;SWISSPROT_ID:KCJ11_HUMAN;EMBL:AC124798;EMBL:AK301550;EMBL:BC040617;EMBL:BC064497;EMBL:BC112358;EMBL:D50582;RefSeq:NP_001159762.1;ProteinModelPortal:Q14654;STRING:9606.ENSP00000345708;SWISSPROT_AC_OLD:B4DWI4;SWISSPROT_AC_OLD:E9PNK0;SWISSPROT_AC_OLD:Q2M1H7;SWISSPROT_AC_OLD:Q58EX3;SWISSPROT_AC_OLD:Q8IW96;SMR:Q14654;GeneID:3767;KEGG:hsa:3767;PIR:A57616;eggNOG:ENOG410XQ62;eggNOG:KO…
94836	KRIT1 --> CCM1	Expression	GeneID:889;		4340524	Gene	KRIT1	CAM;CCM1;KRIT1;KRIT1, ankyrin repeat containing;cam--an;cam-type;ccm 1;ccm type 1;ccm-1;ccm-i;Cerebral cavernous malformations 1 protein;Krev interaction trapped 1;Krev interaction trapped protein 1;krev interaction trapped-1;krev interaction-trapped 1;krit 1;krit-1;	SWISSPROT_AC:O00522;SWISSPROT_ID:KRIT1_HUMAN;GeneID:889;Ensembl:ENSG00000001631;HGNC:HGNC:1573;MIM:604214;Vega:OTTHUMG00000131187;protein_accession:AAB58582.1;protein_accession:AAC01535.1;protein_accession:AAG10220.2;protein_accession:AAG47774.1;protein_accession:AAH94684.1;protein_accession:AAM19465.1;protein_accession:AAQ94072.1;protein_accession:AAQ94073.1;protein_accession:AAQ94074.1;protein_…	215035	Protein	CCM1	CCM1;Cerebral cavernous malformations 1 protein;Krev interaction trapped 1;Krev interaction trapped protein 1;KRIT1;CAM;cam--an;cam-type;ccm 1;ccm type 1;ccm-1;ccm-i;krev interaction trapped-1;krev interaction-trapped 1;krit 1;krit-1;KRIT1, ankyrin repeat containing;	SWISSPROT_AC:O00522;SWISSPROT_ID:KRIT1_HUMAN;EMBL:AC000120;EMBL:AF296765;EMBL:AF310133;EMBL:AF388384;EMBL:AJ294850;EMBL:AK055305;EMBL:AY380057;EMBL:AY993945;EMBL:BC094684;EMBL:BC098442;EMBL:U90268;EMBL:U90269;RefSeq:NP_001013424.1;RefSeq:NP_004903.2;RefSeq:NP_919436.1;RefSeq:NP_919437.1;RefSeq:NP_919438.1;RefSeq:XP_005250717.1;RefSeq:XP_005250719.1;RefSeq:XP_005250722.1;RefSeq:XP_005250723.1;RefS…
97632	LGMN --> Legumain	Expression	GeneID:5641;		4344341	Gene	LGMN	AEP;legumain;LGMN;LGMN1;PRSC1;Asparaginyl endopeptidase;EC 3.4.22.34;legumain-type;Protease, cysteine 1;prsc-1;	SWISSPROT_AC:Q99538;SWISSPROT_ID:LGMN_HUMAN;GeneID:5641;Ensembl:ENSG00000100600;HGNC:HGNC:9472;MIM:602620;Vega:OTTHUMG00000171199;protein_accession:AAH03061.1;protein_accession:AAH13678.1;protein_accession:ABM82810.1;protein_accession:ABM85996.1;protein_accession:ABM85997.1;protein_accession:ABW03452.1;protein_accession:BAA09530.1;protein_accession:BAF84223.1;protein_accession:BAF84249.1;protein_…	222785	Protein	Legumain	Asparaginyl endopeptidase;EC 3.4.22.34;Legumain;LGMN;Protease, cysteine 1;PRSC1;AEP;legumain-type;LGMN1;prsc-1;	SWISSPROT_AC:Q99538;SWISSPROT_ID:LGMN_HUMAN;EMBL:AL132987;EMBL:AL136332;EMBL:BC003061;EMBL:BX161380;EMBL:BX161422;EMBL:D55696;EMBL:Y09862;RefSeq:NP_001008530.1;RefSeq:NP_005597.3;RefSeq:XP_005267919.1;RefSeq:XP_005267920.1;RefSeq:XP_016876952.1;RefSeq:XP_016876953.1;RefSeq:XP_016876954.1;RefSeq:XP_016876955.1;RefSeq:XP_016876956.1;ProteinModelPortal:Q99538;STRING:9606.ENSP00000334052;SWISSPROT_AC…
97648	LGSN --> LGS	Expression	GeneID:51557;		4351793	Gene	LGSN	GLULD1;lengsin, lens protein with glutamine synthetase domain;LGS;LGSN;Glutamate-ammonia ligase domain-containing protein 1;Lengsin;Lens glutamine synthase-like;	SWISSPROT_AC:Q5TDP6;SWISSPROT_ID:LGSN_HUMAN;GeneID:51557;Ensembl:ENSG00000146166;HGNC:HGNC:21016;MIM:611470;Vega:OTTHUMG00000014946;protein_accession:AAF61255.1;protein_accession:AAI30367.1;protein_accession:AAI30369.1;protein_accession:ABG75902.1;protein_accession:ABG75903.1;protein_accession:EAW88493.1;protein_accession:NP_001137412.1;protein_accession:NP_057655.2;protein_accession:Q5TDP6.1;pro…	222814	Protein	LGS	GLULD1;Glutamate-ammonia ligase domain-containing protein 1;Lengsin;Lens glutamine synthase-like;LGS;LGSN;lengsin, lens protein with glutamine synthetase domain;	SWISSPROT_AC:Q5TDP6;SWISSPROT_ID:LGSN_HUMAN;EMBL:AF242388;EMBL:AL121949;EMBL:AL590456;EMBL:BC130366;EMBL:BC130368;EMBL:CH471143;EMBL:DQ682605;EMBL:DQ682606;RefSeq:NP_001137412.1;RefSeq:NP_057655.2;ProteinModelPortal:Q5TDP6;STRING:9606.ENSP00000359691;SWISSPROT_AC_OLD:A1L421;SWISSPROT_AC_OLD:Q0PVN9;SWISSPROT_AC_OLD:Q0PVP0;SWISSPROT_AC_OLD:Q9NYJ0;GeneID:51557;KEGG:hsa:51557;eggNOG:COG0174;eggNOG:KO…
100181	LRBA --> BGL	Expression	GeneID:987;		4340612	Gene	LRBA	BGL;CDC4L;CVID8;LAB300;LBA;LPS responsive beige-like anchor protein;LRBA;Beige-like protein;CDC4-like protein;lb a;lb alpha;lb-a;Lipopolysaccharide-responsive and beige-like anchor protein;lps-responsive beige-like anchor protein;	SWISSPROT_AC:P50851;SWISSPROT_ID:LRBA_HUMAN;GeneID:987;Ensembl:ENSG00000198589;HGNC:HGNC:1742;MIM:606453;Vega:OTTHUMG00000161443;protein_accession:AAB09603.1;protein_accession:AAG48558.2;protein_accession:AAG48559.1;protein_accession:AAH12535.2;protein_accession:AAH64834.1;protein_accession:AAM53530.1;protein_accession:AAP35844.1;protein_accession:AAY40973.1;protein_accession:AAY40984.1;protein_a…	229633	Protein	BGL	Beige-like protein;BGL;CDC4-like protein;CDC4L;LBA;Lipopolysaccharide-responsive and beige-like anchor protein;LRBA;CVID8;LAB300;lb a;lb alpha;lb-a;LPS responsive beige-like anchor protein;lps-responsive beige-like anchor protein;	SWISSPROT_AC:P50851;SWISSPROT_ID:LRBA_HUMAN;EMBL:AC092544;EMBL:AC092612;EMBL:AC093748;EMBL:AC097373;EMBL:AC104796;EMBL:AC110813;EMBL:AF216648;EMBL:AF217149;EMBL:AF467287;EMBL:M83822;RefSeq:NP_001186211.2;RefSeq:NP_006717.2;RefSeq:XP_011530736.1;ProteinModelPortal:P50851;STRING:9606.ENSP00000349629;SWISSPROT_AC_OLD:Q4W5J4;SWISSPROT_AC_OLD:Q4W5L6;SWISSPROT_AC_OLD:Q8NFQ0;SWISSPROT_AC_OLD:Q9H2U3;SWIS…
101879	MAP4K2 --> GCK	Expression	GeneID:5871;		4344515	Gene	MAP4K2	BL44;GCK;MAP4K2;mitogen-activated protein kinase kinase kinase kinase 2;RAB8IP;B lymphocyte serine/threonine-protein kinase;EC 2.7.11.1;GC kinase;gc-kinase;Germinal center kinase;kinase gc;kinase germinal center;kinase of the germinal center;kinase-gc;M4K2;MAPK/ERK kinase kinase kinase 2;MEK kinase kinase 2;MEKKK 2;rab8 interacting protein;Rab8-interacting protein;	SWISSPROT_AC:Q12851;SWISSPROT_ID:M4K2_HUMAN;GeneID:5871;Ensembl:ENSG00000168067;HGNC:HGNC:6864;MIM:603166;Vega:OTTHUMG00000045328;protein_accession:AAA20968.1;protein_accession:AAH47865.1;protein_accession:BAG60619.1;protein_accession:BAG65303.1;protein_accession:EAW74299.1;protein_accession:EAW74300.1;protein_accession:EAW74301.1;protein_accession:EAW74302.1;protein_accession:NP_001294919.1;prot…	233374	Protein	GCK	B lymphocyte serine/threonine-protein kinase;EC 2.7.11.1;GC kinase;GCK;Germinal center kinase;M4K2;MAP4K2;MAPK/ERK kinase kinase kinase 2;MEK kinase kinase 2;MEKKK 2;Mitogen-activated protein kinase kinase kinase kinase 2;Rab8-interacting protein;RAB8IP;BL44;gc-kinase;kinase gc;kinase germinal center;kinase of the germinal center;kinase-gc;rab8 interacting protein;	SWISSPROT_AC:Q12851;SWISSPROT_ID:M4K2_HUMAN;EMBL:AP001462;EMBL:BC047865;EMBL:CH471076;EMBL:U07349;RefSeq:NP_001294919.1;RefSeq:NP_004570.2;ProteinModelPortal:Q12851;STRING:9606.ENSP00000294066;SWISSPROT_AC_OLD:Q86VU3;SMR:Q12851;GeneID:5871;KEGG:hsa:5871;PIR:A53714;eggNOG:ENOG410XP9G;eggNOG:KOG0576;UniGene:Hs.534341;GO:GO:0000139;GO:GO:0004674;GO:GO:0004702;GO:GO:0005524;GO:GO:0006468;GO:GO:000690…
103334	MBOAT4 --> GOAT	Expression	GeneID:619373;		4366237	Gene	MBOAT4	FKSG89;GOAT;MBOAT4;membrane bound O-acyltransferase domain containing 4;OACT4;EC 2.3.1.-;Ghrelin O-acyltransferase;ghrelin-o-acyltransferase;goat-type;MBOA4;Membrane-bound O-acyltransferase domain-containing protein 4;O-acyltransferase domain-containing protein 4;o-acyltransferase-ghrelin;	SWISSPROT_AC:Q96T53;SWISSPROT_ID:MBOA4_HUMAN;GeneID:619373;Ensembl:ENSG00000177669;HGNC:HGNC:32311;MIM:611940;Vega:OTTHUMG00000163824;protein_accession:AAK43717.1;protein_accession:ACB05873.2;protein_accession:ADU05472.1;protein_accession:EAW63467.1;protein_accession:NP_001094386.1;protein_accession:Q96T53.2;protein_accession:XP_016869215.1;protein_gi:1034661159;protein_gi:119583871;protein_gi:13…	236548	Protein	GOAT	EC 2.3.1.-;Ghrelin O-acyltransferase;GOAT;MBOA4;MBOAT4;Membrane-bound O-acyltransferase domain-containing protein 4;O-acyltransferase domain-containing protein 4;OACT4;FKSG89;ghrelin-o-acyltransferase;goat-type;membrane bound O-acyltransferase domain containing 4;o-acyltransferase-ghrelin;	SWISSPROT_AC:Q96T53;SWISSPROT_ID:MBOA4_HUMAN;EMBL:AC026979;EMBL:AF359269;EMBL:EU518495;RefSeq:NP_001094386.1;RefSeq:XP_016869215.1;ProteinModelPortal:Q96T53;STRING:9606.ENSP00000314196;SWISSPROT_AC_OLD:B1Q003;GeneID:619373;KEGG:hsa:619373;eggNOG:COG5202;eggNOG:KOG2704;UniGene:Hs.627194;GO:GO:0005789;GO:GO:0008374;GO:GO:0016412;GO:GO:0018191;GO:GO:0030176;HOGENOM:HOG000113492;OrthoDB:EOG091G07L0;C…
103466	ATF7IP --> hAM	Expression	GeneID:55729;		4352947	Gene	ATF7IP	activating transcription factor 7 interacting protein;AM;ATF-IP;ATF7IP;MCAF;MCAF1;p621;activating transcription factor 7-interacting protein;Activating transcription factor 7-interacting protein 1;am-an;am-type;ATF-interacting protein;ATF7-interacting protein;ATFa-associated modulator;hAM;ham-type;MBD1-containing chromatin-associated factor 1;	SWISSPROT_AC:Q6VMQ6;SWISSPROT_ID:MCAF1_HUMAN;GeneID:55729;Ensembl:ENSG00000171681;HGNC:HGNC:20092;MIM:613644;Vega:OTTHUMG00000168656;protein_accession:AAH37312.1;protein_accession:AAH63855.1;protein_accession:AAO91864.1;protein_accession:AAQ92978.1;protein_accession:BAA91751.1;protein_accession:BAG51349.1;protein_accession:BAG52020.1;protein_accession:BAG61328.1;protein_accession:BAG65064.1;prote…	236736	Protein	hAM	Activating transcription factor 7-interacting protein 1;ATF-interacting protein;ATF-IP;ATF7-interacting protein;ATF7IP;ATFa-associated modulator;hAM;MBD1-containing chromatin-associated factor 1;MCAF;MCAF1;P621;activating transcription factor 7 interacting protein;activating transcription factor 7-interacting protein;AM;am-an;am-type;ham-type;	SWISSPROT_AC:Q6VMQ6;SWISSPROT_ID:MCAF1_HUMAN;EMBL:AC007782;EMBL:AC008114;EMBL:AC008814;EMBL:AC124892;EMBL:AF425650;EMBL:AJ242978;EMBL:AK001001;EMBL:AK001550;EMBL:AY337596;EMBL:BC037312;EMBL:BC063855;EMBL:CH471094;RefSeq:NP_001273443.1;RefSeq:NP_001273444.1;RefSeq:NP_060649.3;RefSeq:NP_851997.1;RefSeq:XP_006719171.1;RefSeq:XP_006719172.1;RefSeq:XP_011519056.1;RefSeq:XP_011519057.1;RefSeq:XP_016875…
103477	SLC25A20 --> CAC	Expression	GeneID:788;		4340444	Gene	SLC25A20	CAC;CACT;SLC25A20;solute carrier family 25 member 20;acylcarnitine/carnitine translocase;Carnitine/acylcarnitine translocase;carnitine/acylcarnitine-translocase;MCAT;Mitochondrial carnitine/acylcarnitine carrier protein;	SWISSPROT_AC:O43772;SWISSPROT_ID:MCAT_HUMAN;GeneID:788;Ensembl:ENSG00000178537;HGNC:HGNC:1421;MIM:613698;Vega:OTTHUMG00000133538;protein_accession:AAH01689.1;protein_accession:ABM83525.1;protein_accession:ABM86754.1;protein_accession:BAG35801.1;protein_accession:BAG63207.1;protein_accession:CAA71367.1;protein_accession:CAB55356.1;protein_accession:EAW64929.1;protein_accession:NP_000378.1;protein_…	236762	Protein	CAC	CAC;CACT;Carnitine/acylcarnitine translocase;MCAT;Mitochondrial carnitine/acylcarnitine carrier protein;SLC25A20;Solute carrier family 25 member 20;acylcarnitine/carnitine translocase;carnitine/acylcarnitine-translocase;	SWISSPROT_AC:O43772;SWISSPROT_ID:MCAT_HUMAN;EMBL:AK312962;EMBL:BC001689;EMBL:Y10319;EMBL:Y17775;EMBL:Y17776;EMBL:Y17777;EMBL:Y17778;EMBL:Y17779;RefSeq:NP_000378.1;ProteinModelPortal:O43772;STRING:9606.ENSP00000326305;SWISSPROT_AC_OLD:B2R7F4;SWISSPROT_AC_OLD:Q9UIQ2;GeneID:788;KEGG:hsa:788;eggNOG:ENOG410XS86;eggNOG:KOG0758;UniGene:Hs.13845;GO:GO:0005737;GO:GO:0005739;GO:GO:0005743;GO:GO:0006853;GO:…
103949	SMCP --> SMCP	Expression	GeneID:4184;		4343216	Gene	SMCP	HSMCSGEN1;MCS;MCSP;SMCP;sperm mitochondria associated cysteine rich protein;sperm mitochondria associated cysteine-rich protein;Sperm mitochondrial-associated cysteine-rich protein;	SWISSPROT_AC:P49901;SWISSPROT_ID:MCSP_HUMAN;GeneID:4184;Ensembl:ENSG00000163206;HGNC:HGNC:6962;MIM:601148;Vega:OTTHUMG00000012452;protein_accession:AAH14593.1;protein_accession:AAH16744.1;protein_accession:ABM81714.1;protein_accession:ABM84870.1;protein_accession:AEE61030.1;protein_accession:AEE61072.1;protein_accession:BAG34957.1;protein_accession:CAA62000.1;protein_accession:CAD56487.1;protein_…	237595	Protein	SMCP	MCS;MCSP;SMCP;Sperm mitochondrial-associated cysteine-rich protein;HSMCSGEN1;sperm mitochondria associated cysteine rich protein;sperm mitochondria associated cysteine-rich protein;	SWISSPROT_AC:P49901;SWISSPROT_ID:MCSP_HUMAN;EMBL:BC014593;EMBL:BC016744;EMBL:X89960;EMBL:X89961;RefSeq:NP_109588.2;ProteinModelPortal:P49901;STRING:9606.ENSP00000357754;SWISSPROT_AC_OLD:Q96A42;GeneID:4184;KEGG:hsa:4184;eggNOG:ENOG410KI9M;eggNOG:ENOG4110QG7;UniGene:Hs.111850;GO:GO:0005737;GO:GO:0005739;GO:GO:0007341;GO:GO:0030317;GO:GO:0031966;HOGENOM:HOG000113504;OrthoDB:EOG091G12JZ;CTD:4184;BioG…
109604	MOCOS --> hMCS	Expression	GeneID:55034;		4352479	Gene	MOCOS	HMCS;MCS;MOCOS;molybdenum cofactor sulfurase;MOS;XAN2;EC 2.8.1.9;MoCo sulfurase;moco-sulfurase;Molybdenum cofactor sulfurtransferase;molybdenum-cofactor sulfurase;mos-type;xan-ii;	SWISSPROT_AC:Q96EN8;SWISSPROT_ID:MOCOS_HUMAN;GeneID:55034;Ensembl:ENSG00000075643;HGNC:HGNC:18234;MIM:613274;Vega:OTTHUMG00000132590;protein_accession:AAH12079.1;protein_accession:ABM86767.1;protein_accession:ABW03823.1;protein_accession:BAA91353.1;protein_accession:BAD96606.1;protein_accession:CAD39140.1;protein_accession:CAK32324.1;protein_accession:CAY77139.1;protein_accession:EAX01378.1;prote…	251939	Protein	hMCS	EC 2.8.1.9;hMCS;MCS;MoCo sulfurase;MOCOS;Molybdenum cofactor sulfurase;Molybdenum cofactor sulfurtransferase;MOS;moco-sulfurase;molybdenum-cofactor sulfurase;mos-type;xan-ii;XAN2;	SWISSPROT_AC:Q96EN8;SWISSPROT_ID:MOCOS_HUMAN;EMBL:AC023043;EMBL:AK000740;EMBL:AK222886;EMBL:AL834481;EMBL:BC012079;RefSeq:NP_060417.2;ProteinModelPortal:Q96EN8;STRING:9606.ENSP00000261326;SWISSPROT_AC_OLD:Q53GP5;SWISSPROT_AC_OLD:Q8N3A4;SWISSPROT_AC_OLD:Q9NWM7;GeneID:55034;KEGG:hsa:55034;PIR:JC7680;eggNOG:COG0520;eggNOG:COG3217;eggNOG:KOG2142;UniGene:Hs.405028;GO:GO:0005829;GO:GO:0006777;GO:GO:000…
109872	SLC16A1 --> MOT1	Expression	GeneID:6566;		4345103	Gene	SLC16A1	HHF7;MCT;MCT1;MCT1D;SLC16A1;solute carrier family 16 member 1;MCT 1;mct isoform 1;mct-isoform;mct-type;Monocarboxylate transporter 1;monocarboxylate transporter isoform 1;monocarboxylate transporter isoform i;monocarboxylate transporter isoform type 1;monocarboxylate transporter isoform-1;monocarboxylate transporter type 1;monocarboxylate transporter type-1;monocarboxylate transporter-1;monocarbo…	SWISSPROT_AC:P53985;SWISSPROT_ID:MOT1_HUMAN;GeneID:6566;Ensembl:ENSG00000155380;HGNC:HGNC:10922;MIM:600682;Vega:OTTHUMG00000012129;protein_accession:AAC41707.1;protein_accession:AAH26317.1;protein_accession:AAH45664.1;protein_accession:ABM86212.1;protein_accession:ABW03657.1;protein_accession:ACE86705.1;protein_accession:ACE87390.1;protein_accession:BAG35402.1;protein_accession:BAG59282.1;protein…	252402	Protein	MOT1	MCT 1;MCT1;Monocarboxylate transporter 1;MOT1;SLC16A1;Solute carrier family 16 member 1;HHF7;MCT;mct isoform 1;mct-isoform;mct-type;MCT1D;monocarboxylate transporter isoform 1;monocarboxylate transporter isoform i;monocarboxylate transporter isoform type 1;monocarboxylate transporter isoform-1;monocarboxylate transporter type 1;monocarboxylate transporter type-1;monocarboxylate transporter-1;mono…	SWISSPROT_AC:P53985;SWISSPROT_ID:MOT1_HUMAN;EMBL:AJ438945;EMBL:AL158844;EMBL:AL162079;EMBL:BC026317;EMBL:BC045664;EMBL:CH471122;EMBL:L31801;RefSeq:NP_001159968.1;RefSeq:NP_003042.3;RefSeq:XP_011540328.1;RefSeq:XP_011540329.1;ProteinModelPortal:P53985;STRING:9606.ENSP00000358640;SWISSPROT_AC_OLD:Q49A45;SWISSPROT_AC_OLD:Q5T8R6;SWISSPROT_AC_OLD:Q9NSJ9;GeneID:6566;KEGG:hsa:6566;PIR:A55568;eggNOG:COG0…
118466	PCSK2 --> PCSK2	Expression	GeneID:5126;		4343906	Gene	PCSK2	NEC 2;NEC-2;NEC2;PC2;PCSK2;proprotein convertase subtilisin/kexin type 2;SPC2;EC 3.4.21.94;KEX2-like endoprotease 2;nec ii;nec-ii;neuroendocrine convertase -2;Neuroendocrine convertase 2;neuroendocrine convertase-2;Prohormone convertase 2;prohormone convertase-2;prohormone convertase2;prohormone-convertase 2;Proprotein convertase 2;proprotein convertase subtilisin/kexin 2;proprotein convertase su…	SWISSPROT_AC:P16519;SWISSPROT_ID:NEC2_HUMAN;GeneID:5126;Ensembl:ENSG00000125851;HGNC:HGNC:8744;MIM:162151;Vega:OTTHUMG00000031941;protein_accession:AAA59919.1;protein_accession:AAA60032.1;protein_accession:AAB32656.1;protein_accession:AAC51862.1;protein_accession:AAD14202.1;protein_accession:AAH05815.1;protein_accession:AAH40546.1;protein_accession:ABM83601.1;protein_accession:ABM86843.1;protein_…	274231	Protein	PCSK2	EC 3.4.21.94;KEX2-like endoprotease 2;NEC 2;NEC2;Neuroendocrine convertase 2;PC2;PCSK2;Prohormone convertase 2;Proprotein convertase 2;nec ii;NEC-2;nec-ii;neuroendocrine convertase -2;neuroendocrine convertase-2;prohormone convertase-2;prohormone convertase2;prohormone-convertase 2;proprotein convertase subtilisin/kexin 2;proprotein convertase subtilisin/kexin type 2;proprotein convertase subtili…	SWISSPROT_AC:P16519;SWISSPROT_ID:NEC2_HUMAN;EMBL:AK294200;EMBL:AK312341;EMBL:AL031664;EMBL:AL031675;EMBL:AL121779;EMBL:AL359511;EMBL:BC005815;EMBL:BC040546;EMBL:CH471133;EMBL:J05252;EMBL:M95960;EMBL:M95961;EMBL:M95962;EMBL:M95963;EMBL:M95964;EMBL:M95965;EMBL:M95966;EMBL:M95967;EMBL:M95968;EMBL:M95969;EMBL:M95970;EMBL:M95971;EMBL:S75955;RefSeq:NP_001188457.1;RefSeq:NP_001188458.1;RefSeq:NP_002585.…
118733	AVP --> AVP	Expression	GeneID:551;		4340253	Gene	AVP	ADH;arginine vasopressin;ARVP;AVP;AVP-NPII;AVRP;VP;adh-type;neu-2;NEU2;vasopressin arginine;vasopressin-arginine;Vasopressin-neurophysin 2-copeptin;vasopressin-neurophysin ii-copeptin;	SWISSPROT_AC:P01185;SWISSPROT_ID:NEU2_HUMAN;GeneID:551;Ensembl:ENSG00000101200;HGNC:HGNC:894;MIM:192340;Vega:OTTHUMG00000031733;protein_accession:AAA61291.1;protein_accession:AAA69844.1;protein_accession:AAA98772.1;protein_accession:AAB86628.1;protein_accession:AAB86629.1;protein_accession:AAG16747.1;protein_accession:AAI26197.1;protein_accession:AAI26225.1;protein_accession:AHW56417.1;protein_ac…	274912	Protein	AVP	ARVP;AVP;AVP-NPII;NEU2;Vasopressin-neurophysin 2-copeptin;VP;ADH;adh-type;arginine vasopressin;AVRP;neu-2;vasopressin arginine;vasopressin-arginine;vasopressin-neurophysin ii-copeptin;	SWISSPROT_AC:P01185;SWISSPROT_ID:NEU2_HUMAN;EMBL:AF031476;EMBL:AL160414;EMBL:BC126196;EMBL:BC126224;EMBL:M11166;EMBL:M25647;EMBL:X03172;EMBL:X62890;EMBL:X62891;RefSeq:NP_000481.2;RefSeq:XP_011527569.1;ProteinModelPortal:P01185;STRING:9606.ENSP00000369647;SWISSPROT_AC_OLD:A0AV35;SWISSPROT_AC_OLD:O14935;SMR:P01185;GeneID:551;KEGG:hsa:551;PIR:A39269;PIR:B94676;eggNOG:ENOG410IXM5;eggNOG:ENOG4111S8B;U…
121340	NPL --> NPL	Expression	GeneID:80896;		4355266	Gene	NPL	C112;C1orf13;N-acetylneuraminate pyruvate lyase;NAL;NPL;NPL1;c 112;c1-12;EC 4.1.3.3;N-acetylneuraminate lyase;N-acetylneuraminate pyruvate-lyase;N-acetylneuraminic acid aldolase;NALase;npl-1;Sialate lyase;sialate pyruvate-lyase;Sialate-pyruvate lyase;sialate-pyruvate-lyase;Sialic acid aldolase;Sialic acid lyase;	SWISSPROT_AC:Q9BXD5;SWISSPROT_ID:NPL_HUMAN;GeneID:80896;Ensembl:ENSG00000135838;HGNC:HGNC:16781;MIM:611412;Vega:OTTHUMG00000035321;protein_accession:AAH58003.1;protein_accession:AAI25052.1;protein_accession:AAK25795.1;protein_accession:AAQ82432.1;protein_accession:BAG36036.1;protein_accession:BAG59549.1;protein_accession:BAG62675.1;protein_accession:EAW91132.1;protein_accession:EAW91133.1;protein…	280029	Protein	NPL	C1orf13;EC 4.1.3.3;N-acetylneuraminate lyase;N-acetylneuraminate pyruvate-lyase;N-acetylneuraminic acid aldolase;NALase;NPL;Sialate lyase;Sialate-pyruvate lyase;Sialic acid aldolase;Sialic acid lyase;c 112;c1-12;C112;N-acetylneuraminate pyruvate lyase;NAL;npl-1;NPL1;sialate pyruvate-lyase;sialate-pyruvate-lyase;	SWISSPROT_AC:Q9BXD5;SWISSPROT_ID:NPL_HUMAN;EMBL:AF338436;EMBL:AK313225;EMBL:AL355999;EMBL:AL513344;EMBL:AY336748;EMBL:BC034966;EMBL:BC042003;EMBL:BC058003;EMBL:BC125051;RefSeq:NP_001186979.1;RefSeq:NP_001186980.1;RefSeq:NP_001186985.1;RefSeq:NP_110396.1;ProteinModelPortal:Q9BXD5;STRING:9606.ENSP00000258317;SWISSPROT_AC_OLD:B2R839;SWISSPROT_AC_OLD:Q4G0Q8;SWISSPROT_AC_OLD:Q4G0Z2;SWISSPROT_AC_OLD:Q6…
121490	NPY --> NPY	Expression	GeneID:4852;		4343703	Gene	NPY	neuropeptide Y;NPY;PYY4;neuropeptide--y;neuropeptide-y;npy--an;npy-type;Pro-neuropeptide Y;y neuropeptide;	SWISSPROT_AC:P01303;SWISSPROT_ID:NPY_HUMAN;GeneID:4852;Ensembl:ENSG00000122585;HGNC:HGNC:7955;MIM:162640;Vega:OTTHUMG00000022973;protein_accession:AAA59944.1;protein_accession:AAA59945.1;protein_accession:AAA59946.1;protein_accession:AAH29497.1;protein_accession:AAQ96843.1;protein_accession:ABM84261.1;protein_accession:ABM87650.1;protein_accession:BAG35090.1;protein_accession:CEF39432.1;protein_a…	280275	Protein	NPY	NPY;Pro-neuropeptide Y;neuropeptide Y;neuropeptide--y;neuropeptide-y;npy--an;npy-type;PYY4;y neuropeptide;	SWISSPROT_AC:P01303;SWISSPROT_ID:NPY_HUMAN;EMBL:AC004485;EMBL:BC029497;EMBL:K01911;EMBL:M14296;EMBL:M14297;EMBL:M14298;EMBL:M15789;RefSeq:NP_000896.1;ProteinModelPortal:P01303;STRING:9606.ENSP00000242152;SMR:P01303;GeneID:4852;KEGG:hsa:4852;PIR:A25198;eggNOG:ENOG410J0KC;eggNOG:ENOG41128I2;UniGene:Hs.1832;GO:GO:0001664;GO:GO:0001878;GO:GO:0004930;GO:GO:0005102;GO:GO:0005184;GO:GO:0005246;GO:GO:000…
124488	NUCB2 --> NEFA	Expression	GeneID:4925;		4343753	Gene	NUCB2	HEL-S-109;NEFA;NUCB2;nucleobindin 2;DNA-binding protein NEFA;Gastric cancer antigen Zg4;nef - a;nef a;nucleobindin- 2;Nucleobindin-2;nucleobindin2;Prepronesfatin;	SWISSPROT_AC:P80303;SWISSPROT_ID:NUCB2_HUMAN;GeneID:4925;Ensembl:ENSG00000070081;HGNC:HGNC:8044;MIM:608020;Vega:OTTHUMG00000166050;protein_accession:AAC06300.1;protein_accession:AAC06301.1;protein_accession:AAC06302.1;protein_accession:AAM73810.1;protein_accession:ABS85532.1;protein_accession:ABS85533.1;protein_accession:ABS85534.1;protein_accession:ACI46019.1;protein_accession:AIT13014.1;protein…	286389	Protein	NEFA	DNA-binding protein NEFA;Gastric cancer antigen Zg4;NEFA;NUCB2;Nucleobindin-2;Prepronesfatin;HEL-S-109;nef - a;nef a;nucleobindin 2;nucleobindin- 2;nucleobindin2;	SWISSPROT_AC:P80303;SWISSPROT_ID:NUCB2_HUMAN;EMBL:AB478625;EMBL:AC107956;EMBL:AF052642;EMBL:AF052643;EMBL:AF052644;EMBL:AF450266;EMBL:AK291507;EMBL:CH471064;EMBL:X76732;RefSeq:NP_005004.1;RefSeq:XP_016873295.1;RefSeq:XP_016873296.1;RefSeq:XP_016873297.1;RefSeq:XP_016873298.1;RefSeq:XP_016873299.1;RefSeq:XP_016873300.1;RefSeq:XP_016873301.1;RefSeq:XP_016873302.1;RefSeq:XP_016873303.1;RefSeq:XP_016…
128441	OVGP1 --> OGP	Expression	GeneID:5016;		4343823	Gene	OVGP1	CHIT5;EGP;MUC9;OGP;OVGP1;oviductal glycoprotein 1;chit-v;Estrogen-dependent oviduct protein;mucin 9;Mucin-9;mucin9;ovgp-1;oviduct specific glycoprotein;Oviduct-specific glycoprotein;Oviductal glycoprotein;Oviductin;	SWISSPROT_AC:Q12889;SWISSPROT_ID:OVGP1_HUMAN;GeneID:5016;Ensembl:ENSG00000085465;HGNC:HGNC:8524;MIM:603578;Vega:OTTHUMG00000011746;protein_accession:AAA86946.1;protein_accession:AAB04126.1;protein_accession:AAF01065.1;protein_accession:AAI26178.1;protein_accession:AAI36407.1;protein_accession:AAO37816.1;protein_accession:BAD92020.1;protein_accession:BAG36774.1;protein_accession:BAG58203.1;protein…	296237	Protein	OGP	Estrogen-dependent oviduct protein;MUC9;Mucin-9;OGP;OVGP1;Oviduct-specific glycoprotein;Oviductal glycoprotein;Oviductin;chit-v;CHIT5;EGP;mucin 9;mucin9;ovgp-1;oviduct specific glycoprotein;oviductal glycoprotein 1;	SWISSPROT_AC:Q12889;SWISSPROT_ID:OVGP1_HUMAN;EMBL:AL390195;EMBL:BC126177;EMBL:BC136406;EMBL:U09550;EMBL:U58001;EMBL:U58002;EMBL:U58003;EMBL:U58004;EMBL:U58005;EMBL:U58006;EMBL:U58007;EMBL:U58008;EMBL:U58009;EMBL:U58010;RefSeq:NP_002548.3;ProteinModelPortal:Q12889;STRING:9606.ENSP00000358747;SWISSPROT_AC_OLD:A0AV19;SWISSPROT_AC_OLD:B9EGE1;SWISSPROT_AC_OLD:Q15841;SMR:Q12889;GeneID:5016;KEGG:hsa:501…
129462	PPY --> PPY	Expression	GeneID:5539;		4344250	Gene	PPY	pancreatic polypeptide;PNP;PP;PPY;Obinepitide;PAHO;Pancreatic prohormone;pancreatic-polypeptide;pnp-type;polypeptide of pancreatic;ppy-type;	SWISSPROT_AC:P01298;SWISSPROT_ID:PAHO_HUMAN;GeneID:5539;Ensembl:ENSG00000108849;HGNC:HGNC:9327;MIM:167780;Vega:OTTHUMG00000181800;protein_accession:AAA60156.1;protein_accession:AAA60161.1;protein_accession:AAH32225.1;protein_accession:AAH40033.1;protein_accession:ABM84647.1;protein_accession:ABM92176.1;protein_accession:CAA25161.1;protein_accession:EAW51649.1;protein_accession:NP_001306138.1;prot…	298639	Protein	PPY	Obinepitide;PAHO;Pancreatic polypeptide;Pancreatic prohormone;PNP;PP;PPY;pancreatic-polypeptide;pnp-type;polypeptide of pancreatic;ppy-type;	SWISSPROT_AC:P01298;SWISSPROT_ID:PAHO_HUMAN;EMBL:AC007993;EMBL:BC032225;EMBL:BC040033;EMBL:BP385720;EMBL:M11726;EMBL:M15788;EMBL:X00491;RefSeq:NP_002713.1;ProteinModelPortal:P01298;STRING:9606.ENSP00000225992;SMR:P01298;GeneID:5539;KEGG:hsa:5539;PIR:A92498;eggNOG:ENOG410J7V9;eggNOG:ENOG41115N2;UniGene:Hs.558368;UniGene:Hs.744427;GO:GO:0001664;GO:GO:0005102;GO:GO:0005179;GO:GO:0005184;GO:GO:000557…
130730	PBX1 --> PRL	Expression	GeneID:5087;		4343882	Gene	PBX1	PBX homeobox 1;PBX1;Homeobox protein PBX1;Homeobox protein PRL;pre b cell leukemia transcription factor 1;pre b-cell leukemia transcription factor 1;pre-b cell leukemia transcription factor 1;Pre-B-cell leukemia transcription factor 1;pre-b-cell leukemia transcription factor-1;PRL;prl-type;	SWISSPROT_AC:P40424;SWISSPROT_ID:PBX1_HUMAN;GeneID:5087;Ensembl:ENSG00000185630;HGNC:HGNC:8632;MIM:176310;Vega:OTTHUMG00000034307;protein_accession:AAA36484.1;protein_accession:AAA60031.1;protein_accession:AAG30941.1;protein_accession:AAI01579.1;protein_accession:AAP35351.1;protein_accession:BAF84104.1;protein_accession:BAG61583.1;protein_accession:BAH13510.1;protein_accession:CAH18284.1;protein_…	302923	Protein	PRL	Homeobox protein PBX1;Homeobox protein PRL;PBX1;Pre-B-cell leukemia transcription factor 1;PRL;PBX homeobox 1;pre b cell leukemia transcription factor 1;pre b-cell leukemia transcription factor 1;pre-b cell leukemia transcription factor 1;pre-b-cell leukemia transcription factor-1;prl-type;	SWISSPROT_AC:P40424;SWISSPROT_ID:PBX1_HUMAN;EMBL:AF313396;EMBL:AF313397;EMBL:AF313398;EMBL:AF313399;EMBL:AF313400;EMBL:AF313401;EMBL:AF313402;EMBL:AF313403;EMBL:AF313404;EMBL:AK299673;EMBL:AL357568;EMBL:AL359255;EMBL:AL390119;EMBL:AL391001;EMBL:BC101578;EMBL:M31522;EMBL:M86546;RefSeq:NP_001191892.1;RefSeq:NP_002576.1;RefSeq:XP_005245286.1;ProteinModelPortal:P40424;STRING:9606.ENSP00000405890;SWIS…
140721	PRL --> Prolactin	Expression	GeneID:5617;		4344322	Gene	PRL	GHA1;PRL;prolactin;gha-1;prl-type;prolactin--an;prolactin-type;	SWISSPROT_AC:P01236;SWISSPROT_ID:PRL_HUMAN;GeneID:5617;Ensembl:ENSG00000172179;HGNC:HGNC:9445;MIM:176760;Vega:OTTHUMG00000016111;protein_accession:AAA60173.1;protein_accession:AAB70858.1;protein_accession:AAH15850.1;protein_accession:AAH88370.1;protein_accession:AAO87820.1;protein_accession:ABI63353.1;protein_accession:ABM84054.1;protein_accession:ABM87406.1;protein_accession:ACT52574.1;protein_a…	328109	Protein	Prolactin	PRL;Prolactin;gha-1;GHA1;prl-type;prolactin--an;prolactin-type;	SWISSPROT_AC:P01236;SWISSPROT_ID:PRL_HUMAN;EMBL:BC015850;EMBL:D00411;EMBL:M29386;EMBL:U75583;EMBL:V00566;EMBL:X00540;EMBL:X00541;EMBL:X00543;EMBL:X00544;EMBL:X54393;RefSeq:NP_000939.1;RefSeq:NP_001157030.1;ProteinModelPortal:P01236;STRING:9606.ENSP00000302150;SWISSPROT_AC_OLD:Q15199;SWISSPROT_AC_OLD:Q92996;SMR:P01236;GeneID:5617;KEGG:hsa:5617;PIR:A61402;PIR:A90998;eggNOG:ENOG410II74;eggNOG:ENOG41…
142915	PSMB9 --> LMP2	Expression	GeneID:5698;		4344386	Gene	PSMB9	beta1i;LMP2;proteasome subunit beta 9;PSMB6i;PSMB9;RING12;beta 1i;beta-1i;EC 3.4.25.1;Low molecular mass protein 2;low molecular mass protein-2;low molecular mass protein2;low-molecular-mass protein 2;Macropain chain 7;Multicatalytic endopeptidase complex chain 7;proteasome 7;Proteasome chain 7;proteasome subunit beta type 9;Proteasome subunit beta type-9;Proteasome subunit beta-1i;PSB9;Really in…	SWISSPROT_AC:P28065;SWISSPROT_ID:PSB9_HUMAN;GeneID:5698;Ensembl:ENSG00000240065;HGNC:HGNC:9546;MIM:177045;Vega:OTTHUMG00000031287;protein_accession:AAC50154.1;protein_accession:AAC60646.1;protein_accession:AAH65513.1;protein_accession:AHW47927.1;protein_accession:AHW47944.1;protein_accession:AHW47961.1;protein_accession:AHW47978.1;protein_accession:BAG64224.1;protein_accession:CAA44603.1;protein_…	332895	Protein	LMP2	EC 3.4.25.1;LMP2;Low molecular mass protein 2;Macropain chain 7;Multicatalytic endopeptidase complex chain 7;Proteasome chain 7;Proteasome subunit beta type-9;Proteasome subunit beta-1i;PSB9;PSMB6i;PSMB9;Really interesting new gene 12 protein;RING12;beta 1i;beta-1i;beta1i;low molecular mass protein-2;low molecular mass protein2;low-molecular-mass protein 2;proteasome 7;proteasome subunit beta 9;p…	SWISSPROT_AC:P28065;SWISSPROT_ID:PSB9_HUMAN;EMBL:AL669918;EMBL:AL935043;EMBL:BC065513;EMBL:BX088556;EMBL:BX927138;EMBL:CH471081;EMBL:CR541656;EMBL:CR753889;EMBL:CR762476;EMBL:CR933844;EMBL:S75169;EMBL:U01025;EMBL:X62741;EMBL:X66401;EMBL:X87344;EMBL:Z14977;RefSeq:NP_002791.1;ProteinModelPortal:P28065;STRING:9606.ENSP00000363993;SWISSPROT_AC_OLD:B0V0T1;SWISSPROT_AC_OLD:Q16523;SWISSPROT_AC_OLD:Q5JNW…
150802	RAI1 --> RAI1	Expression	GeneID:10743;		4348349	Gene	RAI1	RAI1;retinoic acid induced 1;SMCR;SMS;KIAA1820;rai 1;rai i;rai-1;retinoic acid induced protein i;retinoic acid induced-1;retinoic acid-induced 1;Retinoic acid-induced protein 1;retinoic acid-induced protein i;sms-type;	SWISSPROT_AC:Q7Z5J4;SWISSPROT_ID:RAI1_HUMAN;GeneID:10743;Ensembl:ENSG00000108557;HGNC:HGNC:9834;MIM:607642;Vega:OTTHUMG00000059314;protein_accession:AAH21209.1;protein_accession:AAO31738.1;protein_accession:BAB47449.1;protein_accession:CAB63768.1;protein_accession:CAC20423.1;protein_accession:CAC20424.1;protein_accession:CAD39127.1;protein_accession:CAD39144.1;protein_accession:EAW55692.1;protein…	353470	Protein	RAI1	KIAA1820;RAI1;Retinoic acid-induced protein 1;rai 1;rai i;rai-1;retinoic acid induced 1;retinoic acid induced protein i;retinoic acid induced-1;retinoic acid-induced 1;retinoic acid-induced protein i;SMCR;SMS;sms-type;	SWISSPROT_AC:Q7Z5J4;SWISSPROT_ID:RAI1_HUMAN;EMBL:AB058723;EMBL:AJ271790;EMBL:AJ271791;EMBL:AL133649;EMBL:AL834468;EMBL:AL834486;EMBL:AY172136;EMBL:BC021209;RefSeq:NP_109590.3;ProteinModelPortal:Q7Z5J4;STRING:9606.ENSP00000323074;SWISSPROT_AC_OLD:Q8N3B4;SWISSPROT_AC_OLD:Q8ND08;SWISSPROT_AC_OLD:Q8WU64;SWISSPROT_AC_OLD:Q96JK5;SWISSPROT_AC_OLD:Q9H1C1;SWISSPROT_AC_OLD:Q9H1C2;SWISSPROT_AC_OLD:Q9UF69;Ge…
150819	RAMP1 --> RAMP1	Expression	GeneID:10267;		4347958	Gene	RAMP1	RAMP1;receptor activity modifying protein 1;Calcitonin-receptor-like receptor activity-modifying protein 1;CRLR activity-modifying protein 1;ramp 1;ramp-1;ramp-i;receptor activity modifying protein type 1;receptor activity modifying protein-1;Receptor activity-modifying protein 1;receptor activity-modifying protein-1;receptor-activity modifying protein 1;receptor-activity-modifying protein 1;rece…	SWISSPROT_AC:O60894;SWISSPROT_ID:RAMP1_HUMAN;GeneID:10267;Ensembl:ENSG00000132329;HGNC:HGNC:9843;MIM:605153;Vega:OTTHUMG00000133337;protein_accession:AAH00548.1;protein_accession:AAP23298.1;protein_accession:AAY14674.1;protein_accession:AAY24219.1;protein_accession:ABM82831.1;protein_accession:ABM86017.1;protein_accession:CAA04472.1;protein_accession:CAG46829.1;protein_accession:CAG46841.1;protei…	353514	Protein	RAMP1	Calcitonin-receptor-like receptor activity-modifying protein 1;CRLR activity-modifying protein 1;RAMP1;Receptor activity-modifying protein 1;ramp 1;ramp-1;ramp-i;receptor activity modifying protein 1;receptor activity modifying protein type 1;receptor activity modifying protein-1;receptor activity-modifying protein-1;receptor-activity modifying protein 1;receptor-activity-modifying protein 1;rece…	SWISSPROT_AC:O60894;SWISSPROT_ID:RAMP1_HUMAN;EMBL:AJ001014;EMBL:AY265457;EMBL:BC000548;EMBL:CH471063;EMBL:CR542032;EMBL:CR542044;RefSeq:NP_005846.1;ProteinModelPortal:O60894;STRING:9606.ENSP00000254661;SWISSPROT_AC_OLD:Q6FGS5;SMR:O60894;GeneID:10267;KEGG:hsa:10267;eggNOG:ENOG410IZHQ;eggNOG:ENOG4111NGJ;UniGene:Hs.471783;GO:GO:0001525;GO:GO:0004872;GO:GO:0004948;GO:GO:0005615;GO:GO:0005622;GO:GO:00…
167817	RORA --> RORA	Expression	GeneID:6095;		4344710	Gene	RORA	NR1F1;RAR related orphan receptor A;ROR1;ROR2;ROR3;RORA;RZR-ALPHA;RZRA;nuclear receptor ror alpha;Nuclear receptor ROR-alpha;nuclear receptor rora;nuclear receptor roralpha;nuclear receptor rzr alpha;Nuclear receptor RZR-alpha;nuclear receptor rzralpha;Nuclear receptor subfamily 1 group F member 1;nuclear roralpha receptor;RAR-related orphan receptor A;Retinoid-related orphan receptor-alpha;ror 1…	SWISSPROT_AC:P35398;SWISSPROT_ID:RORA_HUMAN;GeneID:6095;Ensembl:ENSG00000069667;HGNC:HGNC:10258;MIM:600825;Vega:OTTHUMG00000132769;protein_accession:AAA02963.1;protein_accession:AAA62658.1;protein_accession:AAA62659.1;protein_accession:AAA62660.1;protein_accession:AAH08831.1;protein_accession:AAI00988.1;protein_accession:AAI00989.1;protein_accession:AAI00990.1;protein_accession:AAI00991.1;protein…	406255	Protein	RORA	NR1F1;Nuclear receptor ROR-alpha;Nuclear receptor RZR-alpha;Nuclear receptor subfamily 1 group F member 1;RAR-related orphan receptor A;Retinoid-related orphan receptor-alpha;RORA;RZRA;nuclear receptor ror alpha;nuclear receptor rora;nuclear receptor roralpha;nuclear receptor rzr alpha;nuclear receptor rzralpha;nuclear roralpha receptor;RAR related orphan receptor A;ror 1;ror 2;ror 3;ror-1;ror-2;…	SWISSPROT_AC:P35398;SWISSPROT_ID:RORA_HUMAN;EMBL:AC009560;EMBL:AC012404;EMBL:AC022898;EMBL:AC079068;EMBL:AC087385;EMBL:AC107241;EMBL:AC107905;EMBL:BC008831;EMBL:BC100987;EMBL:BC100988;EMBL:BC100989;EMBL:BC100990;EMBL:CH471082;EMBL:HQ692818;EMBL:L14611;EMBL:U04897;EMBL:U04898;EMBL:U04899;RefSeq:NP_002934.1;RefSeq:NP_599022.1;RefSeq:NP_599023.1;RefSeq:NP_599024.1;ProteinModelPortal:P35398;STRING:96…
167820	ROR2 --> ROR2	Expression	GeneID:4920;		4343749	Gene	ROR2	BDB;BDB1;NTRKR2;receptor tyrosine kinase like orphan receptor 2;ROR2;bd-b;EC 2.7.10.1;Neurotrophic tyrosine kinase, receptor-related 2;receptor tyrosine kinase-like orphan receptor-2;ror 2;ror-2;tyrosine protein kinase transmembrane receptor ror2;Tyrosine-protein kinase transmembrane receptor ROR2;	SWISSPROT_AC:Q01974;SWISSPROT_ID:ROR2_HUMAN;GeneID:4920;Ensembl:ENSG00000169071;HGNC:HGNC:10257;MIM:602337;Vega:OTTHUMG00000020211;protein_accession:AAA60276.1;protein_accession:AAG01184.2;protein_accession:AAG33132.1;protein_accession:AAI30523.1;protein_accession:BAD92391.1;protein_accession:EAW62798.1;protein_accession:EAW62799.1;protein_accession:EAW62800.1;protein_accession:EAW62801.1;protein…	406252	Protein	ROR2	EC 2.7.10.1;Neurotrophic tyrosine kinase, receptor-related 2;NTRKR2;ROR2;Tyrosine-protein kinase transmembrane receptor ROR2;bd-b;BDB;BDB1;receptor tyrosine kinase like orphan receptor 2;receptor tyrosine kinase-like orphan receptor-2;ror 2;ror-2;tyrosine protein kinase transmembrane receptor ror2;	SWISSPROT_AC:Q01974;SWISSPROT_ID:ROR2_HUMAN;EMBL:AB209154;EMBL:AH009681;EMBL:AH010002;EMBL:AL391219;EMBL:AL583841;EMBL:AL928802;EMBL:M97639;RefSeq:NP_001305133.1;RefSeq:NP_004551.2;ProteinModelPortal:Q01974;STRING:9606.ENSP00000364860;SWISSPROT_AC_OLD:Q59GF5;SWISSPROT_AC_OLD:Q5SPI5;SWISSPROT_AC_OLD:Q9HAY7;SWISSPROT_AC_OLD:Q9HB61;SMR:Q01974;GeneID:4920;KEGG:hsa:4920;PIR:B45082;eggNOG:ENOG410YGKQ;e…
168255	RAPGEF5 --> GFR	Expression	GeneID:9771;		4347524	Gene	RAPGEF5	GFR;MR-GEF;Rap guanine nucleotide exchange factor 5;RAPGEF5;REPAC;Guanine nucleotide exchange factor for Rap1;KIAA0277;M-Ras-regulated Rap GEF;MRGEF;Related to Epac;RPGF5;	SWISSPROT_AC:Q92565;SWISSPROT_ID:RPGF5_HUMAN;GeneID:9771;Ensembl:ENSG00000136237;HGNC:HGNC:16862;MIM:609527;Vega:OTTHUMG00000152525;protein_accession:AAH39203.1;protein_accession:ALQ33948.1;protein_accession:ALQ33949.1;protein_accession:BAA13406.2;protein_accession:BAG58663.1;protein_accession:CAI46177.1;protein_accession:EAL24270.1;protein_accession:EAW93746.1;protein_accession:NP_036426.3;prote…	406948	Protein	GFR	GFR;Guanine nucleotide exchange factor for Rap1;KIAA0277;M-Ras-regulated Rap GEF;MR-GEF;MRGEF;Rap guanine nucleotide exchange factor 5;RAPGEF5;Related to Epac;Repac;RPGF5;	SWISSPROT_AC:Q92565;SWISSPROT_ID:RPGF5_HUMAN;EMBL:BC039203;EMBL:CH236948;EMBL:D87467;RefSeq:NP_036426.3;ProteinModelPortal:Q92565;STRING:9606.ENSP00000343656;SWISSPROT_AC_OLD:A4D140;SWISSPROT_AC_OLD:Q8IXU5;SMR:Q92565;GeneID:9771;KEGG:hsa:9771;eggNOG:ENOG410XPX9;eggNOG:KOG2378;UniGene:Hs.174768;UniGene:Hs.713217;GO:GO:0005088;GO:GO:0005634;GO:GO:0007264;GO:GO:0007399;GO:GO:0017034;GO:GO:0030742;PD…
181074	SBDS --> SBDS	Expression	GeneID:51119;		4351496	Gene	SBDS	CGI-97;SBDS;SBDS ribosome assembly guanine nucleotide exchange factor;SDS;SWDS;Ribosome maturation protein SBDS;Shwachman-Bodian-Diamond syndrome protein;	SWISSPROT_AC:Q9Y3A5;SWISSPROT_ID:SBDS_HUMAN;GeneID:51119;Ensembl:ENSG00000126524;HGNC:HGNC:19440;MIM:607444;Vega:OTTHUMG00000023165;protein_accession:AAD34092.1;protein_accession:AAH65700.1;protein_accession:AAN77490.1;protein_accession:ADQ31940.1;protein_accession:ALQ34087.1;protein_accession:ALQ34088.1;protein_accession:BAA91905.1;protein_accession:BAF82298.1;protein_accession:CAG17753.1;protei…	442519	Protein	SBDS	Ribosome maturation protein SBDS;SBDS;Shwachman-Bodian-Diamond syndrome protein;CGI-97;SBDS ribosome assembly guanine nucleotide exchange factor;SDS;SWDS;	SWISSPROT_AC:Q9Y3A5;SWISSPROT_ID:SBDS_HUMAN;EMBL:AF151855;EMBL:AK001779;EMBL:AK289609;EMBL:AY169963;EMBL:BC065700;EMBL:CH471140;RefSeq:NP_057122.2;ProteinModelPortal:Q9Y3A5;STRING:9606.ENSP00000246868;SWISSPROT_AC_OLD:A8K0P4;SWISSPROT_AC_OLD:Q96FX0;SWISSPROT_AC_OLD:Q9NV53;SMR:Q9Y3A5;GeneID:51119;KEGG:hsa:51119;eggNOG:COG1500;eggNOG:KOG2917;UniGene:Hs.110445;GO:GO:0000922;GO:GO:0001833;GO:GO:00056…
183157	SCT --> SCT	Expression	GeneID:6343;		4344910	Gene	SCT	SCT;secretin;SECR;secretin-type;	SWISSPROT_AC:P09683;SWISSPROT_ID:SECR_HUMAN;GeneID:6343;Ensembl:ENSG00000070031;HGNC:HGNC:10607;MIM:182099;Vega:OTTHUMG00000133313;protein_accession:AAG31443.1;protein_accession:AAI46572.1;protein_accession:AAI52726.1;protein_accession:EAX02368.1;protein_accession:NP_068739.1;protein_accession:P09683.2;protein_accession:XP_016873598.1;protein_gi:1034574878;protein_gi:11138667;protein_gi:11345450;…	446929	Protein	SCT	SCT;SECR;Secretin;secretin-type;	SWISSPROT_AC:P09683;SWISSPROT_ID:SECR_HUMAN;EMBL:AF244355;RefSeq:NP_068739.1;ProteinModelPortal:P09683;STRING:9606.ENSP00000176195;SMR:P09683;GeneID:6343;KEGG:hsa:6343;eggNOG:ENOG410JG0Y;eggNOG:ENOG4111AMM;UniGene:Hs.632324;GO:GO:0005179;GO:GO:0005576;GO:GO:0005615;GO:GO:0007420;GO:GO:0030157;GO:GO:0030819;GO:GO:0048566;GO:GO:0090187;GO:GO:0090274;GO:GO:1903640;HOGENOM:HOG000133017;OrthoDB:EOG091…
184636	SH2D3C --> NSP3	Expression	GeneID:10044;		4347758	Gene	SH2D3C	CHAT;NSP3;PRO34088;SH2 domain containing 3C;SH2D3C;SHEP1;Novel SH2-containing protein 3;nsp 3;nsp-iii;SH2 domain-containing Eph receptor-binding protein 1;SH2 domain-containing protein 3C;SH2D3;shep i;shep-1;	SWISSPROT_AC:Q8N5H7;SWISSPROT_ID:SH2D3_HUMAN;GeneID:10044;Ensembl:ENSG00000095370;HGNC:HGNC:16884;MIM:604722;Vega:OTTHUMG00000020717;protein_accession:AAD28246.1;protein_accession:AAH27962.1;protein_accession:AAH32365.1;protein_accession:AAQ88456.1;protein_accession:AAQ89948.1;protein_accession:ADZ15473.1;protein_accession:BAF84082.1;protein_accession:BAF84730.1;protein_accession:BAF85407.1;prote…	449705	Protein	NSP3	Novel SH2-containing protein 3;NSP3;SH2 domain-containing Eph receptor-binding protein 1;SH2 domain-containing protein 3C;SH2D3;SH2D3C;SHEP1;CHAT;nsp 3;nsp-iii;PRO34088;SH2 domain containing 3C;shep i;shep-1;	SWISSPROT_AC:Q8N5H7;SWISSPROT_ID:SH2D3_HUMAN;EMBL:AF124251;EMBL:AK056068;EMBL:AK291393;EMBL:AL162426;EMBL:AL162586;EMBL:AY358089;EMBL:AY358440;EMBL:BC027962;EMBL:BC032365;EMBL:BX647905;RefSeq:NP_001136004.1;RefSeq:NP_001136005.1;RefSeq:NP_001136006.1;RefSeq:NP_001239263.1;RefSeq:NP_005480.2;RefSeq:NP_733745.1;RefSeq:XP_005251696.1;RefSeq:XP_011516419.1;RefSeq:XP_016869663.1;ProteinModelPortal:Q8N…
185048	ST3GAL4 --> STZ	Expression	GeneID:6484;		4345030	Gene	ST3GAL4	CGS23;NANTA3;SAT3;SIAT4;SIAT4C;ST3 beta-galactoside alpha-2,3-sialyltransferase 4;ST3GAL4;ST3GalIV;STZ;Alpha 2,3-sialyltransferase IV;alpha 2,3-sialyltransferase-iv;Alpha 2,3-ST 4;alpha-2,3-sialyltransferase 4;Beta-galactoside alpha-2,3-sialyltransferase 4;CMP-N-acetylneuraminate-beta-galactosamide-alpha-2,3-sialyltransferase 4;EC 2.4.99.-;Gal-beta-1,4-GalNAc-alpha-2,3-sialyltransferase;Gal-NAc6S…	SWISSPROT_AC:Q11206;SWISSPROT_ID:SIA4C_HUMAN;GeneID:6484;Ensembl:ENSG00000110080;HGNC:HGNC:10864;MIM:104240;Vega:OTTHUMG00000165830;protein_accession:AAA16460.1;protein_accession:AAC14162.1;protein_accession:AAH10645.1;protein_accession:AAK93790.1;protein_accession:AAM66431.1;protein_accession:AAM66432.1;protein_accession:AAM66433.1;protein_accession:AAM81378.1;protein_accession:ACE86638.1;protei…	450315	Protein	STZ	Alpha 2,3-sialyltransferase IV;Alpha 2,3-ST 4;Beta-galactoside alpha-2,3-sialyltransferase 4;CGS23;CMP-N-acetylneuraminate-beta-galactosamide-alpha-2,3-sialyltransferase 4;EC 2.4.99.-;Gal-beta-1,4-GalNAc-alpha-2,3-sialyltransferase;Gal-NAc6S;NANTA3;SAT-3;SIA4C;Sialyltransferase 4C;SIAT4-C;SIAT4C;ST-4;ST3Gal IV;ST3GAL4;ST3GalA.2;ST3GalIV;STZ;alpha 2,3-sialyltransferase-iv;alpha-2,3-sialyltransfera…	SWISSPROT_AC:Q11206;SWISSPROT_ID:SIA4C_HUMAN;EMBL:AF035249;EMBL:AF516603;EMBL:AF516604;EMBL:AK291577;EMBL:AP000806;EMBL:AP001318;EMBL:AY040826;EMBL:BC010645;EMBL:L23767;EMBL:X74570;RefSeq:NP_001241686.1;RefSeq:NP_001241687.1;RefSeq:NP_001241688.1;RefSeq:NP_006269.1;RefSeq:XP_016873623.1;ProteinModelPortal:Q11206;STRING:9606.ENSP00000227495;SWISSPROT_AC_OLD:A8K6B2;SWISSPROT_AC_OLD:O60497;SWISSPROT…
185807	SLA2 --> SLA2	Expression	GeneID:84174;		4355829	Gene	SLA2	C20orf156;MARS;SLA2;SLAP-2;SLAP2;Src like adaptor 2;mars-type;Modulator of antigen receptor signaling;slap 2;slap ii;slap type 2;slap type ii;Src-like adapter protein 2;src-like adapter protein-2;src-like adaptor 2;Src-like-adapter 2;	SWISSPROT_AC:Q9H6Q3;SWISSPROT_ID:SLAP2_HUMAN;GeneID:84174;Ensembl:ENSG00000101082;HGNC:HGNC:17329;MIM:606577;Vega:OTTHUMG00000032393;protein_accession:AAH42041.1;protein_accession:AAL29204.1;protein_accession:AAL38197.1;protein_accession:AAL38198.1;protein_accession:BAB15201.1;protein_accession:BAF84202.1;protein_accession:EAW76116.1;protein_accession:EAW76117.1;protein_accession:EAW76118.1;prote…	451563	Protein	SLA2	C20orf156;MARS;Modulator of antigen receptor signaling;SLA2;SLAP-2;SLAP2;Src-like adapter protein 2;Src-like-adapter 2;mars-type;slap 2;slap ii;slap type 2;slap type ii;Src like adaptor 2;src-like adapter protein-2;src-like adaptor 2;	SWISSPROT_AC:Q9H6Q3;SWISSPROT_ID:SLAP2_HUMAN;EMBL:AF290985;EMBL:AF290986;EMBL:AF326353;EMBL:AK025645;EMBL:AK291513;EMBL:AL031662;EMBL:AL050318;EMBL:BC042041;EMBL:CH471077;RefSeq:NP_115590.1;RefSeq:NP_778252.1;ProteinModelPortal:Q9H6Q3;STRING:9606.ENSP00000262866;SWISSPROT_AC_OLD:A8K648;SWISSPROT_AC_OLD:E1P5U1;SWISSPROT_AC_OLD:E1P5U2;SWISSPROT_AC_OLD:Q5TH27;SWISSPROT_AC_OLD:Q5TH28;SWISSPROT_AC_OLD…
186714	SST --> Somatostatin	Expression	GeneID:6750;		4345272	Gene	SST	SMST;somatostatin;SST;growth hormone release inhibiting factor;Growth hormone release-inhibiting factor;SMS;sms-type;somatostatin-type;sst-subtype;	SWISSPROT_AC:P61278;SWISSPROT_ID:SMS_HUMAN;GeneID:6750;Ensembl:ENSG00000157005;HGNC:HGNC:11329;MIM:182450;Vega:OTTHUMG00000156462;protein_accession:AAA60566.1;protein_accession:AAH32625.1;protein_accession:BAG35110.1;protein_accession:EAW78145.1;protein_accession:EAW78146.1;protein_accession:NP_001039.1;protein_accession:P61278.1;protein_gi:119598551;protein_gi:119598552;protein_gi:189053304;prot…	453271	Protein	Somatostatin	Growth hormone release-inhibiting factor;SMS;Somatostatin;SST;growth hormone release inhibiting factor;sms-type;SMST;somatostatin-type;sst-subtype;	SWISSPROT_AC:P61278;SWISSPROT_ID:SMS_HUMAN;EMBL:AK312177;EMBL:BC032625;EMBL:CH471052;EMBL:J00306;RefSeq:NP_001039.1;ProteinModelPortal:P61278;STRING:9606.ENSP00000287641;SWISSPROT_AC_OLD:B2R5G3;SWISSPROT_AC_OLD:P01166;SMR:P61278;GeneID:6750;KEGG:hsa:6750;PIR:A43614;eggNOG:ENOG410IXQ5;eggNOG:ENOG4111WUI;UniGene:Hs.12409;GO:GO:0005179;GO:GO:0005576;GO:GO:0005615;GO:GO:0006972;GO:GO:0007166;GO:GO:00…
187535	GH1 --> Growth hormone	Expression	GeneID:2688;		4341992	Gene	GH1	GH;GH-N;GH1;GHB5;GHN;growth hormone 1;hGH-N;IGHD1B;gh n;ghb v;Growth hormone;growth hormone -i;growth hormone of pituitary;growth hormone pituitary;growth hormone type i;growth hormone--an;growth hormone-1;growth hormone-i;growth of hormone;growth of the hormone;growth-hormone;hormone growth;hormone of growth;hormone of the growth;hormone of the pituitary growth;hormone the growth;hormone-growth;…	SWISSPROT_AC:P01241;SWISSPROT_ID:SOMA_HUMAN;GeneID:2688;Ensembl:ENSG00000259384;HGNC:HGNC:4261;MIM:139250;Vega:OTTHUMG00000172293;protein_accession:AAA52549.1;protein_accession:AAA52554.1;protein_accession:AAA98618.1;protein_accession:AAD48584.1;protein_accession:AAG09699.1;protein_accession:AAH62475.1;protein_accession:AAH75012.1;protein_accession:AAH75013.1;protein_accession:AAH90045.1;protein_…	454636	Protein	Growth hormone	GH;GH-N;GH1;Growth hormone;Growth hormone 1;Pituitary growth hormone;SOMA;Somatotropin;gh n;ghb v;GHB5;GHN;growth hormone -i;growth hormone of pituitary;growth hormone pituitary;growth hormone type i;growth hormone--an;growth hormone-1;growth hormone-i;growth of hormone;growth of the hormone;growth-hormone;hGH-N;hormone growth;hormone of growth;hormone of the growth;hormone of the pituitary growt…	SWISSPROT_AC:P01241;SWISSPROT_ID:SOMA_HUMAN;EMBL:AC127029;EMBL:AF110644;EMBL:AF185611;EMBL:BC062475;EMBL:BC075012;EMBL:BC075013;EMBL:BC090045;EMBL:CD106566;EMBL:CH471109;EMBL:EU421712;EMBL:J03071;EMBL:M13438;EMBL:M14398;EMBL:V00519;EMBL:V00520;RefSeq:NP_000506.2;RefSeq:NP_072053.1;RefSeq:NP_072054.1;ProteinModelPortal:P01241;STRING:9606.ENSP00000312673;SWISSPROT_AC_OLD:A6NEF6;SWISSPROT_AC_OLD:Q14…
189137	SMS --> SMS	Expression	GeneID:6611;		4345142	Gene	SMS	MRSR;SMS;spermine synthase;SPMSY;SpS;SRS;EC 2.5.1.22;sms-type;Spermidine aminopropyltransferase;SPSY;srs--an;srs-type;	SWISSPROT_AC:P52788;SWISSPROT_ID:SPSY_HUMAN;GeneID:6611;Ensembl:ENSG00000102172;HGNC:HGNC:11123;MIM:300105;Vega:OTTHUMG00000021239;protein_accession:AAB61308.1;protein_accession:AAD08634.1;protein_accession:AAH09898.1;protein_accession:AAH85621.1;protein_accession:ABW03798.1;protein_accession:BAG36567.1;protein_accession:BAG56951.1;protein_accession:CAA88921.1;protein_accession:EAW98984.1;protein…	458175	Protein	SMS	EC 2.5.1.22;SMS;Spermidine aminopropyltransferase;Spermine synthase;SPMSY;SPSY;MRSR;sms-type;SpS;SRS;srs--an;srs-type;	SWISSPROT_AC:P52788;SWISSPROT_ID:SPSY_HUMAN;EMBL:AD001528;EMBL:AK313834;EMBL:BC009898;EMBL:BC085621;EMBL:CH471074;EMBL:U53331;EMBL:U73023;EMBL:Z49099;RefSeq:NP_001245352.1;RefSeq:NP_004586.2;ProteinModelPortal:P52788;STRING:9606.ENSP00000385746;SWISSPROT_AC_OLD:A6NHA7;SWISSPROT_AC_OLD:A6NI34;SWISSPROT_AC_OLD:B2R9M0;SWISSPROT_AC_OLD:O00544;SWISSPROT_AC_OLD:Q9UQS1;SMR:P52788;GeneID:6611;KEGG:hsa:66…
195237	MARS --> Methionyl-tRNA synthetase	Expression	GeneID:4141;		4343176	Gene	MARS	CMT2U;ILFS2;ILLD;MARS;methionyl-tRNA synthetase;METRS;MRS;MTRNS;SPG70;EC 6.1.1.10;mars-type;Methionine--tRNA ligase, cytoplasmic;methionyl trna synthetase;methionyl- trna synthetase;SYMC;	SWISSPROT_AC:P56192;SWISSPROT_ID:SYMC_HUMAN;GeneID:4141;Ensembl:ENSG00000166986;HGNC:HGNC:6898;MIM:156560;Vega:OTTHUMG00000169996;protein_accession:AAH02384.1;protein_accession:AAH06328.1;protein_accession:AAH11639.1;protein_accession:AAH11849.1;protein_accession:AAH15011.1;protein_accession:AAP36002.1;protein_accession:BAA95668.1;protein_accession:BAC04011.1;protein_accession:BAD96487.1;protein_…	473050	Protein	Methionyl-tRNA synthetase	EC 6.1.1.10;MARS;Methionine--tRNA ligase, cytoplasmic;Methionyl-tRNA synthetase;MetRS;SYMC;CMT2U;ILFS2;ILLD;mars-type;methionyl trna synthetase;methionyl- trna synthetase;MRS;MTRNS;SPG70;	SWISSPROT_AC:P56192;SWISSPROT_ID:SYMC_HUMAN;EMBL:AC022506;EMBL:AK122956;EMBL:AK222767;EMBL:BC002384;EMBL:BC006328;EMBL:BC011639;EMBL:BC011849;EMBL:BC015011;EMBL:BT007338;EMBL:D84224;EMBL:X94754;EMBL:Z49216;RefSeq:NP_004981.2;ProteinModelPortal:P56192;STRING:9606.ENSP00000262027;SWISSPROT_AC_OLD:B3KVK7;SWISSPROT_AC_OLD:Q14895;SWISSPROT_AC_OLD:Q53H14;SWISSPROT_AC_OLD:Q96A15;SWISSPROT_AC_OLD:Q96BZ0;…
199167	TCN2 --> TC2	Expression	GeneID:6948;		4345436	Gene	TCN2	D22S676;D22S750;II;TC;TC II;TC-2;TC2;TCII;TCN2;transcobalamin 2;tc 2;tc-ii;tc-type;tc2-type;tco-2;TCO2;Transcobalamin II;Transcobalamin-2;transcobalamin-ii;	SWISSPROT_AC:P20062;SWISSPROT_ID:TCO2_HUMAN;GeneID:6948;Ensembl:ENSG00000185339;HGNC:HGNC:11653;MIM:613441;Vega:OTTHUMG00000151095;protein_accession:AAA61054.1;protein_accession:AAA61056.1;protein_accession:AAA61057.1;protein_accession:AAB25526.1;protein_accession:AAC05491.1;protein_accession:AAG24506.1;protein_accession:AAH01176.1;protein_accession:AAH11239.1;protein_accession:ABM83737.1;protein…	482605	Protein	TC2	TC II;TC-2;TC2;TCII;TCN2;TCO2;Transcobalamin II;Transcobalamin-2;D22S676;D22S750;II;TC;tc 2;tc-ii;tc-type;tc2-type;tco-2;transcobalamin 2;transcobalamin-ii;	SWISSPROT_AC:P20062;SWISSPROT_ID:TCO2_HUMAN;EMBL:AC005006;EMBL:AF047576;EMBL:BC001176;EMBL:BC011239;EMBL:CR456591;EMBL:L02647;EMBL:L02648;EMBL:M60396;RefSeq:NP_000346.2;RefSeq:NP_001171655.1;ProteinModelPortal:P20062;STRING:9606.ENSP00000215838;SWISSPROT_AC_OLD:Q96FD4;SWISSPROT_AC_OLD:Q9BVI8;SWISSPROT_AC_OLD:Q9UCI5;SWISSPROT_AC_OLD:Q9UCI6;SWISSPROT_AC_OLD:Q9UDM0;SMR:P20062;GeneID:6948;KEGG:hsa:69…
200466	TGM1 --> TGM1	Expression	GeneID:7051;		4345529	Gene	TGM1	ARCI1;ICR2;KTG;LI;LI1;TGASE;TGK;TGM1;transglutaminase 1;EC 2.3.2.13;ec2.3.2.13;Epidermal TGase;epidermal-type tgase;icr 2;icr ii;icr-2;li 1;li i;li-1;li-i;Protein-glutamine gamma-glutamyltransferase K;TG(K);tgase 1;tgase i;TGase K;tgase type i;TGase-1;tgm 1;tgm-1;transglutaminase i;Transglutaminase K;transglutaminase type 1;transglutaminase type i;Transglutaminase-1;transglutaminase-i;transglutam…	SWISSPROT_AC:P22735;SWISSPROT_ID:TGM1_HUMAN;GeneID:7051;Ensembl:ENSG00000092295;HGNC:HGNC:11777;MIM:190195;Vega:OTTHUMG00000029329;protein_accession:AAA59474.1;protein_accession:AAA61156.1;protein_accession:AAA61166.1;protein_accession:AAA96667.1;protein_accession:AAH34699.1;protein_accession:ABF70204.1;protein_accession:ABM82411.1;protein_accession:ABW03400.1;protein_accession:AEM23727.1;protein…	484903	Protein	TGM1	EC 2.3.2.13;Epidermal TGase;KTG;Protein-glutamine gamma-glutamyltransferase K;TG(K);TGase K;TGase-1;TGK;TGM1;Transglutaminase K;Transglutaminase-1;ARCI1;ec2.3.2.13;epidermal-type tgase;icr 2;icr ii;icr-2;ICR2;LI;li 1;li i;li-1;li-i;LI1;TGASE;tgase 1;tgase i;tgase type i;tgm 1;tgm-1;transglutaminase 1;transglutaminase i;transglutaminase type 1;transglutaminase type i;transglutaminase-i;transglutam…	SWISSPROT_AC:P22735;SWISSPROT_ID:TGM1_HUMAN;EMBL:AK301652;EMBL:AK315843;EMBL:AL096870;EMBL:BC034699;EMBL:CH471078;EMBL:D10353;EMBL:D90287;EMBL:DQ640500;EMBL:M55183;EMBL:M62925;EMBL:M83227;EMBL:M83228;EMBL:M83229;EMBL:M83230;EMBL:M86360;EMBL:M98447;EMBL:X57974;RefSeq:NP_000350.1;ProteinModelPortal:P22735;STRING:9606.ENSP00000206765;SWISSPROT_AC_OLD:B4DWR7;SWISSPROT_AC_OLD:Q197M4;SMR:P22735;GeneID:…
200467	TGM2 --> TGC	Expression	GeneID:7052;		4345531	Gene	TGM2	TG(C);TGC;TGM2;transglutaminase 2;EC 2.3.2.13;ec2.3.2.13;Protein-glutamine gamma-glutamyltransferase 2;tgase 2;TGase C;TGase H;tgase ii;TGase-2;tgase-h;tgase-ii;tgc-type;tgm 2;tgm-2;Tissue transglutaminase;tissue type transglutaminase;tissue-transglutaminase;tissue-type transglutaminase;Transglutaminase C;Transglutaminase H;transglutaminase ii;transglutaminase type 2;transglutaminase type ii;tran…	SWISSPROT_AC:P21980;SWISSPROT_ID:TGM2_HUMAN;GeneID:7052;Ensembl:ENSG00000198959;HGNC:HGNC:11778;MIM:190196;Vega:OTTHUMG00000032437;protein_accession:AAA36739.1;protein_accession:AAA63261.1;protein_accession:AAB36379.1;protein_accession:AAD14780.1;protein_accession:AAH03551.1;protein_accession:AAH73946.1;protein_accession:AAK15272.1;protein_accession:AAT79353.1;protein_accession:ABF47109.1;protein…	484909	Protein	TGC	EC 2.3.2.13;Protein-glutamine gamma-glutamyltransferase 2;TG(C);TGase C;TGase H;TGase-2;TGC;TGM2;Tissue transglutaminase;Transglutaminase C;Transglutaminase H;Transglutaminase-2;ec2.3.2.13;tgase 2;tgase ii;tgase-h;tgase-ii;tgc-type;tgm 2;tgm-2;tissue type transglutaminase;tissue-transglutaminase;tissue-type transglutaminase;transglutaminase 2;transglutaminase ii;transglutaminase type 2;transgluta…	SWISSPROT_AC:P21980;SWISSPROT_ID:TGM2_HUMAN;EMBL:AK291714;EMBL:AK314618;EMBL:AL031651;EMBL:AY675221;EMBL:BC003551;EMBL:CH471077;EMBL:DQ523828;EMBL:M55153;EMBL:M98478;EMBL:S81734;RefSeq:NP_001310245.1;RefSeq:NP_004604.2;RefSeq:NP_945189.1;RefSeq:XP_011527330.1;ProteinModelPortal:P21980;STRING:9606.ENSP00000355330;SWISSPROT_AC_OLD:E1P5V9;SWISSPROT_AC_OLD:Q16436;SWISSPROT_AC_OLD:Q6B838;SWISSPROT_AC_…
204040	TNF --> TNF	Expression	GeneID:7124;		4345600	Gene	TNF	DIF;TNF;TNF-alpha;TNFA;TNFSF2;TNLG1F;tumor necrosis factor;Cachectin;chain-tnf;dif-type;factor - tumor necrosis;factor of the tumor necrosis;factor of the tumor-necrosis;factor of tumor necrosis;factor tumor necrosis;factor-tumor necrosis;necrosis factor-tumor;necrosis tumor factor;tnf - a;tnf - alpha;tnf -a;tnf -alpha;tnf a;tnf alpha;tnf- a;tnf- alpha;tnf--a;tnf--alpha;TNF-a;tnf-alpha-type;tnf-t…	SWISSPROT_AC:P01375;SWISSPROT_ID:TNFA_HUMAN;GeneID:7124;Ensembl:ENSG00000232810;HGNC:HGNC:11892;MIM:191160;Vega:OTTHUMG00000031194;protein_accession:AAA36758.1;protein_accession:AAA61198.1;protein_accession:AAA61200.1;protein_accession:AAB01765.1;protein_accession:AAC03542.1;protein_accession:AAC42098.1;protein_accession:AAD18091.1;protein_accession:AAF71992.1;protein_accession:AAH28148.1;protein…	492131	Protein	TNF	Cachectin;TNF;TNF-a;TNF-alpha;TNFA;TNFSF2;Tumor necrosis factor;Tumor necrosis factor ligand superfamily member 2;chain-tnf;DIF;dif-type;factor - tumor necrosis;factor of the tumor necrosis;factor of the tumor-necrosis;factor of tumor necrosis;factor tumor necrosis;factor-tumor necrosis;necrosis factor-tumor;necrosis tumor factor;tnf - a;tnf - alpha;tnf -a;tnf -alpha;tnf a;tnf alpha;tnf- a;tnf- a…	SWISSPROT_AC:P01375;SWISSPROT_ID:TNFA_HUMAN;EMBL:AB088112;EMBL:AF043342;EMBL:AF098751;EMBL:AF129756;EMBL:AY066019;EMBL:AY214167;EMBL:BA000025;EMBL:BC028148;EMBL:M10988;EMBL:M16441;EMBL:M26331;EMBL:X01394;EMBL:X02910;EMBL:Y14768;EMBL:Z15026;RefSeq:NP_000585.2;ProteinModelPortal:P01375;STRING:9606.ENSP00000398698;SWISSPROT_AC_OLD:O43647;SWISSPROT_AC_OLD:Q9P1Q2;SWISSPROT_AC_OLD:Q9UIV3;SMR:P01375;Gen…
210338	UBE2D1 --> SFT	Expression	GeneID:7321;		4345771	Gene	UBE2D1	E2(17)KB1;SFT;UBC4/5;UBCH5;UBCH5A;UBE2D1;ubiquitin conjugating enzyme E2 D1;(E3-independent) E2 ubiquitin-conjugating enzyme D1;E2 ubiquitin-conjugating enzyme D1;EC 2.3.2.23;EC 2.3.2.24;Stimulator of Fe transport;UB2D1;UBC4/5 homolog;ubc4/5-type;UBC5A;ubch5alpha;Ubiquitin carrier protein D1;Ubiquitin-conjugating enzyme E2 D1;Ubiquitin-conjugating enzyme E2(17)KB 1;Ubiquitin-conjugating enzyme E2…	SWISSPROT_AC:P51668;SWISSPROT_ID:UB2D1_HUMAN;GeneID:7321;Ensembl:ENSG00000072401;HGNC:HGNC:12474;MIM:602961;Vega:OTTHUMG00000018269;protein_accession:AAH05980.1;protein_accession:AAH15997.1;protein_accession:AAM81086.1;protein_accession:AAP35690.1;protein_accession:ABM84037.1;protein_accession:ABM87384.1;protein_accession:BAF84590.1;protein_accession:CAA55019.1;protein_accession:CAC82097.1;protei…	507889	Protein	SFT	(E3-independent) E2 ubiquitin-conjugating enzyme D1;E2 ubiquitin-conjugating enzyme D1;EC 2.3.2.23;EC 2.3.2.24;SFT;Stimulator of Fe transport;UB2D1;UBC4/5 homolog;UBC5A;UBCH5;UBCH5A;UBE2D1;Ubiquitin carrier protein D1;Ubiquitin-conjugating enzyme E2 D1;Ubiquitin-conjugating enzyme E2(17)KB 1;Ubiquitin-conjugating enzyme E2-17 kDa 1;Ubiquitin-protein ligase D1;E2(17)KB1;UBC4/5;ubc4/5-type;ubch5alp…	SWISSPROT_AC:P51668;SWISSPROT_ID:UB2D1_HUMAN;EMBL:AC016396;EMBL:AC023170;EMBL:AF020761;EMBL:AF257220;EMBL:AJ272367;EMBL:AJ293565;EMBL:AK291901;EMBL:BC005980;EMBL:BC015997;EMBL:BT007041;EMBL:CH471083;EMBL:X78140;RefSeq:NP_003329.1;ProteinModelPortal:P51668;STRING:9606.ENSP00000363019;SWISSPROT_AC_OLD:A6NLF6;SWISSPROT_AC_OLD:A8K786;SMR:P51668;GeneID:7321;KEGG:hsa:7321;PIR:I39202;eggNOG:COG5078;eggN…
215575	VHL --> VHL	Expression	GeneID:7428;		4345857	Gene	VHL	HRCA1;pVHL;RCA1;VHL;VHL1;von Hippel-Lindau tumor suppressor;g7 protein;g7 type protein;Protein G7;tumor suppressor von hippel lindau;tumor suppressor von hippel-lindau;vhl-type;von hippel lindau tumor suppressor;Von Hippel-Lindau disease tumor suppressor;von hippel-lindau tumor-suppressor;von-hippel lindau tumor suppressor;von-hippel-lindau tumor suppressor;	SWISSPROT_AC:P40337;SWISSPROT_ID:VHL_HUMAN;GeneID:7428;Ensembl:ENSG00000134086;HGNC:HGNC:12687;MIM:608537;Vega:OTTHUMG00000128668;protein_accession:AAA98614.1;protein_accession:AAB64200.1;protein_accession:AAH27957.1;protein_accession:AAH58831.1;protein_accession:ABP65324.1;protein_accession:AFM52329.1;protein_accession:AFS51418.1;protein_accession:ALQ33844.1;protein_accession:ALQ33845.1;protein_…	521541	Protein	VHL	Protein G7;pVHL;VHL;Von Hippel-Lindau disease tumor suppressor;g7 protein;g7 type protein;HRCA1;RCA1;tumor suppressor von hippel lindau;tumor suppressor von hippel-lindau;vhl-type;VHL1;von hippel lindau tumor suppressor;von Hippel-Lindau tumor suppressor;von hippel-lindau tumor-suppressor;von-hippel lindau tumor suppressor;von-hippel-lindau tumor suppressor;	SWISSPROT_AC:P40337;SWISSPROT_ID:VHL_HUMAN;EMBL:AC034193;EMBL:AF010238;EMBL:AK315799;EMBL:BC058831;EMBL:CH471055;EMBL:L15409;EMBL:U54612;EMBL:X96489;RefSeq:NP_000542.1;RefSeq:NP_937799.1;ProteinModelPortal:P40337;STRING:9606.ENSP00000256474;SWISSPROT_AC_OLD:B2RE45;SWISSPROT_AC_OLD:Q13599;SWISSPROT_AC_OLD:Q6PDA9;SMR:P40337;GeneID:7428;KEGG:hsa:7428;PIR:I38926;eggNOG:ENOG4111PRU;eggNOG:KOG4710;UniG…
237424	ZGLP1 --> ZGLP1	Expression	GeneID:100125288;		4369520	Gene	ZGLP1	GATAD3;GLP-1;GLP1;ZGLP1;zinc finger, GATA-like protein 1;gata like protein-1;GATA-like protein 1;gata-like protein-1;GATA-type zinc finger protein 1;	SWISSPROT_AC:P0C6A0;SWISSPROT_ID:ZGLP1_HUMAN;GeneID:100125288;Ensembl:ENSG00000220201;HGNC:HGNC:37245;MIM:611639;Vega:OTTHUMG00000152114;protein_accession:NP_001096637.1;protein_accession:P0C6A0.1;protein_gi:157266269;protein_gi:166990464;RNA_nucleotide_accession:AK096830.1;RNA_nucleotide_accession:BC029904.1;RNA_nucleotide_accession:BC044225.1;RNA_nucleotide_accession:CK826281.1;RNA_nucleotide_a…	573048	Protein	ZGLP1	GATA-like protein 1;GATA-type zinc finger protein 1;GLP-1;GLP1;ZGLP1;gata like protein-1;gata-like protein-1;GATAD3;zinc finger, GATA-like protein 1;	SWISSPROT_AC:P0C6A0;SWISSPROT_ID:ZGLP1_HUMAN;EMBL:AC011511;EMBL:AK096830;EMBL:BC044225;RefSeq:NP_001096637.1;ProteinModelPortal:P0C6A0;STRING:9606.ENSP00000384434;SMR:P0C6A0;GeneID:100125288;KEGG:hsa:100125288;eggNOG:COG5641;eggNOG:KOG1601;UniGene:Hs.709296;GO:GO:0000122;GO:GO:0000977;GO:GO:0001085;GO:GO:0001228;GO:GO:0003682;GO:GO:0005634;GO:GO:0005667;GO:GO:0007275;GO:GO:0007283;GO:GO:0008270;G…
290289	CALM1 --> CAM	Expression	GeneID:801;		4340455	Gene	CALM1	CALM1;CALML2;calmodulin 1;caM;CAMI;CPVT4;DD132;LQT14;PHKD;CALM;calm 2;calm 3;calm ii;calm iii;calm-2;CALM2;CALM3;Calmodulin;calmodulin i;calmodulin isoform 1;calmodulin-an;calmodulin-i;calmodulin-type;calmodulin1;cam--an;cam-type;CAM1;CAM2;CAM3;CAMB;CAMC;CAMIII;chain-calmodulin;dd 132;	GeneID:801;Ensembl:ENSG00000198668;HGNC:HGNC:1442;MIM:114180;Vega:OTTHUMG00000171044;protein_accession:AAA35635.1;protein_accession:AAB60644.1;protein_accession:AAD45181.1;protein_accession:AAH00454.1;protein_accession:AAH07965.1;protein_accession:AAH08597.1;protein_accession:AAH11834.1;protein_accession:AAO86731.1;protein_accession:AAP35464.1;protein_accession:BAF82626.1;protein_accession:EAW814…	51774	Protein	CAM	CALM;CALM1;CALM2;CALM3;CALML2;Calmodulin;CAM;CAM1;CAM2;CAM3;CAMB;CAMC;CAMIII;calm 2;calm 3;calm ii;calm iii;calm-2;calmodulin 1;calmodulin 2;calmodulin 3;calmodulin i;calmodulin ii;calmodulin iii;calmodulin isoform 1;calmodulin-an;calmodulin-i;calmodulin-type;calmodulin1;calmodulin2;cam--an;cam-type;CAMI;CAMII;camii-type;chain-calmodulin;CPVT4;dd 132;DD132;HEL-S-72;LQT14;LQT15;PHKD;PHKD2;PHKD3;	SWISSPROT_AC:P62158;SWISSPROT_ID:CALM_HUMAN;EMBL:AC006536;EMBL:AC073283;EMBL:BC000454;EMBL:BC003354;EMBL:BC005137;EMBL:BC006464;EMBL:BC008437;EMBL:BC008597;EMBL:BC011834;EMBL:BC017385;EMBL:BC018677;EMBL:BC026065;EMBL:BC047523;EMBL:BT006818;EMBL:BT006855;EMBL:BT009916;EMBL:CR541990;EMBL:CR542021;EMBL:D45887;EMBL:J04046;EMBL:M19311;EMBL:M27319;EMBL:U11886;EMBL:U12022;EMBL:U94725;EMBL:U94726;EMBL:U9…
290313	CALM2 --> CAM	Expression	GeneID:805;		4340458	Gene	CALM2	CALM2;calmodulin 2;caM;CAMII;LQT15;PHKD;PHKD2;CALM;calm 2;calm 3;calm ii;calm iii;calm-2;CALM1;CALM3;CALML2;Calmodulin;calmodulin ii;calmodulin-an;calmodulin-type;calmodulin2;cam--an;cam-type;CAM1;CAM2;CAM3;CAMB;CAMC;camii-type;CAMIII;chain-calmodulin;	GeneID:805;Ensembl:ENSG00000143933;HGNC:HGNC:1445;MIM:114182;Vega:OTTHUMG00000128850;protein_accession:AAA35641.1;protein_accession:AAC83174.1;protein_accession:AAD14841.1;protein_accession:AAH03354.1;protein_accession:AAH06464.1;protein_accession:AAH08437.1;protein_accession:AAH17385.1;protein_accession:AAH18677.1;protein_accession:AAH26065.1;protein_accession:AAP88918.1;protein_accession:AAY240…	51774	Protein	CAM	CALM;CALM1;CALM2;CALM3;CALML2;Calmodulin;CAM;CAM1;CAM2;CAM3;CAMB;CAMC;CAMIII;calm 2;calm 3;calm ii;calm iii;calm-2;calmodulin 1;calmodulin 2;calmodulin 3;calmodulin i;calmodulin ii;calmodulin iii;calmodulin isoform 1;calmodulin-an;calmodulin-i;calmodulin-type;calmodulin1;calmodulin2;cam--an;cam-type;CAMI;CAMII;camii-type;chain-calmodulin;CPVT4;dd 132;DD132;HEL-S-72;LQT14;LQT15;PHKD;PHKD2;PHKD3;	SWISSPROT_AC:P62158;SWISSPROT_ID:CALM_HUMAN;EMBL:AC006536;EMBL:AC073283;EMBL:BC000454;EMBL:BC003354;EMBL:BC005137;EMBL:BC006464;EMBL:BC008437;EMBL:BC008597;EMBL:BC011834;EMBL:BC017385;EMBL:BC018677;EMBL:BC026065;EMBL:BC047523;EMBL:BT006818;EMBL:BT006855;EMBL:BT009916;EMBL:CR541990;EMBL:CR542021;EMBL:D45887;EMBL:J04046;EMBL:M19311;EMBL:M27319;EMBL:U11886;EMBL:U12022;EMBL:U94725;EMBL:U94726;EMBL:U9…
483963	PBX1 -- Prolactin	association	Pubmed 2006:17149954;Pubmed 2001:11798085;Pubmed 1995:7581993;Pubmed 1991:1742881;	These ultrafiltrates contain 85% +/- 7% of the total <b>PRL</b> immunoreactivity of serum spiked with 23 kd recombinant human <b>prolactin</b> (rHuPRL) and less than 2% of the 50 kd big PRL (bPRL) of whole serum.[Pubmed 2006:17149954];Immunoprecipitation with anti-human immunoglobulin G-agarose was evaluated for the detection of prolactin-immunoglobulin G (PRL-IgG) complexes in macroprolactinemic…	4343882	Gene	PBX1	PBX homeobox 1;PBX1;Homeobox protein PBX1;Homeobox protein PRL;pre b cell leukemia transcription factor 1;pre b-cell leukemia transcription factor 1;pre-b cell leukemia transcription factor 1;Pre-B-cell leukemia transcription factor 1;pre-b-cell leukemia transcription factor-1;PRL;prl-type;	SWISSPROT_AC:P40424;SWISSPROT_ID:PBX1_HUMAN;GeneID:5087;Ensembl:ENSG00000185630;HGNC:HGNC:8632;MIM:176310;Vega:OTTHUMG00000034307;protein_accession:AAA36484.1;protein_accession:AAA60031.1;protein_accession:AAG30941.1;protein_accession:AAI01579.1;protein_accession:AAP35351.1;protein_accession:BAF84104.1;protein_accession:BAG61583.1;protein_accession:BAH13510.1;protein_accession:CAH18284.1;protein_…	328109	Protein	Prolactin	PRL;Prolactin;gha-1;GHA1;prl-type;prolactin--an;prolactin-type;	SWISSPROT_AC:P01236;SWISSPROT_ID:PRL_HUMAN;EMBL:BC015850;EMBL:D00411;EMBL:M29386;EMBL:U75583;EMBL:V00566;EMBL:X00540;EMBL:X00541;EMBL:X00543;EMBL:X00544;EMBL:X54393;RefSeq:NP_000939.1;RefSeq:NP_001157030.1;ProteinModelPortal:P01236;STRING:9606.ENSP00000302150;SWISSPROT_AC_OLD:Q15199;SWISSPROT_AC_OLD:Q92996;SMR:P01236;GeneID:5617;KEGG:hsa:5617;PIR:A61402;PIR:A90998;eggNOG:ENOG410II74;eggNOG:ENOG41…
483980	PRL -- Prolactin	association	Pubmed 2006:17149954;Pubmed 2001:11798085;Pubmed 1995:7581993;Pubmed 1991:1742881;	These ultrafiltrates contain 85% +/- 7% of the total <b>PRL</b> immunoreactivity of serum spiked with 23 kd recombinant human <b>prolactin</b> (rHuPRL) and less than 2% of the 50 kd big PRL (bPRL) of whole serum.[Pubmed 2006:17149954];Immunoprecipitation with anti-human immunoglobulin G-agarose was evaluated for the detection of prolactin-immunoglobulin G (PRL-IgG) complexes in macroprolactinemic…	4344322	Gene	PRL	GHA1;PRL;prolactin;gha-1;prl-type;prolactin--an;prolactin-type;	SWISSPROT_AC:P01236;SWISSPROT_ID:PRL_HUMAN;GeneID:5617;Ensembl:ENSG00000172179;HGNC:HGNC:9445;MIM:176760;Vega:OTTHUMG00000016111;protein_accession:AAA60173.1;protein_accession:AAB70858.1;protein_accession:AAH15850.1;protein_accession:AAH88370.1;protein_accession:AAO87820.1;protein_accession:ABI63353.1;protein_accession:ABM84054.1;protein_accession:ABM87406.1;protein_accession:ACT52574.1;protein_a…	328109	Protein	Prolactin	PRL;Prolactin;gha-1;GHA1;prl-type;prolactin--an;prolactin-type;	SWISSPROT_AC:P01236;SWISSPROT_ID:PRL_HUMAN;EMBL:BC015850;EMBL:D00411;EMBL:M29386;EMBL:U75583;EMBL:V00566;EMBL:X00540;EMBL:X00541;EMBL:X00543;EMBL:X00544;EMBL:X54393;RefSeq:NP_000939.1;RefSeq:NP_001157030.1;ProteinModelPortal:P01236;STRING:9606.ENSP00000302150;SWISSPROT_AC_OLD:Q15199;SWISSPROT_AC_OLD:Q92996;SMR:P01236;GeneID:5617;KEGG:hsa:5617;PIR:A61402;PIR:A90998;eggNOG:ENOG410II74;eggNOG:ENOG41…
484012	IGFBP1 -- Insulin	association	Pubmed:10392359;Pubmed:20634211;Pubmed:9420847;Pubmed 2006:16390864;Pubmed 2001:11453959;Pubmed 2001:11502796;Pubmed 2013:23781317;Pubmed 2004:15163339;Pubmed 1994:7507835;Pubmed 1994:7519235;Pubmed 1994:7520930;Pubmed 1994:7521354;Pubmed 1994:7523562;Pubmed 1994:7525123;Pubmed 1994:7983014;Pubmed 1993:7521339;Pubmed 1993:7521340;Pubmed 1993:7683658;Pubmed 1993:7685718;Pubmed 1993:7690486;Pubmed …	A negative correlation was found between <b>IGFBP-1</b> and <b>insulin</b> levels (r = -0.30, p = 0.05) in the obese children.[Pubmed:10392359];Putatively, an elevated circulating concentration of <b>insulin</b> inhibits the production of <b>insulin-like growth factor binding protein-1</b> (IGFBP-1), thus increasing the level of free IGF-I in serum and stimulating ovarian androgen production.[Pub…	4342655	Gene	IGFBP1	AFBP;hIGFBP-1;IBP1;IGF-BP25;IGFBP1;insulin like growth factor binding protein 1;PP12;higfbp1;IBP-1;igf binding protein -1;igf binding protein 1;igf binding protein i;igf binding protein type 1;igf binding protein-1;igf binding protein-i;IGF-binding protein 1;igf-binding protein i;igf-binding protein-1;igf-binding protein-i;igf-binding-protein-1;igf-bp 25;igfbp -1;igfbp 1;igfbp's 1;igfbp's i;igfbp…	SWISSPROT_AC:P08833;SWISSPROT_ID:IBP1_HUMAN;GeneID:3484;Ensembl:ENSG00000146678;HGNC:HGNC:5469;MIM:146730;Vega:OTTHUMG00000152343;protein_accession:AAA52540.1;protein_accession:AAA52542.1;protein_accession:AAA52783.1;protein_accession:AAA52784.1;protein_accession:AAA52785.1;protein_accession:AAH35263.2;protein_accession:AAH57806.1;protein_accession:AAQ96599.1;protein_accession:AAS07553.1;protein_…	200308	Protein	Insulin	INS;Insulin;an-ins;IDDM;iddm 1;iddm 2;iddm type 1;iddm-1;iddm-2;iddm-type;IDDM1;IDDM2;ILPR;ins-type;insulin--an;insulin-chain;insulin-type;IRDN;mody-x;MODY10;type-insulin;	SWISSPROT_AC:P01308;SWISSPROT_ID:INS_HUMAN;EMBL:AJ009655;EMBL:AY138590;EMBL:AY899304;EMBL:BC005255;EMBL:BT006808;EMBL:CH471158;EMBL:J00265;EMBL:L15440;EMBL:M10039;EMBL:V00565;EMBL:X70508;RefSeq:NP_000198.1;RefSeq:NP_001172026.1;RefSeq:NP_001172027.1;RefSeq:NP_001278826.1;ProteinModelPortal:P01308;STRING:9606.ENSP00000250971;SWISSPROT_AC_OLD:Q5EEX2;SMR:P01308;GeneID:3630;KEGG:hsa:3630;PIR:A93222;e…
484498	PPY -- NPY	association	Pubmed:1620652;Pubmed 2001:11287091;Pubmed 2008:18457425;Pubmed 2000:10737678;Pubmed 2010:20338207;Pubmed 1992:1317848;Pubmed 1997:9326671;Pubmed 1990:2177865;	The data suggest that the two putative duplications of an ancestral <b>PP</b> family gene that have given rise to PP, PYY and <b>NPY</b> in mammals had already taken place by the time of the appearance of the amphibia.[Pubmed:1620652];Pig <b>NPY</b> (pNPY) analogs containing the segment 19-23 from human <b>PP</b> (hPP) bound to the Y-receptors with much lower affinity than NPY itself.[Pubmed 2001…	4344250	Gene	PPY	pancreatic polypeptide;PNP;PP;PPY;Obinepitide;PAHO;Pancreatic prohormone;pancreatic-polypeptide;pnp-type;polypeptide of pancreatic;ppy-type;	SWISSPROT_AC:P01298;SWISSPROT_ID:PAHO_HUMAN;GeneID:5539;Ensembl:ENSG00000108849;HGNC:HGNC:9327;MIM:167780;Vega:OTTHUMG00000181800;protein_accession:AAA60156.1;protein_accession:AAA60161.1;protein_accession:AAH32225.1;protein_accession:AAH40033.1;protein_accession:ABM84647.1;protein_accession:ABM92176.1;protein_accession:CAA25161.1;protein_accession:EAW51649.1;protein_accession:NP_001306138.1;prot…	280275	Protein	NPY	NPY;Pro-neuropeptide Y;neuropeptide Y;neuropeptide--y;neuropeptide-y;npy--an;npy-type;PYY4;y neuropeptide;	SWISSPROT_AC:P01303;SWISSPROT_ID:NPY_HUMAN;EMBL:AC004485;EMBL:BC029497;EMBL:K01911;EMBL:M14296;EMBL:M14297;EMBL:M14298;EMBL:M15789;RefSeq:NP_000896.1;ProteinModelPortal:P01303;STRING:9606.ENSP00000242152;SMR:P01303;GeneID:4852;KEGG:hsa:4852;PIR:A25198;eggNOG:ENOG410J0KC;eggNOG:ENOG41128I2;UniGene:Hs.1832;GO:GO:0001664;GO:GO:0001878;GO:GO:0004930;GO:GO:0005102;GO:GO:0005184;GO:GO:0005246;GO:GO:000…
484517	PPY -- Neuropeptide Y	association	Pubmed:1620652;Pubmed 2001:11287091;Pubmed 2008:18457425;Pubmed 2000:10737678;Pubmed 2010:20338207;Pubmed 1992:1317848;Pubmed 1997:9326671;Pubmed 1990:2177865;	The data suggest that the two putative duplications of an ancestral <b>PP</b> family gene that have given rise to PP, PYY and <b>NPY</b> in mammals had already taken place by the time of the appearance of the amphibia.[Pubmed:1620652];Pig <b>NPY</b> (pNPY) analogs containing the segment 19-23 from human <b>PP</b> (hPP) bound to the Y-receptors with much lower affinity than NPY itself.[Pubmed 2001…	4344250	Gene	PPY	pancreatic polypeptide;PNP;PP;PPY;Obinepitide;PAHO;Pancreatic prohormone;pancreatic-polypeptide;pnp-type;polypeptide of pancreatic;ppy-type;	SWISSPROT_AC:P01298;SWISSPROT_ID:PAHO_HUMAN;GeneID:5539;Ensembl:ENSG00000108849;HGNC:HGNC:9327;MIM:167780;Vega:OTTHUMG00000181800;protein_accession:AAA60156.1;protein_accession:AAA60161.1;protein_accession:AAH32225.1;protein_accession:AAH40033.1;protein_accession:ABM84647.1;protein_accession:ABM92176.1;protein_accession:CAA25161.1;protein_accession:EAW51649.1;protein_accession:NP_001306138.1;prot…	280276	Protein	Neuropeptide Y	Neuropeptide tyrosine;Neuropeptide Y;NPY;neuropeptide--y;neuropeptide-tyrosine;neuropeptide-y;npy--an;npy-type;y neuropeptide;	TMP_SWISSPROT_AC:P01303_NPY;PARENT_SWISSPROT_AC:P01303;PARENT_SWISSPROT_ID:NPY_HUMAN;
485420	SERPINA1 -- APT	association	Pubmed 1992:1332197;	Expression plasmids containing the human <b>alpha 1-antitrypsin</b> (alpha 1 AT) promoter fused to either <b>adenine phosphoribosyltransferase</b> (aprt) or xanthine-guanine phosphoribosyltransferase (gpt) coding sequences were sequentially introduced into APRT- HPRT- rat hepatoma cells.[Pubmed 1992:1332197];	4344025	Gene	SERPINA1	A1A;A1AT;AAT;alpha1AT;PI;PI1;PRO2275;serpin family A member 1;SERPINA1;a-1 antitrypsin;a-1-antitrypsin;a-1at;a-i antitrypsin;a1 antitrypsin;a1- antitrypsin;a1-antitrypsin;a1-protease inhibitor;alpha - 1 antitrypsin;alpha 1 -antitrypsin;alpha 1 -protease inhibitor;alpha 1 antiproteinase;alpha 1 antitrypsin;alpha 1 inhibitor of protease;alpha 1 protease inhibitor;alpha 1- antitrypsin;alpha 1--antit…	SWISSPROT_AC:P01009;SWISSPROT_ID:A1AT_HUMAN;GeneID:5265;Ensembl:ENSG00000197249;HGNC:HGNC:8941;MIM:107400;Vega:OTTHUMG00000150355;protein_accession:AAA51545.1;protein_accession:AAA51546.1;protein_accession:AAA51547.1;protein_accession:AAB59369.1;protein_accession:AAB59370.1;protein_accession:AAB59371.1;protein_accession:AAB59375.1;protein_accession:AAB59495.1;protein_accession:AAF15128.1;protein_…	20392	Protein	APT	Adenine phosphoribosyltransferase;APRT;APT;EC 2.4.2.7;AMP;APRTD;	SWISSPROT_AC:P07741;SWISSPROT_ID:APT_HUMAN;EMBL:AC092384;EMBL:AY306126;EMBL:BC107151;EMBL:BM550173;EMBL:CH471184;EMBL:CR749423;EMBL:M16446;EMBL:Y00486;RefSeq:NP_000476.1;RefSeq:NP_001025189.1;ProteinModelPortal:P07741;STRING:9606.ENSP00000367615;SWISSPROT_AC_OLD:G5E9J2;SWISSPROT_AC_OLD:Q3KP55;SWISSPROT_AC_OLD:Q68DF9;SMR:P07741;GeneID:353;KEGG:hsa:353;PIR:S06232;eggNOG:COG0503;eggNOG:KOG1712;UniGe…
485778	IGFBP3 -- IGF-I	association	Pubmed:10226805;Pubmed:10392348;Pubmed:10392359;Pubmed:10703534;Pubmed:11247331;Pubmed:18507013;Pubmed:23619263;Pubmed:8520621;Pubmed:8887130;Pubmed:8887139;Pubmed:8910818;Pubmed 2006:15998587;Pubmed 2006:16210470;Pubmed 2006:16390864;Pubmed 2006:16464954;Pubmed 2006:16704680;Pubmed 2006:16718634;Pubmed 2006:16887362;Pubmed 2006:16955207;Pubmed 2006:16969385;Pubmed 2006:17047053;Pubmed 2006:17194…	This proteolysis was less pronounced for IGFBP-3 containing a mutated heparin binding domain, and was prevented by purifying <b>IGFBP-3</b> on an <b>IGF-I</b> affinity column in the presence of 2 M sodium chloride, suggesting that the responsible protease(s) binds the IGFBP-3 heparin binding domain.[Pubmed:10226805];The GH response to exercise was not correlated with fitness, mean GH or <b>IGF-I<…	4342657	Gene	IGFBP3	BP-53;IBP3;IGFBP3;insulin like growth factor binding protein 3;binding protein 3-igf;binding protein-3-igf;bp -53;IBP-3;igf binding protein -3;igf binding protein 3;igf binding protein iii;igf binding protein-3;igf binding-protein 3;igf binding-protein-3;igf- binding protein 3;igf-binding protein -3;IGF-binding protein 3;igf-binding protein-3;igf-binding protein3;igf-binding-protein-3;igfbp 3;igf…	SWISSPROT_AC:P17936;SWISSPROT_ID:IBP3_HUMAN;GeneID:3486;Ensembl:ENSG00000146674;HGNC:HGNC:5472;MIM:146732;Vega:OTTHUMG00000023769;protein_accession:AAA52541.1;protein_accession:AAA52706.1;protein_accession:AAH00013.1;protein_accession:AAH18962.1;protein_accession:AAH64987.1;protein_accession:AAQ15254.1;protein_accession:AAS07554.1;protein_accession:ABB96247.1;protein_accession:ABI63363.1;protein_…	196367	Protein	IGF-I	IBP1;IGF-I;IGF1;Insulin-like growth factor I;Mechano growth factor;MGF;Somatomedin-C;factor 1-insulin-like growth;factor i-insulin-like growth;factor-1-insulin-like growth;growth factor 1-insulin-like;growth factor i-insulin-like;growth factor-1-insulin-like;IGFI;insulin - like growth factor 1;insulin growth like factor 1;insulin growth like factor-i;insulin growth-like factor 1;insulin like grow…	SWISSPROT_AC:P05019;SWISSPROT_ID:IGF1_HUMAN;EMBL:AC010202;EMBL:AC068648;EMBL:AY260957;EMBL:BC148266;EMBL:CH471054;EMBL:M11568;EMBL:M12659;EMBL:M14153;EMBL:M14154;EMBL:M14155;EMBL:M14156;EMBL:M27544;EMBL:M37484;EMBL:X00173;EMBL:X03420;EMBL:X03421;EMBL:X03422;EMBL:X03563;EMBL:X56773;EMBL:X56774;EMBL:X57025;RefSeq:NP_000609.1;RefSeq:NP_001104754.1;RefSeq:NP_001104755.1;ProteinModelPortal:P05019;STRI…
492899	CALM1 -- CAM	association	Pubmed 1994:8188768;Pubmed 2002:12445464;Pubmed 1995:7593266;	We found that all these cell lines (except Ramos) overexpressed <b>CALM3</b> transcripts, which led to an increase of total <b>CaM</b> protein with respect to quiescent normal T lymphocytes.[Pubmed 1994:8188768];To begin to address whether the 4.1 kb <b>CALM1</b> transcript might play a unique role in providing local <b>CaM</b> pools, we determined its localization in differentiated IMR-32 cells …	4340455	Gene	CALM1	CALM1;CALML2;calmodulin 1;caM;CAMI;CPVT4;DD132;LQT14;PHKD;CALM;calm 2;calm 3;calm ii;calm iii;calm-2;CALM2;CALM3;Calmodulin;calmodulin i;calmodulin isoform 1;calmodulin-an;calmodulin-i;calmodulin-type;calmodulin1;cam--an;cam-type;CAM1;CAM2;CAM3;CAMB;CAMC;CAMIII;chain-calmodulin;dd 132;	GeneID:801;Ensembl:ENSG00000198668;HGNC:HGNC:1442;MIM:114180;Vega:OTTHUMG00000171044;protein_accession:AAA35635.1;protein_accession:AAB60644.1;protein_accession:AAD45181.1;protein_accession:AAH00454.1;protein_accession:AAH07965.1;protein_accession:AAH08597.1;protein_accession:AAH11834.1;protein_accession:AAO86731.1;protein_accession:AAP35464.1;protein_accession:BAF82626.1;protein_accession:EAW814…	51774	Protein	CAM	CALM;CALM1;CALM2;CALM3;CALML2;Calmodulin;CAM;CAM1;CAM2;CAM3;CAMB;CAMC;CAMIII;calm 2;calm 3;calm ii;calm iii;calm-2;calmodulin 1;calmodulin 2;calmodulin 3;calmodulin i;calmodulin ii;calmodulin iii;calmodulin isoform 1;calmodulin-an;calmodulin-i;calmodulin-type;calmodulin1;calmodulin2;cam--an;cam-type;CAMI;CAMII;camii-type;chain-calmodulin;CPVT4;dd 132;DD132;HEL-S-72;LQT14;LQT15;PHKD;PHKD2;PHKD3;	SWISSPROT_AC:P62158;SWISSPROT_ID:CALM_HUMAN;EMBL:AC006536;EMBL:AC073283;EMBL:BC000454;EMBL:BC003354;EMBL:BC005137;EMBL:BC006464;EMBL:BC008437;EMBL:BC008597;EMBL:BC011834;EMBL:BC017385;EMBL:BC018677;EMBL:BC026065;EMBL:BC047523;EMBL:BT006818;EMBL:BT006855;EMBL:BT009916;EMBL:CR541990;EMBL:CR542021;EMBL:D45887;EMBL:J04046;EMBL:M19311;EMBL:M27319;EMBL:U11886;EMBL:U12022;EMBL:U94725;EMBL:U94726;EMBL:U9…
494232	IGFBP3 -- TNF	association	Pubmed 2007:17029675;Pubmed 1996:8536626;Pubmed 1999:10527715;	In the presence of PI and high BSA, media <b>IGFBP-3</b> levels were shown to be increased by <b>TNF-alpha</b> consistent with the gene expression data.[Pubmed 2007:17029675];<b>TNF alpha</b> stimulated predominantly <b>IGFBP-3</b> (about 4-fold) both in terms of mRNA (a 2.6-kilobase transcript, measured by Northern blotting analysis), and protein (a doublet of 40-44 kDa, assessed by ligand blott…	4342657	Gene	IGFBP3	BP-53;IBP3;IGFBP3;insulin like growth factor binding protein 3;binding protein 3-igf;binding protein-3-igf;bp -53;IBP-3;igf binding protein -3;igf binding protein 3;igf binding protein iii;igf binding protein-3;igf binding-protein 3;igf binding-protein-3;igf- binding protein 3;igf-binding protein -3;IGF-binding protein 3;igf-binding protein-3;igf-binding protein3;igf-binding-protein-3;igfbp 3;igf…	SWISSPROT_AC:P17936;SWISSPROT_ID:IBP3_HUMAN;GeneID:3486;Ensembl:ENSG00000146674;HGNC:HGNC:5472;MIM:146732;Vega:OTTHUMG00000023769;protein_accession:AAA52541.1;protein_accession:AAA52706.1;protein_accession:AAH00013.1;protein_accession:AAH18962.1;protein_accession:AAH64987.1;protein_accession:AAQ15254.1;protein_accession:AAS07554.1;protein_accession:ABB96247.1;protein_accession:ABI63363.1;protein_…	492131	Protein	TNF	Cachectin;TNF;TNF-a;TNF-alpha;TNFA;TNFSF2;Tumor necrosis factor;Tumor necrosis factor ligand superfamily member 2;chain-tnf;DIF;dif-type;factor - tumor necrosis;factor of the tumor necrosis;factor of the tumor-necrosis;factor of tumor necrosis;factor tumor necrosis;factor-tumor necrosis;necrosis factor-tumor;necrosis tumor factor;tnf - a;tnf - alpha;tnf -a;tnf -alpha;tnf a;tnf alpha;tnf- a;tnf- a…	SWISSPROT_AC:P01375;SWISSPROT_ID:TNFA_HUMAN;EMBL:AB088112;EMBL:AF043342;EMBL:AF098751;EMBL:AF129756;EMBL:AY066019;EMBL:AY214167;EMBL:BA000025;EMBL:BC028148;EMBL:M10988;EMBL:M16441;EMBL:M26331;EMBL:X01394;EMBL:X02910;EMBL:Y14768;EMBL:Z15026;RefSeq:NP_000585.2;ProteinModelPortal:P01375;STRING:9606.ENSP00000398698;SWISSPROT_AC_OLD:O43647;SWISSPROT_AC_OLD:Q9P1Q2;SWISSPROT_AC_OLD:Q9UIV3;SMR:P01375;Gen…
495869	CD36 -- CD36	association	Pubmed 1996:8696941;Pubmed 1991:1710515;	The downregulation of <b>CD36</b> mRNA was associated with the disappearance of surface expression of <b>CD36 antigen</b> and loss of TSP-1 surface-binding capacity.[Pubmed 1996:8696941];The N-terminal sequence of PAS-IV is nearly identical to that of GPIIIb and monospecific anti-PAS-IV antibody reacts with GPIIIb, indicating that <b>PAS-IV</b> is structurally related to <b>GPIIIb</b>.[Pubmed 199…	4340578	Gene	CD36	BDPLT10;CD36;CD36 molecule;CHDS7;FAT;GP3B;GP4;GPIV;PASIV;SCARB3;antigen cd36;cd 36;cd 36 molecule;cd-36;cd-36 molecule;CD36 antigen;collagen platelet receptor;collagen receptor of platelet;collagen-platelet receptor;Fatty acid translocase;fatty-acid translocase;Glycoprotein IIIb;gp 4;gp iv;gp-4;gp-iv;gp3 beta;GPIIIB;iiib glycoprotein;Leukocyte differentiation antigen CD36;molecule cd36;pas 4;PAS …	SWISSPROT_AC:P16671;SWISSPROT_ID:CD36_HUMAN;GeneID:948;Ensembl:ENSG00000135218;HGNC:HGNC:1663;MIM:173510;Vega:OTTHUMG00000155383;protein_accession:AAA16068.1;protein_accession:AAA35534.1;protein_accession:AAA58412.1;protein_accession:AAA58413.1;protein_accession:AAB28992.1;protein_accession:AAB46390.1;protein_accession:AAD13993.1;protein_accession:AAD14932.1;protein_accession:AAD14933.1;protein_a…	59178	Protein	CD36	CD36;CD36 antigen;FAT;Fatty acid translocase;Glycoprotein IIIb;GP3B;GP4;GPIIIB;GPIV;Leukocyte differentiation antigen CD36;PAS IV;PAS-4;Platelet collagen receptor;Platelet glycoprotein 4;Platelet glycoprotein IV;Thrombospondin receptor;antigen cd36;BDPLT10;cd 36;cd 36 molecule;cd-36;cd-36 molecule;CD36 molecule;CHDS7;collagen platelet receptor;collagen receptor of platelet;collagen-platelet recep…	SWISSPROT_AC:P16671;SWISSPROT_ID:CD36_HUMAN;EMBL:AC004862;EMBL:AC073182;EMBL:AC073850;EMBL:AC092108;EMBL:AC124834;EMBL:AF300626;EMBL:AF300627;EMBL:AF300628;EMBL:AF300633;EMBL:AF300634;EMBL:AF300635;EMBL:AF300639;EMBL:AF300640;EMBL:AY095373;EMBL:BC008406;EMBL:HM217023;EMBL:HM217024;EMBL:HM217025;EMBL:HM217026;EMBL:L06850;EMBL:M24795;EMBL:M98398;EMBL:M98399;EMBL:S67044;EMBL:S67532;EMBL:Z22924;EMBL:…
497194	ADM -- IL-1 beta	association	Pubmed 2000:10845623;Pubmed 1997:9396051;Pubmed 2003:14499284;Pubmed 1991:1889248;	IFN-gamma and <b>IL-1beta</b> induced <b>ADM</b> expression in ARPE-19 cells.[Pubmed 2000:10845623];Treatment of T98G cells with interferon gamma or <b>interleukin 1 beta</b> increased the expression levels of <b>ADM</b> mRNA and the IR-ADM concentrations in the cultured media, whereas tumor necrosis factor alpha decreased them in a dose-dependent manner.[Pubmed 1997:9396051];A combination of thr…	4339910	Gene	ADM	ADM;adrenomedullin;AM;PAMP;ADML;am-an;am-type;pamp-type;	SWISSPROT_AC:P35318;SWISSPROT_ID:ADML_HUMAN;GeneID:133;Ensembl:ENSG00000148926;HGNC:HGNC:259;MIM:103275;Vega:OTTHUMG00000165907;protein_accession:AAC60642.1;protein_accession:AAH15961.1;protein_accession:AAP35548.1;protein_accession:AAZ38717.1;protein_accession:BAA03589.1;protein_accession:BAA07756.1;protein_accession:BAG35740.1;protein_accession:CAG46792.1;protein_accession:CBX47636.1;protein_ac…	197391	Protein	IL-1 beta	Catabolin;IL-1 beta;IL1B;IL1F2;Interleukin-1 beta;1 beta interleukin;1 beta-interleukin;1-beta interleukin;il - 1beta;il -1;il -1b;il -1beta;il 1;il 1 beta;il 1-beta;il 1b;il 1beta;il type i;il- 1;il- 1 beta;il- 1b;il- 1beta;il- i;il--1;il--1 beta;IL-1;il-1 -beta;il-1 b;il-1-b;il-1-type;il-1beta;il-i;il-i beta;il-ibeta;il-type 1;IL1-BETA;interleukin - 1 beta;interleukin -1 b;interleukin -1 beta;i…	SWISSPROT_AC:P01584;SWISSPROT_ID:IL1B_HUMAN;EMBL:AC079753;EMBL:AY137079;EMBL:BC008678;EMBL:BN000002;EMBL:BT007213;EMBL:CH471217;EMBL:CR407679;EMBL:K02770;EMBL:M15330;EMBL:M15840;EMBL:M54933;EMBL:X02532;EMBL:X04500;EMBL:X56087;RefSeq:NP_000567.1;ProteinModelPortal:P01584;STRING:9606.ENSP00000263341;SWISSPROT_AC_OLD:Q53X59;SWISSPROT_AC_OLD:Q53XX2;SWISSPROT_AC_OLD:Q7M4S7;SWISSPROT_AC_OLD:Q7RU01;SWIS…
497802	GCK -- Insulin	association	Pubmed 2002:12475782;Pubmed 2007:17360975;Pubmed 1996:8630009;Pubmed 1996:8679719;Pubmed 2009:18612599;Pubmed 2009:19173678;Pubmed 2009:19279382;Pubmed 1999:10455021;Pubmed 1997:9088772;Pubmed 1998:9653619;Pubmed 1998:9710443;	Mathematical modeling of the kinetic data of recombinant human wild-type and mutant GK accurately predicts the effects of <b>GK</b> mutations on the threshold of glucose-stimulated <b>insulin</b> release and glucose homeostasis.[Pubmed 2002:12475782];Because <b>glucokinase</b> is a metabolic sensor involved in the regulated release of <b>insulin</b>, we have investigated the acute actions of nove…	4341958	Gene	GCK	FGQTL3;GCK;GK;GLK;glucokinase;HHF3;HK4;HKIV;HXKP;LGLK;MODY2;EC 2.7.1.2;hexokinase 4;hexokinase iv;Hexokinase type IV;Hexokinase-4;Hexokinase-D;hexokinase-iv;hhf 3;HK IV;hk-4;hk-iv;HXK4;mody 2;mody subtype 2;mody type 2;mody-2;	SWISSPROT_AC:P35557;SWISSPROT_ID:HXK4_HUMAN;GeneID:2645;Ensembl:ENSG00000106633;HGNC:HGNC:4195;MIM:138079;Vega:OTTHUMG00000022903;protein_accession:AAA51824.1;protein_accession:AAA52562.1;protein_accession:AAB59563.1;protein_accession:AAB97680.1;protein_accession:AAH01890.1;protein_accession:AAP35711.1;protein_accession:ABM84761.1;protein_accession:ABS31137.1;protein_accession:AGA96145.1;protein_…	200308	Protein	Insulin	INS;Insulin;an-ins;IDDM;iddm 1;iddm 2;iddm type 1;iddm-1;iddm-2;iddm-type;IDDM1;IDDM2;ILPR;ins-type;insulin--an;insulin-chain;insulin-type;IRDN;mody-x;MODY10;type-insulin;	SWISSPROT_AC:P01308;SWISSPROT_ID:INS_HUMAN;EMBL:AJ009655;EMBL:AY138590;EMBL:AY899304;EMBL:BC005255;EMBL:BT006808;EMBL:CH471158;EMBL:J00265;EMBL:L15440;EMBL:M10039;EMBL:V00565;EMBL:X70508;RefSeq:NP_000198.1;RefSeq:NP_001172026.1;RefSeq:NP_001172027.1;RefSeq:NP_001278826.1;ProteinModelPortal:P01308;STRING:9606.ENSP00000250971;SWISSPROT_AC_OLD:Q5EEX2;SMR:P01308;GeneID:3630;KEGG:hsa:3630;PIR:A93222;e…
498137	APP -- bFGF	association	Pubmed:9106263;	Treatment of the cells with <b>bFGF</b> for 24 h increased <b>APP</b> promoter activity 200%, cell-associated full-length protein 189%, and secreted amino-terminal fragments 192% compared to basal levels.[Pubmed:9106263];	4340093	Gene	APP	AAA;ABETA;ABPP;AD1;amyloid beta precursor protein;APP;APPI;CTFgamma;CVAP;PN-II;PN2;A4;aaa-type;Alzheimer disease amyloid protein;alzheimer's disease amyloid protein;amyloid b precursor protein;amyloid b protein precursor;amyloid b-protein precursor;Amyloid beta A4 protein;amyloid beta protein a4;amyloid beta- protein precursor;amyloid beta-a4 protein;amyloid beta-protein precursor;Amyloid precurs…	SWISSPROT_AC:P05067;SWISSPROT_ID:A4_HUMAN;GeneID:351;Ensembl:ENSG00000142192;HGNC:HGNC:620;MIM:104760;Vega:OTTHUMG00000078438;protein_accession:AAA35540.1;protein_accession:AAA51564.1;protein_accession:AAA51722.1;protein_accession:AAA51726.1;protein_accession:AAA51727.1;protein_accession:AAA51768.1;protein_accession:AAA58727.1;protein_accession:AAA60163.1;protein_accession:AAB19991.1;protein_acce…	135766	Protein	bFGF	Basic fibroblast growth factor;bFGF;FGF-2;FGF2;FGFB;Fibroblast growth factor 2;HBGF-2;Heparin-binding growth factor 2;basic fibroblast growth-factor;basic fibroblast-growth factor;basic fibroblast-growth-factor;basic-fibroblast growth factor;basic-fibroblast-growth-factor;bfgf-isoform;bfgf-type;factor basic fibroblast growth;factor of basic fibroblast growth;factor-basic fibroblast growth;fgf -2;…	SWISSPROT_AC:P09038;SWISSPROT_ID:FGF2_HUMAN;EMBL:AB451321;EMBL:AB451450;EMBL:AC021205;EMBL:AY820133;EMBL:CH471056;EMBL:EF506888;EMBL:J04513;EMBL:M17599;EMBL:M27968;EMBL:S47380;EMBL:S81809;EMBL:X04431;EMBL:X04432;EMBL:X04433;EMBL:Y13468;RefSeq:NP_001997.5;ProteinModelPortal:P09038;STRING:9606.ENSP00000264498;SWISSPROT_AC_OLD:A4LBB8;SWISSPROT_AC_OLD:O00527;SWISSPROT_AC_OLD:P78443;SWISSPROT_AC_OLD:Q…
498234	G6PC -- Insulin	association	Pubmed 1996:8866562;Pubmed 1997:9115220;	<b>Insulin</b> exerts a dominant negative effect on the mRNA levels of <b>Glu-6-Pase</b>.[Pubmed 1996:8866562];The transcription of the gene encoding the catalytic subunit of G6Pase is stimulated by glucocorticoids, whereas <b>insulin</b> strongly inhibits both basal <b>G6Pase</b> gene transcription and the stimulatory effect of glucocorticoids.[Pubmed 1997:9115220];	4341873	Gene	G6PC	G6Pase;G6PC;G6PC1;G6PT;glucose-6-phosphatase catalytic subunit;GSD1;GSD1a;EC 3.1.3.9;G-6-Pase;g6 pase;g6-pase;G6Pase-alpha;glucose 6 phosphatase;glucose 6-phosphatase;glucose 6-phosphatase - a;glucose- 6-phosphatase;glucose-6 phosphatase;glucose-6- phosphatase;Glucose-6-phosphatase;Glucose-6-phosphatase alpha;glucose-6-phosphatase-a;glucose6 phosphatase;glucose6-phosphatase;gsd 1;gsd i;gsd type 1…	SWISSPROT_AC:P35575;SWISSPROT_ID:G6PC_HUMAN;GeneID:2538;Ensembl:ENSG00000131482;HGNC:HGNC:4056;MIM:613742;Vega:OTTHUMG00000180657;protein_accession:AAA16222.1;protein_accession:AAD11621.1;protein_accession:AAI30479.1;protein_accession:AAI36370.1;protein_accession:ADR83154.1;protein_accession:BAG36695.1;protein_accession:BAG64735.1;protein_accession:CAA65638.1;protein_accession:EAW60901.1;protein_…	200308	Protein	Insulin	INS;Insulin;an-ins;IDDM;iddm 1;iddm 2;iddm type 1;iddm-1;iddm-2;iddm-type;IDDM1;IDDM2;ILPR;ins-type;insulin--an;insulin-chain;insulin-type;IRDN;mody-x;MODY10;type-insulin;	SWISSPROT_AC:P01308;SWISSPROT_ID:INS_HUMAN;EMBL:AJ009655;EMBL:AY138590;EMBL:AY899304;EMBL:BC005255;EMBL:BT006808;EMBL:CH471158;EMBL:J00265;EMBL:L15440;EMBL:M10039;EMBL:V00565;EMBL:X70508;RefSeq:NP_000198.1;RefSeq:NP_001172026.1;RefSeq:NP_001172027.1;RefSeq:NP_001278826.1;ProteinModelPortal:P01308;STRING:9606.ENSP00000250971;SWISSPROT_AC_OLD:Q5EEX2;SMR:P01308;GeneID:3630;KEGG:hsa:3630;PIR:A93222;e…
500908	TGM2 -- TNF	association	Pubmed 1998:9486175;	<b>TNF-alpha</b> modulates expression of the <b>tissue transglutaminase</b> gene in liver cells.[Pubmed 1998:9486175];An increase in <b>tTG</b> mRNA content was observed 1 h after addition of <b>TNF-alpha</b>, and levels of tTG mRNA remained elevated after 24 h.[Pubmed 1998:9486175];	4345531	Gene	TGM2	TG(C);TGC;TGM2;transglutaminase 2;EC 2.3.2.13;ec2.3.2.13;Protein-glutamine gamma-glutamyltransferase 2;tgase 2;TGase C;TGase H;tgase ii;TGase-2;tgase-h;tgase-ii;tgc-type;tgm 2;tgm-2;Tissue transglutaminase;tissue type transglutaminase;tissue-transglutaminase;tissue-type transglutaminase;Transglutaminase C;Transglutaminase H;transglutaminase ii;transglutaminase type 2;transglutaminase type ii;tran…	SWISSPROT_AC:P21980;SWISSPROT_ID:TGM2_HUMAN;GeneID:7052;Ensembl:ENSG00000198959;HGNC:HGNC:11778;MIM:190196;Vega:OTTHUMG00000032437;protein_accession:AAA36739.1;protein_accession:AAA63261.1;protein_accession:AAB36379.1;protein_accession:AAD14780.1;protein_accession:AAH03551.1;protein_accession:AAH73946.1;protein_accession:AAK15272.1;protein_accession:AAT79353.1;protein_accession:ABF47109.1;protein…	492131	Protein	TNF	Cachectin;TNF;TNF-a;TNF-alpha;TNFA;TNFSF2;Tumor necrosis factor;Tumor necrosis factor ligand superfamily member 2;chain-tnf;DIF;dif-type;factor - tumor necrosis;factor of the tumor necrosis;factor of the tumor-necrosis;factor of tumor necrosis;factor tumor necrosis;factor-tumor necrosis;necrosis factor-tumor;necrosis tumor factor;tnf - a;tnf - alpha;tnf -a;tnf -alpha;tnf a;tnf alpha;tnf- a;tnf- a…	SWISSPROT_AC:P01375;SWISSPROT_ID:TNFA_HUMAN;EMBL:AB088112;EMBL:AF043342;EMBL:AF098751;EMBL:AF129756;EMBL:AY066019;EMBL:AY214167;EMBL:BA000025;EMBL:BC028148;EMBL:M10988;EMBL:M16441;EMBL:M26331;EMBL:X01394;EMBL:X02910;EMBL:Y14768;EMBL:Z15026;RefSeq:NP_000585.2;ProteinModelPortal:P01375;STRING:9606.ENSP00000398698;SWISSPROT_AC_OLD:O43647;SWISSPROT_AC_OLD:Q9P1Q2;SWISSPROT_AC_OLD:Q9UIV3;SMR:P01375;Gen…
501014	IGFBP6 -- IGFBP-1	association	Pubmed 2001:11477136;Pubmed 1993:7689487;Pubmed 2007:17171534;Pubmed 2000:11006326;Pubmed 2011:21972778;Pubmed 1996:8772565;Pubmed 1999:10329650;Pubmed 1997:9373883;Pubmed 1998:9428810;	The insulin-like growth factor (IGF) system includes IGF-I and IGF-II, the type I and type II IGF receptors, and specific IGF binding proteins (<b>IGFBP-1</b> to <b>IGFBP-6</b>).[Pubmed 2001:11477136];The insulin-like growth factors (IGFs) circulate bound to specific proteins (termed <b>IGFBP-1</b> through <b>IGFBP-6</b>) that modulate IGF bioactivity in tissues.[Pubmed 1993:7689487];The insulin-…	4342660	Gene	IGFBP6	IBP6;IGFBP6;insulin like growth factor binding protein 6;IBP-6;igf binding protein 6;igf binding protein-6;IGF-binding protein 6;igf-binding protein-6;IGFBP-6;insulin-like growth factor binding protein-6;Insulin-like growth factor-binding protein 6;insulin-like growth factor-binding protein-6;insulin-like growth-factor-binding protein 6;	SWISSPROT_AC:P24592;SWISSPROT_ID:IBP6_HUMAN;GeneID:3489;Ensembl:ENSG00000167779;HGNC:HGNC:5475;MIM:146735;Vega:OTTHUMG00000169773;protein_accession:AAA88070.1;protein_accession:AAB06187.1;protein_accession:AAG37059.1;protein_accession:AAH03507.1;protein_accession:AAH05007.1;protein_accession:AAH10162.1;protein_accession:AAH11708.1;protein_accession:AAR05445.1;protein_accession:ABM83921.1;protein_…	192533	Protein	IGFBP-1	IBP-1;IBP1;IGF-binding protein 1;IGFBP-1;IGFBP1;Insulin-like growth factor-binding protein 1;Placental protein 12;PP12;AFBP;hIGFBP-1;higfbp1;igf binding protein -1;igf binding protein 1;igf binding protein i;igf binding protein type 1;igf binding protein-1;igf binding protein-i;igf-binding protein i;igf-binding protein-1;igf-binding protein-i;igf-binding-protein-1;igf-bp 25;IGF-BP25;igfbp -1;igfb…	SWISSPROT_AC:P08833;SWISSPROT_ID:IBP1_HUMAN;EMBL:AY434089;EMBL:BC035263;EMBL:BT019685;EMBL:CH236958;EMBL:CH471128;EMBL:M20841;EMBL:M23592;EMBL:M23593;EMBL:M23594;EMBL:M23595;EMBL:M31145;EMBL:M59316;EMBL:M74587;EMBL:X12385;EMBL:X13405;EMBL:X15002;EMBL:Y00856;RefSeq:NP_000587.1;ProteinModelPortal:P08833;STRING:9606.ENSP00000275525;SWISSPROT_AC_OLD:A4D2F4;SWISSPROT_AC_OLD:D3DVL9;SWISSPROT_AC_OLD:Q8I…
501203	PBX1 -- bFGF	association	Pubmed 1990:2105207;Pubmed 1998:9492073;	2) <b>bFGF</b> blocks the TRH-induced increase in <b>PRL</b>;[Pubmed 1990:2105207];Addition of forskolin, TRH, or <b>bFGF</b> increased the total photon count of fields of 20-100 cells by 2- to 4-fold consistent with previous data from transient expression assays using the human <b>PRL</b> promoter.[Pubmed 1998:9492073];	4343882	Gene	PBX1	PBX homeobox 1;PBX1;Homeobox protein PBX1;Homeobox protein PRL;pre b cell leukemia transcription factor 1;pre b-cell leukemia transcription factor 1;pre-b cell leukemia transcription factor 1;Pre-B-cell leukemia transcription factor 1;pre-b-cell leukemia transcription factor-1;PRL;prl-type;	SWISSPROT_AC:P40424;SWISSPROT_ID:PBX1_HUMAN;GeneID:5087;Ensembl:ENSG00000185630;HGNC:HGNC:8632;MIM:176310;Vega:OTTHUMG00000034307;protein_accession:AAA36484.1;protein_accession:AAA60031.1;protein_accession:AAG30941.1;protein_accession:AAI01579.1;protein_accession:AAP35351.1;protein_accession:BAF84104.1;protein_accession:BAG61583.1;protein_accession:BAH13510.1;protein_accession:CAH18284.1;protein_…	135766	Protein	bFGF	Basic fibroblast growth factor;bFGF;FGF-2;FGF2;FGFB;Fibroblast growth factor 2;HBGF-2;Heparin-binding growth factor 2;basic fibroblast growth-factor;basic fibroblast-growth factor;basic fibroblast-growth-factor;basic-fibroblast growth factor;basic-fibroblast-growth-factor;bfgf-isoform;bfgf-type;factor basic fibroblast growth;factor of basic fibroblast growth;factor-basic fibroblast growth;fgf -2;…	SWISSPROT_AC:P09038;SWISSPROT_ID:FGF2_HUMAN;EMBL:AB451321;EMBL:AB451450;EMBL:AC021205;EMBL:AY820133;EMBL:CH471056;EMBL:EF506888;EMBL:J04513;EMBL:M17599;EMBL:M27968;EMBL:S47380;EMBL:S81809;EMBL:X04431;EMBL:X04432;EMBL:X04433;EMBL:Y13468;RefSeq:NP_001997.5;ProteinModelPortal:P09038;STRING:9606.ENSP00000264498;SWISSPROT_AC_OLD:A4LBB8;SWISSPROT_AC_OLD:O00527;SWISSPROT_AC_OLD:P78443;SWISSPROT_AC_OLD:Q…
501219	PRL -- bFGF	association	Pubmed 1990:2105207;Pubmed 1998:9492073;	2) <b>bFGF</b> blocks the TRH-induced increase in <b>PRL</b>;[Pubmed 1990:2105207];Addition of forskolin, TRH, or <b>bFGF</b> increased the total photon count of fields of 20-100 cells by 2- to 4-fold consistent with previous data from transient expression assays using the human <b>PRL</b> promoter.[Pubmed 1998:9492073];	4344322	Gene	PRL	GHA1;PRL;prolactin;gha-1;prl-type;prolactin--an;prolactin-type;	SWISSPROT_AC:P01236;SWISSPROT_ID:PRL_HUMAN;GeneID:5617;Ensembl:ENSG00000172179;HGNC:HGNC:9445;MIM:176760;Vega:OTTHUMG00000016111;protein_accession:AAA60173.1;protein_accession:AAB70858.1;protein_accession:AAH15850.1;protein_accession:AAH88370.1;protein_accession:AAO87820.1;protein_accession:ABI63353.1;protein_accession:ABM84054.1;protein_accession:ABM87406.1;protein_accession:ACT52574.1;protein_a…	135766	Protein	bFGF	Basic fibroblast growth factor;bFGF;FGF-2;FGF2;FGFB;Fibroblast growth factor 2;HBGF-2;Heparin-binding growth factor 2;basic fibroblast growth-factor;basic fibroblast-growth factor;basic fibroblast-growth-factor;basic-fibroblast growth factor;basic-fibroblast-growth-factor;bfgf-isoform;bfgf-type;factor basic fibroblast growth;factor of basic fibroblast growth;factor-basic fibroblast growth;fgf -2;…	SWISSPROT_AC:P09038;SWISSPROT_ID:FGF2_HUMAN;EMBL:AB451321;EMBL:AB451450;EMBL:AC021205;EMBL:AY820133;EMBL:CH471056;EMBL:EF506888;EMBL:J04513;EMBL:M17599;EMBL:M27968;EMBL:S47380;EMBL:S81809;EMBL:X04431;EMBL:X04432;EMBL:X04433;EMBL:Y13468;RefSeq:NP_001997.5;ProteinModelPortal:P09038;STRING:9606.ENSP00000264498;SWISSPROT_AC_OLD:A4LBB8;SWISSPROT_AC_OLD:O00527;SWISSPROT_AC_OLD:P78443;SWISSPROT_AC_OLD:Q…
505184	G6PC -- Glucose-6-phosphatase	association	Pubmed 2008:18563384;Pubmed 2011:21222652;Pubmed 1999:10234610;Pubmed 1999:10518030;Pubmed 1998:9758626;	This critical 3 bp region is located immediately adjacent to a consensus nuclear hormone receptor half-site that is perfectly conserved between the mouse <b>G6pc</b> and human <b>G6PC</b> promoters.[Pubmed 2008:18563384];In contrast, G6Pase (<b>glucose-6-phosphatase</b>; encoded by the <b>G6pc</b> gene) expression, which decreases with age and increases with fructose, is associated only with age-…	4341873	Gene	G6PC	G6Pase;G6PC;G6PC1;G6PT;glucose-6-phosphatase catalytic subunit;GSD1;GSD1a;EC 3.1.3.9;G-6-Pase;g6 pase;g6-pase;G6Pase-alpha;glucose 6 phosphatase;glucose 6-phosphatase;glucose 6-phosphatase - a;glucose- 6-phosphatase;glucose-6 phosphatase;glucose-6- phosphatase;Glucose-6-phosphatase;Glucose-6-phosphatase alpha;glucose-6-phosphatase-a;glucose6 phosphatase;glucose6-phosphatase;gsd 1;gsd i;gsd type 1…	SWISSPROT_AC:P35575;SWISSPROT_ID:G6PC_HUMAN;GeneID:2538;Ensembl:ENSG00000131482;HGNC:HGNC:4056;MIM:613742;Vega:OTTHUMG00000180657;protein_accession:AAA16222.1;protein_accession:AAD11621.1;protein_accession:AAI30479.1;protein_accession:AAI36370.1;protein_accession:ADR83154.1;protein_accession:BAG36695.1;protein_accession:BAG64735.1;protein_accession:CAA65638.1;protein_accession:EAW60901.1;protein_…	145658	Protein	Glucose-6-phosphatase	EC 3.1.3.9;G-6-Pase;G6Pase;G6Pase-alpha;G6PC;G6PT;Glucose-6-phosphatase;Glucose-6-phosphatase alpha;g6 pase;g6-pase;G6PC1;glucose 6 phosphatase;glucose 6-phosphatase;glucose 6-phosphatase - a;glucose- 6-phosphatase;glucose-6 phosphatase;glucose-6- phosphatase;glucose-6-phosphatase catalytic subunit;glucose-6-phosphatase-a;glucose6 phosphatase;glucose6-phosphatase;gsd 1;gsd i;gsd type 1;gsd type i…	SWISSPROT_AC:P35575;SWISSPROT_ID:G6PC_HUMAN;EMBL:AC016889;EMBL:AK303771;EMBL:AK313982;EMBL:BC130478;EMBL:BC136369;EMBL:U01120;RefSeq:NP_000142.2;RefSeq:NP_001257326.1;ProteinModelPortal:P35575;STRING:9606.ENSP00000253801;SWISSPROT_AC_OLD:A1L4C0;SWISSPROT_AC_OLD:B4E1C3;SWISSPROT_AC_OLD:K7EL82;GeneID:2538;KEGG:hsa:2538;PIR:A48251;eggNOG:ENOG410IDXG;eggNOG:ENOG4110AJ7;UniGene:Hs.212293;UniGene:Hs.74…
506189	CSF3 -- TNF	association	Pubmed:9177916;Pubmed 1995:8524930;Pubmed 2000:10815780;Pubmed 1996:8536792;Pubmed 1992:1377084;Pubmed 1999:10395651;Pubmed 1997:9269759;Pubmed 1997:9332315;Pubmed 1991:1705566;	In both controls and RA patients, a combination of GM-CSF or <b>G-CSF</b> with <b>TNF-alpha</b> further enhanced OB.[Pubmed:9177916];Synthetic LPS partial structure SDZ-MRL 953 (I) induces a cytokine pattern, which is profoundedly different from that of LPS, (II) with an inverse <b>TNF</b> to <b>G-CSF</b> relation, (III) is (without any ibuprofen treatment) remarkably low toxic, (IV) and downregu…	4340980	Gene	CSF3	C17orf33;colony stimulating factor 3;CSF3;CSF3OS;GCSF;colony granulocyte stimulating factor;colony stimulating factor the granulocyte;colony stimulating factor-3;colony-stimulating factor 3;colony-stimulating factor-3;factor granulocyte colony stimulating;factor granulocyte colony-stimulating;factor granulocyte-colony stimulating;factor granulocyte-colony-stimulating;Filgrastim;g csf;g- csf;g--cs…	SWISSPROT_AC:P09919;SWISSPROT_ID:CSF3_HUMAN;GeneID:1440;Ensembl:ENSG00000108342;HGNC:HGNC:2438;MIM:138970;Vega:OTTHUMG00000133247;protein_accession:AAA03056.1;protein_accession:AAA35882.1;protein_accession:AAA66353.1;protein_accession:AAH33245.1;protein_accession:AAK62469.1;protein_accession:ACF41164.1;protein_accession:ACP21316.1;protein_accession:ADI49832.1;protein_accession:AJC19277.1;protein_…	492131	Protein	TNF	Cachectin;TNF;TNF-a;TNF-alpha;TNFA;TNFSF2;Tumor necrosis factor;Tumor necrosis factor ligand superfamily member 2;chain-tnf;DIF;dif-type;factor - tumor necrosis;factor of the tumor necrosis;factor of the tumor-necrosis;factor of tumor necrosis;factor tumor necrosis;factor-tumor necrosis;necrosis factor-tumor;necrosis tumor factor;tnf - a;tnf - alpha;tnf -a;tnf -alpha;tnf a;tnf alpha;tnf- a;tnf- a…	SWISSPROT_AC:P01375;SWISSPROT_ID:TNFA_HUMAN;EMBL:AB088112;EMBL:AF043342;EMBL:AF098751;EMBL:AF129756;EMBL:AY066019;EMBL:AY214167;EMBL:BA000025;EMBL:BC028148;EMBL:M10988;EMBL:M16441;EMBL:M26331;EMBL:X01394;EMBL:X02910;EMBL:Y14768;EMBL:Z15026;RefSeq:NP_000585.2;ProteinModelPortal:P01375;STRING:9606.ENSP00000398698;SWISSPROT_AC_OLD:O43647;SWISSPROT_AC_OLD:Q9P1Q2;SWISSPROT_AC_OLD:Q9UIV3;SMR:P01375;Gen…
507466	CRH -- IL-1 beta	association	Pubmed:12372984;Pubmed 1994:7824084;Pubmed 1994:8090286;Pubmed 1994:8194703;Pubmed 1993:8257005;Pubmed 1993:8348296;Pubmed 1995:7588301;Pubmed 1995:7649115;Pubmed 1995:8580380;Pubmed 2007:17318020;Pubmed 1996:9050749;Pubmed 1992:1309324;Pubmed 1999:10657738;Pubmed 1990:2171341;Pubmed 1991:1782543;Pubmed 1991:1834455;	<b>IL-1 beta</b> in the brain stimulates the release of <b>CRH</b>, the hypothesis was tested that the inhibition of LC activity produced by the low dose of IL-1 was mediated by CRH.[Pubmed:12372984];IL-1 beta in the brain stimulates the release of CRH, the hypothesis was tested that the inhibition of LC activity produced by the low dose of <b>IL-1</b> was mediated by <b>CRH</b>.[Pubmed:12372984]…	4340936	Gene	CRH	corticotropin releasing hormone;CRF;CRH;CRH1;Corticoliberin;corticotropin hormone-releasing;corticotropin releasing factor;corticotropin releasing factor-type;corticotropin releasing-factor;corticotropin releasing-hormone;corticotropin- releasing factor;corticotropin- releasing hormone;Corticotropin-releasing factor;Corticotropin-releasing hormone;corticotropin-releasing-factor;corticotropin-rele…	SWISSPROT_AC:P06850;SWISSPROT_ID:CRF_HUMAN;GeneID:1392;Ensembl:ENSG00000147571;HGNC:HGNC:2355;MIM:122560;Vega:OTTHUMG00000164474;protein_accession:AAH02599.1;protein_accession:AAH11031.1;protein_accession:AAP36121.1;protein_accession:ALQ33452.1;protein_accession:ALQ33453.1;protein_accession:BAG52136.1;protein_accession:CAA23834.1;protein_accession:EAW86897.1;protein_accession:NP_000747.1;protein_…	197391	Protein	IL-1 beta	Catabolin;IL-1 beta;IL1B;IL1F2;Interleukin-1 beta;1 beta interleukin;1 beta-interleukin;1-beta interleukin;il - 1beta;il -1;il -1b;il -1beta;il 1;il 1 beta;il 1-beta;il 1b;il 1beta;il type i;il- 1;il- 1 beta;il- 1b;il- 1beta;il- i;il--1;il--1 beta;IL-1;il-1 -beta;il-1 b;il-1-b;il-1-type;il-1beta;il-i;il-i beta;il-ibeta;il-type 1;IL1-BETA;interleukin - 1 beta;interleukin -1 b;interleukin -1 beta;i…	SWISSPROT_AC:P01584;SWISSPROT_ID:IL1B_HUMAN;EMBL:AC079753;EMBL:AY137079;EMBL:BC008678;EMBL:BN000002;EMBL:BT007213;EMBL:CH471217;EMBL:CR407679;EMBL:K02770;EMBL:M15330;EMBL:M15840;EMBL:M54933;EMBL:X02532;EMBL:X04500;EMBL:X56087;RefSeq:NP_000567.1;ProteinModelPortal:P01584;STRING:9606.ENSP00000263341;SWISSPROT_AC_OLD:Q53X59;SWISSPROT_AC_OLD:Q53XX2;SWISSPROT_AC_OLD:Q7M4S7;SWISSPROT_AC_OLD:Q7RU01;SWIS…
507467	CRH -- IL-6	association	Pubmed 2013:23369733;Pubmed 2013:23928667;Pubmed 1993:8246669;Pubmed 2008:18403481;Pubmed 2000:10686522;Pubmed 2000:10922080;Pubmed 2011:21438777;Pubmed 1996:9026271;Pubmed 1999:10657738;Pubmed 1998:9629233;	Calcium imaging, Ussing chamber electrophysiology and immunohistochemistry were conducted on rat distal colons to investigate potential crosstalk between <b>IL-6</b> and <b>CRF</b>.[Pubmed 2013:23369733];Crosstalk between <b>interleukin-6</b> and <b>corticotropin-releasing factor</b> modulate submucosal plexus activity and colonic secretion.[Pubmed 2013:23369733];By linear regression analysis, a …	4340936	Gene	CRH	corticotropin releasing hormone;CRF;CRH;CRH1;Corticoliberin;corticotropin hormone-releasing;corticotropin releasing factor;corticotropin releasing factor-type;corticotropin releasing-factor;corticotropin releasing-hormone;corticotropin- releasing factor;corticotropin- releasing hormone;Corticotropin-releasing factor;Corticotropin-releasing hormone;corticotropin-releasing-factor;corticotropin-rele…	SWISSPROT_AC:P06850;SWISSPROT_ID:CRF_HUMAN;GeneID:1392;Ensembl:ENSG00000147571;HGNC:HGNC:2355;MIM:122560;Vega:OTTHUMG00000164474;protein_accession:AAH02599.1;protein_accession:AAH11031.1;protein_accession:AAP36121.1;protein_accession:ALQ33452.1;protein_accession:ALQ33453.1;protein_accession:BAG52136.1;protein_accession:CAA23834.1;protein_accession:EAW86897.1;protein_accession:NP_000747.1;protein_…	197638	Protein	IL-6	B-cell stimulatory factor 2;BSF-2;CDF;CTL differentiation factor;Hybridoma growth factor;IFN-beta-2;IFNB2;IL-6;IL6;Interferon beta-2;Interleukin-6;b cell stimulatory factor 2;b cell stimulatory factor-2;b-cell stimulatory factor-2;bsf- 2;BSF2;HGF;HSF;hsf-type;ifn beta 2;ifn-beta 2;ifn-beta2;il - 6;il -- 6;il -6;il 6;il- 6;il--6;il-6-type;il-vi;il6-type;interferon beta 2;interferon beta2;interfero…	SWISSPROT_AC:P05231;SWISSPROT_ID:IL6_HUMAN;EMBL:AF372214;EMBL:BC015511;EMBL:M14584;EMBL:M18403;EMBL:M29150;EMBL:M54894;EMBL:S56892;EMBL:X04402;EMBL:X04403;EMBL:X04430;EMBL:X04602;EMBL:Y00081;RefSeq:NP_000591.1;RefSeq:XP_011513692.1;ProteinModelPortal:P05231;STRING:9606.ENSP00000258743;SWISSPROT_AC_OLD:Q9UCU2;SWISSPROT_AC_OLD:Q9UCU3;SWISSPROT_AC_OLD:Q9UCU4;SMR:P05231;GeneID:3569;KEGG:hsa:3569;PIR:…
507692	GCK -- Glucokinase	association	Pubmed 2006:17175890;Pubmed 2006:17551475;Pubmed 2013:23085272;Pubmed 2007:17186219;Pubmed 2000:11293229;Pubmed 2014:24696842;Pubmed 2014:25266490;Pubmed 2010:20015564;Pubmed 2009:19515026;Pubmed 1997:9097962;Pubmed 2005:15649097;	<b>MODY2</b> is caused by mutations in the <b>glucokinase</b> gene, which encodes the signal protein for insulin secretion.[Pubmed 2006:17175890];These include the enzyme <b>glucokinase</b>, which causes <b>MODY2</b>, and the transcription factors HNF- 4 alpha, TCF1, I PF-1, TCF2, and NeuroD1, which cause MODY1, 3, 4, 5, and 6, respectively.[Pubmed 2006:17551475];<b>MODY subtype 2</b> is caused b…	4341958	Gene	GCK	FGQTL3;GCK;GK;GLK;glucokinase;HHF3;HK4;HKIV;HXKP;LGLK;MODY2;EC 2.7.1.2;hexokinase 4;hexokinase iv;Hexokinase type IV;Hexokinase-4;Hexokinase-D;hexokinase-iv;hhf 3;HK IV;hk-4;hk-iv;HXK4;mody 2;mody subtype 2;mody type 2;mody-2;	SWISSPROT_AC:P35557;SWISSPROT_ID:HXK4_HUMAN;GeneID:2645;Ensembl:ENSG00000106633;HGNC:HGNC:4195;MIM:138079;Vega:OTTHUMG00000022903;protein_accession:AAA51824.1;protein_accession:AAA52562.1;protein_accession:AAB59563.1;protein_accession:AAB97680.1;protein_accession:AAH01890.1;protein_accession:AAP35711.1;protein_accession:ABM84761.1;protein_accession:ABS31137.1;protein_accession:AGA96145.1;protein_…	191606	Protein	Glucokinase	EC 2.7.1.2;GCK;Glucokinase;Hexokinase type IV;Hexokinase-4;Hexokinase-D;HK IV;HK4;HXK4;FGQTL3;GK;GLK;hexokinase 4;hexokinase iv;hexokinase-iv;hhf 3;HHF3;hk-4;hk-iv;HKIV;HXKP;LGLK;mody 2;mody subtype 2;mody type 2;mody-2;MODY2;	SWISSPROT_AC:P35557;SWISSPROT_ID:HXK4_HUMAN;EMBL:AF041012;EMBL:AF041013;EMBL:AF041014;EMBL:AF041015;EMBL:AF041016;EMBL:AF041017;EMBL:AF041018;EMBL:AF041019;EMBL:AF041020;EMBL:AF041021;EMBL:AF041022;EMBL:AK122876;EMBL:BC001890;EMBL:CH236960;EMBL:CH471128;EMBL:M69051;EMBL:M88011;EMBL:M90298;EMBL:M90299;RefSeq:NP_000153.1;RefSeq:NP_277042.1;RefSeq:NP_277043.1;ProteinModelPortal:P35557;STRING:9606.EN…
512691	MOCOS -- Chromogranin-A	association	Pubmed 2001:11302742;Pubmed 1995:8825643;	In two independent patients with classical xanthinuria type II, we identified a C to T base substitution at nucleotide 1255 in the <b>HMCS</b> gene that should cause a <b>CGA</b> (Arg) to TGA (Ter) nonsense substitution at codon 419.[Pubmed 2001:11302742];Mouse Gem maps to the proximal region of chromosome 4 between <b>Mos</b> and <b>Cga</b>.[Pubmed 1995:8825643];	4352479	Gene	MOCOS	HMCS;MCS;MOCOS;molybdenum cofactor sulfurase;MOS;XAN2;EC 2.8.1.9;MoCo sulfurase;moco-sulfurase;Molybdenum cofactor sulfurtransferase;molybdenum-cofactor sulfurase;mos-type;xan-ii;	SWISSPROT_AC:Q96EN8;SWISSPROT_ID:MOCOS_HUMAN;GeneID:55034;Ensembl:ENSG00000075643;HGNC:HGNC:18234;MIM:613274;Vega:OTTHUMG00000132590;protein_accession:AAH12079.1;protein_accession:ABM86767.1;protein_accession:ABW03823.1;protein_accession:BAA91353.1;protein_accession:BAD96606.1;protein_accession:CAD39140.1;protein_accession:CAK32324.1;protein_accession:CAY77139.1;protein_accession:EAX01378.1;prote…	70739	Protein	Chromogranin-A	CgA;CHGA;Chromogranin-A;CMGA;Pituitary secretory protein I;SP-I;chg a;chg-a;chromogranin A;chromogranin-alpha;chromogranina;cmg a;	SWISSPROT_AC:P10645;SWISSPROT_ID:CMGA_HUMAN;EMBL:AK223381;EMBL:AK313757;EMBL:AL117192;EMBL:BC001059;EMBL:BC006459;EMBL:BC009384;EMBL:BC012755;EMBL:BT006869;EMBL:CH471061;EMBL:J03483;EMBL:J03915;EMBL:U03742;EMBL:U03743;EMBL:U03744;EMBL:U03745;EMBL:U03746;EMBL:U03747;EMBL:U03748;EMBL:U03749;RefSeq:NP_001266.1;RefSeq:NP_001288619.1;RefSeq:XP_011534672.1;ProteinModelPortal:P10645;STRING:9606.ENSP0000…
512897	ADM -- IL-6	association	Pubmed 2001:11422212;Pubmed 2013:23088295;Pubmed 2010:20398018;	Furthermore, <b>IL-6</b> mRNA levels were negatively correlated with <b>AM</b> mRNA levels within the same LN patients.[Pubmed 2001:11422212];Imbalance between <b>interleukin-6</b> and <b>adrenomedullin</b> mRNA levels in peripheral blood mononuclear cells of patients with lupus nephritis.[Pubmed 2001:11422212];Our results suggest that an imbalance between <b>IL-6</b> and <b>AM</b> levels may pla…	4339910	Gene	ADM	ADM;adrenomedullin;AM;PAMP;ADML;am-an;am-type;pamp-type;	SWISSPROT_AC:P35318;SWISSPROT_ID:ADML_HUMAN;GeneID:133;Ensembl:ENSG00000148926;HGNC:HGNC:259;MIM:103275;Vega:OTTHUMG00000165907;protein_accession:AAC60642.1;protein_accession:AAH15961.1;protein_accession:AAP35548.1;protein_accession:AAZ38717.1;protein_accession:BAA03589.1;protein_accession:BAA07756.1;protein_accession:BAG35740.1;protein_accession:CAG46792.1;protein_accession:CBX47636.1;protein_ac…	197638	Protein	IL-6	B-cell stimulatory factor 2;BSF-2;CDF;CTL differentiation factor;Hybridoma growth factor;IFN-beta-2;IFNB2;IL-6;IL6;Interferon beta-2;Interleukin-6;b cell stimulatory factor 2;b cell stimulatory factor-2;b-cell stimulatory factor-2;bsf- 2;BSF2;HGF;HSF;hsf-type;ifn beta 2;ifn-beta 2;ifn-beta2;il - 6;il -- 6;il -6;il 6;il- 6;il--6;il-6-type;il-vi;il6-type;interferon beta 2;interferon beta2;interfero…	SWISSPROT_AC:P05231;SWISSPROT_ID:IL6_HUMAN;EMBL:AF372214;EMBL:BC015511;EMBL:M14584;EMBL:M18403;EMBL:M29150;EMBL:M54894;EMBL:S56892;EMBL:X04402;EMBL:X04403;EMBL:X04430;EMBL:X04602;EMBL:Y00081;RefSeq:NP_000591.1;RefSeq:XP_011513692.1;ProteinModelPortal:P05231;STRING:9606.ENSP00000258743;SWISSPROT_AC_OLD:Q9UCU2;SWISSPROT_AC_OLD:Q9UCU3;SWISSPROT_AC_OLD:Q9UCU4;SMR:P05231;GeneID:3569;KEGG:hsa:3569;PIR:…
515101	CRH -- Leptin	association	Pubmed:11824503;Pubmed 2006:16756630;Pubmed 2001:11268587;Pubmed 2001:11606425;Pubmed 2008:18403481;Pubmed 2000:10985925;Pubmed 2009:19190112;Pubmed 1999:10372713;Pubmed 1999:10569281;Pubmed 2003:12746757;Pubmed 2005:15763583;	<b>Leptin</b> participates in the expression of <b>CRH</b> in the hypothalamus, interacts at the adrenal level with ACTH, and is regulated by glucocorticoids.[Pubmed:11824503];<b>Leptin</b> and resistin levels were increased in the children with <b>CRF</b>;[Pubmed 2006:16756630];Melanin concentrating hormone, orexin, and <b>corticotropin-releasing hormone</b> may be directly regulated by <b>lepti…	4340936	Gene	CRH	corticotropin releasing hormone;CRF;CRH;CRH1;Corticoliberin;corticotropin hormone-releasing;corticotropin releasing factor;corticotropin releasing factor-type;corticotropin releasing-factor;corticotropin releasing-hormone;corticotropin- releasing factor;corticotropin- releasing hormone;Corticotropin-releasing factor;Corticotropin-releasing hormone;corticotropin-releasing-factor;corticotropin-rele…	SWISSPROT_AC:P06850;SWISSPROT_ID:CRF_HUMAN;GeneID:1392;Ensembl:ENSG00000147571;HGNC:HGNC:2355;MIM:122560;Vega:OTTHUMG00000164474;protein_accession:AAH02599.1;protein_accession:AAH11031.1;protein_accession:AAP36121.1;protein_accession:ALQ33452.1;protein_accession:ALQ33453.1;protein_accession:BAG52136.1;protein_accession:CAA23834.1;protein_accession:EAW86897.1;protein_accession:NP_000747.1;protein_…	219985	Protein	Leptin	LEP;Leptin;OB;Obese protein;Obesity factor;OBS;factor obesity;factor of obesity;LEPD;leptin--an;leptin-type;obesity--factor;protein obese;	SWISSPROT_AC:P41159;SWISSPROT_ID:LEP_HUMAN;EMBL:AF008123;EMBL:AY996373;EMBL:BC060830;EMBL:BC069452;EMBL:BC069527;EMBL:D49487;EMBL:D63519;EMBL:D63710;EMBL:U18915;EMBL:U43415;EMBL:U43653;RefSeq:NP_000221.1;RefSeq:XP_005250397.1;ProteinModelPortal:P41159;STRING:9606.ENSP00000312652;SWISSPROT_AC_OLD:O15158;SWISSPROT_AC_OLD:Q56A88;SMR:P41159;GeneID:3952;KEGG:hsa:3952;PIR:A38952;PIR:I53166;eggNOG:ENOG4…
515150	IGF2 -- Insulin	association	Pubmed 2001:11250652;Pubmed 2001:11855150;Pubmed 2004:15223980;Pubmed 1994:8175988;Pubmed 2002:12144915;Pubmed 2012:22465205;Pubmed 1995:7739048;Pubmed 2014:24389353;Pubmed 2014:24934576;Pubmed 1996:8784106;Pubmed 1996:9026269;Pubmed 2010:20656537;Pubmed 2009:19391177;Pubmed 2009:19443570;Pubmed 1999:10470651;Pubmed 1998:9543152;Pubmed 2005:15626921;Pubmed 1991:1722620;	A very good correlation was found between <b>insulin</b> and <b>IGF-II</b> in Tx neonates treated with T(4) but not between insulin and IGF-I in Tx adults.[Pubmed 2001:11250652];Our conclusion does not entirely exclude <b>IGF2</b> as the gene involved in <b>IDDM2</b>, even though the parental effect of IDDM2 transmission is not related to IGF2 maternal imprinting.[Pubmed 2001:11855150];The presen…	4342652	Gene	IGF2	C11orf43;GRDF;IGF-II;IGF2;insulin like growth factor 2;PP9974;factor 2 insulin-like growth;growth factor 2 insulin-like;insulin growth like factor ii;insulin like growth factor ii;insulin like growth factor-2;insulin like-growth factor ii;insulin- like growth factor ii;insulin-like growth factor -2;Insulin-like growth factor II;insulin-like growth factor type 2;insulin-like growth factor type ii;…	SWISSPROT_AC:P01344;SWISSPROT_ID:IGF2_HUMAN;GeneID:3481;Ensembl:ENSG00000167244;HGNC:HGNC:5466;MIM:147470;Vega:OTTHUMG00000009395;protein_accession:AAA52443.1;protein_accession:AAA52536.1;protein_accession:AAA52544.1;protein_accession:AAA52545.1;protein_accession:AAA60088.1;protein_accession:AAB34155.1;protein_accession:AAD14908.1;protein_accession:AAH00531.1;protein_accession:AAL55889.1;protein_…	200308	Protein	Insulin	INS;Insulin;an-ins;IDDM;iddm 1;iddm 2;iddm type 1;iddm-1;iddm-2;iddm-type;IDDM1;IDDM2;ILPR;ins-type;insulin--an;insulin-chain;insulin-type;IRDN;mody-x;MODY10;type-insulin;	SWISSPROT_AC:P01308;SWISSPROT_ID:INS_HUMAN;EMBL:AJ009655;EMBL:AY138590;EMBL:AY899304;EMBL:BC005255;EMBL:BT006808;EMBL:CH471158;EMBL:J00265;EMBL:L15440;EMBL:M10039;EMBL:V00565;EMBL:X70508;RefSeq:NP_000198.1;RefSeq:NP_001172026.1;RefSeq:NP_001172027.1;RefSeq:NP_001278826.1;ProteinModelPortal:P01308;STRING:9606.ENSP00000250971;SWISSPROT_AC_OLD:Q5EEX2;SMR:P01308;GeneID:3630;KEGG:hsa:3630;PIR:A93222;e…
515556	ACE -- Caldesmon	association	Pubmed 2002:11951494;	The <b>ACE</b> genotypes of 105 patients with <b>CAD</b> (50 of them were accompanied by essential hypertension (EH)) and 102 healthy people were detected by polymerase chain reaction.[Pubmed 2002:11951494];These findings suggest that there is no relationship between the polymorphism of <b>ACE</b> gene and <b>CAD</b> (including those accompanied by EH).[Pubmed 2002:11951494];	4341139	Gene	ACE	ACE;ACE1;angiotensin I converting enzyme;CD143;DCP;DCP1;ace--an;Angiotensin-converting enzyme;cd 143;CD143 antigen;dipeptidyl carboxypeptidase 1;Dipeptidyl carboxypeptidase I;dipeptidyl carboxypeptidase-1;dipeptidyl carboxypeptidase-i;dipeptidyl-carboxypeptidase i;EC 3.2.1.-;EC 3.4.15.1;kininase 2;Kininase II;kininase ii-type;kininase type ii;kininase-ii;	SWISSPROT_AC:P12821;SWISSPROT_ID:ACE_HUMAN;GeneID:1636;Ensembl:ENSG00000159640;Ensembl:ENSG00000264813;HGNC:HGNC:2707;MIM:106180;Vega:OTTHUMG00000154927;Vega:OTTHUMG00000178900;protein_accession:AAA51684.1;protein_accession:AAA60611.1;protein_accession:AAD14360.1;protein_accession:AAD28560.1;protein_accession:AAD28561.1;protein_accession:AAP03651.1;protein_accession:AAP13243.1;protein_accession:A…	51678	Protein	Caldesmon	CAD;CALD1;Caldesmon;CDM;cad-h;cad-l;cad-type;caldesmon 1;caldesmon-1;h cad;H-CAD;HCAD;L-CAD;LCAD;NAG22;	SWISSPROT_AC:Q05682;SWISSPROT_ID:CALD1_HUMAN;EMBL:AC019014;EMBL:AC083870;EMBL:AK289686;EMBL:BC040354;EMBL:D90452;EMBL:D90453;EMBL:M64110;EMBL:M83216;RefSeq:NP_004333.1;RefSeq:NP_149129.2;RefSeq:NP_149130.1;RefSeq:NP_149131.1;RefSeq:NP_149347.2;RefSeq:XP_016868140.1;RefSeq:XP_016868141.1;ProteinModelPortal:Q05682;STRING:9606.ENSP00000354826;SWISSPROT_AC_OLD:A8K0X1;SWISSPROT_AC_OLD:Q13978;SWISSPROT…
516142	GH1 -- IGF-I	association	Pubmed 2004:15471789;Pubmed 2004:16456486;Pubmed 1993:8238332;Pubmed 2002:11904318;Pubmed 1995:7624742;Pubmed 1999:10416162;Pubmed 1997:9285006;Pubmed 1990:2080839;Pubmed 1991:2004558;	The drop in <b>IGF-I</b> often occurs despite an increase in the plasma concentration of <b>somatotropin</b>.[Pubmed 2004:15471789];<b>Insulin-like growth factor I</b> (IGF-I) is a peptide synthesized mainly in the liver by stimulation by <b>pituitary growth hormone</b> (GH).[Pubmed 2004:16456486];Throughout gestation, maternal <b>insulin-like growth factor I</b> (IGF-I) increases progressively d…	4341992	Gene	GH1	GH;GH-N;GH1;GHB5;GHN;growth hormone 1;hGH-N;IGHD1B;gh n;ghb v;Growth hormone;growth hormone -i;growth hormone of pituitary;growth hormone pituitary;growth hormone type i;growth hormone--an;growth hormone-1;growth hormone-i;growth of hormone;growth of the hormone;growth-hormone;hormone growth;hormone of growth;hormone of the growth;hormone of the pituitary growth;hormone the growth;hormone-growth;…	SWISSPROT_AC:P01241;SWISSPROT_ID:SOMA_HUMAN;GeneID:2688;Ensembl:ENSG00000259384;HGNC:HGNC:4261;MIM:139250;Vega:OTTHUMG00000172293;protein_accession:AAA52549.1;protein_accession:AAA52554.1;protein_accession:AAA98618.1;protein_accession:AAD48584.1;protein_accession:AAG09699.1;protein_accession:AAH62475.1;protein_accession:AAH75012.1;protein_accession:AAH75013.1;protein_accession:AAH90045.1;protein_…	196367	Protein	IGF-I	IBP1;IGF-I;IGF1;Insulin-like growth factor I;Mechano growth factor;MGF;Somatomedin-C;factor 1-insulin-like growth;factor i-insulin-like growth;factor-1-insulin-like growth;growth factor 1-insulin-like;growth factor i-insulin-like;growth factor-1-insulin-like;IGFI;insulin - like growth factor 1;insulin growth like factor 1;insulin growth like factor-i;insulin growth-like factor 1;insulin like grow…	SWISSPROT_AC:P05019;SWISSPROT_ID:IGF1_HUMAN;EMBL:AC010202;EMBL:AC068648;EMBL:AY260957;EMBL:BC148266;EMBL:CH471054;EMBL:M11568;EMBL:M12659;EMBL:M14153;EMBL:M14154;EMBL:M14155;EMBL:M14156;EMBL:M27544;EMBL:M37484;EMBL:X00173;EMBL:X03420;EMBL:X03421;EMBL:X03422;EMBL:X03563;EMBL:X56773;EMBL:X56774;EMBL:X57025;RefSeq:NP_000609.1;RefSeq:NP_001104754.1;RefSeq:NP_001104755.1;ProteinModelPortal:P05019;STRI…
517048	IGF2 -- IGF-I	association	Pubmed:10226806;Pubmed 2001:11551116;Pubmed 2004:15049960;Pubmed 2004:15342412;Pubmed 2004:15498528;Pubmed 2004:15552271;Pubmed 2004:15585629;Pubmed 1994:7525263;Pubmed 1994:7947248;Pubmed 1994:7962112;Pubmed 1994:7964289;Pubmed 1994:8175729;Pubmed 1993:7689963;Pubmed 1993:8402329;Pubmed 2002:12020820;Pubmed 2002:12365022;Pubmed 2002:12379498;Pubmed 2002:12596304;Pubmed 2012:22465205;Pubmed 1995:…	Insulin-like growth factor binding protein-6 (IGFBP-6) differs from IGFBPs 1-5 in that it binds <b>IGF-II</b> with marked preferential affinity over <b>IGF-I</b>.[Pubmed:10226806];Analysis of trichloroacetic acid-precipitable radioactivity in sequential samples following bolus injection of radiolabeled IGFs revealed that <b>bIGF-II</b> was degraded faster than <b>bIGF-I</b>.[Pubmed 2001:11551116]…	4342652	Gene	IGF2	C11orf43;GRDF;IGF-II;IGF2;insulin like growth factor 2;PP9974;factor 2 insulin-like growth;growth factor 2 insulin-like;insulin growth like factor ii;insulin like growth factor ii;insulin like growth factor-2;insulin like-growth factor ii;insulin- like growth factor ii;insulin-like growth factor -2;Insulin-like growth factor II;insulin-like growth factor type 2;insulin-like growth factor type ii;…	SWISSPROT_AC:P01344;SWISSPROT_ID:IGF2_HUMAN;GeneID:3481;Ensembl:ENSG00000167244;HGNC:HGNC:5466;MIM:147470;Vega:OTTHUMG00000009395;protein_accession:AAA52443.1;protein_accession:AAA52536.1;protein_accession:AAA52544.1;protein_accession:AAA52545.1;protein_accession:AAA60088.1;protein_accession:AAB34155.1;protein_accession:AAD14908.1;protein_accession:AAH00531.1;protein_accession:AAL55889.1;protein_…	196367	Protein	IGF-I	IBP1;IGF-I;IGF1;Insulin-like growth factor I;Mechano growth factor;MGF;Somatomedin-C;factor 1-insulin-like growth;factor i-insulin-like growth;factor-1-insulin-like growth;growth factor 1-insulin-like;growth factor i-insulin-like;growth factor-1-insulin-like;IGFI;insulin - like growth factor 1;insulin growth like factor 1;insulin growth like factor-i;insulin growth-like factor 1;insulin like grow…	SWISSPROT_AC:P05019;SWISSPROT_ID:IGF1_HUMAN;EMBL:AC010202;EMBL:AC068648;EMBL:AY260957;EMBL:BC148266;EMBL:CH471054;EMBL:M11568;EMBL:M12659;EMBL:M14153;EMBL:M14154;EMBL:M14155;EMBL:M14156;EMBL:M27544;EMBL:M37484;EMBL:X00173;EMBL:X03420;EMBL:X03421;EMBL:X03422;EMBL:X03563;EMBL:X56773;EMBL:X56774;EMBL:X57025;RefSeq:NP_000609.1;RefSeq:NP_001104754.1;RefSeq:NP_001104755.1;ProteinModelPortal:P05019;STRI…
518475	KCNJ11 -- GCG	association	Pubmed 2002:12196481;	The prevalent Glu23Lys polymorphism in the potassium inward rectifier 6.2 (<b>KIR6.2</b>) gene is associated with impaired <b>glucagon</b> suppression in response to hyperglycemia.[Pubmed 2002:12196481];	4342886	Gene	KCNJ11	BIR;HHF2;IKATP;KCNJ11;KIR6.2;MODY13;PHHI;potassium voltage-gated channel subfamily J member 11;TNDM3;ATP-sensitive inward rectifier potassium channel 11;Inward rectifier K(+) channel Kir6.2;KCJ11;kir 6.2;kir-6.2;mody 1-3;mody-1-3;mody1-3;Potassium channel, inwardly rectifying subfamily J member 11;	SWISSPROT_AC:Q14654;SWISSPROT_ID:KCJ11_HUMAN;GeneID:3767;Ensembl:ENSG00000187486;HGNC:HGNC:6257;MIM:600937;Vega:OTTHUMG00000165914;protein_accession:AAH40617.1;protein_accession:AAH64497.1;protein_accession:AAI12359.1;protein_accession:ACR44082.1;protein_accession:ACR44083.1;protein_accession:ACZ56124.1;protein_accession:AHB14393.1;protein_accession:AHB14394.1;protein_accession:AHB14395.1;protein…	160443	Protein	GCG	GCG;GLUC;Glucagon;GLP1;GLP2;GRPP;	SWISSPROT_AC:P01275;SWISSPROT_ID:GLUC_HUMAN;EMBL:AC007750;EMBL:BC005278;EMBL:BT006813;EMBL:J04040;EMBL:V01515;EMBL:X03991;RefSeq:NP_002045.1;ProteinModelPortal:P01275;STRING:9606.ENSP00000387662;SWISSPROT_AC_OLD:A6NN65;SWISSPROT_AC_OLD:Q53TP6;SMR:P01275;GeneID:2641;KEGG:hsa:2641;PIR:A24377;eggNOG:ENOG410IKZ8;eggNOG:ENOG4111VKC;UniGene:Hs.516494;UniGene:Hs.741174;GO:GO:0005102;GO:GO:0005179;GO:GO:…
518503	KCNJ11 -- Glucagon	association	Pubmed 2002:12196481;	The prevalent Glu23Lys polymorphism in the potassium inward rectifier 6.2 (<b>KIR6.2</b>) gene is associated with impaired <b>glucagon</b> suppression in response to hyperglycemia.[Pubmed 2002:12196481];	4342886	Gene	KCNJ11	BIR;HHF2;IKATP;KCNJ11;KIR6.2;MODY13;PHHI;potassium voltage-gated channel subfamily J member 11;TNDM3;ATP-sensitive inward rectifier potassium channel 11;Inward rectifier K(+) channel Kir6.2;KCJ11;kir 6.2;kir-6.2;mody 1-3;mody-1-3;mody1-3;Potassium channel, inwardly rectifying subfamily J member 11;	SWISSPROT_AC:Q14654;SWISSPROT_ID:KCJ11_HUMAN;GeneID:3767;Ensembl:ENSG00000187486;HGNC:HGNC:6257;MIM:600937;Vega:OTTHUMG00000165914;protein_accession:AAH40617.1;protein_accession:AAH64497.1;protein_accession:AAI12359.1;protein_accession:ACR44082.1;protein_accession:ACR44083.1;protein_accession:ACZ56124.1;protein_accession:AHB14393.1;protein_accession:AHB14394.1;protein_accession:AHB14395.1;protein…	160448	Protein	Glucagon	Glucagon;	TMP_SWISSPROT_AC:P01275_Glucagon;PARENT_SWISSPROT_AC:P01275;PARENT_SWISSPROT_ID:GLUC_HUMAN;
518517	CYP2C9 -- Constitutive androstane receptor	association	Pubmed 2002:12181452;Pubmed 2008:18552123;Pubmed 2014:24594507;Pubmed 2009:19515014;Pubmed 2005:15919766;	mCAR but not <b>hCAR</b> conferred drug inducibility to the proximal -2145 bp of the <b>CYP2C9</b> promoter in luciferase assays.[Pubmed 2002:12181452];Regulation of human <b>CYP2C9</b> by the <b>constitutive androstane receptor</b>: discovery of a new distal binding site.[Pubmed 2002:12181452];Nuclear receptor coactivator 6 mediates the synergistic activation of human <b>cytochrome P-450 2C9</b>…	4341078	Gene	CYP2C9	CPC9;CYP2C;CYP2C10;CYP2C9;CYPIIC9;cytochrome P450 family 2 subfamily C member 9;P450IIC9;(R)-limonene 6-monooxygenase;(S)-limonene 6-monooxygenase;(S)-limonene 7-monooxygenase;2c9 isoform of cytochrome p450;cholesterol 25 hydroxylase;Cholesterol 25-hydroxylase;cholesterol-25-hydroxylase;CP2C9;cyp2c-type;cytochrome p 450 2c9;cytochrome p-450 2c9;Cytochrome P-450MP;cytochrome p450 -2c9;Cytochrome P…	SWISSPROT_AC:P11712;SWISSPROT_ID:CP2C9_HUMAN;GeneID:1559;Ensembl:ENSG00000138109;HGNC:HGNC:2623;MIM:601130;Vega:OTTHUMG00000018805;protein_accession:AAA52157.1;protein_accession:AAA52158.1;protein_accession:AAA52159.1;protein_accession:AAB23864.2;protein_accession:AAD13466.1;protein_accession:AAH20754.1;protein_accession:AAH70317.1;protein_accession:AAI25055.1;protein_accession:AAP88931.1;protein…	280895	Protein	Constitutive androstane receptor	CAR;Constitutive activator of retinoid response;Constitutive active response;Constitutive androstane receptor;NR1I3;Nuclear receptor subfamily 1 group I member 3;Orphan nuclear receptor MB67;car-type;CAR1;MB67;receptor constitutive androstane;	SWISSPROT_AC:Q14994;SWISSPROT_ID:NR1I3_HUMAN;EMBL:AL590714;EMBL:AY572806;EMBL:AY572808;EMBL:AY572810;EMBL:AY572811;EMBL:AY572812;EMBL:AY572813;EMBL:AY572816;EMBL:AY572817;EMBL:AY572818;EMBL:AY572819;EMBL:AY572827;EMBL:BC069626;EMBL:BC121120;EMBL:BC121121;EMBL:CH471121;EMBL:DQ022681;EMBL:HQ692838;EMBL:HQ692839;EMBL:HQ692840;EMBL:HQ692841;EMBL:Z30425;RefSeq:NP_001070937.1;RefSeq:NP_001070938.1;RefS…
524587	IGF1 -- IGF-I	association	Pubmed 2006:16404426;Pubmed 2006:17010055;Pubmed 2001:11161840;Pubmed 2004:15761237;Pubmed 2011:21113804;Pubmed 2011:21524689;Pubmed 2010:20810604;Pubmed 2009:18785005;Pubmed 2005:15645308;	Polymorphisms of the <b>IGF1</b> gene and of genes encoding for the major IGF-I carriers may predict circulating levels of <b>IGF-I</b> and have an impact on cancer risk.[Pubmed 2006:16404426];The absence of the <b>IGF1</b> 19-CA repeat allele has been associated with high <b>insulin-like growth factor-1</b> (IGF-1) levels during OC use in nulliparous women of four different ethnic groups.[Pubmed…	4342650	Gene	IGF1	IGF-I;IGF1;IGFI;insulin like growth factor 1;MGF;factor 1-insulin-like growth;factor i-insulin-like growth;factor-1-insulin-like growth;growth factor 1-insulin-like;growth factor i-insulin-like;growth factor-1-insulin-like;IBP1;insulin - like growth factor 1;insulin growth like factor 1;insulin growth like factor-i;insulin growth-like factor 1;insulin like growth factor -1;insulin like growth fac…	SWISSPROT_AC:P05019;SWISSPROT_ID:IGF1_HUMAN;GeneID:3479;Ensembl:ENSG00000017427;HGNC:HGNC:5464;MIM:147440;Vega:OTTHUMG00000149910;protein_accession:AAA52538.1;protein_accession:AAA52539.1;protein_accession:AAA52543.1;protein_accession:AAA52787.1;protein_accession:AAA52788.1;protein_accession:AAA52789.1;protein_accession:AAA52790.1;protein_accession:AAA96152.1;protein_accession:AAB21519.1;protein_…	196367	Protein	IGF-I	IBP1;IGF-I;IGF1;Insulin-like growth factor I;Mechano growth factor;MGF;Somatomedin-C;factor 1-insulin-like growth;factor i-insulin-like growth;factor-1-insulin-like growth;growth factor 1-insulin-like;growth factor i-insulin-like;growth factor-1-insulin-like;IGFI;insulin - like growth factor 1;insulin growth like factor 1;insulin growth like factor-i;insulin growth-like factor 1;insulin like grow…	SWISSPROT_AC:P05019;SWISSPROT_ID:IGF1_HUMAN;EMBL:AC010202;EMBL:AC068648;EMBL:AY260957;EMBL:BC148266;EMBL:CH471054;EMBL:M11568;EMBL:M12659;EMBL:M14153;EMBL:M14154;EMBL:M14155;EMBL:M14156;EMBL:M27544;EMBL:M37484;EMBL:X00173;EMBL:X03420;EMBL:X03421;EMBL:X03422;EMBL:X03563;EMBL:X56773;EMBL:X56774;EMBL:X57025;RefSeq:NP_000609.1;RefSeq:NP_001104754.1;RefSeq:NP_001104755.1;ProteinModelPortal:P05019;STRI…
526463	ABCC8 -- KCNJ11	association	Pubmed 2006:16613899;Pubmed 2004:14707124;Pubmed 2004:15111507;Pubmed 2007:17342155;Pubmed 2007:17389331;Pubmed 2007:17923772;Pubmed 2014:24257076;Pubmed 2011:21540348;Pubmed 2009:19021632;Pubmed 2009:19151370;Pubmed 2009:19351728;Pubmed 2009:19587354;Pubmed 2003:14969140;	Residue F132 shows evolutionary conservation across species and is located in the first set of transmembrane helices (TMD0) of <b>SUR1</b>, which is proposed to interact with <b>Kir6.2</b>.[Pubmed 2006:16613899];Importantly, both mutant channels rescued to the cell surface have normal ATP, MgADP, and diazoxide sensitivities, demonstrating that <b>SUR1</b> harboring either the A116P or the V187D m…	4345334	Gene	ABCC8	ABC36;ABCC8;ATP binding cassette subfamily C member 8;HHF1;HI;HRINS;MRP8;PHHI;SUR;SUR1;SUR1delta2;TNDM2;ATP-binding cassette sub-family C member 8;sulfonylurea receptor -1;Sulfonylurea receptor 1;sulfonylurea receptor i;sulfonylurea receptor of subtype 1;sulfonylurea receptor type 1;sulfonylurea receptor-1;sulfonylurea receptor1;	SWISSPROT_AC:Q09428;SWISSPROT_ID:ABCC8_HUMAN;GeneID:6833;Ensembl:ENSG00000006071;HGNC:HGNC:59;MIM:600509;Vega:OTTHUMG00000166316;protein_accession:AAA99227.1;protein_accession:AAB02278.1;protein_accession:AAB02417.1;protein_accession:AAB02418.1;protein_accession:AAB36699.1;protein_accession:AAB36700.1;protein_accession:AAC36724.1;protein_accession:AAI67829.1;protein_accession:ADM67556.1;protein_a…	208975	Protein	KCNJ11	ATP-sensitive inward rectifier potassium channel 11;IKATP;Inward rectifier K(+) channel Kir6.2;KCJ11;KCNJ11;Potassium channel, inwardly rectifying subfamily J member 11;BIR;HHF2;kir 6.2;kir-6.2;KIR6.2;mody 1-3;mody-1-3;mody1-3;MODY13;PHHI;potassium voltage-gated channel subfamily J member 11;TNDM3;	SWISSPROT_AC:Q14654;SWISSPROT_ID:KCJ11_HUMAN;EMBL:AC124798;EMBL:AK301550;EMBL:BC040617;EMBL:BC064497;EMBL:BC112358;EMBL:D50582;RefSeq:NP_001159762.1;ProteinModelPortal:Q14654;STRING:9606.ENSP00000345708;SWISSPROT_AC_OLD:B4DWI4;SWISSPROT_AC_OLD:E9PNK0;SWISSPROT_AC_OLD:Q2M1H7;SWISSPROT_AC_OLD:Q58EX3;SWISSPROT_AC_OLD:Q8IW96;SMR:Q14654;GeneID:3767;KEGG:hsa:3767;PIR:A57616;eggNOG:ENOG410XQ62;eggNOG:KO…
526845	APP -- APP	association	Pubmed:9562461;Pubmed 2001:11141490;Pubmed 2001:11403971;Pubmed 2004:14982851;Pubmed 2004:15128703;Pubmed 2004:15186505;Pubmed 2002:12218659;Pubmed 2012:22573143;Pubmed 2008:18038275;Pubmed 2008:18072760;Pubmed 2008:18539594;Pubmed 2008:18827923;Pubmed 2007:17511655;Pubmed 2007:17877641;Pubmed 2007:17913923;Pubmed 2000:10708675;Pubmed 2014:25056661;Pubmed 2010:20237263;Pubmed 2009:19352431;Pubmed…	To examine the influence of mutant PS1 on Abeta formation and deposition in brain, we mated mice expressing wild-type and mutant PS1 to mice expressing a murine <b>amyloid precursor protein</b> (APP) with a humanized <b>Abeta</b> domain and missense mutations linked to a Swedish familial Alzheimer's disease kindred (APP.swe).[Pubmed:9562461];Thus, hAPP and endogenous BACE expression in similar an…	4340093	Gene	APP	AAA;ABETA;ABPP;AD1;amyloid beta precursor protein;APP;APPI;CTFgamma;CVAP;PN-II;PN2;A4;aaa-type;Alzheimer disease amyloid protein;alzheimer's disease amyloid protein;amyloid b precursor protein;amyloid b protein precursor;amyloid b-protein precursor;Amyloid beta A4 protein;amyloid beta protein a4;amyloid beta- protein precursor;amyloid beta-a4 protein;amyloid beta-protein precursor;Amyloid precurs…	SWISSPROT_AC:P05067;SWISSPROT_ID:A4_HUMAN;GeneID:351;Ensembl:ENSG00000142192;HGNC:HGNC:620;MIM:104760;Vega:OTTHUMG00000078438;protein_accession:AAA35540.1;protein_accession:AAA51564.1;protein_accession:AAA51722.1;protein_accession:AAA51726.1;protein_accession:AAA51727.1;protein_accession:AAA51768.1;protein_accession:AAA58727.1;protein_accession:AAA60163.1;protein_accession:AAB19991.1;protein_acce…	3186	Protein	APP	A4;ABPP;AD1;Alzheimer disease amyloid protein;Amyloid beta A4 protein;Amyloid precursor protein;APP;APPI;Beta-amyloid precursor protein;Cerebral vascular amyloid peptide;CVAP;PN-II;PreA4;Protease nexin-II;AAA;aaa-type;ABETA;alzheimer's disease amyloid protein;amyloid b precursor protein;amyloid b protein precursor;amyloid b-protein precursor;amyloid beta precursor protein;amyloid beta protein a4;…	SWISSPROT_AC:P05067;SWISSPROT_ID:A4_HUMAN;EMBL:AB066441;EMBL:AF282245;EMBL:AK295621;EMBL:AK312326;EMBL:AP001439;EMBL:AP001440;EMBL:AP001441;EMBL:AP001442;EMBL:AP001443;EMBL:AY919674;EMBL:BC004369;EMBL:BC065529;EMBL:CH471079;EMBL:D87675;EMBL:M15532;EMBL:M15533;EMBL:M16765;EMBL:M18734;EMBL:M24546;EMBL:M24547;EMBL:M28373;EMBL:M29269;EMBL:M29270;EMBL:M33112;EMBL:M34862;EMBL:M34863;EMBL:M34864;EMBL:M3…
527956	ADRB2 -- NPY	association	Pubmed 2004:15364898;	Epistatic interaction between <b>beta2-adrenergic receptor</b> and <b>neuropeptide Y</b> genes influences LDL-cholesterol in hypertension.[Pubmed 2004:15364898];This study revealed an association of LDL-cholesterol with beta2-adrenergic receptor gene haplotype and provided evidence for epistatic interaction between <b>beta2-adrenergic receptor</b> gene and <b>neuropeptide Y</b> gene in determinat…	4339928	Gene	ADRB2	ADRB2;ADRB2R;ADRBR;adrenoceptor beta 2;B2AR;BAR;BETA2AR;b-2 adrenergic receptor;b-2-adrenergic receptor;b2 adrenergic receptor;b2 adrenoceptor;b2 adrenoreceptor;b2-adrenergic receptor;b2-adrenoceptor;b2-adrenoreceptor;beta -2 adrenergic receptor;beta 2 -adrenergic receptor;beta 2 -adrenoceptor;beta 2 adrenergic receptor;beta 2 adrenoceptor;beta 2 adrenoreceptor;beta 2- adrenergic receptor;beta 2-…	SWISSPROT_AC:P07550;SWISSPROT_ID:ADRB2_HUMAN;GeneID:154;Ensembl:ENSG00000169252;HGNC:HGNC:286;MIM:109690;Vega:OTTHUMG00000129933;protein_accession:AAA88014.1;protein_accession:AAA88015.1;protein_accession:AAA88017.1;protein_accession:AAB82148.1;protein_accession:AAB82149.1;protein_accession:AAB82150.1;protein_accession:AAB82151.1;protein_accession:AAD48036.1;protein_accession:AAF17569.1;protein_a…	280275	Protein	NPY	NPY;Pro-neuropeptide Y;neuropeptide Y;neuropeptide--y;neuropeptide-y;npy--an;npy-type;PYY4;y neuropeptide;	SWISSPROT_AC:P01303;SWISSPROT_ID:NPY_HUMAN;EMBL:AC004485;EMBL:BC029497;EMBL:K01911;EMBL:M14296;EMBL:M14297;EMBL:M14298;EMBL:M15789;RefSeq:NP_000896.1;ProteinModelPortal:P01303;STRING:9606.ENSP00000242152;SMR:P01303;GeneID:4852;KEGG:hsa:4852;PIR:A25198;eggNOG:ENOG410J0KC;eggNOG:ENOG41128I2;UniGene:Hs.1832;GO:GO:0001664;GO:GO:0001878;GO:GO:0004930;GO:GO:0005102;GO:GO:0005184;GO:GO:0005246;GO:GO:000…
527995	ADRB2 -- Neuropeptide Y	association	Pubmed 2004:15364898;	Epistatic interaction between <b>beta2-adrenergic receptor</b> and <b>neuropeptide Y</b> genes influences LDL-cholesterol in hypertension.[Pubmed 2004:15364898];This study revealed an association of LDL-cholesterol with beta2-adrenergic receptor gene haplotype and provided evidence for epistatic interaction between <b>beta2-adrenergic receptor</b> gene and <b>neuropeptide Y</b> gene in determinat…	4339928	Gene	ADRB2	ADRB2;ADRB2R;ADRBR;adrenoceptor beta 2;B2AR;BAR;BETA2AR;b-2 adrenergic receptor;b-2-adrenergic receptor;b2 adrenergic receptor;b2 adrenoceptor;b2 adrenoreceptor;b2-adrenergic receptor;b2-adrenoceptor;b2-adrenoreceptor;beta -2 adrenergic receptor;beta 2 -adrenergic receptor;beta 2 -adrenoceptor;beta 2 adrenergic receptor;beta 2 adrenoceptor;beta 2 adrenoreceptor;beta 2- adrenergic receptor;beta 2-…	SWISSPROT_AC:P07550;SWISSPROT_ID:ADRB2_HUMAN;GeneID:154;Ensembl:ENSG00000169252;HGNC:HGNC:286;MIM:109690;Vega:OTTHUMG00000129933;protein_accession:AAA88014.1;protein_accession:AAA88015.1;protein_accession:AAA88017.1;protein_accession:AAB82148.1;protein_accession:AAB82149.1;protein_accession:AAB82150.1;protein_accession:AAB82151.1;protein_accession:AAD48036.1;protein_accession:AAF17569.1;protein_a…	280276	Protein	Neuropeptide Y	Neuropeptide tyrosine;Neuropeptide Y;NPY;neuropeptide--y;neuropeptide-tyrosine;neuropeptide-y;npy--an;npy-type;y neuropeptide;	TMP_SWISSPROT_AC:P01303_NPY;PARENT_SWISSPROT_AC:P01303;PARENT_SWISSPROT_ID:NPY_HUMAN;
529334	HNF1A -- Insulin	association	Pubmed:11428722;Pubmed:15139733;Pubmed 2013:23878349;Pubmed 2004:15569134;Pubmed 2007:17077577;Pubmed 1999:10491332;Pubmed 1998:9822613;	The present data indicate that IPF1 rather than HNF-1alpha predominantly transactivates the insulin gene, and that <b>HNF-1alpha</b> inhibits IPF1-dependent <b>insulin</b> gene transactivation mediated through the 5' flanking sequence of the A3 element.[Pubmed:11428722];Sulphonylurea sensitivity in <b>HNF-1alpha</b> patients means that those on <b>insulin</b> from diagnosis can transfer to sulpho…	4345419	Gene	HNF1A	HNF-1A;HNF1;HNF1 homeobox A;HNF1A;IDDM20;LFB1;MODY3;TCF-1;TCF1;factor 1 transcription;factor 1-transcription;factor i transcription;factor-1 transcription;factor-i transcription;factor1 transcription;hepatocyte nuclear factor -1 alpha;hepatocyte nuclear factor 1 alpha;Hepatocyte nuclear factor 1-alpha;hepatocyte nuclear factor 1a;hepatocyte nuclear factor 1alpha;hepatocyte nuclear factor-1 alpha;…	SWISSPROT_AC:P20823;SWISSPROT_ID:HNF1A_HUMAN;GeneID:6927;Ensembl:ENSG00000135100;HGNC:HGNC:11621;MIM:142410;Vega:OTTHUMG00000151015;protein_accession:AAA88077.1;protein_accession:AAC51137.1;protein_accession:AAD14878.1;protein_accession:AAI04909.1;protein_accession:AAI04911.1;protein_accession:ABR09270.1;protein_accession:ABZ92189.1;protein_accession:ACL15377.1;protein_accession:ACL15378.1;protei…	200308	Protein	Insulin	INS;Insulin;an-ins;IDDM;iddm 1;iddm 2;iddm type 1;iddm-1;iddm-2;iddm-type;IDDM1;IDDM2;ILPR;ins-type;insulin--an;insulin-chain;insulin-type;IRDN;mody-x;MODY10;type-insulin;	SWISSPROT_AC:P01308;SWISSPROT_ID:INS_HUMAN;EMBL:AJ009655;EMBL:AY138590;EMBL:AY899304;EMBL:BC005255;EMBL:BT006808;EMBL:CH471158;EMBL:J00265;EMBL:L15440;EMBL:M10039;EMBL:V00565;EMBL:X70508;RefSeq:NP_000198.1;RefSeq:NP_001172026.1;RefSeq:NP_001172027.1;RefSeq:NP_001278826.1;ProteinModelPortal:P01308;STRING:9606.ENSP00000250971;SWISSPROT_AC_OLD:Q5EEX2;SMR:P01308;GeneID:3630;KEGG:hsa:3630;PIR:A93222;e…
531492	CYP2C9 -- cArr	association	Pubmed 2005:15919766;	Both <b>CAR</b> and PXR transcriptionally up-regulate the <b>CYP2C9</b> promoter via these elements.[Pubmed 2005:15919766];Mutation of the two HNF4alpha binding sites differentially prevented up-regulation of <b>CYP2C9</b> promoter by both <b>CAR</b> as well as HNF4alpha, synergy between the two receptors, and essentially abolished induction by rifampicin in HepG2 cells transfected with PXR.[Pubm…	4341078	Gene	CYP2C9	CPC9;CYP2C;CYP2C10;CYP2C9;CYPIIC9;cytochrome P450 family 2 subfamily C member 9;P450IIC9;(R)-limonene 6-monooxygenase;(S)-limonene 6-monooxygenase;(S)-limonene 7-monooxygenase;2c9 isoform of cytochrome p450;cholesterol 25 hydroxylase;Cholesterol 25-hydroxylase;cholesterol-25-hydroxylase;CP2C9;cyp2c-type;cytochrome p 450 2c9;cytochrome p-450 2c9;Cytochrome P-450MP;cytochrome p450 -2c9;Cytochrome P…	SWISSPROT_AC:P11712;SWISSPROT_ID:CP2C9_HUMAN;GeneID:1559;Ensembl:ENSG00000138109;HGNC:HGNC:2623;MIM:601130;Vega:OTTHUMG00000018805;protein_accession:AAA52157.1;protein_accession:AAA52158.1;protein_accession:AAA52159.1;protein_accession:AAB23864.2;protein_accession:AAD13466.1;protein_accession:AAH20754.1;protein_accession:AAH70317.1;protein_accession:AAI25055.1;protein_accession:AAP88931.1;protein…	29579	Protein	cArr	ARR3;ARRC;Arrestin-C;ARRX;C-arrestin;CAR;cArr;Cone arrestin;Retinal cone arrestin-3;X-arrestin;arrestin 3;arrestin3;car-type;cone-type arrestin;retinal cone arrestin 3;	SWISSPROT_AC:P36575;SWISSPROT_ID:ARRC_HUMAN;EMBL:AF033105;EMBL:AF076497;EMBL:AF076498;EMBL:AF076499;EMBL:AF076500;EMBL:AF076501;EMBL:AF076502;EMBL:AF076503;EMBL:AF076504;EMBL:AF076505;EMBL:AF076506;EMBL:AF076507;EMBL:AF076508;EMBL:AF076509;EMBL:AF076510;EMBL:AF076511;EMBL:AF076512;EMBL:AL357752;EMBL:BC012096;EMBL:CR456849;EMBL:EU883571;EMBL:U03626;RefSeq:NP_004303.2;ProteinModelPortal:P36575;STRI…
531511	CYP2C9 -- CASR	association	Pubmed 2005:15919766;	Both <b>CAR</b> and PXR transcriptionally up-regulate the <b>CYP2C9</b> promoter via these elements.[Pubmed 2005:15919766];Mutation of the two HNF4alpha binding sites differentially prevented up-regulation of <b>CYP2C9</b> promoter by both <b>CAR</b> as well as HNF4alpha, synergy between the two receptors, and essentially abolished induction by rifampicin in HepG2 cells transfected with PXR.[Pubm…	4341078	Gene	CYP2C9	CPC9;CYP2C;CYP2C10;CYP2C9;CYPIIC9;cytochrome P450 family 2 subfamily C member 9;P450IIC9;(R)-limonene 6-monooxygenase;(S)-limonene 6-monooxygenase;(S)-limonene 7-monooxygenase;2c9 isoform of cytochrome p450;cholesterol 25 hydroxylase;Cholesterol 25-hydroxylase;cholesterol-25-hydroxylase;CP2C9;cyp2c-type;cytochrome p 450 2c9;cytochrome p-450 2c9;Cytochrome P-450MP;cytochrome p450 -2c9;Cytochrome P…	SWISSPROT_AC:P11712;SWISSPROT_ID:CP2C9_HUMAN;GeneID:1559;Ensembl:ENSG00000138109;HGNC:HGNC:2623;MIM:601130;Vega:OTTHUMG00000018805;protein_accession:AAA52157.1;protein_accession:AAA52158.1;protein_accession:AAA52159.1;protein_accession:AAB23864.2;protein_accession:AAD13466.1;protein_accession:AAH20754.1;protein_accession:AAH70317.1;protein_accession:AAI25055.1;protein_accession:AAP88931.1;protein…	54590	Protein	CASR	CASR;Extracellular calcium-sensing receptor;GPRC2A;Parathyroid cell calcium-sensing receptor 1;PCAR1;calcium -sensing receptor;calcium sensing receptor;calcium sensing-receptor;calcium- sensing receptor;calcium-sensing receptor extracellular;calcium-sensing-receptor;CAR;car-type;EIG8;extracellular calcium sensing receptor;extracellular calcium-sensing-receptor;extracellular-calcium sensing recept…	SWISSPROT_AC:P41180;SWISSPROT_ID:CASR_HUMAN;EMBL:BC104999;EMBL:BC112236;EMBL:D50855;EMBL:DQ088967;EMBL:S68032;EMBL:S68033;EMBL:S68036;EMBL:S79217;EMBL:S81755;EMBL:S83176;EMBL:U20759;EMBL:U20760;EMBL:X81086;RefSeq:NP_000379.2;RefSeq:NP_001171536.1;ProteinModelPortal:P41180;STRING:9606.ENSP00000420194;SWISSPROT_AC_OLD:Q13912;SWISSPROT_AC_OLD:Q16108;SWISSPROT_AC_OLD:Q16109;SWISSPROT_AC_OLD:Q16110;SW…
531532	CYP2C9 -- hCAR	association	Pubmed 2005:15919766;	Both <b>CAR</b> and PXR transcriptionally up-regulate the <b>CYP2C9</b> promoter via these elements.[Pubmed 2005:15919766];Mutation of the two HNF4alpha binding sites differentially prevented up-regulation of <b>CYP2C9</b> promoter by both <b>CAR</b> as well as HNF4alpha, synergy between the two receptors, and essentially abolished induction by rifampicin in HepG2 cells transfected with PXR.[Pubm…	4341078	Gene	CYP2C9	CPC9;CYP2C;CYP2C10;CYP2C9;CYPIIC9;cytochrome P450 family 2 subfamily C member 9;P450IIC9;(R)-limonene 6-monooxygenase;(S)-limonene 6-monooxygenase;(S)-limonene 7-monooxygenase;2c9 isoform of cytochrome p450;cholesterol 25 hydroxylase;Cholesterol 25-hydroxylase;cholesterol-25-hydroxylase;CP2C9;cyp2c-type;cytochrome p 450 2c9;cytochrome p-450 2c9;Cytochrome P-450MP;cytochrome p450 -2c9;Cytochrome P…	SWISSPROT_AC:P11712;SWISSPROT_ID:CP2C9_HUMAN;GeneID:1559;Ensembl:ENSG00000138109;HGNC:HGNC:2623;MIM:601130;Vega:OTTHUMG00000018805;protein_accession:AAA52157.1;protein_accession:AAA52158.1;protein_accession:AAA52159.1;protein_accession:AAB23864.2;protein_accession:AAD13466.1;protein_accession:AAH20754.1;protein_accession:AAH70317.1;protein_accession:AAI25055.1;protein_accession:AAP88931.1;protein…	85846	Protein	hCAR	CAR;Coxsackievirus and adenovirus receptor;Coxsackievirus B-adenovirus receptor;CVB3-binding protein;CXADR;CXAR;hCAR;HCVADR;car 4/6;car-type;CAR4/6;coxsackie virus and adenovirus receptor;coxsackievirus-and-adenovirus receptor;	SWISSPROT_AC:P78310;SWISSPROT_ID:CXAR_HUMAN;EMBL:AF124598;EMBL:AF169360;EMBL:AF169361;EMBL:AF169362;EMBL:AF169363;EMBL:AF169364;EMBL:AF169365;EMBL:AF169366;EMBL:AF200465;EMBL:AF242862;EMBL:AF242864;EMBL:AF242865;EMBL:AK313526;EMBL:AP000963;EMBL:AP000967;EMBL:AY072910;EMBL:AY072911;EMBL:AY072912;EMBL:BC003684;EMBL:BC010536;EMBL:BT019876;EMBL:CH471079;EMBL:CR617256;EMBL:GU474812;EMBL:U90716;EMBL:Y0…
531546	CYP2C9 -- PRKAR1A	association	Pubmed 2005:15919766;	Both <b>CAR</b> and PXR transcriptionally up-regulate the <b>CYP2C9</b> promoter via these elements.[Pubmed 2005:15919766];Mutation of the two HNF4alpha binding sites differentially prevented up-regulation of <b>CYP2C9</b> promoter by both <b>CAR</b> as well as HNF4alpha, synergy between the two receptors, and essentially abolished induction by rifampicin in HepG2 cells transfected with PXR.[Pubm…	4341078	Gene	CYP2C9	CPC9;CYP2C;CYP2C10;CYP2C9;CYPIIC9;cytochrome P450 family 2 subfamily C member 9;P450IIC9;(R)-limonene 6-monooxygenase;(S)-limonene 6-monooxygenase;(S)-limonene 7-monooxygenase;2c9 isoform of cytochrome p450;cholesterol 25 hydroxylase;Cholesterol 25-hydroxylase;cholesterol-25-hydroxylase;CP2C9;cyp2c-type;cytochrome p 450 2c9;cytochrome p-450 2c9;Cytochrome P-450MP;cytochrome p450 -2c9;Cytochrome P…	SWISSPROT_AC:P11712;SWISSPROT_ID:CP2C9_HUMAN;GeneID:1559;Ensembl:ENSG00000138109;HGNC:HGNC:2623;MIM:601130;Vega:OTTHUMG00000018805;protein_accession:AAA52157.1;protein_accession:AAA52158.1;protein_accession:AAA52159.1;protein_accession:AAB23864.2;protein_accession:AAD13466.1;protein_accession:AAH20754.1;protein_accession:AAH70317.1;protein_accession:AAI25055.1;protein_accession:AAP88931.1;protein…	207969	Protein	PRKAR1A	cAMP-dependent protein kinase type I-alpha regulatory subunit;KAP0;PKR1;PRKAR1;PRKAR1A;Tissue-specific extinguisher 1;TSE1;1 alpha-regulatory subunit of camp-dependent protein kinase;1-alpha regulatory subunit of camp-dependent protein kinase;1a regulatory subunit of camp-dependent protein kinase;1a regulatory subunit of the camp-dependent protein kinase;1alpha regulatory subunit of camp-dependen…	SWISSPROT_AC:P10644;SWISSPROT_ID:KAP0_HUMAN;EMBL:AC079210;EMBL:BC036285;EMBL:BC093042;EMBL:M18468;EMBL:M33336;EMBL:S54705;EMBL:S54707;EMBL:S54709;EMBL:S54711;EMBL:Y07642;RefSeq:NP_001263218.1;RefSeq:NP_001263219.1;RefSeq:NP_001265362.1;RefSeq:NP_002725.1;RefSeq:NP_997636.1;RefSeq:NP_997637.1;RefSeq:XP_011523285.1;RefSeq:XP_011523286.1;RefSeq:XP_011523287.1;ProteinModelPortal:P10644;STRING:9606.EN…
531559	CYP2C9 -- PGN	association	Pubmed 2005:15919766;	Both <b>CAR</b> and PXR transcriptionally up-regulate the <b>CYP2C9</b> promoter via these elements.[Pubmed 2005:15919766];Mutation of the two HNF4alpha binding sites differentially prevented up-regulation of <b>CYP2C9</b> promoter by both <b>CAR</b> as well as HNF4alpha, synergy between the two receptors, and essentially abolished induction by rifampicin in HepG2 cells transfected with PXR.[Pubm…	4341078	Gene	CYP2C9	CPC9;CYP2C;CYP2C10;CYP2C9;CYPIIC9;cytochrome P450 family 2 subfamily C member 9;P450IIC9;(R)-limonene 6-monooxygenase;(S)-limonene 6-monooxygenase;(S)-limonene 7-monooxygenase;2c9 isoform of cytochrome p450;cholesterol 25 hydroxylase;Cholesterol 25-hydroxylase;cholesterol-25-hydroxylase;CP2C9;cyp2c-type;cytochrome p 450 2c9;cytochrome p-450 2c9;Cytochrome P-450MP;cytochrome p450 -2c9;Cytochrome P…	SWISSPROT_AC:P11712;SWISSPROT_ID:CP2C9_HUMAN;GeneID:1559;Ensembl:ENSG00000138109;HGNC:HGNC:2623;MIM:601130;Vega:OTTHUMG00000018805;protein_accession:AAA52157.1;protein_accession:AAA52158.1;protein_accession:AAA52159.1;protein_accession:AAB23864.2;protein_accession:AAD13466.1;protein_accession:AAH20754.1;protein_accession:AAH70317.1;protein_accession:AAI25055.1;protein_accession:AAP88931.1;protein…	457155	Protein	PGN	CAR;EC 3.4.24.-;Paraplegin;PGN;Spastic paraplegia 7 protein;SPG7;car-type;CMAR;SPG5C;SPG7, paraplegin matrix AAA peptidase subunit;	SWISSPROT_AC:Q9UQ90;SWISSPROT_ID:SPG7_HUMAN;EMBL:AF080511;EMBL:AF080512;EMBL:AF080513;EMBL:AF080514;EMBL:AF080515;EMBL:AF080516;EMBL:AF080517;EMBL:AF080518;EMBL:AF080519;EMBL:AF080520;EMBL:AF080521;EMBL:AF080522;EMBL:AF080523;EMBL:AF080524;EMBL:AF080525;EMBL:BC007692;EMBL:BC035929;EMBL:BC036104;EMBL:BC110530;EMBL:BC110531;EMBL:Y16610;RefSeq:NP_003110.1;RefSeq:NP_955399.1;RefSeq:XP_016879088.1;Pro…
531575	CYP2C9 -- LEU5	association	Pubmed 2005:15919766;	Both <b>CAR</b> and PXR transcriptionally up-regulate the <b>CYP2C9</b> promoter via these elements.[Pubmed 2005:15919766];Mutation of the two HNF4alpha binding sites differentially prevented up-regulation of <b>CYP2C9</b> promoter by both <b>CAR</b> as well as HNF4alpha, synergy between the two receptors, and essentially abolished induction by rifampicin in HepG2 cells transfected with PXR.[Pubm…	4341078	Gene	CYP2C9	CPC9;CYP2C;CYP2C10;CYP2C9;CYPIIC9;cytochrome P450 family 2 subfamily C member 9;P450IIC9;(R)-limonene 6-monooxygenase;(S)-limonene 6-monooxygenase;(S)-limonene 7-monooxygenase;2c9 isoform of cytochrome p450;cholesterol 25 hydroxylase;Cholesterol 25-hydroxylase;cholesterol-25-hydroxylase;CP2C9;cyp2c-type;cytochrome p 450 2c9;cytochrome p-450 2c9;Cytochrome P-450MP;cytochrome p450 -2c9;Cytochrome P…	SWISSPROT_AC:P11712;SWISSPROT_ID:CP2C9_HUMAN;GeneID:1559;Ensembl:ENSG00000138109;HGNC:HGNC:2623;MIM:601130;Vega:OTTHUMG00000018805;protein_accession:AAA52157.1;protein_accession:AAA52158.1;protein_accession:AAA52159.1;protein_accession:AAB23864.2;protein_accession:AAD13466.1;protein_accession:AAH20754.1;protein_accession:AAH70317.1;protein_accession:AAI25055.1;protein_accession:AAP88931.1;protein…	495942	Protein	LEU5	B-cell chronic lymphocytic leukemia tumor suppressor Leu5;E3 ubiquitin-protein ligase TRIM13;EC 6.3.2.-;LEU5;Leukemia-associated protein 5;Putative tumor suppressor RFP2;Ret finger protein 2;RFP2;RING finger protein 77;RNF77;TRI13;TRIM13;Tripartite motif-containing protein 13;CAR;car-type;DLEU5;tripartite motif containing 13;	SWISSPROT_AC:O60858;SWISSPROT_ID:TRI13_HUMAN;EMBL:AF220127;EMBL:AF220128;EMBL:AF241849;EMBL:AF241850;EMBL:AF279660;EMBL:AJ224819;EMBL:AK314496;EMBL:AL137060;EMBL:AY191002;EMBL:AY455758;EMBL:AY764035;EMBL:BC003579;EMBL:BC063407;EMBL:CH471075;RefSeq:NP_001007279.1;RefSeq:NP_005789.2;RefSeq:NP_434698.1;RefSeq:NP_998755.1;ProteinModelPortal:O60858;STRING:9606.ENSP00000298772;SWISSPROT_AC_OLD:B2RB49;S…
531655	KRIT1 -- CCM1	association	Pubmed 2007:17562932;Pubmed 2005:15854263;	Three CCM loci have been identified, on chromosomes 7q21-22 (CCM1; Online Mendelian Inheritance in Man [OMIM] 116860), 7p13-15 (CCM2; OMIM 603284), and 3q25.2-27 (CCM3; OMIM 603285), and 3 genes have been cloned, <b>KRIT1</b> on <b>CCM1</b>, MGC4607 on CCM2, and PDCD10 on CCM3.[Pubmed 2007:17562932];Nucleotide sequencing analysis of the family member representing the index case and other affected…	4340524	Gene	KRIT1	CAM;CCM1;KRIT1;KRIT1, ankyrin repeat containing;cam--an;cam-type;ccm 1;ccm type 1;ccm-1;ccm-i;Cerebral cavernous malformations 1 protein;Krev interaction trapped 1;Krev interaction trapped protein 1;krev interaction trapped-1;krev interaction-trapped 1;krit 1;krit-1;	SWISSPROT_AC:O00522;SWISSPROT_ID:KRIT1_HUMAN;GeneID:889;Ensembl:ENSG00000001631;HGNC:HGNC:1573;MIM:604214;Vega:OTTHUMG00000131187;protein_accession:AAB58582.1;protein_accession:AAC01535.1;protein_accession:AAG10220.2;protein_accession:AAG47774.1;protein_accession:AAH94684.1;protein_accession:AAM19465.1;protein_accession:AAQ94072.1;protein_accession:AAQ94073.1;protein_accession:AAQ94074.1;protein_…	215035	Protein	CCM1	CCM1;Cerebral cavernous malformations 1 protein;Krev interaction trapped 1;Krev interaction trapped protein 1;KRIT1;CAM;cam--an;cam-type;ccm 1;ccm type 1;ccm-1;ccm-i;krev interaction trapped-1;krev interaction-trapped 1;krit 1;krit-1;KRIT1, ankyrin repeat containing;	SWISSPROT_AC:O00522;SWISSPROT_ID:KRIT1_HUMAN;EMBL:AC000120;EMBL:AF296765;EMBL:AF310133;EMBL:AF388384;EMBL:AJ294850;EMBL:AK055305;EMBL:AY380057;EMBL:AY993945;EMBL:BC094684;EMBL:BC098442;EMBL:U90268;EMBL:U90269;RefSeq:NP_001013424.1;RefSeq:NP_004903.2;RefSeq:NP_919436.1;RefSeq:NP_919437.1;RefSeq:NP_919438.1;RefSeq:XP_005250717.1;RefSeq:XP_005250719.1;RefSeq:XP_005250722.1;RefSeq:XP_005250723.1;RefS…
535005	IGFBP3 -- IGFBP-3	association	Pubmed 2006:16404426;Pubmed 2006:16679866;Pubmed 2004:15298948;Pubmed 2007:17566087;Pubmed 2011:21140206;Pubmed 2011:21216879;Pubmed 2010:20810604;Pubmed 2009:18984657;Pubmed 1997:9075727;Pubmed 2003:12925957;Pubmed 2005:16215864;	We found a weak but significant association of polymorphisms at the 5' end of the IGF1 gene with breast cancer risk, particularly among women younger than 55 years, and a strong association of polymorphisms located in the 5' end of <b>IGFBP3</b> with circulating levels of <b>IGFBP-3</b>, which confirms previous findings.[Pubmed 2006:16404426];The <b>IGFBP3</b> genotype was highly associated with …	4342657	Gene	IGFBP3	BP-53;IBP3;IGFBP3;insulin like growth factor binding protein 3;binding protein 3-igf;binding protein-3-igf;bp -53;IBP-3;igf binding protein -3;igf binding protein 3;igf binding protein iii;igf binding protein-3;igf binding-protein 3;igf binding-protein-3;igf- binding protein 3;igf-binding protein -3;IGF-binding protein 3;igf-binding protein-3;igf-binding protein3;igf-binding-protein-3;igfbp 3;igf…	SWISSPROT_AC:P17936;SWISSPROT_ID:IBP3_HUMAN;GeneID:3486;Ensembl:ENSG00000146674;HGNC:HGNC:5472;MIM:146732;Vega:OTTHUMG00000023769;protein_accession:AAA52541.1;protein_accession:AAA52706.1;protein_accession:AAH00013.1;protein_accession:AAH18962.1;protein_accession:AAH64987.1;protein_accession:AAQ15254.1;protein_accession:AAS07554.1;protein_accession:ABB96247.1;protein_accession:ABI63363.1;protein_…	192552	Protein	IGFBP-3	IBP-3;IBP3;IGF-binding protein 3;IGFBP-3;IGFBP3;Insulin-like growth factor-binding protein 3;binding protein 3-igf;binding protein-3-igf;bp -53;BP-53;igf binding protein -3;igf binding protein 3;igf binding protein iii;igf binding protein-3;igf binding-protein 3;igf binding-protein-3;igf- binding protein 3;igf-binding protein -3;igf-binding protein-3;igf-binding protein3;igf-binding-protein-3;igf…	SWISSPROT_AC:P17936;SWISSPROT_ID:IBP3_HUMAN;EMBL:AC091524;EMBL:BC000013;EMBL:BC018962;EMBL:BC064987;EMBL:CH236958;EMBL:CH471128;EMBL:DQ301819;EMBL:M31159;EMBL:M35878;EMBL:X64875;RefSeq:NP_000589.2;RefSeq:NP_001013416.1;RefSeq:XP_016867641.1;ProteinModelPortal:P17936;STRING:9606.ENSP00000370473;SWISSPROT_AC_OLD:A4D2F5;SWISSPROT_AC_OLD:D3DVM0;SWISSPROT_AC_OLD:Q2V509;SWISSPROT_AC_OLD:Q6P1M6;SWISSPRO…
535283	FGF2 -- Parathyroid hormone	association	Pubmed 2006:16455048;	Since <b>parathyroid hormone</b> (PTH) increased <b>FGF2</b> mRNA and protein expression in osteoblasts, and serum FGF-2 was increased in osteoporotic patients treated with PTH, we assessed whether the anabolic effect of PTH was impaired in Fgf2-/- mice.[Pubmed 2006:16455048];We conclude that endogenous <b>Fgf2</b> is important for maximum bone anabolic effect of <b>PTH</b> in mice.[Pubmed 2006:1…	4341617	Gene	FGF2	BFGF;FGF-2;FGF2;FGFB;fibroblast growth factor 2;HBGF-2;Basic fibroblast growth factor;basic fibroblast growth-factor;basic fibroblast-growth factor;basic fibroblast-growth-factor;basic-fibroblast growth factor;basic-fibroblast-growth-factor;bfgf-isoform;bfgf-type;factor basic fibroblast growth;factor of basic fibroblast growth;factor-basic fibroblast growth;fgf -2;fgf 2;fgf beta;fgf type 2;fgf- 2…	SWISSPROT_AC:P09038;SWISSPROT_ID:FGF2_HUMAN;GeneID:2247;Ensembl:ENSG00000138685;HGNC:HGNC:3676;MIM:134920;Vega:OTTHUMG00000039506;protein_accession:AAA52448.1;protein_accession:AAA52531.1;protein_accession:AAA52532.1;protein_accession:AAA52533.1;protein_accession:AAA52534.1;protein_accession:AAB21432.2;protein_accession:AAD13853.1;protein_accession:AAI66646.1;protein_accession:AAV70487.1;protein_…	339035	Protein	Parathyroid hormone	Parathormone;Parathyrin;Parathyroid hormone;PTH;PTHY;hormone parathyroid;hormone-parathyroid;parathyroid hormone--an;parathyroid-hormone;parathyroid-hormone-type;PTH1;	SWISSPROT_AC:P01270;SWISSPROT_ID:PTHY_HUMAN;EMBL:BC096142;EMBL:BC096143;EMBL:BC096144;EMBL:BC096145;EMBL:J00301;EMBL:V00597;RefSeq:NP_000306.1;ProteinModelPortal:P01270;STRING:9606.ENSP00000282091;SWISSPROT_AC_OLD:Q4VB48;SWISSPROT_AC_OLD:Q9UD38;SMR:P01270;GeneID:5741;KEGG:hsa:5741;PIR:A19339;eggNOG:ENOG410J02X;eggNOG:ENOG410ZH2H;UniGene:Hs.37045;GO:GO:0000122;GO:GO:0001501;GO:GO:0003705;GO:GO:000…
536545	NPY -- Leptin	association	Pubmed:15573845;Pubmed 2006:16568137;Pubmed 2013:23652383;Pubmed 2002:11939485;Pubmed 2000:10879675;Pubmed 2014:24721038;Pubmed 1998:10361808;	However, changes in <b>neuropeptide-Y</b> appears to be mediated independently of <b>leptin</b> or insulin during this type of fasting.[Pubmed:15573845];Furthermore, male carriers of the Pro7-allele of the <b>NPY</b> gene had on average higher <b>leptin</b> levels and BMI values vs non-carriers of this allele: 4.7 microg/l (95% CI 3.7-6.0) and 25.7 kg/m2 (95% CI 24.4-27.0) vs 3.1 microg/l (95% CI…	4343703	Gene	NPY	neuropeptide Y;NPY;PYY4;neuropeptide--y;neuropeptide-y;npy--an;npy-type;Pro-neuropeptide Y;y neuropeptide;	SWISSPROT_AC:P01303;SWISSPROT_ID:NPY_HUMAN;GeneID:4852;Ensembl:ENSG00000122585;HGNC:HGNC:7955;MIM:162640;Vega:OTTHUMG00000022973;protein_accession:AAA59944.1;protein_accession:AAA59945.1;protein_accession:AAA59946.1;protein_accession:AAH29497.1;protein_accession:AAQ96843.1;protein_accession:ABM84261.1;protein_accession:ABM87650.1;protein_accession:BAG35090.1;protein_accession:CEF39432.1;protein_a…	219985	Protein	Leptin	LEP;Leptin;OB;Obese protein;Obesity factor;OBS;factor obesity;factor of obesity;LEPD;leptin--an;leptin-type;obesity--factor;protein obese;	SWISSPROT_AC:P41159;SWISSPROT_ID:LEP_HUMAN;EMBL:AF008123;EMBL:AY996373;EMBL:BC060830;EMBL:BC069452;EMBL:BC069527;EMBL:D49487;EMBL:D63519;EMBL:D63710;EMBL:U18915;EMBL:U43415;EMBL:U43653;RefSeq:NP_000221.1;RefSeq:XP_005250397.1;ProteinModelPortal:P41159;STRING:9606.ENSP00000312652;SWISSPROT_AC_OLD:O15158;SWISSPROT_AC_OLD:Q56A88;SMR:P41159;GeneID:3952;KEGG:hsa:3952;PIR:A38952;PIR:I53166;eggNOG:ENOG4…
536601	INS -- IGF-II	association	Pubmed 2006:16531418;Pubmed 2001:11855150;Pubmed 1996:9026269;	One is equivalent to the mouse Igf2-P0 transcript, whereas the two others (INSIGF long and short) originate from the upstream <b>INS</b> gene that alternatively splices to downstream <b>IGF2</b> exons.[Pubmed 2006:16531418];Our conclusion does not entirely exclude <b>IGF2</b> as the gene involved in <b>IDDM2</b>, even though the parental effect of IDDM2 transmission is not related to IGF2 materna…	4342772	Gene	INS	IDDM;IDDM1;IDDM2;ILPR;INS;insulin;IRDN;MODY10;an-ins;iddm 1;iddm 2;iddm type 1;iddm-1;iddm-2;iddm-type;ins-type;insulin--an;insulin-chain;insulin-type;mody-x;type-insulin;	SWISSPROT_AC:P01308;SWISSPROT_ID:INS_HUMAN;GeneID:3630;Ensembl:ENSG00000254647;HGNC:HGNC:6081;MIM:176730;Vega:OTTHUMG00000009558;protein_accession:AAA59172.1;protein_accession:AAA59173.1;protein_accession:AAA59179.1;protein_accession:AAH05255.1;protein_accession:AAP35454.1;protein_accession:AAW83741.1;protein_accession:ABI63346.1;protein_accession:ABM83966.1;protein_accession:ABM87282.1;protein_a…	196390	Protein	IGF-II	IGF-II;IGF2;Insulin-like growth factor II;Somatomedin-A;T3M-11-derived growth factor;C11orf43;factor 2 insulin-like growth;GRDF;growth factor 2 insulin-like;insulin growth like factor ii;insulin like growth factor 2;insulin like growth factor ii;insulin like growth factor-2;insulin like-growth factor ii;insulin- like growth factor ii;insulin-like growth factor -2;insulin-like growth factor type 2…	SWISSPROT_AC:P01344;SWISSPROT_ID:IGF2_HUMAN;EMBL:AC132217;EMBL:AF217977;EMBL:AF517226;EMBL:AK126688;EMBL:BC000531;EMBL:BT007013;EMBL:CH471158;EMBL:DQ104203;EMBL:HM481219;EMBL:J03242;EMBL:M17426;EMBL:M17863;EMBL:M22373;EMBL:M29645;EMBL:S77035;EMBL:X00910;EMBL:X03425;EMBL:X03426;EMBL:X03427;EMBL:X03562;EMBL:X06159;EMBL:X06160;EMBL:X06161;EMBL:X07868;RefSeq:NP_000603.1;RefSeq:NP_001007140.2;RefSeq:N…
541732	ABCC8 -- SUR	association	Pubmed 2004:15111507;Pubmed 2007:17316607;Pubmed 2007:17317760;	The genes for the sulfonylurea receptor (<b>SUR1</b>; encoded by <b>ABCC8</b>) and its associated islet ATP-sensitive potassium channel (Kir6.2; encoded by KCNJ11) are adjacent to one another on human chromosome 11.[Pubmed 2004:15111507];The beta-cell KATP channel consists of two essential subunits: Kir6.2 encoded by the KCNJ11 gene which is the pore-forming unit and belongs to the inwardly recti…	4345334	Gene	ABCC8	ABC36;ABCC8;ATP binding cassette subfamily C member 8;HHF1;HI;HRINS;MRP8;PHHI;SUR;SUR1;SUR1delta2;TNDM2;ATP-binding cassette sub-family C member 8;sulfonylurea receptor -1;Sulfonylurea receptor 1;sulfonylurea receptor i;sulfonylurea receptor of subtype 1;sulfonylurea receptor type 1;sulfonylurea receptor-1;sulfonylurea receptor1;	SWISSPROT_AC:Q09428;SWISSPROT_ID:ABCC8_HUMAN;GeneID:6833;Ensembl:ENSG00000006071;HGNC:HGNC:59;MIM:600509;Vega:OTTHUMG00000166316;protein_accession:AAA99227.1;protein_accession:AAB02278.1;protein_accession:AAB02417.1;protein_accession:AAB02418.1;protein_accession:AAB36699.1;protein_accession:AAB36700.1;protein_accession:AAC36724.1;protein_accession:AAI67829.1;protein_accession:ADM67556.1;protein_a…	4411	Protein	SUR	ABCC8;ATP-binding cassette sub-family C member 8;HRINS;Sulfonylurea receptor 1;SUR;SUR1;ABC36;ATP binding cassette subfamily C member 8;HHF1;HI;MRP8;PHHI;sulfonylurea receptor -1;sulfonylurea receptor i;sulfonylurea receptor of subtype 1;sulfonylurea receptor type 1;sulfonylurea receptor-1;sulfonylurea receptor1;SUR1delta2;TNDM2;	SWISSPROT_AC:Q09428;SWISSPROT_ID:ABCC8_HUMAN;EMBL:AC124798;EMBL:AF087138;EMBL:HM635782;EMBL:L40625;EMBL:L78207;EMBL:L78208;EMBL:L78209;EMBL:L78210;EMBL:L78211;EMBL:L78212;EMBL:L78213;EMBL:L78214;EMBL:L78215;EMBL:L78216;EMBL:L78217;EMBL:L78218;EMBL:L78219;EMBL:L78220;EMBL:L78221;EMBL:L78222;EMBL:L78223;EMBL:L78224;EMBL:L78225;EMBL:L78226;EMBL:L78227;EMBL:L78228;EMBL:L78229;EMBL:L78230;EMBL:L78231;…
541737	KCNJ11 -- KCNJ11	association	Pubmed 2004:15111507;Pubmed 2007:17316607;	The genes for the sulfonylurea receptor (SUR1; encoded by ABCC8) and its associated islet ATP-sensitive potassium channel (<b>Kir6.2</b>; encoded by <b>KCNJ11</b>) are adjacent to one another on human chromosome 11.[Pubmed 2004:15111507];The beta-cell KATP channel consists of two essential subunits: <b>Kir6.2</b> encoded by the <b>KCNJ11</b> gene which is the pore-forming unit and belongs to the …	4342886	Gene	KCNJ11	BIR;HHF2;IKATP;KCNJ11;KIR6.2;MODY13;PHHI;potassium voltage-gated channel subfamily J member 11;TNDM3;ATP-sensitive inward rectifier potassium channel 11;Inward rectifier K(+) channel Kir6.2;KCJ11;kir 6.2;kir-6.2;mody 1-3;mody-1-3;mody1-3;Potassium channel, inwardly rectifying subfamily J member 11;	SWISSPROT_AC:Q14654;SWISSPROT_ID:KCJ11_HUMAN;GeneID:3767;Ensembl:ENSG00000187486;HGNC:HGNC:6257;MIM:600937;Vega:OTTHUMG00000165914;protein_accession:AAH40617.1;protein_accession:AAH64497.1;protein_accession:AAI12359.1;protein_accession:ACR44082.1;protein_accession:ACR44083.1;protein_accession:ACZ56124.1;protein_accession:AHB14393.1;protein_accession:AHB14394.1;protein_accession:AHB14395.1;protein…	208975	Protein	KCNJ11	ATP-sensitive inward rectifier potassium channel 11;IKATP;Inward rectifier K(+) channel Kir6.2;KCJ11;KCNJ11;Potassium channel, inwardly rectifying subfamily J member 11;BIR;HHF2;kir 6.2;kir-6.2;KIR6.2;mody 1-3;mody-1-3;mody1-3;MODY13;PHHI;potassium voltage-gated channel subfamily J member 11;TNDM3;	SWISSPROT_AC:Q14654;SWISSPROT_ID:KCJ11_HUMAN;EMBL:AC124798;EMBL:AK301550;EMBL:BC040617;EMBL:BC064497;EMBL:BC112358;EMBL:D50582;RefSeq:NP_001159762.1;ProteinModelPortal:Q14654;STRING:9606.ENSP00000345708;SWISSPROT_AC_OLD:B4DWI4;SWISSPROT_AC_OLD:E9PNK0;SWISSPROT_AC_OLD:Q2M1H7;SWISSPROT_AC_OLD:Q58EX3;SWISSPROT_AC_OLD:Q8IW96;SMR:Q14654;GeneID:3767;KEGG:hsa:3767;PIR:A57616;eggNOG:ENOG410XQ62;eggNOG:KO…
548904	IL1B -- IL-1 beta	association	Pubmed 1993:7516997;Pubmed 2008:18369665;	Streptococcus pyogenes secretes an extracellular cysteine protease that cleaves human <b>interleukin 1 beta</b> precursor to form biologically active <b>IL-1 beta</b>, a major cytokine mediating inflammation and shock.[Pubmed 1993:7516997];<b>IL1B</b> gene promoter haplotype pairs predict clinical levels of <b>interleukin-1beta</b> and C-reactive protein.[Pubmed 2008:18369665];In the present stud…	4342709	Gene	IL1B	IL-1;IL1-BETA;IL1B;IL1F2;interleukin 1 beta;1 beta interleukin;1 beta-interleukin;1-beta interleukin;Catabolin;il - 1beta;il -1;il -1b;il -1beta;il 1;il 1 beta;il 1-beta;il 1b;il 1beta;il type i;il- 1;il- 1 beta;il- 1b;il- 1beta;il- i;il--1;il--1 beta;il-1 -beta;il-1 b;IL-1 beta;il-1-b;il-1-type;il-1beta;il-i;il-i beta;il-ibeta;il-type 1;interleukin - 1 beta;interleukin -1 b;interleukin -1 beta;i…	SWISSPROT_AC:P01584;SWISSPROT_ID:IL1B_HUMAN;GeneID:3553;Ensembl:ENSG00000125538;HGNC:HGNC:5992;MIM:147720;Vega:OTTHUMG00000131344;protein_accession:AAA36106.1;protein_accession:AAA59135.1;protein_accession:AAA59136.1;protein_accession:AAA74137.1;protein_accession:AAC03536.1;protein_accession:AAH08678.1;protein_accession:AAM88883.1;protein_accession:AAP35877.1;protein_accession:AAX88888.1;protein_…	197391	Protein	IL-1 beta	Catabolin;IL-1 beta;IL1B;IL1F2;Interleukin-1 beta;1 beta interleukin;1 beta-interleukin;1-beta interleukin;il - 1beta;il -1;il -1b;il -1beta;il 1;il 1 beta;il 1-beta;il 1b;il 1beta;il type i;il- 1;il- 1 beta;il- 1b;il- 1beta;il- i;il--1;il--1 beta;IL-1;il-1 -beta;il-1 b;il-1-b;il-1-type;il-1beta;il-i;il-i beta;il-ibeta;il-type 1;IL1-BETA;interleukin - 1 beta;interleukin -1 b;interleukin -1 beta;i…	SWISSPROT_AC:P01584;SWISSPROT_ID:IL1B_HUMAN;EMBL:AC079753;EMBL:AY137079;EMBL:BC008678;EMBL:BN000002;EMBL:BT007213;EMBL:CH471217;EMBL:CR407679;EMBL:K02770;EMBL:M15330;EMBL:M15840;EMBL:M54933;EMBL:X02532;EMBL:X04500;EMBL:X56087;RefSeq:NP_000567.1;ProteinModelPortal:P01584;STRING:9606.ENSP00000263341;SWISSPROT_AC_OLD:Q53X59;SWISSPROT_AC_OLD:Q53XX2;SWISSPROT_AC_OLD:Q7M4S7;SWISSPROT_AC_OLD:Q7RU01;SWIS…
549471	ACE -- Erythropoietin	association	Pubmed 2008:18446054;	We investigated the -511C/T polymorphism of the IL-1B gene and the I/D polymorphism of the <b>ACE</b> gene for any association with <b>EPO</b> resistance index (ERI) in maintenance hemodialysis patients (n=167).[Pubmed 2008:18446054];	4341139	Gene	ACE	ACE;ACE1;angiotensin I converting enzyme;CD143;DCP;DCP1;ace--an;Angiotensin-converting enzyme;cd 143;CD143 antigen;dipeptidyl carboxypeptidase 1;Dipeptidyl carboxypeptidase I;dipeptidyl carboxypeptidase-1;dipeptidyl carboxypeptidase-i;dipeptidyl-carboxypeptidase i;EC 3.2.1.-;EC 3.4.15.1;kininase 2;Kininase II;kininase ii-type;kininase type ii;kininase-ii;	SWISSPROT_AC:P12821;SWISSPROT_ID:ACE_HUMAN;GeneID:1636;Ensembl:ENSG00000159640;Ensembl:ENSG00000264813;HGNC:HGNC:2707;MIM:106180;Vega:OTTHUMG00000154927;Vega:OTTHUMG00000178900;protein_accession:AAA51684.1;protein_accession:AAA60611.1;protein_accession:AAD14360.1;protein_accession:AAD28560.1;protein_accession:AAD28561.1;protein_accession:AAP03651.1;protein_accession:AAP13243.1;protein_accession:A…	123955	Protein	Erythropoietin	EPO;Epoetin;Erythropoietin;an-epo;EP;epo-type;epoetin--an;erythropoietin--an;erythropoietin-type;MVCD2;	SWISSPROT_AC:P01588;SWISSPROT_ID:EPO_HUMAN;EMBL:AC009488;EMBL:AF053356;EMBL:AF202306;EMBL:AF202307;EMBL:AF202308;EMBL:AF202311;EMBL:AF202312;EMBL:AF202313;EMBL:AF202314;EMBL:AH009004;EMBL:BC093628;EMBL:BC111937;EMBL:M11319;EMBL:S65458;EMBL:X02157;EMBL:X02158;RefSeq:NP_000790.2;ProteinModelPortal:P01588;STRING:9606.ENSP00000252723;SWISSPROT_AC_OLD:Q2M2L6;SWISSPROT_AC_OLD:Q549U2;SWISSPROT_AC_OLD:Q9…
550152	INS -- Insulin	association	Pubmed:11208299;Pubmed 2004:15699505;Pubmed 1993:8100786;Pubmed 1993:8155257;Pubmed 1993:8325202;Pubmed 1993:8375243;Pubmed 1993:8422762;Pubmed 1993:8432407;Pubmed 1993:8495808;Pubmed 2002:11894723;Pubmed 2008:18443369;Pubmed 2007:17323409;Pubmed 2007:17635072;Pubmed 2000:10880892;Pubmed 2000:11070077;Pubmed 2000:11192752;Pubmed 1996:8676750;Pubmed 1996:8720535;Pubmed 1996:8739920;Pubmed 1996:891…	(6) Forgetting <b>insulin</b> shots was correlated with <b>IDDM</b> duration in boys group, with increasing level of HbA1c and with smaller number of glycemia measurements in all children groups, with the intensive insulin therapy in girls and Polish groups (p &lt; 0.01 in all cases).[Pubmed:11208299];Genetic susceptibility to type 1 diabetes is polygenic and includes the <b>INS</b> VNTR-IDDM2 lo…	4342772	Gene	INS	IDDM;IDDM1;IDDM2;ILPR;INS;insulin;IRDN;MODY10;an-ins;iddm 1;iddm 2;iddm type 1;iddm-1;iddm-2;iddm-type;ins-type;insulin--an;insulin-chain;insulin-type;mody-x;type-insulin;	SWISSPROT_AC:P01308;SWISSPROT_ID:INS_HUMAN;GeneID:3630;Ensembl:ENSG00000254647;HGNC:HGNC:6081;MIM:176730;Vega:OTTHUMG00000009558;protein_accession:AAA59172.1;protein_accession:AAA59173.1;protein_accession:AAA59179.1;protein_accession:AAH05255.1;protein_accession:AAP35454.1;protein_accession:AAW83741.1;protein_accession:ABI63346.1;protein_accession:ABM83966.1;protein_accession:ABM87282.1;protein_a…	200308	Protein	Insulin	INS;Insulin;an-ins;IDDM;iddm 1;iddm 2;iddm type 1;iddm-1;iddm-2;iddm-type;IDDM1;IDDM2;ILPR;ins-type;insulin--an;insulin-chain;insulin-type;IRDN;mody-x;MODY10;type-insulin;	SWISSPROT_AC:P01308;SWISSPROT_ID:INS_HUMAN;EMBL:AJ009655;EMBL:AY138590;EMBL:AY899304;EMBL:BC005255;EMBL:BT006808;EMBL:CH471158;EMBL:J00265;EMBL:L15440;EMBL:M10039;EMBL:V00565;EMBL:X70508;RefSeq:NP_000198.1;RefSeq:NP_001172026.1;RefSeq:NP_001172027.1;RefSeq:NP_001278826.1;ProteinModelPortal:P01308;STRING:9606.ENSP00000250971;SWISSPROT_AC_OLD:Q5EEX2;SMR:P01308;GeneID:3630;KEGG:hsa:3630;PIR:A93222;e…
550899	NPY -- Ghrelin	association	Pubmed 2001:11701704;Pubmed 2009:18718472;	Because NPY may regulate GH release and <b>ghrelin</b> may regulate <b>NPY</b> formation, we studied the effects of the Leu7/Pro7 genotype on GH, ghrelin, and IGF-I secretion during standardized cycle-ergometer exercise.[Pubmed 2001:11701704];In addition, in females, serum <b>ghrelin</b> levels correlated positively with hypothalamic <b>NPY</b> mRNA levels, and these with caloric intake.[Pubmed 2…	4343703	Gene	NPY	neuropeptide Y;NPY;PYY4;neuropeptide--y;neuropeptide-y;npy--an;npy-type;Pro-neuropeptide Y;y neuropeptide;	SWISSPROT_AC:P01303;SWISSPROT_ID:NPY_HUMAN;GeneID:4852;Ensembl:ENSG00000122585;HGNC:HGNC:7955;MIM:162640;Vega:OTTHUMG00000022973;protein_accession:AAA59944.1;protein_accession:AAA59945.1;protein_accession:AAA59946.1;protein_accession:AAH29497.1;protein_accession:AAQ96843.1;protein_accession:ABM84261.1;protein_accession:ABM87650.1;protein_accession:BAG35090.1;protein_accession:CEF39432.1;protein_a…	154543	Protein	Ghrelin	Ghrelin;Ghrelin-28;ghrelin--an;	TMP_SWISSPROT_AC:Q9UBU3_Ghrelin;PARENT_SWISSPROT_AC:Q9UBU3;PARENT_SWISSPROT_ID:GHRL_HUMAN;
552101	CALD1 -- Glucocorticoid receptor	association	Pubmed 2008:18772142;	An activated form of <b>GR</b> directly bound to the two glucocorticoid-response element-like sequences in the human <b>CALD1</b> promoter and transactivated the CALD1 gene, thereby up-regulating the CaD protein.[Pubmed 2008:18772142];An activated form of <b>GR</b> directly bound to the two glucocorticoid-response element-like sequences in the human CALD1 promoter and transactivated the <b>CALD1<…	4340454	Gene	CALD1	CALD1;caldesmon 1;CDM;H-CAD;HCAD;L-CAD;LCAD;NAG22;CAD;cad-h;cad-l;cad-type;Caldesmon;caldesmon-1;h cad;	SWISSPROT_AC:Q05682;SWISSPROT_ID:CALD1_HUMAN;GeneID:800;Ensembl:ENSG00000122786;HGNC:HGNC:1441;MIM:114213;Vega:OTTHUMG00000155407;protein_accession:AAA35636.1;protein_accession:AAA58419.1;protein_accession:AAA58420.1;protein_accession:AAF69498.3;protein_accession:AAH05006.1;protein_accession:AAH14035.1;protein_accession:AAH40354.1;protein_accession:AAH61926.1;protein_accession:AEE61237.1;protein_…	151430	Protein	Glucocorticoid receptor	GCR;Glucocorticoid receptor;GR;GRL;NR3C1;Nuclear receptor subfamily 3 group C member 1;GCCR;gcr-type;GCRST;glucocorticoid- receptor;glucocorticoid-receptor;grl-type;receptor glucocorticoid;receptor of glucocorticoid;receptor-glucocorticoid;	SWISSPROT_AC:P04150;SWISSPROT_ID:GCR_HUMAN;EMBL:AC004782;EMBL:AC005601;EMBL:AC091925;EMBL:AH002750;EMBL:AK223594;EMBL:AM183262;EMBL:AY436590;EMBL:BC015610;EMBL:BX640610;EMBL:CH471062;EMBL:EU332858;EMBL:HQ205546;EMBL:HQ205547;EMBL:HQ205548;EMBL:HQ205549;EMBL:HQ205550;EMBL:HQ205551;EMBL:HQ205552;EMBL:HQ205553;EMBL:HQ205554;EMBL:HQ205555;EMBL:HQ205556;EMBL:HQ205557;EMBL:HQ205558;EMBL:HQ205559;EMBL:H…
555573	VHL -- CD40	association	Pubmed 2009:19295544;	Conversely, the patient with life-long erythrocytosis is more likely to suffer from congenital polycythemia and should therefore be evaluated for germline mutations that result in enhanced Epo effect (for example, Epo receptor mutations), altered intracellular oxygen sensing (for example, mutations involving the <b>von Hippel-Lindau tumor suppressor</b> gene) or decreased <b>P50</b> (for example,…	4345857	Gene	VHL	HRCA1;pVHL;RCA1;VHL;VHL1;von Hippel-Lindau tumor suppressor;g7 protein;g7 type protein;Protein G7;tumor suppressor von hippel lindau;tumor suppressor von hippel-lindau;vhl-type;von hippel lindau tumor suppressor;Von Hippel-Lindau disease tumor suppressor;von hippel-lindau tumor-suppressor;von-hippel lindau tumor suppressor;von-hippel-lindau tumor suppressor;	SWISSPROT_AC:P40337;SWISSPROT_ID:VHL_HUMAN;GeneID:7428;Ensembl:ENSG00000134086;HGNC:HGNC:12687;MIM:608537;Vega:OTTHUMG00000128668;protein_accession:AAA98614.1;protein_accession:AAB64200.1;protein_accession:AAH27957.1;protein_accession:AAH58831.1;protein_accession:ABP65324.1;protein_accession:AFM52329.1;protein_accession:AFS51418.1;protein_accession:ALQ33844.1;protein_accession:ALQ33845.1;protein_…	492548	Protein	CD40	B-cell surface antigen CD40;Bp50;CD40;CD40 antigen;CD40L receptor;CDw40;TNFRSF5;TNR5;Tumor necrosis factor receptor superfamily member 5;antigen cd40;antigen-cd40;b cell surface antigen cd40;bp - 50;bp -50;bp 50;bp-50;cd 40;cd 40 molecule;cd-40;cd-40 molecule;cd4 0;CD40 molecule;molecule cd-40;molecule cd40;molecule of cd40;p 5 0;p 50;p-50;p5-0;p50;receptor cd40l;receptor of cd40l;	SWISSPROT_AC:P25942;SWISSPROT_ID:TNR5_HUMAN;EMBL:AJ300189;EMBL:AK222896;EMBL:AL035662;EMBL:AY225405;EMBL:AY504960;EMBL:BC012419;EMBL:BT019901;EMBL:CH471077;EMBL:EF064754;EMBL:X60592;RefSeq:NP_001241.1;RefSeq:NP_001289682.1;RefSeq:NP_001309351.1;RefSeq:NP_690593.1;ProteinModelPortal:P25942;STRING:9606.ENSP00000361359;SWISSPROT_AC_OLD:E1P5S9;SWISSPROT_AC_OLD:Q53GN5;SWISSPROT_AC_OLD:Q5JY15;SWISSPROT…
557538	ADM -- bFGF	association	Pubmed 2000:10845623;Pubmed 2009:19616043;	Regulation of the <b>ADM</b> expression by <b>basic fibroblast growth factor</b>, interferon (IFN)-gamma, tumor necrosis factor-alpha, interleukin (IL)1beta, or all-trans-retinoic acid was studied.[Pubmed 2000:10845623];<b>AM</b> mRNA expression in CAOV(3) was induced by <b>bFGF</b> in a time- and dose-dependent manner, which could be attenuated by bFGF neutralizing antibody.[Pubmed 2009:19616043…	4339910	Gene	ADM	ADM;adrenomedullin;AM;PAMP;ADML;am-an;am-type;pamp-type;	SWISSPROT_AC:P35318;SWISSPROT_ID:ADML_HUMAN;GeneID:133;Ensembl:ENSG00000148926;HGNC:HGNC:259;MIM:103275;Vega:OTTHUMG00000165907;protein_accession:AAC60642.1;protein_accession:AAH15961.1;protein_accession:AAP35548.1;protein_accession:AAZ38717.1;protein_accession:BAA03589.1;protein_accession:BAA07756.1;protein_accession:BAG35740.1;protein_accession:CAG46792.1;protein_accession:CBX47636.1;protein_ac…	135766	Protein	bFGF	Basic fibroblast growth factor;bFGF;FGF-2;FGF2;FGFB;Fibroblast growth factor 2;HBGF-2;Heparin-binding growth factor 2;basic fibroblast growth-factor;basic fibroblast-growth factor;basic fibroblast-growth-factor;basic-fibroblast growth factor;basic-fibroblast-growth-factor;bfgf-isoform;bfgf-type;factor basic fibroblast growth;factor of basic fibroblast growth;factor-basic fibroblast growth;fgf -2;…	SWISSPROT_AC:P09038;SWISSPROT_ID:FGF2_HUMAN;EMBL:AB451321;EMBL:AB451450;EMBL:AC021205;EMBL:AY820133;EMBL:CH471056;EMBL:EF506888;EMBL:J04513;EMBL:M17599;EMBL:M27968;EMBL:S47380;EMBL:S81809;EMBL:X04431;EMBL:X04432;EMBL:X04433;EMBL:Y13468;RefSeq:NP_001997.5;ProteinModelPortal:P09038;STRING:9606.ENSP00000264498;SWISSPROT_AC_OLD:A4LBB8;SWISSPROT_AC_OLD:O00527;SWISSPROT_AC_OLD:P78443;SWISSPROT_AC_OLD:Q…
557576	ADM -- FOS	association	Pubmed 2009:19616043;	EMSA study, ChIP assay and promoter activity analysis showed that AM expression induced by bFGF requires the <b>AP-1</b> motif on the <b>AM</b> promoter, which is located at -1174 and -922 bp upstream of the transcription start site.[Pubmed 2009:19616043];	4339910	Gene	ADM	ADM;adrenomedullin;AM;PAMP;ADML;am-an;am-type;pamp-type;	SWISSPROT_AC:P35318;SWISSPROT_ID:ADML_HUMAN;GeneID:133;Ensembl:ENSG00000148926;HGNC:HGNC:259;MIM:103275;Vega:OTTHUMG00000165907;protein_accession:AAC60642.1;protein_accession:AAH15961.1;protein_accession:AAP35548.1;protein_accession:AAZ38717.1;protein_accession:BAA03589.1;protein_accession:BAA07756.1;protein_accession:BAG35740.1;protein_accession:CAG46792.1;protein_accession:CBX47636.1;protein_ac…	141141	Protein	FOS	Cellular oncogene fos;FOS;G0/G1 switch regulatory protein 7;G0S7;Proto-oncogene c-Fos;ap 1;ap i;ap type-1;ap- 1;ap- i;AP-1;ap-i;c fos proto-oncogene;C-FOS;c-fos proto-oncogene;chain-fos;fos cellular oncogene;Fos proto-oncogene, AP-1 transcription factor subunit;p55;proto - oncogene c - fos;proto-oncogene c- fos;	SWISSPROT_AC:P01100;SWISSPROT_ID:FOS_HUMAN;EMBL:AF111167;EMBL:AK097379;EMBL:AK290907;EMBL:AK298659;EMBL:AY212879;EMBL:BC004490;EMBL:CH471061;EMBL:K00650;EMBL:S65138;EMBL:V01512;RefSeq:NP_005243.1;ProteinModelPortal:P01100;STRING:9606.ENSP00000306245;SWISSPROT_AC_OLD:A8K4E2;SWISSPROT_AC_OLD:B4DQ65;SWISSPROT_AC_OLD:P18849;SMR:P01100;GeneID:2353;KEGG:hsa:2353;PIR:A01342;PIR:E34223;eggNOG:ENOG4111CH5…
561620	IGF2 -- IGFBP-3	association	Pubmed:10226803;Pubmed:8520621;Pubmed 2006:16718634;Pubmed 2001:11684882;Pubmed 2004:15125885;Pubmed 1994:7511996;Pubmed 1994:7513341;Pubmed 1994:7520865;Pubmed 1994:7524886;Pubmed 1993:7505288;Pubmed 2002:11956149;Pubmed 1995:7537791;Pubmed 2007:17426090;Pubmed 2000:10931745;Pubmed 2000:11032705;Pubmed 2000:11044796;Pubmed 2000:11195068;Pubmed 2011:21506705;Pubmed 1996:8791982;Pubmed 1996:879613…	In contrast, IGF-I or <b>IGF-II</b> (6.5 nM) preferentially induced the accumulation of <b>IGFBP-3</b> (1.9-fold) and to a lesser extent of IGFBP-4, but did not show any effect on IGFBP-1.[Pubmed:10226803];As expected, IGF-I and <b>IGF-II</b> concentrations in serum correlated positively with the serum concentration of <b>IGFBP-3</b>, the major IGF-binding protein in serum.[Pubmed:8520621];Howeve…	4342652	Gene	IGF2	C11orf43;GRDF;IGF-II;IGF2;insulin like growth factor 2;PP9974;factor 2 insulin-like growth;growth factor 2 insulin-like;insulin growth like factor ii;insulin like growth factor ii;insulin like growth factor-2;insulin like-growth factor ii;insulin- like growth factor ii;insulin-like growth factor -2;Insulin-like growth factor II;insulin-like growth factor type 2;insulin-like growth factor type ii;…	SWISSPROT_AC:P01344;SWISSPROT_ID:IGF2_HUMAN;GeneID:3481;Ensembl:ENSG00000167244;HGNC:HGNC:5466;MIM:147470;Vega:OTTHUMG00000009395;protein_accession:AAA52443.1;protein_accession:AAA52536.1;protein_accession:AAA52544.1;protein_accession:AAA52545.1;protein_accession:AAA60088.1;protein_accession:AAB34155.1;protein_accession:AAD14908.1;protein_accession:AAH00531.1;protein_accession:AAL55889.1;protein_…	192552	Protein	IGFBP-3	IBP-3;IBP3;IGF-binding protein 3;IGFBP-3;IGFBP3;Insulin-like growth factor-binding protein 3;binding protein 3-igf;binding protein-3-igf;bp -53;BP-53;igf binding protein -3;igf binding protein 3;igf binding protein iii;igf binding protein-3;igf binding-protein 3;igf binding-protein-3;igf- binding protein 3;igf-binding protein -3;igf-binding protein-3;igf-binding protein3;igf-binding-protein-3;igf…	SWISSPROT_AC:P17936;SWISSPROT_ID:IBP3_HUMAN;EMBL:AC091524;EMBL:BC000013;EMBL:BC018962;EMBL:BC064987;EMBL:CH236958;EMBL:CH471128;EMBL:DQ301819;EMBL:M31159;EMBL:M35878;EMBL:X64875;RefSeq:NP_000589.2;RefSeq:NP_001013416.1;RefSeq:XP_016867641.1;ProteinModelPortal:P17936;STRING:9606.ENSP00000370473;SWISSPROT_AC_OLD:A4D2F5;SWISSPROT_AC_OLD:D3DVM0;SWISSPROT_AC_OLD:Q2V509;SWISSPROT_AC_OLD:Q6P1M6;SWISSPRO…
565827	ABCC8 -- Insulin	association	Pubmed 2008:18025408;Pubmed 2008:18998097;Pubmed 2007:17931842;Pubmed 2011:21054355;Pubmed 2011:21273495;	When compared with Kir6.2 patients, <b>SUR1</b> patients needed lower doses of both <b>insulin</b> before transfer (0.4 vs. 0.7 units x kg(-1) x day(-1);[Pubmed 2008:18025408];Loss of function mutations in the KCNJ11 and ABCC8 genes that encode for Kir6.2 and <b>SUR1</b> can cause over-secretion of <b>insulin</b> and result in hyperinsulinism of infancy, while gain of function mutations in KCNJ11…	4345334	Gene	ABCC8	ABC36;ABCC8;ATP binding cassette subfamily C member 8;HHF1;HI;HRINS;MRP8;PHHI;SUR;SUR1;SUR1delta2;TNDM2;ATP-binding cassette sub-family C member 8;sulfonylurea receptor -1;Sulfonylurea receptor 1;sulfonylurea receptor i;sulfonylurea receptor of subtype 1;sulfonylurea receptor type 1;sulfonylurea receptor-1;sulfonylurea receptor1;	SWISSPROT_AC:Q09428;SWISSPROT_ID:ABCC8_HUMAN;GeneID:6833;Ensembl:ENSG00000006071;HGNC:HGNC:59;MIM:600509;Vega:OTTHUMG00000166316;protein_accession:AAA99227.1;protein_accession:AAB02278.1;protein_accession:AAB02417.1;protein_accession:AAB02418.1;protein_accession:AAB36699.1;protein_accession:AAB36700.1;protein_accession:AAC36724.1;protein_accession:AAI67829.1;protein_accession:ADM67556.1;protein_a…	200308	Protein	Insulin	INS;Insulin;an-ins;IDDM;iddm 1;iddm 2;iddm type 1;iddm-1;iddm-2;iddm-type;IDDM1;IDDM2;ILPR;ins-type;insulin--an;insulin-chain;insulin-type;IRDN;mody-x;MODY10;type-insulin;	SWISSPROT_AC:P01308;SWISSPROT_ID:INS_HUMAN;EMBL:AJ009655;EMBL:AY138590;EMBL:AY899304;EMBL:BC005255;EMBL:BT006808;EMBL:CH471158;EMBL:J00265;EMBL:L15440;EMBL:M10039;EMBL:V00565;EMBL:X70508;RefSeq:NP_000198.1;RefSeq:NP_001172026.1;RefSeq:NP_001172027.1;RefSeq:NP_001278826.1;ProteinModelPortal:P01308;STRING:9606.ENSP00000250971;SWISSPROT_AC_OLD:Q5EEX2;SMR:P01308;GeneID:3630;KEGG:hsa:3630;PIR:A93222;e…
565828	KCNJ11 -- Insulin	association	Pubmed 2006:17491708;Pubmed 2013:23434183;Pubmed 2004:15448107;Pubmed 2012:22264780;Pubmed 2012:22768671;Pubmed 2008:18998097;Pubmed 2011:21054355;Pubmed 2011:21273495;Pubmed 2011:21871684;Pubmed 2003:12540638;	The intriguing question to be answered in the future is whether an improvement in <b>insulin</b> action could be seen following the transfer of <b>Kir6.2</b> mutation carriers to sulphonylurea compounds.[Pubmed 2006:17491708];Previously, all patients carrying an R201H mutation in the <b>KCNJ11</b> gene showed successful switches from <b>insulin</b> to sulfonylurea.[Pubmed 2013:23434183];Although …	4342886	Gene	KCNJ11	BIR;HHF2;IKATP;KCNJ11;KIR6.2;MODY13;PHHI;potassium voltage-gated channel subfamily J member 11;TNDM3;ATP-sensitive inward rectifier potassium channel 11;Inward rectifier K(+) channel Kir6.2;KCJ11;kir 6.2;kir-6.2;mody 1-3;mody-1-3;mody1-3;Potassium channel, inwardly rectifying subfamily J member 11;	SWISSPROT_AC:Q14654;SWISSPROT_ID:KCJ11_HUMAN;GeneID:3767;Ensembl:ENSG00000187486;HGNC:HGNC:6257;MIM:600937;Vega:OTTHUMG00000165914;protein_accession:AAH40617.1;protein_accession:AAH64497.1;protein_accession:AAI12359.1;protein_accession:ACR44082.1;protein_accession:ACR44083.1;protein_accession:ACZ56124.1;protein_accession:AHB14393.1;protein_accession:AHB14394.1;protein_accession:AHB14395.1;protein…	200308	Protein	Insulin	INS;Insulin;an-ins;IDDM;iddm 1;iddm 2;iddm type 1;iddm-1;iddm-2;iddm-type;IDDM1;IDDM2;ILPR;ins-type;insulin--an;insulin-chain;insulin-type;IRDN;mody-x;MODY10;type-insulin;	SWISSPROT_AC:P01308;SWISSPROT_ID:INS_HUMAN;EMBL:AJ009655;EMBL:AY138590;EMBL:AY899304;EMBL:BC005255;EMBL:BT006808;EMBL:CH471158;EMBL:J00265;EMBL:L15440;EMBL:M10039;EMBL:V00565;EMBL:X70508;RefSeq:NP_000198.1;RefSeq:NP_001172026.1;RefSeq:NP_001172027.1;RefSeq:NP_001278826.1;ProteinModelPortal:P01308;STRING:9606.ENSP00000250971;SWISSPROT_AC_OLD:Q5EEX2;SMR:P01308;GeneID:3630;KEGG:hsa:3630;PIR:A93222;e…
567642	SMS -- SMS	association	Pubmed 2013:23696453;Pubmed 2011:20950271;	Taken together, the biochemical and in silico studies confirm the p.Y328C mutation in SMS is responsible for the patients having a mild form of SRS and reveal yet another molecular mechanism resulting in a non-functional <b>SMS</b> causing <b>SRS</b>.[Pubmed 2013:23696453];There was also an increase in dcAdoMet in cells derived from patients with Snyder-Robinson syndrome, a rare X-linked recessiv…	4345142	Gene	SMS	MRSR;SMS;spermine synthase;SPMSY;SpS;SRS;EC 2.5.1.22;sms-type;Spermidine aminopropyltransferase;SPSY;srs--an;srs-type;	SWISSPROT_AC:P52788;SWISSPROT_ID:SPSY_HUMAN;GeneID:6611;Ensembl:ENSG00000102172;HGNC:HGNC:11123;MIM:300105;Vega:OTTHUMG00000021239;protein_accession:AAB61308.1;protein_accession:AAD08634.1;protein_accession:AAH09898.1;protein_accession:AAH85621.1;protein_accession:ABW03798.1;protein_accession:BAG36567.1;protein_accession:BAG56951.1;protein_accession:CAA88921.1;protein_accession:EAW98984.1;protein…	458175	Protein	SMS	EC 2.5.1.22;SMS;Spermidine aminopropyltransferase;Spermine synthase;SPMSY;SPSY;MRSR;sms-type;SpS;SRS;srs--an;srs-type;	SWISSPROT_AC:P52788;SWISSPROT_ID:SPSY_HUMAN;EMBL:AD001528;EMBL:AK313834;EMBL:BC009898;EMBL:BC085621;EMBL:CH471074;EMBL:U53331;EMBL:U73023;EMBL:Z49099;RefSeq:NP_001245352.1;RefSeq:NP_004586.2;ProteinModelPortal:P52788;STRING:9606.ENSP00000385746;SWISSPROT_AC_OLD:A6NHA7;SWISSPROT_AC_OLD:A6NI34;SWISSPROT_AC_OLD:B2R9M0;SWISSPROT_AC_OLD:O00544;SWISSPROT_AC_OLD:Q9UQS1;SMR:P52788;GeneID:6611;KEGG:hsa:66…
567658	SST -- SMS	association	Pubmed 2011:20950271;	There was also an increase in dcAdoMet in cells derived from patients with Snyder-Robinson syndrome, a rare X-linked recessive human disease caused by <b>SMS</b> gene mutations that greatly reduce the content of <b>spermine synthase</b>.[Pubmed 2011:20950271];	4345272	Gene	SST	SMST;somatostatin;SST;growth hormone release inhibiting factor;Growth hormone release-inhibiting factor;SMS;sms-type;somatostatin-type;sst-subtype;	SWISSPROT_AC:P61278;SWISSPROT_ID:SMS_HUMAN;GeneID:6750;Ensembl:ENSG00000157005;HGNC:HGNC:11329;MIM:182450;Vega:OTTHUMG00000156462;protein_accession:AAA60566.1;protein_accession:AAH32625.1;protein_accession:BAG35110.1;protein_accession:EAW78145.1;protein_accession:EAW78146.1;protein_accession:NP_001039.1;protein_accession:P61278.1;protein_gi:119598551;protein_gi:119598552;protein_gi:189053304;prot…	458175	Protein	SMS	EC 2.5.1.22;SMS;Spermidine aminopropyltransferase;Spermine synthase;SPMSY;SPSY;MRSR;sms-type;SpS;SRS;srs--an;srs-type;	SWISSPROT_AC:P52788;SWISSPROT_ID:SPSY_HUMAN;EMBL:AD001528;EMBL:AK313834;EMBL:BC009898;EMBL:BC085621;EMBL:CH471074;EMBL:U53331;EMBL:U73023;EMBL:Z49099;RefSeq:NP_001245352.1;RefSeq:NP_004586.2;ProteinModelPortal:P52788;STRING:9606.ENSP00000385746;SWISSPROT_AC_OLD:A6NHA7;SWISSPROT_AC_OLD:A6NI34;SWISSPROT_AC_OLD:B2R9M0;SWISSPROT_AC_OLD:O00544;SWISSPROT_AC_OLD:Q9UQS1;SMR:P52788;GeneID:6611;KEGG:hsa:66…
567712	RAI1 -- SMS	association	Pubmed 2011:20950271;	There was also an increase in dcAdoMet in cells derived from patients with Snyder-Robinson syndrome, a rare X-linked recessive human disease caused by <b>SMS</b> gene mutations that greatly reduce the content of <b>spermine synthase</b>.[Pubmed 2011:20950271];	4348349	Gene	RAI1	RAI1;retinoic acid induced 1;SMCR;SMS;KIAA1820;rai 1;rai i;rai-1;retinoic acid induced protein i;retinoic acid induced-1;retinoic acid-induced 1;Retinoic acid-induced protein 1;retinoic acid-induced protein i;sms-type;	SWISSPROT_AC:Q7Z5J4;SWISSPROT_ID:RAI1_HUMAN;GeneID:10743;Ensembl:ENSG00000108557;HGNC:HGNC:9834;MIM:607642;Vega:OTTHUMG00000059314;protein_accession:AAH21209.1;protein_accession:AAO31738.1;protein_accession:BAB47449.1;protein_accession:CAB63768.1;protein_accession:CAC20423.1;protein_accession:CAC20424.1;protein_accession:CAD39127.1;protein_accession:CAD39144.1;protein_accession:EAW55692.1;protein…	458175	Protein	SMS	EC 2.5.1.22;SMS;Spermidine aminopropyltransferase;Spermine synthase;SPMSY;SPSY;MRSR;sms-type;SpS;SRS;srs--an;srs-type;	SWISSPROT_AC:P52788;SWISSPROT_ID:SPSY_HUMAN;EMBL:AD001528;EMBL:AK313834;EMBL:BC009898;EMBL:BC085621;EMBL:CH471074;EMBL:U53331;EMBL:U73023;EMBL:Z49099;RefSeq:NP_001245352.1;RefSeq:NP_004586.2;ProteinModelPortal:P52788;STRING:9606.ENSP00000385746;SWISSPROT_AC_OLD:A6NHA7;SWISSPROT_AC_OLD:A6NI34;SWISSPROT_AC_OLD:B2R9M0;SWISSPROT_AC_OLD:O00544;SWISSPROT_AC_OLD:Q9UQS1;SMR:P52788;GeneID:6611;KEGG:hsa:66…
569850	IGF2 -- IGFBP-1	association	Pubmed:19199270;Pubmed 1993:7505288;Pubmed 1993:7505463;Pubmed 1993:7683646;Pubmed 1995:8530586;Pubmed 2011:21539604;Pubmed 1996:8784106;Pubmed 1996:8883411;Pubmed 1990:1704386;Pubmed 1998:9693114;	Association of elevated <b>IGFBP-1</b> with increased <b>IGF-II</b> concentration in patients with carcinoma of the liver.[Pubmed:19199270];A negative correlation was found between serum IGF-I vs. IGFBP-1 (r = -0.51; P &lt; 0.0001) as well as between the sum of serum IGF-I plus IGF-II vs. IGFBP-1 (r = -0.47; P &lt; 0.0001), but not between serum <b>IGF-II</b> and <b>IGFBP-1</b>.[Pubmed 1993:75052…	4342652	Gene	IGF2	C11orf43;GRDF;IGF-II;IGF2;insulin like growth factor 2;PP9974;factor 2 insulin-like growth;growth factor 2 insulin-like;insulin growth like factor ii;insulin like growth factor ii;insulin like growth factor-2;insulin like-growth factor ii;insulin- like growth factor ii;insulin-like growth factor -2;Insulin-like growth factor II;insulin-like growth factor type 2;insulin-like growth factor type ii;…	SWISSPROT_AC:P01344;SWISSPROT_ID:IGF2_HUMAN;GeneID:3481;Ensembl:ENSG00000167244;HGNC:HGNC:5466;MIM:147470;Vega:OTTHUMG00000009395;protein_accession:AAA52443.1;protein_accession:AAA52536.1;protein_accession:AAA52544.1;protein_accession:AAA52545.1;protein_accession:AAA60088.1;protein_accession:AAB34155.1;protein_accession:AAD14908.1;protein_accession:AAH00531.1;protein_accession:AAL55889.1;protein_…	192533	Protein	IGFBP-1	IBP-1;IBP1;IGF-binding protein 1;IGFBP-1;IGFBP1;Insulin-like growth factor-binding protein 1;Placental protein 12;PP12;AFBP;hIGFBP-1;higfbp1;igf binding protein -1;igf binding protein 1;igf binding protein i;igf binding protein type 1;igf binding protein-1;igf binding protein-i;igf-binding protein i;igf-binding protein-1;igf-binding protein-i;igf-binding-protein-1;igf-bp 25;IGF-BP25;igfbp -1;igfb…	SWISSPROT_AC:P08833;SWISSPROT_ID:IBP1_HUMAN;EMBL:AY434089;EMBL:BC035263;EMBL:BT019685;EMBL:CH236958;EMBL:CH471128;EMBL:M20841;EMBL:M23592;EMBL:M23593;EMBL:M23594;EMBL:M23595;EMBL:M31145;EMBL:M59316;EMBL:M74587;EMBL:X12385;EMBL:X13405;EMBL:X15002;EMBL:Y00856;RefSeq:NP_000587.1;ProteinModelPortal:P08833;STRING:9606.ENSP00000275525;SWISSPROT_AC_OLD:A4D2F4;SWISSPROT_AC_OLD:D3DVL9;SWISSPROT_AC_OLD:Q8I…
575839	TGM1 -- TGM1	association	Pubmed 2012:22435431;Pubmed 2005:15634223;	In the majority of patients, LI is caused by <b>transglutaminase-1</b> (TGase1) deficiency resulting from mutations in both copies of the <b>transglutaminase 1</b> (TGM1) gene in chromosome 14.[Pubmed 2012:22435431];In human and mouse epidermis, chronic UVR induced the increase of in situ TGase activities or total <b>TGase</b> activities as it up-regulated <b>TGase 1</b> expression in the epiderm…	4345529	Gene	TGM1	ARCI1;ICR2;KTG;LI;LI1;TGASE;TGK;TGM1;transglutaminase 1;EC 2.3.2.13;ec2.3.2.13;Epidermal TGase;epidermal-type tgase;icr 2;icr ii;icr-2;li 1;li i;li-1;li-i;Protein-glutamine gamma-glutamyltransferase K;TG(K);tgase 1;tgase i;TGase K;tgase type i;TGase-1;tgm 1;tgm-1;transglutaminase i;Transglutaminase K;transglutaminase type 1;transglutaminase type i;Transglutaminase-1;transglutaminase-i;transglutam…	SWISSPROT_AC:P22735;SWISSPROT_ID:TGM1_HUMAN;GeneID:7051;Ensembl:ENSG00000092295;HGNC:HGNC:11777;MIM:190195;Vega:OTTHUMG00000029329;protein_accession:AAA59474.1;protein_accession:AAA61156.1;protein_accession:AAA61166.1;protein_accession:AAA96667.1;protein_accession:AAH34699.1;protein_accession:ABF70204.1;protein_accession:ABM82411.1;protein_accession:ABW03400.1;protein_accession:AEM23727.1;protein…	484903	Protein	TGM1	EC 2.3.2.13;Epidermal TGase;KTG;Protein-glutamine gamma-glutamyltransferase K;TG(K);TGase K;TGase-1;TGK;TGM1;Transglutaminase K;Transglutaminase-1;ARCI1;ec2.3.2.13;epidermal-type tgase;icr 2;icr ii;icr-2;ICR2;LI;li 1;li i;li-1;li-i;LI1;TGASE;tgase 1;tgase i;tgase type i;tgm 1;tgm-1;transglutaminase 1;transglutaminase i;transglutaminase type 1;transglutaminase type i;transglutaminase-i;transglutam…	SWISSPROT_AC:P22735;SWISSPROT_ID:TGM1_HUMAN;EMBL:AK301652;EMBL:AK315843;EMBL:AL096870;EMBL:BC034699;EMBL:CH471078;EMBL:D10353;EMBL:D90287;EMBL:DQ640500;EMBL:M55183;EMBL:M62925;EMBL:M83227;EMBL:M83228;EMBL:M83229;EMBL:M83230;EMBL:M86360;EMBL:M98447;EMBL:X57974;RefSeq:NP_000350.1;ProteinModelPortal:P22735;STRING:9606.ENSP00000206765;SWISSPROT_AC_OLD:B4DWR7;SWISSPROT_AC_OLD:Q197M4;SMR:P22735;GeneID:…
576126	CACNA1C -- ADRB2	association	Pubmed 2012:22628130;	However, as the <b>ADRB2</b> gene product directly interacts with the <b>CACNA1C</b> gene product, and is known to be implicated in BD susceptibility, we conclude that further exploration of the relationships between ADRB2 and BD needs to be undertaken.[Pubmed 2012:22628130];	4340433	Gene	CACNA1C	CACH2;CACN2;CACNA1C;CACNL1A1;calcium voltage-gated channel subunit alpha1 C;CaV1.2;CCHL1A1;LQT8;TS;CAC1C;cach 2;Calcium channel, L type, alpha-1 polypeptide, isoform 1, cardiac muscle;cav 1.2;cav1 .2;Voltage-dependent L-type calcium channel subunit alpha-1C;Voltage-gated calcium channel subunit alpha Cav1.2;	SWISSPROT_AC:Q13936;SWISSPROT_ID:CAC1C_HUMAN;GeneID:775;Ensembl:ENSG00000151067;HGNC:HGNC:1390;MIM:114205;Vega:OTTHUMG00000150243;protein_accession:AAA02500.2;protein_accession:AAA17030.1;protein_accession:AAA51899.1;protein_accession:AAA51900.1;protein_accession:AAA51901.1;protein_accession:AAA58409.1;protein_accession:AAA62832.1;protein_accession:AAA74590.1;protein_accession:AAB59461.1;protein_…	4339928	Gene	ADRB2	ADRB2;ADRB2R;ADRBR;adrenoceptor beta 2;B2AR;BAR;BETA2AR;b-2 adrenergic receptor;b-2-adrenergic receptor;b2 adrenergic receptor;b2 adrenoceptor;b2 adrenoreceptor;b2-adrenergic receptor;b2-adrenoceptor;b2-adrenoreceptor;beta -2 adrenergic receptor;beta 2 -adrenergic receptor;beta 2 -adrenoceptor;beta 2 adrenergic receptor;beta 2 adrenoceptor;beta 2 adrenoreceptor;beta 2- adrenergic receptor;beta 2-…	SWISSPROT_AC:P07550;SWISSPROT_ID:ADRB2_HUMAN;GeneID:154;Ensembl:ENSG00000169252;HGNC:HGNC:286;MIM:109690;Vega:OTTHUMG00000129933;protein_accession:AAA88014.1;protein_accession:AAA88015.1;protein_accession:AAA88017.1;protein_accession:AAB82148.1;protein_accession:AAB82149.1;protein_accession:AAB82150.1;protein_accession:AAB82151.1;protein_accession:AAD48036.1;protein_accession:AAF17569.1;protein_a…
583841	ADM -- ADM	association	Pubmed 2013:23364478;Pubmed 2013:23969937;	To investigate whether AM deficiency predisposes to secondary lymphedema, we used heterozygous adult mice with <b>Adm</b> gene-knockin stop mutation, which selectively abrogated <b>AM</b>, but preserved PAMP, expression (Adm(AM+/ГЋВ”) animals).[Pubmed 2013:23364478];To investigate whether AM deficiency predisposes to secondary lymphedema, we used heterozygous adult mice with <b>Adm</b> gene-knock…	4339910	Gene	ADM	ADM;adrenomedullin;AM;PAMP;ADML;am-an;am-type;pamp-type;	SWISSPROT_AC:P35318;SWISSPROT_ID:ADML_HUMAN;GeneID:133;Ensembl:ENSG00000148926;HGNC:HGNC:259;MIM:103275;Vega:OTTHUMG00000165907;protein_accession:AAC60642.1;protein_accession:AAH15961.1;protein_accession:AAP35548.1;protein_accession:AAZ38717.1;protein_accession:BAA03589.1;protein_accession:BAA07756.1;protein_accession:BAG35740.1;protein_accession:CAG46792.1;protein_accession:CBX47636.1;protein_ac…	11330	Protein	ADM	ADM;ADML;AM;adrenomedullin;am-an;am-type;PAMP;pamp-type;	SWISSPROT_AC:P35318;SWISSPROT_ID:ADML_HUMAN;EMBL:AK312893;EMBL:BC015961;EMBL:BT006902;EMBL:CH471064;EMBL:CR541995;EMBL:D14874;EMBL:D43639;EMBL:DQ143945;EMBL:S73906;RefSeq:NP_001115.1;ProteinModelPortal:P35318;STRING:9606.ENSP00000278175;SWISSPROT_AC_OLD:B2R793;SWISSPROT_AC_OLD:D3DQV3;SWISSPROT_AC_OLD:Q6FGW2;SMR:P35318;GeneID:133;KEGG:hsa:133;PIR:JC2351;eggNOG:ENOG410IK4C;eggNOG:ENOG41120TV;UniGen…
583853	ADM -- Adrenomedullin	association	Pubmed 2013:23364478;Pubmed 2013:23969937;	To investigate whether AM deficiency predisposes to secondary lymphedema, we used heterozygous adult mice with <b>Adm</b> gene-knockin stop mutation, which selectively abrogated <b>AM</b>, but preserved PAMP, expression (Adm(AM+/ГЋВ”) animals).[Pubmed 2013:23364478];To investigate whether AM deficiency predisposes to secondary lymphedema, we used heterozygous adult mice with <b>Adm</b> gene-knock…	4339910	Gene	ADM	ADM;adrenomedullin;AM;PAMP;ADML;am-an;am-type;pamp-type;	SWISSPROT_AC:P35318;SWISSPROT_ID:ADML_HUMAN;GeneID:133;Ensembl:ENSG00000148926;HGNC:HGNC:259;MIM:103275;Vega:OTTHUMG00000165907;protein_accession:AAC60642.1;protein_accession:AAH15961.1;protein_accession:AAP35548.1;protein_accession:AAZ38717.1;protein_accession:BAA03589.1;protein_accession:BAA07756.1;protein_accession:BAG35740.1;protein_accession:CAG46792.1;protein_accession:CBX47636.1;protein_ac…	11331	Protein	Adrenomedullin	Adrenomedullin;AM;am-an;am-type;	TMP_SWISSPROT_AC:P35318_AM;PARENT_SWISSPROT_AC:P35318;PARENT_SWISSPROT_ID:ADML_HUMAN;
591499	MAP4K2 -- Glucokinase	association	Pubmed 2014:24696842;Pubmed 2014:25266490;Pubmed 2010:20015564;	<b>Glucokinase</b> encoded by <b>GCK</b> is a key enzyme that facilitates phosphorylation of glucose to glucose-6-phosphate.[Pubmed 2014:24696842];The concept of activation of <b>glucokinase</b> (encoded by the <b>Gck</b> gene) as a potential therapy for type 2 diabetes has been explored by several pharmaceutical companies.[Pubmed 2014:25266490];We report a case of <b>MODY2</b> caused by a novel …	4344515	Gene	MAP4K2	BL44;GCK;MAP4K2;mitogen-activated protein kinase kinase kinase kinase 2;RAB8IP;B lymphocyte serine/threonine-protein kinase;EC 2.7.11.1;GC kinase;gc-kinase;Germinal center kinase;kinase gc;kinase germinal center;kinase of the germinal center;kinase-gc;M4K2;MAPK/ERK kinase kinase kinase 2;MEK kinase kinase 2;MEKKK 2;rab8 interacting protein;Rab8-interacting protein;	SWISSPROT_AC:Q12851;SWISSPROT_ID:M4K2_HUMAN;GeneID:5871;Ensembl:ENSG00000168067;HGNC:HGNC:6864;MIM:603166;Vega:OTTHUMG00000045328;protein_accession:AAA20968.1;protein_accession:AAH47865.1;protein_accession:BAG60619.1;protein_accession:BAG65303.1;protein_accession:EAW74299.1;protein_accession:EAW74300.1;protein_accession:EAW74301.1;protein_accession:EAW74302.1;protein_accession:NP_001294919.1;prot…	191606	Protein	Glucokinase	EC 2.7.1.2;GCK;Glucokinase;Hexokinase type IV;Hexokinase-4;Hexokinase-D;HK IV;HK4;HXK4;FGQTL3;GK;GLK;hexokinase 4;hexokinase iv;hexokinase-iv;hhf 3;HHF3;hk-4;hk-iv;HKIV;HXKP;LGLK;mody 2;mody subtype 2;mody type 2;mody-2;MODY2;	SWISSPROT_AC:P35557;SWISSPROT_ID:HXK4_HUMAN;EMBL:AF041012;EMBL:AF041013;EMBL:AF041014;EMBL:AF041015;EMBL:AF041016;EMBL:AF041017;EMBL:AF041018;EMBL:AF041019;EMBL:AF041020;EMBL:AF041021;EMBL:AF041022;EMBL:AK122876;EMBL:BC001890;EMBL:CH236960;EMBL:CH471128;EMBL:M69051;EMBL:M88011;EMBL:M90298;EMBL:M90299;RefSeq:NP_000153.1;RefSeq:NP_277042.1;RefSeq:NP_277043.1;ProteinModelPortal:P35557;STRING:9606.EN…
595400	CD36 -- Insulin	association	Pubmed:25813675;Pubmed 2001:11175782;Pubmed 2002:12021254;Pubmed 2002:12664607;Pubmed 2012:22693206;Pubmed 2000:11118030;	The incubation of DCs with <b>insulin</b> enhanced SR-A and <b>CD36</b> gene and protein expression in a dose-dependent manner.[Pubmed:25813675];Our results provide direct evidence that <b>Cd36</b> deficiency can promote defective <b>insulin</b> action and disordered fatty-acid metabolism in spontaneous hypertension.[Pubmed 2001:11175782];In conclusion, <b>CD36</b> deficiency enhances <b>insulin<…	4340578	Gene	CD36	BDPLT10;CD36;CD36 molecule;CHDS7;FAT;GP3B;GP4;GPIV;PASIV;SCARB3;antigen cd36;cd 36;cd 36 molecule;cd-36;cd-36 molecule;CD36 antigen;collagen platelet receptor;collagen receptor of platelet;collagen-platelet receptor;Fatty acid translocase;fatty-acid translocase;Glycoprotein IIIb;gp 4;gp iv;gp-4;gp-iv;gp3 beta;GPIIIB;iiib glycoprotein;Leukocyte differentiation antigen CD36;molecule cd36;pas 4;PAS …	SWISSPROT_AC:P16671;SWISSPROT_ID:CD36_HUMAN;GeneID:948;Ensembl:ENSG00000135218;HGNC:HGNC:1663;MIM:173510;Vega:OTTHUMG00000155383;protein_accession:AAA16068.1;protein_accession:AAA35534.1;protein_accession:AAA58412.1;protein_accession:AAA58413.1;protein_accession:AAB28992.1;protein_accession:AAB46390.1;protein_accession:AAD13993.1;protein_accession:AAD14932.1;protein_accession:AAD14933.1;protein_a…	200308	Protein	Insulin	INS;Insulin;an-ins;IDDM;iddm 1;iddm 2;iddm type 1;iddm-1;iddm-2;iddm-type;IDDM1;IDDM2;ILPR;ins-type;insulin--an;insulin-chain;insulin-type;IRDN;mody-x;MODY10;type-insulin;	SWISSPROT_AC:P01308;SWISSPROT_ID:INS_HUMAN;EMBL:AJ009655;EMBL:AY138590;EMBL:AY899304;EMBL:BC005255;EMBL:BT006808;EMBL:CH471158;EMBL:J00265;EMBL:L15440;EMBL:M10039;EMBL:V00565;EMBL:X70508;RefSeq:NP_000198.1;RefSeq:NP_001172026.1;RefSeq:NP_001172027.1;RefSeq:NP_001278826.1;ProteinModelPortal:P01308;STRING:9606.ENSP00000250971;SWISSPROT_AC_OLD:Q5EEX2;SMR:P01308;GeneID:3630;KEGG:hsa:3630;PIR:A93222;e…
597294	CYP2C9 -- CYP2C9	association	Pubmed 2001:11337938;Pubmed 1997:9333104;Pubmed 2003:12615570;	In-vitro metabolism of celecoxib, a cyclooxygenase-2 inhibitor, by allelic variant forms of human liver microsomal <b>cytochrome P450 2C9</b>: correlation with <b>CYP2C9</b> genotype and in-vivo pharmacokinetics.[Pubmed 2001:11337938];The findings indicated that the genetic polymorphisms of <b>CYP2C</b> isozymes play an important role in the pharmacokinetic variability of phenytoin and that the m…	4341078	Gene	CYP2C9	CPC9;CYP2C;CYP2C10;CYP2C9;CYPIIC9;cytochrome P450 family 2 subfamily C member 9;P450IIC9;(R)-limonene 6-monooxygenase;(S)-limonene 6-monooxygenase;(S)-limonene 7-monooxygenase;2c9 isoform of cytochrome p450;cholesterol 25 hydroxylase;Cholesterol 25-hydroxylase;cholesterol-25-hydroxylase;CP2C9;cyp2c-type;cytochrome p 450 2c9;cytochrome p-450 2c9;Cytochrome P-450MP;cytochrome p450 -2c9;Cytochrome P…	SWISSPROT_AC:P11712;SWISSPROT_ID:CP2C9_HUMAN;GeneID:1559;Ensembl:ENSG00000138109;HGNC:HGNC:2623;MIM:601130;Vega:OTTHUMG00000018805;protein_accession:AAA52157.1;protein_accession:AAA52158.1;protein_accession:AAA52159.1;protein_accession:AAB23864.2;protein_accession:AAD13466.1;protein_accession:AAH20754.1;protein_accession:AAH70317.1;protein_accession:AAI25055.1;protein_accession:AAP88931.1;protein…	78992	Protein	CYP2C9	(R)-limonene 6-monooxygenase;(S)-limonene 6-monooxygenase;(S)-limonene 7-monooxygenase;Cholesterol 25-hydroxylase;CP2C9;CYP2C10;CYP2C9;CYPIIC9;Cytochrome P-450MP;Cytochrome P450 2C9;Cytochrome P450 MP-4;Cytochrome P450 MP-8;Cytochrome P450 PB-1;EC 1.14.13.-;EC 1.14.13.48;EC 1.14.13.49;EC 1.14.13.80;EC 1.14.99.38;S-mephenytoin 4-hydroxylase;2c9 isoform of cytochrome p450;cholesterol 25 hydroxylase…	SWISSPROT_AC:P11712;SWISSPROT_ID:CP2C9_HUMAN;EMBL:AK289420;EMBL:AL359672;EMBL:AY341248;EMBL:AY702706;EMBL:BC020754;EMBL:BC070317;EMBL:BC125054;EMBL:CH471066;EMBL:D00173;EMBL:M15331;EMBL:M21939;EMBL:M21940;EMBL:S46963;RefSeq:NP_000762.2;RefSeq:XP_016871247.1;ProteinModelPortal:P11712;STRING:9606.ENSP00000260682;SWISSPROT_AC_OLD:P11713;SWISSPROT_AC_OLD:Q16756;SWISSPROT_AC_OLD:Q16872;SWISSPROT_AC_OL…
598784	CRH -- Oxytocin	association	Pubmed:11488255;Pubmed 2006:17173093;Pubmed 1994:7995341;Pubmed 2012:22258717;Pubmed 1999:9927281;Pubmed 1991:1775636;	AVP and <b>OT</b> have been shown to modulate the effect of <b>Corticotropin-Releasing Factor</b> (CRF) on ACTH secretion and appear to play a key role in mediating the ACTH response to stress.[Pubmed:11488255];<b>Oxytocin</b> in combination with <b>CRH</b> exerted an additive effect on beta-endorphin secretion during the luteal phase.[Pubmed 2006:17173093];Moreover, interaction between <b>OT</b>…	4340936	Gene	CRH	corticotropin releasing hormone;CRF;CRH;CRH1;Corticoliberin;corticotropin hormone-releasing;corticotropin releasing factor;corticotropin releasing factor-type;corticotropin releasing-factor;corticotropin releasing-hormone;corticotropin- releasing factor;corticotropin- releasing hormone;Corticotropin-releasing factor;Corticotropin-releasing hormone;corticotropin-releasing-factor;corticotropin-rele…	SWISSPROT_AC:P06850;SWISSPROT_ID:CRF_HUMAN;GeneID:1392;Ensembl:ENSG00000147571;HGNC:HGNC:2355;MIM:122560;Vega:OTTHUMG00000164474;protein_accession:AAH02599.1;protein_accession:AAH11031.1;protein_accession:AAP36121.1;protein_accession:ALQ33452.1;protein_accession:ALQ33453.1;protein_accession:BAG52136.1;protein_accession:CAA23834.1;protein_accession:EAW86897.1;protein_accession:NP_000747.1;protein_…	274870	Protein	Oxytocin	Ocytocin;Oxytocin;	TMP_SWISSPROT_AC:P01178_Oxytocin;PARENT_SWISSPROT_AC:P01178;PARENT_SWISSPROT_ID:NEU1_HUMAN;
599506	ACE -- ACE	association	Pubmed 1997:9403547;	We have used gene targeting to vary the amounts of angiotensinogen and <b>angiotensin-converting enzyme</b> (ACE) synthesized from their genes (Agt and <b>Ace</b>).[Pubmed 1997:9403547];	4341139	Gene	ACE	ACE;ACE1;angiotensin I converting enzyme;CD143;DCP;DCP1;ace--an;Angiotensin-converting enzyme;cd 143;CD143 antigen;dipeptidyl carboxypeptidase 1;Dipeptidyl carboxypeptidase I;dipeptidyl carboxypeptidase-1;dipeptidyl carboxypeptidase-i;dipeptidyl-carboxypeptidase i;EC 3.2.1.-;EC 3.4.15.1;kininase 2;Kininase II;kininase ii-type;kininase type ii;kininase-ii;	SWISSPROT_AC:P12821;SWISSPROT_ID:ACE_HUMAN;GeneID:1636;Ensembl:ENSG00000159640;Ensembl:ENSG00000264813;HGNC:HGNC:2707;MIM:106180;Vega:OTTHUMG00000154927;Vega:OTTHUMG00000178900;protein_accession:AAA51684.1;protein_accession:AAA60611.1;protein_accession:AAD14360.1;protein_accession:AAD28560.1;protein_accession:AAD28561.1;protein_accession:AAP03651.1;protein_accession:AAP13243.1;protein_accession:A…	6617	Protein	ACE	ACE;Angiotensin-converting enzyme;CD143 antigen;DCP;DCP1;Dipeptidyl carboxypeptidase I;EC 3.2.1.-;EC 3.4.15.1;Kininase II;ace--an;ACE1;angiotensin I converting enzyme;cd 143;CD143;dipeptidyl carboxypeptidase 1;dipeptidyl carboxypeptidase-1;dipeptidyl carboxypeptidase-i;dipeptidyl-carboxypeptidase i;kininase 2;kininase ii-type;kininase type ii;kininase-ii;	SWISSPROT_AC:P12821;SWISSPROT_ID:ACE_HUMAN;EMBL:AB208971;EMBL:AC113554;EMBL:AF118569;EMBL:AK301988;EMBL:AY436326;EMBL:EU332840;EMBL:J04144;EMBL:M26657;EMBL:X16295;RefSeq:NP_000780.1;RefSeq:NP_001171528.1;RefSeq:NP_690043.1;ProteinModelPortal:P12821;STRING:9606.ENSP00000290866;SWISSPROT_AC_OLD:B0LPF0;SWISSPROT_AC_OLD:B4DXI3;SWISSPROT_AC_OLD:E7EU16;SWISSPROT_AC_OLD:P22966;SWISSPROT_AC_OLD:Q53YX9;SW…
600376	Insulin -- Insulin receptor	association	Pubmed:10707036;Pubmed:16904045;Pubmed:20692455;Pubmed:20692456;Pubmed:21400724;Pubmed:24423625;Pubmed 2006:16234302;Pubmed 2006:16363874;Pubmed 2006:16602692;Pubmed 2006:16733497;Pubmed 2006:16761106;Pubmed 2006:16901921;Pubmed 2006:17296513;Pubmed 2001:11289049;Pubmed 2001:12528542;Pubmed 2013:23225242;Pubmed 2013:23314177;Pubmed 2013:23348423;Pubmed 2013:23448488;Pubmed 2013:23500900;Pubmed 20…	Exposure to high <b>insulin</b> (100 nmol/l for 16 h) caused a significant (p&lt;0.05-0.01) impairment of <b>insulin receptor</b> autophosphorylation, phosphatidyl-inositol-3 kinase activity and glycogen synthesis, but not of PC-1 protein content (114+/-3 vs 102+/-14 ng/mg protein) in HepG2 cells.[Pubmed:10707036];Phosphorilation of subunit beta from <b>insulin receptor</b> induced mainly by <b>i…	200308	Protein	Insulin	INS;Insulin;an-ins;IDDM;iddm 1;iddm 2;iddm type 1;iddm-1;iddm-2;iddm-type;IDDM1;IDDM2;ILPR;ins-type;insulin--an;insulin-chain;insulin-type;IRDN;mody-x;MODY10;type-insulin;	SWISSPROT_AC:P01308;SWISSPROT_ID:INS_HUMAN;EMBL:AJ009655;EMBL:AY138590;EMBL:AY899304;EMBL:BC005255;EMBL:BT006808;EMBL:CH471158;EMBL:J00265;EMBL:L15440;EMBL:M10039;EMBL:V00565;EMBL:X70508;RefSeq:NP_000198.1;RefSeq:NP_001172026.1;RefSeq:NP_001172027.1;RefSeq:NP_001278826.1;ProteinModelPortal:P01308;STRING:9606.ENSP00000250971;SWISSPROT_AC_OLD:Q5EEX2;SMR:P01308;GeneID:3630;KEGG:hsa:3630;PIR:A93222;e…	200187	Protein	Insulin receptor	CD220 antigen;EC 2.7.10.1;INSR;Insulin receptor;IR;CD220;HHF5;insulin of receptor;insulin--receptor;insulin-receptor;insulin-type receptor;ir-type;receptor insulin;receptor of insulin;receptor of the insulin;receptor--insulin;receptor-insulin;type-ir;	SWISSPROT_AC:P06213;SWISSPROT_ID:INSR_HUMAN;EMBL:AB208861;EMBL:AC010311;EMBL:AC010526;EMBL:AC010606;EMBL:AC125387;EMBL:BC117172;EMBL:J03466;EMBL:J05043;EMBL:M10051;EMBL:M23100;EMBL:M24555;EMBL:M27195;EMBL:M27197;EMBL:M29929;EMBL:M29930;EMBL:M32823;EMBL:M32824;EMBL:M32825;EMBL:M32826;EMBL:M32827;EMBL:M32828;EMBL:M32829;EMBL:M32830;EMBL:M32831;EMBL:M32832;EMBL:M32833;EMBL:M32834;EMBL:M32835;EMBL:M3…
602708	IL-6 -- IL-1 beta	association	Pubmed:16736416;Pubmed:28816833;Pubmed:8049031;Pubmed:8950159;Pubmed:9460084;Pubmed 2006:16388753;Pubmed 2006:16413378;Pubmed 2006:16428086;Pubmed 2006:16540489;Pubmed 2006:16584593;Pubmed 2006:16616208;Pubmed 2006:16864901;Pubmed 2001:11276362;Pubmed 2001:11289656;Pubmed 2001:11415991;Pubmed 2001:11487472;Pubmed 2001:11600934;Pubmed 2013:24348681;Pubmed 2004:14671038;Pubmed 2004:15270863;Pubmed …	Urinary excretion of <b>IL-6</b> was significantly related with urinary <b>IL-1 beta</b>, both expressed as pg/ml/mg of urinary creatinine (r=0.85, p&lt;0.0001).[Pubmed:16736416];No significant differences between the 2 groups referring to <b>IL-1</b> and <b>IL-6</b> values were detected.[Pubmed:28816833];The <b>Interleukin 1 beta</b> concentration presented a strong positive correlated with that…	197638	Protein	IL-6	B-cell stimulatory factor 2;BSF-2;CDF;CTL differentiation factor;Hybridoma growth factor;IFN-beta-2;IFNB2;IL-6;IL6;Interferon beta-2;Interleukin-6;b cell stimulatory factor 2;b cell stimulatory factor-2;b-cell stimulatory factor-2;bsf- 2;BSF2;HGF;HSF;hsf-type;ifn beta 2;ifn-beta 2;ifn-beta2;il - 6;il -- 6;il -6;il 6;il- 6;il--6;il-6-type;il-vi;il6-type;interferon beta 2;interferon beta2;interfero…	SWISSPROT_AC:P05231;SWISSPROT_ID:IL6_HUMAN;EMBL:AF372214;EMBL:BC015511;EMBL:M14584;EMBL:M18403;EMBL:M29150;EMBL:M54894;EMBL:S56892;EMBL:X04402;EMBL:X04403;EMBL:X04430;EMBL:X04602;EMBL:Y00081;RefSeq:NP_000591.1;RefSeq:XP_011513692.1;ProteinModelPortal:P05231;STRING:9606.ENSP00000258743;SWISSPROT_AC_OLD:Q9UCU2;SWISSPROT_AC_OLD:Q9UCU3;SWISSPROT_AC_OLD:Q9UCU4;SMR:P05231;GeneID:3569;KEGG:hsa:3569;PIR:…	197391	Protein	IL-1 beta	Catabolin;IL-1 beta;IL1B;IL1F2;Interleukin-1 beta;1 beta interleukin;1 beta-interleukin;1-beta interleukin;il - 1beta;il -1;il -1b;il -1beta;il 1;il 1 beta;il 1-beta;il 1b;il 1beta;il type i;il- 1;il- 1 beta;il- 1b;il- 1beta;il- i;il--1;il--1 beta;IL-1;il-1 -beta;il-1 b;il-1-b;il-1-type;il-1beta;il-i;il-i beta;il-ibeta;il-type 1;IL1-BETA;interleukin - 1 beta;interleukin -1 b;interleukin -1 beta;i…	SWISSPROT_AC:P01584;SWISSPROT_ID:IL1B_HUMAN;EMBL:AC079753;EMBL:AY137079;EMBL:BC008678;EMBL:BN000002;EMBL:BT007213;EMBL:CH471217;EMBL:CR407679;EMBL:K02770;EMBL:M15330;EMBL:M15840;EMBL:M54933;EMBL:X02532;EMBL:X04500;EMBL:X56087;RefSeq:NP_000567.1;ProteinModelPortal:P01584;STRING:9606.ENSP00000263341;SWISSPROT_AC_OLD:Q53X59;SWISSPROT_AC_OLD:Q53XX2;SWISSPROT_AC_OLD:Q7M4S7;SWISSPROT_AC_OLD:Q7RU01;SWIS…
615602	TNF -- IL-1 beta	association	Pubmed:12680243;Pubmed:1421015;Pubmed:14989425;Pubmed:8789287;Pubmed:8796819;Pubmed 2006:16388753;Pubmed 2006:16459052;Pubmed 2006:16675346;Pubmed 2006:16859503;Pubmed 2001:11178124;Pubmed 2001:11397893;Pubmed 2004:14504722;Pubmed 2004:15183843;Pubmed 2004:15230146;Pubmed 2004:15267213;Pubmed 1994:7747089;Pubmed 1994:8002260;Pubmed 1994:8032000;Pubmed 1994:8055151;Pubmed 1994:8144913;Pubmed 1993:…	Mortality was directly related to cytokine levels that were significantly higher in the excision group (TNF 3.60, <b>IL-1</b> 0.30) when compared to the cryo-treated group (<b>TNF</b> 1.0, IL-10.15; p &lt; 0.01).[Pubmed:12680243];Similarly recombinant <b>TNF alpha</b> alone induced <b>IL-1 beta</b> synthesis only in a few U-937 cells.[Pubmed:1421015];If elements of the models apply to the arthrit…	492131	Protein	TNF	Cachectin;TNF;TNF-a;TNF-alpha;TNFA;TNFSF2;Tumor necrosis factor;Tumor necrosis factor ligand superfamily member 2;chain-tnf;DIF;dif-type;factor - tumor necrosis;factor of the tumor necrosis;factor of the tumor-necrosis;factor of tumor necrosis;factor tumor necrosis;factor-tumor necrosis;necrosis factor-tumor;necrosis tumor factor;tnf - a;tnf - alpha;tnf -a;tnf -alpha;tnf a;tnf alpha;tnf- a;tnf- a…	SWISSPROT_AC:P01375;SWISSPROT_ID:TNFA_HUMAN;EMBL:AB088112;EMBL:AF043342;EMBL:AF098751;EMBL:AF129756;EMBL:AY066019;EMBL:AY214167;EMBL:BA000025;EMBL:BC028148;EMBL:M10988;EMBL:M16441;EMBL:M26331;EMBL:X01394;EMBL:X02910;EMBL:Y14768;EMBL:Z15026;RefSeq:NP_000585.2;ProteinModelPortal:P01375;STRING:9606.ENSP00000398698;SWISSPROT_AC_OLD:O43647;SWISSPROT_AC_OLD:Q9P1Q2;SWISSPROT_AC_OLD:Q9UIV3;SMR:P01375;Gen…	197391	Protein	IL-1 beta	Catabolin;IL-1 beta;IL1B;IL1F2;Interleukin-1 beta;1 beta interleukin;1 beta-interleukin;1-beta interleukin;il - 1beta;il -1;il -1b;il -1beta;il 1;il 1 beta;il 1-beta;il 1b;il 1beta;il type i;il- 1;il- 1 beta;il- 1b;il- 1beta;il- i;il--1;il--1 beta;IL-1;il-1 -beta;il-1 b;il-1-b;il-1-type;il-1beta;il-i;il-i beta;il-ibeta;il-type 1;IL1-BETA;interleukin - 1 beta;interleukin -1 b;interleukin -1 beta;i…	SWISSPROT_AC:P01584;SWISSPROT_ID:IL1B_HUMAN;EMBL:AC079753;EMBL:AY137079;EMBL:BC008678;EMBL:BN000002;EMBL:BT007213;EMBL:CH471217;EMBL:CR407679;EMBL:K02770;EMBL:M15330;EMBL:M15840;EMBL:M54933;EMBL:X02532;EMBL:X04500;EMBL:X56087;RefSeq:NP_000567.1;ProteinModelPortal:P01584;STRING:9606.ENSP00000263341;SWISSPROT_AC_OLD:Q53X59;SWISSPROT_AC_OLD:Q53XX2;SWISSPROT_AC_OLD:Q7M4S7;SWISSPROT_AC_OLD:Q7RU01;SWIS…
615656	TNF -- ALBU	association	Pubmed:18216180;Pubmed 2006:16450750;Pubmed 2006:17133583;Pubmed 2004:15031332;Pubmed 2004:15332399;Pubmed 1994:7716932;Pubmed 1993:8118908;Pubmed 2002:11986187;Pubmed 2002:12176131;Pubmed 2002:12566670;Pubmed 2008:18694797;Pubmed 2007:17210215;Pubmed 2014:24861731;Pubmed 1992:1477182;Pubmed 1990:2295699;Pubmed 1998:9488524;	<b>TNF-alpha</b> was significantly related to <b>albumin</b> and prothrombin activity, whereas TGF-beta was significantly related to MDA levels.[Pubmed:18216180];To investigate the effect of AGE-modified 132m and AGE-human serum <b>albumin</b> on <b>TNF-alpha</b> and IL-1beta secretion by human peritoneal macrophages derived from patients on continuous ambulatory peritoneal dialysis.[Pubmed 2006:…	492131	Protein	TNF	Cachectin;TNF;TNF-a;TNF-alpha;TNFA;TNFSF2;Tumor necrosis factor;Tumor necrosis factor ligand superfamily member 2;chain-tnf;DIF;dif-type;factor - tumor necrosis;factor of the tumor necrosis;factor of the tumor-necrosis;factor of tumor necrosis;factor tumor necrosis;factor-tumor necrosis;necrosis factor-tumor;necrosis tumor factor;tnf - a;tnf - alpha;tnf -a;tnf -alpha;tnf a;tnf alpha;tnf- a;tnf- a…	SWISSPROT_AC:P01375;SWISSPROT_ID:TNFA_HUMAN;EMBL:AB088112;EMBL:AF043342;EMBL:AF098751;EMBL:AF129756;EMBL:AY066019;EMBL:AY214167;EMBL:BA000025;EMBL:BC028148;EMBL:M10988;EMBL:M16441;EMBL:M26331;EMBL:X01394;EMBL:X02910;EMBL:Y14768;EMBL:Z15026;RefSeq:NP_000585.2;ProteinModelPortal:P01375;STRING:9606.ENSP00000398698;SWISSPROT_AC_OLD:O43647;SWISSPROT_AC_OLD:Q9P1Q2;SWISSPROT_AC_OLD:Q9UIV3;SMR:P01375;Gen…	14021	Protein	ALBU	ALB;ALBU;Serum albumin;albumin;hs a;hs-a;HSA;hsalpha;PRO0883;PRO0903;PRO1341;	SWISSPROT_AC:P02768;SWISSPROT_ID:ALBU_HUMAN;EMBL:A06977;EMBL:AC108157;EMBL:AF116645;EMBL:AF118090;EMBL:AF119840;EMBL:AF119890;EMBL:AF130077;EMBL:AF190168;EMBL:AF542069;EMBL:AH002596;EMBL:AY358313;EMBL:AY544124;EMBL:AY550967;EMBL:AY728024;EMBL:BC014308;EMBL:BC034023;EMBL:BC035969;EMBL:BC036003;EMBL:BC041789;EMBL:CH471057;EMBL:CR749331;EMBL:DQ986150;EMBL:EF649953;EMBL:M12523;EMBL:U22961;EMBL:V00494…
615836	TNF -- IL-6	association	Pubmed:14651593;Pubmed:23141988;Pubmed:24392463;Pubmed:27770619;Pubmed:8789287;Pubmed 2006:16464907;Pubmed 2006:16859503;Pubmed 2006:16930264;Pubmed 2006:17194658;Pubmed 2001:11237861;Pubmed 2001:11244034;Pubmed 2001:11340302;Pubmed 2001:11424113;Pubmed 2001:11706938;Pubmed 2013:24151609;Pubmed 2013:24455384;Pubmed 2004:14871291;Pubmed 2004:15285308;Pubmed 2004:15531521;Pubmed 2004:15726915;Pubme…	There was a significant positive correlation between <b>IL-6</b> and <b>TNF-alpha</b> plasma levels and ESR and CRP concentrations.[Pubmed:14651593];Significant positive relationships were also found both between urine <b>IL-6</b> and <b>TNF</b>, and between IL-6 and IL-8 (r=0.5768, p&lt;0.05; r=0.3760, p&lt;0.01).[Pubmed:23141988];Correlation between serum <b>TNF-a</b> and <b>IL6</b> levels with…	492131	Protein	TNF	Cachectin;TNF;TNF-a;TNF-alpha;TNFA;TNFSF2;Tumor necrosis factor;Tumor necrosis factor ligand superfamily member 2;chain-tnf;DIF;dif-type;factor - tumor necrosis;factor of the tumor necrosis;factor of the tumor-necrosis;factor of tumor necrosis;factor tumor necrosis;factor-tumor necrosis;necrosis factor-tumor;necrosis tumor factor;tnf - a;tnf - alpha;tnf -a;tnf -alpha;tnf a;tnf alpha;tnf- a;tnf- a…	SWISSPROT_AC:P01375;SWISSPROT_ID:TNFA_HUMAN;EMBL:AB088112;EMBL:AF043342;EMBL:AF098751;EMBL:AF129756;EMBL:AY066019;EMBL:AY214167;EMBL:BA000025;EMBL:BC028148;EMBL:M10988;EMBL:M16441;EMBL:M26331;EMBL:X01394;EMBL:X02910;EMBL:Y14768;EMBL:Z15026;RefSeq:NP_000585.2;ProteinModelPortal:P01375;STRING:9606.ENSP00000398698;SWISSPROT_AC_OLD:O43647;SWISSPROT_AC_OLD:Q9P1Q2;SWISSPROT_AC_OLD:Q9UIV3;SMR:P01375;Gen…	197638	Protein	IL-6	B-cell stimulatory factor 2;BSF-2;CDF;CTL differentiation factor;Hybridoma growth factor;IFN-beta-2;IFNB2;IL-6;IL6;Interferon beta-2;Interleukin-6;b cell stimulatory factor 2;b cell stimulatory factor-2;b-cell stimulatory factor-2;bsf- 2;BSF2;HGF;HSF;hsf-type;ifn beta 2;ifn-beta 2;ifn-beta2;il - 6;il -- 6;il -6;il 6;il- 6;il--6;il-6-type;il-vi;il6-type;interferon beta 2;interferon beta2;interfero…	SWISSPROT_AC:P05231;SWISSPROT_ID:IL6_HUMAN;EMBL:AF372214;EMBL:BC015511;EMBL:M14584;EMBL:M18403;EMBL:M29150;EMBL:M54894;EMBL:S56892;EMBL:X04402;EMBL:X04403;EMBL:X04430;EMBL:X04602;EMBL:Y00081;RefSeq:NP_000591.1;RefSeq:XP_011513692.1;ProteinModelPortal:P05231;STRING:9606.ENSP00000258743;SWISSPROT_AC_OLD:Q9UCU2;SWISSPROT_AC_OLD:Q9UCU3;SWISSPROT_AC_OLD:Q9UCU4;SMR:P05231;GeneID:3569;KEGG:hsa:3569;PIR:…
620950	Insulin -- IGF-I	association	Pubmed:10937448;Pubmed 2006:16531089;Pubmed 2006:17030015;Pubmed 2001:11139769;Pubmed 2001:11174840;Pubmed 2001:11250652;Pubmed 2001:11287679;Pubmed 2001:11297574;Pubmed 2001:11310428;Pubmed 2001:11453959;Pubmed 2001:11551849;Pubmed 2001:11739448;Pubmed 2013:23255191;Pubmed 2013:23322583;Pubmed 2004:14715881;Pubmed 2004:15024317;Pubmed 2004:15240578;Pubmed 2004:15296478;Pubmed 2004:15761237;Pubme…	In diabetes mellitus types 1 and 2 (insulin-dependent and non-insulin-dependent), <b>somatomedin-1</b> increases the sensitivity to <b>insulin</b> and improves glucose utilisation, and may contribute to healing of injured nerve tissue and improve renal function in humans.[Pubmed:10937448];Addition of DHP and HCG to the culture of vitellogenic follicles containing IGF-I or b-insulin did neither po…	200308	Protein	Insulin	INS;Insulin;an-ins;IDDM;iddm 1;iddm 2;iddm type 1;iddm-1;iddm-2;iddm-type;IDDM1;IDDM2;ILPR;ins-type;insulin--an;insulin-chain;insulin-type;IRDN;mody-x;MODY10;type-insulin;	SWISSPROT_AC:P01308;SWISSPROT_ID:INS_HUMAN;EMBL:AJ009655;EMBL:AY138590;EMBL:AY899304;EMBL:BC005255;EMBL:BT006808;EMBL:CH471158;EMBL:J00265;EMBL:L15440;EMBL:M10039;EMBL:V00565;EMBL:X70508;RefSeq:NP_000198.1;RefSeq:NP_001172026.1;RefSeq:NP_001172027.1;RefSeq:NP_001278826.1;ProteinModelPortal:P01308;STRING:9606.ENSP00000250971;SWISSPROT_AC_OLD:Q5EEX2;SMR:P01308;GeneID:3630;KEGG:hsa:3630;PIR:A93222;e…	196367	Protein	IGF-I	IBP1;IGF-I;IGF1;Insulin-like growth factor I;Mechano growth factor;MGF;Somatomedin-C;factor 1-insulin-like growth;factor i-insulin-like growth;factor-1-insulin-like growth;growth factor 1-insulin-like;growth factor i-insulin-like;growth factor-1-insulin-like;IGFI;insulin - like growth factor 1;insulin growth like factor 1;insulin growth like factor-i;insulin growth-like factor 1;insulin like grow…	SWISSPROT_AC:P05019;SWISSPROT_ID:IGF1_HUMAN;EMBL:AC010202;EMBL:AC068648;EMBL:AY260957;EMBL:BC148266;EMBL:CH471054;EMBL:M11568;EMBL:M12659;EMBL:M14153;EMBL:M14154;EMBL:M14155;EMBL:M14156;EMBL:M27544;EMBL:M37484;EMBL:X00173;EMBL:X03420;EMBL:X03421;EMBL:X03422;EMBL:X03563;EMBL:X56773;EMBL:X56774;EMBL:X57025;RefSeq:NP_000609.1;RefSeq:NP_001104754.1;RefSeq:NP_001104755.1;ProteinModelPortal:P05019;STRI…
630398	Insulin -- IL-6	association	Pubmed 2006:16362280;Pubmed 2001:11445664;Pubmed 2013:24033914;Pubmed 2004:14532168;Pubmed 2004:15028733;Pubmed 2004:15372363;Pubmed 1994:8022753;Pubmed 2002:12080442;Pubmed 2012:22344966;Pubmed 2008:18445780;Pubmed 2008:18523033;Pubmed 2008:18617614;Pubmed 2007:17911172;Pubmed 2014:24296847;Pubmed 2014:24934978;Pubmed 2009:19375766;Pubmed 1990:2129751;Pubmed 2003:12866663;Pubmed 2003:14669830;Pu…	The expression of 'insulin-resistance genes' HSD11B1 and <b>IL6</b> was increased by <b>insulin</b> in the insulin-resistant group, but insulin failed to increase HSD11B1 expression in the insulin-sensitive group.[Pubmed 2006:16362280];The relationship between <b>IL-6</b> and <b>insulin</b> action seems to be mediated through adiposity.[Pubmed 2001:11445664];Melatonin also inhibited expression of…	200308	Protein	Insulin	INS;Insulin;an-ins;IDDM;iddm 1;iddm 2;iddm type 1;iddm-1;iddm-2;iddm-type;IDDM1;IDDM2;ILPR;ins-type;insulin--an;insulin-chain;insulin-type;IRDN;mody-x;MODY10;type-insulin;	SWISSPROT_AC:P01308;SWISSPROT_ID:INS_HUMAN;EMBL:AJ009655;EMBL:AY138590;EMBL:AY899304;EMBL:BC005255;EMBL:BT006808;EMBL:CH471158;EMBL:J00265;EMBL:L15440;EMBL:M10039;EMBL:V00565;EMBL:X70508;RefSeq:NP_000198.1;RefSeq:NP_001172026.1;RefSeq:NP_001172027.1;RefSeq:NP_001278826.1;ProteinModelPortal:P01308;STRING:9606.ENSP00000250971;SWISSPROT_AC_OLD:Q5EEX2;SMR:P01308;GeneID:3630;KEGG:hsa:3630;PIR:A93222;e…	197638	Protein	IL-6	B-cell stimulatory factor 2;BSF-2;CDF;CTL differentiation factor;Hybridoma growth factor;IFN-beta-2;IFNB2;IL-6;IL6;Interferon beta-2;Interleukin-6;b cell stimulatory factor 2;b cell stimulatory factor-2;b-cell stimulatory factor-2;bsf- 2;BSF2;HGF;HSF;hsf-type;ifn beta 2;ifn-beta 2;ifn-beta2;il - 6;il -- 6;il -6;il 6;il- 6;il--6;il-6-type;il-vi;il6-type;interferon beta 2;interferon beta2;interfero…	SWISSPROT_AC:P05231;SWISSPROT_ID:IL6_HUMAN;EMBL:AF372214;EMBL:BC015511;EMBL:M14584;EMBL:M18403;EMBL:M29150;EMBL:M54894;EMBL:S56892;EMBL:X04402;EMBL:X04403;EMBL:X04430;EMBL:X04602;EMBL:Y00081;RefSeq:NP_000591.1;RefSeq:XP_011513692.1;ProteinModelPortal:P05231;STRING:9606.ENSP00000258743;SWISSPROT_AC_OLD:Q9UCU2;SWISSPROT_AC_OLD:Q9UCU3;SWISSPROT_AC_OLD:Q9UCU4;SMR:P05231;GeneID:3569;KEGG:hsa:3569;PIR:…
636718	Growth hormone -- IGF-I	association	Pubmed 2004:15471789;Pubmed 2004:16456486;Pubmed 1993:8238332;Pubmed 2002:11904318;Pubmed 1995:7624742;Pubmed 1999:10416162;Pubmed 1997:9285006;Pubmed 1990:2080839;Pubmed 1991:2004558;	The drop in <b>IGF-I</b> often occurs despite an increase in the plasma concentration of <b>somatotropin</b>.[Pubmed 2004:15471789];<b>Insulin-like growth factor I</b> (IGF-I) is a peptide synthesized mainly in the liver by stimulation by <b>pituitary growth hormone</b> (GH).[Pubmed 2004:16456486];Throughout gestation, maternal <b>insulin-like growth factor I</b> (IGF-I) increases progressively d…	454636	Protein	Growth hormone	GH;GH-N;GH1;Growth hormone;Growth hormone 1;Pituitary growth hormone;SOMA;Somatotropin;gh n;ghb v;GHB5;GHN;growth hormone -i;growth hormone of pituitary;growth hormone pituitary;growth hormone type i;growth hormone--an;growth hormone-1;growth hormone-i;growth of hormone;growth of the hormone;growth-hormone;hGH-N;hormone growth;hormone of growth;hormone of the growth;hormone of the pituitary growt…	SWISSPROT_AC:P01241;SWISSPROT_ID:SOMA_HUMAN;EMBL:AC127029;EMBL:AF110644;EMBL:AF185611;EMBL:BC062475;EMBL:BC075012;EMBL:BC075013;EMBL:BC090045;EMBL:CD106566;EMBL:CH471109;EMBL:EU421712;EMBL:J03071;EMBL:M13438;EMBL:M14398;EMBL:V00519;EMBL:V00520;RefSeq:NP_000506.2;RefSeq:NP_072053.1;RefSeq:NP_072054.1;ProteinModelPortal:P01241;STRING:9606.ENSP00000312673;SWISSPROT_AC_OLD:A6NEF6;SWISSPROT_AC_OLD:Q14…	196367	Protein	IGF-I	IBP1;IGF-I;IGF1;Insulin-like growth factor I;Mechano growth factor;MGF;Somatomedin-C;factor 1-insulin-like growth;factor i-insulin-like growth;factor-1-insulin-like growth;growth factor 1-insulin-like;growth factor i-insulin-like;growth factor-1-insulin-like;IGFI;insulin - like growth factor 1;insulin growth like factor 1;insulin growth like factor-i;insulin growth-like factor 1;insulin like grow…	SWISSPROT_AC:P05019;SWISSPROT_ID:IGF1_HUMAN;EMBL:AC010202;EMBL:AC068648;EMBL:AY260957;EMBL:BC148266;EMBL:CH471054;EMBL:M11568;EMBL:M12659;EMBL:M14153;EMBL:M14154;EMBL:M14155;EMBL:M14156;EMBL:M27544;EMBL:M37484;EMBL:X00173;EMBL:X03420;EMBL:X03421;EMBL:X03422;EMBL:X03563;EMBL:X56773;EMBL:X56774;EMBL:X57025;RefSeq:NP_000609.1;RefSeq:NP_001104754.1;RefSeq:NP_001104755.1;ProteinModelPortal:P05019;STRI…
640235	IL-1 beta -- Adrenocorticotropic hormone	association	Pubmed 2006:16934876;Pubmed 1994:7817387;Pubmed 1994:7824084;Pubmed 1994:7978115;Pubmed 1993:8396869;Pubmed 1995:7651754;Pubmed 1995:7771651;Pubmed 1995:8751284;Pubmed 2000:11106976;Pubmed 1996:8779882;Pubmed 1990:1967907;Pubmed 1990:2155610;Pubmed 1998:9632526;	Chronic omega-3 or omega-6 polyunsaturated fatty acid (n-3; n-6 respectively) treatment attenuated human <b>interleukin-1beta</b> (hIL-1beta; 5.0 microg/kg)-elicited rise of circulating <b>ACTH</b> levels and attenuated the sickness behavior and locomotor suppression elicited by the cytokine.[Pubmed 2006:16934876];These results suggest that <b>IL-1 beta</b> affects the release of AVP and <b>ACTH<…	197391	Protein	IL-1 beta	Catabolin;IL-1 beta;IL1B;IL1F2;Interleukin-1 beta;1 beta interleukin;1 beta-interleukin;1-beta interleukin;il - 1beta;il -1;il -1b;il -1beta;il 1;il 1 beta;il 1-beta;il 1b;il 1beta;il type i;il- 1;il- 1 beta;il- 1b;il- 1beta;il- i;il--1;il--1 beta;IL-1;il-1 -beta;il-1 b;il-1-b;il-1-type;il-1beta;il-i;il-i beta;il-ibeta;il-type 1;IL1-BETA;interleukin - 1 beta;interleukin -1 b;interleukin -1 beta;i…	SWISSPROT_AC:P01584;SWISSPROT_ID:IL1B_HUMAN;EMBL:AC079753;EMBL:AY137079;EMBL:BC008678;EMBL:BN000002;EMBL:BT007213;EMBL:CH471217;EMBL:CR407679;EMBL:K02770;EMBL:M15330;EMBL:M15840;EMBL:M54933;EMBL:X02532;EMBL:X04500;EMBL:X56087;RefSeq:NP_000567.1;ProteinModelPortal:P01584;STRING:9606.ENSP00000263341;SWISSPROT_AC_OLD:Q53X59;SWISSPROT_AC_OLD:Q53XX2;SWISSPROT_AC_OLD:Q7M4S7;SWISSPROT_AC_OLD:Q7RU01;SWIS…	75860	Protein	Adrenocorticotropic hormone	ACTH;Adrenocorticotropic hormone;Corticotropin;adrenocorticotropic hormone--an;adrenocorticotropic-hormone;hormone adrenocorticotropic;hormone-adrenocorticotropic;	TMP_SWISSPROT_AC:P01189_ACTH;PARENT_SWISSPROT_AC:P01189;PARENT_SWISSPROT_ID:COLI_HUMAN;
641244	Parathyroid hormone -- IGF-I	association	Pubmed 2006:16648295;Pubmed 2006:16793948;Pubmed 2001:11564695;Pubmed 1994:7514466;Pubmed 1995:7635970;Pubmed 2010:20938222;Pubmed 2010:21274331;Pubmed 1992:1609630;Pubmed 1990:1964062;Pubmed 2003:12631114;Pubmed 1998:9443788;	However, <b>PTH</b> increased the mRNA levels of <b>IGF-I</b> and IGF-IR only in the bones of male mice.[Pubmed 2006:16648295];T-score and BMD were not correlated with ionized calcium, age, age at menopause, BMI, GH peak and <b>IGF-I</b> but were correlated with serum <b>PTH</b> levels in both groups.[Pubmed 2006:16793948];Evidence that anabolic effects of <b>PTH</b> on bone require <b>IGF-I</b> …	339035	Protein	Parathyroid hormone	Parathormone;Parathyrin;Parathyroid hormone;PTH;PTHY;hormone parathyroid;hormone-parathyroid;parathyroid hormone--an;parathyroid-hormone;parathyroid-hormone-type;PTH1;	SWISSPROT_AC:P01270;SWISSPROT_ID:PTHY_HUMAN;EMBL:BC096142;EMBL:BC096143;EMBL:BC096144;EMBL:BC096145;EMBL:J00301;EMBL:V00597;RefSeq:NP_000306.1;ProteinModelPortal:P01270;STRING:9606.ENSP00000282091;SWISSPROT_AC_OLD:Q4VB48;SWISSPROT_AC_OLD:Q9UD38;SMR:P01270;GeneID:5741;KEGG:hsa:5741;PIR:A19339;eggNOG:ENOG410J02X;eggNOG:ENOG410ZH2H;UniGene:Hs.37045;GO:GO:0000122;GO:GO:0001501;GO:GO:0003705;GO:GO:000…	196367	Protein	IGF-I	IBP1;IGF-I;IGF1;Insulin-like growth factor I;Mechano growth factor;MGF;Somatomedin-C;factor 1-insulin-like growth;factor i-insulin-like growth;factor-1-insulin-like growth;growth factor 1-insulin-like;growth factor i-insulin-like;growth factor-1-insulin-like;IGFI;insulin - like growth factor 1;insulin growth like factor 1;insulin growth like factor-i;insulin growth-like factor 1;insulin like grow…	SWISSPROT_AC:P05019;SWISSPROT_ID:IGF1_HUMAN;EMBL:AC010202;EMBL:AC068648;EMBL:AY260957;EMBL:BC148266;EMBL:CH471054;EMBL:M11568;EMBL:M12659;EMBL:M14153;EMBL:M14154;EMBL:M14155;EMBL:M14156;EMBL:M27544;EMBL:M37484;EMBL:X00173;EMBL:X03420;EMBL:X03421;EMBL:X03422;EMBL:X03563;EMBL:X56773;EMBL:X56774;EMBL:X57025;RefSeq:NP_000609.1;RefSeq:NP_001104754.1;RefSeq:NP_001104755.1;ProteinModelPortal:P05019;STRI…
642392	IGF-II -- IGFBP-1	association	Pubmed:19199270;Pubmed 1993:7505288;Pubmed 1993:7505463;Pubmed 1993:7683646;Pubmed 1995:8530586;Pubmed 2011:21539604;Pubmed 1996:8784106;Pubmed 1996:8883411;Pubmed 1990:1704386;Pubmed 1998:9693114;	Association of elevated <b>IGFBP-1</b> with increased <b>IGF-II</b> concentration in patients with carcinoma of the liver.[Pubmed:19199270];A negative correlation was found between serum IGF-I vs. IGFBP-1 (r = -0.51; P &lt; 0.0001) as well as between the sum of serum IGF-I plus IGF-II vs. IGFBP-1 (r = -0.47; P &lt; 0.0001), but not between serum <b>IGF-II</b> and <b>IGFBP-1</b>.[Pubmed 1993:75052…	196390	Protein	IGF-II	IGF-II;IGF2;Insulin-like growth factor II;Somatomedin-A;T3M-11-derived growth factor;C11orf43;factor 2 insulin-like growth;GRDF;growth factor 2 insulin-like;insulin growth like factor ii;insulin like growth factor 2;insulin like growth factor ii;insulin like growth factor-2;insulin like-growth factor ii;insulin- like growth factor ii;insulin-like growth factor -2;insulin-like growth factor type 2…	SWISSPROT_AC:P01344;SWISSPROT_ID:IGF2_HUMAN;EMBL:AC132217;EMBL:AF217977;EMBL:AF517226;EMBL:AK126688;EMBL:BC000531;EMBL:BT007013;EMBL:CH471158;EMBL:DQ104203;EMBL:HM481219;EMBL:J03242;EMBL:M17426;EMBL:M17863;EMBL:M22373;EMBL:M29645;EMBL:S77035;EMBL:X00910;EMBL:X03425;EMBL:X03426;EMBL:X03427;EMBL:X03562;EMBL:X06159;EMBL:X06160;EMBL:X06161;EMBL:X07868;RefSeq:NP_000603.1;RefSeq:NP_001007140.2;RefSeq:N…	192533	Protein	IGFBP-1	IBP-1;IBP1;IGF-binding protein 1;IGFBP-1;IGFBP1;Insulin-like growth factor-binding protein 1;Placental protein 12;PP12;AFBP;hIGFBP-1;higfbp1;igf binding protein -1;igf binding protein 1;igf binding protein i;igf binding protein type 1;igf binding protein-1;igf binding protein-i;igf-binding protein i;igf-binding protein-1;igf-binding protein-i;igf-binding-protein-1;igf-bp 25;IGF-BP25;igfbp -1;igfb…	SWISSPROT_AC:P08833;SWISSPROT_ID:IBP1_HUMAN;EMBL:AY434089;EMBL:BC035263;EMBL:BT019685;EMBL:CH236958;EMBL:CH471128;EMBL:M20841;EMBL:M23592;EMBL:M23593;EMBL:M23594;EMBL:M23595;EMBL:M31145;EMBL:M59316;EMBL:M74587;EMBL:X12385;EMBL:X13405;EMBL:X15002;EMBL:Y00856;RefSeq:NP_000587.1;ProteinModelPortal:P08833;STRING:9606.ENSP00000275525;SWISSPROT_AC_OLD:A4D2F4;SWISSPROT_AC_OLD:D3DVL9;SWISSPROT_AC_OLD:Q8I…
649322	SCT -- GCG	association	Pubmed 1990:2405644;	GRP and <b>glucagon</b> were provoked by <b>secretin</b> stimulation (182%, 186%, respectively).[Pubmed 1990:2405644];	446929	Protein	SCT	SCT;SECR;Secretin;secretin-type;	SWISSPROT_AC:P09683;SWISSPROT_ID:SECR_HUMAN;EMBL:AF244355;RefSeq:NP_068739.1;ProteinModelPortal:P09683;STRING:9606.ENSP00000176195;SMR:P09683;GeneID:6343;KEGG:hsa:6343;eggNOG:ENOG410JG0Y;eggNOG:ENOG4111AMM;UniGene:Hs.632324;GO:GO:0005179;GO:GO:0005576;GO:GO:0005615;GO:GO:0007420;GO:GO:0030157;GO:GO:0030819;GO:GO:0048566;GO:GO:0090187;GO:GO:0090274;GO:GO:1903640;HOGENOM:HOG000133017;OrthoDB:EOG091…	160443	Protein	GCG	GCG;GLUC;Glucagon;GLP1;GLP2;GRPP;	SWISSPROT_AC:P01275;SWISSPROT_ID:GLUC_HUMAN;EMBL:AC007750;EMBL:BC005278;EMBL:BT006813;EMBL:J04040;EMBL:V01515;EMBL:X03991;RefSeq:NP_002045.1;ProteinModelPortal:P01275;STRING:9606.ENSP00000387662;SWISSPROT_AC_OLD:A6NN65;SWISSPROT_AC_OLD:Q53TP6;SMR:P01275;GeneID:2641;KEGG:hsa:2641;PIR:A24377;eggNOG:ENOG410IKZ8;eggNOG:ENOG4111VKC;UniGene:Hs.516494;UniGene:Hs.741174;GO:GO:0005102;GO:GO:0005179;GO:GO:…
649340	SCT -- Gastrin-releasing peptide	association	Pubmed 1990:2405644;	<b>GRP</b> and glucagon were provoked by <b>secretin</b> stimulation (182%, 186%, respectively).[Pubmed 1990:2405644];	446929	Protein	SCT	SCT;SECR;Secretin;secretin-type;	SWISSPROT_AC:P09683;SWISSPROT_ID:SECR_HUMAN;EMBL:AF244355;RefSeq:NP_068739.1;ProteinModelPortal:P09683;STRING:9606.ENSP00000176195;SMR:P09683;GeneID:6343;KEGG:hsa:6343;eggNOG:ENOG410JG0Y;eggNOG:ENOG4111AMM;UniGene:Hs.632324;GO:GO:0005179;GO:GO:0005576;GO:GO:0005615;GO:GO:0007420;GO:GO:0030157;GO:GO:0030819;GO:GO:0048566;GO:GO:0090187;GO:GO:0090274;GO:GO:1903640;HOGENOM:HOG000133017;OrthoDB:EOG091…	167395	Protein	Gastrin-releasing peptide	Gastrin-releasing peptide;GRP;BN;gastrin releasing peptide;gastrin releasing-peptide;gastrin- releasing peptide;gastrin-releasing-peptide;GRP-10;grp-type;peptide gastrin releasing;peptide gastrin-releasing;preproGRP;proGRP;	SWISSPROT_AC:P07492;SWISSPROT_ID:GRP_HUMAN;EMBL:AC067859;EMBL:BC004488;EMBL:BT006803;EMBL:CH471096;EMBL:K02054;EMBL:M12511;EMBL:M12512;EMBL:M12550;RefSeq:NP_001012530.1;RefSeq:NP_001012531.1;RefSeq:NP_002082.2;ProteinModelPortal:P07492;STRING:9606.ENSP00000256857;SWISSPROT_AC_OLD:P07491;SWISSPROT_AC_OLD:P81553;SWISSPROT_AC_OLD:Q14454;SWISSPROT_AC_OLD:Q53YA0;SWISSPROT_AC_OLD:Q9BSY7;SMR:P07492;Gene…
649365	SCT -- Glucagon	association	Pubmed 1990:2405644;	GRP and <b>glucagon</b> were provoked by <b>secretin</b> stimulation (182%, 186%, respectively).[Pubmed 1990:2405644];	446929	Protein	SCT	SCT;SECR;Secretin;secretin-type;	SWISSPROT_AC:P09683;SWISSPROT_ID:SECR_HUMAN;EMBL:AF244355;RefSeq:NP_068739.1;ProteinModelPortal:P09683;STRING:9606.ENSP00000176195;SMR:P09683;GeneID:6343;KEGG:hsa:6343;eggNOG:ENOG410JG0Y;eggNOG:ENOG4111AMM;UniGene:Hs.632324;GO:GO:0005179;GO:GO:0005576;GO:GO:0005615;GO:GO:0007420;GO:GO:0030157;GO:GO:0030819;GO:GO:0048566;GO:GO:0090187;GO:GO:0090274;GO:GO:1903640;HOGENOM:HOG000133017;OrthoDB:EOG091…	160448	Protein	Glucagon	Glucagon;	TMP_SWISSPROT_AC:P01275_Glucagon;PARENT_SWISSPROT_AC:P01275;PARENT_SWISSPROT_ID:GLUC_HUMAN;
651198	CRH -- Beta-endorphin	association	Pubmed 1994:7910403;Pubmed 1993:8246669;Pubmed 1993:8327371;Pubmed 1995:7675938;Pubmed 1995:7708757;Pubmed 2000:10764453;Pubmed 1996:8739119;Pubmed 1992:1516893;Pubmed 1999:10506666;Pubmed 1997:9220373;Pubmed 1990:19210381;Pubmed 1990:2317851;	In vivo administration of antibodies against opioid peptides indicates that the effects of IL-1 and <b>CRF</b> are mediated by <b>beta-endorphin</b> and, in addition, by dynorphin A and [Met]enkephalin, respectively.[Pubmed 1994:7910403];In particular, either cytokines activate the hypothalamus-pituitary-adrenal axis (HPA) or <b>corticotropin-releasing hormone</b> (CRH) induces the release of <b>…	80981	Protein	CRH	Corticoliberin;Corticotropin-releasing factor;Corticotropin-releasing hormone;CRF;CRH;corticotropin hormone-releasing;corticotropin releasing factor;corticotropin releasing factor-type;corticotropin releasing hormone;corticotropin releasing-factor;corticotropin releasing-hormone;corticotropin- releasing factor;corticotropin- releasing hormone;corticotropin-releasing-factor;corticotropin-releasing…	SWISSPROT_AC:P06850;SWISSPROT_ID:CRF_HUMAN;EMBL:AK075431;EMBL:BC002599;EMBL:BC011031;EMBL:BT007453;EMBL:CH471068;EMBL:V00571;RefSeq:NP_000747.1;RefSeq:XP_016868579.1;RefSeq:XP_016868580.1;RefSeq:XP_016868581.1;RefSeq:XP_016868582.1;ProteinModelPortal:P06850;STRING:9606.ENSP00000276571;SWISSPROT_AC_OLD:B3KQS4;SMR:P06850;GeneID:1392;KEGG:hsa:1392;PIR:A30327;eggNOG:ENOG410IWZK;eggNOG:ENOG4111ZIN;Uni…	75863	Protein	Beta-endorphin	Beta-endorphin;b endorphin;b-endorphin;beta -endorphin;beta endorphin;betaendorphin;ofbeta-endorphin;	TMP_SWISSPROT_AC:P01189_Beta-endorphin;PARENT_SWISSPROT_AC:P01189;PARENT_SWISSPROT_ID:COLI_HUMAN;
653587	PRL -- Oxytocin	association	Pubmed 1990:2298169;Pubmed 1991:1774442;	In order to determine if centrally administered <b>OT</b> lowers <b>PRL</b> levels by increasing secretion of dopamine (DA) into the portal circulation, endogenous dopaminergic tone was blocked by injection of the DA antagonist domperidone (DOM).[Pubmed 1990:2298169];Also in these experimental conditions <b>OT</b> failed to modify the <b>PRL</b> response to MCP.[Pubmed 1991:1774442];	302923	Protein	PRL	Homeobox protein PBX1;Homeobox protein PRL;PBX1;Pre-B-cell leukemia transcription factor 1;PRL;PBX homeobox 1;pre b cell leukemia transcription factor 1;pre b-cell leukemia transcription factor 1;pre-b cell leukemia transcription factor 1;pre-b-cell leukemia transcription factor-1;prl-type;	SWISSPROT_AC:P40424;SWISSPROT_ID:PBX1_HUMAN;EMBL:AF313396;EMBL:AF313397;EMBL:AF313398;EMBL:AF313399;EMBL:AF313400;EMBL:AF313401;EMBL:AF313402;EMBL:AF313403;EMBL:AF313404;EMBL:AK299673;EMBL:AL357568;EMBL:AL359255;EMBL:AL390119;EMBL:AL391001;EMBL:BC101578;EMBL:M31522;EMBL:M86546;RefSeq:NP_001191892.1;RefSeq:NP_002576.1;RefSeq:XP_005245286.1;ProteinModelPortal:P40424;STRING:9606.ENSP00000405890;SWIS…	274870	Protein	Oxytocin	Ocytocin;Oxytocin;	TMP_SWISSPROT_AC:P01178_Oxytocin;PARENT_SWISSPROT_AC:P01178;PARENT_SWISSPROT_ID:NEU1_HUMAN;
653676	Prolactin -- Oxytocin	association	Pubmed 2013:24294485;Pubmed 1994:7861387;Pubmed 2002:11994132;Pubmed 2007:17436360;Pubmed 2010:20456600;Pubmed 2010:20943859;Pubmed 2009:19106214;Pubmed 2009:19210132;Pubmed 2009:19546517;Pubmed 1990:2227849;Pubmed 1990:2298169;Pubmed 2003:12787053;Pubmed 1998:9757887;Pubmed 1991:1774442;	Hypothetically, serotonin regulates <b>prolactin</b> release either by increasing <b>oxytocin</b> (OT) level via direct stimulation of vasoactitive intestinal protein (VIP) or indirectly through stimulation of GABAergic neurons.[Pubmed 2013:24294485];Plasma prolactin concentrations increased during the suckling period in mothers suckling either eight or 12 pups, and <b>oxytocin</b> diminished the…	328109	Protein	Prolactin	PRL;Prolactin;gha-1;GHA1;prl-type;prolactin--an;prolactin-type;	SWISSPROT_AC:P01236;SWISSPROT_ID:PRL_HUMAN;EMBL:BC015850;EMBL:D00411;EMBL:M29386;EMBL:U75583;EMBL:V00566;EMBL:X00540;EMBL:X00541;EMBL:X00543;EMBL:X00544;EMBL:X54393;RefSeq:NP_000939.1;RefSeq:NP_001157030.1;ProteinModelPortal:P01236;STRING:9606.ENSP00000302150;SWISSPROT_AC_OLD:Q15199;SWISSPROT_AC_OLD:Q92996;SMR:P01236;GeneID:5617;KEGG:hsa:5617;PIR:A61402;PIR:A90998;eggNOG:ENOG410II74;eggNOG:ENOG41…	274870	Protein	Oxytocin	Ocytocin;Oxytocin;	TMP_SWISSPROT_AC:P01178_Oxytocin;PARENT_SWISSPROT_AC:P01178;PARENT_SWISSPROT_ID:NEU1_HUMAN;
659022	PRL -- bFGF	association	Pubmed 1990:2105207;Pubmed 1998:9492073;	2) <b>bFGF</b> blocks the TRH-induced increase in <b>PRL</b>;[Pubmed 1990:2105207];Addition of forskolin, TRH, or <b>bFGF</b> increased the total photon count of fields of 20-100 cells by 2- to 4-fold consistent with previous data from transient expression assays using the human <b>PRL</b> promoter.[Pubmed 1998:9492073];	302923	Protein	PRL	Homeobox protein PBX1;Homeobox protein PRL;PBX1;Pre-B-cell leukemia transcription factor 1;PRL;PBX homeobox 1;pre b cell leukemia transcription factor 1;pre b-cell leukemia transcription factor 1;pre-b cell leukemia transcription factor 1;pre-b-cell leukemia transcription factor-1;prl-type;	SWISSPROT_AC:P40424;SWISSPROT_ID:PBX1_HUMAN;EMBL:AF313396;EMBL:AF313397;EMBL:AF313398;EMBL:AF313399;EMBL:AF313400;EMBL:AF313401;EMBL:AF313402;EMBL:AF313403;EMBL:AF313404;EMBL:AK299673;EMBL:AL357568;EMBL:AL359255;EMBL:AL390119;EMBL:AL391001;EMBL:BC101578;EMBL:M31522;EMBL:M86546;RefSeq:NP_001191892.1;RefSeq:NP_002576.1;RefSeq:XP_005245286.1;ProteinModelPortal:P40424;STRING:9606.ENSP00000405890;SWIS…	135766	Protein	bFGF	Basic fibroblast growth factor;bFGF;FGF-2;FGF2;FGFB;Fibroblast growth factor 2;HBGF-2;Heparin-binding growth factor 2;basic fibroblast growth-factor;basic fibroblast-growth factor;basic fibroblast-growth-factor;basic-fibroblast growth factor;basic-fibroblast-growth-factor;bfgf-isoform;bfgf-type;factor basic fibroblast growth;factor of basic fibroblast growth;factor-basic fibroblast growth;fgf -2;…	SWISSPROT_AC:P09038;SWISSPROT_ID:FGF2_HUMAN;EMBL:AB451321;EMBL:AB451450;EMBL:AC021205;EMBL:AY820133;EMBL:CH471056;EMBL:EF506888;EMBL:J04513;EMBL:M17599;EMBL:M27968;EMBL:S47380;EMBL:S81809;EMBL:X04431;EMBL:X04432;EMBL:X04433;EMBL:Y13468;RefSeq:NP_001997.5;ProteinModelPortal:P09038;STRING:9606.ENSP00000264498;SWISSPROT_AC_OLD:A4LBB8;SWISSPROT_AC_OLD:O00527;SWISSPROT_AC_OLD:P78443;SWISSPROT_AC_OLD:Q…
659061	Prolactin -- bFGF	association	Pubmed 1995:12114648;Pubmed 1990:2105207;Pubmed 1998:9492073;Pubmed 1998:9605521;	<b>Basic Fibroblast Growth Factor</b> Expression by Two <b>Prolactin</b> and Thyrotropin-Producing Pituitary Adenomas.[Pubmed 1995:12114648];2) <b>bFGF</b> blocks the TRH-induced increase in <b>PRL</b>;[Pubmed 1990:2105207];Addition of forskolin, TRH, or <b>bFGF</b> increased the total photon count of fields of 20-100 cells by 2- to 4-fold consistent with previous data from transient expression a…	328109	Protein	Prolactin	PRL;Prolactin;gha-1;GHA1;prl-type;prolactin--an;prolactin-type;	SWISSPROT_AC:P01236;SWISSPROT_ID:PRL_HUMAN;EMBL:BC015850;EMBL:D00411;EMBL:M29386;EMBL:U75583;EMBL:V00566;EMBL:X00540;EMBL:X00541;EMBL:X00543;EMBL:X00544;EMBL:X54393;RefSeq:NP_000939.1;RefSeq:NP_001157030.1;ProteinModelPortal:P01236;STRING:9606.ENSP00000302150;SWISSPROT_AC_OLD:Q15199;SWISSPROT_AC_OLD:Q92996;SMR:P01236;GeneID:5617;KEGG:hsa:5617;PIR:A61402;PIR:A90998;eggNOG:ENOG410II74;eggNOG:ENOG41…	135766	Protein	bFGF	Basic fibroblast growth factor;bFGF;FGF-2;FGF2;FGFB;Fibroblast growth factor 2;HBGF-2;Heparin-binding growth factor 2;basic fibroblast growth-factor;basic fibroblast-growth factor;basic fibroblast-growth-factor;basic-fibroblast growth factor;basic-fibroblast-growth-factor;bfgf-isoform;bfgf-type;factor basic fibroblast growth;factor of basic fibroblast growth;factor-basic fibroblast growth;fgf -2;…	SWISSPROT_AC:P09038;SWISSPROT_ID:FGF2_HUMAN;EMBL:AB451321;EMBL:AB451450;EMBL:AC021205;EMBL:AY820133;EMBL:CH471056;EMBL:EF506888;EMBL:J04513;EMBL:M17599;EMBL:M27968;EMBL:S47380;EMBL:S81809;EMBL:X04431;EMBL:X04432;EMBL:X04433;EMBL:Y13468;RefSeq:NP_001997.5;ProteinModelPortal:P09038;STRING:9606.ENSP00000264498;SWISSPROT_AC_OLD:A4LBB8;SWISSPROT_AC_OLD:O00527;SWISSPROT_AC_OLD:P78443;SWISSPROT_AC_OLD:Q…
662678	IL-1 beta -- G-CSF	association	Pubmed 1993:7689076;Pubmed 2002:12005202;Pubmed 1995:8576941;Pubmed 2000:10870415;Pubmed 2000:11011119;Pubmed 1996:8562963;Pubmed 1992:1377084;Pubmed 1997:9168062;Pubmed 1997:9266919;Pubmed 1990:1690240;Pubmed 1990:2203522;Pubmed 2003:14696847;Pubmed 1998:9755100;Pubmed 1991:1713637;	The most noteworthy characteristics of the cell line are the many Ki-67-positive cells (86.3%) and that the cell line spontaneously secretes granulocyte colony-stimulating factor (G-CSF) and releases increased amounts of <b>G-CSF</b> in response to the stimulation of tumor necrosis factor, interleukin 1 alpha, and <b>interleukin 1 beta</b>.[Pubmed 1993:7689076];G-CSF influences monocyte functions…	197391	Protein	IL-1 beta	Catabolin;IL-1 beta;IL1B;IL1F2;Interleukin-1 beta;1 beta interleukin;1 beta-interleukin;1-beta interleukin;il - 1beta;il -1;il -1b;il -1beta;il 1;il 1 beta;il 1-beta;il 1b;il 1beta;il type i;il- 1;il- 1 beta;il- 1b;il- 1beta;il- i;il--1;il--1 beta;IL-1;il-1 -beta;il-1 b;il-1-b;il-1-type;il-1beta;il-i;il-i beta;il-ibeta;il-type 1;IL1-BETA;interleukin - 1 beta;interleukin -1 b;interleukin -1 beta;i…	SWISSPROT_AC:P01584;SWISSPROT_ID:IL1B_HUMAN;EMBL:AC079753;EMBL:AY137079;EMBL:BC008678;EMBL:BN000002;EMBL:BT007213;EMBL:CH471217;EMBL:CR407679;EMBL:K02770;EMBL:M15330;EMBL:M15840;EMBL:M54933;EMBL:X02532;EMBL:X04500;EMBL:X56087;RefSeq:NP_000567.1;ProteinModelPortal:P01584;STRING:9606.ENSP00000263341;SWISSPROT_AC_OLD:Q53X59;SWISSPROT_AC_OLD:Q53XX2;SWISSPROT_AC_OLD:Q7M4S7;SWISSPROT_AC_OLD:Q7RU01;SWIS…	82176	Protein	G-CSF	C17orf33;CSF3;Filgrastim;G-CSF;GCSF;Granulocyte colony-stimulating factor;Lenograstim;Pluripoietin;colony granulocyte stimulating factor;colony stimulating factor 3;colony stimulating factor the granulocyte;colony stimulating factor-3;colony-stimulating factor 3;colony-stimulating factor-3;CSF3OS;factor granulocyte colony stimulating;factor granulocyte colony-stimulating;factor granulocyte-colony…	SWISSPROT_AC:P09919;SWISSPROT_ID:CSF3_HUMAN;EMBL:AC090844;EMBL:AF388025;EMBL:CD013926;EMBL:M13008;EMBL:M17706;EMBL:X03438;EMBL:X03655;EMBL:X03656;RefSeq:NP_000750.1;RefSeq:NP_001171618.1;RefSeq:NP_757373.1;RefSeq:NP_757374.2;ProteinModelPortal:P09919;STRING:9606.ENSP00000225474;SWISSPROT_AC_OLD:A8MXR7;SMR:P09919;GeneID:1440;KEGG:hsa:1440;PIR:A24573;PIR:A25093;eggNOG:ENOG410IIM2;eggNOG:ENOG4111DA4…
664325	Insulin -- GCG	association	Pubmed:10392347;Pubmed:12917072;Pubmed:15027097;Pubmed:1926798;Pubmed 2006:16509909;Pubmed 2006:16530126;Pubmed 2006:16911010;Pubmed 2001:11683376;Pubmed 2001:11696277;Pubmed 2013:23765198;Pubmed 2013:23911175;Pubmed 2013:24351176;Pubmed 2004:15115830;Pubmed 2004:15161753;Pubmed 2004:15295695;Pubmed 2004:15473884;Pubmed 1994:7520401;Pubmed 1994:7851693;Pubmed 1994:8042763;Pubmed 1993:8201916;Pubm…	Human <b>insulin</b> induces a higher <b>glucagon</b> response to induced hypoglycemia in short normal children, compared to porcine insulin.[Pubmed:10392347];On multivariate analysis, the duration of the fast, baseline glucagon concentration, and male gender (but not age, body mass index, or concentrations of glucose and <b>insulin</b>) were correlated with end-of-fast <b>glucagon</b> concentrat…	200308	Protein	Insulin	INS;Insulin;an-ins;IDDM;iddm 1;iddm 2;iddm type 1;iddm-1;iddm-2;iddm-type;IDDM1;IDDM2;ILPR;ins-type;insulin--an;insulin-chain;insulin-type;IRDN;mody-x;MODY10;type-insulin;	SWISSPROT_AC:P01308;SWISSPROT_ID:INS_HUMAN;EMBL:AJ009655;EMBL:AY138590;EMBL:AY899304;EMBL:BC005255;EMBL:BT006808;EMBL:CH471158;EMBL:J00265;EMBL:L15440;EMBL:M10039;EMBL:V00565;EMBL:X70508;RefSeq:NP_000198.1;RefSeq:NP_001172026.1;RefSeq:NP_001172027.1;RefSeq:NP_001278826.1;ProteinModelPortal:P01308;STRING:9606.ENSP00000250971;SWISSPROT_AC_OLD:Q5EEX2;SMR:P01308;GeneID:3630;KEGG:hsa:3630;PIR:A93222;e…	160443	Protein	GCG	GCG;GLUC;Glucagon;GLP1;GLP2;GRPP;	SWISSPROT_AC:P01275;SWISSPROT_ID:GLUC_HUMAN;EMBL:AC007750;EMBL:BC005278;EMBL:BT006813;EMBL:J04040;EMBL:V01515;EMBL:X03991;RefSeq:NP_002045.1;ProteinModelPortal:P01275;STRING:9606.ENSP00000387662;SWISSPROT_AC_OLD:A6NN65;SWISSPROT_AC_OLD:Q53TP6;SMR:P01275;GeneID:2641;KEGG:hsa:2641;PIR:A24377;eggNOG:ENOG410IKZ8;eggNOG:ENOG4111VKC;UniGene:Hs.516494;UniGene:Hs.741174;GO:GO:0005102;GO:GO:0005179;GO:GO:…
664355	Insulin -- Glucagon	association	Pubmed:10392347;Pubmed:12917072;Pubmed:15027097;Pubmed:1926798;Pubmed 2006:16509909;Pubmed 2006:16530126;Pubmed 2006:16911010;Pubmed 2001:11683376;Pubmed 2001:11696277;Pubmed 2013:23765198;Pubmed 2013:23911175;Pubmed 2013:24351176;Pubmed 2004:15115830;Pubmed 2004:15161753;Pubmed 2004:15295695;Pubmed 2004:15473884;Pubmed 1994:7520401;Pubmed 1994:7851693;Pubmed 1993:8201916;Pubmed 1993:8215639;Pubm…	Human <b>insulin</b> induces a higher <b>glucagon</b> response to induced hypoglycemia in short normal children, compared to porcine insulin.[Pubmed:10392347];On multivariate analysis, the duration of the fast, baseline glucagon concentration, and male gender (but not age, body mass index, or concentrations of glucose and <b>insulin</b>) were correlated with end-of-fast <b>glucagon</b> concentrat…	200308	Protein	Insulin	INS;Insulin;an-ins;IDDM;iddm 1;iddm 2;iddm type 1;iddm-1;iddm-2;iddm-type;IDDM1;IDDM2;ILPR;ins-type;insulin--an;insulin-chain;insulin-type;IRDN;mody-x;MODY10;type-insulin;	SWISSPROT_AC:P01308;SWISSPROT_ID:INS_HUMAN;EMBL:AJ009655;EMBL:AY138590;EMBL:AY899304;EMBL:BC005255;EMBL:BT006808;EMBL:CH471158;EMBL:J00265;EMBL:L15440;EMBL:M10039;EMBL:V00565;EMBL:X70508;RefSeq:NP_000198.1;RefSeq:NP_001172026.1;RefSeq:NP_001172027.1;RefSeq:NP_001278826.1;ProteinModelPortal:P01308;STRING:9606.ENSP00000250971;SWISSPROT_AC_OLD:Q5EEX2;SMR:P01308;GeneID:3630;KEGG:hsa:3630;PIR:A93222;e…	160448	Protein	Glucagon	Glucagon;	TMP_SWISSPROT_AC:P01275_Glucagon;PARENT_SWISSPROT_AC:P01275;PARENT_SWISSPROT_ID:GLUC_HUMAN;
671795	Insulin receptor -- IGF-II	association	Pubmed 2006:16432169;Pubmed 2001:11739335;Pubmed 1994:7527339;Pubmed 2011:21285309;Pubmed 2011:21410323;Pubmed 2011:21524684;Pubmed 2011:21535266;Pubmed 2011:21913804;Pubmed 2011:22654833;Pubmed 1996:8641194;Pubmed 2009:19443570;Pubmed 1999:10229198;Pubmed 1990:2156441;	We have been hypothesizing that targeting IGF-II in addition to blocking its interaction with the IGF receptor type I (IGF-IR) would also allow to block that portion of the signal transduction through the <b>insulin receptor</b> that is due to its interaction with <b>IGF-II</b>.[Pubmed 2006:16432169];<b>Insulin receptor</b> mediates prenatal growth in response to <b>IGF-II</b> and postnatal metab…	200187	Protein	Insulin receptor	CD220 antigen;EC 2.7.10.1;INSR;Insulin receptor;IR;CD220;HHF5;insulin of receptor;insulin--receptor;insulin-receptor;insulin-type receptor;ir-type;receptor insulin;receptor of insulin;receptor of the insulin;receptor--insulin;receptor-insulin;type-ir;	SWISSPROT_AC:P06213;SWISSPROT_ID:INSR_HUMAN;EMBL:AB208861;EMBL:AC010311;EMBL:AC010526;EMBL:AC010606;EMBL:AC125387;EMBL:BC117172;EMBL:J03466;EMBL:J05043;EMBL:M10051;EMBL:M23100;EMBL:M24555;EMBL:M27195;EMBL:M27197;EMBL:M29929;EMBL:M29930;EMBL:M32823;EMBL:M32824;EMBL:M32825;EMBL:M32826;EMBL:M32827;EMBL:M32828;EMBL:M32829;EMBL:M32830;EMBL:M32831;EMBL:M32832;EMBL:M32833;EMBL:M32834;EMBL:M32835;EMBL:M3…	196390	Protein	IGF-II	IGF-II;IGF2;Insulin-like growth factor II;Somatomedin-A;T3M-11-derived growth factor;C11orf43;factor 2 insulin-like growth;GRDF;growth factor 2 insulin-like;insulin growth like factor ii;insulin like growth factor 2;insulin like growth factor ii;insulin like growth factor-2;insulin like-growth factor ii;insulin- like growth factor ii;insulin-like growth factor -2;insulin-like growth factor type 2…	SWISSPROT_AC:P01344;SWISSPROT_ID:IGF2_HUMAN;EMBL:AC132217;EMBL:AF217977;EMBL:AF517226;EMBL:AK126688;EMBL:BC000531;EMBL:BT007013;EMBL:CH471158;EMBL:DQ104203;EMBL:HM481219;EMBL:J03242;EMBL:M17426;EMBL:M17863;EMBL:M22373;EMBL:M29645;EMBL:S77035;EMBL:X00910;EMBL:X03425;EMBL:X03426;EMBL:X03427;EMBL:X03562;EMBL:X06159;EMBL:X06160;EMBL:X06161;EMBL:X07868;RefSeq:NP_000603.1;RefSeq:NP_001007140.2;RefSeq:N…
671846	Insulin receptor -- Insulin-like growth factor II	association	Pubmed 1994:7527339;Pubmed 2011:21913804;Pubmed 1996:8641194;Pubmed 1990:2156441;	We also discuss the interaction modes of <b>insulin-like growth factor II</b> with the <b>insulin receptor</b> and the type 1 insulin-like growth factor receptor.[Pubmed 1994:7527339];Since <b>IGF-II</b> activates the <b>insulin receptor</b> (INSR), we propose that the INSR signaling is also activated in this system.[Pubmed 2011:21913804];<b>IGF-II</b> peptide binds weakly to the <b>insulin recep…	200187	Protein	Insulin receptor	CD220 antigen;EC 2.7.10.1;INSR;Insulin receptor;IR;CD220;HHF5;insulin of receptor;insulin--receptor;insulin-receptor;insulin-type receptor;ir-type;receptor insulin;receptor of insulin;receptor of the insulin;receptor--insulin;receptor-insulin;type-ir;	SWISSPROT_AC:P06213;SWISSPROT_ID:INSR_HUMAN;EMBL:AB208861;EMBL:AC010311;EMBL:AC010526;EMBL:AC010606;EMBL:AC125387;EMBL:BC117172;EMBL:J03466;EMBL:J05043;EMBL:M10051;EMBL:M23100;EMBL:M24555;EMBL:M27195;EMBL:M27197;EMBL:M29929;EMBL:M29930;EMBL:M32823;EMBL:M32824;EMBL:M32825;EMBL:M32826;EMBL:M32827;EMBL:M32828;EMBL:M32829;EMBL:M32830;EMBL:M32831;EMBL:M32832;EMBL:M32833;EMBL:M32834;EMBL:M32835;EMBL:M3…	196391	Protein	Insulin-like growth factor II	Insulin-like growth factor II;	TMP_SWISSPROT_AC:P01344_Insulin-like growth factor II;PARENT_SWISSPROT_AC:P01344;PARENT_SWISSPROT_ID:IGF2_HUMAN;
672430	PPY -- Beta-endorphin	association	Pubmed 1990:2141813;	A significantly negative correlation (P less than 0.001) between the levels of BE and BO, and between those of <b>BE</b> and <b>PP</b>, was found in healthy subjects.[Pubmed 1990:2141813];	298639	Protein	PPY	Obinepitide;PAHO;Pancreatic polypeptide;Pancreatic prohormone;PNP;PP;PPY;pancreatic-polypeptide;pnp-type;polypeptide of pancreatic;ppy-type;	SWISSPROT_AC:P01298;SWISSPROT_ID:PAHO_HUMAN;EMBL:AC007993;EMBL:BC032225;EMBL:BC040033;EMBL:BP385720;EMBL:M11726;EMBL:M15788;EMBL:X00491;RefSeq:NP_002713.1;ProteinModelPortal:P01298;STRING:9606.ENSP00000225992;SMR:P01298;GeneID:5539;KEGG:hsa:5539;PIR:A92498;eggNOG:ENOG410J7V9;eggNOG:ENOG41115N2;UniGene:Hs.558368;UniGene:Hs.744427;GO:GO:0001664;GO:GO:0005102;GO:GO:0005179;GO:GO:0005184;GO:GO:000557…	75863	Protein	Beta-endorphin	Beta-endorphin;b endorphin;b-endorphin;beta -endorphin;beta endorphin;betaendorphin;ofbeta-endorphin;	TMP_SWISSPROT_AC:P01189_Beta-endorphin;PARENT_SWISSPROT_AC:P01189;PARENT_SWISSPROT_ID:COLI_HUMAN;
672442	PRL -- IGF-I	association	Pubmed 1994:7525124;Pubmed 1994:7988440;Pubmed 1993:8344196;Pubmed 1996:9076348;Pubmed 1992:1640199;Pubmed 1999:10396029;Pubmed 1990:2141483;	PRL cosecretion was increased in 3/5 somatotrophinomas compared to control (20, 30 and 37%, P &lt; 0.05), with tumours responding to IGF-I being associated with lower basal serum and in-vitro <b>PRL</b> levels than those tumours unaffected by <b>IGF-I</b>.[Pubmed 1994:7525124];Exposure of cultured anterior pituitary cells to <b>IGF-I</b> (2.6 nM) for 3 h caused a significant decrease in both VIP …	302923	Protein	PRL	Homeobox protein PBX1;Homeobox protein PRL;PBX1;Pre-B-cell leukemia transcription factor 1;PRL;PBX homeobox 1;pre b cell leukemia transcription factor 1;pre b-cell leukemia transcription factor 1;pre-b cell leukemia transcription factor 1;pre-b-cell leukemia transcription factor-1;prl-type;	SWISSPROT_AC:P40424;SWISSPROT_ID:PBX1_HUMAN;EMBL:AF313396;EMBL:AF313397;EMBL:AF313398;EMBL:AF313399;EMBL:AF313400;EMBL:AF313401;EMBL:AF313402;EMBL:AF313403;EMBL:AF313404;EMBL:AK299673;EMBL:AL357568;EMBL:AL359255;EMBL:AL390119;EMBL:AL391001;EMBL:BC101578;EMBL:M31522;EMBL:M86546;RefSeq:NP_001191892.1;RefSeq:NP_002576.1;RefSeq:XP_005245286.1;ProteinModelPortal:P40424;STRING:9606.ENSP00000405890;SWIS…	196367	Protein	IGF-I	IBP1;IGF-I;IGF1;Insulin-like growth factor I;Mechano growth factor;MGF;Somatomedin-C;factor 1-insulin-like growth;factor i-insulin-like growth;factor-1-insulin-like growth;growth factor 1-insulin-like;growth factor i-insulin-like;growth factor-1-insulin-like;IGFI;insulin - like growth factor 1;insulin growth like factor 1;insulin growth like factor-i;insulin growth-like factor 1;insulin like grow…	SWISSPROT_AC:P05019;SWISSPROT_ID:IGF1_HUMAN;EMBL:AC010202;EMBL:AC068648;EMBL:AY260957;EMBL:BC148266;EMBL:CH471054;EMBL:M11568;EMBL:M12659;EMBL:M14153;EMBL:M14154;EMBL:M14155;EMBL:M14156;EMBL:M27544;EMBL:M37484;EMBL:X00173;EMBL:X03420;EMBL:X03421;EMBL:X03422;EMBL:X03563;EMBL:X56773;EMBL:X56774;EMBL:X57025;RefSeq:NP_000609.1;RefSeq:NP_001104754.1;RefSeq:NP_001104755.1;ProteinModelPortal:P05019;STRI…
672490	Prolactin -- IGF-I	association	Pubmed 2006:16621908;Pubmed 1994:7525124;Pubmed 1994:7988440;Pubmed 1993:8344196;Pubmed 1995:7787324;Pubmed 2008:18403642;Pubmed 1996:8550769;Pubmed 1996:9076348;Pubmed 2010:19923782;Pubmed 2010:20198387;Pubmed 1992:1360928;Pubmed 1992:1640199;Pubmed 1999:10396029;Pubmed 1999:10411234;Pubmed 1990:2141483;Pubmed 1998:9700676;Pubmed 1998:9715967;Pubmed 1991:1891468;Pubmed 1991:1940547;	alternatively, it remains plausible that circulating <b>prolactin</b> contributes to <b>IGF-I</b> release in the absence of GH, possibly through a signal transducer and activator of transcription 5 (STAT5) pathway.[Pubmed 2006:16621908];The purpose of this study was to evaluate a potential contribution of <b>prolactin</b> to <b>IGF-I</b> status in severely GHD adults.[Pubmed 2006:16621908];PRL co…	328109	Protein	Prolactin	PRL;Prolactin;gha-1;GHA1;prl-type;prolactin--an;prolactin-type;	SWISSPROT_AC:P01236;SWISSPROT_ID:PRL_HUMAN;EMBL:BC015850;EMBL:D00411;EMBL:M29386;EMBL:U75583;EMBL:V00566;EMBL:X00540;EMBL:X00541;EMBL:X00543;EMBL:X00544;EMBL:X54393;RefSeq:NP_000939.1;RefSeq:NP_001157030.1;ProteinModelPortal:P01236;STRING:9606.ENSP00000302150;SWISSPROT_AC_OLD:Q15199;SWISSPROT_AC_OLD:Q92996;SMR:P01236;GeneID:5617;KEGG:hsa:5617;PIR:A61402;PIR:A90998;eggNOG:ENOG410II74;eggNOG:ENOG41…	196367	Protein	IGF-I	IBP1;IGF-I;IGF1;Insulin-like growth factor I;Mechano growth factor;MGF;Somatomedin-C;factor 1-insulin-like growth;factor i-insulin-like growth;factor-1-insulin-like growth;growth factor 1-insulin-like;growth factor i-insulin-like;growth factor-1-insulin-like;IGFI;insulin - like growth factor 1;insulin growth like factor 1;insulin growth like factor-i;insulin growth-like factor 1;insulin like grow…	SWISSPROT_AC:P05019;SWISSPROT_ID:IGF1_HUMAN;EMBL:AC010202;EMBL:AC068648;EMBL:AY260957;EMBL:BC148266;EMBL:CH471054;EMBL:M11568;EMBL:M12659;EMBL:M14153;EMBL:M14154;EMBL:M14155;EMBL:M14156;EMBL:M27544;EMBL:M37484;EMBL:X00173;EMBL:X03420;EMBL:X03421;EMBL:X03422;EMBL:X03563;EMBL:X56773;EMBL:X56774;EMBL:X57025;RefSeq:NP_000609.1;RefSeq:NP_001104754.1;RefSeq:NP_001104755.1;ProteinModelPortal:P05019;STRI…
672580	Prolactin -- Ang II	association	Pubmed 2004:15047024;Pubmed 1994:8141287;Pubmed 1994:8145894;Pubmed 2002:12084387;Pubmed 2000:11810480;Pubmed 1992:1407372;Pubmed 1997:9152965;Pubmed 1990:2139185;Pubmed 1990:2185645;Pubmed 1990:2234477;Pubmed 1991:1758581;Pubmed 1991:1902061;	Angiotensin II (<b>Ang II</b>) is a peptide that exerts an inhibitory effect upon pituitary <b>prolactin</b> (PRL) release through the hypothalamic arcuate nucleus (ARC).[Pubmed 2004:15047024];Effects of LHRH and <b>ANG II</b> on <b>prolactin</b> stimulation are mediated by hypophysial AT1 receptor subtype.[Pubmed 1994:8141287];In adenohypophysial cells dispersed in vitro <b>ANG II</b> (10(-8) M)…	328109	Protein	Prolactin	PRL;Prolactin;gha-1;GHA1;prl-type;prolactin--an;prolactin-type;	SWISSPROT_AC:P01236;SWISSPROT_ID:PRL_HUMAN;EMBL:BC015850;EMBL:D00411;EMBL:M29386;EMBL:U75583;EMBL:V00566;EMBL:X00540;EMBL:X00541;EMBL:X00543;EMBL:X00544;EMBL:X54393;RefSeq:NP_000939.1;RefSeq:NP_001157030.1;ProteinModelPortal:P01236;STRING:9606.ENSP00000302150;SWISSPROT_AC_OLD:Q15199;SWISSPROT_AC_OLD:Q92996;SMR:P01236;GeneID:5617;KEGG:hsa:5617;PIR:A61402;PIR:A90998;eggNOG:ENOG410II74;eggNOG:ENOG41…	17470	Protein	Ang II	Ang II;Angiotensin 1-8;Angiotensin II;Angiotensin-2;ang -2;ang 2;ang ii-type;ang type 2;ang type-2;ang- 2;ang- ii;ang-ii;	TMP_SWISSPROT_AC:P01019_Ang II;PARENT_SWISSPROT_AC:P01019;PARENT_SWISSPROT_ID:ANGT_HUMAN;
674566	Somatostatin -- ACTG2	association	Pubmed 2008:18221833;Pubmed 2007:17893252;Pubmed 1990:1973178;Pubmed 1998:9705579;Pubmed 2005:16380696;	Sst(2) and sst(5) seem the predominantly expressed sst in corticotroph adenoma cells and targeting both these receptors with a new generation of multiligand <b>SS</b> analogs showed promising effects in terms of lowering <b>ACTH</b> release and urinary free cortisol (UFC) levels in patients with Cushing's disease.[Pubmed 2008:18221833];Both <b>SS</b> and CST decreased <b>ACTH</b>, although statis…	453271	Protein	Somatostatin	Growth hormone release-inhibiting factor;SMS;Somatostatin;SST;growth hormone release inhibiting factor;sms-type;SMST;somatostatin-type;sst-subtype;	SWISSPROT_AC:P61278;SWISSPROT_ID:SMS_HUMAN;EMBL:AK312177;EMBL:BC032625;EMBL:CH471052;EMBL:J00306;RefSeq:NP_001039.1;ProteinModelPortal:P61278;STRING:9606.ENSP00000287641;SWISSPROT_AC_OLD:B2R5G3;SWISSPROT_AC_OLD:P01166;SMR:P61278;GeneID:6750;KEGG:hsa:6750;PIR:A43614;eggNOG:ENOG410IXQ5;eggNOG:ENOG4111WUI;UniGene:Hs.12409;GO:GO:0005179;GO:GO:0005576;GO:GO:0005615;GO:GO:0006972;GO:GO:0007166;GO:GO:00…	9386	Protein	ACTG2	ACTA3;ACTG2;ACTH;Actin, gamma-enteric smooth muscle;ACTL3;ACTSG;Alpha-actin-3;Gamma-2-actin;Smooth muscle gamma-actin;ACT;ACTE;actin gamma 2;actin gamma2;actin, gamma 2, smooth muscle, enteric;actin-gamma2;gamma 2 actin;gamma-2 actin;muscle actin, gamma-enteric smooth;smooth muscle actin, gamma-enteric;smooth muscle gamma actin;smooth muscle-gamma-actin;smooth-muscle gamma-actin;VSCM;	SWISSPROT_AC:P63267;SWISSPROT_ID:ACTH_HUMAN;EMBL:AC073046;EMBL:AK304523;EMBL:AK312955;EMBL:BC012617;EMBL:BC094877;EMBL:CH471053;EMBL:CR536515;EMBL:CR541794;EMBL:D00654;EMBL:X16940;RefSeq:NP_001186822.1;RefSeq:NP_001606.1;ProteinModelPortal:P63267;STRING:9606.ENSP00000295137;SWISSPROT_AC_OLD:B2R7E7;SWISSPROT_AC_OLD:B4E315;SWISSPROT_AC_OLD:D6W5H8;SWISSPROT_AC_OLD:E9PG30;SWISSPROT_AC_OLD:P12718;SWIS…
674578	Adrenocorticotropic hormone -- ACTG2	association	Pubmed 1994:7535623;Pubmed 2008:18092151;Pubmed 1990:1973178;	Serum gamma-globulins from patients 1 and 4 attenuated <b>corticotropin</b> releasing hormone-induced <b>ACTH</b> release in monolayer cultured rat anterior pituitary cells.[Pubmed 1994:7535623];Serial serum cortisol and 11beta-deoxycortisol samples were taken at baseline and 60 min after <b>corticotropin</b> stimulation test (250 microg 1-24 <b>ACTH</b>) at 12, 24, 48, and 72 h after etomidate a…	75860	Protein	Adrenocorticotropic hormone	ACTH;Adrenocorticotropic hormone;Corticotropin;adrenocorticotropic hormone--an;adrenocorticotropic-hormone;hormone adrenocorticotropic;hormone-adrenocorticotropic;	TMP_SWISSPROT_AC:P01189_ACTH;PARENT_SWISSPROT_AC:P01189;PARENT_SWISSPROT_ID:COLI_HUMAN;	9386	Protein	ACTG2	ACTA3;ACTG2;ACTH;Actin, gamma-enteric smooth muscle;ACTL3;ACTSG;Alpha-actin-3;Gamma-2-actin;Smooth muscle gamma-actin;ACT;ACTE;actin gamma 2;actin gamma2;actin, gamma 2, smooth muscle, enteric;actin-gamma2;gamma 2 actin;gamma-2 actin;muscle actin, gamma-enteric smooth;smooth muscle actin, gamma-enteric;smooth muscle gamma actin;smooth muscle-gamma-actin;smooth-muscle gamma-actin;VSCM;	SWISSPROT_AC:P63267;SWISSPROT_ID:ACTH_HUMAN;EMBL:AC073046;EMBL:AK304523;EMBL:AK312955;EMBL:BC012617;EMBL:BC094877;EMBL:CH471053;EMBL:CR536515;EMBL:CR541794;EMBL:D00654;EMBL:X16940;RefSeq:NP_001186822.1;RefSeq:NP_001606.1;ProteinModelPortal:P63267;STRING:9606.ENSP00000295137;SWISSPROT_AC_OLD:B2R7E7;SWISSPROT_AC_OLD:B4E315;SWISSPROT_AC_OLD:D6W5H8;SWISSPROT_AC_OLD:E9PG30;SWISSPROT_AC_OLD:P12718;SWIS…
674586	Somatostatin -- POMC	association	Pubmed 2008:18221833;Pubmed 2007:17893252;Pubmed 1990:1973178;Pubmed 1998:9705579;Pubmed 2005:16380696;	Sst(2) and sst(5) seem the predominantly expressed sst in corticotroph adenoma cells and targeting both these receptors with a new generation of multiligand <b>SS</b> analogs showed promising effects in terms of lowering <b>ACTH</b> release and urinary free cortisol (UFC) levels in patients with Cushing's disease.[Pubmed 2008:18221833];Both <b>SS</b> and CST decreased <b>ACTH</b>, although statis…	453271	Protein	Somatostatin	Growth hormone release-inhibiting factor;SMS;Somatostatin;SST;growth hormone release inhibiting factor;sms-type;SMST;somatostatin-type;sst-subtype;	SWISSPROT_AC:P61278;SWISSPROT_ID:SMS_HUMAN;EMBL:AK312177;EMBL:BC032625;EMBL:CH471052;EMBL:J00306;RefSeq:NP_001039.1;ProteinModelPortal:P61278;STRING:9606.ENSP00000287641;SWISSPROT_AC_OLD:B2R5G3;SWISSPROT_AC_OLD:P01166;SMR:P61278;GeneID:6750;KEGG:hsa:6750;PIR:A43614;eggNOG:ENOG410IXQ5;eggNOG:ENOG4111WUI;UniGene:Hs.12409;GO:GO:0005179;GO:GO:0005576;GO:GO:0005615;GO:GO:0006972;GO:GO:0007166;GO:GO:00…	75856	Protein	POMC	COLI;Corticotropin-lipotropin;POMC;Pro-opiomelanocortin;ACTH;CLIP;clip-type;LPH;MSH;msh-isoform;NPP;npp-type;POC;pro opiomelanocortin;pro- opiomelanocortin;proopiomelanocortin;	SWISSPROT_AC:P01189;SWISSPROT_ID:COLI_HUMAN;EMBL:AC012457;EMBL:BC065832;EMBL:CH471053;EMBL:J00291;EMBL:J00292;EMBL:M25896;EMBL:M38297;EMBL:V01510;RefSeq:NP_000930.1;RefSeq:NP_001030333.1;RefSeq:NP_001306133.1;RefSeq:NP_001306134.1;ProteinModelPortal:P01189;STRING:9606.ENSP00000264708;SWISSPROT_AC_OLD:P78442;SWISSPROT_AC_OLD:Q53T23;SWISSPROT_AC_OLD:Q9UD39;SWISSPROT_AC_OLD:Q9UD40;SMR:P01189;GeneID:…
674598	Adrenocorticotropic hormone -- POMC	association	Pubmed:23539007;Pubmed:9331506;Pubmed 2001:11762358;Pubmed 2013:23467251;Pubmed 2013:23685641;Pubmed 1994:7535623;Pubmed 1994:7805649;Pubmed 1993:8327371;Pubmed 2012:26105266;Pubmed 2008:18092151;Pubmed 2000:11148335;Pubmed 2000:25905340;Pubmed 2011:21525729;Pubmed 2010:20230329;Pubmed 1990:1973178;Pubmed 2003:12750844;Pubmed 1991:1652436;Pubmed 1991:1846003;	We focused on melanocyte-keratinocyte interaction, activation of melanocortin type 1 receptor (MC1-R) by peptides (melanocyte-stimulating hormone and <b>adrenocorticotropic hormone</b>) resulting from <b>proopiomelanocortin</b> (POMC) cleavage, and mechanisms of ultraviolet-induced skin pigmentation.[Pubmed:23539007];Peptide permeation through the capsules was assessed by measuring the concentrat…	75860	Protein	Adrenocorticotropic hormone	ACTH;Adrenocorticotropic hormone;Corticotropin;adrenocorticotropic hormone--an;adrenocorticotropic-hormone;hormone adrenocorticotropic;hormone-adrenocorticotropic;	TMP_SWISSPROT_AC:P01189_ACTH;PARENT_SWISSPROT_AC:P01189;PARENT_SWISSPROT_ID:COLI_HUMAN;	75856	Protein	POMC	COLI;Corticotropin-lipotropin;POMC;Pro-opiomelanocortin;ACTH;CLIP;clip-type;LPH;MSH;msh-isoform;NPP;npp-type;POC;pro opiomelanocortin;pro- opiomelanocortin;proopiomelanocortin;	SWISSPROT_AC:P01189;SWISSPROT_ID:COLI_HUMAN;EMBL:AC012457;EMBL:BC065832;EMBL:CH471053;EMBL:J00291;EMBL:J00292;EMBL:M25896;EMBL:M38297;EMBL:V01510;RefSeq:NP_000930.1;RefSeq:NP_001030333.1;RefSeq:NP_001306133.1;RefSeq:NP_001306134.1;ProteinModelPortal:P01189;STRING:9606.ENSP00000264708;SWISSPROT_AC_OLD:P78442;SWISSPROT_AC_OLD:Q53T23;SWISSPROT_AC_OLD:Q9UD39;SWISSPROT_AC_OLD:Q9UD40;SMR:P01189;GeneID:…
674646	Somatostatin -- Adrenocorticotropic hormone	association	Pubmed 2008:18221833;Pubmed 2007:17893252;Pubmed 2010:20438803;Pubmed 1990:1973178;Pubmed 1990:1983217;Pubmed 1998:9705579;Pubmed 2005:16380696;	Sst(2) and sst(5) seem the predominantly expressed sst in corticotroph adenoma cells and targeting both these receptors with a new generation of multiligand <b>SS</b> analogs showed promising effects in terms of lowering <b>ACTH</b> release and urinary free cortisol (UFC) levels in patients with Cushing's disease.[Pubmed 2008:18221833];Both <b>SS</b> and CST decreased <b>ACTH</b>, although statis…	453271	Protein	Somatostatin	Growth hormone release-inhibiting factor;SMS;Somatostatin;SST;growth hormone release inhibiting factor;sms-type;SMST;somatostatin-type;sst-subtype;	SWISSPROT_AC:P61278;SWISSPROT_ID:SMS_HUMAN;EMBL:AK312177;EMBL:BC032625;EMBL:CH471052;EMBL:J00306;RefSeq:NP_001039.1;ProteinModelPortal:P61278;STRING:9606.ENSP00000287641;SWISSPROT_AC_OLD:B2R5G3;SWISSPROT_AC_OLD:P01166;SMR:P61278;GeneID:6750;KEGG:hsa:6750;PIR:A43614;eggNOG:ENOG410IXQ5;eggNOG:ENOG4111WUI;UniGene:Hs.12409;GO:GO:0005179;GO:GO:0005576;GO:GO:0005615;GO:GO:0006972;GO:GO:0007166;GO:GO:00…	75860	Protein	Adrenocorticotropic hormone	ACTH;Adrenocorticotropic hormone;Corticotropin;adrenocorticotropic hormone--an;adrenocorticotropic-hormone;hormone adrenocorticotropic;hormone-adrenocorticotropic;	TMP_SWISSPROT_AC:P01189_ACTH;PARENT_SWISSPROT_AC:P01189;PARENT_SWISSPROT_ID:COLI_HUMAN;
674756	SCT -- Prolactin	association	Pubmed 1990:1970210;Pubmed 1991:1672662;	A significant negative correlation (p less than 0.007, r = -0.2764) existed between serum <b>prolactin</b> and plasma <b>secretin</b> concentrations at steady-state conditions.[Pubmed 1990:1970210];The effects of <b>secretin</b> on <b>prolactin</b>, estradiol, vasoactive intestinal polypeptide, and somatostatin levels in women.[Pubmed 1990:1970210];The results suggest a dose-related inhibitory ef…	446929	Protein	SCT	SCT;SECR;Secretin;secretin-type;	SWISSPROT_AC:P09683;SWISSPROT_ID:SECR_HUMAN;EMBL:AF244355;RefSeq:NP_068739.1;ProteinModelPortal:P09683;STRING:9606.ENSP00000176195;SMR:P09683;GeneID:6343;KEGG:hsa:6343;eggNOG:ENOG410JG0Y;eggNOG:ENOG4111AMM;UniGene:Hs.632324;GO:GO:0005179;GO:GO:0005576;GO:GO:0005615;GO:GO:0007420;GO:GO:0030157;GO:GO:0030819;GO:GO:0048566;GO:GO:0090187;GO:GO:0090274;GO:GO:1903640;HOGENOM:HOG000133017;OrthoDB:EOG091…	328109	Protein	Prolactin	PRL;Prolactin;gha-1;GHA1;prl-type;prolactin--an;prolactin-type;	SWISSPROT_AC:P01236;SWISSPROT_ID:PRL_HUMAN;EMBL:BC015850;EMBL:D00411;EMBL:M29386;EMBL:U75583;EMBL:V00566;EMBL:X00540;EMBL:X00541;EMBL:X00543;EMBL:X00544;EMBL:X54393;RefSeq:NP_000939.1;RefSeq:NP_001157030.1;ProteinModelPortal:P01236;STRING:9606.ENSP00000302150;SWISSPROT_AC_OLD:Q15199;SWISSPROT_AC_OLD:Q92996;SMR:P01236;GeneID:5617;KEGG:hsa:5617;PIR:A61402;PIR:A90998;eggNOG:ENOG410II74;eggNOG:ENOG41…
689216	GCG -- Beta-endorphin	association	Pubmed:2098658;Pubmed 1991:2003375;	We have investigated the responses of plasma glucose, insulin, C-peptide and <b>glucagon</b> to an infusion of human <b>beta-endorphin</b> in formerly obese subjects who had obtained by dieting the normalization of body weight and in lean controls.[Pubmed:2098658];The responses of plasma glucose, insulin, C-peptide and <b>glucagon</b> to an infusion of human <b>beta-endorphin</b> (0.5 mg/h) were …	160443	Protein	GCG	GCG;GLUC;Glucagon;GLP1;GLP2;GRPP;	SWISSPROT_AC:P01275;SWISSPROT_ID:GLUC_HUMAN;EMBL:AC007750;EMBL:BC005278;EMBL:BT006813;EMBL:J04040;EMBL:V01515;EMBL:X03991;RefSeq:NP_002045.1;ProteinModelPortal:P01275;STRING:9606.ENSP00000387662;SWISSPROT_AC_OLD:A6NN65;SWISSPROT_AC_OLD:Q53TP6;SMR:P01275;GeneID:2641;KEGG:hsa:2641;PIR:A24377;eggNOG:ENOG410IKZ8;eggNOG:ENOG4111VKC;UniGene:Hs.516494;UniGene:Hs.741174;GO:GO:0005102;GO:GO:0005179;GO:GO:…	75863	Protein	Beta-endorphin	Beta-endorphin;b endorphin;b-endorphin;beta -endorphin;beta endorphin;betaendorphin;ofbeta-endorphin;	TMP_SWISSPROT_AC:P01189_Beta-endorphin;PARENT_SWISSPROT_AC:P01189;PARENT_SWISSPROT_ID:COLI_HUMAN;
689233	Glucagon -- Beta-endorphin	association	Pubmed:2098658;Pubmed 1991:2003375;	We have investigated the responses of plasma glucose, insulin, C-peptide and <b>glucagon</b> to an infusion of human <b>beta-endorphin</b> in formerly obese subjects who had obtained by dieting the normalization of body weight and in lean controls.[Pubmed:2098658];The responses of plasma glucose, insulin, C-peptide and <b>glucagon</b> to an infusion of human <b>beta-endorphin</b> (0.5 mg/h) were …	160448	Protein	Glucagon	Glucagon;	TMP_SWISSPROT_AC:P01275_Glucagon;PARENT_SWISSPROT_AC:P01275;PARENT_SWISSPROT_ID:GLUC_HUMAN;	75863	Protein	Beta-endorphin	Beta-endorphin;b endorphin;b-endorphin;beta -endorphin;beta endorphin;betaendorphin;ofbeta-endorphin;	TMP_SWISSPROT_AC:P01189_Beta-endorphin;PARENT_SWISSPROT_AC:P01189;PARENT_SWISSPROT_ID:COLI_HUMAN;
689614	Somatostatin -- ALBU	association	Pubmed 1990:1971003;	Steers were actively immunized at 81 days of age against human serum albumin (hSA; controls) or <b>hSA</b> conjugated to either <b>somatostatin</b> (SRIF) or growth hormone-releasing factor (GRF).[Pubmed 1990:1971003];	453271	Protein	Somatostatin	Growth hormone release-inhibiting factor;SMS;Somatostatin;SST;growth hormone release inhibiting factor;sms-type;SMST;somatostatin-type;sst-subtype;	SWISSPROT_AC:P61278;SWISSPROT_ID:SMS_HUMAN;EMBL:AK312177;EMBL:BC032625;EMBL:CH471052;EMBL:J00306;RefSeq:NP_001039.1;ProteinModelPortal:P61278;STRING:9606.ENSP00000287641;SWISSPROT_AC_OLD:B2R5G3;SWISSPROT_AC_OLD:P01166;SMR:P61278;GeneID:6750;KEGG:hsa:6750;PIR:A43614;eggNOG:ENOG410IXQ5;eggNOG:ENOG4111WUI;UniGene:Hs.12409;GO:GO:0005179;GO:GO:0005576;GO:GO:0005615;GO:GO:0006972;GO:GO:0007166;GO:GO:00…	14021	Protein	ALBU	ALB;ALBU;Serum albumin;albumin;hs a;hs-a;HSA;hsalpha;PRO0883;PRO0903;PRO1341;	SWISSPROT_AC:P02768;SWISSPROT_ID:ALBU_HUMAN;EMBL:A06977;EMBL:AC108157;EMBL:AF116645;EMBL:AF118090;EMBL:AF119840;EMBL:AF119890;EMBL:AF130077;EMBL:AF190168;EMBL:AF542069;EMBL:AH002596;EMBL:AY358313;EMBL:AY544124;EMBL:AY550967;EMBL:AY728024;EMBL:BC014308;EMBL:BC034023;EMBL:BC035969;EMBL:BC036003;EMBL:BC041789;EMBL:CH471057;EMBL:CR749331;EMBL:DQ986150;EMBL:EF649953;EMBL:M12523;EMBL:U22961;EMBL:V00494…
694726	IGF-I -- bFGF	association	Pubmed 2004:15468792;Pubmed 1994:7779409;Pubmed 1993:8473412;Pubmed 2008:18341390;Pubmed 2007:17724016;Pubmed 2007:24149333;Pubmed 1990:2113875;	<b>IGF-1</b> together with <b>bFGF</b> and TGFbeta2 promote cartilage tissue engineering, increase type II collagen expression and enhance the histological features of engineered cartilage.[Pubmed 2004:15468792];The regulation roles of <b>insulin-like growth factor-1</b> (IGF-1) with <b>basic fibroblast growth factor</b> (bFGF) and transforming growth factor beta 2 (TGFbeta2) in human nasal septu…	196367	Protein	IGF-I	IBP1;IGF-I;IGF1;Insulin-like growth factor I;Mechano growth factor;MGF;Somatomedin-C;factor 1-insulin-like growth;factor i-insulin-like growth;factor-1-insulin-like growth;growth factor 1-insulin-like;growth factor i-insulin-like;growth factor-1-insulin-like;IGFI;insulin - like growth factor 1;insulin growth like factor 1;insulin growth like factor-i;insulin growth-like factor 1;insulin like grow…	SWISSPROT_AC:P05019;SWISSPROT_ID:IGF1_HUMAN;EMBL:AC010202;EMBL:AC068648;EMBL:AY260957;EMBL:BC148266;EMBL:CH471054;EMBL:M11568;EMBL:M12659;EMBL:M14153;EMBL:M14154;EMBL:M14155;EMBL:M14156;EMBL:M27544;EMBL:M37484;EMBL:X00173;EMBL:X03420;EMBL:X03421;EMBL:X03422;EMBL:X03563;EMBL:X56773;EMBL:X56774;EMBL:X57025;RefSeq:NP_000609.1;RefSeq:NP_001104754.1;RefSeq:NP_001104755.1;ProteinModelPortal:P05019;STRI…	135766	Protein	bFGF	Basic fibroblast growth factor;bFGF;FGF-2;FGF2;FGFB;Fibroblast growth factor 2;HBGF-2;Heparin-binding growth factor 2;basic fibroblast growth-factor;basic fibroblast-growth factor;basic fibroblast-growth-factor;basic-fibroblast growth factor;basic-fibroblast-growth-factor;bfgf-isoform;bfgf-type;factor basic fibroblast growth;factor of basic fibroblast growth;factor-basic fibroblast growth;fgf -2;…	SWISSPROT_AC:P09038;SWISSPROT_ID:FGF2_HUMAN;EMBL:AB451321;EMBL:AB451450;EMBL:AC021205;EMBL:AY820133;EMBL:CH471056;EMBL:EF506888;EMBL:J04513;EMBL:M17599;EMBL:M27968;EMBL:S47380;EMBL:S81809;EMBL:X04431;EMBL:X04432;EMBL:X04433;EMBL:Y13468;RefSeq:NP_001997.5;ProteinModelPortal:P09038;STRING:9606.ENSP00000264498;SWISSPROT_AC_OLD:A4LBB8;SWISSPROT_AC_OLD:O00527;SWISSPROT_AC_OLD:P78443;SWISSPROT_AC_OLD:Q…
696798	GCG -- GLP-1 receptor	association	Pubmed:2376237;Pubmed 2013:23248172;Pubmed 2011:21430088;Pubmed 2010:20816021;Pubmed 1998:9479010;	This observation is consistent with the fact that in normal subjects the total change in IR GLP-1 was significantly correlated with both the total change of gut glucagon as well as that of pancreatic glucagon, but in diabetics the total change of <b>GLP-1</b> only correlated to that of gut <b>glucagon</b>.[Pubmed:2376237];Glucagon infusion was accompanied by a rise in plasma glucose levels, but a…	160443	Protein	GCG	GCG;GLUC;Glucagon;GLP1;GLP2;GRPP;	SWISSPROT_AC:P01275;SWISSPROT_ID:GLUC_HUMAN;EMBL:AC007750;EMBL:BC005278;EMBL:BT006813;EMBL:J04040;EMBL:V01515;EMBL:X03991;RefSeq:NP_002045.1;ProteinModelPortal:P01275;STRING:9606.ENSP00000387662;SWISSPROT_AC_OLD:A6NN65;SWISSPROT_AC_OLD:Q53TP6;SMR:P01275;GeneID:2641;KEGG:hsa:2641;PIR:A24377;eggNOG:ENOG410IKZ8;eggNOG:ENOG4111VKC;UniGene:Hs.516494;UniGene:Hs.741174;GO:GO:0005102;GO:GO:0005179;GO:GO:…	158985	Protein	GLP-1 receptor	GLP-1 receptor;GLP-1-R;GLP-1R;GLP1R;Glucagon-like peptide 1 receptor;glp- 1 r;glp- 1 receptor;GLP-1;glp-1 r;glp-1 the receptor;glp-1-receptor;glp-i receptor;glp1 receptor;glp1-r;glucagon like peptide 1 receptor;glucagon like peptide-1 receptor;glucagon like-peptide 1 receptor;glucagon like-peptide-1 receptor;glucagon receptor like peptide-1;glucagon- like peptide-1 receptor;glucagon-like peptide …	SWISSPROT_AC:P43220;SWISSPROT_ID:GLP1R_HUMAN;EMBL:AB065685;EMBL:AL035690;EMBL:AY439112;EMBL:BC112126;EMBL:BC113493;EMBL:L23503;EMBL:U01104;EMBL:U01156;EMBL:U01157;EMBL:U10037;EMBL:U66062;RefSeq:NP_002053.3;ProteinModelPortal:P43220;STRING:9606.ENSP00000362353;SWISSPROT_AC_OLD:Q2M229;SWISSPROT_AC_OLD:Q99669;SMR:P43220;GeneID:2740;KEGG:hsa:2740;PIR:I84494;PIR:S71624;eggNOG:ENOG410XRS2;eggNOG:KOG456…
696822	Glucagon -- GLP-1 receptor	association	Pubmed:2376237;Pubmed 2013:23248172;Pubmed 2011:21430088;Pubmed 2010:20816021;Pubmed 1998:9479010;	This observation is consistent with the fact that in normal subjects the total change in IR GLP-1 was significantly correlated with both the total change of gut glucagon as well as that of pancreatic glucagon, but in diabetics the total change of <b>GLP-1</b> only correlated to that of gut <b>glucagon</b>.[Pubmed:2376237];Glucagon infusion was accompanied by a rise in plasma glucose levels, but a…	160448	Protein	Glucagon	Glucagon;	TMP_SWISSPROT_AC:P01275_Glucagon;PARENT_SWISSPROT_AC:P01275;PARENT_SWISSPROT_ID:GLUC_HUMAN;	158985	Protein	GLP-1 receptor	GLP-1 receptor;GLP-1-R;GLP-1R;GLP1R;Glucagon-like peptide 1 receptor;glp- 1 r;glp- 1 receptor;GLP-1;glp-1 r;glp-1 the receptor;glp-1-receptor;glp-i receptor;glp1 receptor;glp1-r;glucagon like peptide 1 receptor;glucagon like peptide-1 receptor;glucagon like-peptide 1 receptor;glucagon like-peptide-1 receptor;glucagon receptor like peptide-1;glucagon- like peptide-1 receptor;glucagon-like peptide …	SWISSPROT_AC:P43220;SWISSPROT_ID:GLP1R_HUMAN;EMBL:AB065685;EMBL:AL035690;EMBL:AY439112;EMBL:BC112126;EMBL:BC113493;EMBL:L23503;EMBL:U01104;EMBL:U01156;EMBL:U01157;EMBL:U10037;EMBL:U66062;RefSeq:NP_002053.3;ProteinModelPortal:P43220;STRING:9606.ENSP00000362353;SWISSPROT_AC_OLD:Q2M229;SWISSPROT_AC_OLD:Q99669;SMR:P43220;GeneID:2740;KEGG:hsa:2740;PIR:I84494;PIR:S71624;eggNOG:ENOG410XRS2;eggNOG:KOG456…
696896	Glucagon-like peptide 1 -- GCG	association	Pubmed:2376237;Pubmed 2006:15985560;Pubmed 2013:23248172;Pubmed 2008:18057091;Pubmed 2000:10841001;Pubmed 2011:21330636;Pubmed 2011:21430088;Pubmed 2010:20150286;Pubmed 2010:20501678;Pubmed 2010:20816021;Pubmed 1992:1496338;Pubmed 1998:9479010;Pubmed 2005:15919803;	This observation is consistent with the fact that in normal subjects the total change in IR GLP-1 was significantly correlated with both the total change of gut glucagon as well as that of pancreatic glucagon, but in diabetics the total change of <b>GLP-1</b> only correlated to that of gut <b>glucagon</b>.[Pubmed:2376237];Exogenous use of the intestinal hormone <b>glucagon-like peptide 1</b> (GLP…	160450	Protein	Glucagon-like peptide 1	GLP-1;Glucagon-like peptide 1;Incretin hormone;hormone of the incretin;	TMP_SWISSPROT_AC:P01275_GLP-1;PARENT_SWISSPROT_AC:P01275;PARENT_SWISSPROT_ID:GLUC_HUMAN;	160443	Protein	GCG	GCG;GLUC;Glucagon;GLP1;GLP2;GRPP;	SWISSPROT_AC:P01275;SWISSPROT_ID:GLUC_HUMAN;EMBL:AC007750;EMBL:BC005278;EMBL:BT006813;EMBL:J04040;EMBL:V01515;EMBL:X03991;RefSeq:NP_002045.1;ProteinModelPortal:P01275;STRING:9606.ENSP00000387662;SWISSPROT_AC_OLD:A6NN65;SWISSPROT_AC_OLD:Q53TP6;SMR:P01275;GeneID:2641;KEGG:hsa:2641;PIR:A24377;eggNOG:ENOG410IKZ8;eggNOG:ENOG4111VKC;UniGene:Hs.516494;UniGene:Hs.741174;GO:GO:0005102;GO:GO:0005179;GO:GO:…
696917	Glucagon-like peptide 1 -- Glucagon	association	Pubmed:2376237;Pubmed 2006:15985560;Pubmed 2013:23248172;Pubmed 2008:18057091;Pubmed 2000:10841001;Pubmed 2011:21330636;Pubmed 2011:21430088;Pubmed 2010:20150286;Pubmed 2010:20501678;Pubmed 2010:20816021;Pubmed 1992:1496338;Pubmed 1998:9479010;Pubmed 2005:15919803;	This observation is consistent with the fact that in normal subjects the total change in IR GLP-1 was significantly correlated with both the total change of gut glucagon as well as that of pancreatic glucagon, but in diabetics the total change of <b>GLP-1</b> only correlated to that of gut <b>glucagon</b>.[Pubmed:2376237];Exogenous use of the intestinal hormone <b>glucagon-like peptide 1</b> (GLP…	160450	Protein	Glucagon-like peptide 1	GLP-1;Glucagon-like peptide 1;Incretin hormone;hormone of the incretin;	TMP_SWISSPROT_AC:P01275_GLP-1;PARENT_SWISSPROT_AC:P01275;PARENT_SWISSPROT_ID:GLUC_HUMAN;	160448	Protein	Glucagon	Glucagon;	TMP_SWISSPROT_AC:P01275_Glucagon;PARENT_SWISSPROT_AC:P01275;PARENT_SWISSPROT_ID:GLUC_HUMAN;
697048	ZGLP1 -- GCG	association	Pubmed:2376237;Pubmed 2013:23248172;Pubmed 2011:21430088;Pubmed 2010:20816021;Pubmed 1998:9479010;	This observation is consistent with the fact that in normal subjects the total change in IR GLP-1 was significantly correlated with both the total change of gut glucagon as well as that of pancreatic glucagon, but in diabetics the total change of <b>GLP-1</b> only correlated to that of gut <b>glucagon</b>.[Pubmed:2376237];Glucagon infusion was accompanied by a rise in plasma glucose levels, but a…	573048	Protein	ZGLP1	GATA-like protein 1;GATA-type zinc finger protein 1;GLP-1;GLP1;ZGLP1;gata like protein-1;gata-like protein-1;GATAD3;zinc finger, GATA-like protein 1;	SWISSPROT_AC:P0C6A0;SWISSPROT_ID:ZGLP1_HUMAN;EMBL:AC011511;EMBL:AK096830;EMBL:BC044225;RefSeq:NP_001096637.1;ProteinModelPortal:P0C6A0;STRING:9606.ENSP00000384434;SMR:P0C6A0;GeneID:100125288;KEGG:hsa:100125288;eggNOG:COG5641;eggNOG:KOG1601;UniGene:Hs.709296;GO:GO:0000122;GO:GO:0000977;GO:GO:0001085;GO:GO:0001228;GO:GO:0003682;GO:GO:0005634;GO:GO:0005667;GO:GO:0007275;GO:GO:0007283;GO:GO:0008270;G…	160443	Protein	GCG	GCG;GLUC;Glucagon;GLP1;GLP2;GRPP;	SWISSPROT_AC:P01275;SWISSPROT_ID:GLUC_HUMAN;EMBL:AC007750;EMBL:BC005278;EMBL:BT006813;EMBL:J04040;EMBL:V01515;EMBL:X03991;RefSeq:NP_002045.1;ProteinModelPortal:P01275;STRING:9606.ENSP00000387662;SWISSPROT_AC_OLD:A6NN65;SWISSPROT_AC_OLD:Q53TP6;SMR:P01275;GeneID:2641;KEGG:hsa:2641;PIR:A24377;eggNOG:ENOG410IKZ8;eggNOG:ENOG4111VKC;UniGene:Hs.516494;UniGene:Hs.741174;GO:GO:0005102;GO:GO:0005179;GO:GO:…
697073	ZGLP1 -- Glucagon	association	Pubmed:2376237;Pubmed 2013:23248172;Pubmed 2011:21430088;Pubmed 2010:20816021;Pubmed 1998:9479010;	This observation is consistent with the fact that in normal subjects the total change in IR GLP-1 was significantly correlated with both the total change of gut glucagon as well as that of pancreatic glucagon, but in diabetics the total change of <b>GLP-1</b> only correlated to that of gut <b>glucagon</b>.[Pubmed:2376237];Glucagon infusion was accompanied by a rise in plasma glucose levels, but a…	573048	Protein	ZGLP1	GATA-like protein 1;GATA-type zinc finger protein 1;GLP-1;GLP1;ZGLP1;gata like protein-1;gata-like protein-1;GATAD3;zinc finger, GATA-like protein 1;	SWISSPROT_AC:P0C6A0;SWISSPROT_ID:ZGLP1_HUMAN;EMBL:AC011511;EMBL:AK096830;EMBL:BC044225;RefSeq:NP_001096637.1;ProteinModelPortal:P0C6A0;STRING:9606.ENSP00000384434;SMR:P0C6A0;GeneID:100125288;KEGG:hsa:100125288;eggNOG:COG5641;eggNOG:KOG1601;UniGene:Hs.709296;GO:GO:0000122;GO:GO:0000977;GO:GO:0001085;GO:GO:0001228;GO:GO:0003682;GO:GO:0005634;GO:GO:0005667;GO:GO:0007275;GO:GO:0007283;GO:GO:0008270;G…	160448	Protein	Glucagon	Glucagon;	TMP_SWISSPROT_AC:P01275_Glucagon;PARENT_SWISSPROT_AC:P01275;PARENT_SWISSPROT_ID:GLUC_HUMAN;
700568	Oxytocin -- GCG	association	Pubmed:2210021;Pubmed 1991:1924891;	In order to investigate a possible paracrine role for oxytocin in the regulation of glucagon secretion we have studied the effect of <b>oxytocin</b> on the plasma <b>glucagon</b> response to insulin-induced hypoglycaemia in 10 lean fasted male subjects.[Pubmed:2210021];The effect of <b>oxytocin</b> on the plasma <b>glucagon</b> response to insulin-induced hypoglycaemia in man.[Pubmed:2210021];A 3…	274870	Protein	Oxytocin	Ocytocin;Oxytocin;	TMP_SWISSPROT_AC:P01178_Oxytocin;PARENT_SWISSPROT_AC:P01178;PARENT_SWISSPROT_ID:NEU1_HUMAN;	160443	Protein	GCG	GCG;GLUC;Glucagon;GLP1;GLP2;GRPP;	SWISSPROT_AC:P01275;SWISSPROT_ID:GLUC_HUMAN;EMBL:AC007750;EMBL:BC005278;EMBL:BT006813;EMBL:J04040;EMBL:V01515;EMBL:X03991;RefSeq:NP_002045.1;ProteinModelPortal:P01275;STRING:9606.ENSP00000387662;SWISSPROT_AC_OLD:A6NN65;SWISSPROT_AC_OLD:Q53TP6;SMR:P01275;GeneID:2641;KEGG:hsa:2641;PIR:A24377;eggNOG:ENOG410IKZ8;eggNOG:ENOG4111VKC;UniGene:Hs.516494;UniGene:Hs.741174;GO:GO:0005102;GO:GO:0005179;GO:GO:…
700588	Oxytocin -- Glucagon	association	Pubmed:2210021;Pubmed 1991:1924891;	In order to investigate a possible paracrine role for oxytocin in the regulation of glucagon secretion we have studied the effect of <b>oxytocin</b> on the plasma <b>glucagon</b> response to insulin-induced hypoglycaemia in 10 lean fasted male subjects.[Pubmed:2210021];The effect of <b>oxytocin</b> on the plasma <b>glucagon</b> response to insulin-induced hypoglycaemia in man.[Pubmed:2210021];A 3…	274870	Protein	Oxytocin	Ocytocin;Oxytocin;	TMP_SWISSPROT_AC:P01178_Oxytocin;PARENT_SWISSPROT_AC:P01178;PARENT_SWISSPROT_ID:NEU1_HUMAN;	160448	Protein	Glucagon	Glucagon;	TMP_SWISSPROT_AC:P01275_Glucagon;PARENT_SWISSPROT_AC:P01275;PARENT_SWISSPROT_ID:GLUC_HUMAN;
702134	NPY -- ACTG2	association	Pubmed 1995:8597446;Pubmed 1990:2174523;	By contrast, <b>NPY</b> injected ivt stimulates identical <b>ACTH</b> responses in the AM in fed rats and in rats fasted overnight, suggesting that NPY acts to stimulate CRF secretion at a site closer to the PVN than the stress of restraint, which is filtered through the neural energy balance system.[Pubmed 1995:8597446];In intact rats, <b>NPY</b> lowered serum <b>ACTH</b> and aldosterone levels,…	280275	Protein	NPY	NPY;Pro-neuropeptide Y;neuropeptide Y;neuropeptide--y;neuropeptide-y;npy--an;npy-type;PYY4;y neuropeptide;	SWISSPROT_AC:P01303;SWISSPROT_ID:NPY_HUMAN;EMBL:AC004485;EMBL:BC029497;EMBL:K01911;EMBL:M14296;EMBL:M14297;EMBL:M14298;EMBL:M15789;RefSeq:NP_000896.1;ProteinModelPortal:P01303;STRING:9606.ENSP00000242152;SMR:P01303;GeneID:4852;KEGG:hsa:4852;PIR:A25198;eggNOG:ENOG410J0KC;eggNOG:ENOG41128I2;UniGene:Hs.1832;GO:GO:0001664;GO:GO:0001878;GO:GO:0004930;GO:GO:0005102;GO:GO:0005184;GO:GO:0005246;GO:GO:000…	9386	Protein	ACTG2	ACTA3;ACTG2;ACTH;Actin, gamma-enteric smooth muscle;ACTL3;ACTSG;Alpha-actin-3;Gamma-2-actin;Smooth muscle gamma-actin;ACT;ACTE;actin gamma 2;actin gamma2;actin, gamma 2, smooth muscle, enteric;actin-gamma2;gamma 2 actin;gamma-2 actin;muscle actin, gamma-enteric smooth;smooth muscle actin, gamma-enteric;smooth muscle gamma actin;smooth muscle-gamma-actin;smooth-muscle gamma-actin;VSCM;	SWISSPROT_AC:P63267;SWISSPROT_ID:ACTH_HUMAN;EMBL:AC073046;EMBL:AK304523;EMBL:AK312955;EMBL:BC012617;EMBL:BC094877;EMBL:CH471053;EMBL:CR536515;EMBL:CR541794;EMBL:D00654;EMBL:X16940;RefSeq:NP_001186822.1;RefSeq:NP_001606.1;ProteinModelPortal:P63267;STRING:9606.ENSP00000295137;SWISSPROT_AC_OLD:B2R7E7;SWISSPROT_AC_OLD:B4E315;SWISSPROT_AC_OLD:D6W5H8;SWISSPROT_AC_OLD:E9PG30;SWISSPROT_AC_OLD:P12718;SWIS…
702154	NPY -- POMC	association	Pubmed 1995:8597446;Pubmed 2011:19946251;Pubmed 2011:21653818;Pubmed 1990:2174523;Pubmed 1998:9519731;	By contrast, <b>NPY</b> injected ivt stimulates identical <b>ACTH</b> responses in the AM in fed rats and in rats fasted overnight, suggesting that NPY acts to stimulate CRF secretion at a site closer to the PVN than the stress of restraint, which is filtered through the neural energy balance system.[Pubmed 1995:8597446];Nevertheless, energy intake is not increased as expected due to a persistent…	280275	Protein	NPY	NPY;Pro-neuropeptide Y;neuropeptide Y;neuropeptide--y;neuropeptide-y;npy--an;npy-type;PYY4;y neuropeptide;	SWISSPROT_AC:P01303;SWISSPROT_ID:NPY_HUMAN;EMBL:AC004485;EMBL:BC029497;EMBL:K01911;EMBL:M14296;EMBL:M14297;EMBL:M14298;EMBL:M15789;RefSeq:NP_000896.1;ProteinModelPortal:P01303;STRING:9606.ENSP00000242152;SMR:P01303;GeneID:4852;KEGG:hsa:4852;PIR:A25198;eggNOG:ENOG410J0KC;eggNOG:ENOG41128I2;UniGene:Hs.1832;GO:GO:0001664;GO:GO:0001878;GO:GO:0004930;GO:GO:0005102;GO:GO:0005184;GO:GO:0005246;GO:GO:000…	75856	Protein	POMC	COLI;Corticotropin-lipotropin;POMC;Pro-opiomelanocortin;ACTH;CLIP;clip-type;LPH;MSH;msh-isoform;NPP;npp-type;POC;pro opiomelanocortin;pro- opiomelanocortin;proopiomelanocortin;	SWISSPROT_AC:P01189;SWISSPROT_ID:COLI_HUMAN;EMBL:AC012457;EMBL:BC065832;EMBL:CH471053;EMBL:J00291;EMBL:J00292;EMBL:M25896;EMBL:M38297;EMBL:V01510;RefSeq:NP_000930.1;RefSeq:NP_001030333.1;RefSeq:NP_001306133.1;RefSeq:NP_001306134.1;ProteinModelPortal:P01189;STRING:9606.ENSP00000264708;SWISSPROT_AC_OLD:P78442;SWISSPROT_AC_OLD:Q53T23;SWISSPROT_AC_OLD:Q9UD39;SWISSPROT_AC_OLD:Q9UD40;SMR:P01189;GeneID:…
702203	NPY -- Adrenocorticotropic hormone	association	Pubmed 1995:8597446;Pubmed 1990:2174523;	By contrast, <b>NPY</b> injected ivt stimulates identical <b>ACTH</b> responses in the AM in fed rats and in rats fasted overnight, suggesting that NPY acts to stimulate CRF secretion at a site closer to the PVN than the stress of restraint, which is filtered through the neural energy balance system.[Pubmed 1995:8597446];In intact rats, <b>NPY</b> lowered serum <b>ACTH</b> and aldosterone levels,…	280275	Protein	NPY	NPY;Pro-neuropeptide Y;neuropeptide Y;neuropeptide--y;neuropeptide-y;npy--an;npy-type;PYY4;y neuropeptide;	SWISSPROT_AC:P01303;SWISSPROT_ID:NPY_HUMAN;EMBL:AC004485;EMBL:BC029497;EMBL:K01911;EMBL:M14296;EMBL:M14297;EMBL:M14298;EMBL:M15789;RefSeq:NP_000896.1;ProteinModelPortal:P01303;STRING:9606.ENSP00000242152;SMR:P01303;GeneID:4852;KEGG:hsa:4852;PIR:A25198;eggNOG:ENOG410J0KC;eggNOG:ENOG41128I2;UniGene:Hs.1832;GO:GO:0001664;GO:GO:0001878;GO:GO:0004930;GO:GO:0005102;GO:GO:0005184;GO:GO:0005246;GO:GO:000…	75860	Protein	Adrenocorticotropic hormone	ACTH;Adrenocorticotropic hormone;Corticotropin;adrenocorticotropic hormone--an;adrenocorticotropic-hormone;hormone adrenocorticotropic;hormone-adrenocorticotropic;	TMP_SWISSPROT_AC:P01189_ACTH;PARENT_SWISSPROT_AC:P01189;PARENT_SWISSPROT_ID:COLI_HUMAN;
702272	Neuropeptide Y -- ACTG2	association	Pubmed 1995:8597446;Pubmed 1990:2174523;	By contrast, <b>NPY</b> injected ivt stimulates identical <b>ACTH</b> responses in the AM in fed rats and in rats fasted overnight, suggesting that NPY acts to stimulate CRF secretion at a site closer to the PVN than the stress of restraint, which is filtered through the neural energy balance system.[Pubmed 1995:8597446];In intact rats, <b>NPY</b> lowered serum <b>ACTH</b> and aldosterone levels,…	280276	Protein	Neuropeptide Y	Neuropeptide tyrosine;Neuropeptide Y;NPY;neuropeptide--y;neuropeptide-tyrosine;neuropeptide-y;npy--an;npy-type;y neuropeptide;	TMP_SWISSPROT_AC:P01303_NPY;PARENT_SWISSPROT_AC:P01303;PARENT_SWISSPROT_ID:NPY_HUMAN;	9386	Protein	ACTG2	ACTA3;ACTG2;ACTH;Actin, gamma-enteric smooth muscle;ACTL3;ACTSG;Alpha-actin-3;Gamma-2-actin;Smooth muscle gamma-actin;ACT;ACTE;actin gamma 2;actin gamma2;actin, gamma 2, smooth muscle, enteric;actin-gamma2;gamma 2 actin;gamma-2 actin;muscle actin, gamma-enteric smooth;smooth muscle actin, gamma-enteric;smooth muscle gamma actin;smooth muscle-gamma-actin;smooth-muscle gamma-actin;VSCM;	SWISSPROT_AC:P63267;SWISSPROT_ID:ACTH_HUMAN;EMBL:AC073046;EMBL:AK304523;EMBL:AK312955;EMBL:BC012617;EMBL:BC094877;EMBL:CH471053;EMBL:CR536515;EMBL:CR541794;EMBL:D00654;EMBL:X16940;RefSeq:NP_001186822.1;RefSeq:NP_001606.1;ProteinModelPortal:P63267;STRING:9606.ENSP00000295137;SWISSPROT_AC_OLD:B2R7E7;SWISSPROT_AC_OLD:B4E315;SWISSPROT_AC_OLD:D6W5H8;SWISSPROT_AC_OLD:E9PG30;SWISSPROT_AC_OLD:P12718;SWIS…
702302	Neuropeptide Y -- POMC	association	Pubmed 1995:8597446;Pubmed 2011:19946251;Pubmed 2011:21653818;Pubmed 1990:2174523;Pubmed 1998:9519731;	By contrast, <b>NPY</b> injected ivt stimulates identical <b>ACTH</b> responses in the AM in fed rats and in rats fasted overnight, suggesting that NPY acts to stimulate CRF secretion at a site closer to the PVN than the stress of restraint, which is filtered through the neural energy balance system.[Pubmed 1995:8597446];Nevertheless, energy intake is not increased as expected due to a persistent…	280276	Protein	Neuropeptide Y	Neuropeptide tyrosine;Neuropeptide Y;NPY;neuropeptide--y;neuropeptide-tyrosine;neuropeptide-y;npy--an;npy-type;y neuropeptide;	TMP_SWISSPROT_AC:P01303_NPY;PARENT_SWISSPROT_AC:P01303;PARENT_SWISSPROT_ID:NPY_HUMAN;	75856	Protein	POMC	COLI;Corticotropin-lipotropin;POMC;Pro-opiomelanocortin;ACTH;CLIP;clip-type;LPH;MSH;msh-isoform;NPP;npp-type;POC;pro opiomelanocortin;pro- opiomelanocortin;proopiomelanocortin;	SWISSPROT_AC:P01189;SWISSPROT_ID:COLI_HUMAN;EMBL:AC012457;EMBL:BC065832;EMBL:CH471053;EMBL:J00291;EMBL:J00292;EMBL:M25896;EMBL:M38297;EMBL:V01510;RefSeq:NP_000930.1;RefSeq:NP_001030333.1;RefSeq:NP_001306133.1;RefSeq:NP_001306134.1;ProteinModelPortal:P01189;STRING:9606.ENSP00000264708;SWISSPROT_AC_OLD:P78442;SWISSPROT_AC_OLD:Q53T23;SWISSPROT_AC_OLD:Q9UD39;SWISSPROT_AC_OLD:Q9UD40;SMR:P01189;GeneID:…
702354	Neuropeptide Y -- Adrenocorticotropic hormone	association	Pubmed 1995:8597446;Pubmed 1990:2174523;	By contrast, <b>NPY</b> injected ivt stimulates identical <b>ACTH</b> responses in the AM in fed rats and in rats fasted overnight, suggesting that NPY acts to stimulate CRF secretion at a site closer to the PVN than the stress of restraint, which is filtered through the neural energy balance system.[Pubmed 1995:8597446];In intact rats, <b>NPY</b> lowered serum <b>ACTH</b> and aldosterone levels,…	280276	Protein	Neuropeptide Y	Neuropeptide tyrosine;Neuropeptide Y;NPY;neuropeptide--y;neuropeptide-tyrosine;neuropeptide-y;npy--an;npy-type;y neuropeptide;	TMP_SWISSPROT_AC:P01303_NPY;PARENT_SWISSPROT_AC:P01303;PARENT_SWISSPROT_ID:NPY_HUMAN;	75860	Protein	Adrenocorticotropic hormone	ACTH;Adrenocorticotropic hormone;Corticotropin;adrenocorticotropic hormone--an;adrenocorticotropic-hormone;hormone adrenocorticotropic;hormone-adrenocorticotropic;	TMP_SWISSPROT_AC:P01189_ACTH;PARENT_SWISSPROT_AC:P01189;PARENT_SWISSPROT_ID:COLI_HUMAN;
702528	Beta-endorphin -- ACTG2	association	Pubmed 2001:11370983;Pubmed 1995:8584772;Pubmed 2008:18688808;Pubmed 1996:8706296;Pubmed 1996:8936630;Pubmed 1992:1332993;Pubmed 1990:2162013;Pubmed 1990:2165628;Pubmed 1990:2166071;Pubmed 1990:2175140;Pubmed 1998:9761384;	There was a correlation between <b>ACTH</b> and <b>beta-endorphin</b> values both before surgery and one hour after.[Pubmed 2001:11370983];ACTH levels rose significantly during surgery (p = 0.004) in the combined anesthesia group, whereas there was only a slight increase in the group receiving only general anesthesia (p = NS). <b>beta-endorphin</b> levels increased proportionally more than <b>ACT…	75863	Protein	Beta-endorphin	Beta-endorphin;b endorphin;b-endorphin;beta -endorphin;beta endorphin;betaendorphin;ofbeta-endorphin;	TMP_SWISSPROT_AC:P01189_Beta-endorphin;PARENT_SWISSPROT_AC:P01189;PARENT_SWISSPROT_ID:COLI_HUMAN;	9386	Protein	ACTG2	ACTA3;ACTG2;ACTH;Actin, gamma-enteric smooth muscle;ACTL3;ACTSG;Alpha-actin-3;Gamma-2-actin;Smooth muscle gamma-actin;ACT;ACTE;actin gamma 2;actin gamma2;actin, gamma 2, smooth muscle, enteric;actin-gamma2;gamma 2 actin;gamma-2 actin;muscle actin, gamma-enteric smooth;smooth muscle actin, gamma-enteric;smooth muscle gamma actin;smooth muscle-gamma-actin;smooth-muscle gamma-actin;VSCM;	SWISSPROT_AC:P63267;SWISSPROT_ID:ACTH_HUMAN;EMBL:AC073046;EMBL:AK304523;EMBL:AK312955;EMBL:BC012617;EMBL:BC094877;EMBL:CH471053;EMBL:CR536515;EMBL:CR541794;EMBL:D00654;EMBL:X16940;RefSeq:NP_001186822.1;RefSeq:NP_001606.1;ProteinModelPortal:P63267;STRING:9606.ENSP00000295137;SWISSPROT_AC_OLD:B2R7E7;SWISSPROT_AC_OLD:B4E315;SWISSPROT_AC_OLD:D6W5H8;SWISSPROT_AC_OLD:E9PG30;SWISSPROT_AC_OLD:P12718;SWIS…
702563	Beta-endorphin -- POMC	association	Pubmed 2001:11370983;Pubmed 2013:22724395;Pubmed 2012:26105266;Pubmed 1995:8584772;Pubmed 2008:18688808;Pubmed 1996:8706296;Pubmed 1996:8936630;Pubmed 1992:1332993;Pubmed 1997:9211122;Pubmed 1990:2162013;Pubmed 1990:2165628;Pubmed 1990:2166071;Pubmed 1990:2175140;Pubmed 1998:9761384;Pubmed 1991:1999146;	There was a correlation between <b>ACTH</b> and <b>beta-endorphin</b> values both before surgery and one hour after.[Pubmed 2001:11370983];Evidence obtained in humans and rodents indicates that <b>beta-endorphin</b> (encoded by the <b>proopiomelanocortin</b> [POMC] gene) is critical in the regulation of alcohol drinking behavior.[Pubmed 2013:22724395];<b>POMC</b> (+4%;p=0.014) produces <b>beta en…	75863	Protein	Beta-endorphin	Beta-endorphin;b endorphin;b-endorphin;beta -endorphin;beta endorphin;betaendorphin;ofbeta-endorphin;	TMP_SWISSPROT_AC:P01189_Beta-endorphin;PARENT_SWISSPROT_AC:P01189;PARENT_SWISSPROT_ID:COLI_HUMAN;	75856	Protein	POMC	COLI;Corticotropin-lipotropin;POMC;Pro-opiomelanocortin;ACTH;CLIP;clip-type;LPH;MSH;msh-isoform;NPP;npp-type;POC;pro opiomelanocortin;pro- opiomelanocortin;proopiomelanocortin;	SWISSPROT_AC:P01189;SWISSPROT_ID:COLI_HUMAN;EMBL:AC012457;EMBL:BC065832;EMBL:CH471053;EMBL:J00291;EMBL:J00292;EMBL:M25896;EMBL:M38297;EMBL:V01510;RefSeq:NP_000930.1;RefSeq:NP_001030333.1;RefSeq:NP_001306133.1;RefSeq:NP_001306134.1;ProteinModelPortal:P01189;STRING:9606.ENSP00000264708;SWISSPROT_AC_OLD:P78442;SWISSPROT_AC_OLD:Q53T23;SWISSPROT_AC_OLD:Q9UD39;SWISSPROT_AC_OLD:Q9UD40;SMR:P01189;GeneID:…
702582	Beta-endorphin -- Adrenocorticotropic hormone	association	Pubmed 2001:11370983;Pubmed 1994:7978187;Pubmed 1995:8584772;Pubmed 2008:18688808;Pubmed 1996:8706296;Pubmed 1996:8936630;Pubmed 1992:1332993;Pubmed 1990:2162013;Pubmed 1990:2165628;Pubmed 1990:2166071;Pubmed 1990:2175140;Pubmed 1998:9761384;Pubmed 1991:1651773;	There was a correlation between <b>ACTH</b> and <b>beta-endorphin</b> values both before surgery and one hour after.[Pubmed 2001:11370983];ACTH and <b>beta-endorphin</b> were markedly increased in the etomidate group and <b>ACTH</b> concentrations were eight times greater than the corresponding values in the midazolam group after surgery (ACTH 141 vs. 18 pmol.l-1).[Pubmed 1994:7978187];ACTH level…	75863	Protein	Beta-endorphin	Beta-endorphin;b endorphin;b-endorphin;beta -endorphin;beta endorphin;betaendorphin;ofbeta-endorphin;	TMP_SWISSPROT_AC:P01189_Beta-endorphin;PARENT_SWISSPROT_AC:P01189;PARENT_SWISSPROT_ID:COLI_HUMAN;	75860	Protein	Adrenocorticotropic hormone	ACTH;Adrenocorticotropic hormone;Corticotropin;adrenocorticotropic hormone--an;adrenocorticotropic-hormone;hormone adrenocorticotropic;hormone-adrenocorticotropic;	TMP_SWISSPROT_AC:P01189_ACTH;PARENT_SWISSPROT_AC:P01189;PARENT_SWISSPROT_ID:COLI_HUMAN;
705222	AVP -- Insulin	association	Pubmed 2011:21490073;Pubmed 1990:2112727;Pubmed 1991:1986038;	<b>Arginine vasopressin</b> (AVP) is known to affect liver glycogenolysis, <b>insulin</b>, and glucagon secretion and pituitary ACTH release.[Pubmed 2011:21490073];For these purposes, the <b>AVP</b> response to an intravenous (0.15 U/kg) <b>insulin</b> tolerance test (ITT) was measured in 6 normal men treated with saline, naloxone (2 or 4 mg as intravenous bolus plus 5 or 10 mg infused over 105 m…	274912	Protein	AVP	ARVP;AVP;AVP-NPII;NEU2;Vasopressin-neurophysin 2-copeptin;VP;ADH;adh-type;arginine vasopressin;AVRP;neu-2;vasopressin arginine;vasopressin-arginine;vasopressin-neurophysin ii-copeptin;	SWISSPROT_AC:P01185;SWISSPROT_ID:NEU2_HUMAN;EMBL:AF031476;EMBL:AL160414;EMBL:BC126196;EMBL:BC126224;EMBL:M11166;EMBL:M25647;EMBL:X03172;EMBL:X62890;EMBL:X62891;RefSeq:NP_000481.2;RefSeq:XP_011527569.1;ProteinModelPortal:P01185;STRING:9606.ENSP00000369647;SWISSPROT_AC_OLD:A0AV35;SWISSPROT_AC_OLD:O14935;SMR:P01185;GeneID:551;KEGG:hsa:551;PIR:A39269;PIR:B94676;eggNOG:ENOG410IXM5;eggNOG:ENOG4111S8B;U…	200308	Protein	Insulin	INS;Insulin;an-ins;IDDM;iddm 1;iddm 2;iddm type 1;iddm-1;iddm-2;iddm-type;IDDM1;IDDM2;ILPR;ins-type;insulin--an;insulin-chain;insulin-type;IRDN;mody-x;MODY10;type-insulin;	SWISSPROT_AC:P01308;SWISSPROT_ID:INS_HUMAN;EMBL:AJ009655;EMBL:AY138590;EMBL:AY899304;EMBL:BC005255;EMBL:BT006808;EMBL:CH471158;EMBL:J00265;EMBL:L15440;EMBL:M10039;EMBL:V00565;EMBL:X70508;RefSeq:NP_000198.1;RefSeq:NP_001172026.1;RefSeq:NP_001172027.1;RefSeq:NP_001278826.1;ProteinModelPortal:P01308;STRING:9606.ENSP00000250971;SWISSPROT_AC_OLD:Q5EEX2;SMR:P01308;GeneID:3630;KEGG:hsa:3630;PIR:A93222;e…
717507	Insulin -- Amylin	association	Pubmed:12841822;Pubmed:16751351;Pubmed:8771910;Pubmed 2006:16644633;Pubmed 2006:17076994;Pubmed 2001:11555835;Pubmed 2004:14565847;Pubmed 1994:7958499;Pubmed 1994:7983808;Pubmed 1993:8307253;Pubmed 1993:8460100;Pubmed 1993:8477949;Pubmed 2002:11904665;Pubmed 2002:12608111;Pubmed 1995:7578065;Pubmed 1995:7711888;Pubmed 1995:8577686;Pubmed 2008:18615201;Pubmed 2007:17712118;Pubmed 2000:10907112;Pub…	Clinical trials have demonstrated that <b>amylin</b> in combination with <b>insulin</b> controls postprandial glucose levels by decreasing food intake, slowing gastric emptying, and suppressing glucagon secretion.[Pubmed:12841822];In type 2 diabetes, the first phase insulin release is absent, and as <b>amylin</b> is released in direct proportion to <b>insulin</b>, both mechanisms to suppress gluc…	200308	Protein	Insulin	INS;Insulin;an-ins;IDDM;iddm 1;iddm 2;iddm type 1;iddm-1;iddm-2;iddm-type;IDDM1;IDDM2;ILPR;ins-type;insulin--an;insulin-chain;insulin-type;IRDN;mody-x;MODY10;type-insulin;	SWISSPROT_AC:P01308;SWISSPROT_ID:INS_HUMAN;EMBL:AJ009655;EMBL:AY138590;EMBL:AY899304;EMBL:BC005255;EMBL:BT006808;EMBL:CH471158;EMBL:J00265;EMBL:L15440;EMBL:M10039;EMBL:V00565;EMBL:X70508;RefSeq:NP_000198.1;RefSeq:NP_001172026.1;RefSeq:NP_001172027.1;RefSeq:NP_001278826.1;ProteinModelPortal:P01308;STRING:9606.ENSP00000250971;SWISSPROT_AC_OLD:Q5EEX2;SMR:P01308;GeneID:3630;KEGG:hsa:3630;PIR:A93222;e…	192424	Protein	Amylin	Amylin;DAP;Diabetes-associated peptide;IAPP;Insulinoma amyloid peptide;Islet amyloid polypeptide;dap-type;IAP;iap-type;islet-amyloid polypeptide;polypeptide islet amyloid;	SWISSPROT_AC:P10997;SWISSPROT_ID:IAPP_HUMAN;EMBL:CH471094;EMBL:DQ516082;EMBL:J04422;EMBL:M21785;EMBL:M26650;EMBL:M27503;EMBL:X13859;EMBL:X14902;EMBL:X14903;EMBL:X14904;EMBL:X14905;EMBL:X52818;EMBL:X52819;EMBL:X55634;EMBL:X56030;EMBL:X68830;RefSeq:NP_000406.1;RefSeq:NP_001316130.1;ProteinModelPortal:P10997;STRING:9606.ENSP00000240652;SWISSPROT_AC_OLD:Q0ZD87;SWISSPROT_AC_OLD:Q14598;SMR:P10997;GeneI…
718761	Insulin -- ACTG2	association	Pubmed 1994:8200143;Pubmed 2008:18338267;Pubmed 2011:21059865;Pubmed 1996:8706316;Pubmed 1996:8817725;Pubmed 2010:19797503;Pubmed 2010:19996199;Pubmed 1997:9302372;Pubmed 1990:2163473;	Laboratory evaluation was summarized as follows: low plasma cortisol and ACTH levels, delayed response of plasma cortisol to ACTH administration, no response of plasma <b>ACTH</b> level to <b>insulin</b> administration, and normal plasma LH, FSH, GH, TSH and PRL levels.[Pubmed 1994:8200143];Some clinicians will choose to perform pre-operative Synacthen or <b>insulin</b> tolerance testing to furth…	200308	Protein	Insulin	INS;Insulin;an-ins;IDDM;iddm 1;iddm 2;iddm type 1;iddm-1;iddm-2;iddm-type;IDDM1;IDDM2;ILPR;ins-type;insulin--an;insulin-chain;insulin-type;IRDN;mody-x;MODY10;type-insulin;	SWISSPROT_AC:P01308;SWISSPROT_ID:INS_HUMAN;EMBL:AJ009655;EMBL:AY138590;EMBL:AY899304;EMBL:BC005255;EMBL:BT006808;EMBL:CH471158;EMBL:J00265;EMBL:L15440;EMBL:M10039;EMBL:V00565;EMBL:X70508;RefSeq:NP_000198.1;RefSeq:NP_001172026.1;RefSeq:NP_001172027.1;RefSeq:NP_001278826.1;ProteinModelPortal:P01308;STRING:9606.ENSP00000250971;SWISSPROT_AC_OLD:Q5EEX2;SMR:P01308;GeneID:3630;KEGG:hsa:3630;PIR:A93222;e…	9386	Protein	ACTG2	ACTA3;ACTG2;ACTH;Actin, gamma-enteric smooth muscle;ACTL3;ACTSG;Alpha-actin-3;Gamma-2-actin;Smooth muscle gamma-actin;ACT;ACTE;actin gamma 2;actin gamma2;actin, gamma 2, smooth muscle, enteric;actin-gamma2;gamma 2 actin;gamma-2 actin;muscle actin, gamma-enteric smooth;smooth muscle actin, gamma-enteric;smooth muscle gamma actin;smooth muscle-gamma-actin;smooth-muscle gamma-actin;VSCM;	SWISSPROT_AC:P63267;SWISSPROT_ID:ACTH_HUMAN;EMBL:AC073046;EMBL:AK304523;EMBL:AK312955;EMBL:BC012617;EMBL:BC094877;EMBL:CH471053;EMBL:CR536515;EMBL:CR541794;EMBL:D00654;EMBL:X16940;RefSeq:NP_001186822.1;RefSeq:NP_001606.1;ProteinModelPortal:P63267;STRING:9606.ENSP00000295137;SWISSPROT_AC_OLD:B2R7E7;SWISSPROT_AC_OLD:B4E315;SWISSPROT_AC_OLD:D6W5H8;SWISSPROT_AC_OLD:E9PG30;SWISSPROT_AC_OLD:P12718;SWIS…
718780	Insulin -- POMC	association	Pubmed 1994:8200143;Pubmed 2008:18338267;Pubmed 2011:21059865;Pubmed 1996:8706316;Pubmed 1996:8817725;Pubmed 2010:19797503;Pubmed 2010:19996199;Pubmed 1997:9302372;Pubmed 1990:2163473;	Laboratory evaluation was summarized as follows: low plasma cortisol and ACTH levels, delayed response of plasma cortisol to ACTH administration, no response of plasma <b>ACTH</b> level to <b>insulin</b> administration, and normal plasma LH, FSH, GH, TSH and PRL levels.[Pubmed 1994:8200143];Some clinicians will choose to perform pre-operative Synacthen or <b>insulin</b> tolerance testing to furth…	200308	Protein	Insulin	INS;Insulin;an-ins;IDDM;iddm 1;iddm 2;iddm type 1;iddm-1;iddm-2;iddm-type;IDDM1;IDDM2;ILPR;ins-type;insulin--an;insulin-chain;insulin-type;IRDN;mody-x;MODY10;type-insulin;	SWISSPROT_AC:P01308;SWISSPROT_ID:INS_HUMAN;EMBL:AJ009655;EMBL:AY138590;EMBL:AY899304;EMBL:BC005255;EMBL:BT006808;EMBL:CH471158;EMBL:J00265;EMBL:L15440;EMBL:M10039;EMBL:V00565;EMBL:X70508;RefSeq:NP_000198.1;RefSeq:NP_001172026.1;RefSeq:NP_001172027.1;RefSeq:NP_001278826.1;ProteinModelPortal:P01308;STRING:9606.ENSP00000250971;SWISSPROT_AC_OLD:Q5EEX2;SMR:P01308;GeneID:3630;KEGG:hsa:3630;PIR:A93222;e…	75856	Protein	POMC	COLI;Corticotropin-lipotropin;POMC;Pro-opiomelanocortin;ACTH;CLIP;clip-type;LPH;MSH;msh-isoform;NPP;npp-type;POC;pro opiomelanocortin;pro- opiomelanocortin;proopiomelanocortin;	SWISSPROT_AC:P01189;SWISSPROT_ID:COLI_HUMAN;EMBL:AC012457;EMBL:BC065832;EMBL:CH471053;EMBL:J00291;EMBL:J00292;EMBL:M25896;EMBL:M38297;EMBL:V01510;RefSeq:NP_000930.1;RefSeq:NP_001030333.1;RefSeq:NP_001306133.1;RefSeq:NP_001306134.1;ProteinModelPortal:P01189;STRING:9606.ENSP00000264708;SWISSPROT_AC_OLD:P78442;SWISSPROT_AC_OLD:Q53T23;SWISSPROT_AC_OLD:Q9UD39;SWISSPROT_AC_OLD:Q9UD40;SMR:P01189;GeneID:…
718824	Insulin -- Adrenocorticotropic hormone	association	Pubmed 1994:8200143;Pubmed 2008:18338267;Pubmed 2011:21059865;Pubmed 1996:8706316;Pubmed 1996:8817725;Pubmed 2010:19797503;Pubmed 2010:19996199;Pubmed 1997:9302372;Pubmed 1990:2163473;Pubmed 1991:1665414;	Laboratory evaluation was summarized as follows: low plasma cortisol and ACTH levels, delayed response of plasma cortisol to ACTH administration, no response of plasma <b>ACTH</b> level to <b>insulin</b> administration, and normal plasma LH, FSH, GH, TSH and PRL levels.[Pubmed 1994:8200143];Some clinicians will choose to perform pre-operative Synacthen or <b>insulin</b> tolerance testing to furth…	200308	Protein	Insulin	INS;Insulin;an-ins;IDDM;iddm 1;iddm 2;iddm type 1;iddm-1;iddm-2;iddm-type;IDDM1;IDDM2;ILPR;ins-type;insulin--an;insulin-chain;insulin-type;IRDN;mody-x;MODY10;type-insulin;	SWISSPROT_AC:P01308;SWISSPROT_ID:INS_HUMAN;EMBL:AJ009655;EMBL:AY138590;EMBL:AY899304;EMBL:BC005255;EMBL:BT006808;EMBL:CH471158;EMBL:J00265;EMBL:L15440;EMBL:M10039;EMBL:V00565;EMBL:X70508;RefSeq:NP_000198.1;RefSeq:NP_001172026.1;RefSeq:NP_001172027.1;RefSeq:NP_001278826.1;ProteinModelPortal:P01308;STRING:9606.ENSP00000250971;SWISSPROT_AC_OLD:Q5EEX2;SMR:P01308;GeneID:3630;KEGG:hsa:3630;PIR:A93222;e…	75860	Protein	Adrenocorticotropic hormone	ACTH;Adrenocorticotropic hormone;Corticotropin;adrenocorticotropic hormone--an;adrenocorticotropic-hormone;hormone adrenocorticotropic;hormone-adrenocorticotropic;	TMP_SWISSPROT_AC:P01189_ACTH;PARENT_SWISSPROT_AC:P01189;PARENT_SWISSPROT_ID:COLI_HUMAN;
719173	CRF -- ACTG2	association	Pubmed:1966026;Pubmed 2001:11507684;Pubmed 2004:15165722;Pubmed 1994:7958079;Pubmed 1993:8381039;Pubmed 1993:8388013;Pubmed 1993:8393881;Pubmed 1995:7594241;Pubmed 1995:7673418;Pubmed 1995:8521645;Pubmed 2007:17336978;Pubmed 2000:10902808;Pubmed 1992:1335554;Pubmed 1992:1336651;Pubmed 1999:10199789;Pubmed 1999:10444308;Pubmed 1990:1966108;Pubmed 1990:2161749;	The lesser response of <b>ACTH</b> to <b>CRF</b> in obesity might be the result of an altered hypophyseal response to CRF mediated by other factors;[Pubmed:1966026];The incidence of positive findings indicating autonomy of cortisol secretion was as follows: suppressed basal plasma ACTH level in 44%, loss of normal diurnal rhythm in 79%, lack of <b>ACTH</b> response to <b>CRF</b> in 35%, decreased…	49618	Protein	CRF	C1q and tumor necrosis factor-related protein 14;C1q-related factor;C1q/TNF-related protein 14;C1QL1;C1QRF;Complement component 1 Q subcomponent-like 1;CRF;CTRP14;C1QTNF14;complement C1q like 1;crf-type;	SWISSPROT_AC:O75973;SWISSPROT_ID:C1QRF_HUMAN;EMBL:AF095154;EMBL:AF410771;EMBL:BC008798;RefSeq:NP_006679.1;ProteinModelPortal:O75973;STRING:9606.ENSP00000253407;SMR:O75973;GeneID:10882;KEGG:hsa:10882;eggNOG:ENOG410IFA6;eggNOG:ENOG4111FAZ;UniGene:Hs.134012;GO:GO:0005581;GO:GO:0005737;GO:GO:0007626;GO:GO:0016322;GO:GO:0043083;GO:GO:0044301;GO:GO:0061743;GO:GO:0098793;GO:GO:0099558;HOGENOM:HOG0000856…	9386	Protein	ACTG2	ACTA3;ACTG2;ACTH;Actin, gamma-enteric smooth muscle;ACTL3;ACTSG;Alpha-actin-3;Gamma-2-actin;Smooth muscle gamma-actin;ACT;ACTE;actin gamma 2;actin gamma2;actin, gamma 2, smooth muscle, enteric;actin-gamma2;gamma 2 actin;gamma-2 actin;muscle actin, gamma-enteric smooth;smooth muscle actin, gamma-enteric;smooth muscle gamma actin;smooth muscle-gamma-actin;smooth-muscle gamma-actin;VSCM;	SWISSPROT_AC:P63267;SWISSPROT_ID:ACTH_HUMAN;EMBL:AC073046;EMBL:AK304523;EMBL:AK312955;EMBL:BC012617;EMBL:BC094877;EMBL:CH471053;EMBL:CR536515;EMBL:CR541794;EMBL:D00654;EMBL:X16940;RefSeq:NP_001186822.1;RefSeq:NP_001606.1;ProteinModelPortal:P63267;STRING:9606.ENSP00000295137;SWISSPROT_AC_OLD:B2R7E7;SWISSPROT_AC_OLD:B4E315;SWISSPROT_AC_OLD:D6W5H8;SWISSPROT_AC_OLD:E9PG30;SWISSPROT_AC_OLD:P12718;SWIS…
719222	POMC -- CRF	association	Pubmed:1966026;Pubmed 2001:11507684;Pubmed 2004:15165722;Pubmed 1994:7958079;Pubmed 1993:8381039;Pubmed 1993:8388013;Pubmed 1993:8393881;Pubmed 1995:7594241;Pubmed 1995:7673418;Pubmed 1995:8521645;Pubmed 2007:17336978;Pubmed 2000:10902808;Pubmed 1992:1335554;Pubmed 1992:1336651;Pubmed 1999:10199789;Pubmed 1999:10444308;Pubmed 1990:1966108;Pubmed 1990:2161749;	The lesser response of <b>ACTH</b> to <b>CRF</b> in obesity might be the result of an altered hypophyseal response to CRF mediated by other factors;[Pubmed:1966026];The incidence of positive findings indicating autonomy of cortisol secretion was as follows: suppressed basal plasma ACTH level in 44%, loss of normal diurnal rhythm in 79%, lack of <b>ACTH</b> response to <b>CRF</b> in 35%, decreased…	75856	Protein	POMC	COLI;Corticotropin-lipotropin;POMC;Pro-opiomelanocortin;ACTH;CLIP;clip-type;LPH;MSH;msh-isoform;NPP;npp-type;POC;pro opiomelanocortin;pro- opiomelanocortin;proopiomelanocortin;	SWISSPROT_AC:P01189;SWISSPROT_ID:COLI_HUMAN;EMBL:AC012457;EMBL:BC065832;EMBL:CH471053;EMBL:J00291;EMBL:J00292;EMBL:M25896;EMBL:M38297;EMBL:V01510;RefSeq:NP_000930.1;RefSeq:NP_001030333.1;RefSeq:NP_001306133.1;RefSeq:NP_001306134.1;ProteinModelPortal:P01189;STRING:9606.ENSP00000264708;SWISSPROT_AC_OLD:P78442;SWISSPROT_AC_OLD:Q53T23;SWISSPROT_AC_OLD:Q9UD39;SWISSPROT_AC_OLD:Q9UD40;SMR:P01189;GeneID:…	49618	Protein	CRF	C1q and tumor necrosis factor-related protein 14;C1q-related factor;C1q/TNF-related protein 14;C1QL1;C1QRF;Complement component 1 Q subcomponent-like 1;CRF;CTRP14;C1QTNF14;complement C1q like 1;crf-type;	SWISSPROT_AC:O75973;SWISSPROT_ID:C1QRF_HUMAN;EMBL:AF095154;EMBL:AF410771;EMBL:BC008798;RefSeq:NP_006679.1;ProteinModelPortal:O75973;STRING:9606.ENSP00000253407;SMR:O75973;GeneID:10882;KEGG:hsa:10882;eggNOG:ENOG410IFA6;eggNOG:ENOG4111FAZ;UniGene:Hs.134012;GO:GO:0005581;GO:GO:0005737;GO:GO:0007626;GO:GO:0016322;GO:GO:0043083;GO:GO:0044301;GO:GO:0061743;GO:GO:0098793;GO:GO:0099558;HOGENOM:HOG0000856…
719279	Adrenocorticotropic hormone -- CRF	association	Pubmed:1966026;Pubmed 2001:11507684;Pubmed 2004:15165722;Pubmed 1994:7958079;Pubmed 1993:8381039;Pubmed 1993:8388013;Pubmed 1993:8393881;Pubmed 1995:7594241;Pubmed 1995:7673418;Pubmed 1995:8521645;Pubmed 2007:17336978;Pubmed 2000:10661502;Pubmed 2000:10902808;Pubmed 1996:9010961;Pubmed 1992:1335554;Pubmed 1992:1336651;Pubmed 1999:10199789;Pubmed 1999:10444308;Pubmed 1990:1966108;Pubmed 1990:21617…	The lesser response of <b>ACTH</b> to <b>CRF</b> in obesity might be the result of an altered hypophyseal response to CRF mediated by other factors;[Pubmed:1966026];The incidence of positive findings indicating autonomy of cortisol secretion was as follows: suppressed basal plasma ACTH level in 44%, loss of normal diurnal rhythm in 79%, lack of <b>ACTH</b> response to <b>CRF</b> in 35%, decreased…	75860	Protein	Adrenocorticotropic hormone	ACTH;Adrenocorticotropic hormone;Corticotropin;adrenocorticotropic hormone--an;adrenocorticotropic-hormone;hormone adrenocorticotropic;hormone-adrenocorticotropic;	TMP_SWISSPROT_AC:P01189_ACTH;PARENT_SWISSPROT_AC:P01189;PARENT_SWISSPROT_ID:COLI_HUMAN;	49618	Protein	CRF	C1q and tumor necrosis factor-related protein 14;C1q-related factor;C1q/TNF-related protein 14;C1QL1;C1QRF;Complement component 1 Q subcomponent-like 1;CRF;CTRP14;C1QTNF14;complement C1q like 1;crf-type;	SWISSPROT_AC:O75973;SWISSPROT_ID:C1QRF_HUMAN;EMBL:AF095154;EMBL:AF410771;EMBL:BC008798;RefSeq:NP_006679.1;ProteinModelPortal:O75973;STRING:9606.ENSP00000253407;SMR:O75973;GeneID:10882;KEGG:hsa:10882;eggNOG:ENOG410IFA6;eggNOG:ENOG4111FAZ;UniGene:Hs.134012;GO:GO:0005581;GO:GO:0005737;GO:GO:0007626;GO:GO:0016322;GO:GO:0043083;GO:GO:0044301;GO:GO:0061743;GO:GO:0098793;GO:GO:0099558;HOGENOM:HOG0000856…
719389	CRH -- ACTG2	association	Pubmed:1966026;Pubmed:23092037;Pubmed:8520591;Pubmed:8923412;Pubmed 2006:16478558;Pubmed 2001:11282691;Pubmed 2001:11380490;Pubmed 2001:11507684;Pubmed 2001:11701250;Pubmed 2001:12404603;Pubmed 2013:24210135;Pubmed 2004:15165722;Pubmed 1994:7890016;Pubmed 1994:7930390;Pubmed 1994:7958079;Pubmed 1994:7970937;Pubmed 1993:8111227;Pubmed 1993:8254033;Pubmed 1993:8381039;Pubmed 1993:8387536;Pubmed 199…	The lesser response of <b>ACTH</b> to <b>CRF</b> in obesity might be the result of an altered hypophyseal response to CRF mediated by other factors;[Pubmed:1966026];2) <b>Corticotropin-releasing hormone</b> (CRH) stimulated ratio <b>ACTH</b> inferior petrosal sinus/peripheral was &lt;3;[Pubmed:23092037];CONCLUSION--AIDS patients had elevated basal and <b>CRH</b> stimulated <b>ACTH</b> levels and …	80981	Protein	CRH	Corticoliberin;Corticotropin-releasing factor;Corticotropin-releasing hormone;CRF;CRH;corticotropin hormone-releasing;corticotropin releasing factor;corticotropin releasing factor-type;corticotropin releasing hormone;corticotropin releasing-factor;corticotropin releasing-hormone;corticotropin- releasing factor;corticotropin- releasing hormone;corticotropin-releasing-factor;corticotropin-releasing…	SWISSPROT_AC:P06850;SWISSPROT_ID:CRF_HUMAN;EMBL:AK075431;EMBL:BC002599;EMBL:BC011031;EMBL:BT007453;EMBL:CH471068;EMBL:V00571;RefSeq:NP_000747.1;RefSeq:XP_016868579.1;RefSeq:XP_016868580.1;RefSeq:XP_016868581.1;RefSeq:XP_016868582.1;ProteinModelPortal:P06850;STRING:9606.ENSP00000276571;SWISSPROT_AC_OLD:B3KQS4;SMR:P06850;GeneID:1392;KEGG:hsa:1392;PIR:A30327;eggNOG:ENOG410IWZK;eggNOG:ENOG4111ZIN;Uni…	9386	Protein	ACTG2	ACTA3;ACTG2;ACTH;Actin, gamma-enteric smooth muscle;ACTL3;ACTSG;Alpha-actin-3;Gamma-2-actin;Smooth muscle gamma-actin;ACT;ACTE;actin gamma 2;actin gamma2;actin, gamma 2, smooth muscle, enteric;actin-gamma2;gamma 2 actin;gamma-2 actin;muscle actin, gamma-enteric smooth;smooth muscle actin, gamma-enteric;smooth muscle gamma actin;smooth muscle-gamma-actin;smooth-muscle gamma-actin;VSCM;	SWISSPROT_AC:P63267;SWISSPROT_ID:ACTH_HUMAN;EMBL:AC073046;EMBL:AK304523;EMBL:AK312955;EMBL:BC012617;EMBL:BC094877;EMBL:CH471053;EMBL:CR536515;EMBL:CR541794;EMBL:D00654;EMBL:X16940;RefSeq:NP_001186822.1;RefSeq:NP_001606.1;ProteinModelPortal:P63267;STRING:9606.ENSP00000295137;SWISSPROT_AC_OLD:B2R7E7;SWISSPROT_AC_OLD:B4E315;SWISSPROT_AC_OLD:D6W5H8;SWISSPROT_AC_OLD:E9PG30;SWISSPROT_AC_OLD:P12718;SWIS…
719417	CRH -- POMC	association	Pubmed:1806997;Pubmed:1966026;Pubmed:23092037;Pubmed:8520591;Pubmed:8923412;Pubmed 2006:16478558;Pubmed 2006:16959375;Pubmed 2001:11282691;Pubmed 2001:11380490;Pubmed 2001:11507684;Pubmed 2001:11701250;Pubmed 2001:12404603;Pubmed 2013:24210135;Pubmed 2004:15165722;Pubmed 1994:7890016;Pubmed 1994:7930390;Pubmed 1994:7958079;Pubmed 1994:7970937;Pubmed 1993:8111227;Pubmed 1993:8254033;Pubmed 1993:83…	The opioid peptide, beta-endorphin, originates from <b>proopiomelanocortin</b> (POMC) under the influence of <b>corticotropin releasing hormone</b> (CHR).[Pubmed:1806997];The lesser response of <b>ACTH</b> to <b>CRF</b> in obesity might be the result of an altered hypophyseal response to CRF mediated by other factors;[Pubmed:1966026];2) <b>Corticotropin-releasing hormone</b> (CRH) stimulated rati…	80981	Protein	CRH	Corticoliberin;Corticotropin-releasing factor;Corticotropin-releasing hormone;CRF;CRH;corticotropin hormone-releasing;corticotropin releasing factor;corticotropin releasing factor-type;corticotropin releasing hormone;corticotropin releasing-factor;corticotropin releasing-hormone;corticotropin- releasing factor;corticotropin- releasing hormone;corticotropin-releasing-factor;corticotropin-releasing…	SWISSPROT_AC:P06850;SWISSPROT_ID:CRF_HUMAN;EMBL:AK075431;EMBL:BC002599;EMBL:BC011031;EMBL:BT007453;EMBL:CH471068;EMBL:V00571;RefSeq:NP_000747.1;RefSeq:XP_016868579.1;RefSeq:XP_016868580.1;RefSeq:XP_016868581.1;RefSeq:XP_016868582.1;ProteinModelPortal:P06850;STRING:9606.ENSP00000276571;SWISSPROT_AC_OLD:B3KQS4;SMR:P06850;GeneID:1392;KEGG:hsa:1392;PIR:A30327;eggNOG:ENOG410IWZK;eggNOG:ENOG4111ZIN;Uni…	75856	Protein	POMC	COLI;Corticotropin-lipotropin;POMC;Pro-opiomelanocortin;ACTH;CLIP;clip-type;LPH;MSH;msh-isoform;NPP;npp-type;POC;pro opiomelanocortin;pro- opiomelanocortin;proopiomelanocortin;	SWISSPROT_AC:P01189;SWISSPROT_ID:COLI_HUMAN;EMBL:AC012457;EMBL:BC065832;EMBL:CH471053;EMBL:J00291;EMBL:J00292;EMBL:M25896;EMBL:M38297;EMBL:V01510;RefSeq:NP_000930.1;RefSeq:NP_001030333.1;RefSeq:NP_001306133.1;RefSeq:NP_001306134.1;ProteinModelPortal:P01189;STRING:9606.ENSP00000264708;SWISSPROT_AC_OLD:P78442;SWISSPROT_AC_OLD:Q53T23;SWISSPROT_AC_OLD:Q9UD39;SWISSPROT_AC_OLD:Q9UD40;SMR:P01189;GeneID:…
[truncated: 2,230 more rows]

## Sheet: Interactions with hypoglycemia
IntId	IntSchema	IntType	IntLinks	Sentences	ObjId1	ObjType1	ObjName1	ObjSymonyms1	ObjLinks1	ObjId2	ObjType2	ObjName2	ObjSymonyms2	ObjLinks2
[truncated: 297 more rows]
