# Supplementary material for: Bioinformatic Reconstruction and Analysis of Gene Networks Related to Glucose Variability in Diabetes and Its Complications
Source: Int J Mol Sci. 2020 Nov 18;21(22):8691. doi: 10.3390/ijms21228691 (PMC7698756; doi:10.3390/ijms21228691)
Supplement: Supplementary file 1 [file ijms-21-08691-s001.zip › ijms-982039-revised-supplementary/Table S3.xlsx]

## Sheet: Gene list
GeneID	Symbol	description	NetworkConnectivity
3630	INS	insulin	59
3569	IL6	interleukin 6	44
213	ALB	albumin	37
2641	GCG	glucagon	33
3952	LEP	leptin	30
3479	IGF1	insulin like growth factor 1	29
6750	SST	somatostatin	29
3553	IL1B	interleukin 1 beta	28
9370	ADIPOQ	adiponectin, C1Q and collagen domain containing	28
5617	PRL	prolactin	27
51738	GHRL	ghrelin and obestatin prepropeptide	27
7124	TNF	tumor necrosis factor	26
2353	FOS	Fos proto-oncogene, AP-1 transcription factor subunit	26
183	AGT	Angiotensin II (angiotensinogen)	21
5443	POMC	proopiomelanocortin	21
4852	NPY	neuropeptide Y	19
2247	FGF2	fibroblast growth factor 2	17
2740	GLP1R	glucagon like peptide 1 receptor	17
3481	IGF2	insulin like growth factor 2	17
6343	SCT	secretin	17
3375	IAPP	islet amyloid polypeptide	16
3643	INSR	insulin receptor	16
133	ADM	adrenomedullin	15
1803	DPP4	dipeptidyl peptidase 4	15
100125288	ZGLP1	zinc finger GATA like protein 1	15
3486	IGFBP3	insulin like growth factor binding protein 3	12
9771	RAPGEF5	Rap guanine nucleotide exchange factor 5	12
6927	HNF1A	HNF1 homeobox A	11
2645	GCK	glucokinase	10
5539	PPY	pancreatic polypeptide	10
3767	KCNJ11	potassium inwardly rectifying channel subfamily J member 11	8
6484	ST3GAL4	ST3 beta-galactoside alpha-2,3-sialyltransferase 4	8
2316	FLNA	filamin A	6
5871	MAP4K2	mitogen-activated protein kinase kinase kinase kinase 2	5
6833	ABCC8	ATP binding cassette subfamily C member 8	5
231	AKR1B1	aldo-keto reductase family 1 member B	4
6892	TAPBP	TAP binding protein	2

## Sheet: Interactions
IntId	IntSchema	IntType	IntLinks	Sentences	ObjId1	ObjType1	ObjName1	ObjSymonyms1	ObjLinks1	ObjId2	ObjType2	ObjName2	ObjSymonyms2	ObjLinks2
100073937	Insulin -- Glucokinase	interaction	HPRD:00680;HPRD:01455;		200308	Protein	Insulin	INS;Insulin;an-ins;IDDM;iddm 1;iddm 2;iddm type 1;iddm-1;iddm-2;iddm-type;IDDM1;IDDM2;ILPR;ins-type;insulin--an;insulin-chain;insulin-type;IRDN;mody-x;MODY10;type-insulin;	SWISSPROT_AC:P01308;SWISSPROT_ID:INS_HUMAN;EMBL:AJ009655;EMBL:AY138590;EMBL:AY899304;EMBL:BC005255;EMBL:BT006808;EMBL:CH471158;EMBL:J00265;EMBL:L15440;EMBL:M10039;EMBL:V00565;EMBL:X70508;RefSeq:NP_000198.1;RefSeq:NP_001172026.1;RefSeq:NP_001172027.1;RefSeq:NP_001278826.1;ProteinModelPortal:P01308;STRING:9606.ENSP00000250971;SWISSPROT_AC_OLD:Q5EEX2;SMR:P01308;GeneID:3630;KEGG:hsa:3630;PIR:A93222;e…	191606	Protein	Glucokinase	EC 2.7.1.2;GCK;Glucokinase;Hexokinase type IV;Hexokinase-4;Hexokinase-D;HK IV;HK4;HXK4;FGQTL3;GK;GLK;hexokinase 4;hexokinase iv;hexokinase-iv;hhf 3;HHF3;hk-4;hk-iv;HKIV;HXKP;LGLK;mody 2;mody subtype 2;mody type 2;mody-2;MODY2;	SWISSPROT_AC:P35557;SWISSPROT_ID:HXK4_HUMAN;EMBL:AF041012;EMBL:AF041013;EMBL:AF041014;EMBL:AF041015;EMBL:AF041016;EMBL:AF041017;EMBL:AF041018;EMBL:AF041019;EMBL:AF041020;EMBL:AF041021;EMBL:AF041022;EMBL:AK122876;EMBL:BC001890;EMBL:CH236960;EMBL:CH471128;EMBL:M69051;EMBL:M88011;EMBL:M90298;EMBL:M90299;RefSeq:NP_000153.1;RefSeq:NP_277042.1;RefSeq:NP_277043.1;ProteinModelPortal:P35557;STRING:9606.EN…
1645	ABCC8 --> SUR	Expression	GeneID:6833;		4345334	Gene	ABCC8	ABC36;ABCC8;ATP binding cassette subfamily C member 8;HHF1;HI;HRINS;MRP8;PHHI;SUR;SUR1;SUR1delta2;TNDM2;ATP-binding cassette sub-family C member 8;sulfonylurea receptor -1;Sulfonylurea receptor 1;sulfonylurea receptor i;sulfonylurea receptor of subtype 1;sulfonylurea receptor type 1;sulfonylurea receptor-1;sulfonylurea receptor1;	SWISSPROT_AC:Q09428;SWISSPROT_ID:ABCC8_HUMAN;GeneID:6833;Ensembl:ENSG00000006071;HGNC:HGNC:59;MIM:600509;Vega:OTTHUMG00000166316;protein_accession:AAA99227.1;protein_accession:AAB02278.1;protein_accession:AAB02417.1;protein_accession:AAB02418.1;protein_accession:AAB36699.1;protein_accession:AAB36700.1;protein_accession:AAC36724.1;protein_accession:AAI67829.1;protein_accession:ADM67556.1;protein_a…	4411	Protein	SUR	ABCC8;ATP-binding cassette sub-family C member 8;HRINS;Sulfonylurea receptor 1;SUR;SUR1;ABC36;ATP binding cassette subfamily C member 8;HHF1;HI;MRP8;PHHI;sulfonylurea receptor -1;sulfonylurea receptor i;sulfonylurea receptor of subtype 1;sulfonylurea receptor type 1;sulfonylurea receptor-1;sulfonylurea receptor1;SUR1delta2;TNDM2;	SWISSPROT_AC:Q09428;SWISSPROT_ID:ABCC8_HUMAN;EMBL:AC124798;EMBL:AF087138;EMBL:HM635782;EMBL:L40625;EMBL:L78207;EMBL:L78208;EMBL:L78209;EMBL:L78210;EMBL:L78211;EMBL:L78212;EMBL:L78213;EMBL:L78214;EMBL:L78215;EMBL:L78216;EMBL:L78217;EMBL:L78218;EMBL:L78219;EMBL:L78220;EMBL:L78221;EMBL:L78222;EMBL:L78223;EMBL:L78224;EMBL:L78225;EMBL:L78226;EMBL:L78227;EMBL:L78228;EMBL:L78229;EMBL:L78230;EMBL:L78231;…
8814	ADM --> ADM	Expression	GeneID:133;		4339910	Gene	ADM	ADM;adrenomedullin;AM;PAMP;ADML;am-an;am-type;pamp-type;	SWISSPROT_AC:P35318;SWISSPROT_ID:ADML_HUMAN;GeneID:133;Ensembl:ENSG00000148926;HGNC:HGNC:259;MIM:103275;Vega:OTTHUMG00000165907;protein_accession:AAC60642.1;protein_accession:AAH15961.1;protein_accession:AAP35548.1;protein_accession:AAZ38717.1;protein_accession:BAA03589.1;protein_accession:BAA07756.1;protein_accession:BAG35740.1;protein_accession:CAG46792.1;protein_accession:CBX47636.1;protein_ac…	11330	Protein	ADM	ADM;ADML;AM;adrenomedullin;am-an;am-type;PAMP;pamp-type;	SWISSPROT_AC:P35318;SWISSPROT_ID:ADML_HUMAN;EMBL:AK312893;EMBL:BC015961;EMBL:BT006902;EMBL:CH471064;EMBL:CR541995;EMBL:D14874;EMBL:D43639;EMBL:DQ143945;EMBL:S73906;RefSeq:NP_001115.1;ProteinModelPortal:P35318;STRING:9606.ENSP00000278175;SWISSPROT_AC_OLD:B2R793;SWISSPROT_AC_OLD:D3DQV3;SWISSPROT_AC_OLD:Q6FGW2;SMR:P35318;GeneID:133;KEGG:hsa:133;PIR:JC2351;eggNOG:ENOG410IK4C;eggNOG:ENOG41120TV;UniGen…
10511	AKR1B1 --> Aldose reductase	Expression	GeneID:231;		4339994	Gene	AKR1B1	ADR;AKR1B1;aldo-keto reductase family 1 member B;ALDR1;ALR2;AR;adr-type;Aldehyde reductase;aldehyde-reductase;Aldo-keto reductase family 1 member B1;Aldose reductase;aldose reductase-an;aldose-reductase;ALDR;ar-subtype;ar-type;EC 1.1.1.21;type-ar;	SWISSPROT_AC:P15121;SWISSPROT_ID:ALDR_HUMAN;GeneID:231;Ensembl:ENSG00000085662;HGNC:HGNC:381;MIM:103880;Vega:OTTHUMG00000155322;protein_accession:AAA35560.1;protein_accession:AAA35561.1;protein_accession:AAA51712.1;protein_accession:AAA51713.1;protein_accession:AAA51714.1;protein_accession:AAA51715.1;protein_accession:AAB61992.1;protein_accession:AAB88851.1;protein_accession:AAH00260.1;protein_ac…	14189	Protein	Aldose reductase	AKR1B1;Aldehyde reductase;Aldo-keto reductase family 1 member B1;Aldose reductase;ALDR;ALDR1;AR;EC 1.1.1.21;ADR;adr-type;aldehyde-reductase;aldo-keto reductase family 1 member B;aldose reductase-an;aldose-reductase;ALR2;ar-subtype;ar-type;type-ar;	SWISSPROT_AC:P15121;SWISSPROT_ID:ALDR_HUMAN;EMBL:AF032455;EMBL:AF328729;EMBL:AK313439;EMBL:BC000260;EMBL:BC005387;EMBL:BC010391;EMBL:BT019859;EMBL:CH236950;EMBL:CH471070;EMBL:CR450351;EMBL:CR542203;EMBL:J04795;EMBL:J05017;EMBL:J05474;EMBL:M34720;EMBL:M34721;EMBL:M59783;EMBL:M59856;EMBL:X15414;RefSeq:NP_001619.1;ProteinModelPortal:P15121;STRING:9606.ENSP00000285930;SWISSPROT_AC_OLD:B2R8N3;SWISSPRO…
51721	DPP4 --> CD26	Expression	GeneID:1803;		4341262	Gene	DPP4	ADABP;ADCP2;CD26;dipeptidyl peptidase 4;DPP4;DPPIV;TP103;ADCP-2;Adenosine deaminase complexing protein 2;adenosine deaminase complexing protein-2;antigen cd26;cd 26;cd 26 antigen;CD26 antigen;dipeptidyl peptidase - 4;dipeptidyl peptidase -4;Dipeptidyl peptidase IV;dipeptidyl peptidase type iv;dipeptidyl peptidase type-4;dipeptidyl peptidase- 4;dipeptidyl peptidase--4;dipeptidyl peptidase-4;dipept…	SWISSPROT_AC:P27487;SWISSPROT_ID:DPP4_HUMAN;GeneID:1803;Ensembl:ENSG00000197635;HGNC:HGNC:3009;MIM:102720;Vega:OTTHUMG00000132056;protein_accession:AAA51943.1;protein_accession:AAA52308.1;protein_accession:AAB35614.1;protein_accession:AAB60646.1;protein_accession:AAH13329.2;protein_accession:AAH65265.1;protein_accession:AAX93179.1;protein_accession:BAG70153.1;protein_accession:BAG70302.1;protein_…	108900	Protein	CD26	ADABP;ADCP-2;ADCP2;Adenosine deaminase complexing protein 2;CD26;CD26 antigen;Dipeptidyl peptidase 4;Dipeptidyl peptidase IV;DPP IV;DPP4;EC 3.4.14.5;T-cell activation antigen CD26;TP103;adenosine deaminase complexing protein-2;antigen cd26;cd 26;cd 26 antigen;dipeptidyl peptidase - 4;dipeptidyl peptidase -4;dipeptidyl peptidase type iv;dipeptidyl peptidase type-4;dipeptidyl peptidase- 4;dipeptidy…	SWISSPROT_AC:P27487;SWISSPROT_ID:DPP4_HUMAN;EMBL:AB451339;EMBL:AB451488;EMBL:AC008063;EMBL:BC013329;EMBL:BC065265;EMBL:CH471058;EMBL:M74777;EMBL:M80536;EMBL:S79876;EMBL:U13710;EMBL:U13711;EMBL:U13712;EMBL:U13713;EMBL:U13714;EMBL:U13715;EMBL:U13716;EMBL:U13717;EMBL:U13718;EMBL:U13719;EMBL:U13720;EMBL:U13721;EMBL:U13722;EMBL:U13723;EMBL:U13724;EMBL:U13725;EMBL:U13726;EMBL:U13727;EMBL:U13728;EMBL:U1…
63790	FGF2 --> bFGF	Expression	GeneID:2247;		4341617	Gene	FGF2	BFGF;FGF-2;FGF2;FGFB;fibroblast growth factor 2;HBGF-2;Basic fibroblast growth factor;basic fibroblast growth-factor;basic fibroblast-growth factor;basic fibroblast-growth-factor;basic-fibroblast growth factor;basic-fibroblast-growth-factor;bfgf-isoform;bfgf-type;factor basic fibroblast growth;factor of basic fibroblast growth;factor-basic fibroblast growth;fgf -2;fgf 2;fgf beta;fgf type 2;fgf- 2…	SWISSPROT_AC:P09038;SWISSPROT_ID:FGF2_HUMAN;GeneID:2247;Ensembl:ENSG00000138685;HGNC:HGNC:3676;MIM:134920;Vega:OTTHUMG00000039506;protein_accession:AAA52448.1;protein_accession:AAA52531.1;protein_accession:AAA52532.1;protein_accession:AAA52533.1;protein_accession:AAA52534.1;protein_accession:AAB21432.2;protein_accession:AAD13853.1;protein_accession:AAI66646.1;protein_accession:AAV70487.1;protein_…	135766	Protein	bFGF	Basic fibroblast growth factor;bFGF;FGF-2;FGF2;FGFB;Fibroblast growth factor 2;HBGF-2;Heparin-binding growth factor 2;basic fibroblast growth-factor;basic fibroblast-growth factor;basic fibroblast-growth-factor;basic-fibroblast growth factor;basic-fibroblast-growth-factor;bfgf-isoform;bfgf-type;factor basic fibroblast growth;factor of basic fibroblast growth;factor-basic fibroblast growth;fgf -2;…	SWISSPROT_AC:P09038;SWISSPROT_ID:FGF2_HUMAN;EMBL:AB451321;EMBL:AB451450;EMBL:AC021205;EMBL:AY820133;EMBL:CH471056;EMBL:EF506888;EMBL:J04513;EMBL:M17599;EMBL:M27968;EMBL:S47380;EMBL:S81809;EMBL:X04431;EMBL:X04432;EMBL:X04433;EMBL:Y13468;RefSeq:NP_001997.5;ProteinModelPortal:P09038;STRING:9606.ENSP00000264498;SWISSPROT_AC_OLD:A4LBB8;SWISSPROT_AC_OLD:O00527;SWISSPROT_AC_OLD:P78443;SWISSPROT_AC_OLD:Q…
65001	FLNA --> FLNA	Expression	GeneID:2316;		4341680	Gene	FLNA	ABP-280;ABPX;CSBS;CVD1;filamin A;FLN;FLN-A;FLN1;FLNA;FMD;MNS;NHBP;OPD;OPD1;OPD2;XLVD;XMVD;abp 280;abp280;actin binding protein 280;actin binding protein-280;Actin-binding protein 280;actin-binding protein of 280;actin-binding protein-280;Alpha-filamin;cvd type 1;cvd-1;cvd-i;endothelial actin binding protein;Endothelial actin-binding protein;filamin 1;Filamin-1;Filamin-A;filamina;fmd-type;Non-musc…	SWISSPROT_AC:P21333;SWISSPROT_ID:FLNA_HUMAN;GeneID:2316;Ensembl:ENSG00000196924;HGNC:HGNC:3754;MIM:300017;Vega:OTTHUMG00000022712;protein_accession:AAA92644.1;protein_accession:AAH14654.1;protein_accession:AAH41179.1;protein_accession:AAH67111.1;protein_accession:AAI09290.3;protein_accession:ADU87644.1;protein_accession:AIG59194.1;protein_accession:BAB84874.1;protein_accession:BAC03408.3;protein_…	138629	Protein	FLNA	ABP-280;Actin-binding protein 280;Alpha-filamin;Endothelial actin-binding protein;Filamin-1;Filamin-A;FLN;FLN-A;FLN1;FLNA;Non-muscle filamin;abp 280;abp280;ABPX;actin binding protein 280;actin binding protein-280;actin-binding protein of 280;actin-binding protein-280;CSBS;cvd type 1;cvd-1;cvd-i;CVD1;endothelial actin binding protein;filamin 1;filamin A;filamina;FMD;fmd-type;MNS;NHBP;OPD;opd i;opd…	SWISSPROT_AC:P21333;SWISSPROT_ID:FLNA_HUMAN;EMBL:AB593010;EMBL:AK090427;EMBL:BX664723;EMBL:BX936346;EMBL:CH471172;EMBL:GU727643;EMBL:L44140;EMBL:X53416;EMBL:X70082;EMBL:X70085;RefSeq:NP_001104026.1;RefSeq:NP_001447.2;ProteinModelPortal:P21333;STRING:9606.ENSP00000358866;SWISSPROT_AC_OLD:E9KL45;SWISSPROT_AC_OLD:Q5HY53;SWISSPROT_AC_OLD:Q5HY55;SWISSPROT_AC_OLD:Q8NF52;SMR:P21333;GeneID:2316;KEGG:hsa:…
72788	GLP1R --> GLP-1 receptor	Expression	GeneID:2740;		4342034	Gene	GLP1R	GLP-1;GLP-1-R;GLP-1R;GLP1R;glucagon like peptide 1 receptor;glp- 1 r;glp- 1 receptor;glp-1 r;GLP-1 receptor;glp-1 the receptor;glp-1-receptor;glp-i receptor;glp1 receptor;glp1-r;glucagon like peptide-1 receptor;glucagon like-peptide 1 receptor;glucagon like-peptide-1 receptor;glucagon receptor like peptide-1;glucagon- like peptide-1 receptor;Glucagon-like peptide 1 receptor;glucagon-like peptide …	SWISSPROT_AC:P43220;SWISSPROT_ID:GLP1R_HUMAN;GeneID:2740;Ensembl:ENSG00000112164;HGNC:HGNC:4324;MIM:138032;Vega:OTTHUMG00000014638;protein_accession:AAA03614.1;protein_accession:AAA17021.1;protein_accession:AAA62471.1;protein_accession:AAA63787.1;protein_accession:AAB64013.1;protein_accession:AAC50050.1;protein_accession:AAI11844.1;protein_accession:AAI12127.1;protein_accession:AAI13494.1;protein…	158985	Protein	GLP-1 receptor	GLP-1 receptor;GLP-1-R;GLP-1R;GLP1R;Glucagon-like peptide 1 receptor;glp- 1 r;glp- 1 receptor;GLP-1;glp-1 r;glp-1 the receptor;glp-1-receptor;glp-i receptor;glp1 receptor;glp1-r;glucagon like peptide 1 receptor;glucagon like peptide-1 receptor;glucagon like-peptide 1 receptor;glucagon like-peptide-1 receptor;glucagon receptor like peptide-1;glucagon- like peptide-1 receptor;glucagon-like peptide …	SWISSPROT_AC:P43220;SWISSPROT_ID:GLP1R_HUMAN;EMBL:AB065685;EMBL:AL035690;EMBL:AY439112;EMBL:BC112126;EMBL:BC113493;EMBL:L23503;EMBL:U01104;EMBL:U01156;EMBL:U01157;EMBL:U10037;EMBL:U66062;RefSeq:NP_002053.3;ProteinModelPortal:P43220;STRING:9606.ENSP00000362353;SWISSPROT_AC_OLD:Q2M229;SWISSPROT_AC_OLD:Q99669;SMR:P43220;GeneID:2740;KEGG:hsa:2740;PIR:I84494;PIR:S71624;eggNOG:ENOG410XRS2;eggNOG:KOG456…
73308	GCG --> GCG	Expression	GeneID:2641;		4341954	Gene	GCG	GCG;GLP1;GLP2;glucagon;GRPP;GLUC;	SWISSPROT_AC:P01275;SWISSPROT_ID:GLUC_HUMAN;GeneID:2641;Ensembl:ENSG00000115263;HGNC:HGNC:4191;MIM:138030;Vega:OTTHUMG00000153892;protein_accession:AAA52567.1;protein_accession:AAH05278.1;protein_accession:AAP35459.1;protein_accession:AAY24204.1;protein_accession:ABM83447.1;protein_accession:ABM86658.1;protein_accession:CAA24759.1;protein_accession:CAA27627.1;protein_accession:EAX11356.1;protein_…	160443	Protein	GCG	GCG;GLUC;Glucagon;GLP1;GLP2;GRPP;	SWISSPROT_AC:P01275;SWISSPROT_ID:GLUC_HUMAN;EMBL:AC007750;EMBL:BC005278;EMBL:BT006813;EMBL:J04040;EMBL:V01515;EMBL:X03991;RefSeq:NP_002045.1;ProteinModelPortal:P01275;STRING:9606.ENSP00000387662;SWISSPROT_AC_OLD:A6NN65;SWISSPROT_AC_OLD:Q53TP6;SMR:P01275;GeneID:2641;KEGG:hsa:2641;PIR:A24377;eggNOG:ENOG410IKZ8;eggNOG:ENOG4111VKC;UniGene:Hs.516494;UniGene:Hs.741174;GO:GO:0005102;GO:GO:0005179;GO:GO:…
84745	GCK --> Glucokinase	Expression	GeneID:2645;		4341958	Gene	GCK	FGQTL3;GCK;GK;GLK;glucokinase;HHF3;HK4;HKIV;HXKP;LGLK;MODY2;EC 2.7.1.2;hexokinase 4;hexokinase iv;Hexokinase type IV;Hexokinase-4;Hexokinase-D;hexokinase-iv;hhf 3;HK IV;hk-4;hk-iv;HXK4;mody 2;mody subtype 2;mody type 2;mody-2;	SWISSPROT_AC:P35557;SWISSPROT_ID:HXK4_HUMAN;GeneID:2645;Ensembl:ENSG00000106633;HGNC:HGNC:4195;MIM:138079;Vega:OTTHUMG00000022903;protein_accession:AAA51824.1;protein_accession:AAA52562.1;protein_accession:AAB59563.1;protein_accession:AAB97680.1;protein_accession:AAH01890.1;protein_accession:AAP35711.1;protein_accession:ABM84761.1;protein_accession:ABS31137.1;protein_accession:AGA96145.1;protein_…	191606	Protein	Glucokinase	EC 2.7.1.2;GCK;Glucokinase;Hexokinase type IV;Hexokinase-4;Hexokinase-D;HK IV;HK4;HXK4;FGQTL3;GK;GLK;hexokinase 4;hexokinase iv;hexokinase-iv;hhf 3;HHF3;hk-4;hk-iv;HKIV;HXKP;LGLK;mody 2;mody subtype 2;mody type 2;mody-2;MODY2;	SWISSPROT_AC:P35557;SWISSPROT_ID:HXK4_HUMAN;EMBL:AF041012;EMBL:AF041013;EMBL:AF041014;EMBL:AF041015;EMBL:AF041016;EMBL:AF041017;EMBL:AF041018;EMBL:AF041019;EMBL:AF041020;EMBL:AF041021;EMBL:AF041022;EMBL:AK122876;EMBL:BC001890;EMBL:CH236960;EMBL:CH471128;EMBL:M69051;EMBL:M88011;EMBL:M90298;EMBL:M90299;RefSeq:NP_000153.1;RefSeq:NP_277042.1;RefSeq:NP_277043.1;ProteinModelPortal:P35557;STRING:9606.EN…
85138	IAPP --> Amylin	Expression	GeneID:3375;		4342575	Gene	IAPP	DAP;IAP;IAPP;islet amyloid polypeptide;Amylin;dap-type;Diabetes-associated peptide;iap-type;Insulinoma amyloid peptide;islet-amyloid polypeptide;polypeptide islet amyloid;	SWISSPROT_AC:P10997;SWISSPROT_ID:IAPP_HUMAN;GeneID:3375;Ensembl:ENSG00000121351;HGNC:HGNC:5329;MIM:147940;Vega:OTTHUMG00000169128;protein_accession:AAA35524.1;protein_accession:AAA35983.1;protein_accession:AAA51728.1;protein_accession:AAA52281.1;protein_accession:AAI11850.1;protein_accession:ABG27010.1;protein_accession:CAA33031.1;protein_accession:CAA33032.1;protein_accession:CAA33033.1;protein_…	192424	Protein	Amylin	Amylin;DAP;Diabetes-associated peptide;IAPP;Insulinoma amyloid peptide;Islet amyloid polypeptide;dap-type;IAP;iap-type;islet-amyloid polypeptide;polypeptide islet amyloid;	SWISSPROT_AC:P10997;SWISSPROT_ID:IAPP_HUMAN;EMBL:CH471094;EMBL:DQ516082;EMBL:J04422;EMBL:M21785;EMBL:M26650;EMBL:M27503;EMBL:X13859;EMBL:X14902;EMBL:X14903;EMBL:X14904;EMBL:X14905;EMBL:X52818;EMBL:X52819;EMBL:X55634;EMBL:X56030;EMBL:X68830;RefSeq:NP_000406.1;RefSeq:NP_001316130.1;ProteinModelPortal:P10997;STRING:9606.ENSP00000240652;SWISSPROT_AC_OLD:Q0ZD87;SWISSPROT_AC_OLD:Q14598;SMR:P10997;GeneI…
85174	IGFBP3 --> IGFBP-3	Expression	GeneID:3486;		4342657	Gene	IGFBP3	BP-53;IBP3;IGFBP3;insulin like growth factor binding protein 3;binding protein 3-igf;binding protein-3-igf;bp -53;IBP-3;igf binding protein -3;igf binding protein 3;igf binding protein iii;igf binding protein-3;igf binding-protein 3;igf binding-protein-3;igf- binding protein 3;igf-binding protein -3;IGF-binding protein 3;igf-binding protein-3;igf-binding protein3;igf-binding-protein-3;igfbp 3;igf…	SWISSPROT_AC:P17936;SWISSPROT_ID:IBP3_HUMAN;GeneID:3486;Ensembl:ENSG00000146674;HGNC:HGNC:5472;MIM:146732;Vega:OTTHUMG00000023769;protein_accession:AAA52541.1;protein_accession:AAA52706.1;protein_accession:AAH00013.1;protein_accession:AAH18962.1;protein_accession:AAH64987.1;protein_accession:AAQ15254.1;protein_accession:AAS07554.1;protein_accession:ABB96247.1;protein_accession:ABI63363.1;protein_…	192552	Protein	IGFBP-3	IBP-3;IBP3;IGF-binding protein 3;IGFBP-3;IGFBP3;Insulin-like growth factor-binding protein 3;binding protein 3-igf;binding protein-3-igf;bp -53;BP-53;igf binding protein -3;igf binding protein 3;igf binding protein iii;igf binding protein-3;igf binding-protein 3;igf binding-protein-3;igf- binding protein 3;igf-binding protein -3;igf-binding protein-3;igf-binding protein3;igf-binding-protein-3;igf…	SWISSPROT_AC:P17936;SWISSPROT_ID:IBP3_HUMAN;EMBL:AC091524;EMBL:BC000013;EMBL:BC018962;EMBL:BC064987;EMBL:CH236958;EMBL:CH471128;EMBL:DQ301819;EMBL:M31159;EMBL:M35878;EMBL:X64875;RefSeq:NP_000589.2;RefSeq:NP_001013416.1;RefSeq:XP_016867641.1;ProteinModelPortal:P17936;STRING:9606.ENSP00000370473;SWISSPROT_AC_OLD:A4D2F5;SWISSPROT_AC_OLD:D3DVM0;SWISSPROT_AC_OLD:Q2V509;SWISSPROT_AC_OLD:Q6P1M6;SWISSPRO…
86782	IGF2 --> IGF-II	Expression	GeneID:3481;		4342652	Gene	IGF2	C11orf43;GRDF;IGF-II;IGF2;insulin like growth factor 2;PP9974;factor 2 insulin-like growth;growth factor 2 insulin-like;insulin growth like factor ii;insulin like growth factor ii;insulin like growth factor-2;insulin like-growth factor ii;insulin- like growth factor ii;insulin-like growth factor -2;Insulin-like growth factor II;insulin-like growth factor type 2;insulin-like growth factor type ii;…	SWISSPROT_AC:P01344;SWISSPROT_ID:IGF2_HUMAN;GeneID:3481;Ensembl:ENSG00000167244;HGNC:HGNC:5466;MIM:147470;Vega:OTTHUMG00000009395;protein_accession:AAA52443.1;protein_accession:AAA52536.1;protein_accession:AAA52544.1;protein_accession:AAA52545.1;protein_accession:AAA60088.1;protein_accession:AAB34155.1;protein_accession:AAD14908.1;protein_accession:AAH00531.1;protein_accession:AAL55889.1;protein_…	196390	Protein	IGF-II	IGF-II;IGF2;Insulin-like growth factor II;Somatomedin-A;T3M-11-derived growth factor;C11orf43;factor 2 insulin-like growth;GRDF;growth factor 2 insulin-like;insulin growth like factor ii;insulin like growth factor 2;insulin like growth factor ii;insulin like growth factor-2;insulin like-growth factor ii;insulin- like growth factor ii;insulin-like growth factor -2;insulin-like growth factor type 2…	SWISSPROT_AC:P01344;SWISSPROT_ID:IGF2_HUMAN;EMBL:AC132217;EMBL:AF217977;EMBL:AF517226;EMBL:AK126688;EMBL:BC000531;EMBL:BT007013;EMBL:CH471158;EMBL:DQ104203;EMBL:HM481219;EMBL:J03242;EMBL:M17426;EMBL:M17863;EMBL:M22373;EMBL:M29645;EMBL:S77035;EMBL:X00910;EMBL:X03425;EMBL:X03426;EMBL:X03427;EMBL:X03562;EMBL:X06159;EMBL:X06160;EMBL:X06161;EMBL:X07868;RefSeq:NP_000603.1;RefSeq:NP_001007140.2;RefSeq:N…
88437	INS --> Insulin	Expression	GeneID:3630;		4342772	Gene	INS	IDDM;IDDM1;IDDM2;ILPR;INS;insulin;IRDN;MODY10;an-ins;iddm 1;iddm 2;iddm type 1;iddm-1;iddm-2;iddm-type;ins-type;insulin--an;insulin-chain;insulin-type;mody-x;type-insulin;	SWISSPROT_AC:P01308;SWISSPROT_ID:INS_HUMAN;GeneID:3630;Ensembl:ENSG00000254647;HGNC:HGNC:6081;MIM:176730;Vega:OTTHUMG00000009558;protein_accession:AAA59172.1;protein_accession:AAA59173.1;protein_accession:AAA59179.1;protein_accession:AAH05255.1;protein_accession:AAP35454.1;protein_accession:AAW83741.1;protein_accession:ABI63346.1;protein_accession:ABM83966.1;protein_accession:ABM87282.1;protein_a…	200308	Protein	Insulin	INS;Insulin;an-ins;IDDM;iddm 1;iddm 2;iddm type 1;iddm-1;iddm-2;iddm-type;IDDM1;IDDM2;ILPR;ins-type;insulin--an;insulin-chain;insulin-type;IRDN;mody-x;MODY10;type-insulin;	SWISSPROT_AC:P01308;SWISSPROT_ID:INS_HUMAN;EMBL:AJ009655;EMBL:AY138590;EMBL:AY899304;EMBL:BC005255;EMBL:BT006808;EMBL:CH471158;EMBL:J00265;EMBL:L15440;EMBL:M10039;EMBL:V00565;EMBL:X70508;RefSeq:NP_000198.1;RefSeq:NP_001172026.1;RefSeq:NP_001172027.1;RefSeq:NP_001278826.1;ProteinModelPortal:P01308;STRING:9606.ENSP00000250971;SWISSPROT_AC_OLD:Q5EEX2;SMR:P01308;GeneID:3630;KEGG:hsa:3630;PIR:A93222;e…
92006	KCNJ11 --> KCNJ11	Expression	GeneID:3767;		4342886	Gene	KCNJ11	BIR;HHF2;IKATP;KCNJ11;KIR6.2;MODY13;PHHI;potassium voltage-gated channel subfamily J member 11;TNDM3;ATP-sensitive inward rectifier potassium channel 11;Inward rectifier K(+) channel Kir6.2;KCJ11;kir 6.2;kir-6.2;mody 1-3;mody-1-3;mody1-3;Potassium channel, inwardly rectifying subfamily J member 11;	SWISSPROT_AC:Q14654;SWISSPROT_ID:KCJ11_HUMAN;GeneID:3767;Ensembl:ENSG00000187486;HGNC:HGNC:6257;MIM:600937;Vega:OTTHUMG00000165914;protein_accession:AAH40617.1;protein_accession:AAH64497.1;protein_accession:AAI12359.1;protein_accession:ACR44082.1;protein_accession:ACR44083.1;protein_accession:ACZ56124.1;protein_accession:AHB14393.1;protein_accession:AHB14394.1;protein_accession:AHB14395.1;protein…	208975	Protein	KCNJ11	ATP-sensitive inward rectifier potassium channel 11;IKATP;Inward rectifier K(+) channel Kir6.2;KCJ11;KCNJ11;Potassium channel, inwardly rectifying subfamily J member 11;BIR;HHF2;kir 6.2;kir-6.2;KIR6.2;mody 1-3;mody-1-3;mody1-3;MODY13;PHHI;potassium voltage-gated channel subfamily J member 11;TNDM3;	SWISSPROT_AC:Q14654;SWISSPROT_ID:KCJ11_HUMAN;EMBL:AC124798;EMBL:AK301550;EMBL:BC040617;EMBL:BC064497;EMBL:BC112358;EMBL:D50582;RefSeq:NP_001159762.1;ProteinModelPortal:Q14654;STRING:9606.ENSP00000345708;SWISSPROT_AC_OLD:B4DWI4;SWISSPROT_AC_OLD:E9PNK0;SWISSPROT_AC_OLD:Q2M1H7;SWISSPROT_AC_OLD:Q58EX3;SWISSPROT_AC_OLD:Q8IW96;SMR:Q14654;GeneID:3767;KEGG:hsa:3767;PIR:A57616;eggNOG:ENOG410XQ62;eggNOG:KO…
101879	MAP4K2 --> GCK	Expression	GeneID:5871;		4344515	Gene	MAP4K2	BL44;GCK;MAP4K2;mitogen-activated protein kinase kinase kinase kinase 2;RAB8IP;B lymphocyte serine/threonine-protein kinase;EC 2.7.11.1;GC kinase;gc-kinase;Germinal center kinase;kinase gc;kinase germinal center;kinase of the germinal center;kinase-gc;M4K2;MAPK/ERK kinase kinase kinase 2;MEK kinase kinase 2;MEKKK 2;rab8 interacting protein;Rab8-interacting protein;	SWISSPROT_AC:Q12851;SWISSPROT_ID:M4K2_HUMAN;GeneID:5871;Ensembl:ENSG00000168067;HGNC:HGNC:6864;MIM:603166;Vega:OTTHUMG00000045328;protein_accession:AAA20968.1;protein_accession:AAH47865.1;protein_accession:BAG60619.1;protein_accession:BAG65303.1;protein_accession:EAW74299.1;protein_accession:EAW74300.1;protein_accession:EAW74301.1;protein_accession:EAW74302.1;protein_accession:NP_001294919.1;prot…	233374	Protein	GCK	B lymphocyte serine/threonine-protein kinase;EC 2.7.11.1;GC kinase;GCK;Germinal center kinase;M4K2;MAP4K2;MAPK/ERK kinase kinase kinase 2;MEK kinase kinase 2;MEKKK 2;Mitogen-activated protein kinase kinase kinase kinase 2;Rab8-interacting protein;RAB8IP;BL44;gc-kinase;kinase gc;kinase germinal center;kinase of the germinal center;kinase-gc;rab8 interacting protein;	SWISSPROT_AC:Q12851;SWISSPROT_ID:M4K2_HUMAN;EMBL:AP001462;EMBL:BC047865;EMBL:CH471076;EMBL:U07349;RefSeq:NP_001294919.1;RefSeq:NP_004570.2;ProteinModelPortal:Q12851;STRING:9606.ENSP00000294066;SWISSPROT_AC_OLD:Q86VU3;SMR:Q12851;GeneID:5871;KEGG:hsa:5871;PIR:A53714;eggNOG:ENOG410XP9G;eggNOG:KOG0576;UniGene:Hs.534341;GO:GO:0000139;GO:GO:0004674;GO:GO:0004702;GO:GO:0005524;GO:GO:0006468;GO:GO:000690…
129462	PPY --> PPY	Expression	GeneID:5539;		4344250	Gene	PPY	pancreatic polypeptide;PNP;PP;PPY;Obinepitide;PAHO;Pancreatic prohormone;pancreatic-polypeptide;pnp-type;polypeptide of pancreatic;ppy-type;	SWISSPROT_AC:P01298;SWISSPROT_ID:PAHO_HUMAN;GeneID:5539;Ensembl:ENSG00000108849;HGNC:HGNC:9327;MIM:167780;Vega:OTTHUMG00000181800;protein_accession:AAA60156.1;protein_accession:AAA60161.1;protein_accession:AAH32225.1;protein_accession:AAH40033.1;protein_accession:ABM84647.1;protein_accession:ABM92176.1;protein_accession:CAA25161.1;protein_accession:EAW51649.1;protein_accession:NP_001306138.1;prot…	298639	Protein	PPY	Obinepitide;PAHO;Pancreatic polypeptide;Pancreatic prohormone;PNP;PP;PPY;pancreatic-polypeptide;pnp-type;polypeptide of pancreatic;ppy-type;	SWISSPROT_AC:P01298;SWISSPROT_ID:PAHO_HUMAN;EMBL:AC007993;EMBL:BC032225;EMBL:BC040033;EMBL:BP385720;EMBL:M11726;EMBL:M15788;EMBL:X00491;RefSeq:NP_002713.1;ProteinModelPortal:P01298;STRING:9606.ENSP00000225992;SMR:P01298;GeneID:5539;KEGG:hsa:5539;PIR:A92498;eggNOG:ENOG410J7V9;eggNOG:ENOG41115N2;UniGene:Hs.558368;UniGene:Hs.744427;GO:GO:0001664;GO:GO:0005102;GO:GO:0005179;GO:GO:0005184;GO:GO:000557…
168255	RAPGEF5 --> GFR	Expression	GeneID:9771;		4347524	Gene	RAPGEF5	GFR;MR-GEF;Rap guanine nucleotide exchange factor 5;RAPGEF5;REPAC;Guanine nucleotide exchange factor for Rap1;KIAA0277;M-Ras-regulated Rap GEF;MRGEF;Related to Epac;RPGF5;	SWISSPROT_AC:Q92565;SWISSPROT_ID:RPGF5_HUMAN;GeneID:9771;Ensembl:ENSG00000136237;HGNC:HGNC:16862;MIM:609527;Vega:OTTHUMG00000152525;protein_accession:AAH39203.1;protein_accession:ALQ33948.1;protein_accession:ALQ33949.1;protein_accession:BAA13406.2;protein_accession:BAG58663.1;protein_accession:CAI46177.1;protein_accession:EAL24270.1;protein_accession:EAW93746.1;protein_accession:NP_036426.3;prote…	406948	Protein	GFR	GFR;Guanine nucleotide exchange factor for Rap1;KIAA0277;M-Ras-regulated Rap GEF;MR-GEF;MRGEF;Rap guanine nucleotide exchange factor 5;RAPGEF5;Related to Epac;Repac;RPGF5;	SWISSPROT_AC:Q92565;SWISSPROT_ID:RPGF5_HUMAN;EMBL:BC039203;EMBL:CH236948;EMBL:D87467;RefSeq:NP_036426.3;ProteinModelPortal:Q92565;STRING:9606.ENSP00000343656;SWISSPROT_AC_OLD:A4D140;SWISSPROT_AC_OLD:Q8IXU5;SMR:Q92565;GeneID:9771;KEGG:hsa:9771;eggNOG:ENOG410XPX9;eggNOG:KOG2378;UniGene:Hs.174768;UniGene:Hs.713217;GO:GO:0005088;GO:GO:0005634;GO:GO:0007264;GO:GO:0007399;GO:GO:0017034;GO:GO:0030742;PD…
183157	SCT --> SCT	Expression	GeneID:6343;		4344910	Gene	SCT	SCT;secretin;SECR;secretin-type;	SWISSPROT_AC:P09683;SWISSPROT_ID:SECR_HUMAN;GeneID:6343;Ensembl:ENSG00000070031;HGNC:HGNC:10607;MIM:182099;Vega:OTTHUMG00000133313;protein_accession:AAG31443.1;protein_accession:AAI46572.1;protein_accession:AAI52726.1;protein_accession:EAX02368.1;protein_accession:NP_068739.1;protein_accession:P09683.2;protein_accession:XP_016873598.1;protein_gi:1034574878;protein_gi:11138667;protein_gi:11345450;…	446929	Protein	SCT	SCT;SECR;Secretin;secretin-type;	SWISSPROT_AC:P09683;SWISSPROT_ID:SECR_HUMAN;EMBL:AF244355;RefSeq:NP_068739.1;ProteinModelPortal:P09683;STRING:9606.ENSP00000176195;SMR:P09683;GeneID:6343;KEGG:hsa:6343;eggNOG:ENOG410JG0Y;eggNOG:ENOG4111AMM;UniGene:Hs.632324;GO:GO:0005179;GO:GO:0005576;GO:GO:0005615;GO:GO:0007420;GO:GO:0030157;GO:GO:0030819;GO:GO:0048566;GO:GO:0090187;GO:GO:0090274;GO:GO:1903640;HOGENOM:HOG000133017;OrthoDB:EOG091…
185048	ST3GAL4 --> STZ	Expression	GeneID:6484;		4345030	Gene	ST3GAL4	CGS23;NANTA3;SAT3;SIAT4;SIAT4C;ST3 beta-galactoside alpha-2,3-sialyltransferase 4;ST3GAL4;ST3GalIV;STZ;Alpha 2,3-sialyltransferase IV;alpha 2,3-sialyltransferase-iv;Alpha 2,3-ST 4;alpha-2,3-sialyltransferase 4;Beta-galactoside alpha-2,3-sialyltransferase 4;CMP-N-acetylneuraminate-beta-galactosamide-alpha-2,3-sialyltransferase 4;EC 2.4.99.-;Gal-beta-1,4-GalNAc-alpha-2,3-sialyltransferase;Gal-NAc6S…	SWISSPROT_AC:Q11206;SWISSPROT_ID:SIA4C_HUMAN;GeneID:6484;Ensembl:ENSG00000110080;HGNC:HGNC:10864;MIM:104240;Vega:OTTHUMG00000165830;protein_accession:AAA16460.1;protein_accession:AAC14162.1;protein_accession:AAH10645.1;protein_accession:AAK93790.1;protein_accession:AAM66431.1;protein_accession:AAM66432.1;protein_accession:AAM66433.1;protein_accession:AAM81378.1;protein_accession:ACE86638.1;protei…	450315	Protein	STZ	Alpha 2,3-sialyltransferase IV;Alpha 2,3-ST 4;Beta-galactoside alpha-2,3-sialyltransferase 4;CGS23;CMP-N-acetylneuraminate-beta-galactosamide-alpha-2,3-sialyltransferase 4;EC 2.4.99.-;Gal-beta-1,4-GalNAc-alpha-2,3-sialyltransferase;Gal-NAc6S;NANTA3;SAT-3;SIA4C;Sialyltransferase 4C;SIAT4-C;SIAT4C;ST-4;ST3Gal IV;ST3GAL4;ST3GalA.2;ST3GalIV;STZ;alpha 2,3-sialyltransferase-iv;alpha-2,3-sialyltransfera…	SWISSPROT_AC:Q11206;SWISSPROT_ID:SIA4C_HUMAN;EMBL:AF035249;EMBL:AF516603;EMBL:AF516604;EMBL:AK291577;EMBL:AP000806;EMBL:AP001318;EMBL:AY040826;EMBL:BC010645;EMBL:L23767;EMBL:X74570;RefSeq:NP_001241686.1;RefSeq:NP_001241687.1;RefSeq:NP_001241688.1;RefSeq:NP_006269.1;RefSeq:XP_016873623.1;ProteinModelPortal:Q11206;STRING:9606.ENSP00000227495;SWISSPROT_AC_OLD:A8K6B2;SWISSPROT_AC_OLD:O60497;SWISSPROT…
237424	ZGLP1 --> ZGLP1	Expression	GeneID:100125288;		4369520	Gene	ZGLP1	GATAD3;GLP-1;GLP1;ZGLP1;zinc finger, GATA-like protein 1;gata like protein-1;GATA-like protein 1;gata-like protein-1;GATA-type zinc finger protein 1;	SWISSPROT_AC:P0C6A0;SWISSPROT_ID:ZGLP1_HUMAN;GeneID:100125288;Ensembl:ENSG00000220201;HGNC:HGNC:37245;MIM:611639;Vega:OTTHUMG00000152114;protein_accession:NP_001096637.1;protein_accession:P0C6A0.1;protein_gi:157266269;protein_gi:166990464;RNA_nucleotide_accession:AK096830.1;RNA_nucleotide_accession:BC029904.1;RNA_nucleotide_accession:BC044225.1;RNA_nucleotide_accession:CK826281.1;RNA_nucleotide_a…	573048	Protein	ZGLP1	GATA-like protein 1;GATA-type zinc finger protein 1;GLP-1;GLP1;ZGLP1;gata like protein-1;gata-like protein-1;GATAD3;zinc finger, GATA-like protein 1;	SWISSPROT_AC:P0C6A0;SWISSPROT_ID:ZGLP1_HUMAN;EMBL:AC011511;EMBL:AK096830;EMBL:BC044225;RefSeq:NP_001096637.1;ProteinModelPortal:P0C6A0;STRING:9606.ENSP00000384434;SMR:P0C6A0;GeneID:100125288;KEGG:hsa:100125288;eggNOG:COG5641;eggNOG:KOG1601;UniGene:Hs.709296;GO:GO:0000122;GO:GO:0000977;GO:GO:0001085;GO:GO:0001228;GO:GO:0003682;GO:GO:0005634;GO:GO:0005667;GO:GO:0007275;GO:GO:0007283;GO:GO:0008270;G…
484498	PPY -- NPY	association	Pubmed:1620652;Pubmed 2001:11287091;Pubmed 2008:18457425;Pubmed 2000:10737678;Pubmed 2010:20338207;Pubmed 1992:1317848;Pubmed 1997:9326671;Pubmed 1990:2177865;	The data suggest that the two putative duplications of an ancestral <b>PP</b> family gene that have given rise to PP, PYY and <b>NPY</b> in mammals had already taken place by the time of the appearance of the amphibia.[Pubmed:1620652];Pig <b>NPY</b> (pNPY) analogs containing the segment 19-23 from human <b>PP</b> (hPP) bound to the Y-receptors with much lower affinity than NPY itself.[Pubmed 2001…	4344250	Gene	PPY	pancreatic polypeptide;PNP;PP;PPY;Obinepitide;PAHO;Pancreatic prohormone;pancreatic-polypeptide;pnp-type;polypeptide of pancreatic;ppy-type;	SWISSPROT_AC:P01298;SWISSPROT_ID:PAHO_HUMAN;GeneID:5539;Ensembl:ENSG00000108849;HGNC:HGNC:9327;MIM:167780;Vega:OTTHUMG00000181800;protein_accession:AAA60156.1;protein_accession:AAA60161.1;protein_accession:AAH32225.1;protein_accession:AAH40033.1;protein_accession:ABM84647.1;protein_accession:ABM92176.1;protein_accession:CAA25161.1;protein_accession:EAW51649.1;protein_accession:NP_001306138.1;prot…	280275	Protein	NPY	NPY;Pro-neuropeptide Y;neuropeptide Y;neuropeptide--y;neuropeptide-y;npy--an;npy-type;PYY4;y neuropeptide;	SWISSPROT_AC:P01303;SWISSPROT_ID:NPY_HUMAN;EMBL:AC004485;EMBL:BC029497;EMBL:K01911;EMBL:M14296;EMBL:M14297;EMBL:M14298;EMBL:M15789;RefSeq:NP_000896.1;ProteinModelPortal:P01303;STRING:9606.ENSP00000242152;SMR:P01303;GeneID:4852;KEGG:hsa:4852;PIR:A25198;eggNOG:ENOG410J0KC;eggNOG:ENOG41128I2;UniGene:Hs.1832;GO:GO:0001664;GO:GO:0001878;GO:GO:0004930;GO:GO:0005102;GO:GO:0005184;GO:GO:0005246;GO:GO:000…
484517	PPY -- Neuropeptide Y	association	Pubmed:1620652;Pubmed 2001:11287091;Pubmed 2008:18457425;Pubmed 2000:10737678;Pubmed 2010:20338207;Pubmed 1992:1317848;Pubmed 1997:9326671;Pubmed 1990:2177865;	The data suggest that the two putative duplications of an ancestral <b>PP</b> family gene that have given rise to PP, PYY and <b>NPY</b> in mammals had already taken place by the time of the appearance of the amphibia.[Pubmed:1620652];Pig <b>NPY</b> (pNPY) analogs containing the segment 19-23 from human <b>PP</b> (hPP) bound to the Y-receptors with much lower affinity than NPY itself.[Pubmed 2001…	4344250	Gene	PPY	pancreatic polypeptide;PNP;PP;PPY;Obinepitide;PAHO;Pancreatic prohormone;pancreatic-polypeptide;pnp-type;polypeptide of pancreatic;ppy-type;	SWISSPROT_AC:P01298;SWISSPROT_ID:PAHO_HUMAN;GeneID:5539;Ensembl:ENSG00000108849;HGNC:HGNC:9327;MIM:167780;Vega:OTTHUMG00000181800;protein_accession:AAA60156.1;protein_accession:AAA60161.1;protein_accession:AAH32225.1;protein_accession:AAH40033.1;protein_accession:ABM84647.1;protein_accession:ABM92176.1;protein_accession:CAA25161.1;protein_accession:EAW51649.1;protein_accession:NP_001306138.1;prot…	280276	Protein	Neuropeptide Y	Neuropeptide tyrosine;Neuropeptide Y;NPY;neuropeptide--y;neuropeptide-tyrosine;neuropeptide-y;npy--an;npy-type;y neuropeptide;	TMP_SWISSPROT_AC:P01303_NPY;PARENT_SWISSPROT_AC:P01303;PARENT_SWISSPROT_ID:NPY_HUMAN;
485778	IGFBP3 -- IGF-I	association	Pubmed:10226805;Pubmed:10392348;Pubmed:10392359;Pubmed:10703534;Pubmed:11247331;Pubmed:18507013;Pubmed:23619263;Pubmed:8520621;Pubmed:8887130;Pubmed:8887139;Pubmed:8910818;Pubmed 2006:15998587;Pubmed 2006:16210470;Pubmed 2006:16390864;Pubmed 2006:16464954;Pubmed 2006:16704680;Pubmed 2006:16718634;Pubmed 2006:16887362;Pubmed 2006:16955207;Pubmed 2006:16969385;Pubmed 2006:17047053;Pubmed 2006:17194…	This proteolysis was less pronounced for IGFBP-3 containing a mutated heparin binding domain, and was prevented by purifying <b>IGFBP-3</b> on an <b>IGF-I</b> affinity column in the presence of 2 M sodium chloride, suggesting that the responsible protease(s) binds the IGFBP-3 heparin binding domain.[Pubmed:10226805];The GH response to exercise was not correlated with fitness, mean GH or <b>IGF-I<…	4342657	Gene	IGFBP3	BP-53;IBP3;IGFBP3;insulin like growth factor binding protein 3;binding protein 3-igf;binding protein-3-igf;bp -53;IBP-3;igf binding protein -3;igf binding protein 3;igf binding protein iii;igf binding protein-3;igf binding-protein 3;igf binding-protein-3;igf- binding protein 3;igf-binding protein -3;IGF-binding protein 3;igf-binding protein-3;igf-binding protein3;igf-binding-protein-3;igfbp 3;igf…	SWISSPROT_AC:P17936;SWISSPROT_ID:IBP3_HUMAN;GeneID:3486;Ensembl:ENSG00000146674;HGNC:HGNC:5472;MIM:146732;Vega:OTTHUMG00000023769;protein_accession:AAA52541.1;protein_accession:AAA52706.1;protein_accession:AAH00013.1;protein_accession:AAH18962.1;protein_accession:AAH64987.1;protein_accession:AAQ15254.1;protein_accession:AAS07554.1;protein_accession:ABB96247.1;protein_accession:ABI63363.1;protein_…	196367	Protein	IGF-I	IBP1;IGF-I;IGF1;Insulin-like growth factor I;Mechano growth factor;MGF;Somatomedin-C;factor 1-insulin-like growth;factor i-insulin-like growth;factor-1-insulin-like growth;growth factor 1-insulin-like;growth factor i-insulin-like;growth factor-1-insulin-like;IGFI;insulin - like growth factor 1;insulin growth like factor 1;insulin growth like factor-i;insulin growth-like factor 1;insulin like grow…	SWISSPROT_AC:P05019;SWISSPROT_ID:IGF1_HUMAN;EMBL:AC010202;EMBL:AC068648;EMBL:AY260957;EMBL:BC148266;EMBL:CH471054;EMBL:M11568;EMBL:M12659;EMBL:M14153;EMBL:M14154;EMBL:M14155;EMBL:M14156;EMBL:M27544;EMBL:M37484;EMBL:X00173;EMBL:X03420;EMBL:X03421;EMBL:X03422;EMBL:X03563;EMBL:X56773;EMBL:X56774;EMBL:X57025;RefSeq:NP_000609.1;RefSeq:NP_001104754.1;RefSeq:NP_001104755.1;ProteinModelPortal:P05019;STRI…
494232	IGFBP3 -- TNF	association	Pubmed 2007:17029675;Pubmed 1996:8536626;Pubmed 1999:10527715;	In the presence of PI and high BSA, media <b>IGFBP-3</b> levels were shown to be increased by <b>TNF-alpha</b> consistent with the gene expression data.[Pubmed 2007:17029675];<b>TNF alpha</b> stimulated predominantly <b>IGFBP-3</b> (about 4-fold) both in terms of mRNA (a 2.6-kilobase transcript, measured by Northern blotting analysis), and protein (a doublet of 40-44 kDa, assessed by ligand blott…	4342657	Gene	IGFBP3	BP-53;IBP3;IGFBP3;insulin like growth factor binding protein 3;binding protein 3-igf;binding protein-3-igf;bp -53;IBP-3;igf binding protein -3;igf binding protein 3;igf binding protein iii;igf binding protein-3;igf binding-protein 3;igf binding-protein-3;igf- binding protein 3;igf-binding protein -3;IGF-binding protein 3;igf-binding protein-3;igf-binding protein3;igf-binding-protein-3;igfbp 3;igf…	SWISSPROT_AC:P17936;SWISSPROT_ID:IBP3_HUMAN;GeneID:3486;Ensembl:ENSG00000146674;HGNC:HGNC:5472;MIM:146732;Vega:OTTHUMG00000023769;protein_accession:AAA52541.1;protein_accession:AAA52706.1;protein_accession:AAH00013.1;protein_accession:AAH18962.1;protein_accession:AAH64987.1;protein_accession:AAQ15254.1;protein_accession:AAS07554.1;protein_accession:ABB96247.1;protein_accession:ABI63363.1;protein_…	492131	Protein	TNF	Cachectin;TNF;TNF-a;TNF-alpha;TNFA;TNFSF2;Tumor necrosis factor;Tumor necrosis factor ligand superfamily member 2;chain-tnf;DIF;dif-type;factor - tumor necrosis;factor of the tumor necrosis;factor of the tumor-necrosis;factor of tumor necrosis;factor tumor necrosis;factor-tumor necrosis;necrosis factor-tumor;necrosis tumor factor;tnf - a;tnf - alpha;tnf -a;tnf -alpha;tnf a;tnf alpha;tnf- a;tnf- a…	SWISSPROT_AC:P01375;SWISSPROT_ID:TNFA_HUMAN;EMBL:AB088112;EMBL:AF043342;EMBL:AF098751;EMBL:AF129756;EMBL:AY066019;EMBL:AY214167;EMBL:BA000025;EMBL:BC028148;EMBL:M10988;EMBL:M16441;EMBL:M26331;EMBL:X01394;EMBL:X02910;EMBL:Y14768;EMBL:Z15026;RefSeq:NP_000585.2;ProteinModelPortal:P01375;STRING:9606.ENSP00000398698;SWISSPROT_AC_OLD:O43647;SWISSPROT_AC_OLD:Q9P1Q2;SWISSPROT_AC_OLD:Q9UIV3;SMR:P01375;Gen…
497194	ADM -- IL-1 beta	association	Pubmed 2000:10845623;Pubmed 1997:9396051;Pubmed 2003:14499284;Pubmed 1991:1889248;	IFN-gamma and <b>IL-1beta</b> induced <b>ADM</b> expression in ARPE-19 cells.[Pubmed 2000:10845623];Treatment of T98G cells with interferon gamma or <b>interleukin 1 beta</b> increased the expression levels of <b>ADM</b> mRNA and the IR-ADM concentrations in the cultured media, whereas tumor necrosis factor alpha decreased them in a dose-dependent manner.[Pubmed 1997:9396051];A combination of thr…	4339910	Gene	ADM	ADM;adrenomedullin;AM;PAMP;ADML;am-an;am-type;pamp-type;	SWISSPROT_AC:P35318;SWISSPROT_ID:ADML_HUMAN;GeneID:133;Ensembl:ENSG00000148926;HGNC:HGNC:259;MIM:103275;Vega:OTTHUMG00000165907;protein_accession:AAC60642.1;protein_accession:AAH15961.1;protein_accession:AAP35548.1;protein_accession:AAZ38717.1;protein_accession:BAA03589.1;protein_accession:BAA07756.1;protein_accession:BAG35740.1;protein_accession:CAG46792.1;protein_accession:CBX47636.1;protein_ac…	197391	Protein	IL-1 beta	Catabolin;IL-1 beta;IL1B;IL1F2;Interleukin-1 beta;1 beta interleukin;1 beta-interleukin;1-beta interleukin;il - 1beta;il -1;il -1b;il -1beta;il 1;il 1 beta;il 1-beta;il 1b;il 1beta;il type i;il- 1;il- 1 beta;il- 1b;il- 1beta;il- i;il--1;il--1 beta;IL-1;il-1 -beta;il-1 b;il-1-b;il-1-type;il-1beta;il-i;il-i beta;il-ibeta;il-type 1;IL1-BETA;interleukin - 1 beta;interleukin -1 b;interleukin -1 beta;i…	SWISSPROT_AC:P01584;SWISSPROT_ID:IL1B_HUMAN;EMBL:AC079753;EMBL:AY137079;EMBL:BC008678;EMBL:BN000002;EMBL:BT007213;EMBL:CH471217;EMBL:CR407679;EMBL:K02770;EMBL:M15330;EMBL:M15840;EMBL:M54933;EMBL:X02532;EMBL:X04500;EMBL:X56087;RefSeq:NP_000567.1;ProteinModelPortal:P01584;STRING:9606.ENSP00000263341;SWISSPROT_AC_OLD:Q53X59;SWISSPROT_AC_OLD:Q53XX2;SWISSPROT_AC_OLD:Q7M4S7;SWISSPROT_AC_OLD:Q7RU01;SWIS…
497802	GCK -- Insulin	association	Pubmed 2002:12475782;Pubmed 2007:17360975;Pubmed 1996:8630009;Pubmed 1996:8679719;Pubmed 2009:18612599;Pubmed 2009:19173678;Pubmed 2009:19279382;Pubmed 1999:10455021;Pubmed 1997:9088772;Pubmed 1998:9653619;Pubmed 1998:9710443;	Mathematical modeling of the kinetic data of recombinant human wild-type and mutant GK accurately predicts the effects of <b>GK</b> mutations on the threshold of glucose-stimulated <b>insulin</b> release and glucose homeostasis.[Pubmed 2002:12475782];Because <b>glucokinase</b> is a metabolic sensor involved in the regulated release of <b>insulin</b>, we have investigated the acute actions of nove…	4341958	Gene	GCK	FGQTL3;GCK;GK;GLK;glucokinase;HHF3;HK4;HKIV;HXKP;LGLK;MODY2;EC 2.7.1.2;hexokinase 4;hexokinase iv;Hexokinase type IV;Hexokinase-4;Hexokinase-D;hexokinase-iv;hhf 3;HK IV;hk-4;hk-iv;HXK4;mody 2;mody subtype 2;mody type 2;mody-2;	SWISSPROT_AC:P35557;SWISSPROT_ID:HXK4_HUMAN;GeneID:2645;Ensembl:ENSG00000106633;HGNC:HGNC:4195;MIM:138079;Vega:OTTHUMG00000022903;protein_accession:AAA51824.1;protein_accession:AAA52562.1;protein_accession:AAB59563.1;protein_accession:AAB97680.1;protein_accession:AAH01890.1;protein_accession:AAP35711.1;protein_accession:ABM84761.1;protein_accession:ABS31137.1;protein_accession:AGA96145.1;protein_…	200308	Protein	Insulin	INS;Insulin;an-ins;IDDM;iddm 1;iddm 2;iddm type 1;iddm-1;iddm-2;iddm-type;IDDM1;IDDM2;ILPR;ins-type;insulin--an;insulin-chain;insulin-type;IRDN;mody-x;MODY10;type-insulin;	SWISSPROT_AC:P01308;SWISSPROT_ID:INS_HUMAN;EMBL:AJ009655;EMBL:AY138590;EMBL:AY899304;EMBL:BC005255;EMBL:BT006808;EMBL:CH471158;EMBL:J00265;EMBL:L15440;EMBL:M10039;EMBL:V00565;EMBL:X70508;RefSeq:NP_000198.1;RefSeq:NP_001172026.1;RefSeq:NP_001172027.1;RefSeq:NP_001278826.1;ProteinModelPortal:P01308;STRING:9606.ENSP00000250971;SWISSPROT_AC_OLD:Q5EEX2;SMR:P01308;GeneID:3630;KEGG:hsa:3630;PIR:A93222;e…
507692	GCK -- Glucokinase	association	Pubmed 2006:17175890;Pubmed 2006:17551475;Pubmed 2013:23085272;Pubmed 2007:17186219;Pubmed 2000:11293229;Pubmed 2014:24696842;Pubmed 2014:25266490;Pubmed 2010:20015564;Pubmed 2009:19515026;Pubmed 1997:9097962;Pubmed 2005:15649097;	<b>MODY2</b> is caused by mutations in the <b>glucokinase</b> gene, which encodes the signal protein for insulin secretion.[Pubmed 2006:17175890];These include the enzyme <b>glucokinase</b>, which causes <b>MODY2</b>, and the transcription factors HNF- 4 alpha, TCF1, I PF-1, TCF2, and NeuroD1, which cause MODY1, 3, 4, 5, and 6, respectively.[Pubmed 2006:17551475];<b>MODY subtype 2</b> is caused b…	4341958	Gene	GCK	FGQTL3;GCK;GK;GLK;glucokinase;HHF3;HK4;HKIV;HXKP;LGLK;MODY2;EC 2.7.1.2;hexokinase 4;hexokinase iv;Hexokinase type IV;Hexokinase-4;Hexokinase-D;hexokinase-iv;hhf 3;HK IV;hk-4;hk-iv;HXK4;mody 2;mody subtype 2;mody type 2;mody-2;	SWISSPROT_AC:P35557;SWISSPROT_ID:HXK4_HUMAN;GeneID:2645;Ensembl:ENSG00000106633;HGNC:HGNC:4195;MIM:138079;Vega:OTTHUMG00000022903;protein_accession:AAA51824.1;protein_accession:AAA52562.1;protein_accession:AAB59563.1;protein_accession:AAB97680.1;protein_accession:AAH01890.1;protein_accession:AAP35711.1;protein_accession:ABM84761.1;protein_accession:ABS31137.1;protein_accession:AGA96145.1;protein_…	191606	Protein	Glucokinase	EC 2.7.1.2;GCK;Glucokinase;Hexokinase type IV;Hexokinase-4;Hexokinase-D;HK IV;HK4;HXK4;FGQTL3;GK;GLK;hexokinase 4;hexokinase iv;hexokinase-iv;hhf 3;HHF3;hk-4;hk-iv;HKIV;HXKP;LGLK;mody 2;mody subtype 2;mody type 2;mody-2;MODY2;	SWISSPROT_AC:P35557;SWISSPROT_ID:HXK4_HUMAN;EMBL:AF041012;EMBL:AF041013;EMBL:AF041014;EMBL:AF041015;EMBL:AF041016;EMBL:AF041017;EMBL:AF041018;EMBL:AF041019;EMBL:AF041020;EMBL:AF041021;EMBL:AF041022;EMBL:AK122876;EMBL:BC001890;EMBL:CH236960;EMBL:CH471128;EMBL:M69051;EMBL:M88011;EMBL:M90298;EMBL:M90299;RefSeq:NP_000153.1;RefSeq:NP_277042.1;RefSeq:NP_277043.1;ProteinModelPortal:P35557;STRING:9606.EN…
512897	ADM -- IL-6	association	Pubmed 2001:11422212;Pubmed 2013:23088295;Pubmed 2010:20398018;	Furthermore, <b>IL-6</b> mRNA levels were negatively correlated with <b>AM</b> mRNA levels within the same LN patients.[Pubmed 2001:11422212];Imbalance between <b>interleukin-6</b> and <b>adrenomedullin</b> mRNA levels in peripheral blood mononuclear cells of patients with lupus nephritis.[Pubmed 2001:11422212];Our results suggest that an imbalance between <b>IL-6</b> and <b>AM</b> levels may pla…	4339910	Gene	ADM	ADM;adrenomedullin;AM;PAMP;ADML;am-an;am-type;pamp-type;	SWISSPROT_AC:P35318;SWISSPROT_ID:ADML_HUMAN;GeneID:133;Ensembl:ENSG00000148926;HGNC:HGNC:259;MIM:103275;Vega:OTTHUMG00000165907;protein_accession:AAC60642.1;protein_accession:AAH15961.1;protein_accession:AAP35548.1;protein_accession:AAZ38717.1;protein_accession:BAA03589.1;protein_accession:BAA07756.1;protein_accession:BAG35740.1;protein_accession:CAG46792.1;protein_accession:CBX47636.1;protein_ac…	197638	Protein	IL-6	B-cell stimulatory factor 2;BSF-2;CDF;CTL differentiation factor;Hybridoma growth factor;IFN-beta-2;IFNB2;IL-6;IL6;Interferon beta-2;Interleukin-6;b cell stimulatory factor 2;b cell stimulatory factor-2;b-cell stimulatory factor-2;bsf- 2;BSF2;HGF;HSF;hsf-type;ifn beta 2;ifn-beta 2;ifn-beta2;il - 6;il -- 6;il -6;il 6;il- 6;il--6;il-6-type;il-vi;il6-type;interferon beta 2;interferon beta2;interfero…	SWISSPROT_AC:P05231;SWISSPROT_ID:IL6_HUMAN;EMBL:AF372214;EMBL:BC015511;EMBL:M14584;EMBL:M18403;EMBL:M29150;EMBL:M54894;EMBL:S56892;EMBL:X04402;EMBL:X04403;EMBL:X04430;EMBL:X04602;EMBL:Y00081;RefSeq:NP_000591.1;RefSeq:XP_011513692.1;ProteinModelPortal:P05231;STRING:9606.ENSP00000258743;SWISSPROT_AC_OLD:Q9UCU2;SWISSPROT_AC_OLD:Q9UCU3;SWISSPROT_AC_OLD:Q9UCU4;SMR:P05231;GeneID:3569;KEGG:hsa:3569;PIR:…
515150	IGF2 -- Insulin	association	Pubmed 2001:11250652;Pubmed 2001:11855150;Pubmed 2004:15223980;Pubmed 1994:8175988;Pubmed 2002:12144915;Pubmed 2012:22465205;Pubmed 1995:7739048;Pubmed 2014:24389353;Pubmed 2014:24934576;Pubmed 1996:8784106;Pubmed 1996:9026269;Pubmed 2010:20656537;Pubmed 2009:19391177;Pubmed 2009:19443570;Pubmed 1999:10470651;Pubmed 1998:9543152;Pubmed 2005:15626921;Pubmed 1991:1722620;	A very good correlation was found between <b>insulin</b> and <b>IGF-II</b> in Tx neonates treated with T(4) but not between insulin and IGF-I in Tx adults.[Pubmed 2001:11250652];Our conclusion does not entirely exclude <b>IGF2</b> as the gene involved in <b>IDDM2</b>, even though the parental effect of IDDM2 transmission is not related to IGF2 maternal imprinting.[Pubmed 2001:11855150];The presen…	4342652	Gene	IGF2	C11orf43;GRDF;IGF-II;IGF2;insulin like growth factor 2;PP9974;factor 2 insulin-like growth;growth factor 2 insulin-like;insulin growth like factor ii;insulin like growth factor ii;insulin like growth factor-2;insulin like-growth factor ii;insulin- like growth factor ii;insulin-like growth factor -2;Insulin-like growth factor II;insulin-like growth factor type 2;insulin-like growth factor type ii;…	SWISSPROT_AC:P01344;SWISSPROT_ID:IGF2_HUMAN;GeneID:3481;Ensembl:ENSG00000167244;HGNC:HGNC:5466;MIM:147470;Vega:OTTHUMG00000009395;protein_accession:AAA52443.1;protein_accession:AAA52536.1;protein_accession:AAA52544.1;protein_accession:AAA52545.1;protein_accession:AAA60088.1;protein_accession:AAB34155.1;protein_accession:AAD14908.1;protein_accession:AAH00531.1;protein_accession:AAL55889.1;protein_…	200308	Protein	Insulin	INS;Insulin;an-ins;IDDM;iddm 1;iddm 2;iddm type 1;iddm-1;iddm-2;iddm-type;IDDM1;IDDM2;ILPR;ins-type;insulin--an;insulin-chain;insulin-type;IRDN;mody-x;MODY10;type-insulin;	SWISSPROT_AC:P01308;SWISSPROT_ID:INS_HUMAN;EMBL:AJ009655;EMBL:AY138590;EMBL:AY899304;EMBL:BC005255;EMBL:BT006808;EMBL:CH471158;EMBL:J00265;EMBL:L15440;EMBL:M10039;EMBL:V00565;EMBL:X70508;RefSeq:NP_000198.1;RefSeq:NP_001172026.1;RefSeq:NP_001172027.1;RefSeq:NP_001278826.1;ProteinModelPortal:P01308;STRING:9606.ENSP00000250971;SWISSPROT_AC_OLD:Q5EEX2;SMR:P01308;GeneID:3630;KEGG:hsa:3630;PIR:A93222;e…
517048	IGF2 -- IGF-I	association	Pubmed:10226806;Pubmed 2001:11551116;Pubmed 2004:15049960;Pubmed 2004:15342412;Pubmed 2004:15498528;Pubmed 2004:15552271;Pubmed 2004:15585629;Pubmed 1994:7525263;Pubmed 1994:7947248;Pubmed 1994:7962112;Pubmed 1994:7964289;Pubmed 1994:8175729;Pubmed 1993:7689963;Pubmed 1993:8402329;Pubmed 2002:12020820;Pubmed 2002:12365022;Pubmed 2002:12379498;Pubmed 2002:12596304;Pubmed 2012:22465205;Pubmed 1995:…	Insulin-like growth factor binding protein-6 (IGFBP-6) differs from IGFBPs 1-5 in that it binds <b>IGF-II</b> with marked preferential affinity over <b>IGF-I</b>.[Pubmed:10226806];Analysis of trichloroacetic acid-precipitable radioactivity in sequential samples following bolus injection of radiolabeled IGFs revealed that <b>bIGF-II</b> was degraded faster than <b>bIGF-I</b>.[Pubmed 2001:11551116]…	4342652	Gene	IGF2	C11orf43;GRDF;IGF-II;IGF2;insulin like growth factor 2;PP9974;factor 2 insulin-like growth;growth factor 2 insulin-like;insulin growth like factor ii;insulin like growth factor ii;insulin like growth factor-2;insulin like-growth factor ii;insulin- like growth factor ii;insulin-like growth factor -2;Insulin-like growth factor II;insulin-like growth factor type 2;insulin-like growth factor type ii;…	SWISSPROT_AC:P01344;SWISSPROT_ID:IGF2_HUMAN;GeneID:3481;Ensembl:ENSG00000167244;HGNC:HGNC:5466;MIM:147470;Vega:OTTHUMG00000009395;protein_accession:AAA52443.1;protein_accession:AAA52536.1;protein_accession:AAA52544.1;protein_accession:AAA52545.1;protein_accession:AAA60088.1;protein_accession:AAB34155.1;protein_accession:AAD14908.1;protein_accession:AAH00531.1;protein_accession:AAL55889.1;protein_…	196367	Protein	IGF-I	IBP1;IGF-I;IGF1;Insulin-like growth factor I;Mechano growth factor;MGF;Somatomedin-C;factor 1-insulin-like growth;factor i-insulin-like growth;factor-1-insulin-like growth;growth factor 1-insulin-like;growth factor i-insulin-like;growth factor-1-insulin-like;IGFI;insulin - like growth factor 1;insulin growth like factor 1;insulin growth like factor-i;insulin growth-like factor 1;insulin like grow…	SWISSPROT_AC:P05019;SWISSPROT_ID:IGF1_HUMAN;EMBL:AC010202;EMBL:AC068648;EMBL:AY260957;EMBL:BC148266;EMBL:CH471054;EMBL:M11568;EMBL:M12659;EMBL:M14153;EMBL:M14154;EMBL:M14155;EMBL:M14156;EMBL:M27544;EMBL:M37484;EMBL:X00173;EMBL:X03420;EMBL:X03421;EMBL:X03422;EMBL:X03563;EMBL:X56773;EMBL:X56774;EMBL:X57025;RefSeq:NP_000609.1;RefSeq:NP_001104754.1;RefSeq:NP_001104755.1;ProteinModelPortal:P05019;STRI…
518475	KCNJ11 -- GCG	association	Pubmed 2002:12196481;	The prevalent Glu23Lys polymorphism in the potassium inward rectifier 6.2 (<b>KIR6.2</b>) gene is associated with impaired <b>glucagon</b> suppression in response to hyperglycemia.[Pubmed 2002:12196481];	4342886	Gene	KCNJ11	BIR;HHF2;IKATP;KCNJ11;KIR6.2;MODY13;PHHI;potassium voltage-gated channel subfamily J member 11;TNDM3;ATP-sensitive inward rectifier potassium channel 11;Inward rectifier K(+) channel Kir6.2;KCJ11;kir 6.2;kir-6.2;mody 1-3;mody-1-3;mody1-3;Potassium channel, inwardly rectifying subfamily J member 11;	SWISSPROT_AC:Q14654;SWISSPROT_ID:KCJ11_HUMAN;GeneID:3767;Ensembl:ENSG00000187486;HGNC:HGNC:6257;MIM:600937;Vega:OTTHUMG00000165914;protein_accession:AAH40617.1;protein_accession:AAH64497.1;protein_accession:AAI12359.1;protein_accession:ACR44082.1;protein_accession:ACR44083.1;protein_accession:ACZ56124.1;protein_accession:AHB14393.1;protein_accession:AHB14394.1;protein_accession:AHB14395.1;protein…	160443	Protein	GCG	GCG;GLUC;Glucagon;GLP1;GLP2;GRPP;	SWISSPROT_AC:P01275;SWISSPROT_ID:GLUC_HUMAN;EMBL:AC007750;EMBL:BC005278;EMBL:BT006813;EMBL:J04040;EMBL:V01515;EMBL:X03991;RefSeq:NP_002045.1;ProteinModelPortal:P01275;STRING:9606.ENSP00000387662;SWISSPROT_AC_OLD:A6NN65;SWISSPROT_AC_OLD:Q53TP6;SMR:P01275;GeneID:2641;KEGG:hsa:2641;PIR:A24377;eggNOG:ENOG410IKZ8;eggNOG:ENOG4111VKC;UniGene:Hs.516494;UniGene:Hs.741174;GO:GO:0005102;GO:GO:0005179;GO:GO:…
518503	KCNJ11 -- Glucagon	association	Pubmed 2002:12196481;	The prevalent Glu23Lys polymorphism in the potassium inward rectifier 6.2 (<b>KIR6.2</b>) gene is associated with impaired <b>glucagon</b> suppression in response to hyperglycemia.[Pubmed 2002:12196481];	4342886	Gene	KCNJ11	BIR;HHF2;IKATP;KCNJ11;KIR6.2;MODY13;PHHI;potassium voltage-gated channel subfamily J member 11;TNDM3;ATP-sensitive inward rectifier potassium channel 11;Inward rectifier K(+) channel Kir6.2;KCJ11;kir 6.2;kir-6.2;mody 1-3;mody-1-3;mody1-3;Potassium channel, inwardly rectifying subfamily J member 11;	SWISSPROT_AC:Q14654;SWISSPROT_ID:KCJ11_HUMAN;GeneID:3767;Ensembl:ENSG00000187486;HGNC:HGNC:6257;MIM:600937;Vega:OTTHUMG00000165914;protein_accession:AAH40617.1;protein_accession:AAH64497.1;protein_accession:AAI12359.1;protein_accession:ACR44082.1;protein_accession:ACR44083.1;protein_accession:ACZ56124.1;protein_accession:AHB14393.1;protein_accession:AHB14394.1;protein_accession:AHB14395.1;protein…	160448	Protein	Glucagon	Glucagon;	TMP_SWISSPROT_AC:P01275_Glucagon;PARENT_SWISSPROT_AC:P01275;PARENT_SWISSPROT_ID:GLUC_HUMAN;
526463	ABCC8 -- KCNJ11	association	Pubmed 2006:16613899;Pubmed 2004:14707124;Pubmed 2004:15111507;Pubmed 2007:17342155;Pubmed 2007:17389331;Pubmed 2007:17923772;Pubmed 2014:24257076;Pubmed 2011:21540348;Pubmed 2009:19021632;Pubmed 2009:19151370;Pubmed 2009:19351728;Pubmed 2009:19587354;Pubmed 2003:14969140;	Residue F132 shows evolutionary conservation across species and is located in the first set of transmembrane helices (TMD0) of <b>SUR1</b>, which is proposed to interact with <b>Kir6.2</b>.[Pubmed 2006:16613899];Importantly, both mutant channels rescued to the cell surface have normal ATP, MgADP, and diazoxide sensitivities, demonstrating that <b>SUR1</b> harboring either the A116P or the V187D m…	4345334	Gene	ABCC8	ABC36;ABCC8;ATP binding cassette subfamily C member 8;HHF1;HI;HRINS;MRP8;PHHI;SUR;SUR1;SUR1delta2;TNDM2;ATP-binding cassette sub-family C member 8;sulfonylurea receptor -1;Sulfonylurea receptor 1;sulfonylurea receptor i;sulfonylurea receptor of subtype 1;sulfonylurea receptor type 1;sulfonylurea receptor-1;sulfonylurea receptor1;	SWISSPROT_AC:Q09428;SWISSPROT_ID:ABCC8_HUMAN;GeneID:6833;Ensembl:ENSG00000006071;HGNC:HGNC:59;MIM:600509;Vega:OTTHUMG00000166316;protein_accession:AAA99227.1;protein_accession:AAB02278.1;protein_accession:AAB02417.1;protein_accession:AAB02418.1;protein_accession:AAB36699.1;protein_accession:AAB36700.1;protein_accession:AAC36724.1;protein_accession:AAI67829.1;protein_accession:ADM67556.1;protein_a…	208975	Protein	KCNJ11	ATP-sensitive inward rectifier potassium channel 11;IKATP;Inward rectifier K(+) channel Kir6.2;KCJ11;KCNJ11;Potassium channel, inwardly rectifying subfamily J member 11;BIR;HHF2;kir 6.2;kir-6.2;KIR6.2;mody 1-3;mody-1-3;mody1-3;MODY13;PHHI;potassium voltage-gated channel subfamily J member 11;TNDM3;	SWISSPROT_AC:Q14654;SWISSPROT_ID:KCJ11_HUMAN;EMBL:AC124798;EMBL:AK301550;EMBL:BC040617;EMBL:BC064497;EMBL:BC112358;EMBL:D50582;RefSeq:NP_001159762.1;ProteinModelPortal:Q14654;STRING:9606.ENSP00000345708;SWISSPROT_AC_OLD:B4DWI4;SWISSPROT_AC_OLD:E9PNK0;SWISSPROT_AC_OLD:Q2M1H7;SWISSPROT_AC_OLD:Q58EX3;SWISSPROT_AC_OLD:Q8IW96;SMR:Q14654;GeneID:3767;KEGG:hsa:3767;PIR:A57616;eggNOG:ENOG410XQ62;eggNOG:KO…
529334	HNF1A -- Insulin	association	Pubmed:11428722;Pubmed:15139733;Pubmed 2013:23878349;Pubmed 2004:15569134;Pubmed 2007:17077577;Pubmed 1999:10491332;Pubmed 1998:9822613;	The present data indicate that IPF1 rather than HNF-1alpha predominantly transactivates the insulin gene, and that <b>HNF-1alpha</b> inhibits IPF1-dependent <b>insulin</b> gene transactivation mediated through the 5' flanking sequence of the A3 element.[Pubmed:11428722];Sulphonylurea sensitivity in <b>HNF-1alpha</b> patients means that those on <b>insulin</b> from diagnosis can transfer to sulpho…	4345419	Gene	HNF1A	HNF-1A;HNF1;HNF1 homeobox A;HNF1A;IDDM20;LFB1;MODY3;TCF-1;TCF1;factor 1 transcription;factor 1-transcription;factor i transcription;factor-1 transcription;factor-i transcription;factor1 transcription;hepatocyte nuclear factor -1 alpha;hepatocyte nuclear factor 1 alpha;Hepatocyte nuclear factor 1-alpha;hepatocyte nuclear factor 1a;hepatocyte nuclear factor 1alpha;hepatocyte nuclear factor-1 alpha;…	SWISSPROT_AC:P20823;SWISSPROT_ID:HNF1A_HUMAN;GeneID:6927;Ensembl:ENSG00000135100;HGNC:HGNC:11621;MIM:142410;Vega:OTTHUMG00000151015;protein_accession:AAA88077.1;protein_accession:AAC51137.1;protein_accession:AAD14878.1;protein_accession:AAI04909.1;protein_accession:AAI04911.1;protein_accession:ABR09270.1;protein_accession:ABZ92189.1;protein_accession:ACL15377.1;protein_accession:ACL15378.1;protei…	200308	Protein	Insulin	INS;Insulin;an-ins;IDDM;iddm 1;iddm 2;iddm type 1;iddm-1;iddm-2;iddm-type;IDDM1;IDDM2;ILPR;ins-type;insulin--an;insulin-chain;insulin-type;IRDN;mody-x;MODY10;type-insulin;	SWISSPROT_AC:P01308;SWISSPROT_ID:INS_HUMAN;EMBL:AJ009655;EMBL:AY138590;EMBL:AY899304;EMBL:BC005255;EMBL:BT006808;EMBL:CH471158;EMBL:J00265;EMBL:L15440;EMBL:M10039;EMBL:V00565;EMBL:X70508;RefSeq:NP_000198.1;RefSeq:NP_001172026.1;RefSeq:NP_001172027.1;RefSeq:NP_001278826.1;ProteinModelPortal:P01308;STRING:9606.ENSP00000250971;SWISSPROT_AC_OLD:Q5EEX2;SMR:P01308;GeneID:3630;KEGG:hsa:3630;PIR:A93222;e…
535005	IGFBP3 -- IGFBP-3	association	Pubmed 2006:16404426;Pubmed 2006:16679866;Pubmed 2004:15298948;Pubmed 2007:17566087;Pubmed 2011:21140206;Pubmed 2011:21216879;Pubmed 2010:20810604;Pubmed 2009:18984657;Pubmed 1997:9075727;Pubmed 2003:12925957;Pubmed 2005:16215864;	We found a weak but significant association of polymorphisms at the 5' end of the IGF1 gene with breast cancer risk, particularly among women younger than 55 years, and a strong association of polymorphisms located in the 5' end of <b>IGFBP3</b> with circulating levels of <b>IGFBP-3</b>, which confirms previous findings.[Pubmed 2006:16404426];The <b>IGFBP3</b> genotype was highly associated with …	4342657	Gene	IGFBP3	BP-53;IBP3;IGFBP3;insulin like growth factor binding protein 3;binding protein 3-igf;binding protein-3-igf;bp -53;IBP-3;igf binding protein -3;igf binding protein 3;igf binding protein iii;igf binding protein-3;igf binding-protein 3;igf binding-protein-3;igf- binding protein 3;igf-binding protein -3;IGF-binding protein 3;igf-binding protein-3;igf-binding protein3;igf-binding-protein-3;igfbp 3;igf…	SWISSPROT_AC:P17936;SWISSPROT_ID:IBP3_HUMAN;GeneID:3486;Ensembl:ENSG00000146674;HGNC:HGNC:5472;MIM:146732;Vega:OTTHUMG00000023769;protein_accession:AAA52541.1;protein_accession:AAA52706.1;protein_accession:AAH00013.1;protein_accession:AAH18962.1;protein_accession:AAH64987.1;protein_accession:AAQ15254.1;protein_accession:AAS07554.1;protein_accession:ABB96247.1;protein_accession:ABI63363.1;protein_…	192552	Protein	IGFBP-3	IBP-3;IBP3;IGF-binding protein 3;IGFBP-3;IGFBP3;Insulin-like growth factor-binding protein 3;binding protein 3-igf;binding protein-3-igf;bp -53;BP-53;igf binding protein -3;igf binding protein 3;igf binding protein iii;igf binding protein-3;igf binding-protein 3;igf binding-protein-3;igf- binding protein 3;igf-binding protein -3;igf-binding protein-3;igf-binding protein3;igf-binding-protein-3;igf…	SWISSPROT_AC:P17936;SWISSPROT_ID:IBP3_HUMAN;EMBL:AC091524;EMBL:BC000013;EMBL:BC018962;EMBL:BC064987;EMBL:CH236958;EMBL:CH471128;EMBL:DQ301819;EMBL:M31159;EMBL:M35878;EMBL:X64875;RefSeq:NP_000589.2;RefSeq:NP_001013416.1;RefSeq:XP_016867641.1;ProteinModelPortal:P17936;STRING:9606.ENSP00000370473;SWISSPROT_AC_OLD:A4D2F5;SWISSPROT_AC_OLD:D3DVM0;SWISSPROT_AC_OLD:Q2V509;SWISSPROT_AC_OLD:Q6P1M6;SWISSPRO…
536601	INS -- IGF-II	association	Pubmed 2006:16531418;Pubmed 2001:11855150;Pubmed 1996:9026269;	One is equivalent to the mouse Igf2-P0 transcript, whereas the two others (INSIGF long and short) originate from the upstream <b>INS</b> gene that alternatively splices to downstream <b>IGF2</b> exons.[Pubmed 2006:16531418];Our conclusion does not entirely exclude <b>IGF2</b> as the gene involved in <b>IDDM2</b>, even though the parental effect of IDDM2 transmission is not related to IGF2 materna…	4342772	Gene	INS	IDDM;IDDM1;IDDM2;ILPR;INS;insulin;IRDN;MODY10;an-ins;iddm 1;iddm 2;iddm type 1;iddm-1;iddm-2;iddm-type;ins-type;insulin--an;insulin-chain;insulin-type;mody-x;type-insulin;	SWISSPROT_AC:P01308;SWISSPROT_ID:INS_HUMAN;GeneID:3630;Ensembl:ENSG00000254647;HGNC:HGNC:6081;MIM:176730;Vega:OTTHUMG00000009558;protein_accession:AAA59172.1;protein_accession:AAA59173.1;protein_accession:AAA59179.1;protein_accession:AAH05255.1;protein_accession:AAP35454.1;protein_accession:AAW83741.1;protein_accession:ABI63346.1;protein_accession:ABM83966.1;protein_accession:ABM87282.1;protein_a…	196390	Protein	IGF-II	IGF-II;IGF2;Insulin-like growth factor II;Somatomedin-A;T3M-11-derived growth factor;C11orf43;factor 2 insulin-like growth;GRDF;growth factor 2 insulin-like;insulin growth like factor ii;insulin like growth factor 2;insulin like growth factor ii;insulin like growth factor-2;insulin like-growth factor ii;insulin- like growth factor ii;insulin-like growth factor -2;insulin-like growth factor type 2…	SWISSPROT_AC:P01344;SWISSPROT_ID:IGF2_HUMAN;EMBL:AC132217;EMBL:AF217977;EMBL:AF517226;EMBL:AK126688;EMBL:BC000531;EMBL:BT007013;EMBL:CH471158;EMBL:DQ104203;EMBL:HM481219;EMBL:J03242;EMBL:M17426;EMBL:M17863;EMBL:M22373;EMBL:M29645;EMBL:S77035;EMBL:X00910;EMBL:X03425;EMBL:X03426;EMBL:X03427;EMBL:X03562;EMBL:X06159;EMBL:X06160;EMBL:X06161;EMBL:X07868;RefSeq:NP_000603.1;RefSeq:NP_001007140.2;RefSeq:N…
541732	ABCC8 -- SUR	association	Pubmed 2004:15111507;Pubmed 2007:17316607;Pubmed 2007:17317760;	The genes for the sulfonylurea receptor (<b>SUR1</b>; encoded by <b>ABCC8</b>) and its associated islet ATP-sensitive potassium channel (Kir6.2; encoded by KCNJ11) are adjacent to one another on human chromosome 11.[Pubmed 2004:15111507];The beta-cell KATP channel consists of two essential subunits: Kir6.2 encoded by the KCNJ11 gene which is the pore-forming unit and belongs to the inwardly recti…	4345334	Gene	ABCC8	ABC36;ABCC8;ATP binding cassette subfamily C member 8;HHF1;HI;HRINS;MRP8;PHHI;SUR;SUR1;SUR1delta2;TNDM2;ATP-binding cassette sub-family C member 8;sulfonylurea receptor -1;Sulfonylurea receptor 1;sulfonylurea receptor i;sulfonylurea receptor of subtype 1;sulfonylurea receptor type 1;sulfonylurea receptor-1;sulfonylurea receptor1;	SWISSPROT_AC:Q09428;SWISSPROT_ID:ABCC8_HUMAN;GeneID:6833;Ensembl:ENSG00000006071;HGNC:HGNC:59;MIM:600509;Vega:OTTHUMG00000166316;protein_accession:AAA99227.1;protein_accession:AAB02278.1;protein_accession:AAB02417.1;protein_accession:AAB02418.1;protein_accession:AAB36699.1;protein_accession:AAB36700.1;protein_accession:AAC36724.1;protein_accession:AAI67829.1;protein_accession:ADM67556.1;protein_a…	4411	Protein	SUR	ABCC8;ATP-binding cassette sub-family C member 8;HRINS;Sulfonylurea receptor 1;SUR;SUR1;ABC36;ATP binding cassette subfamily C member 8;HHF1;HI;MRP8;PHHI;sulfonylurea receptor -1;sulfonylurea receptor i;sulfonylurea receptor of subtype 1;sulfonylurea receptor type 1;sulfonylurea receptor-1;sulfonylurea receptor1;SUR1delta2;TNDM2;	SWISSPROT_AC:Q09428;SWISSPROT_ID:ABCC8_HUMAN;EMBL:AC124798;EMBL:AF087138;EMBL:HM635782;EMBL:L40625;EMBL:L78207;EMBL:L78208;EMBL:L78209;EMBL:L78210;EMBL:L78211;EMBL:L78212;EMBL:L78213;EMBL:L78214;EMBL:L78215;EMBL:L78216;EMBL:L78217;EMBL:L78218;EMBL:L78219;EMBL:L78220;EMBL:L78221;EMBL:L78222;EMBL:L78223;EMBL:L78224;EMBL:L78225;EMBL:L78226;EMBL:L78227;EMBL:L78228;EMBL:L78229;EMBL:L78230;EMBL:L78231;…
541737	KCNJ11 -- KCNJ11	association	Pubmed 2004:15111507;Pubmed 2007:17316607;	The genes for the sulfonylurea receptor (SUR1; encoded by ABCC8) and its associated islet ATP-sensitive potassium channel (<b>Kir6.2</b>; encoded by <b>KCNJ11</b>) are adjacent to one another on human chromosome 11.[Pubmed 2004:15111507];The beta-cell KATP channel consists of two essential subunits: <b>Kir6.2</b> encoded by the <b>KCNJ11</b> gene which is the pore-forming unit and belongs to the …	4342886	Gene	KCNJ11	BIR;HHF2;IKATP;KCNJ11;KIR6.2;MODY13;PHHI;potassium voltage-gated channel subfamily J member 11;TNDM3;ATP-sensitive inward rectifier potassium channel 11;Inward rectifier K(+) channel Kir6.2;KCJ11;kir 6.2;kir-6.2;mody 1-3;mody-1-3;mody1-3;Potassium channel, inwardly rectifying subfamily J member 11;	SWISSPROT_AC:Q14654;SWISSPROT_ID:KCJ11_HUMAN;GeneID:3767;Ensembl:ENSG00000187486;HGNC:HGNC:6257;MIM:600937;Vega:OTTHUMG00000165914;protein_accession:AAH40617.1;protein_accession:AAH64497.1;protein_accession:AAI12359.1;protein_accession:ACR44082.1;protein_accession:ACR44083.1;protein_accession:ACZ56124.1;protein_accession:AHB14393.1;protein_accession:AHB14394.1;protein_accession:AHB14395.1;protein…	208975	Protein	KCNJ11	ATP-sensitive inward rectifier potassium channel 11;IKATP;Inward rectifier K(+) channel Kir6.2;KCJ11;KCNJ11;Potassium channel, inwardly rectifying subfamily J member 11;BIR;HHF2;kir 6.2;kir-6.2;KIR6.2;mody 1-3;mody-1-3;mody1-3;MODY13;PHHI;potassium voltage-gated channel subfamily J member 11;TNDM3;	SWISSPROT_AC:Q14654;SWISSPROT_ID:KCJ11_HUMAN;EMBL:AC124798;EMBL:AK301550;EMBL:BC040617;EMBL:BC064497;EMBL:BC112358;EMBL:D50582;RefSeq:NP_001159762.1;ProteinModelPortal:Q14654;STRING:9606.ENSP00000345708;SWISSPROT_AC_OLD:B4DWI4;SWISSPROT_AC_OLD:E9PNK0;SWISSPROT_AC_OLD:Q2M1H7;SWISSPROT_AC_OLD:Q58EX3;SWISSPROT_AC_OLD:Q8IW96;SMR:Q14654;GeneID:3767;KEGG:hsa:3767;PIR:A57616;eggNOG:ENOG410XQ62;eggNOG:KO…
550152	INS -- Insulin	association	Pubmed:11208299;Pubmed 2004:15699505;Pubmed 1993:8100786;Pubmed 1993:8155257;Pubmed 1993:8325202;Pubmed 1993:8375243;Pubmed 1993:8422762;Pubmed 1993:8432407;Pubmed 1993:8495808;Pubmed 2002:11894723;Pubmed 2008:18443369;Pubmed 2007:17323409;Pubmed 2007:17635072;Pubmed 2000:10880892;Pubmed 2000:11070077;Pubmed 2000:11192752;Pubmed 1996:8676750;Pubmed 1996:8720535;Pubmed 1996:8739920;Pubmed 1996:891…	(6) Forgetting <b>insulin</b> shots was correlated with <b>IDDM</b> duration in boys group, with increasing level of HbA1c and with smaller number of glycemia measurements in all children groups, with the intensive insulin therapy in girls and Polish groups (p < 0.01 in all cases).[Pubmed:11208299];Genetic susceptibility to type 1 diabetes is polygenic and includes the <b>INS</b> VNTR-IDDM2 locus…	4342772	Gene	INS	IDDM;IDDM1;IDDM2;ILPR;INS;insulin;IRDN;MODY10;an-ins;iddm 1;iddm 2;iddm type 1;iddm-1;iddm-2;iddm-type;ins-type;insulin--an;insulin-chain;insulin-type;mody-x;type-insulin;	SWISSPROT_AC:P01308;SWISSPROT_ID:INS_HUMAN;GeneID:3630;Ensembl:ENSG00000254647;HGNC:HGNC:6081;MIM:176730;Vega:OTTHUMG00000009558;protein_accession:AAA59172.1;protein_accession:AAA59173.1;protein_accession:AAA59179.1;protein_accession:AAH05255.1;protein_accession:AAP35454.1;protein_accession:AAW83741.1;protein_accession:ABI63346.1;protein_accession:ABM83966.1;protein_accession:ABM87282.1;protein_a…	200308	Protein	Insulin	INS;Insulin;an-ins;IDDM;iddm 1;iddm 2;iddm type 1;iddm-1;iddm-2;iddm-type;IDDM1;IDDM2;ILPR;ins-type;insulin--an;insulin-chain;insulin-type;IRDN;mody-x;MODY10;type-insulin;	SWISSPROT_AC:P01308;SWISSPROT_ID:INS_HUMAN;EMBL:AJ009655;EMBL:AY138590;EMBL:AY899304;EMBL:BC005255;EMBL:BT006808;EMBL:CH471158;EMBL:J00265;EMBL:L15440;EMBL:M10039;EMBL:V00565;EMBL:X70508;RefSeq:NP_000198.1;RefSeq:NP_001172026.1;RefSeq:NP_001172027.1;RefSeq:NP_001278826.1;ProteinModelPortal:P01308;STRING:9606.ENSP00000250971;SWISSPROT_AC_OLD:Q5EEX2;SMR:P01308;GeneID:3630;KEGG:hsa:3630;PIR:A93222;e…
557538	ADM -- bFGF	association	Pubmed 2000:10845623;Pubmed 2009:19616043;	Regulation of the <b>ADM</b> expression by <b>basic fibroblast growth factor</b>, interferon (IFN)-gamma, tumor necrosis factor-alpha, interleukin (IL)1beta, or all-trans-retinoic acid was studied.[Pubmed 2000:10845623];<b>AM</b> mRNA expression in CAOV(3) was induced by <b>bFGF</b> in a time- and dose-dependent manner, which could be attenuated by bFGF neutralizing antibody.[Pubmed 2009:19616043…	4339910	Gene	ADM	ADM;adrenomedullin;AM;PAMP;ADML;am-an;am-type;pamp-type;	SWISSPROT_AC:P35318;SWISSPROT_ID:ADML_HUMAN;GeneID:133;Ensembl:ENSG00000148926;HGNC:HGNC:259;MIM:103275;Vega:OTTHUMG00000165907;protein_accession:AAC60642.1;protein_accession:AAH15961.1;protein_accession:AAP35548.1;protein_accession:AAZ38717.1;protein_accession:BAA03589.1;protein_accession:BAA07756.1;protein_accession:BAG35740.1;protein_accession:CAG46792.1;protein_accession:CBX47636.1;protein_ac…	135766	Protein	bFGF	Basic fibroblast growth factor;bFGF;FGF-2;FGF2;FGFB;Fibroblast growth factor 2;HBGF-2;Heparin-binding growth factor 2;basic fibroblast growth-factor;basic fibroblast-growth factor;basic fibroblast-growth-factor;basic-fibroblast growth factor;basic-fibroblast-growth-factor;bfgf-isoform;bfgf-type;factor basic fibroblast growth;factor of basic fibroblast growth;factor-basic fibroblast growth;fgf -2;…	SWISSPROT_AC:P09038;SWISSPROT_ID:FGF2_HUMAN;EMBL:AB451321;EMBL:AB451450;EMBL:AC021205;EMBL:AY820133;EMBL:CH471056;EMBL:EF506888;EMBL:J04513;EMBL:M17599;EMBL:M27968;EMBL:S47380;EMBL:S81809;EMBL:X04431;EMBL:X04432;EMBL:X04433;EMBL:Y13468;RefSeq:NP_001997.5;ProteinModelPortal:P09038;STRING:9606.ENSP00000264498;SWISSPROT_AC_OLD:A4LBB8;SWISSPROT_AC_OLD:O00527;SWISSPROT_AC_OLD:P78443;SWISSPROT_AC_OLD:Q…
557576	ADM -- FOS	association	Pubmed 2009:19616043;	EMSA study, ChIP assay and promoter activity analysis showed that AM expression induced by bFGF requires the <b>AP-1</b> motif on the <b>AM</b> promoter, which is located at -1174 and -922 bp upstream of the transcription start site.[Pubmed 2009:19616043];	4339910	Gene	ADM	ADM;adrenomedullin;AM;PAMP;ADML;am-an;am-type;pamp-type;	SWISSPROT_AC:P35318;SWISSPROT_ID:ADML_HUMAN;GeneID:133;Ensembl:ENSG00000148926;HGNC:HGNC:259;MIM:103275;Vega:OTTHUMG00000165907;protein_accession:AAC60642.1;protein_accession:AAH15961.1;protein_accession:AAP35548.1;protein_accession:AAZ38717.1;protein_accession:BAA03589.1;protein_accession:BAA07756.1;protein_accession:BAG35740.1;protein_accession:CAG46792.1;protein_accession:CBX47636.1;protein_ac…	141141	Protein	FOS	Cellular oncogene fos;FOS;G0/G1 switch regulatory protein 7;G0S7;Proto-oncogene c-Fos;ap 1;ap i;ap type-1;ap- 1;ap- i;AP-1;ap-i;c fos proto-oncogene;C-FOS;c-fos proto-oncogene;chain-fos;fos cellular oncogene;Fos proto-oncogene, AP-1 transcription factor subunit;p55;proto - oncogene c - fos;proto-oncogene c- fos;	SWISSPROT_AC:P01100;SWISSPROT_ID:FOS_HUMAN;EMBL:AF111167;EMBL:AK097379;EMBL:AK290907;EMBL:AK298659;EMBL:AY212879;EMBL:BC004490;EMBL:CH471061;EMBL:K00650;EMBL:S65138;EMBL:V01512;RefSeq:NP_005243.1;ProteinModelPortal:P01100;STRING:9606.ENSP00000306245;SWISSPROT_AC_OLD:A8K4E2;SWISSPROT_AC_OLD:B4DQ65;SWISSPROT_AC_OLD:P18849;SMR:P01100;GeneID:2353;KEGG:hsa:2353;PIR:A01342;PIR:E34223;eggNOG:ENOG4111CH5…
561620	IGF2 -- IGFBP-3	association	Pubmed:10226803;Pubmed:8520621;Pubmed 2006:16718634;Pubmed 2001:11684882;Pubmed 2004:15125885;Pubmed 1994:7511996;Pubmed 1994:7513341;Pubmed 1994:7520865;Pubmed 1994:7524886;Pubmed 1993:7505288;Pubmed 2002:11956149;Pubmed 1995:7537791;Pubmed 2007:17426090;Pubmed 2000:10931745;Pubmed 2000:11032705;Pubmed 2000:11044796;Pubmed 2000:11195068;Pubmed 2011:21506705;Pubmed 1996:8791982;Pubmed 1996:879613…	In contrast, IGF-I or <b>IGF-II</b> (6.5 nM) preferentially induced the accumulation of <b>IGFBP-3</b> (1.9-fold) and to a lesser extent of IGFBP-4, but did not show any effect on IGFBP-1.[Pubmed:10226803];As expected, IGF-I and <b>IGF-II</b> concentrations in serum correlated positively with the serum concentration of <b>IGFBP-3</b>, the major IGF-binding protein in serum.[Pubmed:8520621];Howeve…	4342652	Gene	IGF2	C11orf43;GRDF;IGF-II;IGF2;insulin like growth factor 2;PP9974;factor 2 insulin-like growth;growth factor 2 insulin-like;insulin growth like factor ii;insulin like growth factor ii;insulin like growth factor-2;insulin like-growth factor ii;insulin- like growth factor ii;insulin-like growth factor -2;Insulin-like growth factor II;insulin-like growth factor type 2;insulin-like growth factor type ii;…	SWISSPROT_AC:P01344;SWISSPROT_ID:IGF2_HUMAN;GeneID:3481;Ensembl:ENSG00000167244;HGNC:HGNC:5466;MIM:147470;Vega:OTTHUMG00000009395;protein_accession:AAA52443.1;protein_accession:AAA52536.1;protein_accession:AAA52544.1;protein_accession:AAA52545.1;protein_accession:AAA60088.1;protein_accession:AAB34155.1;protein_accession:AAD14908.1;protein_accession:AAH00531.1;protein_accession:AAL55889.1;protein_…	192552	Protein	IGFBP-3	IBP-3;IBP3;IGF-binding protein 3;IGFBP-3;IGFBP3;Insulin-like growth factor-binding protein 3;binding protein 3-igf;binding protein-3-igf;bp -53;BP-53;igf binding protein -3;igf binding protein 3;igf binding protein iii;igf binding protein-3;igf binding-protein 3;igf binding-protein-3;igf- binding protein 3;igf-binding protein -3;igf-binding protein-3;igf-binding protein3;igf-binding-protein-3;igf…	SWISSPROT_AC:P17936;SWISSPROT_ID:IBP3_HUMAN;EMBL:AC091524;EMBL:BC000013;EMBL:BC018962;EMBL:BC064987;EMBL:CH236958;EMBL:CH471128;EMBL:DQ301819;EMBL:M31159;EMBL:M35878;EMBL:X64875;RefSeq:NP_000589.2;RefSeq:NP_001013416.1;RefSeq:XP_016867641.1;ProteinModelPortal:P17936;STRING:9606.ENSP00000370473;SWISSPROT_AC_OLD:A4D2F5;SWISSPROT_AC_OLD:D3DVM0;SWISSPROT_AC_OLD:Q2V509;SWISSPROT_AC_OLD:Q6P1M6;SWISSPRO…
565827	ABCC8 -- Insulin	association	Pubmed 2008:18025408;Pubmed 2008:18998097;Pubmed 2007:17931842;Pubmed 2011:21054355;Pubmed 2011:21273495;	When compared with Kir6.2 patients, <b>SUR1</b> patients needed lower doses of both <b>insulin</b> before transfer (0.4 vs. 0.7 units x kg(-1) x day(-1);[Pubmed 2008:18025408];Loss of function mutations in the KCNJ11 and ABCC8 genes that encode for Kir6.2 and <b>SUR1</b> can cause over-secretion of <b>insulin</b> and result in hyperinsulinism of infancy, while gain of function mutations in KCNJ11…	4345334	Gene	ABCC8	ABC36;ABCC8;ATP binding cassette subfamily C member 8;HHF1;HI;HRINS;MRP8;PHHI;SUR;SUR1;SUR1delta2;TNDM2;ATP-binding cassette sub-family C member 8;sulfonylurea receptor -1;Sulfonylurea receptor 1;sulfonylurea receptor i;sulfonylurea receptor of subtype 1;sulfonylurea receptor type 1;sulfonylurea receptor-1;sulfonylurea receptor1;	SWISSPROT_AC:Q09428;SWISSPROT_ID:ABCC8_HUMAN;GeneID:6833;Ensembl:ENSG00000006071;HGNC:HGNC:59;MIM:600509;Vega:OTTHUMG00000166316;protein_accession:AAA99227.1;protein_accession:AAB02278.1;protein_accession:AAB02417.1;protein_accession:AAB02418.1;protein_accession:AAB36699.1;protein_accession:AAB36700.1;protein_accession:AAC36724.1;protein_accession:AAI67829.1;protein_accession:ADM67556.1;protein_a…	200308	Protein	Insulin	INS;Insulin;an-ins;IDDM;iddm 1;iddm 2;iddm type 1;iddm-1;iddm-2;iddm-type;IDDM1;IDDM2;ILPR;ins-type;insulin--an;insulin-chain;insulin-type;IRDN;mody-x;MODY10;type-insulin;	SWISSPROT_AC:P01308;SWISSPROT_ID:INS_HUMAN;EMBL:AJ009655;EMBL:AY138590;EMBL:AY899304;EMBL:BC005255;EMBL:BT006808;EMBL:CH471158;EMBL:J00265;EMBL:L15440;EMBL:M10039;EMBL:V00565;EMBL:X70508;RefSeq:NP_000198.1;RefSeq:NP_001172026.1;RefSeq:NP_001172027.1;RefSeq:NP_001278826.1;ProteinModelPortal:P01308;STRING:9606.ENSP00000250971;SWISSPROT_AC_OLD:Q5EEX2;SMR:P01308;GeneID:3630;KEGG:hsa:3630;PIR:A93222;e…
565828	KCNJ11 -- Insulin	association	Pubmed 2006:17491708;Pubmed 2013:23434183;Pubmed 2004:15448107;Pubmed 2012:22264780;Pubmed 2012:22768671;Pubmed 2008:18998097;Pubmed 2011:21054355;Pubmed 2011:21273495;Pubmed 2011:21871684;Pubmed 2003:12540638;	The intriguing question to be answered in the future is whether an improvement in <b>insulin</b> action could be seen following the transfer of <b>Kir6.2</b> mutation carriers to sulphonylurea compounds.[Pubmed 2006:17491708];Previously, all patients carrying an R201H mutation in the <b>KCNJ11</b> gene showed successful switches from <b>insulin</b> to sulfonylurea.[Pubmed 2013:23434183];Although …	4342886	Gene	KCNJ11	BIR;HHF2;IKATP;KCNJ11;KIR6.2;MODY13;PHHI;potassium voltage-gated channel subfamily J member 11;TNDM3;ATP-sensitive inward rectifier potassium channel 11;Inward rectifier K(+) channel Kir6.2;KCJ11;kir 6.2;kir-6.2;mody 1-3;mody-1-3;mody1-3;Potassium channel, inwardly rectifying subfamily J member 11;	SWISSPROT_AC:Q14654;SWISSPROT_ID:KCJ11_HUMAN;GeneID:3767;Ensembl:ENSG00000187486;HGNC:HGNC:6257;MIM:600937;Vega:OTTHUMG00000165914;protein_accession:AAH40617.1;protein_accession:AAH64497.1;protein_accession:AAI12359.1;protein_accession:ACR44082.1;protein_accession:ACR44083.1;protein_accession:ACZ56124.1;protein_accession:AHB14393.1;protein_accession:AHB14394.1;protein_accession:AHB14395.1;protein…	200308	Protein	Insulin	INS;Insulin;an-ins;IDDM;iddm 1;iddm 2;iddm type 1;iddm-1;iddm-2;iddm-type;IDDM1;IDDM2;ILPR;ins-type;insulin--an;insulin-chain;insulin-type;IRDN;mody-x;MODY10;type-insulin;	SWISSPROT_AC:P01308;SWISSPROT_ID:INS_HUMAN;EMBL:AJ009655;EMBL:AY138590;EMBL:AY899304;EMBL:BC005255;EMBL:BT006808;EMBL:CH471158;EMBL:J00265;EMBL:L15440;EMBL:M10039;EMBL:V00565;EMBL:X70508;RefSeq:NP_000198.1;RefSeq:NP_001172026.1;RefSeq:NP_001172027.1;RefSeq:NP_001278826.1;ProteinModelPortal:P01308;STRING:9606.ENSP00000250971;SWISSPROT_AC_OLD:Q5EEX2;SMR:P01308;GeneID:3630;KEGG:hsa:3630;PIR:A93222;e…
583841	ADM -- ADM	association	Pubmed 2013:23364478;Pubmed 2013:23969937;	To investigate whether AM deficiency predisposes to secondary lymphedema, we used heterozygous adult mice with <b>Adm</b> gene-knockin stop mutation, which selectively abrogated <b>AM</b>, but preserved PAMP, expression (Adm(AM+/Î) animals).[Pubmed 2013:23364478];To investigate whether AM deficiency predisposes to secondary lymphedema, we used heterozygous adult mice with <b>Adm</b> gene-knockin…	4339910	Gene	ADM	ADM;adrenomedullin;AM;PAMP;ADML;am-an;am-type;pamp-type;	SWISSPROT_AC:P35318;SWISSPROT_ID:ADML_HUMAN;GeneID:133;Ensembl:ENSG00000148926;HGNC:HGNC:259;MIM:103275;Vega:OTTHUMG00000165907;protein_accession:AAC60642.1;protein_accession:AAH15961.1;protein_accession:AAP35548.1;protein_accession:AAZ38717.1;protein_accession:BAA03589.1;protein_accession:BAA07756.1;protein_accession:BAG35740.1;protein_accession:CAG46792.1;protein_accession:CBX47636.1;protein_ac…	11330	Protein	ADM	ADM;ADML;AM;adrenomedullin;am-an;am-type;PAMP;pamp-type;	SWISSPROT_AC:P35318;SWISSPROT_ID:ADML_HUMAN;EMBL:AK312893;EMBL:BC015961;EMBL:BT006902;EMBL:CH471064;EMBL:CR541995;EMBL:D14874;EMBL:D43639;EMBL:DQ143945;EMBL:S73906;RefSeq:NP_001115.1;ProteinModelPortal:P35318;STRING:9606.ENSP00000278175;SWISSPROT_AC_OLD:B2R793;SWISSPROT_AC_OLD:D3DQV3;SWISSPROT_AC_OLD:Q6FGW2;SMR:P35318;GeneID:133;KEGG:hsa:133;PIR:JC2351;eggNOG:ENOG410IK4C;eggNOG:ENOG41120TV;UniGen…
583853	ADM -- Adrenomedullin	association	Pubmed 2013:23364478;Pubmed 2013:23969937;	To investigate whether AM deficiency predisposes to secondary lymphedema, we used heterozygous adult mice with <b>Adm</b> gene-knockin stop mutation, which selectively abrogated <b>AM</b>, but preserved PAMP, expression (Adm(AM+/Î) animals).[Pubmed 2013:23364478];To investigate whether AM deficiency predisposes to secondary lymphedema, we used heterozygous adult mice with <b>Adm</b> gene-knockin…	4339910	Gene	ADM	ADM;adrenomedullin;AM;PAMP;ADML;am-an;am-type;pamp-type;	SWISSPROT_AC:P35318;SWISSPROT_ID:ADML_HUMAN;GeneID:133;Ensembl:ENSG00000148926;HGNC:HGNC:259;MIM:103275;Vega:OTTHUMG00000165907;protein_accession:AAC60642.1;protein_accession:AAH15961.1;protein_accession:AAP35548.1;protein_accession:AAZ38717.1;protein_accession:BAA03589.1;protein_accession:BAA07756.1;protein_accession:BAG35740.1;protein_accession:CAG46792.1;protein_accession:CBX47636.1;protein_ac…	11331	Protein	Adrenomedullin	Adrenomedullin;AM;am-an;am-type;	TMP_SWISSPROT_AC:P35318_AM;PARENT_SWISSPROT_AC:P35318;PARENT_SWISSPROT_ID:ADML_HUMAN;
591499	MAP4K2 -- Glucokinase	association	Pubmed 2014:24696842;Pubmed 2014:25266490;Pubmed 2010:20015564;	<b>Glucokinase</b> encoded by <b>GCK</b> is a key enzyme that facilitates phosphorylation of glucose to glucose-6-phosphate.[Pubmed 2014:24696842];The concept of activation of <b>glucokinase</b> (encoded by the <b>Gck</b> gene) as a potential therapy for type 2 diabetes has been explored by several pharmaceutical companies.[Pubmed 2014:25266490];We report a case of <b>MODY2</b> caused by a novel …	4344515	Gene	MAP4K2	BL44;GCK;MAP4K2;mitogen-activated protein kinase kinase kinase kinase 2;RAB8IP;B lymphocyte serine/threonine-protein kinase;EC 2.7.11.1;GC kinase;gc-kinase;Germinal center kinase;kinase gc;kinase germinal center;kinase of the germinal center;kinase-gc;M4K2;MAPK/ERK kinase kinase kinase 2;MEK kinase kinase 2;MEKKK 2;rab8 interacting protein;Rab8-interacting protein;	SWISSPROT_AC:Q12851;SWISSPROT_ID:M4K2_HUMAN;GeneID:5871;Ensembl:ENSG00000168067;HGNC:HGNC:6864;MIM:603166;Vega:OTTHUMG00000045328;protein_accession:AAA20968.1;protein_accession:AAH47865.1;protein_accession:BAG60619.1;protein_accession:BAG65303.1;protein_accession:EAW74299.1;protein_accession:EAW74300.1;protein_accession:EAW74301.1;protein_accession:EAW74302.1;protein_accession:NP_001294919.1;prot…	191606	Protein	Glucokinase	EC 2.7.1.2;GCK;Glucokinase;Hexokinase type IV;Hexokinase-4;Hexokinase-D;HK IV;HK4;HXK4;FGQTL3;GK;GLK;hexokinase 4;hexokinase iv;hexokinase-iv;hhf 3;HHF3;hk-4;hk-iv;HKIV;HXKP;LGLK;mody 2;mody subtype 2;mody type 2;mody-2;MODY2;	SWISSPROT_AC:P35557;SWISSPROT_ID:HXK4_HUMAN;EMBL:AF041012;EMBL:AF041013;EMBL:AF041014;EMBL:AF041015;EMBL:AF041016;EMBL:AF041017;EMBL:AF041018;EMBL:AF041019;EMBL:AF041020;EMBL:AF041021;EMBL:AF041022;EMBL:AK122876;EMBL:BC001890;EMBL:CH236960;EMBL:CH471128;EMBL:M69051;EMBL:M88011;EMBL:M90298;EMBL:M90299;RefSeq:NP_000153.1;RefSeq:NP_277042.1;RefSeq:NP_277043.1;ProteinModelPortal:P35557;STRING:9606.EN…
600376	Insulin -- Insulin receptor	association	Pubmed:10707036;Pubmed:16904045;Pubmed:20692455;Pubmed:20692456;Pubmed:21400724;Pubmed:24423625;Pubmed 2006:16234302;Pubmed 2006:16363874;Pubmed 2006:16602692;Pubmed 2006:16733497;Pubmed 2006:16761106;Pubmed 2006:16901921;Pubmed 2006:17296513;Pubmed 2001:11289049;Pubmed 2001:12528542;Pubmed 2013:23225242;Pubmed 2013:23314177;Pubmed 2013:23348423;Pubmed 2013:23448488;Pubmed 2013:23500900;Pubmed 20…	Exposure to high <b>insulin</b> (100 nmol/l for 16 h) caused a significant (p<0.05-0.01) impairment of <b>insulin receptor</b> autophosphorylation, phosphatidyl-inositol-3 kinase activity and glycogen synthesis, but not of PC-1 protein content (114+/-3 vs 102+/-14 ng/mg protein) in HepG2 cells.[Pubmed:10707036];Phosphorilation of subunit beta from <b>insulin receptor</b> induced mainly by <b>insu…	200308	Protein	Insulin	INS;Insulin;an-ins;IDDM;iddm 1;iddm 2;iddm type 1;iddm-1;iddm-2;iddm-type;IDDM1;IDDM2;ILPR;ins-type;insulin--an;insulin-chain;insulin-type;IRDN;mody-x;MODY10;type-insulin;	SWISSPROT_AC:P01308;SWISSPROT_ID:INS_HUMAN;EMBL:AJ009655;EMBL:AY138590;EMBL:AY899304;EMBL:BC005255;EMBL:BT006808;EMBL:CH471158;EMBL:J00265;EMBL:L15440;EMBL:M10039;EMBL:V00565;EMBL:X70508;RefSeq:NP_000198.1;RefSeq:NP_001172026.1;RefSeq:NP_001172027.1;RefSeq:NP_001278826.1;ProteinModelPortal:P01308;STRING:9606.ENSP00000250971;SWISSPROT_AC_OLD:Q5EEX2;SMR:P01308;GeneID:3630;KEGG:hsa:3630;PIR:A93222;e…	200187	Protein	Insulin receptor	CD220 antigen;EC 2.7.10.1;INSR;Insulin receptor;IR;CD220;HHF5;insulin of receptor;insulin--receptor;insulin-receptor;insulin-type receptor;ir-type;receptor insulin;receptor of insulin;receptor of the insulin;receptor--insulin;receptor-insulin;type-ir;	SWISSPROT_AC:P06213;SWISSPROT_ID:INSR_HUMAN;EMBL:AB208861;EMBL:AC010311;EMBL:AC010526;EMBL:AC010606;EMBL:AC125387;EMBL:BC117172;EMBL:J03466;EMBL:J05043;EMBL:M10051;EMBL:M23100;EMBL:M24555;EMBL:M27195;EMBL:M27197;EMBL:M29929;EMBL:M29930;EMBL:M32823;EMBL:M32824;EMBL:M32825;EMBL:M32826;EMBL:M32827;EMBL:M32828;EMBL:M32829;EMBL:M32830;EMBL:M32831;EMBL:M32832;EMBL:M32833;EMBL:M32834;EMBL:M32835;EMBL:M3…
602708	IL-6 -- IL-1 beta	association	Pubmed:16736416;Pubmed:28816833;Pubmed:8049031;Pubmed:8950159;Pubmed:9460084;Pubmed 2006:16388753;Pubmed 2006:16413378;Pubmed 2006:16428086;Pubmed 2006:16540489;Pubmed 2006:16584593;Pubmed 2006:16616208;Pubmed 2006:16864901;Pubmed 2001:11276362;Pubmed 2001:11289656;Pubmed 2001:11415991;Pubmed 2001:11487472;Pubmed 2001:11600934;Pubmed 2013:24348681;Pubmed 2004:14671038;Pubmed 2004:15270863;Pubmed …	Urinary excretion of <b>IL-6</b> was significantly related with urinary <b>IL-1 beta</b>, both expressed as pg/ml/mg of urinary creatinine (r=0.85, p<0.0001).[Pubmed:16736416];No significant differences between the 2 groups referring to <b>IL-1</b> and <b>IL-6</b> values were detected.[Pubmed:28816833];The <b>Interleukin 1 beta</b> concentration presented a strong positive correlated with that of…	197638	Protein	IL-6	B-cell stimulatory factor 2;BSF-2;CDF;CTL differentiation factor;Hybridoma growth factor;IFN-beta-2;IFNB2;IL-6;IL6;Interferon beta-2;Interleukin-6;b cell stimulatory factor 2;b cell stimulatory factor-2;b-cell stimulatory factor-2;bsf- 2;BSF2;HGF;HSF;hsf-type;ifn beta 2;ifn-beta 2;ifn-beta2;il - 6;il -- 6;il -6;il 6;il- 6;il--6;il-6-type;il-vi;il6-type;interferon beta 2;interferon beta2;interfero…	SWISSPROT_AC:P05231;SWISSPROT_ID:IL6_HUMAN;EMBL:AF372214;EMBL:BC015511;EMBL:M14584;EMBL:M18403;EMBL:M29150;EMBL:M54894;EMBL:S56892;EMBL:X04402;EMBL:X04403;EMBL:X04430;EMBL:X04602;EMBL:Y00081;RefSeq:NP_000591.1;RefSeq:XP_011513692.1;ProteinModelPortal:P05231;STRING:9606.ENSP00000258743;SWISSPROT_AC_OLD:Q9UCU2;SWISSPROT_AC_OLD:Q9UCU3;SWISSPROT_AC_OLD:Q9UCU4;SMR:P05231;GeneID:3569;KEGG:hsa:3569;PIR:…	197391	Protein	IL-1 beta	Catabolin;IL-1 beta;IL1B;IL1F2;Interleukin-1 beta;1 beta interleukin;1 beta-interleukin;1-beta interleukin;il - 1beta;il -1;il -1b;il -1beta;il 1;il 1 beta;il 1-beta;il 1b;il 1beta;il type i;il- 1;il- 1 beta;il- 1b;il- 1beta;il- i;il--1;il--1 beta;IL-1;il-1 -beta;il-1 b;il-1-b;il-1-type;il-1beta;il-i;il-i beta;il-ibeta;il-type 1;IL1-BETA;interleukin - 1 beta;interleukin -1 b;interleukin -1 beta;i…	SWISSPROT_AC:P01584;SWISSPROT_ID:IL1B_HUMAN;EMBL:AC079753;EMBL:AY137079;EMBL:BC008678;EMBL:BN000002;EMBL:BT007213;EMBL:CH471217;EMBL:CR407679;EMBL:K02770;EMBL:M15330;EMBL:M15840;EMBL:M54933;EMBL:X02532;EMBL:X04500;EMBL:X56087;RefSeq:NP_000567.1;ProteinModelPortal:P01584;STRING:9606.ENSP00000263341;SWISSPROT_AC_OLD:Q53X59;SWISSPROT_AC_OLD:Q53XX2;SWISSPROT_AC_OLD:Q7M4S7;SWISSPROT_AC_OLD:Q7RU01;SWIS…
615602	TNF -- IL-1 beta	association	Pubmed:12680243;Pubmed:1421015;Pubmed:14989425;Pubmed:8789287;Pubmed:8796819;Pubmed 2006:16388753;Pubmed 2006:16459052;Pubmed 2006:16675346;Pubmed 2006:16859503;Pubmed 2001:11178124;Pubmed 2001:11397893;Pubmed 2004:14504722;Pubmed 2004:15183843;Pubmed 2004:15230146;Pubmed 2004:15267213;Pubmed 1994:7747089;Pubmed 1994:8002260;Pubmed 1994:8032000;Pubmed 1994:8055151;Pubmed 1994:8144913;Pubmed 1993:…	Mortality was directly related to cytokine levels that were significantly higher in the excision group (TNF 3.60, <b>IL-1</b> 0.30) when compared to the cryo-treated group (<b>TNF</b> 1.0, IL-10.15; p < 0.01).[Pubmed:12680243];Similarly recombinant <b>TNF alpha</b> alone induced <b>IL-1 beta</b> synthesis only in a few U-937 cells.[Pubmed:1421015];If elements of the models apply to the arthritic …	492131	Protein	TNF	Cachectin;TNF;TNF-a;TNF-alpha;TNFA;TNFSF2;Tumor necrosis factor;Tumor necrosis factor ligand superfamily member 2;chain-tnf;DIF;dif-type;factor - tumor necrosis;factor of the tumor necrosis;factor of the tumor-necrosis;factor of tumor necrosis;factor tumor necrosis;factor-tumor necrosis;necrosis factor-tumor;necrosis tumor factor;tnf - a;tnf - alpha;tnf -a;tnf -alpha;tnf a;tnf alpha;tnf- a;tnf- a…	SWISSPROT_AC:P01375;SWISSPROT_ID:TNFA_HUMAN;EMBL:AB088112;EMBL:AF043342;EMBL:AF098751;EMBL:AF129756;EMBL:AY066019;EMBL:AY214167;EMBL:BA000025;EMBL:BC028148;EMBL:M10988;EMBL:M16441;EMBL:M26331;EMBL:X01394;EMBL:X02910;EMBL:Y14768;EMBL:Z15026;RefSeq:NP_000585.2;ProteinModelPortal:P01375;STRING:9606.ENSP00000398698;SWISSPROT_AC_OLD:O43647;SWISSPROT_AC_OLD:Q9P1Q2;SWISSPROT_AC_OLD:Q9UIV3;SMR:P01375;Gen…	197391	Protein	IL-1 beta	Catabolin;IL-1 beta;IL1B;IL1F2;Interleukin-1 beta;1 beta interleukin;1 beta-interleukin;1-beta interleukin;il - 1beta;il -1;il -1b;il -1beta;il 1;il 1 beta;il 1-beta;il 1b;il 1beta;il type i;il- 1;il- 1 beta;il- 1b;il- 1beta;il- i;il--1;il--1 beta;IL-1;il-1 -beta;il-1 b;il-1-b;il-1-type;il-1beta;il-i;il-i beta;il-ibeta;il-type 1;IL1-BETA;interleukin - 1 beta;interleukin -1 b;interleukin -1 beta;i…	SWISSPROT_AC:P01584;SWISSPROT_ID:IL1B_HUMAN;EMBL:AC079753;EMBL:AY137079;EMBL:BC008678;EMBL:BN000002;EMBL:BT007213;EMBL:CH471217;EMBL:CR407679;EMBL:K02770;EMBL:M15330;EMBL:M15840;EMBL:M54933;EMBL:X02532;EMBL:X04500;EMBL:X56087;RefSeq:NP_000567.1;ProteinModelPortal:P01584;STRING:9606.ENSP00000263341;SWISSPROT_AC_OLD:Q53X59;SWISSPROT_AC_OLD:Q53XX2;SWISSPROT_AC_OLD:Q7M4S7;SWISSPROT_AC_OLD:Q7RU01;SWIS…
615656	TNF -- ALBU	association	Pubmed:18216180;Pubmed 2006:16450750;Pubmed 2006:17133583;Pubmed 2004:15031332;Pubmed 2004:15332399;Pubmed 1994:7716932;Pubmed 1993:8118908;Pubmed 2002:11986187;Pubmed 2002:12176131;Pubmed 2002:12566670;Pubmed 2008:18694797;Pubmed 2007:17210215;Pubmed 2014:24861731;Pubmed 1992:1477182;Pubmed 1990:2295699;Pubmed 1998:9488524;	<b>TNF-alpha</b> was significantly related to <b>albumin</b> and prothrombin activity, whereas TGF-beta was significantly related to MDA levels.[Pubmed:18216180];To investigate the effect of AGE-modified 132m and AGE-human serum <b>albumin</b> on <b>TNF-alpha</b> and IL-1beta secretion by human peritoneal macrophages derived from patients on continuous ambulatory peritoneal dialysis.[Pubmed 2006:…	492131	Protein	TNF	Cachectin;TNF;TNF-a;TNF-alpha;TNFA;TNFSF2;Tumor necrosis factor;Tumor necrosis factor ligand superfamily member 2;chain-tnf;DIF;dif-type;factor - tumor necrosis;factor of the tumor necrosis;factor of the tumor-necrosis;factor of tumor necrosis;factor tumor necrosis;factor-tumor necrosis;necrosis factor-tumor;necrosis tumor factor;tnf - a;tnf - alpha;tnf -a;tnf -alpha;tnf a;tnf alpha;tnf- a;tnf- a…	SWISSPROT_AC:P01375;SWISSPROT_ID:TNFA_HUMAN;EMBL:AB088112;EMBL:AF043342;EMBL:AF098751;EMBL:AF129756;EMBL:AY066019;EMBL:AY214167;EMBL:BA000025;EMBL:BC028148;EMBL:M10988;EMBL:M16441;EMBL:M26331;EMBL:X01394;EMBL:X02910;EMBL:Y14768;EMBL:Z15026;RefSeq:NP_000585.2;ProteinModelPortal:P01375;STRING:9606.ENSP00000398698;SWISSPROT_AC_OLD:O43647;SWISSPROT_AC_OLD:Q9P1Q2;SWISSPROT_AC_OLD:Q9UIV3;SMR:P01375;Gen…	14021	Protein	ALBU	ALB;ALBU;Serum albumin;albumin;hs a;hs-a;HSA;hsalpha;PRO0883;PRO0903;PRO1341;	SWISSPROT_AC:P02768;SWISSPROT_ID:ALBU_HUMAN;EMBL:A06977;EMBL:AC108157;EMBL:AF116645;EMBL:AF118090;EMBL:AF119840;EMBL:AF119890;EMBL:AF130077;EMBL:AF190168;EMBL:AF542069;EMBL:AH002596;EMBL:AY358313;EMBL:AY544124;EMBL:AY550967;EMBL:AY728024;EMBL:BC014308;EMBL:BC034023;EMBL:BC035969;EMBL:BC036003;EMBL:BC041789;EMBL:CH471057;EMBL:CR749331;EMBL:DQ986150;EMBL:EF649953;EMBL:M12523;EMBL:U22961;EMBL:V00494…
615836	TNF -- IL-6	association	Pubmed:14651593;Pubmed:23141988;Pubmed:24392463;Pubmed:27770619;Pubmed:8789287;Pubmed 2006:16464907;Pubmed 2006:16859503;Pubmed 2006:16930264;Pubmed 2006:17194658;Pubmed 2001:11237861;Pubmed 2001:11244034;Pubmed 2001:11340302;Pubmed 2001:11424113;Pubmed 2001:11706938;Pubmed 2013:24151609;Pubmed 2013:24455384;Pubmed 2004:14871291;Pubmed 2004:15285308;Pubmed 2004:15531521;Pubmed 2004:15726915;Pubme…	There was a significant positive correlation between <b>IL-6</b> and <b>TNF-alpha</b> plasma levels and ESR and CRP concentrations.[Pubmed:14651593];Significant positive relationships were also found both between urine <b>IL-6</b> and <b>TNF</b>, and between IL-6 and IL-8 (r=0.5768, p<0.05; r=0.3760, p<0.01).[Pubmed:23141988];Correlation between serum <b>TNF-a</b> and <b>IL6</b> levels with healt…	492131	Protein	TNF	Cachectin;TNF;TNF-a;TNF-alpha;TNFA;TNFSF2;Tumor necrosis factor;Tumor necrosis factor ligand superfamily member 2;chain-tnf;DIF;dif-type;factor - tumor necrosis;factor of the tumor necrosis;factor of the tumor-necrosis;factor of tumor necrosis;factor tumor necrosis;factor-tumor necrosis;necrosis factor-tumor;necrosis tumor factor;tnf - a;tnf - alpha;tnf -a;tnf -alpha;tnf a;tnf alpha;tnf- a;tnf- a…	SWISSPROT_AC:P01375;SWISSPROT_ID:TNFA_HUMAN;EMBL:AB088112;EMBL:AF043342;EMBL:AF098751;EMBL:AF129756;EMBL:AY066019;EMBL:AY214167;EMBL:BA000025;EMBL:BC028148;EMBL:M10988;EMBL:M16441;EMBL:M26331;EMBL:X01394;EMBL:X02910;EMBL:Y14768;EMBL:Z15026;RefSeq:NP_000585.2;ProteinModelPortal:P01375;STRING:9606.ENSP00000398698;SWISSPROT_AC_OLD:O43647;SWISSPROT_AC_OLD:Q9P1Q2;SWISSPROT_AC_OLD:Q9UIV3;SMR:P01375;Gen…	197638	Protein	IL-6	B-cell stimulatory factor 2;BSF-2;CDF;CTL differentiation factor;Hybridoma growth factor;IFN-beta-2;IFNB2;IL-6;IL6;Interferon beta-2;Interleukin-6;b cell stimulatory factor 2;b cell stimulatory factor-2;b-cell stimulatory factor-2;bsf- 2;BSF2;HGF;HSF;hsf-type;ifn beta 2;ifn-beta 2;ifn-beta2;il - 6;il -- 6;il -6;il 6;il- 6;il--6;il-6-type;il-vi;il6-type;interferon beta 2;interferon beta2;interfero…	SWISSPROT_AC:P05231;SWISSPROT_ID:IL6_HUMAN;EMBL:AF372214;EMBL:BC015511;EMBL:M14584;EMBL:M18403;EMBL:M29150;EMBL:M54894;EMBL:S56892;EMBL:X04402;EMBL:X04403;EMBL:X04430;EMBL:X04602;EMBL:Y00081;RefSeq:NP_000591.1;RefSeq:XP_011513692.1;ProteinModelPortal:P05231;STRING:9606.ENSP00000258743;SWISSPROT_AC_OLD:Q9UCU2;SWISSPROT_AC_OLD:Q9UCU3;SWISSPROT_AC_OLD:Q9UCU4;SMR:P05231;GeneID:3569;KEGG:hsa:3569;PIR:…
620950	Insulin -- IGF-I	association	Pubmed:10937448;Pubmed 2006:16531089;Pubmed 2006:17030015;Pubmed 2001:11139769;Pubmed 2001:11174840;Pubmed 2001:11250652;Pubmed 2001:11287679;Pubmed 2001:11297574;Pubmed 2001:11310428;Pubmed 2001:11453959;Pubmed 2001:11551849;Pubmed 2001:11739448;Pubmed 2013:23255191;Pubmed 2013:23322583;Pubmed 2004:14715881;Pubmed 2004:15024317;Pubmed 2004:15240578;Pubmed 2004:15296478;Pubmed 2004:15761237;Pubme…	In diabetes mellitus types 1 and 2 (insulin-dependent and non-insulin-dependent), <b>somatomedin-1</b> increases the sensitivity to <b>insulin</b> and improves glucose utilisation, and may contribute to healing of injured nerve tissue and improve renal function in humans.[Pubmed:10937448];Addition of DHP and HCG to the culture of vitellogenic follicles containing IGF-I or b-insulin did neither po…	200308	Protein	Insulin	INS;Insulin;an-ins;IDDM;iddm 1;iddm 2;iddm type 1;iddm-1;iddm-2;iddm-type;IDDM1;IDDM2;ILPR;ins-type;insulin--an;insulin-chain;insulin-type;IRDN;mody-x;MODY10;type-insulin;	SWISSPROT_AC:P01308;SWISSPROT_ID:INS_HUMAN;EMBL:AJ009655;EMBL:AY138590;EMBL:AY899304;EMBL:BC005255;EMBL:BT006808;EMBL:CH471158;EMBL:J00265;EMBL:L15440;EMBL:M10039;EMBL:V00565;EMBL:X70508;RefSeq:NP_000198.1;RefSeq:NP_001172026.1;RefSeq:NP_001172027.1;RefSeq:NP_001278826.1;ProteinModelPortal:P01308;STRING:9606.ENSP00000250971;SWISSPROT_AC_OLD:Q5EEX2;SMR:P01308;GeneID:3630;KEGG:hsa:3630;PIR:A93222;e…	196367	Protein	IGF-I	IBP1;IGF-I;IGF1;Insulin-like growth factor I;Mechano growth factor;MGF;Somatomedin-C;factor 1-insulin-like growth;factor i-insulin-like growth;factor-1-insulin-like growth;growth factor 1-insulin-like;growth factor i-insulin-like;growth factor-1-insulin-like;IGFI;insulin - like growth factor 1;insulin growth like factor 1;insulin growth like factor-i;insulin growth-like factor 1;insulin like grow…	SWISSPROT_AC:P05019;SWISSPROT_ID:IGF1_HUMAN;EMBL:AC010202;EMBL:AC068648;EMBL:AY260957;EMBL:BC148266;EMBL:CH471054;EMBL:M11568;EMBL:M12659;EMBL:M14153;EMBL:M14154;EMBL:M14155;EMBL:M14156;EMBL:M27544;EMBL:M37484;EMBL:X00173;EMBL:X03420;EMBL:X03421;EMBL:X03422;EMBL:X03563;EMBL:X56773;EMBL:X56774;EMBL:X57025;RefSeq:NP_000609.1;RefSeq:NP_001104754.1;RefSeq:NP_001104755.1;ProteinModelPortal:P05019;STRI…
630398	Insulin -- IL-6	association	Pubmed 2006:16362280;Pubmed 2001:11445664;Pubmed 2013:24033914;Pubmed 2004:14532168;Pubmed 2004:15028733;Pubmed 2004:15372363;Pubmed 1994:8022753;Pubmed 2002:12080442;Pubmed 2012:22344966;Pubmed 2008:18445780;Pubmed 2008:18523033;Pubmed 2008:18617614;Pubmed 2007:17911172;Pubmed 2014:24296847;Pubmed 2014:24934978;Pubmed 2009:19375766;Pubmed 1990:2129751;Pubmed 2003:12866663;Pubmed 2003:14669830;Pu…	The expression of 'insulin-resistance genes' HSD11B1 and <b>IL6</b> was increased by <b>insulin</b> in the insulin-resistant group, but insulin failed to increase HSD11B1 expression in the insulin-sensitive group.[Pubmed 2006:16362280];The relationship between <b>IL-6</b> and <b>insulin</b> action seems to be mediated through adiposity.[Pubmed 2001:11445664];Melatonin also inhibited expression of…	200308	Protein	Insulin	INS;Insulin;an-ins;IDDM;iddm 1;iddm 2;iddm type 1;iddm-1;iddm-2;iddm-type;IDDM1;IDDM2;ILPR;ins-type;insulin--an;insulin-chain;insulin-type;IRDN;mody-x;MODY10;type-insulin;	SWISSPROT_AC:P01308;SWISSPROT_ID:INS_HUMAN;EMBL:AJ009655;EMBL:AY138590;EMBL:AY899304;EMBL:BC005255;EMBL:BT006808;EMBL:CH471158;EMBL:J00265;EMBL:L15440;EMBL:M10039;EMBL:V00565;EMBL:X70508;RefSeq:NP_000198.1;RefSeq:NP_001172026.1;RefSeq:NP_001172027.1;RefSeq:NP_001278826.1;ProteinModelPortal:P01308;STRING:9606.ENSP00000250971;SWISSPROT_AC_OLD:Q5EEX2;SMR:P01308;GeneID:3630;KEGG:hsa:3630;PIR:A93222;e…	197638	Protein	IL-6	B-cell stimulatory factor 2;BSF-2;CDF;CTL differentiation factor;Hybridoma growth factor;IFN-beta-2;IFNB2;IL-6;IL6;Interferon beta-2;Interleukin-6;b cell stimulatory factor 2;b cell stimulatory factor-2;b-cell stimulatory factor-2;bsf- 2;BSF2;HGF;HSF;hsf-type;ifn beta 2;ifn-beta 2;ifn-beta2;il - 6;il -- 6;il -6;il 6;il- 6;il--6;il-6-type;il-vi;il6-type;interferon beta 2;interferon beta2;interfero…	SWISSPROT_AC:P05231;SWISSPROT_ID:IL6_HUMAN;EMBL:AF372214;EMBL:BC015511;EMBL:M14584;EMBL:M18403;EMBL:M29150;EMBL:M54894;EMBL:S56892;EMBL:X04402;EMBL:X04403;EMBL:X04430;EMBL:X04602;EMBL:Y00081;RefSeq:NP_000591.1;RefSeq:XP_011513692.1;ProteinModelPortal:P05231;STRING:9606.ENSP00000258743;SWISSPROT_AC_OLD:Q9UCU2;SWISSPROT_AC_OLD:Q9UCU3;SWISSPROT_AC_OLD:Q9UCU4;SMR:P05231;GeneID:3569;KEGG:hsa:3569;PIR:…
649322	SCT -- GCG	association	Pubmed 1990:2405644;	GRP and <b>glucagon</b> were provoked by <b>secretin</b> stimulation (182%, 186%, respectively).[Pubmed 1990:2405644];	446929	Protein	SCT	SCT;SECR;Secretin;secretin-type;	SWISSPROT_AC:P09683;SWISSPROT_ID:SECR_HUMAN;EMBL:AF244355;RefSeq:NP_068739.1;ProteinModelPortal:P09683;STRING:9606.ENSP00000176195;SMR:P09683;GeneID:6343;KEGG:hsa:6343;eggNOG:ENOG410JG0Y;eggNOG:ENOG4111AMM;UniGene:Hs.632324;GO:GO:0005179;GO:GO:0005576;GO:GO:0005615;GO:GO:0007420;GO:GO:0030157;GO:GO:0030819;GO:GO:0048566;GO:GO:0090187;GO:GO:0090274;GO:GO:1903640;HOGENOM:HOG000133017;OrthoDB:EOG091…	160443	Protein	GCG	GCG;GLUC;Glucagon;GLP1;GLP2;GRPP;	SWISSPROT_AC:P01275;SWISSPROT_ID:GLUC_HUMAN;EMBL:AC007750;EMBL:BC005278;EMBL:BT006813;EMBL:J04040;EMBL:V01515;EMBL:X03991;RefSeq:NP_002045.1;ProteinModelPortal:P01275;STRING:9606.ENSP00000387662;SWISSPROT_AC_OLD:A6NN65;SWISSPROT_AC_OLD:Q53TP6;SMR:P01275;GeneID:2641;KEGG:hsa:2641;PIR:A24377;eggNOG:ENOG410IKZ8;eggNOG:ENOG4111VKC;UniGene:Hs.516494;UniGene:Hs.741174;GO:GO:0005102;GO:GO:0005179;GO:GO:…
649365	SCT -- Glucagon	association	Pubmed 1990:2405644;	GRP and <b>glucagon</b> were provoked by <b>secretin</b> stimulation (182%, 186%, respectively).[Pubmed 1990:2405644];	446929	Protein	SCT	SCT;SECR;Secretin;secretin-type;	SWISSPROT_AC:P09683;SWISSPROT_ID:SECR_HUMAN;EMBL:AF244355;RefSeq:NP_068739.1;ProteinModelPortal:P09683;STRING:9606.ENSP00000176195;SMR:P09683;GeneID:6343;KEGG:hsa:6343;eggNOG:ENOG410JG0Y;eggNOG:ENOG4111AMM;UniGene:Hs.632324;GO:GO:0005179;GO:GO:0005576;GO:GO:0005615;GO:GO:0007420;GO:GO:0030157;GO:GO:0030819;GO:GO:0048566;GO:GO:0090187;GO:GO:0090274;GO:GO:1903640;HOGENOM:HOG000133017;OrthoDB:EOG091…	160448	Protein	Glucagon	Glucagon;	TMP_SWISSPROT_AC:P01275_Glucagon;PARENT_SWISSPROT_AC:P01275;PARENT_SWISSPROT_ID:GLUC_HUMAN;
659061	Prolactin -- bFGF	association	Pubmed 1995:12114648;Pubmed 1990:2105207;Pubmed 1998:9492073;Pubmed 1998:9605521;	<b>Basic Fibroblast Growth Factor</b> Expression by Two <b>Prolactin</b> and Thyrotropin-Producing Pituitary Adenomas.[Pubmed 1995:12114648];2) <b>bFGF</b> blocks the TRH-induced increase in <b>PRL</b>;[Pubmed 1990:2105207];Addition of forskolin, TRH, or <b>bFGF</b> increased the total photon count of fields of 20-100 cells by 2- to 4-fold consistent with previous data from transient expression a…	328109	Protein	Prolactin	PRL;Prolactin;gha-1;GHA1;prl-type;prolactin--an;prolactin-type;	SWISSPROT_AC:P01236;SWISSPROT_ID:PRL_HUMAN;EMBL:BC015850;EMBL:D00411;EMBL:M29386;EMBL:U75583;EMBL:V00566;EMBL:X00540;EMBL:X00541;EMBL:X00543;EMBL:X00544;EMBL:X54393;RefSeq:NP_000939.1;RefSeq:NP_001157030.1;ProteinModelPortal:P01236;STRING:9606.ENSP00000302150;SWISSPROT_AC_OLD:Q15199;SWISSPROT_AC_OLD:Q92996;SMR:P01236;GeneID:5617;KEGG:hsa:5617;PIR:A61402;PIR:A90998;eggNOG:ENOG410II74;eggNOG:ENOG41…	135766	Protein	bFGF	Basic fibroblast growth factor;bFGF;FGF-2;FGF2;FGFB;Fibroblast growth factor 2;HBGF-2;Heparin-binding growth factor 2;basic fibroblast growth-factor;basic fibroblast-growth factor;basic fibroblast-growth-factor;basic-fibroblast growth factor;basic-fibroblast-growth-factor;bfgf-isoform;bfgf-type;factor basic fibroblast growth;factor of basic fibroblast growth;factor-basic fibroblast growth;fgf -2;…	SWISSPROT_AC:P09038;SWISSPROT_ID:FGF2_HUMAN;EMBL:AB451321;EMBL:AB451450;EMBL:AC021205;EMBL:AY820133;EMBL:CH471056;EMBL:EF506888;EMBL:J04513;EMBL:M17599;EMBL:M27968;EMBL:S47380;EMBL:S81809;EMBL:X04431;EMBL:X04432;EMBL:X04433;EMBL:Y13468;RefSeq:NP_001997.5;ProteinModelPortal:P09038;STRING:9606.ENSP00000264498;SWISSPROT_AC_OLD:A4LBB8;SWISSPROT_AC_OLD:O00527;SWISSPROT_AC_OLD:P78443;SWISSPROT_AC_OLD:Q…
664325	Insulin -- GCG	association	Pubmed:10392347;Pubmed:12917072;Pubmed:15027097;Pubmed:1926798;Pubmed 2006:16509909;Pubmed 2006:16530126;Pubmed 2006:16911010;Pubmed 2001:11683376;Pubmed 2001:11696277;Pubmed 2013:23765198;Pubmed 2013:23911175;Pubmed 2013:24351176;Pubmed 2004:15115830;Pubmed 2004:15161753;Pubmed 2004:15295695;Pubmed 2004:15473884;Pubmed 1994:7520401;Pubmed 1994:7851693;Pubmed 1994:8042763;Pubmed 1993:8201916;Pubm…	Human <b>insulin</b> induces a higher <b>glucagon</b> response to induced hypoglycemia in short normal children, compared to porcine insulin.[Pubmed:10392347];On multivariate analysis, the duration of the fast, baseline glucagon concentration, and male gender (but not age, body mass index, or concentrations of glucose and <b>insulin</b>) were correlated with end-of-fast <b>glucagon</b> concentrat…	200308	Protein	Insulin	INS;Insulin;an-ins;IDDM;iddm 1;iddm 2;iddm type 1;iddm-1;iddm-2;iddm-type;IDDM1;IDDM2;ILPR;ins-type;insulin--an;insulin-chain;insulin-type;IRDN;mody-x;MODY10;type-insulin;	SWISSPROT_AC:P01308;SWISSPROT_ID:INS_HUMAN;EMBL:AJ009655;EMBL:AY138590;EMBL:AY899304;EMBL:BC005255;EMBL:BT006808;EMBL:CH471158;EMBL:J00265;EMBL:L15440;EMBL:M10039;EMBL:V00565;EMBL:X70508;RefSeq:NP_000198.1;RefSeq:NP_001172026.1;RefSeq:NP_001172027.1;RefSeq:NP_001278826.1;ProteinModelPortal:P01308;STRING:9606.ENSP00000250971;SWISSPROT_AC_OLD:Q5EEX2;SMR:P01308;GeneID:3630;KEGG:hsa:3630;PIR:A93222;e…	160443	Protein	GCG	GCG;GLUC;Glucagon;GLP1;GLP2;GRPP;	SWISSPROT_AC:P01275;SWISSPROT_ID:GLUC_HUMAN;EMBL:AC007750;EMBL:BC005278;EMBL:BT006813;EMBL:J04040;EMBL:V01515;EMBL:X03991;RefSeq:NP_002045.1;ProteinModelPortal:P01275;STRING:9606.ENSP00000387662;SWISSPROT_AC_OLD:A6NN65;SWISSPROT_AC_OLD:Q53TP6;SMR:P01275;GeneID:2641;KEGG:hsa:2641;PIR:A24377;eggNOG:ENOG410IKZ8;eggNOG:ENOG4111VKC;UniGene:Hs.516494;UniGene:Hs.741174;GO:GO:0005102;GO:GO:0005179;GO:GO:…
664355	Insulin -- Glucagon	association	Pubmed:10392347;Pubmed:12917072;Pubmed:15027097;Pubmed:1926798;Pubmed 2006:16509909;Pubmed 2006:16530126;Pubmed 2006:16911010;Pubmed 2001:11683376;Pubmed 2001:11696277;Pubmed 2013:23765198;Pubmed 2013:23911175;Pubmed 2013:24351176;Pubmed 2004:15115830;Pubmed 2004:15161753;Pubmed 2004:15295695;Pubmed 2004:15473884;Pubmed 1994:7520401;Pubmed 1994:7851693;Pubmed 1993:8201916;Pubmed 1993:8215639;Pubm…	Human <b>insulin</b> induces a higher <b>glucagon</b> response to induced hypoglycemia in short normal children, compared to porcine insulin.[Pubmed:10392347];On multivariate analysis, the duration of the fast, baseline glucagon concentration, and male gender (but not age, body mass index, or concentrations of glucose and <b>insulin</b>) were correlated with end-of-fast <b>glucagon</b> concentrat…	200308	Protein	Insulin	INS;Insulin;an-ins;IDDM;iddm 1;iddm 2;iddm type 1;iddm-1;iddm-2;iddm-type;IDDM1;IDDM2;ILPR;ins-type;insulin--an;insulin-chain;insulin-type;IRDN;mody-x;MODY10;type-insulin;	SWISSPROT_AC:P01308;SWISSPROT_ID:INS_HUMAN;EMBL:AJ009655;EMBL:AY138590;EMBL:AY899304;EMBL:BC005255;EMBL:BT006808;EMBL:CH471158;EMBL:J00265;EMBL:L15440;EMBL:M10039;EMBL:V00565;EMBL:X70508;RefSeq:NP_000198.1;RefSeq:NP_001172026.1;RefSeq:NP_001172027.1;RefSeq:NP_001278826.1;ProteinModelPortal:P01308;STRING:9606.ENSP00000250971;SWISSPROT_AC_OLD:Q5EEX2;SMR:P01308;GeneID:3630;KEGG:hsa:3630;PIR:A93222;e…	160448	Protein	Glucagon	Glucagon;	TMP_SWISSPROT_AC:P01275_Glucagon;PARENT_SWISSPROT_AC:P01275;PARENT_SWISSPROT_ID:GLUC_HUMAN;
671795	Insulin receptor -- IGF-II	association	Pubmed 2006:16432169;Pubmed 2001:11739335;Pubmed 1994:7527339;Pubmed 2011:21285309;Pubmed 2011:21410323;Pubmed 2011:21524684;Pubmed 2011:21535266;Pubmed 2011:21913804;Pubmed 2011:22654833;Pubmed 1996:8641194;Pubmed 2009:19443570;Pubmed 1999:10229198;Pubmed 1990:2156441;	We have been hypothesizing that targeting IGF-II in addition to blocking its interaction with the IGF receptor type I (IGF-IR) would also allow to block that portion of the signal transduction through the <b>insulin receptor</b> that is due to its interaction with <b>IGF-II</b>.[Pubmed 2006:16432169];<b>Insulin receptor</b> mediates prenatal growth in response to <b>IGF-II</b> and postnatal metab…	200187	Protein	Insulin receptor	CD220 antigen;EC 2.7.10.1;INSR;Insulin receptor;IR;CD220;HHF5;insulin of receptor;insulin--receptor;insulin-receptor;insulin-type receptor;ir-type;receptor insulin;receptor of insulin;receptor of the insulin;receptor--insulin;receptor-insulin;type-ir;	SWISSPROT_AC:P06213;SWISSPROT_ID:INSR_HUMAN;EMBL:AB208861;EMBL:AC010311;EMBL:AC010526;EMBL:AC010606;EMBL:AC125387;EMBL:BC117172;EMBL:J03466;EMBL:J05043;EMBL:M10051;EMBL:M23100;EMBL:M24555;EMBL:M27195;EMBL:M27197;EMBL:M29929;EMBL:M29930;EMBL:M32823;EMBL:M32824;EMBL:M32825;EMBL:M32826;EMBL:M32827;EMBL:M32828;EMBL:M32829;EMBL:M32830;EMBL:M32831;EMBL:M32832;EMBL:M32833;EMBL:M32834;EMBL:M32835;EMBL:M3…	196390	Protein	IGF-II	IGF-II;IGF2;Insulin-like growth factor II;Somatomedin-A;T3M-11-derived growth factor;C11orf43;factor 2 insulin-like growth;GRDF;growth factor 2 insulin-like;insulin growth like factor ii;insulin like growth factor 2;insulin like growth factor ii;insulin like growth factor-2;insulin like-growth factor ii;insulin- like growth factor ii;insulin-like growth factor -2;insulin-like growth factor type 2…	SWISSPROT_AC:P01344;SWISSPROT_ID:IGF2_HUMAN;EMBL:AC132217;EMBL:AF217977;EMBL:AF517226;EMBL:AK126688;EMBL:BC000531;EMBL:BT007013;EMBL:CH471158;EMBL:DQ104203;EMBL:HM481219;EMBL:J03242;EMBL:M17426;EMBL:M17863;EMBL:M22373;EMBL:M29645;EMBL:S77035;EMBL:X00910;EMBL:X03425;EMBL:X03426;EMBL:X03427;EMBL:X03562;EMBL:X06159;EMBL:X06160;EMBL:X06161;EMBL:X07868;RefSeq:NP_000603.1;RefSeq:NP_001007140.2;RefSeq:N…
672490	Prolactin -- IGF-I	association	Pubmed 2006:16621908;Pubmed 1994:7525124;Pubmed 1994:7988440;Pubmed 1993:8344196;Pubmed 1995:7787324;Pubmed 2008:18403642;Pubmed 1996:8550769;Pubmed 1996:9076348;Pubmed 2010:19923782;Pubmed 2010:20198387;Pubmed 1992:1360928;Pubmed 1992:1640199;Pubmed 1999:10396029;Pubmed 1999:10411234;Pubmed 1990:2141483;Pubmed 1998:9700676;Pubmed 1998:9715967;Pubmed 1991:1891468;Pubmed 1991:1940547;	alternatively, it remains plausible that circulating <b>prolactin</b> contributes to <b>IGF-I</b> release in the absence of GH, possibly through a signal transducer and activator of transcription 5 (STAT5) pathway.[Pubmed 2006:16621908];The purpose of this study was to evaluate a potential contribution of <b>prolactin</b> to <b>IGF-I</b> status in severely GHD adults.[Pubmed 2006:16621908];PRL co…	328109	Protein	Prolactin	PRL;Prolactin;gha-1;GHA1;prl-type;prolactin--an;prolactin-type;	SWISSPROT_AC:P01236;SWISSPROT_ID:PRL_HUMAN;EMBL:BC015850;EMBL:D00411;EMBL:M29386;EMBL:U75583;EMBL:V00566;EMBL:X00540;EMBL:X00541;EMBL:X00543;EMBL:X00544;EMBL:X54393;RefSeq:NP_000939.1;RefSeq:NP_001157030.1;ProteinModelPortal:P01236;STRING:9606.ENSP00000302150;SWISSPROT_AC_OLD:Q15199;SWISSPROT_AC_OLD:Q92996;SMR:P01236;GeneID:5617;KEGG:hsa:5617;PIR:A61402;PIR:A90998;eggNOG:ENOG410II74;eggNOG:ENOG41…	196367	Protein	IGF-I	IBP1;IGF-I;IGF1;Insulin-like growth factor I;Mechano growth factor;MGF;Somatomedin-C;factor 1-insulin-like growth;factor i-insulin-like growth;factor-1-insulin-like growth;growth factor 1-insulin-like;growth factor i-insulin-like;growth factor-1-insulin-like;IGFI;insulin - like growth factor 1;insulin growth like factor 1;insulin growth like factor-i;insulin growth-like factor 1;insulin like grow…	SWISSPROT_AC:P05019;SWISSPROT_ID:IGF1_HUMAN;EMBL:AC010202;EMBL:AC068648;EMBL:AY260957;EMBL:BC148266;EMBL:CH471054;EMBL:M11568;EMBL:M12659;EMBL:M14153;EMBL:M14154;EMBL:M14155;EMBL:M14156;EMBL:M27544;EMBL:M37484;EMBL:X00173;EMBL:X03420;EMBL:X03421;EMBL:X03422;EMBL:X03563;EMBL:X56773;EMBL:X56774;EMBL:X57025;RefSeq:NP_000609.1;RefSeq:NP_001104754.1;RefSeq:NP_001104755.1;ProteinModelPortal:P05019;STRI…
672580	Prolactin -- Ang II	association	Pubmed 2004:15047024;Pubmed 1994:8141287;Pubmed 1994:8145894;Pubmed 2002:12084387;Pubmed 2000:11810480;Pubmed 1992:1407372;Pubmed 1997:9152965;Pubmed 1990:2139185;Pubmed 1990:2185645;Pubmed 1990:2234477;Pubmed 1991:1758581;Pubmed 1991:1902061;	Angiotensin II (<b>Ang II</b>) is a peptide that exerts an inhibitory effect upon pituitary <b>prolactin</b> (PRL) release through the hypothalamic arcuate nucleus (ARC).[Pubmed 2004:15047024];Effects of LHRH and <b>ANG II</b> on <b>prolactin</b> stimulation are mediated by hypophysial AT1 receptor subtype.[Pubmed 1994:8141287];In adenohypophysial cells dispersed in vitro <b>ANG II</b> (10(-8) M)…	328109	Protein	Prolactin	PRL;Prolactin;gha-1;GHA1;prl-type;prolactin--an;prolactin-type;	SWISSPROT_AC:P01236;SWISSPROT_ID:PRL_HUMAN;EMBL:BC015850;EMBL:D00411;EMBL:M29386;EMBL:U75583;EMBL:V00566;EMBL:X00540;EMBL:X00541;EMBL:X00543;EMBL:X00544;EMBL:X54393;RefSeq:NP_000939.1;RefSeq:NP_001157030.1;ProteinModelPortal:P01236;STRING:9606.ENSP00000302150;SWISSPROT_AC_OLD:Q15199;SWISSPROT_AC_OLD:Q92996;SMR:P01236;GeneID:5617;KEGG:hsa:5617;PIR:A61402;PIR:A90998;eggNOG:ENOG410II74;eggNOG:ENOG41…	17470	Protein	Ang II	Ang II;Angiotensin 1-8;Angiotensin II;Angiotensin-2;ang -2;ang 2;ang ii-type;ang type 2;ang type-2;ang- 2;ang- ii;ang-ii;	TMP_SWISSPROT_AC:P01019_Ang II;PARENT_SWISSPROT_AC:P01019;PARENT_SWISSPROT_ID:ANGT_HUMAN;
674586	Somatostatin -- POMC	association	Pubmed 2008:18221833;Pubmed 2007:17893252;Pubmed 1990:1973178;Pubmed 1998:9705579;Pubmed 2005:16380696;	Sst(2) and sst(5) seem the predominantly expressed sst in corticotroph adenoma cells and targeting both these receptors with a new generation of multiligand <b>SS</b> analogs showed promising effects in terms of lowering <b>ACTH</b> release and urinary free cortisol (UFC) levels in patients with Cushing's disease.[Pubmed 2008:18221833];Both <b>SS</b> and CST decreased <b>ACTH</b>, although statis…	453271	Protein	Somatostatin	Growth hormone release-inhibiting factor;SMS;Somatostatin;SST;growth hormone release inhibiting factor;sms-type;SMST;somatostatin-type;sst-subtype;	SWISSPROT_AC:P61278;SWISSPROT_ID:SMS_HUMAN;EMBL:AK312177;EMBL:BC032625;EMBL:CH471052;EMBL:J00306;RefSeq:NP_001039.1;ProteinModelPortal:P61278;STRING:9606.ENSP00000287641;SWISSPROT_AC_OLD:B2R5G3;SWISSPROT_AC_OLD:P01166;SMR:P61278;GeneID:6750;KEGG:hsa:6750;PIR:A43614;eggNOG:ENOG410IXQ5;eggNOG:ENOG4111WUI;UniGene:Hs.12409;GO:GO:0005179;GO:GO:0005576;GO:GO:0005615;GO:GO:0006972;GO:GO:0007166;GO:GO:00…	75856	Protein	POMC	COLI;Corticotropin-lipotropin;POMC;Pro-opiomelanocortin;ACTH;CLIP;clip-type;LPH;MSH;msh-isoform;NPP;npp-type;POC;pro opiomelanocortin;pro- opiomelanocortin;proopiomelanocortin;	SWISSPROT_AC:P01189;SWISSPROT_ID:COLI_HUMAN;EMBL:AC012457;EMBL:BC065832;EMBL:CH471053;EMBL:J00291;EMBL:J00292;EMBL:M25896;EMBL:M38297;EMBL:V01510;RefSeq:NP_000930.1;RefSeq:NP_001030333.1;RefSeq:NP_001306133.1;RefSeq:NP_001306134.1;ProteinModelPortal:P01189;STRING:9606.ENSP00000264708;SWISSPROT_AC_OLD:P78442;SWISSPROT_AC_OLD:Q53T23;SWISSPROT_AC_OLD:Q9UD39;SWISSPROT_AC_OLD:Q9UD40;SMR:P01189;GeneID:…
674756	SCT -- Prolactin	association	Pubmed 1990:1970210;Pubmed 1991:1672662;	A significant negative correlation (p less than 0.007, r = -0.2764) existed between serum <b>prolactin</b> and plasma <b>secretin</b> concentrations at steady-state conditions.[Pubmed 1990:1970210];The effects of <b>secretin</b> on <b>prolactin</b>, estradiol, vasoactive intestinal polypeptide, and somatostatin levels in women.[Pubmed 1990:1970210];The results suggest a dose-related inhibitory ef…	446929	Protein	SCT	SCT;SECR;Secretin;secretin-type;	SWISSPROT_AC:P09683;SWISSPROT_ID:SECR_HUMAN;EMBL:AF244355;RefSeq:NP_068739.1;ProteinModelPortal:P09683;STRING:9606.ENSP00000176195;SMR:P09683;GeneID:6343;KEGG:hsa:6343;eggNOG:ENOG410JG0Y;eggNOG:ENOG4111AMM;UniGene:Hs.632324;GO:GO:0005179;GO:GO:0005576;GO:GO:0005615;GO:GO:0007420;GO:GO:0030157;GO:GO:0030819;GO:GO:0048566;GO:GO:0090187;GO:GO:0090274;GO:GO:1903640;HOGENOM:HOG000133017;OrthoDB:EOG091…	328109	Protein	Prolactin	PRL;Prolactin;gha-1;GHA1;prl-type;prolactin--an;prolactin-type;	SWISSPROT_AC:P01236;SWISSPROT_ID:PRL_HUMAN;EMBL:BC015850;EMBL:D00411;EMBL:M29386;EMBL:U75583;EMBL:V00566;EMBL:X00540;EMBL:X00541;EMBL:X00543;EMBL:X00544;EMBL:X54393;RefSeq:NP_000939.1;RefSeq:NP_001157030.1;ProteinModelPortal:P01236;STRING:9606.ENSP00000302150;SWISSPROT_AC_OLD:Q15199;SWISSPROT_AC_OLD:Q92996;SMR:P01236;GeneID:5617;KEGG:hsa:5617;PIR:A61402;PIR:A90998;eggNOG:ENOG410II74;eggNOG:ENOG41…
689614	Somatostatin -- ALBU	association	Pubmed 1990:1971003;	Steers were actively immunized at 81 days of age against human serum albumin (hSA; controls) or <b>hSA</b> conjugated to either <b>somatostatin</b> (SRIF) or growth hormone-releasing factor (GRF).[Pubmed 1990:1971003];	453271	Protein	Somatostatin	Growth hormone release-inhibiting factor;SMS;Somatostatin;SST;growth hormone release inhibiting factor;sms-type;SMST;somatostatin-type;sst-subtype;	SWISSPROT_AC:P61278;SWISSPROT_ID:SMS_HUMAN;EMBL:AK312177;EMBL:BC032625;EMBL:CH471052;EMBL:J00306;RefSeq:NP_001039.1;ProteinModelPortal:P61278;STRING:9606.ENSP00000287641;SWISSPROT_AC_OLD:B2R5G3;SWISSPROT_AC_OLD:P01166;SMR:P61278;GeneID:6750;KEGG:hsa:6750;PIR:A43614;eggNOG:ENOG410IXQ5;eggNOG:ENOG4111WUI;UniGene:Hs.12409;GO:GO:0005179;GO:GO:0005576;GO:GO:0005615;GO:GO:0006972;GO:GO:0007166;GO:GO:00…	14021	Protein	ALBU	ALB;ALBU;Serum albumin;albumin;hs a;hs-a;HSA;hsalpha;PRO0883;PRO0903;PRO1341;	SWISSPROT_AC:P02768;SWISSPROT_ID:ALBU_HUMAN;EMBL:A06977;EMBL:AC108157;EMBL:AF116645;EMBL:AF118090;EMBL:AF119840;EMBL:AF119890;EMBL:AF130077;EMBL:AF190168;EMBL:AF542069;EMBL:AH002596;EMBL:AY358313;EMBL:AY544124;EMBL:AY550967;EMBL:AY728024;EMBL:BC014308;EMBL:BC034023;EMBL:BC035969;EMBL:BC036003;EMBL:BC041789;EMBL:CH471057;EMBL:CR749331;EMBL:DQ986150;EMBL:EF649953;EMBL:M12523;EMBL:U22961;EMBL:V00494…
694726	IGF-I -- bFGF	association	Pubmed 2004:15468792;Pubmed 1994:7779409;Pubmed 1993:8473412;Pubmed 2008:18341390;Pubmed 2007:17724016;Pubmed 2007:24149333;Pubmed 1990:2113875;	<b>IGF-1</b> together with <b>bFGF</b> and TGFbeta2 promote cartilage tissue engineering, increase type II collagen expression and enhance the histological features of engineered cartilage.[Pubmed 2004:15468792];The regulation roles of <b>insulin-like growth factor-1</b> (IGF-1) with <b>basic fibroblast growth factor</b> (bFGF) and transforming growth factor beta 2 (TGFbeta2) in human nasal septu…	196367	Protein	IGF-I	IBP1;IGF-I;IGF1;Insulin-like growth factor I;Mechano growth factor;MGF;Somatomedin-C;factor 1-insulin-like growth;factor i-insulin-like growth;factor-1-insulin-like growth;growth factor 1-insulin-like;growth factor i-insulin-like;growth factor-1-insulin-like;IGFI;insulin - like growth factor 1;insulin growth like factor 1;insulin growth like factor-i;insulin growth-like factor 1;insulin like grow…	SWISSPROT_AC:P05019;SWISSPROT_ID:IGF1_HUMAN;EMBL:AC010202;EMBL:AC068648;EMBL:AY260957;EMBL:BC148266;EMBL:CH471054;EMBL:M11568;EMBL:M12659;EMBL:M14153;EMBL:M14154;EMBL:M14155;EMBL:M14156;EMBL:M27544;EMBL:M37484;EMBL:X00173;EMBL:X03420;EMBL:X03421;EMBL:X03422;EMBL:X03563;EMBL:X56773;EMBL:X56774;EMBL:X57025;RefSeq:NP_000609.1;RefSeq:NP_001104754.1;RefSeq:NP_001104755.1;ProteinModelPortal:P05019;STRI…	135766	Protein	bFGF	Basic fibroblast growth factor;bFGF;FGF-2;FGF2;FGFB;Fibroblast growth factor 2;HBGF-2;Heparin-binding growth factor 2;basic fibroblast growth-factor;basic fibroblast-growth factor;basic fibroblast-growth-factor;basic-fibroblast growth factor;basic-fibroblast-growth-factor;bfgf-isoform;bfgf-type;factor basic fibroblast growth;factor of basic fibroblast growth;factor-basic fibroblast growth;fgf -2;…	SWISSPROT_AC:P09038;SWISSPROT_ID:FGF2_HUMAN;EMBL:AB451321;EMBL:AB451450;EMBL:AC021205;EMBL:AY820133;EMBL:CH471056;EMBL:EF506888;EMBL:J04513;EMBL:M17599;EMBL:M27968;EMBL:S47380;EMBL:S81809;EMBL:X04431;EMBL:X04432;EMBL:X04433;EMBL:Y13468;RefSeq:NP_001997.5;ProteinModelPortal:P09038;STRING:9606.ENSP00000264498;SWISSPROT_AC_OLD:A4LBB8;SWISSPROT_AC_OLD:O00527;SWISSPROT_AC_OLD:P78443;SWISSPROT_AC_OLD:Q…
696798	GCG -- GLP-1 receptor	association	Pubmed:2376237;Pubmed 2013:23248172;Pubmed 2011:21430088;Pubmed 2010:20816021;Pubmed 1998:9479010;	This observation is consistent with the fact that in normal subjects the total change in IR GLP-1 was significantly correlated with both the total change of gut glucagon as well as that of pancreatic glucagon, but in diabetics the total change of <b>GLP-1</b> only correlated to that of gut <b>glucagon</b>.[Pubmed:2376237];Glucagon infusion was accompanied by a rise in plasma glucose levels, but a…	160443	Protein	GCG	GCG;GLUC;Glucagon;GLP1;GLP2;GRPP;	SWISSPROT_AC:P01275;SWISSPROT_ID:GLUC_HUMAN;EMBL:AC007750;EMBL:BC005278;EMBL:BT006813;EMBL:J04040;EMBL:V01515;EMBL:X03991;RefSeq:NP_002045.1;ProteinModelPortal:P01275;STRING:9606.ENSP00000387662;SWISSPROT_AC_OLD:A6NN65;SWISSPROT_AC_OLD:Q53TP6;SMR:P01275;GeneID:2641;KEGG:hsa:2641;PIR:A24377;eggNOG:ENOG410IKZ8;eggNOG:ENOG4111VKC;UniGene:Hs.516494;UniGene:Hs.741174;GO:GO:0005102;GO:GO:0005179;GO:GO:…	158985	Protein	GLP-1 receptor	GLP-1 receptor;GLP-1-R;GLP-1R;GLP1R;Glucagon-like peptide 1 receptor;glp- 1 r;glp- 1 receptor;GLP-1;glp-1 r;glp-1 the receptor;glp-1-receptor;glp-i receptor;glp1 receptor;glp1-r;glucagon like peptide 1 receptor;glucagon like peptide-1 receptor;glucagon like-peptide 1 receptor;glucagon like-peptide-1 receptor;glucagon receptor like peptide-1;glucagon- like peptide-1 receptor;glucagon-like peptide …	SWISSPROT_AC:P43220;SWISSPROT_ID:GLP1R_HUMAN;EMBL:AB065685;EMBL:AL035690;EMBL:AY439112;EMBL:BC112126;EMBL:BC113493;EMBL:L23503;EMBL:U01104;EMBL:U01156;EMBL:U01157;EMBL:U10037;EMBL:U66062;RefSeq:NP_002053.3;ProteinModelPortal:P43220;STRING:9606.ENSP00000362353;SWISSPROT_AC_OLD:Q2M229;SWISSPROT_AC_OLD:Q99669;SMR:P43220;GeneID:2740;KEGG:hsa:2740;PIR:I84494;PIR:S71624;eggNOG:ENOG410XRS2;eggNOG:KOG456…
696822	Glucagon -- GLP-1 receptor	association	Pubmed:2376237;Pubmed 2013:23248172;Pubmed 2011:21430088;Pubmed 2010:20816021;Pubmed 1998:9479010;	This observation is consistent with the fact that in normal subjects the total change in IR GLP-1 was significantly correlated with both the total change of gut glucagon as well as that of pancreatic glucagon, but in diabetics the total change of <b>GLP-1</b> only correlated to that of gut <b>glucagon</b>.[Pubmed:2376237];Glucagon infusion was accompanied by a rise in plasma glucose levels, but a…	160448	Protein	Glucagon	Glucagon;	TMP_SWISSPROT_AC:P01275_Glucagon;PARENT_SWISSPROT_AC:P01275;PARENT_SWISSPROT_ID:GLUC_HUMAN;	158985	Protein	GLP-1 receptor	GLP-1 receptor;GLP-1-R;GLP-1R;GLP1R;Glucagon-like peptide 1 receptor;glp- 1 r;glp- 1 receptor;GLP-1;glp-1 r;glp-1 the receptor;glp-1-receptor;glp-i receptor;glp1 receptor;glp1-r;glucagon like peptide 1 receptor;glucagon like peptide-1 receptor;glucagon like-peptide 1 receptor;glucagon like-peptide-1 receptor;glucagon receptor like peptide-1;glucagon- like peptide-1 receptor;glucagon-like peptide …	SWISSPROT_AC:P43220;SWISSPROT_ID:GLP1R_HUMAN;EMBL:AB065685;EMBL:AL035690;EMBL:AY439112;EMBL:BC112126;EMBL:BC113493;EMBL:L23503;EMBL:U01104;EMBL:U01156;EMBL:U01157;EMBL:U10037;EMBL:U66062;RefSeq:NP_002053.3;ProteinModelPortal:P43220;STRING:9606.ENSP00000362353;SWISSPROT_AC_OLD:Q2M229;SWISSPROT_AC_OLD:Q99669;SMR:P43220;GeneID:2740;KEGG:hsa:2740;PIR:I84494;PIR:S71624;eggNOG:ENOG410XRS2;eggNOG:KOG456…
696896	Glucagon-like peptide 1 -- GCG	association	Pubmed:2376237;Pubmed 2006:15985560;Pubmed 2013:23248172;Pubmed 2008:18057091;Pubmed 2000:10841001;Pubmed 2011:21330636;Pubmed 2011:21430088;Pubmed 2010:20150286;Pubmed 2010:20501678;Pubmed 2010:20816021;Pubmed 1992:1496338;Pubmed 1998:9479010;Pubmed 2005:15919803;	This observation is consistent with the fact that in normal subjects the total change in IR GLP-1 was significantly correlated with both the total change of gut glucagon as well as that of pancreatic glucagon, but in diabetics the total change of <b>GLP-1</b> only correlated to that of gut <b>glucagon</b>.[Pubmed:2376237];Exogenous use of the intestinal hormone <b>glucagon-like peptide 1</b> (GLP…	160450	Protein	Glucagon-like peptide 1	GLP-1;Glucagon-like peptide 1;Incretin hormone;hormone of the incretin;	TMP_SWISSPROT_AC:P01275_GLP-1;PARENT_SWISSPROT_AC:P01275;PARENT_SWISSPROT_ID:GLUC_HUMAN;	160443	Protein	GCG	GCG;GLUC;Glucagon;GLP1;GLP2;GRPP;	SWISSPROT_AC:P01275;SWISSPROT_ID:GLUC_HUMAN;EMBL:AC007750;EMBL:BC005278;EMBL:BT006813;EMBL:J04040;EMBL:V01515;EMBL:X03991;RefSeq:NP_002045.1;ProteinModelPortal:P01275;STRING:9606.ENSP00000387662;SWISSPROT_AC_OLD:A6NN65;SWISSPROT_AC_OLD:Q53TP6;SMR:P01275;GeneID:2641;KEGG:hsa:2641;PIR:A24377;eggNOG:ENOG410IKZ8;eggNOG:ENOG4111VKC;UniGene:Hs.516494;UniGene:Hs.741174;GO:GO:0005102;GO:GO:0005179;GO:GO:…
696917	Glucagon-like peptide 1 -- Glucagon	association	Pubmed:2376237;Pubmed 2006:15985560;Pubmed 2013:23248172;Pubmed 2008:18057091;Pubmed 2000:10841001;Pubmed 2011:21330636;Pubmed 2011:21430088;Pubmed 2010:20150286;Pubmed 2010:20501678;Pubmed 2010:20816021;Pubmed 1992:1496338;Pubmed 1998:9479010;Pubmed 2005:15919803;	This observation is consistent with the fact that in normal subjects the total change in IR GLP-1 was significantly correlated with both the total change of gut glucagon as well as that of pancreatic glucagon, but in diabetics the total change of <b>GLP-1</b> only correlated to that of gut <b>glucagon</b>.[Pubmed:2376237];Exogenous use of the intestinal hormone <b>glucagon-like peptide 1</b> (GLP…	160450	Protein	Glucagon-like peptide 1	GLP-1;Glucagon-like peptide 1;Incretin hormone;hormone of the incretin;	TMP_SWISSPROT_AC:P01275_GLP-1;PARENT_SWISSPROT_AC:P01275;PARENT_SWISSPROT_ID:GLUC_HUMAN;	160448	Protein	Glucagon	Glucagon;	TMP_SWISSPROT_AC:P01275_Glucagon;PARENT_SWISSPROT_AC:P01275;PARENT_SWISSPROT_ID:GLUC_HUMAN;
697048	ZGLP1 -- GCG	association	Pubmed:2376237;Pubmed 2013:23248172;Pubmed 2011:21430088;Pubmed 2010:20816021;Pubmed 1998:9479010;	This observation is consistent with the fact that in normal subjects the total change in IR GLP-1 was significantly correlated with both the total change of gut glucagon as well as that of pancreatic glucagon, but in diabetics the total change of <b>GLP-1</b> only correlated to that of gut <b>glucagon</b>.[Pubmed:2376237];Glucagon infusion was accompanied by a rise in plasma glucose levels, but a…	573048	Protein	ZGLP1	GATA-like protein 1;GATA-type zinc finger protein 1;GLP-1;GLP1;ZGLP1;gata like protein-1;gata-like protein-1;GATAD3;zinc finger, GATA-like protein 1;	SWISSPROT_AC:P0C6A0;SWISSPROT_ID:ZGLP1_HUMAN;EMBL:AC011511;EMBL:AK096830;EMBL:BC044225;RefSeq:NP_001096637.1;ProteinModelPortal:P0C6A0;STRING:9606.ENSP00000384434;SMR:P0C6A0;GeneID:100125288;KEGG:hsa:100125288;eggNOG:COG5641;eggNOG:KOG1601;UniGene:Hs.709296;GO:GO:0000122;GO:GO:0000977;GO:GO:0001085;GO:GO:0001228;GO:GO:0003682;GO:GO:0005634;GO:GO:0005667;GO:GO:0007275;GO:GO:0007283;GO:GO:0008270;G…	160443	Protein	GCG	GCG;GLUC;Glucagon;GLP1;GLP2;GRPP;	SWISSPROT_AC:P01275;SWISSPROT_ID:GLUC_HUMAN;EMBL:AC007750;EMBL:BC005278;EMBL:BT006813;EMBL:J04040;EMBL:V01515;EMBL:X03991;RefSeq:NP_002045.1;ProteinModelPortal:P01275;STRING:9606.ENSP00000387662;SWISSPROT_AC_OLD:A6NN65;SWISSPROT_AC_OLD:Q53TP6;SMR:P01275;GeneID:2641;KEGG:hsa:2641;PIR:A24377;eggNOG:ENOG410IKZ8;eggNOG:ENOG4111VKC;UniGene:Hs.516494;UniGene:Hs.741174;GO:GO:0005102;GO:GO:0005179;GO:GO:…
697073	ZGLP1 -- Glucagon	association	Pubmed:2376237;Pubmed 2013:23248172;Pubmed 2011:21430088;Pubmed 2010:20816021;Pubmed 1998:9479010;	This observation is consistent with the fact that in normal subjects the total change in IR GLP-1 was significantly correlated with both the total change of gut glucagon as well as that of pancreatic glucagon, but in diabetics the total change of <b>GLP-1</b> only correlated to that of gut <b>glucagon</b>.[Pubmed:2376237];Glucagon infusion was accompanied by a rise in plasma glucose levels, but a…	573048	Protein	ZGLP1	GATA-like protein 1;GATA-type zinc finger protein 1;GLP-1;GLP1;ZGLP1;gata like protein-1;gata-like protein-1;GATAD3;zinc finger, GATA-like protein 1;	SWISSPROT_AC:P0C6A0;SWISSPROT_ID:ZGLP1_HUMAN;EMBL:AC011511;EMBL:AK096830;EMBL:BC044225;RefSeq:NP_001096637.1;ProteinModelPortal:P0C6A0;STRING:9606.ENSP00000384434;SMR:P0C6A0;GeneID:100125288;KEGG:hsa:100125288;eggNOG:COG5641;eggNOG:KOG1601;UniGene:Hs.709296;GO:GO:0000122;GO:GO:0000977;GO:GO:0001085;GO:GO:0001228;GO:GO:0003682;GO:GO:0005634;GO:GO:0005667;GO:GO:0007275;GO:GO:0007283;GO:GO:0008270;G…	160448	Protein	Glucagon	Glucagon;	TMP_SWISSPROT_AC:P01275_Glucagon;PARENT_SWISSPROT_AC:P01275;PARENT_SWISSPROT_ID:GLUC_HUMAN;
702154	NPY -- POMC	association	Pubmed 1995:8597446;Pubmed 2011:19946251;Pubmed 2011:21653818;Pubmed 1990:2174523;Pubmed 1998:9519731;	By contrast, <b>NPY</b> injected ivt stimulates identical <b>ACTH</b> responses in the AM in fed rats and in rats fasted overnight, suggesting that NPY acts to stimulate CRF secretion at a site closer to the PVN than the stress of restraint, which is filtered through the neural energy balance system.[Pubmed 1995:8597446];Nevertheless, energy intake is not increased as expected due to a persistent…	280275	Protein	NPY	NPY;Pro-neuropeptide Y;neuropeptide Y;neuropeptide--y;neuropeptide-y;npy--an;npy-type;PYY4;y neuropeptide;	SWISSPROT_AC:P01303;SWISSPROT_ID:NPY_HUMAN;EMBL:AC004485;EMBL:BC029497;EMBL:K01911;EMBL:M14296;EMBL:M14297;EMBL:M14298;EMBL:M15789;RefSeq:NP_000896.1;ProteinModelPortal:P01303;STRING:9606.ENSP00000242152;SMR:P01303;GeneID:4852;KEGG:hsa:4852;PIR:A25198;eggNOG:ENOG410J0KC;eggNOG:ENOG41128I2;UniGene:Hs.1832;GO:GO:0001664;GO:GO:0001878;GO:GO:0004930;GO:GO:0005102;GO:GO:0005184;GO:GO:0005246;GO:GO:000…	75856	Protein	POMC	COLI;Corticotropin-lipotropin;POMC;Pro-opiomelanocortin;ACTH;CLIP;clip-type;LPH;MSH;msh-isoform;NPP;npp-type;POC;pro opiomelanocortin;pro- opiomelanocortin;proopiomelanocortin;	SWISSPROT_AC:P01189;SWISSPROT_ID:COLI_HUMAN;EMBL:AC012457;EMBL:BC065832;EMBL:CH471053;EMBL:J00291;EMBL:J00292;EMBL:M25896;EMBL:M38297;EMBL:V01510;RefSeq:NP_000930.1;RefSeq:NP_001030333.1;RefSeq:NP_001306133.1;RefSeq:NP_001306134.1;ProteinModelPortal:P01189;STRING:9606.ENSP00000264708;SWISSPROT_AC_OLD:P78442;SWISSPROT_AC_OLD:Q53T23;SWISSPROT_AC_OLD:Q9UD39;SWISSPROT_AC_OLD:Q9UD40;SMR:P01189;GeneID:…
702302	Neuropeptide Y -- POMC	association	Pubmed 1995:8597446;Pubmed 2011:19946251;Pubmed 2011:21653818;Pubmed 1990:2174523;Pubmed 1998:9519731;	By contrast, <b>NPY</b> injected ivt stimulates identical <b>ACTH</b> responses in the AM in fed rats and in rats fasted overnight, suggesting that NPY acts to stimulate CRF secretion at a site closer to the PVN than the stress of restraint, which is filtered through the neural energy balance system.[Pubmed 1995:8597446];Nevertheless, energy intake is not increased as expected due to a persistent…	280276	Protein	Neuropeptide Y	Neuropeptide tyrosine;Neuropeptide Y;NPY;neuropeptide--y;neuropeptide-tyrosine;neuropeptide-y;npy--an;npy-type;y neuropeptide;	TMP_SWISSPROT_AC:P01303_NPY;PARENT_SWISSPROT_AC:P01303;PARENT_SWISSPROT_ID:NPY_HUMAN;	75856	Protein	POMC	COLI;Corticotropin-lipotropin;POMC;Pro-opiomelanocortin;ACTH;CLIP;clip-type;LPH;MSH;msh-isoform;NPP;npp-type;POC;pro opiomelanocortin;pro- opiomelanocortin;proopiomelanocortin;	SWISSPROT_AC:P01189;SWISSPROT_ID:COLI_HUMAN;EMBL:AC012457;EMBL:BC065832;EMBL:CH471053;EMBL:J00291;EMBL:J00292;EMBL:M25896;EMBL:M38297;EMBL:V01510;RefSeq:NP_000930.1;RefSeq:NP_001030333.1;RefSeq:NP_001306133.1;RefSeq:NP_001306134.1;ProteinModelPortal:P01189;STRING:9606.ENSP00000264708;SWISSPROT_AC_OLD:P78442;SWISSPROT_AC_OLD:Q53T23;SWISSPROT_AC_OLD:Q9UD39;SWISSPROT_AC_OLD:Q9UD40;SMR:P01189;GeneID:…
717507	Insulin -- Amylin	association	Pubmed:12841822;Pubmed:16751351;Pubmed:8771910;Pubmed 2006:16644633;Pubmed 2006:17076994;Pubmed 2001:11555835;Pubmed 2004:14565847;Pubmed 1994:7958499;Pubmed 1994:7983808;Pubmed 1993:8307253;Pubmed 1993:8460100;Pubmed 1993:8477949;Pubmed 2002:11904665;Pubmed 2002:12608111;Pubmed 1995:7578065;Pubmed 1995:7711888;Pubmed 1995:8577686;Pubmed 2008:18615201;Pubmed 2007:17712118;Pubmed 2000:10907112;Pub…	Clinical trials have demonstrated that <b>amylin</b> in combination with <b>insulin</b> controls postprandial glucose levels by decreasing food intake, slowing gastric emptying, and suppressing glucagon secretion.[Pubmed:12841822];In type 2 diabetes, the first phase insulin release is absent, and as <b>amylin</b> is released in direct proportion to <b>insulin</b>, both mechanisms to suppress gluc…	200308	Protein	Insulin	INS;Insulin;an-ins;IDDM;iddm 1;iddm 2;iddm type 1;iddm-1;iddm-2;iddm-type;IDDM1;IDDM2;ILPR;ins-type;insulin--an;insulin-chain;insulin-type;IRDN;mody-x;MODY10;type-insulin;	SWISSPROT_AC:P01308;SWISSPROT_ID:INS_HUMAN;EMBL:AJ009655;EMBL:AY138590;EMBL:AY899304;EMBL:BC005255;EMBL:BT006808;EMBL:CH471158;EMBL:J00265;EMBL:L15440;EMBL:M10039;EMBL:V00565;EMBL:X70508;RefSeq:NP_000198.1;RefSeq:NP_001172026.1;RefSeq:NP_001172027.1;RefSeq:NP_001278826.1;ProteinModelPortal:P01308;STRING:9606.ENSP00000250971;SWISSPROT_AC_OLD:Q5EEX2;SMR:P01308;GeneID:3630;KEGG:hsa:3630;PIR:A93222;e…	192424	Protein	Amylin	Amylin;DAP;Diabetes-associated peptide;IAPP;Insulinoma amyloid peptide;Islet amyloid polypeptide;dap-type;IAP;iap-type;islet-amyloid polypeptide;polypeptide islet amyloid;	SWISSPROT_AC:P10997;SWISSPROT_ID:IAPP_HUMAN;EMBL:CH471094;EMBL:DQ516082;EMBL:J04422;EMBL:M21785;EMBL:M26650;EMBL:M27503;EMBL:X13859;EMBL:X14902;EMBL:X14903;EMBL:X14904;EMBL:X14905;EMBL:X52818;EMBL:X52819;EMBL:X55634;EMBL:X56030;EMBL:X68830;RefSeq:NP_000406.1;RefSeq:NP_001316130.1;ProteinModelPortal:P10997;STRING:9606.ENSP00000240652;SWISSPROT_AC_OLD:Q0ZD87;SWISSPROT_AC_OLD:Q14598;SMR:P10997;GeneI…
718780	Insulin -- POMC	association	Pubmed 1994:8200143;Pubmed 2008:18338267;Pubmed 2011:21059865;Pubmed 1996:8706316;Pubmed 1996:8817725;Pubmed 2010:19797503;Pubmed 2010:19996199;Pubmed 1997:9302372;Pubmed 1990:2163473;	Laboratory evaluation was summarized as follows: low plasma cortisol and ACTH levels, delayed response of plasma cortisol to ACTH administration, no response of plasma <b>ACTH</b> level to <b>insulin</b> administration, and normal plasma LH, FSH, GH, TSH and PRL levels.[Pubmed 1994:8200143];Some clinicians will choose to perform pre-operative Synacthen or <b>insulin</b> tolerance testing to furth…	200308	Protein	Insulin	INS;Insulin;an-ins;IDDM;iddm 1;iddm 2;iddm type 1;iddm-1;iddm-2;iddm-type;IDDM1;IDDM2;ILPR;ins-type;insulin--an;insulin-chain;insulin-type;IRDN;mody-x;MODY10;type-insulin;	SWISSPROT_AC:P01308;SWISSPROT_ID:INS_HUMAN;EMBL:AJ009655;EMBL:AY138590;EMBL:AY899304;EMBL:BC005255;EMBL:BT006808;EMBL:CH471158;EMBL:J00265;EMBL:L15440;EMBL:M10039;EMBL:V00565;EMBL:X70508;RefSeq:NP_000198.1;RefSeq:NP_001172026.1;RefSeq:NP_001172027.1;RefSeq:NP_001278826.1;ProteinModelPortal:P01308;STRING:9606.ENSP00000250971;SWISSPROT_AC_OLD:Q5EEX2;SMR:P01308;GeneID:3630;KEGG:hsa:3630;PIR:A93222;e…	75856	Protein	POMC	COLI;Corticotropin-lipotropin;POMC;Pro-opiomelanocortin;ACTH;CLIP;clip-type;LPH;MSH;msh-isoform;NPP;npp-type;POC;pro opiomelanocortin;pro- opiomelanocortin;proopiomelanocortin;	SWISSPROT_AC:P01189;SWISSPROT_ID:COLI_HUMAN;EMBL:AC012457;EMBL:BC065832;EMBL:CH471053;EMBL:J00291;EMBL:J00292;EMBL:M25896;EMBL:M38297;EMBL:V01510;RefSeq:NP_000930.1;RefSeq:NP_001030333.1;RefSeq:NP_001306133.1;RefSeq:NP_001306134.1;ProteinModelPortal:P01189;STRING:9606.ENSP00000264708;SWISSPROT_AC_OLD:P78442;SWISSPROT_AC_OLD:Q53T23;SWISSPROT_AC_OLD:Q9UD39;SWISSPROT_AC_OLD:Q9UD40;SMR:P01189;GeneID:…
732042	IGF-II -- IGF-I	association	Pubmed:10226806;Pubmed 2001:11551116;Pubmed 2004:15049960;Pubmed 2004:15342412;Pubmed 2004:15498528;Pubmed 2004:15552271;Pubmed 2004:15585629;Pubmed 1994:7525263;Pubmed 1994:7947248;Pubmed 1994:7962112;Pubmed 1994:7964289;Pubmed 1994:8175729;Pubmed 1993:7689963;Pubmed 1993:8402329;Pubmed 2002:12020820;Pubmed 2002:12365022;Pubmed 2002:12379498;Pubmed 2002:12596304;Pubmed 2012:22465205;Pubmed 1995:…	Insulin-like growth factor binding protein-6 (IGFBP-6) differs from IGFBPs 1-5 in that it binds <b>IGF-II</b> with marked preferential affinity over <b>IGF-I</b>.[Pubmed:10226806];Analysis of trichloroacetic acid-precipitable radioactivity in sequential samples following bolus injection of radiolabeled IGFs revealed that <b>bIGF-II</b> was degraded faster than <b>bIGF-I</b>.[Pubmed 2001:11551116]…	196390	Protein	IGF-II	IGF-II;IGF2;Insulin-like growth factor II;Somatomedin-A;T3M-11-derived growth factor;C11orf43;factor 2 insulin-like growth;GRDF;growth factor 2 insulin-like;insulin growth like factor ii;insulin like growth factor 2;insulin like growth factor ii;insulin like growth factor-2;insulin like-growth factor ii;insulin- like growth factor ii;insulin-like growth factor -2;insulin-like growth factor type 2…	SWISSPROT_AC:P01344;SWISSPROT_ID:IGF2_HUMAN;EMBL:AC132217;EMBL:AF217977;EMBL:AF517226;EMBL:AK126688;EMBL:BC000531;EMBL:BT007013;EMBL:CH471158;EMBL:DQ104203;EMBL:HM481219;EMBL:J03242;EMBL:M17426;EMBL:M17863;EMBL:M22373;EMBL:M29645;EMBL:S77035;EMBL:X00910;EMBL:X03425;EMBL:X03426;EMBL:X03427;EMBL:X03562;EMBL:X06159;EMBL:X06160;EMBL:X06161;EMBL:X07868;RefSeq:NP_000603.1;RefSeq:NP_001007140.2;RefSeq:N…	196367	Protein	IGF-I	IBP1;IGF-I;IGF1;Insulin-like growth factor I;Mechano growth factor;MGF;Somatomedin-C;factor 1-insulin-like growth;factor i-insulin-like growth;factor-1-insulin-like growth;growth factor 1-insulin-like;growth factor i-insulin-like;growth factor-1-insulin-like;IGFI;insulin - like growth factor 1;insulin growth like factor 1;insulin growth like factor-i;insulin growth-like factor 1;insulin like grow…	SWISSPROT_AC:P05019;SWISSPROT_ID:IGF1_HUMAN;EMBL:AC010202;EMBL:AC068648;EMBL:AY260957;EMBL:BC148266;EMBL:CH471054;EMBL:M11568;EMBL:M12659;EMBL:M14153;EMBL:M14154;EMBL:M14155;EMBL:M14156;EMBL:M27544;EMBL:M37484;EMBL:X00173;EMBL:X03420;EMBL:X03421;EMBL:X03422;EMBL:X03563;EMBL:X56773;EMBL:X56774;EMBL:X57025;RefSeq:NP_000609.1;RefSeq:NP_001104754.1;RefSeq:NP_001104755.1;ProteinModelPortal:P05019;STRI…
733509	SCT -- Insulin	association	Pubmed 2002:12588041;Pubmed 2007:17146148;Pubmed 2014:24518494;Pubmed 1990:2166285;	Postoperatively, iv injection of <b>secretin</b> resulted in a normal response of <b>insulin</b>, which was not found preoperatively.[Pubmed 2002:12588041];She had two unusual endocrinological features: 1) the serum <b>insulin</b> response to intravenous <b>secretin</b> injection was not impaired, and 2) the serum C-peptide levels and ratios of serum C-peptide to insulin were relatively low.[Pubm…	446929	Protein	SCT	SCT;SECR;Secretin;secretin-type;	SWISSPROT_AC:P09683;SWISSPROT_ID:SECR_HUMAN;EMBL:AF244355;RefSeq:NP_068739.1;ProteinModelPortal:P09683;STRING:9606.ENSP00000176195;SMR:P09683;GeneID:6343;KEGG:hsa:6343;eggNOG:ENOG410JG0Y;eggNOG:ENOG4111AMM;UniGene:Hs.632324;GO:GO:0005179;GO:GO:0005576;GO:GO:0005615;GO:GO:0007420;GO:GO:0030157;GO:GO:0030819;GO:GO:0048566;GO:GO:0090187;GO:GO:0090274;GO:GO:1903640;HOGENOM:HOG000133017;OrthoDB:EOG091…	200308	Protein	Insulin	INS;Insulin;an-ins;IDDM;iddm 1;iddm 2;iddm type 1;iddm-1;iddm-2;iddm-type;IDDM1;IDDM2;ILPR;ins-type;insulin--an;insulin-chain;insulin-type;IRDN;mody-x;MODY10;type-insulin;	SWISSPROT_AC:P01308;SWISSPROT_ID:INS_HUMAN;EMBL:AJ009655;EMBL:AY138590;EMBL:AY899304;EMBL:BC005255;EMBL:BT006808;EMBL:CH471158;EMBL:J00265;EMBL:L15440;EMBL:M10039;EMBL:V00565;EMBL:X70508;RefSeq:NP_000198.1;RefSeq:NP_001172026.1;RefSeq:NP_001172027.1;RefSeq:NP_001278826.1;ProteinModelPortal:P01308;STRING:9606.ENSP00000250971;SWISSPROT_AC_OLD:Q5EEX2;SMR:P01308;GeneID:3630;KEGG:hsa:3630;PIR:A93222;e…
733879	Somatostatin -- GCG	association	Pubmed:9496509;Pubmed 2001:11398151;Pubmed 2013:23630299;Pubmed 1994:7903954;Pubmed 1994:7924782;Pubmed 2002:12364482;Pubmed 2002:12466370;Pubmed 2012:22227186;Pubmed 1995:7594770;Pubmed 1995:8612873;Pubmed 2014:24367972;Pubmed 1996:8778735;Pubmed 1992:1347143;Pubmed 1992:1360435;Pubmed 1992:1499870;Pubmed 2009:19819962;Pubmed 1997:9101062;Pubmed 1997:9101063;Pubmed 1990:2164620;Pubmed 2003:14566…	Growth hormone is considered to be a sensitive parameter in terms of surgical stress and can also act as a trigger as well as a promoter of hepatic regeneration, while a dissociation between <b>somatostatin</b> and <b>glucagon</b> in the early postoperative period indicates the promotion of hepatic regeneration.[Pubmed:9496509];<b>Somatostatin</b> infusion decreased plasma <b>glucagon</b> concent…	453271	Protein	Somatostatin	Growth hormone release-inhibiting factor;SMS;Somatostatin;SST;growth hormone release inhibiting factor;sms-type;SMST;somatostatin-type;sst-subtype;	SWISSPROT_AC:P61278;SWISSPROT_ID:SMS_HUMAN;EMBL:AK312177;EMBL:BC032625;EMBL:CH471052;EMBL:J00306;RefSeq:NP_001039.1;ProteinModelPortal:P61278;STRING:9606.ENSP00000287641;SWISSPROT_AC_OLD:B2R5G3;SWISSPROT_AC_OLD:P01166;SMR:P61278;GeneID:6750;KEGG:hsa:6750;PIR:A43614;eggNOG:ENOG410IXQ5;eggNOG:ENOG4111WUI;UniGene:Hs.12409;GO:GO:0005179;GO:GO:0005576;GO:GO:0005615;GO:GO:0006972;GO:GO:0007166;GO:GO:00…	160443	Protein	GCG	GCG;GLUC;Glucagon;GLP1;GLP2;GRPP;	SWISSPROT_AC:P01275;SWISSPROT_ID:GLUC_HUMAN;EMBL:AC007750;EMBL:BC005278;EMBL:BT006813;EMBL:J04040;EMBL:V01515;EMBL:X03991;RefSeq:NP_002045.1;ProteinModelPortal:P01275;STRING:9606.ENSP00000387662;SWISSPROT_AC_OLD:A6NN65;SWISSPROT_AC_OLD:Q53TP6;SMR:P01275;GeneID:2641;KEGG:hsa:2641;PIR:A24377;eggNOG:ENOG410IKZ8;eggNOG:ENOG4111VKC;UniGene:Hs.516494;UniGene:Hs.741174;GO:GO:0005102;GO:GO:0005179;GO:GO:…
733919	Somatostatin -- Glucagon	association	Pubmed:9496509;Pubmed 2001:11398151;Pubmed 2013:23630299;Pubmed 1994:7903954;Pubmed 1994:7924782;Pubmed 2002:12364482;Pubmed 2002:12466370;Pubmed 2012:22227186;Pubmed 1995:7594770;Pubmed 1995:8612873;Pubmed 2014:24367972;Pubmed 1996:8778735;Pubmed 1992:1347143;Pubmed 1992:1360435;Pubmed 1992:1499870;Pubmed 2009:19819962;Pubmed 1997:9101062;Pubmed 1997:9101063;Pubmed 1990:2164620;Pubmed 2003:14566…	Growth hormone is considered to be a sensitive parameter in terms of surgical stress and can also act as a trigger as well as a promoter of hepatic regeneration, while a dissociation between <b>somatostatin</b> and <b>glucagon</b> in the early postoperative period indicates the promotion of hepatic regeneration.[Pubmed:9496509];<b>Somatostatin</b> infusion decreased plasma <b>glucagon</b> concent…	453271	Protein	Somatostatin	Growth hormone release-inhibiting factor;SMS;Somatostatin;SST;growth hormone release inhibiting factor;sms-type;SMST;somatostatin-type;sst-subtype;	SWISSPROT_AC:P61278;SWISSPROT_ID:SMS_HUMAN;EMBL:AK312177;EMBL:BC032625;EMBL:CH471052;EMBL:J00306;RefSeq:NP_001039.1;ProteinModelPortal:P61278;STRING:9606.ENSP00000287641;SWISSPROT_AC_OLD:B2R5G3;SWISSPROT_AC_OLD:P01166;SMR:P61278;GeneID:6750;KEGG:hsa:6750;PIR:A43614;eggNOG:ENOG410IXQ5;eggNOG:ENOG4111WUI;UniGene:Hs.12409;GO:GO:0005179;GO:GO:0005576;GO:GO:0005615;GO:GO:0006972;GO:GO:0007166;GO:GO:00…	160448	Protein	Glucagon	Glucagon;	TMP_SWISSPROT_AC:P01275_Glucagon;PARENT_SWISSPROT_AC:P01275;PARENT_SWISSPROT_ID:GLUC_HUMAN;
734222	TNF -- POMC	association	Pubmed:14563377;Pubmed 1990:2163305;	Baseline <b>TNF-alpha</b> levels were negatively correlated with the amount of <b>ACTH</b> released upon CRH stimulation during the DEX/CRH test.[Pubmed:14563377];At a dose of 50 ng/ml, <b>TNF alpha</b> inhibited AVP-stimulated <b>ACTH</b> release by 30% and blocked the effect of AII.[Pubmed 1990:2163305];Time-course experiments (n = 3) demonstrated that <b>TNF alpha</b> inhibited CRF-stimulated …	492131	Protein	TNF	Cachectin;TNF;TNF-a;TNF-alpha;TNFA;TNFSF2;Tumor necrosis factor;Tumor necrosis factor ligand superfamily member 2;chain-tnf;DIF;dif-type;factor - tumor necrosis;factor of the tumor necrosis;factor of the tumor-necrosis;factor of tumor necrosis;factor tumor necrosis;factor-tumor necrosis;necrosis factor-tumor;necrosis tumor factor;tnf - a;tnf - alpha;tnf -a;tnf -alpha;tnf a;tnf alpha;tnf- a;tnf- a…	SWISSPROT_AC:P01375;SWISSPROT_ID:TNFA_HUMAN;EMBL:AB088112;EMBL:AF043342;EMBL:AF098751;EMBL:AF129756;EMBL:AY066019;EMBL:AY214167;EMBL:BA000025;EMBL:BC028148;EMBL:M10988;EMBL:M16441;EMBL:M26331;EMBL:X01394;EMBL:X02910;EMBL:Y14768;EMBL:Z15026;RefSeq:NP_000585.2;ProteinModelPortal:P01375;STRING:9606.ENSP00000398698;SWISSPROT_AC_OLD:O43647;SWISSPROT_AC_OLD:Q9P1Q2;SWISSPROT_AC_OLD:Q9UIV3;SMR:P01375;Gen…	75856	Protein	POMC	COLI;Corticotropin-lipotropin;POMC;Pro-opiomelanocortin;ACTH;CLIP;clip-type;LPH;MSH;msh-isoform;NPP;npp-type;POC;pro opiomelanocortin;pro- opiomelanocortin;proopiomelanocortin;	SWISSPROT_AC:P01189;SWISSPROT_ID:COLI_HUMAN;EMBL:AC012457;EMBL:BC065832;EMBL:CH471053;EMBL:J00291;EMBL:J00292;EMBL:M25896;EMBL:M38297;EMBL:V01510;RefSeq:NP_000930.1;RefSeq:NP_001030333.1;RefSeq:NP_001306133.1;RefSeq:NP_001306134.1;ProteinModelPortal:P01189;STRING:9606.ENSP00000264708;SWISSPROT_AC_OLD:P78442;SWISSPROT_AC_OLD:Q53T23;SWISSPROT_AC_OLD:Q9UD39;SWISSPROT_AC_OLD:Q9UD40;SMR:P01189;GeneID:…
735812	TNF -- Insulin	association	Pubmed 2006:16644673;Pubmed 2001:11334414;Pubmed 2004:15634497;Pubmed 1994:7514190;Pubmed 1993:8098917;Pubmed 2012:22949029;Pubmed 2012:22952715;Pubmed 1995:7556976;Pubmed 2008:18695473;Pubmed 2007:17583747;Pubmed 2000:10891887;Pubmed 2000:10905474;Pubmed 2000:11078458;Pubmed 2014:24855642;Pubmed 1996:8783331;Pubmed 1996:8882412;Pubmed 2010:20667094;Pubmed 1992:1460428;Pubmed 1992:1727716;Pubmed …	<b>Tumor necrosis factor</b> (TNF)-alpha inhibits <b>insulin</b> action;[Pubmed 2006:16644673];GSK-3 activity decreased to 74.0 +/- 5.8% of basal after <b>insulin</b> stimulation without <b>TNF</b> and 78.3 +/- 5.0% after TNF exposure.[Pubmed 2001:11334414];GSK-3 activity decreased to 74.0 +/- 5.8% of basal after <b>insulin</b> stimulation without TNF and 78.3 +/- 5.0% after <b>TNF</b> exposure.[…	492131	Protein	TNF	Cachectin;TNF;TNF-a;TNF-alpha;TNFA;TNFSF2;Tumor necrosis factor;Tumor necrosis factor ligand superfamily member 2;chain-tnf;DIF;dif-type;factor - tumor necrosis;factor of the tumor necrosis;factor of the tumor-necrosis;factor of tumor necrosis;factor tumor necrosis;factor-tumor necrosis;necrosis factor-tumor;necrosis tumor factor;tnf - a;tnf - alpha;tnf -a;tnf -alpha;tnf a;tnf alpha;tnf- a;tnf- a…	SWISSPROT_AC:P01375;SWISSPROT_ID:TNFA_HUMAN;EMBL:AB088112;EMBL:AF043342;EMBL:AF098751;EMBL:AF129756;EMBL:AY066019;EMBL:AY214167;EMBL:BA000025;EMBL:BC028148;EMBL:M10988;EMBL:M16441;EMBL:M26331;EMBL:X01394;EMBL:X02910;EMBL:Y14768;EMBL:Z15026;RefSeq:NP_000585.2;ProteinModelPortal:P01375;STRING:9606.ENSP00000398698;SWISSPROT_AC_OLD:O43647;SWISSPROT_AC_OLD:Q9P1Q2;SWISSPROT_AC_OLD:Q9UIV3;SMR:P01375;Gen…	200308	Protein	Insulin	INS;Insulin;an-ins;IDDM;iddm 1;iddm 2;iddm type 1;iddm-1;iddm-2;iddm-type;IDDM1;IDDM2;ILPR;ins-type;insulin--an;insulin-chain;insulin-type;IRDN;mody-x;MODY10;type-insulin;	SWISSPROT_AC:P01308;SWISSPROT_ID:INS_HUMAN;EMBL:AJ009655;EMBL:AY138590;EMBL:AY899304;EMBL:BC005255;EMBL:BT006808;EMBL:CH471158;EMBL:J00265;EMBL:L15440;EMBL:M10039;EMBL:V00565;EMBL:X70508;RefSeq:NP_000198.1;RefSeq:NP_001172026.1;RefSeq:NP_001172027.1;RefSeq:NP_001278826.1;ProteinModelPortal:P01308;STRING:9606.ENSP00000250971;SWISSPROT_AC_OLD:Q5EEX2;SMR:P01308;GeneID:3630;KEGG:hsa:3630;PIR:A93222;e…
735819	TNF -- GCG	association	Pubmed 1994:8023925;Pubmed 1995:7860649;Pubmed 1990:2115042;	<b>TNF</b> significantly increased plasma <b>glucagon</b> concentration.[Pubmed 1994:8023925];A 2 hour exposure to <b>TNF alpha</b> (0.05-500 ng/l) with or without <b>glucagon</b> (10(-9) to 10(-6) M) did not modify the basal or glucagon-stimulated MeAIB transport.[Pubmed 1995:7860649];however, only IL-1 and <b>TNF</b> produced permanent decreases in insulin and <b>glucagon</b> contents in the is…	492131	Protein	TNF	Cachectin;TNF;TNF-a;TNF-alpha;TNFA;TNFSF2;Tumor necrosis factor;Tumor necrosis factor ligand superfamily member 2;chain-tnf;DIF;dif-type;factor - tumor necrosis;factor of the tumor necrosis;factor of the tumor-necrosis;factor of tumor necrosis;factor tumor necrosis;factor-tumor necrosis;necrosis factor-tumor;necrosis tumor factor;tnf - a;tnf - alpha;tnf -a;tnf -alpha;tnf a;tnf alpha;tnf- a;tnf- a…	SWISSPROT_AC:P01375;SWISSPROT_ID:TNFA_HUMAN;EMBL:AB088112;EMBL:AF043342;EMBL:AF098751;EMBL:AF129756;EMBL:AY066019;EMBL:AY214167;EMBL:BA000025;EMBL:BC028148;EMBL:M10988;EMBL:M16441;EMBL:M26331;EMBL:X01394;EMBL:X02910;EMBL:Y14768;EMBL:Z15026;RefSeq:NP_000585.2;ProteinModelPortal:P01375;STRING:9606.ENSP00000398698;SWISSPROT_AC_OLD:O43647;SWISSPROT_AC_OLD:Q9P1Q2;SWISSPROT_AC_OLD:Q9UIV3;SMR:P01375;Gen…	160443	Protein	GCG	GCG;GLUC;Glucagon;GLP1;GLP2;GRPP;	SWISSPROT_AC:P01275;SWISSPROT_ID:GLUC_HUMAN;EMBL:AC007750;EMBL:BC005278;EMBL:BT006813;EMBL:J04040;EMBL:V01515;EMBL:X03991;RefSeq:NP_002045.1;ProteinModelPortal:P01275;STRING:9606.ENSP00000387662;SWISSPROT_AC_OLD:A6NN65;SWISSPROT_AC_OLD:Q53TP6;SMR:P01275;GeneID:2641;KEGG:hsa:2641;PIR:A24377;eggNOG:ENOG410IKZ8;eggNOG:ENOG4111VKC;UniGene:Hs.516494;UniGene:Hs.741174;GO:GO:0005102;GO:GO:0005179;GO:GO:…
735848	TNF -- Glucagon	association	Pubmed 1994:8023925;Pubmed 1995:7860649;Pubmed 1990:2115042;	<b>TNF</b> significantly increased plasma <b>glucagon</b> concentration.[Pubmed 1994:8023925];A 2 hour exposure to <b>TNF alpha</b> (0.05-500 ng/l) with or without <b>glucagon</b> (10(-9) to 10(-6) M) did not modify the basal or glucagon-stimulated MeAIB transport.[Pubmed 1995:7860649];however, only IL-1 and <b>TNF</b> produced permanent decreases in insulin and <b>glucagon</b> contents in the is…	492131	Protein	TNF	Cachectin;TNF;TNF-a;TNF-alpha;TNFA;TNFSF2;Tumor necrosis factor;Tumor necrosis factor ligand superfamily member 2;chain-tnf;DIF;dif-type;factor - tumor necrosis;factor of the tumor necrosis;factor of the tumor-necrosis;factor of tumor necrosis;factor tumor necrosis;factor-tumor necrosis;necrosis factor-tumor;necrosis tumor factor;tnf - a;tnf - alpha;tnf -a;tnf -alpha;tnf a;tnf alpha;tnf- a;tnf- a…	SWISSPROT_AC:P01375;SWISSPROT_ID:TNFA_HUMAN;EMBL:AB088112;EMBL:AF043342;EMBL:AF098751;EMBL:AF129756;EMBL:AY066019;EMBL:AY214167;EMBL:BA000025;EMBL:BC028148;EMBL:M10988;EMBL:M16441;EMBL:M26331;EMBL:X01394;EMBL:X02910;EMBL:Y14768;EMBL:Z15026;RefSeq:NP_000585.2;ProteinModelPortal:P01375;STRING:9606.ENSP00000398698;SWISSPROT_AC_OLD:O43647;SWISSPROT_AC_OLD:Q9P1Q2;SWISSPROT_AC_OLD:Q9UIV3;SMR:P01375;Gen…	160448	Protein	Glucagon	Glucagon;	TMP_SWISSPROT_AC:P01275_Glucagon;PARENT_SWISSPROT_AC:P01275;PARENT_SWISSPROT_ID:GLUC_HUMAN;
741633	Insulin receptor -- IGF-I	association	Pubmed 2006:16787147;Pubmed 2012:22760570;Pubmed 2011:21460230;Pubmed 1999:10325399;Pubmed 1990:2223767;	Upon stimulation of the <b>hIR</b> with <b>insulin-like growth factor-1</b> (IGF-1), PI3K was activated to phosphorylate phosphatidylinositol (PtdIns)-4,5-bisphosphate at the 3-position, resulting in the recruitment of AKT1-EGFP to the plasma membrane.[Pubmed 2006:16787147];The glycemic potential of a diet is associated with chronically elevated insulin concentrations, which may augment breast ca…	200187	Protein	Insulin receptor	CD220 antigen;EC 2.7.10.1;INSR;Insulin receptor;IR;CD220;HHF5;insulin of receptor;insulin--receptor;insulin-receptor;insulin-type receptor;ir-type;receptor insulin;receptor of insulin;receptor of the insulin;receptor--insulin;receptor-insulin;type-ir;	SWISSPROT_AC:P06213;SWISSPROT_ID:INSR_HUMAN;EMBL:AB208861;EMBL:AC010311;EMBL:AC010526;EMBL:AC010606;EMBL:AC125387;EMBL:BC117172;EMBL:J03466;EMBL:J05043;EMBL:M10051;EMBL:M23100;EMBL:M24555;EMBL:M27195;EMBL:M27197;EMBL:M29929;EMBL:M29930;EMBL:M32823;EMBL:M32824;EMBL:M32825;EMBL:M32826;EMBL:M32827;EMBL:M32828;EMBL:M32829;EMBL:M32830;EMBL:M32831;EMBL:M32832;EMBL:M32833;EMBL:M32834;EMBL:M32835;EMBL:M3…	196367	Protein	IGF-I	IBP1;IGF-I;IGF1;Insulin-like growth factor I;Mechano growth factor;MGF;Somatomedin-C;factor 1-insulin-like growth;factor i-insulin-like growth;factor-1-insulin-like growth;growth factor 1-insulin-like;growth factor i-insulin-like;growth factor-1-insulin-like;IGFI;insulin - like growth factor 1;insulin growth like factor 1;insulin growth like factor-i;insulin growth-like factor 1;insulin like grow…	SWISSPROT_AC:P05019;SWISSPROT_ID:IGF1_HUMAN;EMBL:AC010202;EMBL:AC068648;EMBL:AY260957;EMBL:BC148266;EMBL:CH471054;EMBL:M11568;EMBL:M12659;EMBL:M14153;EMBL:M14154;EMBL:M14155;EMBL:M14156;EMBL:M27544;EMBL:M37484;EMBL:X00173;EMBL:X03420;EMBL:X03421;EMBL:X03422;EMBL:X03563;EMBL:X56773;EMBL:X56774;EMBL:X57025;RefSeq:NP_000609.1;RefSeq:NP_001104754.1;RefSeq:NP_001104755.1;ProteinModelPortal:P05019;STRI…
762878	Somatostatin -- IGF-I	association	Pubmed 2004:15286801;Pubmed 1994:7704427;Pubmed 2002:11980628;Pubmed 2000:10626287;Pubmed 1992:1362849;Pubmed 1992:1640199;Pubmed 1997:9067989;Pubmed 1990:2239085;Pubmed 2003:12952361;	In a proportion of patients, however, <b>SRIF</b> analogs may lead to discordant growth hormone (GH) and <b>IGF-I</b> suppression, which suggests a more complex mechanism than attributable to inhibition of GH release alone.[Pubmed 2004:15286801];The working hypotheses were that estradiol would decrease SRIF mRNA accounting, in part, for its positive effect on GH release and <b>IGF-I</b> would inc…	453271	Protein	Somatostatin	Growth hormone release-inhibiting factor;SMS;Somatostatin;SST;growth hormone release inhibiting factor;sms-type;SMST;somatostatin-type;sst-subtype;	SWISSPROT_AC:P61278;SWISSPROT_ID:SMS_HUMAN;EMBL:AK312177;EMBL:BC032625;EMBL:CH471052;EMBL:J00306;RefSeq:NP_001039.1;ProteinModelPortal:P61278;STRING:9606.ENSP00000287641;SWISSPROT_AC_OLD:B2R5G3;SWISSPROT_AC_OLD:P01166;SMR:P61278;GeneID:6750;KEGG:hsa:6750;PIR:A43614;eggNOG:ENOG410IXQ5;eggNOG:ENOG4111WUI;UniGene:Hs.12409;GO:GO:0005179;GO:GO:0005576;GO:GO:0005615;GO:GO:0006972;GO:GO:0007166;GO:GO:00…	196367	Protein	IGF-I	IBP1;IGF-I;IGF1;Insulin-like growth factor I;Mechano growth factor;MGF;Somatomedin-C;factor 1-insulin-like growth;factor i-insulin-like growth;factor-1-insulin-like growth;growth factor 1-insulin-like;growth factor i-insulin-like;growth factor-1-insulin-like;IGFI;insulin - like growth factor 1;insulin growth like factor 1;insulin growth like factor-i;insulin growth-like factor 1;insulin like grow…	SWISSPROT_AC:P05019;SWISSPROT_ID:IGF1_HUMAN;EMBL:AC010202;EMBL:AC068648;EMBL:AY260957;EMBL:BC148266;EMBL:CH471054;EMBL:M11568;EMBL:M12659;EMBL:M14153;EMBL:M14154;EMBL:M14155;EMBL:M14156;EMBL:M27544;EMBL:M37484;EMBL:X00173;EMBL:X03420;EMBL:X03421;EMBL:X03422;EMBL:X03563;EMBL:X56773;EMBL:X56774;EMBL:X57025;RefSeq:NP_000609.1;RefSeq:NP_001104754.1;RefSeq:NP_001104755.1;ProteinModelPortal:P05019;STRI…
763832	Insulin receptor -- Amylin	association	Pubmed 1990:2212934;	Chromatography of the plasma IAPP-IR revealed that greater than 90% of the IAPP-IR eluted in the void volume, although the remaining <b>IR</b> coeluted with the synthetic <b>IAPP</b> standard.[Pubmed 1990:2212934];	200187	Protein	Insulin receptor	CD220 antigen;EC 2.7.10.1;INSR;Insulin receptor;IR;CD220;HHF5;insulin of receptor;insulin--receptor;insulin-receptor;insulin-type receptor;ir-type;receptor insulin;receptor of insulin;receptor of the insulin;receptor--insulin;receptor-insulin;type-ir;	SWISSPROT_AC:P06213;SWISSPROT_ID:INSR_HUMAN;EMBL:AB208861;EMBL:AC010311;EMBL:AC010526;EMBL:AC010606;EMBL:AC125387;EMBL:BC117172;EMBL:J03466;EMBL:J05043;EMBL:M10051;EMBL:M23100;EMBL:M24555;EMBL:M27195;EMBL:M27197;EMBL:M29929;EMBL:M29930;EMBL:M32823;EMBL:M32824;EMBL:M32825;EMBL:M32826;EMBL:M32827;EMBL:M32828;EMBL:M32829;EMBL:M32830;EMBL:M32831;EMBL:M32832;EMBL:M32833;EMBL:M32834;EMBL:M32835;EMBL:M3…	192424	Protein	Amylin	Amylin;DAP;Diabetes-associated peptide;IAPP;Insulinoma amyloid peptide;Islet amyloid polypeptide;dap-type;IAP;iap-type;islet-amyloid polypeptide;polypeptide islet amyloid;	SWISSPROT_AC:P10997;SWISSPROT_ID:IAPP_HUMAN;EMBL:CH471094;EMBL:DQ516082;EMBL:J04422;EMBL:M21785;EMBL:M26650;EMBL:M27503;EMBL:X13859;EMBL:X14902;EMBL:X14903;EMBL:X14904;EMBL:X14905;EMBL:X52818;EMBL:X52819;EMBL:X55634;EMBL:X56030;EMBL:X68830;RefSeq:NP_000406.1;RefSeq:NP_001316130.1;ProteinModelPortal:P10997;STRING:9606.ENSP00000240652;SWISSPROT_AC_OLD:Q0ZD87;SWISSPROT_AC_OLD:Q14598;SMR:P10997;GeneI…
773863	Somatostatin -- Insulin	association	Pubmed:9834355;Pubmed 2006:16736128;Pubmed 2001:11398151;Pubmed 2001:11733868;Pubmed 2004:15321003;Pubmed 1994:7904978;Pubmed 1994:7907998;Pubmed 1994:7924782;Pubmed 1993:8100799;Pubmed 1993:8378743;Pubmed 2002:12453890;Pubmed 2002:12466370;Pubmed 1995:7796922;Pubmed 1995:8567824;Pubmed 2007:17303805;Pubmed 2000:10849575;Pubmed 2014:25222757;Pubmed 2011:21249361;Pubmed 2011:21640760;Pubmed 1996:1…	Intraislet <b>somatostatin</b> inhibits <b>insulin</b> (via a subtype-2 somatostatin receptor) but not islet amyloid polypeptide secretion in the isolated perfused human pancreas.[Pubmed:9834355];Visfatin plasma concentrations were studied during concomitant exogenous hyperinsulinaemia, inhibition of endogenous <b>insulin</b> production by <b>somatostatin</b> infusion, and placebo time control.[P…	453271	Protein	Somatostatin	Growth hormone release-inhibiting factor;SMS;Somatostatin;SST;growth hormone release inhibiting factor;sms-type;SMST;somatostatin-type;sst-subtype;	SWISSPROT_AC:P61278;SWISSPROT_ID:SMS_HUMAN;EMBL:AK312177;EMBL:BC032625;EMBL:CH471052;EMBL:J00306;RefSeq:NP_001039.1;ProteinModelPortal:P61278;STRING:9606.ENSP00000287641;SWISSPROT_AC_OLD:B2R5G3;SWISSPROT_AC_OLD:P01166;SMR:P61278;GeneID:6750;KEGG:hsa:6750;PIR:A43614;eggNOG:ENOG410IXQ5;eggNOG:ENOG4111WUI;UniGene:Hs.12409;GO:GO:0005179;GO:GO:0005576;GO:GO:0005615;GO:GO:0006972;GO:GO:0007166;GO:GO:00…	200308	Protein	Insulin	INS;Insulin;an-ins;IDDM;iddm 1;iddm 2;iddm type 1;iddm-1;iddm-2;iddm-type;IDDM1;IDDM2;ILPR;ins-type;insulin--an;insulin-chain;insulin-type;IRDN;mody-x;MODY10;type-insulin;	SWISSPROT_AC:P01308;SWISSPROT_ID:INS_HUMAN;EMBL:AJ009655;EMBL:AY138590;EMBL:AY899304;EMBL:BC005255;EMBL:BT006808;EMBL:CH471158;EMBL:J00265;EMBL:L15440;EMBL:M10039;EMBL:V00565;EMBL:X70508;RefSeq:NP_000198.1;RefSeq:NP_001172026.1;RefSeq:NP_001172027.1;RefSeq:NP_001278826.1;ProteinModelPortal:P01308;STRING:9606.ENSP00000250971;SWISSPROT_AC_OLD:Q5EEX2;SMR:P01308;GeneID:3630;KEGG:hsa:3630;PIR:A93222;e…
785779	Insulin -- IL-1 beta	association	Pubmed:10771998;Pubmed 1993:8405744;Pubmed 1995:7706480;Pubmed 2007:17583747;Pubmed 2000:10903798;Pubmed 1996:8890731;Pubmed 1996:8894440;Pubmed 1996:8986132;Pubmed 2010:20667094;Pubmed 1992:1451738;Pubmed 1992:1478189;Pubmed 1999:10480601;Pubmed 1990:1700570;Pubmed 1990:2125218;Pubmed 2005:15885358;Pubmed 1991:1875016;Pubmed 1991:1884886;	In vitro TNF-A and <b>interleukin 1-beta</b> (IL-1-beta) inhibit <b>insulin</b> release from islet beta-cells.[Pubmed:10771998];However, at a 100-fold molar excess the interleukin-1 receptor antagonist did not antagonise the potentiating effect of <b>interleukin-1 beta</b> on rat islet <b>insulin</b> accumulation during 3 and 6 h of exposure or of interleukin-1 beta-induced inhibition of insulin …	200308	Protein	Insulin	INS;Insulin;an-ins;IDDM;iddm 1;iddm 2;iddm type 1;iddm-1;iddm-2;iddm-type;IDDM1;IDDM2;ILPR;ins-type;insulin--an;insulin-chain;insulin-type;IRDN;mody-x;MODY10;type-insulin;	SWISSPROT_AC:P01308;SWISSPROT_ID:INS_HUMAN;EMBL:AJ009655;EMBL:AY138590;EMBL:AY899304;EMBL:BC005255;EMBL:BT006808;EMBL:CH471158;EMBL:J00265;EMBL:L15440;EMBL:M10039;EMBL:V00565;EMBL:X70508;RefSeq:NP_000198.1;RefSeq:NP_001172026.1;RefSeq:NP_001172027.1;RefSeq:NP_001278826.1;ProteinModelPortal:P01308;STRING:9606.ENSP00000250971;SWISSPROT_AC_OLD:Q5EEX2;SMR:P01308;GeneID:3630;KEGG:hsa:3630;PIR:A93222;e…	197391	Protein	IL-1 beta	Catabolin;IL-1 beta;IL1B;IL1F2;Interleukin-1 beta;1 beta interleukin;1 beta-interleukin;1-beta interleukin;il - 1beta;il -1;il -1b;il -1beta;il 1;il 1 beta;il 1-beta;il 1b;il 1beta;il type i;il- 1;il- 1 beta;il- 1b;il- 1beta;il- i;il--1;il--1 beta;IL-1;il-1 -beta;il-1 b;il-1-b;il-1-type;il-1beta;il-i;il-i beta;il-ibeta;il-type 1;IL1-BETA;interleukin - 1 beta;interleukin -1 b;interleukin -1 beta;i…	SWISSPROT_AC:P01584;SWISSPROT_ID:IL1B_HUMAN;EMBL:AC079753;EMBL:AY137079;EMBL:BC008678;EMBL:BN000002;EMBL:BT007213;EMBL:CH471217;EMBL:CR407679;EMBL:K02770;EMBL:M15330;EMBL:M15840;EMBL:M54933;EMBL:X02532;EMBL:X04500;EMBL:X56087;RefSeq:NP_000567.1;ProteinModelPortal:P01584;STRING:9606.ENSP00000263341;SWISSPROT_AC_OLD:Q53X59;SWISSPROT_AC_OLD:Q53XX2;SWISSPROT_AC_OLD:Q7M4S7;SWISSPROT_AC_OLD:Q7RU01;SWIS…
789237	PPY -- NPY	association	Pubmed:1620652;Pubmed 2001:11287091;Pubmed 2008:18457425;Pubmed 2000:10737678;Pubmed 2010:20338207;Pubmed 1992:1317848;Pubmed 1997:9326671;Pubmed 1990:2177865;	The data suggest that the two putative duplications of an ancestral <b>PP</b> family gene that have given rise to PP, PYY and <b>NPY</b> in mammals had already taken place by the time of the appearance of the amphibia.[Pubmed:1620652];Pig <b>NPY</b> (pNPY) analogs containing the segment 19-23 from human <b>PP</b> (hPP) bound to the Y-receptors with much lower affinity than NPY itself.[Pubmed 2001…	298639	Protein	PPY	Obinepitide;PAHO;Pancreatic polypeptide;Pancreatic prohormone;PNP;PP;PPY;pancreatic-polypeptide;pnp-type;polypeptide of pancreatic;ppy-type;	SWISSPROT_AC:P01298;SWISSPROT_ID:PAHO_HUMAN;EMBL:AC007993;EMBL:BC032225;EMBL:BC040033;EMBL:BP385720;EMBL:M11726;EMBL:M15788;EMBL:X00491;RefSeq:NP_002713.1;ProteinModelPortal:P01298;STRING:9606.ENSP00000225992;SMR:P01298;GeneID:5539;KEGG:hsa:5539;PIR:A92498;eggNOG:ENOG410J7V9;eggNOG:ENOG41115N2;UniGene:Hs.558368;UniGene:Hs.744427;GO:GO:0001664;GO:GO:0005102;GO:GO:0005179;GO:GO:0005184;GO:GO:000557…	280275	Protein	NPY	NPY;Pro-neuropeptide Y;neuropeptide Y;neuropeptide--y;neuropeptide-y;npy--an;npy-type;PYY4;y neuropeptide;	SWISSPROT_AC:P01303;SWISSPROT_ID:NPY_HUMAN;EMBL:AC004485;EMBL:BC029497;EMBL:K01911;EMBL:M14296;EMBL:M14297;EMBL:M14298;EMBL:M15789;RefSeq:NP_000896.1;ProteinModelPortal:P01303;STRING:9606.ENSP00000242152;SMR:P01303;GeneID:4852;KEGG:hsa:4852;PIR:A25198;eggNOG:ENOG410J0KC;eggNOG:ENOG41128I2;UniGene:Hs.1832;GO:GO:0001664;GO:GO:0001878;GO:GO:0004930;GO:GO:0005102;GO:GO:0005184;GO:GO:0005246;GO:GO:000…
789270	PPY -- Neuropeptide Y	association	Pubmed:1620652;Pubmed 2001:11287091;Pubmed 2008:18457425;Pubmed 2000:10737678;Pubmed 2010:20338207;Pubmed 1992:1317848;Pubmed 1997:9326671;Pubmed 1990:2177865;	The data suggest that the two putative duplications of an ancestral <b>PP</b> family gene that have given rise to PP, PYY and <b>NPY</b> in mammals had already taken place by the time of the appearance of the amphibia.[Pubmed:1620652];Pig <b>NPY</b> (pNPY) analogs containing the segment 19-23 from human <b>PP</b> (hPP) bound to the Y-receptors with much lower affinity than NPY itself.[Pubmed 2001…	298639	Protein	PPY	Obinepitide;PAHO;Pancreatic polypeptide;Pancreatic prohormone;PNP;PP;PPY;pancreatic-polypeptide;pnp-type;polypeptide of pancreatic;ppy-type;	SWISSPROT_AC:P01298;SWISSPROT_ID:PAHO_HUMAN;EMBL:AC007993;EMBL:BC032225;EMBL:BC040033;EMBL:BP385720;EMBL:M11726;EMBL:M15788;EMBL:X00491;RefSeq:NP_002713.1;ProteinModelPortal:P01298;STRING:9606.ENSP00000225992;SMR:P01298;GeneID:5539;KEGG:hsa:5539;PIR:A92498;eggNOG:ENOG410J7V9;eggNOG:ENOG41115N2;UniGene:Hs.558368;UniGene:Hs.744427;GO:GO:0001664;GO:GO:0005102;GO:GO:0005179;GO:GO:0005184;GO:GO:000557…	280276	Protein	Neuropeptide Y	Neuropeptide tyrosine;Neuropeptide Y;NPY;neuropeptide--y;neuropeptide-tyrosine;neuropeptide-y;npy--an;npy-type;y neuropeptide;	TMP_SWISSPROT_AC:P01303_NPY;PARENT_SWISSPROT_AC:P01303;PARENT_SWISSPROT_ID:NPY_HUMAN;
817483	IGF-I -- IGFBP-3	association	Pubmed:10226805;Pubmed:10392348;Pubmed:10392359;Pubmed:10703534;Pubmed:11247331;Pubmed:18507013;Pubmed:23619263;Pubmed:8520621;Pubmed:8887130;Pubmed:8887139;Pubmed:8910818;Pubmed 2006:15998587;Pubmed 2006:16210470;Pubmed 2006:16390864;Pubmed 2006:16464954;Pubmed 2006:16704680;Pubmed 2006:16718634;Pubmed 2006:16887362;Pubmed 2006:16955207;Pubmed 2006:16969385;Pubmed 2006:17047053;Pubmed 2006:17194…	This proteolysis was less pronounced for IGFBP-3 containing a mutated heparin binding domain, and was prevented by purifying <b>IGFBP-3</b> on an <b>IGF-I</b> affinity column in the presence of 2 M sodium chloride, suggesting that the responsible protease(s) binds the IGFBP-3 heparin binding domain.[Pubmed:10226805];The GH response to exercise was not correlated with fitness, mean GH or <b>IGF-I<…	196367	Protein	IGF-I	IBP1;IGF-I;IGF1;Insulin-like growth factor I;Mechano growth factor;MGF;Somatomedin-C;factor 1-insulin-like growth;factor i-insulin-like growth;factor-1-insulin-like growth;growth factor 1-insulin-like;growth factor i-insulin-like;growth factor-1-insulin-like;IGFI;insulin - like growth factor 1;insulin growth like factor 1;insulin growth like factor-i;insulin growth-like factor 1;insulin like grow…	SWISSPROT_AC:P05019;SWISSPROT_ID:IGF1_HUMAN;EMBL:AC010202;EMBL:AC068648;EMBL:AY260957;EMBL:BC148266;EMBL:CH471054;EMBL:M11568;EMBL:M12659;EMBL:M14153;EMBL:M14154;EMBL:M14155;EMBL:M14156;EMBL:M27544;EMBL:M37484;EMBL:X00173;EMBL:X03420;EMBL:X03421;EMBL:X03422;EMBL:X03563;EMBL:X56773;EMBL:X56774;EMBL:X57025;RefSeq:NP_000609.1;RefSeq:NP_001104754.1;RefSeq:NP_001104755.1;ProteinModelPortal:P05019;STRI…	192552	Protein	IGFBP-3	IBP-3;IBP3;IGF-binding protein 3;IGFBP-3;IGFBP3;Insulin-like growth factor-binding protein 3;binding protein 3-igf;binding protein-3-igf;bp -53;BP-53;igf binding protein -3;igf binding protein 3;igf binding protein iii;igf binding protein-3;igf binding-protein 3;igf binding-protein-3;igf- binding protein 3;igf-binding protein -3;igf-binding protein-3;igf-binding protein3;igf-binding-protein-3;igf…	SWISSPROT_AC:P17936;SWISSPROT_ID:IBP3_HUMAN;EMBL:AC091524;EMBL:BC000013;EMBL:BC018962;EMBL:BC064987;EMBL:CH236958;EMBL:CH471128;EMBL:DQ301819;EMBL:M31159;EMBL:M35878;EMBL:X64875;RefSeq:NP_000589.2;RefSeq:NP_001013416.1;RefSeq:XP_016867641.1;ProteinModelPortal:P17936;STRING:9606.ENSP00000370473;SWISSPROT_AC_OLD:A4D2F5;SWISSPROT_AC_OLD:D3DVM0;SWISSPROT_AC_OLD:Q2V509;SWISSPROT_AC_OLD:Q6P1M6;SWISSPRO…
824168	Prolactin -- Insulin	association	Pubmed:7985467;Pubmed 2001:11415999;Pubmed 2001:11826765;Pubmed 1994:8312445;Pubmed 1993:8344196;Pubmed 1995:7828559;Pubmed 2008:18647802;Pubmed 2007:17479443;Pubmed 1992:1644845;Pubmed 1991:1986943;Pubmed 1991:2064176;	Exposure of stromal cell cultures to db-cAMP, 8-Br-cAMP or forskolin in RPMI 1640 medium containing 2% ct-FCS and 0.1 U/ml <b>insulin</b> induces the expression of <b>prolactin</b> (PRL), evident from 1) its secretion to the culture medium, measured by radioimmunoassay and by Western blot analysis, 2) the incorporation of 35S-methionine in a protein precipitated with a PRL antibody and co-migrati…	328109	Protein	Prolactin	PRL;Prolactin;gha-1;GHA1;prl-type;prolactin--an;prolactin-type;	SWISSPROT_AC:P01236;SWISSPROT_ID:PRL_HUMAN;EMBL:BC015850;EMBL:D00411;EMBL:M29386;EMBL:U75583;EMBL:V00566;EMBL:X00540;EMBL:X00541;EMBL:X00543;EMBL:X00544;EMBL:X54393;RefSeq:NP_000939.1;RefSeq:NP_001157030.1;ProteinModelPortal:P01236;STRING:9606.ENSP00000302150;SWISSPROT_AC_OLD:Q15199;SWISSPROT_AC_OLD:Q92996;SMR:P01236;GeneID:5617;KEGG:hsa:5617;PIR:A61402;PIR:A90998;eggNOG:ENOG410II74;eggNOG:ENOG41…	200308	Protein	Insulin	INS;Insulin;an-ins;IDDM;iddm 1;iddm 2;iddm type 1;iddm-1;iddm-2;iddm-type;IDDM1;IDDM2;ILPR;ins-type;insulin--an;insulin-chain;insulin-type;IRDN;mody-x;MODY10;type-insulin;	SWISSPROT_AC:P01308;SWISSPROT_ID:INS_HUMAN;EMBL:AJ009655;EMBL:AY138590;EMBL:AY899304;EMBL:BC005255;EMBL:BT006808;EMBL:CH471158;EMBL:J00265;EMBL:L15440;EMBL:M10039;EMBL:V00565;EMBL:X70508;RefSeq:NP_000198.1;RefSeq:NP_001172026.1;RefSeq:NP_001172027.1;RefSeq:NP_001278826.1;ProteinModelPortal:P01308;STRING:9606.ENSP00000250971;SWISSPROT_AC_OLD:Q5EEX2;SMR:P01308;GeneID:3630;KEGG:hsa:3630;PIR:A93222;e…
852916	IL-6 -- ALBU	association	Pubmed:14703196;Pubmed:19034873;Pubmed:9952006;Pubmed 2006:16303780;Pubmed 2006:16859130;Pubmed 2013:23718260;Pubmed 2004:15031332;Pubmed 1994:8112497;Pubmed 2002:11840366;Pubmed 2002:11986742;Pubmed 2012:23413658;Pubmed 2008:18451676;Pubmed 2007:17644792;Pubmed 2007:17845949;Pubmed 2014:24740880;Pubmed 2011:21437564;Pubmed 2009:19848201;Pubmed 1998:9488524;Pubmed 2005:15799739;Pubmed 1991:172490…	and between <b>IL-6</b> and serum <b>albumin</b> (r = -0.49, p < 0.05).[Pubmed:14703196];PTECs have been demonstrated to produce <b>IL-6</b> in response to <b>albumin</b> treatment, but the mechanism has not been investigated.[Pubmed:19034873];These data demonstrate that <b>albumin</b> induces <b>IL-6</b> release by primary human PTECs, and support a role for endocytosis, p38 MAPK, ERK1,2 and in …	197638	Protein	IL-6	B-cell stimulatory factor 2;BSF-2;CDF;CTL differentiation factor;Hybridoma growth factor;IFN-beta-2;IFNB2;IL-6;IL6;Interferon beta-2;Interleukin-6;b cell stimulatory factor 2;b cell stimulatory factor-2;b-cell stimulatory factor-2;bsf- 2;BSF2;HGF;HSF;hsf-type;ifn beta 2;ifn-beta 2;ifn-beta2;il - 6;il -- 6;il -6;il 6;il- 6;il--6;il-6-type;il-vi;il6-type;interferon beta 2;interferon beta2;interfero…	SWISSPROT_AC:P05231;SWISSPROT_ID:IL6_HUMAN;EMBL:AF372214;EMBL:BC015511;EMBL:M14584;EMBL:M18403;EMBL:M29150;EMBL:M54894;EMBL:S56892;EMBL:X04402;EMBL:X04403;EMBL:X04430;EMBL:X04602;EMBL:Y00081;RefSeq:NP_000591.1;RefSeq:XP_011513692.1;ProteinModelPortal:P05231;STRING:9606.ENSP00000258743;SWISSPROT_AC_OLD:Q9UCU2;SWISSPROT_AC_OLD:Q9UCU3;SWISSPROT_AC_OLD:Q9UCU4;SMR:P05231;GeneID:3569;KEGG:hsa:3569;PIR:…	14021	Protein	ALBU	ALB;ALBU;Serum albumin;albumin;hs a;hs-a;HSA;hsalpha;PRO0883;PRO0903;PRO1341;	SWISSPROT_AC:P02768;SWISSPROT_ID:ALBU_HUMAN;EMBL:A06977;EMBL:AC108157;EMBL:AF116645;EMBL:AF118090;EMBL:AF119840;EMBL:AF119890;EMBL:AF130077;EMBL:AF190168;EMBL:AF542069;EMBL:AH002596;EMBL:AY358313;EMBL:AY544124;EMBL:AY550967;EMBL:AY728024;EMBL:BC014308;EMBL:BC034023;EMBL:BC035969;EMBL:BC036003;EMBL:BC041789;EMBL:CH471057;EMBL:CR749331;EMBL:DQ986150;EMBL:EF649953;EMBL:M12523;EMBL:U22961;EMBL:V00494…
853206	Insulin -- IGF-II	association	Pubmed 2001:11250652;Pubmed 2001:11855150;Pubmed 2004:15223980;Pubmed 1994:8175988;Pubmed 2002:12144915;Pubmed 2012:22465205;Pubmed 1995:7739048;Pubmed 2014:24389353;Pubmed 2014:24934576;Pubmed 1996:8784106;Pubmed 1996:9026269;Pubmed 2010:20656537;Pubmed 2009:19391177;Pubmed 2009:19443570;Pubmed 1999:10470651;Pubmed 1998:9543152;Pubmed 2005:15626921;Pubmed 1991:1722620;	A very good correlation was found between <b>insulin</b> and <b>IGF-II</b> in Tx neonates treated with T(4) but not between insulin and IGF-I in Tx adults.[Pubmed 2001:11250652];Our conclusion does not entirely exclude <b>IGF2</b> as the gene involved in <b>IDDM2</b>, even though the parental effect of IDDM2 transmission is not related to IGF2 maternal imprinting.[Pubmed 2001:11855150];The presen…	200308	Protein	Insulin	INS;Insulin;an-ins;IDDM;iddm 1;iddm 2;iddm type 1;iddm-1;iddm-2;iddm-type;IDDM1;IDDM2;ILPR;ins-type;insulin--an;insulin-chain;insulin-type;IRDN;mody-x;MODY10;type-insulin;	SWISSPROT_AC:P01308;SWISSPROT_ID:INS_HUMAN;EMBL:AJ009655;EMBL:AY138590;EMBL:AY899304;EMBL:BC005255;EMBL:BT006808;EMBL:CH471158;EMBL:J00265;EMBL:L15440;EMBL:M10039;EMBL:V00565;EMBL:X70508;RefSeq:NP_000198.1;RefSeq:NP_001172026.1;RefSeq:NP_001172027.1;RefSeq:NP_001278826.1;ProteinModelPortal:P01308;STRING:9606.ENSP00000250971;SWISSPROT_AC_OLD:Q5EEX2;SMR:P01308;GeneID:3630;KEGG:hsa:3630;PIR:A93222;e…	196390	Protein	IGF-II	IGF-II;IGF2;Insulin-like growth factor II;Somatomedin-A;T3M-11-derived growth factor;C11orf43;factor 2 insulin-like growth;GRDF;growth factor 2 insulin-like;insulin growth like factor ii;insulin like growth factor 2;insulin like growth factor ii;insulin like growth factor-2;insulin like-growth factor ii;insulin- like growth factor ii;insulin-like growth factor -2;insulin-like growth factor type 2…	SWISSPROT_AC:P01344;SWISSPROT_ID:IGF2_HUMAN;EMBL:AC132217;EMBL:AF217977;EMBL:AF517226;EMBL:AK126688;EMBL:BC000531;EMBL:BT007013;EMBL:CH471158;EMBL:DQ104203;EMBL:HM481219;EMBL:J03242;EMBL:M17426;EMBL:M17863;EMBL:M22373;EMBL:M29645;EMBL:S77035;EMBL:X00910;EMBL:X03425;EMBL:X03426;EMBL:X03427;EMBL:X03562;EMBL:X06159;EMBL:X06160;EMBL:X06161;EMBL:X07868;RefSeq:NP_000603.1;RefSeq:NP_001007140.2;RefSeq:N…
857835	Somatostatin -- SCT	association	Pubmed 1993:8097734;Pubmed 1991:1672662;	Effect of cholecystokinin and <b>secretin</b> on <b>somatostatin</b> release from cultured antral cells.[Pubmed 1993:8097734];A significant and positive correlation between plasma levels of <b>SRIH</b> and <b>secretin</b> was observed at midcycle (r = 0.63; p less than 0.002) and in the luteal phase (r = 0.46; p less than 0.02).[Pubmed 1991:1672662];The plasma concentrations of <b>SRIH</b> increa…	453271	Protein	Somatostatin	Growth hormone release-inhibiting factor;SMS;Somatostatin;SST;growth hormone release inhibiting factor;sms-type;SMST;somatostatin-type;sst-subtype;	SWISSPROT_AC:P61278;SWISSPROT_ID:SMS_HUMAN;EMBL:AK312177;EMBL:BC032625;EMBL:CH471052;EMBL:J00306;RefSeq:NP_001039.1;ProteinModelPortal:P61278;STRING:9606.ENSP00000287641;SWISSPROT_AC_OLD:B2R5G3;SWISSPROT_AC_OLD:P01166;SMR:P61278;GeneID:6750;KEGG:hsa:6750;PIR:A43614;eggNOG:ENOG410IXQ5;eggNOG:ENOG4111WUI;UniGene:Hs.12409;GO:GO:0005179;GO:GO:0005576;GO:GO:0005615;GO:GO:0006972;GO:GO:0007166;GO:GO:00…	446929	Protein	SCT	SCT;SECR;Secretin;secretin-type;	SWISSPROT_AC:P09683;SWISSPROT_ID:SECR_HUMAN;EMBL:AF244355;RefSeq:NP_068739.1;ProteinModelPortal:P09683;STRING:9606.ENSP00000176195;SMR:P09683;GeneID:6343;KEGG:hsa:6343;eggNOG:ENOG410JG0Y;eggNOG:ENOG4111AMM;UniGene:Hs.632324;GO:GO:0005179;GO:GO:0005576;GO:GO:0005615;GO:GO:0007420;GO:GO:0030157;GO:GO:0030819;GO:GO:0048566;GO:GO:0090187;GO:GO:0090274;GO:GO:1903640;HOGENOM:HOG000133017;OrthoDB:EOG091…
876978	Somatostatin -- Prolactin	association	Pubmed 2013:24553012;Pubmed 1994:7725821;Pubmed 1995:7479297;Pubmed 1992:1356509;Pubmed 1992:1358092;Pubmed 1998:9700676;Pubmed 1991:1703485;	The possible interaction between <b>SST</b> and <b>PRL</b>, the involvement of the D2 dopamine receptor, and their direct protein-protein interactions are also discussed, with the conclusion that these two neurohormones play an important role in the mechanism of resilience after stress as well as in the mechanism of action of antidepressant drugs.[Pubmed 2013:24553012];Prolactin release from the …	453271	Protein	Somatostatin	Growth hormone release-inhibiting factor;SMS;Somatostatin;SST;growth hormone release inhibiting factor;sms-type;SMST;somatostatin-type;sst-subtype;	SWISSPROT_AC:P61278;SWISSPROT_ID:SMS_HUMAN;EMBL:AK312177;EMBL:BC032625;EMBL:CH471052;EMBL:J00306;RefSeq:NP_001039.1;ProteinModelPortal:P61278;STRING:9606.ENSP00000287641;SWISSPROT_AC_OLD:B2R5G3;SWISSPROT_AC_OLD:P01166;SMR:P61278;GeneID:6750;KEGG:hsa:6750;PIR:A43614;eggNOG:ENOG410IXQ5;eggNOG:ENOG4111WUI;UniGene:Hs.12409;GO:GO:0005179;GO:GO:0005576;GO:GO:0005615;GO:GO:0006972;GO:GO:0007166;GO:GO:00…	328109	Protein	Prolactin	PRL;Prolactin;gha-1;GHA1;prl-type;prolactin--an;prolactin-type;	SWISSPROT_AC:P01236;SWISSPROT_ID:PRL_HUMAN;EMBL:BC015850;EMBL:D00411;EMBL:M29386;EMBL:U75583;EMBL:V00566;EMBL:X00540;EMBL:X00541;EMBL:X00543;EMBL:X00544;EMBL:X54393;RefSeq:NP_000939.1;RefSeq:NP_001157030.1;ProteinModelPortal:P01236;STRING:9606.ENSP00000302150;SWISSPROT_AC_OLD:Q15199;SWISSPROT_AC_OLD:Q92996;SMR:P01236;GeneID:5617;KEGG:hsa:5617;PIR:A61402;PIR:A90998;eggNOG:ENOG410II74;eggNOG:ENOG41…
892816	IGF-II -- IGFBP-3	association	Pubmed:10226803;Pubmed:8520621;Pubmed 2006:16718634;Pubmed 2001:11684882;Pubmed 2004:15125885;Pubmed 1994:7511996;Pubmed 1994:7513341;Pubmed 1994:7520865;Pubmed 1994:7524886;Pubmed 1993:7505288;Pubmed 2002:11956149;Pubmed 1995:7537791;Pubmed 2007:17426090;Pubmed 2000:10931745;Pubmed 2000:11032705;Pubmed 2000:11044796;Pubmed 2000:11095465;Pubmed 2000:11195068;Pubmed 2011:21506705;Pubmed 1996:87919…	In contrast, IGF-I or <b>IGF-II</b> (6.5 nM) preferentially induced the accumulation of <b>IGFBP-3</b> (1.9-fold) and to a lesser extent of IGFBP-4, but did not show any effect on IGFBP-1.[Pubmed:10226803];As expected, IGF-I and <b>IGF-II</b> concentrations in serum correlated positively with the serum concentration of <b>IGFBP-3</b>, the major IGF-binding protein in serum.[Pubmed:8520621];Howeve…	196390	Protein	IGF-II	IGF-II;IGF2;Insulin-like growth factor II;Somatomedin-A;T3M-11-derived growth factor;C11orf43;factor 2 insulin-like growth;GRDF;growth factor 2 insulin-like;insulin growth like factor ii;insulin like growth factor 2;insulin like growth factor ii;insulin like growth factor-2;insulin like-growth factor ii;insulin- like growth factor ii;insulin-like growth factor -2;insulin-like growth factor type 2…	SWISSPROT_AC:P01344;SWISSPROT_ID:IGF2_HUMAN;EMBL:AC132217;EMBL:AF217977;EMBL:AF517226;EMBL:AK126688;EMBL:BC000531;EMBL:BT007013;EMBL:CH471158;EMBL:DQ104203;EMBL:HM481219;EMBL:J03242;EMBL:M17426;EMBL:M17863;EMBL:M22373;EMBL:M29645;EMBL:S77035;EMBL:X00910;EMBL:X03425;EMBL:X03426;EMBL:X03427;EMBL:X03562;EMBL:X06159;EMBL:X06160;EMBL:X06161;EMBL:X07868;RefSeq:NP_000603.1;RefSeq:NP_001007140.2;RefSeq:N…	192552	Protein	IGFBP-3	IBP-3;IBP3;IGF-binding protein 3;IGFBP-3;IGFBP3;Insulin-like growth factor-binding protein 3;binding protein 3-igf;binding protein-3-igf;bp -53;BP-53;igf binding protein -3;igf binding protein 3;igf binding protein iii;igf binding protein-3;igf binding-protein 3;igf binding-protein-3;igf- binding protein 3;igf-binding protein -3;igf-binding protein-3;igf-binding protein3;igf-binding-protein-3;igf…	SWISSPROT_AC:P17936;SWISSPROT_ID:IBP3_HUMAN;EMBL:AC091524;EMBL:BC000013;EMBL:BC018962;EMBL:BC064987;EMBL:CH236958;EMBL:CH471128;EMBL:DQ301819;EMBL:M31159;EMBL:M35878;EMBL:X64875;RefSeq:NP_000589.2;RefSeq:NP_001013416.1;RefSeq:XP_016867641.1;ProteinModelPortal:P17936;STRING:9606.ENSP00000370473;SWISSPROT_AC_OLD:A4D2F5;SWISSPROT_AC_OLD:D3DVM0;SWISSPROT_AC_OLD:Q2V509;SWISSPROT_AC_OLD:Q6P1M6;SWISSPRO…
901829	GFR -- IGF-I	association	Pubmed 2008:18093232;Pubmed 1996:8897021;Pubmed 1998:9574462;Pubmed 1991:2010536;	There were negative correlations between <b>GFR</b> and the serum levels of <b>IGF-1</b>, IGFBP-3 and MMP-9 (P < 0.01 r = -0.708; P = 0.002 r = -0.803; P < 0.05 r = -0.442, respectively).[Pubmed 2008:18093232];GH and <b>IGF-I</b> increase <b>GFR</b> in normal rats and humans, and increase phosphate and possibly sodium reabsorption in normal and diabetic subjects.[Pubmed 1996:8897021];Thus IGF-I p…	406948	Protein	GFR	GFR;Guanine nucleotide exchange factor for Rap1;KIAA0277;M-Ras-regulated Rap GEF;MR-GEF;MRGEF;Rap guanine nucleotide exchange factor 5;RAPGEF5;Related to Epac;Repac;RPGF5;	SWISSPROT_AC:Q92565;SWISSPROT_ID:RPGF5_HUMAN;EMBL:BC039203;EMBL:CH236948;EMBL:D87467;RefSeq:NP_036426.3;ProteinModelPortal:Q92565;STRING:9606.ENSP00000343656;SWISSPROT_AC_OLD:A4D140;SWISSPROT_AC_OLD:Q8IXU5;SMR:Q92565;GeneID:9771;KEGG:hsa:9771;eggNOG:ENOG410XPX9;eggNOG:KOG2378;UniGene:Hs.174768;UniGene:Hs.713217;GO:GO:0005088;GO:GO:0005634;GO:GO:0007264;GO:GO:0007399;GO:GO:0017034;GO:GO:0030742;PD…	196367	Protein	IGF-I	IBP1;IGF-I;IGF1;Insulin-like growth factor I;Mechano growth factor;MGF;Somatomedin-C;factor 1-insulin-like growth;factor i-insulin-like growth;factor-1-insulin-like growth;growth factor 1-insulin-like;growth factor i-insulin-like;growth factor-1-insulin-like;IGFI;insulin - like growth factor 1;insulin growth like factor 1;insulin growth like factor-i;insulin growth-like factor 1;insulin like grow…	SWISSPROT_AC:P05019;SWISSPROT_ID:IGF1_HUMAN;EMBL:AC010202;EMBL:AC068648;EMBL:AY260957;EMBL:BC148266;EMBL:CH471054;EMBL:M11568;EMBL:M12659;EMBL:M14153;EMBL:M14154;EMBL:M14155;EMBL:M14156;EMBL:M27544;EMBL:M37484;EMBL:X00173;EMBL:X03420;EMBL:X03421;EMBL:X03422;EMBL:X03563;EMBL:X56773;EMBL:X56774;EMBL:X57025;RefSeq:NP_000609.1;RefSeq:NP_001104754.1;RefSeq:NP_001104755.1;ProteinModelPortal:P05019;STRI…
908351	STZ -- Insulin	association	Pubmed 2004:14656770;Pubmed 1991:1706265;	Four groups of female Sprague-Dawley rats were studied: normal control group (C), untreated diabetic group (D), immediate insulin-treated diabetic group (DI; treatment with insulin for 2 wk was initiated immediately when diabetes was confirmed, which was 2 days after STZ injection), and delayed insulin-treated diabetic group (DDI; treatment with <b>insulin</b> for 2 wk was initiated 2 wk after <b…	450315	Protein	STZ	Alpha 2,3-sialyltransferase IV;Alpha 2,3-ST 4;Beta-galactoside alpha-2,3-sialyltransferase 4;CGS23;CMP-N-acetylneuraminate-beta-galactosamide-alpha-2,3-sialyltransferase 4;EC 2.4.99.-;Gal-beta-1,4-GalNAc-alpha-2,3-sialyltransferase;Gal-NAc6S;NANTA3;SAT-3;SIA4C;Sialyltransferase 4C;SIAT4-C;SIAT4C;ST-4;ST3Gal IV;ST3GAL4;ST3GalA.2;ST3GalIV;STZ;alpha 2,3-sialyltransferase-iv;alpha-2,3-sialyltransfera…	SWISSPROT_AC:Q11206;SWISSPROT_ID:SIA4C_HUMAN;EMBL:AF035249;EMBL:AF516603;EMBL:AF516604;EMBL:AK291577;EMBL:AP000806;EMBL:AP001318;EMBL:AY040826;EMBL:BC010645;EMBL:L23767;EMBL:X74570;RefSeq:NP_001241686.1;RefSeq:NP_001241687.1;RefSeq:NP_001241688.1;RefSeq:NP_006269.1;RefSeq:XP_016873623.1;ProteinModelPortal:Q11206;STRING:9606.ENSP00000227495;SWISSPROT_AC_OLD:A8K6B2;SWISSPROT_AC_OLD:O60497;SWISSPROT…	200308	Protein	Insulin	INS;Insulin;an-ins;IDDM;iddm 1;iddm 2;iddm type 1;iddm-1;iddm-2;iddm-type;IDDM1;IDDM2;ILPR;ins-type;insulin--an;insulin-chain;insulin-type;IRDN;mody-x;MODY10;type-insulin;	SWISSPROT_AC:P01308;SWISSPROT_ID:INS_HUMAN;EMBL:AJ009655;EMBL:AY138590;EMBL:AY899304;EMBL:BC005255;EMBL:BT006808;EMBL:CH471158;EMBL:J00265;EMBL:L15440;EMBL:M10039;EMBL:V00565;EMBL:X70508;RefSeq:NP_000198.1;RefSeq:NP_001172026.1;RefSeq:NP_001172027.1;RefSeq:NP_001278826.1;ProteinModelPortal:P01308;STRING:9606.ENSP00000250971;SWISSPROT_AC_OLD:Q5EEX2;SMR:P01308;GeneID:3630;KEGG:hsa:3630;PIR:A93222;e…
918000	NPY -- Insulin	association	Pubmed 1993:8335171;Pubmed 2008:18344986;Pubmed 2000:10760741;Pubmed 2011:21154196;Pubmed 1996:8964837;Pubmed 2010:20832114;Pubmed 2009:19524132;Pubmed 1999:10444311;Pubmed 1999:10599552;Pubmed 1997:8990418;Pubmed 1991:2019270;	We hypothesised that if <b>neuropeptide Y</b> mRNA is regulated by physiological changes in circulating <b>insulin</b>, then the relatively minor changes in circulating insulin found in mild diabetes would also affect neuropeptide Y expression and its response to changing insulin levels should be rapid.[Pubmed 1993:8335171];Drosophila sNPF and the evolutionarily conserved mammalian <b>NPY</b> see…	280275	Protein	NPY	NPY;Pro-neuropeptide Y;neuropeptide Y;neuropeptide--y;neuropeptide-y;npy--an;npy-type;PYY4;y neuropeptide;	SWISSPROT_AC:P01303;SWISSPROT_ID:NPY_HUMAN;EMBL:AC004485;EMBL:BC029497;EMBL:K01911;EMBL:M14296;EMBL:M14297;EMBL:M14298;EMBL:M15789;RefSeq:NP_000896.1;ProteinModelPortal:P01303;STRING:9606.ENSP00000242152;SMR:P01303;GeneID:4852;KEGG:hsa:4852;PIR:A25198;eggNOG:ENOG410J0KC;eggNOG:ENOG41128I2;UniGene:Hs.1832;GO:GO:0001664;GO:GO:0001878;GO:GO:0004930;GO:GO:0005102;GO:GO:0005184;GO:GO:0005246;GO:GO:000…	200308	Protein	Insulin	INS;Insulin;an-ins;IDDM;iddm 1;iddm 2;iddm type 1;iddm-1;iddm-2;iddm-type;IDDM1;IDDM2;ILPR;ins-type;insulin--an;insulin-chain;insulin-type;IRDN;mody-x;MODY10;type-insulin;	SWISSPROT_AC:P01308;SWISSPROT_ID:INS_HUMAN;EMBL:AJ009655;EMBL:AY138590;EMBL:AY899304;EMBL:BC005255;EMBL:BT006808;EMBL:CH471158;EMBL:J00265;EMBL:L15440;EMBL:M10039;EMBL:V00565;EMBL:X70508;RefSeq:NP_000198.1;RefSeq:NP_001172026.1;RefSeq:NP_001172027.1;RefSeq:NP_001278826.1;ProteinModelPortal:P01308;STRING:9606.ENSP00000250971;SWISSPROT_AC_OLD:Q5EEX2;SMR:P01308;GeneID:3630;KEGG:hsa:3630;PIR:A93222;e…
918037	Neuropeptide Y -- Insulin	association	Pubmed 1993:8335171;Pubmed 2008:18344986;Pubmed 2000:10760741;Pubmed 2011:21154196;Pubmed 1996:8964837;Pubmed 2010:20832114;Pubmed 2009:19524132;Pubmed 1999:10444311;Pubmed 1999:10599552;Pubmed 1997:8990418;Pubmed 1991:2019270;	We hypothesised that if <b>neuropeptide Y</b> mRNA is regulated by physiological changes in circulating <b>insulin</b>, then the relatively minor changes in circulating insulin found in mild diabetes would also affect neuropeptide Y expression and its response to changing insulin levels should be rapid.[Pubmed 1993:8335171];Drosophila sNPF and the evolutionarily conserved mammalian <b>NPY</b> see…	280276	Protein	Neuropeptide Y	Neuropeptide tyrosine;Neuropeptide Y;NPY;neuropeptide--y;neuropeptide-tyrosine;neuropeptide-y;npy--an;npy-type;y neuropeptide;	TMP_SWISSPROT_AC:P01303_NPY;PARENT_SWISSPROT_AC:P01303;PARENT_SWISSPROT_ID:NPY_HUMAN;	200308	Protein	Insulin	INS;Insulin;an-ins;IDDM;iddm 1;iddm 2;iddm type 1;iddm-1;iddm-2;iddm-type;IDDM1;IDDM2;ILPR;ins-type;insulin--an;insulin-chain;insulin-type;IRDN;mody-x;MODY10;type-insulin;	SWISSPROT_AC:P01308;SWISSPROT_ID:INS_HUMAN;EMBL:AJ009655;EMBL:AY138590;EMBL:AY899304;EMBL:BC005255;EMBL:BT006808;EMBL:CH471158;EMBL:J00265;EMBL:L15440;EMBL:M10039;EMBL:V00565;EMBL:X70508;RefSeq:NP_000198.1;RefSeq:NP_001172026.1;RefSeq:NP_001172027.1;RefSeq:NP_001278826.1;ProteinModelPortal:P01308;STRING:9606.ENSP00000250971;SWISSPROT_AC_OLD:Q5EEX2;SMR:P01308;GeneID:3630;KEGG:hsa:3630;PIR:A93222;e…
918688	Insulin -- ALBU	association	Pubmed 2006:16443881;Pubmed 2006:16543645;Pubmed 1993:8513980;Pubmed 2014:24696697;Pubmed 2011:21367495;Pubmed 2011:21527604;Pubmed 1992:1547928;Pubmed 1999:10525669;Pubmed 1997:9423147;Pubmed 2003:12727983;Pubmed 2005:15616036;Pubmed 1991:1909352;Pubmed 1991:1946186;	<b>Insulin</b> stimulates <b>albumin</b> synthesis but inhibits that of fibrinogen in both type 1 diabetic and healthy subjects.[Pubmed 2006:16443881];We investigated whether <b>insulin</b> could induce changes in the microvascular flux of <b>albumin</b> from the mesenteric venules of anesthetized male and female Sprague-Dawley rats (n = 11).[Pubmed 2006:16543645];The positive effect of <b>insuli…	200308	Protein	Insulin	INS;Insulin;an-ins;IDDM;iddm 1;iddm 2;iddm type 1;iddm-1;iddm-2;iddm-type;IDDM1;IDDM2;ILPR;ins-type;insulin--an;insulin-chain;insulin-type;IRDN;mody-x;MODY10;type-insulin;	SWISSPROT_AC:P01308;SWISSPROT_ID:INS_HUMAN;EMBL:AJ009655;EMBL:AY138590;EMBL:AY899304;EMBL:BC005255;EMBL:BT006808;EMBL:CH471158;EMBL:J00265;EMBL:L15440;EMBL:M10039;EMBL:V00565;EMBL:X70508;RefSeq:NP_000198.1;RefSeq:NP_001172026.1;RefSeq:NP_001172027.1;RefSeq:NP_001278826.1;ProteinModelPortal:P01308;STRING:9606.ENSP00000250971;SWISSPROT_AC_OLD:Q5EEX2;SMR:P01308;GeneID:3630;KEGG:hsa:3630;PIR:A93222;e…	14021	Protein	ALBU	ALB;ALBU;Serum albumin;albumin;hs a;hs-a;HSA;hsalpha;PRO0883;PRO0903;PRO1341;	SWISSPROT_AC:P02768;SWISSPROT_ID:ALBU_HUMAN;EMBL:A06977;EMBL:AC108157;EMBL:AF116645;EMBL:AF118090;EMBL:AF119840;EMBL:AF119890;EMBL:AF130077;EMBL:AF190168;EMBL:AF542069;EMBL:AH002596;EMBL:AY358313;EMBL:AY544124;EMBL:AY550967;EMBL:AY728024;EMBL:BC014308;EMBL:BC034023;EMBL:BC035969;EMBL:BC036003;EMBL:BC041789;EMBL:CH471057;EMBL:CR749331;EMBL:DQ986150;EMBL:EF649953;EMBL:M12523;EMBL:U22961;EMBL:V00494…
946516	STZ -- GCG	association	Pubmed 1991:1924891;	To eliminate putative local inhibitory effects of insulin on glucagon secretion, male rats were made diabetic by i.p. injection of 100 mg/kg <b>STZ</b>, which increased glucose to greater than 18 mM and <b>glucagon</b> to 249 +/- 25 pg/ml (P less than 0.05).[Pubmed 1991:1924891];	450315	Protein	STZ	Alpha 2,3-sialyltransferase IV;Alpha 2,3-ST 4;Beta-galactoside alpha-2,3-sialyltransferase 4;CGS23;CMP-N-acetylneuraminate-beta-galactosamide-alpha-2,3-sialyltransferase 4;EC 2.4.99.-;Gal-beta-1,4-GalNAc-alpha-2,3-sialyltransferase;Gal-NAc6S;NANTA3;SAT-3;SIA4C;Sialyltransferase 4C;SIAT4-C;SIAT4C;ST-4;ST3Gal IV;ST3GAL4;ST3GalA.2;ST3GalIV;STZ;alpha 2,3-sialyltransferase-iv;alpha-2,3-sialyltransfera…	SWISSPROT_AC:Q11206;SWISSPROT_ID:SIA4C_HUMAN;EMBL:AF035249;EMBL:AF516603;EMBL:AF516604;EMBL:AK291577;EMBL:AP000806;EMBL:AP001318;EMBL:AY040826;EMBL:BC010645;EMBL:L23767;EMBL:X74570;RefSeq:NP_001241686.1;RefSeq:NP_001241687.1;RefSeq:NP_001241688.1;RefSeq:NP_006269.1;RefSeq:XP_016873623.1;ProteinModelPortal:Q11206;STRING:9606.ENSP00000227495;SWISSPROT_AC_OLD:A8K6B2;SWISSPROT_AC_OLD:O60497;SWISSPROT…	160443	Protein	GCG	GCG;GLUC;Glucagon;GLP1;GLP2;GRPP;	SWISSPROT_AC:P01275;SWISSPROT_ID:GLUC_HUMAN;EMBL:AC007750;EMBL:BC005278;EMBL:BT006813;EMBL:J04040;EMBL:V01515;EMBL:X03991;RefSeq:NP_002045.1;ProteinModelPortal:P01275;STRING:9606.ENSP00000387662;SWISSPROT_AC_OLD:A6NN65;SWISSPROT_AC_OLD:Q53TP6;SMR:P01275;GeneID:2641;KEGG:hsa:2641;PIR:A24377;eggNOG:ENOG410IKZ8;eggNOG:ENOG4111VKC;UniGene:Hs.516494;UniGene:Hs.741174;GO:GO:0005102;GO:GO:0005179;GO:GO:…
946557	STZ -- Glucagon	association	Pubmed 1991:1924891;	To eliminate putative local inhibitory effects of insulin on glucagon secretion, male rats were made diabetic by i.p. injection of 100 mg/kg <b>STZ</b>, which increased glucose to greater than 18 mM and <b>glucagon</b> to 249 +/- 25 pg/ml (P less than 0.05).[Pubmed 1991:1924891];	450315	Protein	STZ	Alpha 2,3-sialyltransferase IV;Alpha 2,3-ST 4;Beta-galactoside alpha-2,3-sialyltransferase 4;CGS23;CMP-N-acetylneuraminate-beta-galactosamide-alpha-2,3-sialyltransferase 4;EC 2.4.99.-;Gal-beta-1,4-GalNAc-alpha-2,3-sialyltransferase;Gal-NAc6S;NANTA3;SAT-3;SIA4C;Sialyltransferase 4C;SIAT4-C;SIAT4C;ST-4;ST3Gal IV;ST3GAL4;ST3GalA.2;ST3GalIV;STZ;alpha 2,3-sialyltransferase-iv;alpha-2,3-sialyltransfera…	SWISSPROT_AC:Q11206;SWISSPROT_ID:SIA4C_HUMAN;EMBL:AF035249;EMBL:AF516603;EMBL:AF516604;EMBL:AK291577;EMBL:AP000806;EMBL:AP001318;EMBL:AY040826;EMBL:BC010645;EMBL:L23767;EMBL:X74570;RefSeq:NP_001241686.1;RefSeq:NP_001241687.1;RefSeq:NP_001241688.1;RefSeq:NP_006269.1;RefSeq:XP_016873623.1;ProteinModelPortal:Q11206;STRING:9606.ENSP00000227495;SWISSPROT_AC_OLD:A8K6B2;SWISSPROT_AC_OLD:O60497;SWISSPROT…	160448	Protein	Glucagon	Glucagon;	TMP_SWISSPROT_AC:P01275_Glucagon;PARENT_SWISSPROT_AC:P01275;PARENT_SWISSPROT_ID:GLUC_HUMAN;
976771	TNF -- FOS	association	Pubmed:17424890;Pubmed 2004:15131433;Pubmed 2004:15158360;Pubmed 1994:7866900;Pubmed 1994:8063804;Pubmed 1994:8145037;Pubmed 1993:7504889;Pubmed 1993:8225219;Pubmed 2008:18569276;Pubmed 2000:10615065;Pubmed 2000:11046018;Pubmed 1996:8784265;Pubmed 1996:8887351;Pubmed 1996:8982121;Pubmed 2010:20014316;Pubmed 1999:10395698;Pubmed 1997:9099731;Pubmed 1997:9536291;Pubmed 2003:14530285;Pubmed 1998:968…	<b>c-Fos</b> and c-Jun mRNAs were induced by <b>TNF-alpha</b>, and PD98059 (MEK inhibitor) and SB203580 (p38 inhibitor) abolished the up-regulation of c-Fos.[Pubmed:17424890];These data demonstrate that upregulation of glial <b>TNF-alpha</b> is associated with the expression of the <b>p55</b> receptor on adjacent neurons.[Pubmed 2004:15131433];In combination with p65 and/or C/EBPdelta, TAM-67 als…	492131	Protein	TNF	Cachectin;TNF;TNF-a;TNF-alpha;TNFA;TNFSF2;Tumor necrosis factor;Tumor necrosis factor ligand superfamily member 2;chain-tnf;DIF;dif-type;factor - tumor necrosis;factor of the tumor necrosis;factor of the tumor-necrosis;factor of tumor necrosis;factor tumor necrosis;factor-tumor necrosis;necrosis factor-tumor;necrosis tumor factor;tnf - a;tnf - alpha;tnf -a;tnf -alpha;tnf a;tnf alpha;tnf- a;tnf- a…	SWISSPROT_AC:P01375;SWISSPROT_ID:TNFA_HUMAN;EMBL:AB088112;EMBL:AF043342;EMBL:AF098751;EMBL:AF129756;EMBL:AY066019;EMBL:AY214167;EMBL:BA000025;EMBL:BC028148;EMBL:M10988;EMBL:M16441;EMBL:M26331;EMBL:X01394;EMBL:X02910;EMBL:Y14768;EMBL:Z15026;RefSeq:NP_000585.2;ProteinModelPortal:P01375;STRING:9606.ENSP00000398698;SWISSPROT_AC_OLD:O43647;SWISSPROT_AC_OLD:Q9P1Q2;SWISSPROT_AC_OLD:Q9UIV3;SMR:P01375;Gen…	141141	Protein	FOS	Cellular oncogene fos;FOS;G0/G1 switch regulatory protein 7;G0S7;Proto-oncogene c-Fos;ap 1;ap i;ap type-1;ap- 1;ap- i;AP-1;ap-i;c fos proto-oncogene;C-FOS;c-fos proto-oncogene;chain-fos;fos cellular oncogene;Fos proto-oncogene, AP-1 transcription factor subunit;p55;proto - oncogene c - fos;proto-oncogene c- fos;	SWISSPROT_AC:P01100;SWISSPROT_ID:FOS_HUMAN;EMBL:AF111167;EMBL:AK097379;EMBL:AK290907;EMBL:AK298659;EMBL:AY212879;EMBL:BC004490;EMBL:CH471061;EMBL:K00650;EMBL:S65138;EMBL:V01512;RefSeq:NP_005243.1;ProteinModelPortal:P01100;STRING:9606.ENSP00000306245;SWISSPROT_AC_OLD:A8K4E2;SWISSPROT_AC_OLD:B4DQ65;SWISSPROT_AC_OLD:P18849;SMR:P01100;GeneID:2353;KEGG:hsa:2353;PIR:A01342;PIR:E34223;eggNOG:ENOG4111CH5…
978318	IL-1 beta -- FOS	association	Pubmed 1994:7950978;Pubmed 1994:8092999;Pubmed 1993:8348296;Pubmed 1993:8374734;Pubmed 2002:12020969;Pubmed 2002:12064845;Pubmed 1995:7770002;Pubmed 2008:18292576;Pubmed 2008:18337234;Pubmed 1992:1390947;Pubmed 1997:10322952;Pubmed 2003:12594282;Pubmed 2003:12760902;Pubmed 2003:12801886;Pubmed 2005:15800392;Pubmed 2005:15993445;Pubmed 2005:16273295;Pubmed 1991:1909326;	<b>Interleukin 1 beta</b> causes an increase in <b>c-fos</b>, AP-1 transcriptional activity and an increased expression of several genes including NGF, but the initial signalling events are unknown.[Pubmed 1994:7950978];Of the stromelysin-1 5' flanking sequence examined, only the region -274 to -54 could confer <b>IL-1</b> inducibility to a heterologous promoter independently of the <b>AP-1</b> s…	197391	Protein	IL-1 beta	Catabolin;IL-1 beta;IL1B;IL1F2;Interleukin-1 beta;1 beta interleukin;1 beta-interleukin;1-beta interleukin;il - 1beta;il -1;il -1b;il -1beta;il 1;il 1 beta;il 1-beta;il 1b;il 1beta;il type i;il- 1;il- 1 beta;il- 1b;il- 1beta;il- i;il--1;il--1 beta;IL-1;il-1 -beta;il-1 b;il-1-b;il-1-type;il-1beta;il-i;il-i beta;il-ibeta;il-type 1;IL1-BETA;interleukin - 1 beta;interleukin -1 b;interleukin -1 beta;i…	SWISSPROT_AC:P01584;SWISSPROT_ID:IL1B_HUMAN;EMBL:AC079753;EMBL:AY137079;EMBL:BC008678;EMBL:BN000002;EMBL:BT007213;EMBL:CH471217;EMBL:CR407679;EMBL:K02770;EMBL:M15330;EMBL:M15840;EMBL:M54933;EMBL:X02532;EMBL:X04500;EMBL:X56087;RefSeq:NP_000567.1;ProteinModelPortal:P01584;STRING:9606.ENSP00000263341;SWISSPROT_AC_OLD:Q53X59;SWISSPROT_AC_OLD:Q53XX2;SWISSPROT_AC_OLD:Q7M4S7;SWISSPROT_AC_OLD:Q7RU01;SWIS…	141141	Protein	FOS	Cellular oncogene fos;FOS;G0/G1 switch regulatory protein 7;G0S7;Proto-oncogene c-Fos;ap 1;ap i;ap type-1;ap- 1;ap- i;AP-1;ap-i;c fos proto-oncogene;C-FOS;c-fos proto-oncogene;chain-fos;fos cellular oncogene;Fos proto-oncogene, AP-1 transcription factor subunit;p55;proto - oncogene c - fos;proto-oncogene c- fos;	SWISSPROT_AC:P01100;SWISSPROT_ID:FOS_HUMAN;EMBL:AF111167;EMBL:AK097379;EMBL:AK290907;EMBL:AK298659;EMBL:AY212879;EMBL:BC004490;EMBL:CH471061;EMBL:K00650;EMBL:S65138;EMBL:V01512;RefSeq:NP_005243.1;ProteinModelPortal:P01100;STRING:9606.ENSP00000306245;SWISSPROT_AC_OLD:A8K4E2;SWISSPROT_AC_OLD:B4DQ65;SWISSPROT_AC_OLD:P18849;SMR:P01100;GeneID:2353;KEGG:hsa:2353;PIR:A01342;PIR:E34223;eggNOG:ENOG4111CH5…
982420	IL-1 beta -- ADM	association	Pubmed 2000:10845623;Pubmed 1997:9396051;Pubmed 2003:14499284;Pubmed 1991:1889248;	IFN-gamma and <b>IL-1beta</b> induced <b>ADM</b> expression in ARPE-19 cells.[Pubmed 2000:10845623];Treatment of T98G cells with interferon gamma or <b>interleukin 1 beta</b> increased the expression levels of <b>ADM</b> mRNA and the IR-ADM concentrations in the cultured media, whereas tumor necrosis factor alpha decreased them in a dose-dependent manner.[Pubmed 1997:9396051];A combination of thr…	197391	Protein	IL-1 beta	Catabolin;IL-1 beta;IL1B;IL1F2;Interleukin-1 beta;1 beta interleukin;1 beta-interleukin;1-beta interleukin;il - 1beta;il -1;il -1b;il -1beta;il 1;il 1 beta;il 1-beta;il 1b;il 1beta;il type i;il- 1;il- 1 beta;il- 1b;il- 1beta;il- i;il--1;il--1 beta;IL-1;il-1 -beta;il-1 b;il-1-b;il-1-type;il-1beta;il-i;il-i beta;il-ibeta;il-type 1;IL1-BETA;interleukin - 1 beta;interleukin -1 b;interleukin -1 beta;i…	SWISSPROT_AC:P01584;SWISSPROT_ID:IL1B_HUMAN;EMBL:AC079753;EMBL:AY137079;EMBL:BC008678;EMBL:BN000002;EMBL:BT007213;EMBL:CH471217;EMBL:CR407679;EMBL:K02770;EMBL:M15330;EMBL:M15840;EMBL:M54933;EMBL:X02532;EMBL:X04500;EMBL:X56087;RefSeq:NP_000567.1;ProteinModelPortal:P01584;STRING:9606.ENSP00000263341;SWISSPROT_AC_OLD:Q53X59;SWISSPROT_AC_OLD:Q53XX2;SWISSPROT_AC_OLD:Q7M4S7;SWISSPROT_AC_OLD:Q7RU01;SWIS…	11330	Protein	ADM	ADM;ADML;AM;adrenomedullin;am-an;am-type;PAMP;pamp-type;	SWISSPROT_AC:P35318;SWISSPROT_ID:ADML_HUMAN;EMBL:AK312893;EMBL:BC015961;EMBL:BT006902;EMBL:CH471064;EMBL:CR541995;EMBL:D14874;EMBL:D43639;EMBL:DQ143945;EMBL:S73906;RefSeq:NP_001115.1;ProteinModelPortal:P35318;STRING:9606.ENSP00000278175;SWISSPROT_AC_OLD:B2R793;SWISSPROT_AC_OLD:D3DQV3;SWISSPROT_AC_OLD:Q6FGW2;SMR:P35318;GeneID:133;KEGG:hsa:133;PIR:JC2351;eggNOG:ENOG410IK4C;eggNOG:ENOG41120TV;UniGen…
982463	IL-1 beta -- Adrenomedullin	association	Pubmed 2000:10845623;Pubmed 1997:9396051;Pubmed 2003:14499284;Pubmed 1991:1889248;	IFN-gamma and <b>IL-1beta</b> induced <b>ADM</b> expression in ARPE-19 cells.[Pubmed 2000:10845623];Treatment of T98G cells with interferon gamma or <b>interleukin 1 beta</b> increased the expression levels of <b>ADM</b> mRNA and the IR-ADM concentrations in the cultured media, whereas tumor necrosis factor alpha decreased them in a dose-dependent manner.[Pubmed 1997:9396051];A combination of thr…	197391	Protein	IL-1 beta	Catabolin;IL-1 beta;IL1B;IL1F2;Interleukin-1 beta;1 beta interleukin;1 beta-interleukin;1-beta interleukin;il - 1beta;il -1;il -1b;il -1beta;il 1;il 1 beta;il 1-beta;il 1b;il 1beta;il type i;il- 1;il- 1 beta;il- 1b;il- 1beta;il- i;il--1;il--1 beta;IL-1;il-1 -beta;il-1 b;il-1-b;il-1-type;il-1beta;il-i;il-i beta;il-ibeta;il-type 1;IL1-BETA;interleukin - 1 beta;interleukin -1 b;interleukin -1 beta;i…	SWISSPROT_AC:P01584;SWISSPROT_ID:IL1B_HUMAN;EMBL:AC079753;EMBL:AY137079;EMBL:BC008678;EMBL:BN000002;EMBL:BT007213;EMBL:CH471217;EMBL:CR407679;EMBL:K02770;EMBL:M15330;EMBL:M15840;EMBL:M54933;EMBL:X02532;EMBL:X04500;EMBL:X56087;RefSeq:NP_000567.1;ProteinModelPortal:P01584;STRING:9606.ENSP00000263341;SWISSPROT_AC_OLD:Q53X59;SWISSPROT_AC_OLD:Q53XX2;SWISSPROT_AC_OLD:Q7M4S7;SWISSPROT_AC_OLD:Q7RU01;SWIS…	11331	Protein	Adrenomedullin	Adrenomedullin;AM;am-an;am-type;	TMP_SWISSPROT_AC:P35318_AM;PARENT_SWISSPROT_AC:P35318;PARENT_SWISSPROT_ID:ADML_HUMAN;
989243	IL-6 -- POMC	association	Pubmed:22443385;Pubmed 2004:14759591;Pubmed 1994:7962296;Pubmed 2008:18753312;Pubmed 2007:17510233;Pubmed 2000:10859487;Pubmed 2000:10926317;Pubmed 2000:11155809;Pubmed 1992:1335554;Pubmed 1999:10516239;Pubmed 1999:10630414;Pubmed 1997:9284738;Pubmed 2005:15985474;Pubmed 1991:1658674;	Among septic foals, <b>ACTH</b> was positively associated (P = .0026) with <b>IL-6</b> mRNA expression.[Pubmed:22443385];Higher levels of anti-CMV, higher percentage of the CD28- CD57+ cells, and elevated levels of TNFalpha, <b>IL6</b>, and cortisol concomitant with decreased levels of <b>ACTH</b> and insufficient production of IL10 (which increased the IFNgamma+ /IL10+ ratio) were found in the p…	197638	Protein	IL-6	B-cell stimulatory factor 2;BSF-2;CDF;CTL differentiation factor;Hybridoma growth factor;IFN-beta-2;IFNB2;IL-6;IL6;Interferon beta-2;Interleukin-6;b cell stimulatory factor 2;b cell stimulatory factor-2;b-cell stimulatory factor-2;bsf- 2;BSF2;HGF;HSF;hsf-type;ifn beta 2;ifn-beta 2;ifn-beta2;il - 6;il -- 6;il -6;il 6;il- 6;il--6;il-6-type;il-vi;il6-type;interferon beta 2;interferon beta2;interfero…	SWISSPROT_AC:P05231;SWISSPROT_ID:IL6_HUMAN;EMBL:AF372214;EMBL:BC015511;EMBL:M14584;EMBL:M18403;EMBL:M29150;EMBL:M54894;EMBL:S56892;EMBL:X04402;EMBL:X04403;EMBL:X04430;EMBL:X04602;EMBL:Y00081;RefSeq:NP_000591.1;RefSeq:XP_011513692.1;ProteinModelPortal:P05231;STRING:9606.ENSP00000258743;SWISSPROT_AC_OLD:Q9UCU2;SWISSPROT_AC_OLD:Q9UCU3;SWISSPROT_AC_OLD:Q9UCU4;SMR:P05231;GeneID:3569;KEGG:hsa:3569;PIR:…	75856	Protein	POMC	COLI;Corticotropin-lipotropin;POMC;Pro-opiomelanocortin;ACTH;CLIP;clip-type;LPH;MSH;msh-isoform;NPP;npp-type;POC;pro opiomelanocortin;pro- opiomelanocortin;proopiomelanocortin;	SWISSPROT_AC:P01189;SWISSPROT_ID:COLI_HUMAN;EMBL:AC012457;EMBL:BC065832;EMBL:CH471053;EMBL:J00291;EMBL:J00292;EMBL:M25896;EMBL:M38297;EMBL:V01510;RefSeq:NP_000930.1;RefSeq:NP_001030333.1;RefSeq:NP_001306133.1;RefSeq:NP_001306134.1;ProteinModelPortal:P01189;STRING:9606.ENSP00000264708;SWISSPROT_AC_OLD:P78442;SWISSPROT_AC_OLD:Q53T23;SWISSPROT_AC_OLD:Q9UD39;SWISSPROT_AC_OLD:Q9UD40;SMR:P01189;GeneID:…
990067	IGF-I -- FOS	association	Pubmed 1992:1445344;Pubmed 1997:9430371;Pubmed 1998:9462692;Pubmed 1991:1651842;	<b>IGF-I</b> stimulated <b>c-fos</b> mRNA expression about 5 times less than EGF.[Pubmed 1992:1445344];Thus, in human vascular SMC, lovastatin impairs premitotic DNA synthesis induced by growth factors, but only <b>c-fos</b> expression promoted by insulin and <b>IGF-I</b>.[Pubmed 1997:9430371];Treatment of human dermal fibroblasts with <b>IGF-1</b> caused a substantial increase in <b>c-fos</b> an…	196367	Protein	IGF-I	IBP1;IGF-I;IGF1;Insulin-like growth factor I;Mechano growth factor;MGF;Somatomedin-C;factor 1-insulin-like growth;factor i-insulin-like growth;factor-1-insulin-like growth;growth factor 1-insulin-like;growth factor i-insulin-like;growth factor-1-insulin-like;IGFI;insulin - like growth factor 1;insulin growth like factor 1;insulin growth like factor-i;insulin growth-like factor 1;insulin like grow…	SWISSPROT_AC:P05019;SWISSPROT_ID:IGF1_HUMAN;EMBL:AC010202;EMBL:AC068648;EMBL:AY260957;EMBL:BC148266;EMBL:CH471054;EMBL:M11568;EMBL:M12659;EMBL:M14153;EMBL:M14154;EMBL:M14155;EMBL:M14156;EMBL:M27544;EMBL:M37484;EMBL:X00173;EMBL:X03420;EMBL:X03421;EMBL:X03422;EMBL:X03563;EMBL:X56773;EMBL:X56774;EMBL:X57025;RefSeq:NP_000609.1;RefSeq:NP_001104754.1;RefSeq:NP_001104755.1;ProteinModelPortal:P05019;STRI…	141141	Protein	FOS	Cellular oncogene fos;FOS;G0/G1 switch regulatory protein 7;G0S7;Proto-oncogene c-Fos;ap 1;ap i;ap type-1;ap- 1;ap- i;AP-1;ap-i;c fos proto-oncogene;C-FOS;c-fos proto-oncogene;chain-fos;fos cellular oncogene;Fos proto-oncogene, AP-1 transcription factor subunit;p55;proto - oncogene c - fos;proto-oncogene c- fos;	SWISSPROT_AC:P01100;SWISSPROT_ID:FOS_HUMAN;EMBL:AF111167;EMBL:AK097379;EMBL:AK290907;EMBL:AK298659;EMBL:AY212879;EMBL:BC004490;EMBL:CH471061;EMBL:K00650;EMBL:S65138;EMBL:V01512;RefSeq:NP_005243.1;ProteinModelPortal:P01100;STRING:9606.ENSP00000306245;SWISSPROT_AC_OLD:A8K4E2;SWISSPROT_AC_OLD:B4DQ65;SWISSPROT_AC_OLD:P18849;SMR:P01100;GeneID:2353;KEGG:hsa:2353;PIR:A01342;PIR:E34223;eggNOG:ENOG4111CH5…
990073	FOS -- bFGF	association	Pubmed 2001:11245822;Pubmed 2001:11780366;Pubmed 2004:15502643;Pubmed 2000:11034546;Pubmed 2005:16137228;Pubmed 1991:1651842;	Early post-lesion expression of <b>c-Fos</b> may contribute to lesion-induced <b>bFGF</b> expression, which through its neurotrophic properties could be responsible for subsequent functional recovery.[Pubmed 2001:11245822];The different expressions of <b>c-fos</b> and c-jun gene products play an important role in regulate <b>bFGF</b> action, thus affecting wound healing.[Pubmed 2001:11780366];<b>…	141141	Protein	FOS	Cellular oncogene fos;FOS;G0/G1 switch regulatory protein 7;G0S7;Proto-oncogene c-Fos;ap 1;ap i;ap type-1;ap- 1;ap- i;AP-1;ap-i;c fos proto-oncogene;C-FOS;c-fos proto-oncogene;chain-fos;fos cellular oncogene;Fos proto-oncogene, AP-1 transcription factor subunit;p55;proto - oncogene c - fos;proto-oncogene c- fos;	SWISSPROT_AC:P01100;SWISSPROT_ID:FOS_HUMAN;EMBL:AF111167;EMBL:AK097379;EMBL:AK290907;EMBL:AK298659;EMBL:AY212879;EMBL:BC004490;EMBL:CH471061;EMBL:K00650;EMBL:S65138;EMBL:V01512;RefSeq:NP_005243.1;ProteinModelPortal:P01100;STRING:9606.ENSP00000306245;SWISSPROT_AC_OLD:A8K4E2;SWISSPROT_AC_OLD:B4DQ65;SWISSPROT_AC_OLD:P18849;SMR:P01100;GeneID:2353;KEGG:hsa:2353;PIR:A01342;PIR:E34223;eggNOG:ENOG4111CH5…	135766	Protein	bFGF	Basic fibroblast growth factor;bFGF;FGF-2;FGF2;FGFB;Fibroblast growth factor 2;HBGF-2;Heparin-binding growth factor 2;basic fibroblast growth-factor;basic fibroblast-growth factor;basic fibroblast-growth-factor;basic-fibroblast growth factor;basic-fibroblast-growth-factor;bfgf-isoform;bfgf-type;factor basic fibroblast growth;factor of basic fibroblast growth;factor-basic fibroblast growth;fgf -2;…	SWISSPROT_AC:P09038;SWISSPROT_ID:FGF2_HUMAN;EMBL:AB451321;EMBL:AB451450;EMBL:AC021205;EMBL:AY820133;EMBL:CH471056;EMBL:EF506888;EMBL:J04513;EMBL:M17599;EMBL:M27968;EMBL:S47380;EMBL:S81809;EMBL:X04431;EMBL:X04432;EMBL:X04433;EMBL:Y13468;RefSeq:NP_001997.5;ProteinModelPortal:P09038;STRING:9606.ENSP00000264498;SWISSPROT_AC_OLD:A4LBB8;SWISSPROT_AC_OLD:O00527;SWISSPROT_AC_OLD:P78443;SWISSPROT_AC_OLD:Q…
1012943	Prolactin -- IGF-II	association	Pubmed 2008:18403642;Pubmed 1991:1940547;	Here, we investigate the relationship between these factors and show that <b>prolactin</b> up-regulated transcript levels of both IGF-I and <b>IGF-II</b>, but only after increases in cyclin D1 protein were observed.[Pubmed 2008:18403642];The effects of insulin-like growth factor-I (IGF-I) and <b>IGF-II</b> on <b>prolactin</b> (PRL) release from human decidua and amniotic fluid circulation.[Pubmed…	328109	Protein	Prolactin	PRL;Prolactin;gha-1;GHA1;prl-type;prolactin--an;prolactin-type;	SWISSPROT_AC:P01236;SWISSPROT_ID:PRL_HUMAN;EMBL:BC015850;EMBL:D00411;EMBL:M29386;EMBL:U75583;EMBL:V00566;EMBL:X00540;EMBL:X00541;EMBL:X00543;EMBL:X00544;EMBL:X54393;RefSeq:NP_000939.1;RefSeq:NP_001157030.1;ProteinModelPortal:P01236;STRING:9606.ENSP00000302150;SWISSPROT_AC_OLD:Q15199;SWISSPROT_AC_OLD:Q92996;SMR:P01236;GeneID:5617;KEGG:hsa:5617;PIR:A61402;PIR:A90998;eggNOG:ENOG410II74;eggNOG:ENOG41…	196390	Protein	IGF-II	IGF-II;IGF2;Insulin-like growth factor II;Somatomedin-A;T3M-11-derived growth factor;C11orf43;factor 2 insulin-like growth;GRDF;growth factor 2 insulin-like;insulin growth like factor ii;insulin like growth factor 2;insulin like growth factor ii;insulin like growth factor-2;insulin like-growth factor ii;insulin- like growth factor ii;insulin-like growth factor -2;insulin-like growth factor type 2…	SWISSPROT_AC:P01344;SWISSPROT_ID:IGF2_HUMAN;EMBL:AC132217;EMBL:AF217977;EMBL:AF517226;EMBL:AK126688;EMBL:BC000531;EMBL:BT007013;EMBL:CH471158;EMBL:DQ104203;EMBL:HM481219;EMBL:J03242;EMBL:M17426;EMBL:M17863;EMBL:M22373;EMBL:M29645;EMBL:S77035;EMBL:X00910;EMBL:X03425;EMBL:X03426;EMBL:X03427;EMBL:X03562;EMBL:X06159;EMBL:X06160;EMBL:X06161;EMBL:X07868;RefSeq:NP_000603.1;RefSeq:NP_001007140.2;RefSeq:N…
1044760	IL-1 beta -- ALBU	association	Pubmed 1994:7814219;Pubmed 1996:8793554;Pubmed 1992:18475439;	Pyrogenic activity of human native and human recombinant interleukins-1 beta: stabilization with <b>albumin</b> enhances the pyrogenic action of recombinant <b>IL-1 beta</b> delivered into the rabbit brain.[Pubmed 1994:7814219];This lower pyrogenicity of recombinant IL-1 beta was corrected if the injected material contained <b>HSA</b>, which is known to stabilize in vitro the biological activitie…	197391	Protein	IL-1 beta	Catabolin;IL-1 beta;IL1B;IL1F2;Interleukin-1 beta;1 beta interleukin;1 beta-interleukin;1-beta interleukin;il - 1beta;il -1;il -1b;il -1beta;il 1;il 1 beta;il 1-beta;il 1b;il 1beta;il type i;il- 1;il- 1 beta;il- 1b;il- 1beta;il- i;il--1;il--1 beta;IL-1;il-1 -beta;il-1 b;il-1-b;il-1-type;il-1beta;il-i;il-i beta;il-ibeta;il-type 1;IL1-BETA;interleukin - 1 beta;interleukin -1 b;interleukin -1 beta;i…	SWISSPROT_AC:P01584;SWISSPROT_ID:IL1B_HUMAN;EMBL:AC079753;EMBL:AY137079;EMBL:BC008678;EMBL:BN000002;EMBL:BT007213;EMBL:CH471217;EMBL:CR407679;EMBL:K02770;EMBL:M15330;EMBL:M15840;EMBL:M54933;EMBL:X02532;EMBL:X04500;EMBL:X56087;RefSeq:NP_000567.1;ProteinModelPortal:P01584;STRING:9606.ENSP00000263341;SWISSPROT_AC_OLD:Q53X59;SWISSPROT_AC_OLD:Q53XX2;SWISSPROT_AC_OLD:Q7M4S7;SWISSPROT_AC_OLD:Q7RU01;SWIS…	14021	Protein	ALBU	ALB;ALBU;Serum albumin;albumin;hs a;hs-a;HSA;hsalpha;PRO0883;PRO0903;PRO1341;	SWISSPROT_AC:P02768;SWISSPROT_ID:ALBU_HUMAN;EMBL:A06977;EMBL:AC108157;EMBL:AF116645;EMBL:AF118090;EMBL:AF119840;EMBL:AF119890;EMBL:AF130077;EMBL:AF190168;EMBL:AF542069;EMBL:AH002596;EMBL:AY358313;EMBL:AY544124;EMBL:AY550967;EMBL:AY728024;EMBL:BC014308;EMBL:BC034023;EMBL:BC035969;EMBL:BC036003;EMBL:BC041789;EMBL:CH471057;EMBL:CR749331;EMBL:DQ986150;EMBL:EF649953;EMBL:M12523;EMBL:U22961;EMBL:V00494…
1056419	Amylin -- GCG	association	Pubmed 1993:8477949;Pubmed 1993:8508614;Pubmed 2010:19299171;Pubmed 1992:1541239;Pubmed 1992:1541241;Pubmed 1999:10337452;Pubmed 1999:10547215;Pubmed 1997:9211494;Pubmed 2003:12662162;Pubmed 2005:15793249;	Effects of <b>amylin</b> on the release of insulin and <b>glucagon</b> from the perfused rat pancreas.[Pubmed 1993:8477949];We studied the effects of <b>amylin</b> on the release of insulin and <b>glucagon</b> from the isolated perfused rat pancreas.[Pubmed 1993:8477949];We conclude that intravenous administration of <b>glucagon</b> stimulates <b>IAPP</b> release from the beta-cell.[Pubmed 1993:8…	192424	Protein	Amylin	Amylin;DAP;Diabetes-associated peptide;IAPP;Insulinoma amyloid peptide;Islet amyloid polypeptide;dap-type;IAP;iap-type;islet-amyloid polypeptide;polypeptide islet amyloid;	SWISSPROT_AC:P10997;SWISSPROT_ID:IAPP_HUMAN;EMBL:CH471094;EMBL:DQ516082;EMBL:J04422;EMBL:M21785;EMBL:M26650;EMBL:M27503;EMBL:X13859;EMBL:X14902;EMBL:X14903;EMBL:X14904;EMBL:X14905;EMBL:X52818;EMBL:X52819;EMBL:X55634;EMBL:X56030;EMBL:X68830;RefSeq:NP_000406.1;RefSeq:NP_001316130.1;ProteinModelPortal:P10997;STRING:9606.ENSP00000240652;SWISSPROT_AC_OLD:Q0ZD87;SWISSPROT_AC_OLD:Q14598;SMR:P10997;GeneI…	160443	Protein	GCG	GCG;GLUC;Glucagon;GLP1;GLP2;GRPP;	SWISSPROT_AC:P01275;SWISSPROT_ID:GLUC_HUMAN;EMBL:AC007750;EMBL:BC005278;EMBL:BT006813;EMBL:J04040;EMBL:V01515;EMBL:X03991;RefSeq:NP_002045.1;ProteinModelPortal:P01275;STRING:9606.ENSP00000387662;SWISSPROT_AC_OLD:A6NN65;SWISSPROT_AC_OLD:Q53TP6;SMR:P01275;GeneID:2641;KEGG:hsa:2641;PIR:A24377;eggNOG:ENOG410IKZ8;eggNOG:ENOG4111VKC;UniGene:Hs.516494;UniGene:Hs.741174;GO:GO:0005102;GO:GO:0005179;GO:GO:…
1056449	Amylin -- Glucagon	association	Pubmed 1993:8477949;Pubmed 1993:8508614;Pubmed 2010:19299171;Pubmed 1992:1541239;Pubmed 1992:1541241;Pubmed 1999:10337452;Pubmed 1999:10547215;Pubmed 1997:9211494;Pubmed 2003:12662162;Pubmed 2005:15793249;	Effects of <b>amylin</b> on the release of insulin and <b>glucagon</b> from the perfused rat pancreas.[Pubmed 1993:8477949];We studied the effects of <b>amylin</b> on the release of insulin and <b>glucagon</b> from the isolated perfused rat pancreas.[Pubmed 1993:8477949];We conclude that intravenous administration of <b>glucagon</b> stimulates <b>IAPP</b> release from the beta-cell.[Pubmed 1993:8…	192424	Protein	Amylin	Amylin;DAP;Diabetes-associated peptide;IAPP;Insulinoma amyloid peptide;Islet amyloid polypeptide;dap-type;IAP;iap-type;islet-amyloid polypeptide;polypeptide islet amyloid;	SWISSPROT_AC:P10997;SWISSPROT_ID:IAPP_HUMAN;EMBL:CH471094;EMBL:DQ516082;EMBL:J04422;EMBL:M21785;EMBL:M26650;EMBL:M27503;EMBL:X13859;EMBL:X14902;EMBL:X14903;EMBL:X14904;EMBL:X14905;EMBL:X52818;EMBL:X52819;EMBL:X55634;EMBL:X56030;EMBL:X68830;RefSeq:NP_000406.1;RefSeq:NP_001316130.1;ProteinModelPortal:P10997;STRING:9606.ENSP00000240652;SWISSPROT_AC_OLD:Q0ZD87;SWISSPROT_AC_OLD:Q14598;SMR:P10997;GeneI…	160448	Protein	Glucagon	Glucagon;	TMP_SWISSPROT_AC:P01275_Glucagon;PARENT_SWISSPROT_AC:P01275;PARENT_SWISSPROT_ID:GLUC_HUMAN;
1071559	IGF-I -- POMC	association	Pubmed 1995:7608288;Pubmed 1992:1339134;Pubmed 1997:9108670;	In a previous study we demonstrated that, in children affected with isolated GH deficiency, an acute high-dose human recombinant GH (hrGH) treatment increases the 11-deoxycortisol and induces an <b>IGF-I</b> responsiveness to <b>ACTH</b>.[Pubmed 1995:7608288];In conclusion, our study demonstrates that, in isolated GH deficiency, replacement doses of hrGH do not modify the adrenal steroid basal le…	196367	Protein	IGF-I	IBP1;IGF-I;IGF1;Insulin-like growth factor I;Mechano growth factor;MGF;Somatomedin-C;factor 1-insulin-like growth;factor i-insulin-like growth;factor-1-insulin-like growth;growth factor 1-insulin-like;growth factor i-insulin-like;growth factor-1-insulin-like;IGFI;insulin - like growth factor 1;insulin growth like factor 1;insulin growth like factor-i;insulin growth-like factor 1;insulin like grow…	SWISSPROT_AC:P05019;SWISSPROT_ID:IGF1_HUMAN;EMBL:AC010202;EMBL:AC068648;EMBL:AY260957;EMBL:BC148266;EMBL:CH471054;EMBL:M11568;EMBL:M12659;EMBL:M14153;EMBL:M14154;EMBL:M14155;EMBL:M14156;EMBL:M27544;EMBL:M37484;EMBL:X00173;EMBL:X03420;EMBL:X03421;EMBL:X03422;EMBL:X03563;EMBL:X56773;EMBL:X56774;EMBL:X57025;RefSeq:NP_000609.1;RefSeq:NP_001104754.1;RefSeq:NP_001104755.1;ProteinModelPortal:P05019;STRI…	75856	Protein	POMC	COLI;Corticotropin-lipotropin;POMC;Pro-opiomelanocortin;ACTH;CLIP;clip-type;LPH;MSH;msh-isoform;NPP;npp-type;POC;pro opiomelanocortin;pro- opiomelanocortin;proopiomelanocortin;	SWISSPROT_AC:P01189;SWISSPROT_ID:COLI_HUMAN;EMBL:AC012457;EMBL:BC065832;EMBL:CH471053;EMBL:J00291;EMBL:J00292;EMBL:M25896;EMBL:M38297;EMBL:V01510;RefSeq:NP_000930.1;RefSeq:NP_001030333.1;RefSeq:NP_001306133.1;RefSeq:NP_001306134.1;ProteinModelPortal:P01189;STRING:9606.ENSP00000264708;SWISSPROT_AC_OLD:P78442;SWISSPROT_AC_OLD:Q53T23;SWISSPROT_AC_OLD:Q9UD39;SWISSPROT_AC_OLD:Q9UD40;SMR:P01189;GeneID:…
1125769	IGF-I -- GCG	association	Pubmed 2004:15296478;Pubmed 1993:8423214;Pubmed 1993:8514857;Pubmed 1995:7586625;Pubmed 1992:1547711;	Neither GH nor <b>IGF-I</b> caused significant changes in insulin and <b>glucagon</b> mRNA.[Pubmed 2004:15296478];It was concluded that <b>rhIGF-1</b> suppression of <b>glucagon</b> release during hypoglycemia impairs glucose recovery.[Pubmed 1993:8423214];Plasma insulin and <b>glucagon</b> decreased to nearly undetectable levels after 60 min of <b>rhIGF-I</b>.[Pubmed 1993:8514857];During the les…	196367	Protein	IGF-I	IBP1;IGF-I;IGF1;Insulin-like growth factor I;Mechano growth factor;MGF;Somatomedin-C;factor 1-insulin-like growth;factor i-insulin-like growth;factor-1-insulin-like growth;growth factor 1-insulin-like;growth factor i-insulin-like;growth factor-1-insulin-like;IGFI;insulin - like growth factor 1;insulin growth like factor 1;insulin growth like factor-i;insulin growth-like factor 1;insulin like grow…	SWISSPROT_AC:P05019;SWISSPROT_ID:IGF1_HUMAN;EMBL:AC010202;EMBL:AC068648;EMBL:AY260957;EMBL:BC148266;EMBL:CH471054;EMBL:M11568;EMBL:M12659;EMBL:M14153;EMBL:M14154;EMBL:M14155;EMBL:M14156;EMBL:M27544;EMBL:M37484;EMBL:X00173;EMBL:X03420;EMBL:X03421;EMBL:X03422;EMBL:X03563;EMBL:X56773;EMBL:X56774;EMBL:X57025;RefSeq:NP_000609.1;RefSeq:NP_001104754.1;RefSeq:NP_001104755.1;ProteinModelPortal:P05019;STRI…	160443	Protein	GCG	GCG;GLUC;Glucagon;GLP1;GLP2;GRPP;	SWISSPROT_AC:P01275;SWISSPROT_ID:GLUC_HUMAN;EMBL:AC007750;EMBL:BC005278;EMBL:BT006813;EMBL:J04040;EMBL:V01515;EMBL:X03991;RefSeq:NP_002045.1;ProteinModelPortal:P01275;STRING:9606.ENSP00000387662;SWISSPROT_AC_OLD:A6NN65;SWISSPROT_AC_OLD:Q53TP6;SMR:P01275;GeneID:2641;KEGG:hsa:2641;PIR:A24377;eggNOG:ENOG410IKZ8;eggNOG:ENOG4111VKC;UniGene:Hs.516494;UniGene:Hs.741174;GO:GO:0005102;GO:GO:0005179;GO:GO:…
1125828	IGF-I -- Glucagon	association	Pubmed 2004:15296478;Pubmed 1993:8423214;Pubmed 1993:8514857;Pubmed 1995:7586625;Pubmed 1992:1547711;	Neither GH nor <b>IGF-I</b> caused significant changes in insulin and <b>glucagon</b> mRNA.[Pubmed 2004:15296478];It was concluded that <b>rhIGF-1</b> suppression of <b>glucagon</b> release during hypoglycemia impairs glucose recovery.[Pubmed 1993:8423214];Plasma insulin and <b>glucagon</b> decreased to nearly undetectable levels after 60 min of <b>rhIGF-I</b>.[Pubmed 1993:8514857];During the les…	196367	Protein	IGF-I	IBP1;IGF-I;IGF1;Insulin-like growth factor I;Mechano growth factor;MGF;Somatomedin-C;factor 1-insulin-like growth;factor i-insulin-like growth;factor-1-insulin-like growth;growth factor 1-insulin-like;growth factor i-insulin-like;growth factor-1-insulin-like;IGFI;insulin - like growth factor 1;insulin growth like factor 1;insulin growth like factor-i;insulin growth-like factor 1;insulin like grow…	SWISSPROT_AC:P05019;SWISSPROT_ID:IGF1_HUMAN;EMBL:AC010202;EMBL:AC068648;EMBL:AY260957;EMBL:BC148266;EMBL:CH471054;EMBL:M11568;EMBL:M12659;EMBL:M14153;EMBL:M14154;EMBL:M14155;EMBL:M14156;EMBL:M27544;EMBL:M37484;EMBL:X00173;EMBL:X03420;EMBL:X03421;EMBL:X03422;EMBL:X03563;EMBL:X56773;EMBL:X56774;EMBL:X57025;RefSeq:NP_000609.1;RefSeq:NP_001104754.1;RefSeq:NP_001104755.1;ProteinModelPortal:P05019;STRI…	160448	Protein	Glucagon	Glucagon;	TMP_SWISSPROT_AC:P01275_Glucagon;PARENT_SWISSPROT_AC:P01275;PARENT_SWISSPROT_ID:GLUC_HUMAN;
1194333	GFR -- Insulin	association	Pubmed 1992:1385791;	in 10 <b>IDDM</b> patients with normal <b>GFR</b> (greater than 90 and less than 135 ml.min-1 x 1.73 m-2), referred to here as NF patients;[Pubmed 1992:1385791];The aim of this study was to elucidate the action of ANP in 11 <b>IDDM</b> patients with high <b>GFR</b> (greater than or equal to 135 ml.min-1 x 1.73 m-2), referred to here as HF patients;[Pubmed 1992:1385791];	406948	Protein	GFR	GFR;Guanine nucleotide exchange factor for Rap1;KIAA0277;M-Ras-regulated Rap GEF;MR-GEF;MRGEF;Rap guanine nucleotide exchange factor 5;RAPGEF5;Related to Epac;Repac;RPGF5;	SWISSPROT_AC:Q92565;SWISSPROT_ID:RPGF5_HUMAN;EMBL:BC039203;EMBL:CH236948;EMBL:D87467;RefSeq:NP_036426.3;ProteinModelPortal:Q92565;STRING:9606.ENSP00000343656;SWISSPROT_AC_OLD:A4D140;SWISSPROT_AC_OLD:Q8IXU5;SMR:Q92565;GeneID:9771;KEGG:hsa:9771;eggNOG:ENOG410XPX9;eggNOG:KOG2378;UniGene:Hs.174768;UniGene:Hs.713217;GO:GO:0005088;GO:GO:0005634;GO:GO:0007264;GO:GO:0007399;GO:GO:0017034;GO:GO:0030742;PD…	200308	Protein	Insulin	INS;Insulin;an-ins;IDDM;iddm 1;iddm 2;iddm type 1;iddm-1;iddm-2;iddm-type;IDDM1;IDDM2;ILPR;ins-type;insulin--an;insulin-chain;insulin-type;IRDN;mody-x;MODY10;type-insulin;	SWISSPROT_AC:P01308;SWISSPROT_ID:INS_HUMAN;EMBL:AJ009655;EMBL:AY138590;EMBL:AY899304;EMBL:BC005255;EMBL:BT006808;EMBL:CH471158;EMBL:J00265;EMBL:L15440;EMBL:M10039;EMBL:V00565;EMBL:X70508;RefSeq:NP_000198.1;RefSeq:NP_001172026.1;RefSeq:NP_001172027.1;RefSeq:NP_001278826.1;ProteinModelPortal:P01308;STRING:9606.ENSP00000250971;SWISSPROT_AC_OLD:Q5EEX2;SMR:P01308;GeneID:3630;KEGG:hsa:3630;PIR:A93222;e…
1208174	IL-1 beta -- bFGF	association	Pubmed 1994:7533232;Pubmed 1994:7817783;Pubmed 1995:7697441;Pubmed 2008:19014534;Pubmed 1992:1420999;Pubmed 1999:10567376;Pubmed 1999:10595927;Pubmed 1997:9029130;	<b>IL-1 beta</b> induced increases in <b>bFGF</b> mRNA were bilaterally distributed and appeared to correspond with the distribution of non-neuronal cells.[Pubmed 1994:7533232];<b>Interleukin-1 beta</b> increases <b>basic fibroblast growth factor</b> mRNA expression in adult rat brain and organotypic hippocampal cultures.[Pubmed 1994:7533232];Colocalization of bFGF cRNA hybridization with immunos…	197391	Protein	IL-1 beta	Catabolin;IL-1 beta;IL1B;IL1F2;Interleukin-1 beta;1 beta interleukin;1 beta-interleukin;1-beta interleukin;il - 1beta;il -1;il -1b;il -1beta;il 1;il 1 beta;il 1-beta;il 1b;il 1beta;il type i;il- 1;il- 1 beta;il- 1b;il- 1beta;il- i;il--1;il--1 beta;IL-1;il-1 -beta;il-1 b;il-1-b;il-1-type;il-1beta;il-i;il-i beta;il-ibeta;il-type 1;IL1-BETA;interleukin - 1 beta;interleukin -1 b;interleukin -1 beta;i…	SWISSPROT_AC:P01584;SWISSPROT_ID:IL1B_HUMAN;EMBL:AC079753;EMBL:AY137079;EMBL:BC008678;EMBL:BN000002;EMBL:BT007213;EMBL:CH471217;EMBL:CR407679;EMBL:K02770;EMBL:M15330;EMBL:M15840;EMBL:M54933;EMBL:X02532;EMBL:X04500;EMBL:X56087;RefSeq:NP_000567.1;ProteinModelPortal:P01584;STRING:9606.ENSP00000263341;SWISSPROT_AC_OLD:Q53X59;SWISSPROT_AC_OLD:Q53XX2;SWISSPROT_AC_OLD:Q7M4S7;SWISSPROT_AC_OLD:Q7RU01;SWIS…	135766	Protein	bFGF	Basic fibroblast growth factor;bFGF;FGF-2;FGF2;FGFB;Fibroblast growth factor 2;HBGF-2;Heparin-binding growth factor 2;basic fibroblast growth-factor;basic fibroblast-growth factor;basic fibroblast-growth-factor;basic-fibroblast growth factor;basic-fibroblast-growth-factor;bfgf-isoform;bfgf-type;factor basic fibroblast growth;factor of basic fibroblast growth;factor-basic fibroblast growth;fgf -2;…	SWISSPROT_AC:P09038;SWISSPROT_ID:FGF2_HUMAN;EMBL:AB451321;EMBL:AB451450;EMBL:AC021205;EMBL:AY820133;EMBL:CH471056;EMBL:EF506888;EMBL:J04513;EMBL:M17599;EMBL:M27968;EMBL:S47380;EMBL:S81809;EMBL:X04431;EMBL:X04432;EMBL:X04433;EMBL:Y13468;RefSeq:NP_001997.5;ProteinModelPortal:P09038;STRING:9606.ENSP00000264498;SWISSPROT_AC_OLD:A4LBB8;SWISSPROT_AC_OLD:O00527;SWISSPROT_AC_OLD:P78443;SWISSPROT_AC_OLD:Q…
1281905	Ang II -- ALBU	association	Pubmed 1993:8424122;Pubmed 2014:24691203;Pubmed 2009:18689996;Pubmed 1997:9269694;	Removal of FA from adrenal glomerulosa cells with <b>albumin</b> increases the responses to <b>angiotensin II</b> (AII) and dibutyryl cyclic AMP.[Pubmed 1993:8424122];Angiotensin I evoked vasoconstriction was inhibited by HSA in this vascular tissue (maximal force with HSA: 6.14 ÃÂ± 1.34 mN, without HSA: 13.54 ÃÂ± 2.63 mN), while HSA was without effects on <b>angiotensin II</b> mediated constri…	17470	Protein	Ang II	Ang II;Angiotensin 1-8;Angiotensin II;Angiotensin-2;ang -2;ang 2;ang ii-type;ang type 2;ang type-2;ang- 2;ang- ii;ang-ii;	TMP_SWISSPROT_AC:P01019_Ang II;PARENT_SWISSPROT_AC:P01019;PARENT_SWISSPROT_ID:ANGT_HUMAN;	14021	Protein	ALBU	ALB;ALBU;Serum albumin;albumin;hs a;hs-a;HSA;hsalpha;PRO0883;PRO0903;PRO1341;	SWISSPROT_AC:P02768;SWISSPROT_ID:ALBU_HUMAN;EMBL:A06977;EMBL:AC108157;EMBL:AF116645;EMBL:AF118090;EMBL:AF119840;EMBL:AF119890;EMBL:AF130077;EMBL:AF190168;EMBL:AF542069;EMBL:AH002596;EMBL:AY358313;EMBL:AY544124;EMBL:AY550967;EMBL:AY728024;EMBL:BC014308;EMBL:BC034023;EMBL:BC035969;EMBL:BC036003;EMBL:BC041789;EMBL:CH471057;EMBL:CR749331;EMBL:DQ986150;EMBL:EF649953;EMBL:M12523;EMBL:U22961;EMBL:V00494…
1287085	Insulin -- Ang II	association	Pubmed:27197109;Pubmed 2006:16416272;Pubmed 2001:11408399;Pubmed 2004:15202616;Pubmed 1993:8381931;Pubmed 2002:12076180;Pubmed 2002:12397689;Pubmed 1995:7840166;Pubmed 2000:11115780;Pubmed 2011:22258397;Pubmed 1996:9594141;Pubmed 2009:19601700;Pubmed 1999:10604480;Pubmed 1997:9132645;Pubmed 2003:12691602;Pubmed 2003:12813623;Pubmed 1998:9703338;Pubmed 1998:9797194;	The pathophysiologic mechanisms on renal damage include glomerular hyperfiltration and hypertrophy, hypercellularity and broadening of the mesangial regions, while the lack of sensitivity to <b>insulin</b> increases the effects of <b>angiotensin II</b>, exacerbates proteinuria and induces the production of inflammatory cytokines.[Pubmed:27197109];Locally produced <b>angiotensin II</b> may be impo…	200308	Protein	Insulin	INS;Insulin;an-ins;IDDM;iddm 1;iddm 2;iddm type 1;iddm-1;iddm-2;iddm-type;IDDM1;IDDM2;ILPR;ins-type;insulin--an;insulin-chain;insulin-type;IRDN;mody-x;MODY10;type-insulin;	SWISSPROT_AC:P01308;SWISSPROT_ID:INS_HUMAN;EMBL:AJ009655;EMBL:AY138590;EMBL:AY899304;EMBL:BC005255;EMBL:BT006808;EMBL:CH471158;EMBL:J00265;EMBL:L15440;EMBL:M10039;EMBL:V00565;EMBL:X70508;RefSeq:NP_000198.1;RefSeq:NP_001172026.1;RefSeq:NP_001172027.1;RefSeq:NP_001278826.1;ProteinModelPortal:P01308;STRING:9606.ENSP00000250971;SWISSPROT_AC_OLD:Q5EEX2;SMR:P01308;GeneID:3630;KEGG:hsa:3630;PIR:A93222;e…	17470	Protein	Ang II	Ang II;Angiotensin 1-8;Angiotensin II;Angiotensin-2;ang -2;ang 2;ang ii-type;ang type 2;ang type-2;ang- 2;ang- ii;ang-ii;	TMP_SWISSPROT_AC:P01019_Ang II;PARENT_SWISSPROT_AC:P01019;PARENT_SWISSPROT_ID:ANGT_HUMAN;
1310960	NPY -- Ang II	association	Pubmed 1993:8462624;Pubmed 1996:8973752;	These results indicate that in Bartter's syndrome the vasoconstrictive effect of catecholamines and <b>angiotensin II</b> may be enhanced by concomitant <b>NPY</b> release.[Pubmed 1993:8462624];<b>Angiotensin II</b> correlated positively with <b>NPY</b> in men but not in women (r = 0.27, p = 0.007).[Pubmed 1996:8973752];	280275	Protein	NPY	NPY;Pro-neuropeptide Y;neuropeptide Y;neuropeptide--y;neuropeptide-y;npy--an;npy-type;PYY4;y neuropeptide;	SWISSPROT_AC:P01303;SWISSPROT_ID:NPY_HUMAN;EMBL:AC004485;EMBL:BC029497;EMBL:K01911;EMBL:M14296;EMBL:M14297;EMBL:M14298;EMBL:M15789;RefSeq:NP_000896.1;ProteinModelPortal:P01303;STRING:9606.ENSP00000242152;SMR:P01303;GeneID:4852;KEGG:hsa:4852;PIR:A25198;eggNOG:ENOG410J0KC;eggNOG:ENOG41128I2;UniGene:Hs.1832;GO:GO:0001664;GO:GO:0001878;GO:GO:0004930;GO:GO:0005102;GO:GO:0005184;GO:GO:0005246;GO:GO:000…	17470	Protein	Ang II	Ang II;Angiotensin 1-8;Angiotensin II;Angiotensin-2;ang -2;ang 2;ang ii-type;ang type 2;ang type-2;ang- 2;ang- ii;ang-ii;	TMP_SWISSPROT_AC:P01019_Ang II;PARENT_SWISSPROT_AC:P01019;PARENT_SWISSPROT_ID:ANGT_HUMAN;
1311066	Neuropeptide Y -- Ang II	association	Pubmed 1993:8462624;Pubmed 1996:8973752;	These results indicate that in Bartter's syndrome the vasoconstrictive effect of catecholamines and <b>angiotensin II</b> may be enhanced by concomitant <b>NPY</b> release.[Pubmed 1993:8462624];<b>Angiotensin II</b> correlated positively with <b>NPY</b> in men but not in women (r = 0.27, p = 0.007).[Pubmed 1996:8973752];	280276	Protein	Neuropeptide Y	Neuropeptide tyrosine;Neuropeptide Y;NPY;neuropeptide--y;neuropeptide-tyrosine;neuropeptide-y;npy--an;npy-type;y neuropeptide;	TMP_SWISSPROT_AC:P01303_NPY;PARENT_SWISSPROT_AC:P01303;PARENT_SWISSPROT_ID:NPY_HUMAN;	17470	Protein	Ang II	Ang II;Angiotensin 1-8;Angiotensin II;Angiotensin-2;ang -2;ang 2;ang ii-type;ang type 2;ang type-2;ang- 2;ang- ii;ang-ii;	TMP_SWISSPROT_AC:P01019_Ang II;PARENT_SWISSPROT_AC:P01019;PARENT_SWISSPROT_ID:ANGT_HUMAN;
1325359	Somatostatin -- GFR	association	Pubmed 1993:8501854;	It was previously demonstrated that initial kidney hypertrophy has been seen in diabetic animals and <b>somatostatin</b> infusion suppresses <b>GFR</b> and serum insulin like growth factor (IGF-1) in diabetic patients.[Pubmed 1993:8501854];	453271	Protein	Somatostatin	Growth hormone release-inhibiting factor;SMS;Somatostatin;SST;growth hormone release inhibiting factor;sms-type;SMST;somatostatin-type;sst-subtype;	SWISSPROT_AC:P61278;SWISSPROT_ID:SMS_HUMAN;EMBL:AK312177;EMBL:BC032625;EMBL:CH471052;EMBL:J00306;RefSeq:NP_001039.1;ProteinModelPortal:P61278;STRING:9606.ENSP00000287641;SWISSPROT_AC_OLD:B2R5G3;SWISSPROT_AC_OLD:P01166;SMR:P61278;GeneID:6750;KEGG:hsa:6750;PIR:A43614;eggNOG:ENOG410IXQ5;eggNOG:ENOG4111WUI;UniGene:Hs.12409;GO:GO:0005179;GO:GO:0005576;GO:GO:0005615;GO:GO:0006972;GO:GO:0007166;GO:GO:00…	406948	Protein	GFR	GFR;Guanine nucleotide exchange factor for Rap1;KIAA0277;M-Ras-regulated Rap GEF;MR-GEF;MRGEF;Rap guanine nucleotide exchange factor 5;RAPGEF5;Related to Epac;Repac;RPGF5;	SWISSPROT_AC:Q92565;SWISSPROT_ID:RPGF5_HUMAN;EMBL:BC039203;EMBL:CH236948;EMBL:D87467;RefSeq:NP_036426.3;ProteinModelPortal:Q92565;STRING:9606.ENSP00000343656;SWISSPROT_AC_OLD:A4D140;SWISSPROT_AC_OLD:Q8IXU5;SMR:Q92565;GeneID:9771;KEGG:hsa:9771;eggNOG:ENOG410XPX9;eggNOG:KOG2378;UniGene:Hs.174768;UniGene:Hs.713217;GO:GO:0005088;GO:GO:0005634;GO:GO:0007264;GO:GO:0007399;GO:GO:0017034;GO:GO:0030742;PD…
1348763	IGF-II -- bFGF	association	Pubmed 1994:8137971;Pubmed 1993:8473412;Pubmed 2009:19308090;	Granulosa cell proliferation in basal conditions and after stimulation with <b>IGF-II</b> given alone or in combination with <b>basic fibroblast growth factor</b> (basic FGF).[Pubmed 1994:8137971];The cooperative mitogenic effect of <b>IGF-II</b> with <b>bFGF</b> and EGF and the regulation of its expression by ACTH support the hypothesis that IGF-II may act as a mediator, in concert with bFGF and…	196390	Protein	IGF-II	IGF-II;IGF2;Insulin-like growth factor II;Somatomedin-A;T3M-11-derived growth factor;C11orf43;factor 2 insulin-like growth;GRDF;growth factor 2 insulin-like;insulin growth like factor ii;insulin like growth factor 2;insulin like growth factor ii;insulin like growth factor-2;insulin like-growth factor ii;insulin- like growth factor ii;insulin-like growth factor -2;insulin-like growth factor type 2…	SWISSPROT_AC:P01344;SWISSPROT_ID:IGF2_HUMAN;EMBL:AC132217;EMBL:AF217977;EMBL:AF517226;EMBL:AK126688;EMBL:BC000531;EMBL:BT007013;EMBL:CH471158;EMBL:DQ104203;EMBL:HM481219;EMBL:J03242;EMBL:M17426;EMBL:M17863;EMBL:M22373;EMBL:M29645;EMBL:S77035;EMBL:X00910;EMBL:X03425;EMBL:X03426;EMBL:X03427;EMBL:X03562;EMBL:X06159;EMBL:X06160;EMBL:X06161;EMBL:X07868;RefSeq:NP_000603.1;RefSeq:NP_001007140.2;RefSeq:N…	135766	Protein	bFGF	Basic fibroblast growth factor;bFGF;FGF-2;FGF2;FGFB;Fibroblast growth factor 2;HBGF-2;Heparin-binding growth factor 2;basic fibroblast growth-factor;basic fibroblast-growth factor;basic fibroblast-growth-factor;basic-fibroblast growth factor;basic-fibroblast-growth-factor;bfgf-isoform;bfgf-type;factor basic fibroblast growth;factor of basic fibroblast growth;factor-basic fibroblast growth;fgf -2;…	SWISSPROT_AC:P09038;SWISSPROT_ID:FGF2_HUMAN;EMBL:AB451321;EMBL:AB451450;EMBL:AC021205;EMBL:AY820133;EMBL:CH471056;EMBL:EF506888;EMBL:J04513;EMBL:M17599;EMBL:M27968;EMBL:S47380;EMBL:S81809;EMBL:X04431;EMBL:X04432;EMBL:X04433;EMBL:Y13468;RefSeq:NP_001997.5;ProteinModelPortal:P09038;STRING:9606.ENSP00000264498;SWISSPROT_AC_OLD:A4LBB8;SWISSPROT_AC_OLD:O00527;SWISSPROT_AC_OLD:P78443;SWISSPROT_AC_OLD:Q…
1392539	IL-1 beta -- POMC	association	Pubmed 2006:16934876;Pubmed 1994:7817387;Pubmed 1994:7824084;Pubmed 1994:7978115;Pubmed 1993:8396869;Pubmed 1995:7651754;Pubmed 1995:7771651;Pubmed 1995:8751284;Pubmed 1998:9632526;	Chronic omega-3 or omega-6 polyunsaturated fatty acid (n-3; n-6 respectively) treatment attenuated human <b>interleukin-1beta</b> (hIL-1beta; 5.0 microg/kg)-elicited rise of circulating <b>ACTH</b> levels and attenuated the sickness behavior and locomotor suppression elicited by the cytokine.[Pubmed 2006:16934876];These results suggest that <b>IL-1 beta</b> affects the release of AVP and <b>ACTH<…	197391	Protein	IL-1 beta	Catabolin;IL-1 beta;IL1B;IL1F2;Interleukin-1 beta;1 beta interleukin;1 beta-interleukin;1-beta interleukin;il - 1beta;il -1;il -1b;il -1beta;il 1;il 1 beta;il 1-beta;il 1b;il 1beta;il type i;il- 1;il- 1 beta;il- 1b;il- 1beta;il- i;il--1;il--1 beta;IL-1;il-1 -beta;il-1 b;il-1-b;il-1-type;il-1beta;il-i;il-i beta;il-ibeta;il-type 1;IL1-BETA;interleukin - 1 beta;interleukin -1 b;interleukin -1 beta;i…	SWISSPROT_AC:P01584;SWISSPROT_ID:IL1B_HUMAN;EMBL:AC079753;EMBL:AY137079;EMBL:BC008678;EMBL:BN000002;EMBL:BT007213;EMBL:CH471217;EMBL:CR407679;EMBL:K02770;EMBL:M15330;EMBL:M15840;EMBL:M54933;EMBL:X02532;EMBL:X04500;EMBL:X56087;RefSeq:NP_000567.1;ProteinModelPortal:P01584;STRING:9606.ENSP00000263341;SWISSPROT_AC_OLD:Q53X59;SWISSPROT_AC_OLD:Q53XX2;SWISSPROT_AC_OLD:Q7M4S7;SWISSPROT_AC_OLD:Q7RU01;SWIS…	75856	Protein	POMC	COLI;Corticotropin-lipotropin;POMC;Pro-opiomelanocortin;ACTH;CLIP;clip-type;LPH;MSH;msh-isoform;NPP;npp-type;POC;pro opiomelanocortin;pro- opiomelanocortin;proopiomelanocortin;	SWISSPROT_AC:P01189;SWISSPROT_ID:COLI_HUMAN;EMBL:AC012457;EMBL:BC065832;EMBL:CH471053;EMBL:J00291;EMBL:J00292;EMBL:M25896;EMBL:M38297;EMBL:V01510;RefSeq:NP_000930.1;RefSeq:NP_001030333.1;RefSeq:NP_001306133.1;RefSeq:NP_001306134.1;ProteinModelPortal:P01189;STRING:9606.ENSP00000264708;SWISSPROT_AC_OLD:P78442;SWISSPROT_AC_OLD:Q53T23;SWISSPROT_AC_OLD:Q9UD39;SWISSPROT_AC_OLD:Q9UD40;SMR:P01189;GeneID:…
1417021	Glucagon-like peptide 1 -- GLP-1 receptor	association	Pubmed 1993:8216285;Pubmed 1993:8392011;Pubmed 2012:21194543;Pubmed 2014:24363554;Pubmed 2014:24777909;Pubmed 2014:24855202;Pubmed 2009:19629885;	Glucagon is also a full agonist but is 200-fold less potent than <b>GLP-1</b> (7-36) amide in stimulating the human <b>GLP-1 receptor</b>.[Pubmed 1993:8216285];The human GLP-1 receptor is functionally coupled to increases in intracellular cAMP in these cells: incubation of COS-7 cells expressing the human <b>GLP-1 receptor</b> with <b>GLP-1</b> (7-36) amide gives rise to a 4-fold increase in cycl…	160450	Protein	Glucagon-like peptide 1	GLP-1;Glucagon-like peptide 1;Incretin hormone;hormone of the incretin;	TMP_SWISSPROT_AC:P01275_GLP-1;PARENT_SWISSPROT_AC:P01275;PARENT_SWISSPROT_ID:GLUC_HUMAN;	158985	Protein	GLP-1 receptor	GLP-1 receptor;GLP-1-R;GLP-1R;GLP1R;Glucagon-like peptide 1 receptor;glp- 1 r;glp- 1 receptor;GLP-1;glp-1 r;glp-1 the receptor;glp-1-receptor;glp-i receptor;glp1 receptor;glp1-r;glucagon like peptide 1 receptor;glucagon like peptide-1 receptor;glucagon like-peptide 1 receptor;glucagon like-peptide-1 receptor;glucagon receptor like peptide-1;glucagon- like peptide-1 receptor;glucagon-like peptide …	SWISSPROT_AC:P43220;SWISSPROT_ID:GLP1R_HUMAN;EMBL:AB065685;EMBL:AL035690;EMBL:AY439112;EMBL:BC112126;EMBL:BC113493;EMBL:L23503;EMBL:U01104;EMBL:U01156;EMBL:U01157;EMBL:U10037;EMBL:U66062;RefSeq:NP_002053.3;ProteinModelPortal:P43220;STRING:9606.ENSP00000362353;SWISSPROT_AC_OLD:Q2M229;SWISSPROT_AC_OLD:Q99669;SMR:P43220;GeneID:2740;KEGG:hsa:2740;PIR:I84494;PIR:S71624;eggNOG:ENOG410XRS2;eggNOG:KOG456…
1417054	ZGLP1 -- GLP-1 receptor	association	Pubmed 1993:8216285;Pubmed 1993:8392011;Pubmed 2014:24855202;Pubmed 2009:19629885;	Glucagon is also a full agonist but is 200-fold less potent than <b>GLP-1</b> (7-36) amide in stimulating the human <b>GLP-1 receptor</b>.[Pubmed 1993:8216285];The human GLP-1 receptor is functionally coupled to increases in intracellular cAMP in these cells: incubation of COS-7 cells expressing the human <b>GLP-1 receptor</b> with <b>GLP-1</b> (7-36) amide gives rise to a 4-fold increase in cycl…	573048	Protein	ZGLP1	GATA-like protein 1;GATA-type zinc finger protein 1;GLP-1;GLP1;ZGLP1;gata like protein-1;gata-like protein-1;GATAD3;zinc finger, GATA-like protein 1;	SWISSPROT_AC:P0C6A0;SWISSPROT_ID:ZGLP1_HUMAN;EMBL:AC011511;EMBL:AK096830;EMBL:BC044225;RefSeq:NP_001096637.1;ProteinModelPortal:P0C6A0;STRING:9606.ENSP00000384434;SMR:P0C6A0;GeneID:100125288;KEGG:hsa:100125288;eggNOG:COG5641;eggNOG:KOG1601;UniGene:Hs.709296;GO:GO:0000122;GO:GO:0000977;GO:GO:0001085;GO:GO:0001228;GO:GO:0003682;GO:GO:0005634;GO:GO:0005667;GO:GO:0007275;GO:GO:0007283;GO:GO:0008270;G…	158985	Protein	GLP-1 receptor	GLP-1 receptor;GLP-1-R;GLP-1R;GLP1R;Glucagon-like peptide 1 receptor;glp- 1 r;glp- 1 receptor;GLP-1;glp-1 r;glp-1 the receptor;glp-1-receptor;glp-i receptor;glp1 receptor;glp1-r;glucagon like peptide 1 receptor;glucagon like peptide-1 receptor;glucagon like-peptide 1 receptor;glucagon like-peptide-1 receptor;glucagon receptor like peptide-1;glucagon- like peptide-1 receptor;glucagon-like peptide …	SWISSPROT_AC:P43220;SWISSPROT_ID:GLP1R_HUMAN;EMBL:AB065685;EMBL:AL035690;EMBL:AY439112;EMBL:BC112126;EMBL:BC113493;EMBL:L23503;EMBL:U01104;EMBL:U01156;EMBL:U01157;EMBL:U10037;EMBL:U66062;RefSeq:NP_002053.3;ProteinModelPortal:P43220;STRING:9606.ENSP00000362353;SWISSPROT_AC_OLD:Q2M229;SWISSPROT_AC_OLD:Q99669;SMR:P43220;GeneID:2740;KEGG:hsa:2740;PIR:I84494;PIR:S71624;eggNOG:ENOG410XRS2;eggNOG:KOG456…
1417266	PPY -- Insulin	association	Pubmed 2001:11437074;Pubmed 1993:8077324;Pubmed 1993:8375243;	In the grafted tissue PP and insulin were present at all time points and the ratio of <b>PP</b> to <b>insulin</b> was 59%, 87%, 75%, 56%, 7%, 8%, and 7% at 4 days, 1, 2, 3, 6, 9, and 12 weeks, respectively.[Pubmed 2001:11437074];PP was detected in the untransplanted explants (0.58 pmol/mg) and ICCs (0.06 pmol/ICC) and the <b>PP</b> to <b>insulin</b> ratio was 2.7% and 5.8%, respectively.[Pubmed 2…	298639	Protein	PPY	Obinepitide;PAHO;Pancreatic polypeptide;Pancreatic prohormone;PNP;PP;PPY;pancreatic-polypeptide;pnp-type;polypeptide of pancreatic;ppy-type;	SWISSPROT_AC:P01298;SWISSPROT_ID:PAHO_HUMAN;EMBL:AC007993;EMBL:BC032225;EMBL:BC040033;EMBL:BP385720;EMBL:M11726;EMBL:M15788;EMBL:X00491;RefSeq:NP_002713.1;ProteinModelPortal:P01298;STRING:9606.ENSP00000225992;SMR:P01298;GeneID:5539;KEGG:hsa:5539;PIR:A92498;eggNOG:ENOG410J7V9;eggNOG:ENOG41115N2;UniGene:Hs.558368;UniGene:Hs.744427;GO:GO:0001664;GO:GO:0005102;GO:GO:0005179;GO:GO:0005184;GO:GO:000557…	200308	Protein	Insulin	INS;Insulin;an-ins;IDDM;iddm 1;iddm 2;iddm type 1;iddm-1;iddm-2;iddm-type;IDDM1;IDDM2;ILPR;ins-type;insulin--an;insulin-chain;insulin-type;IRDN;mody-x;MODY10;type-insulin;	SWISSPROT_AC:P01308;SWISSPROT_ID:INS_HUMAN;EMBL:AJ009655;EMBL:AY138590;EMBL:AY899304;EMBL:BC005255;EMBL:BT006808;EMBL:CH471158;EMBL:J00265;EMBL:L15440;EMBL:M10039;EMBL:V00565;EMBL:X70508;RefSeq:NP_000198.1;RefSeq:NP_001172026.1;RefSeq:NP_001172027.1;RefSeq:NP_001278826.1;ProteinModelPortal:P01308;STRING:9606.ENSP00000250971;SWISSPROT_AC_OLD:Q5EEX2;SMR:P01308;GeneID:3630;KEGG:hsa:3630;PIR:A93222;e…
1424762	IL-6 -- CD26	association	Pubmed 1993:7902330;	In the present report, we describe that synthetic inhibitors of and polyclonal and monoclonal antibodies against the membrane ectoenzyme dipeptidyl peptidase IV (DP IV, <b>CD26</b>) inhibit the production of IL-2 and <b>IL-6</b> and, concomitantly, DNA synthesis of pokeweed mitogen-stimulated peripheral blood mononuclear cells (PBMC).[Pubmed 1993:7902330];	197638	Protein	IL-6	B-cell stimulatory factor 2;BSF-2;CDF;CTL differentiation factor;Hybridoma growth factor;IFN-beta-2;IFNB2;IL-6;IL6;Interferon beta-2;Interleukin-6;b cell stimulatory factor 2;b cell stimulatory factor-2;b-cell stimulatory factor-2;bsf- 2;BSF2;HGF;HSF;hsf-type;ifn beta 2;ifn-beta 2;ifn-beta2;il - 6;il -- 6;il -6;il 6;il- 6;il--6;il-6-type;il-vi;il6-type;interferon beta 2;interferon beta2;interfero…	SWISSPROT_AC:P05231;SWISSPROT_ID:IL6_HUMAN;EMBL:AF372214;EMBL:BC015511;EMBL:M14584;EMBL:M18403;EMBL:M29150;EMBL:M54894;EMBL:S56892;EMBL:X04402;EMBL:X04403;EMBL:X04430;EMBL:X04602;EMBL:Y00081;RefSeq:NP_000591.1;RefSeq:XP_011513692.1;ProteinModelPortal:P05231;STRING:9606.ENSP00000258743;SWISSPROT_AC_OLD:Q9UCU2;SWISSPROT_AC_OLD:Q9UCU3;SWISSPROT_AC_OLD:Q9UCU4;SMR:P05231;GeneID:3569;KEGG:hsa:3569;PIR:…	108900	Protein	CD26	ADABP;ADCP-2;ADCP2;Adenosine deaminase complexing protein 2;CD26;CD26 antigen;Dipeptidyl peptidase 4;Dipeptidyl peptidase IV;DPP IV;DPP4;EC 3.4.14.5;T-cell activation antigen CD26;TP103;adenosine deaminase complexing protein-2;antigen cd26;cd 26;cd 26 antigen;dipeptidyl peptidase - 4;dipeptidyl peptidase -4;dipeptidyl peptidase type iv;dipeptidyl peptidase type-4;dipeptidyl peptidase- 4;dipeptidy…	SWISSPROT_AC:P27487;SWISSPROT_ID:DPP4_HUMAN;EMBL:AB451339;EMBL:AB451488;EMBL:AC008063;EMBL:BC013329;EMBL:BC065265;EMBL:CH471058;EMBL:M74777;EMBL:M80536;EMBL:S79876;EMBL:U13710;EMBL:U13711;EMBL:U13712;EMBL:U13713;EMBL:U13714;EMBL:U13715;EMBL:U13716;EMBL:U13717;EMBL:U13718;EMBL:U13719;EMBL:U13720;EMBL:U13721;EMBL:U13722;EMBL:U13723;EMBL:U13724;EMBL:U13725;EMBL:U13726;EMBL:U13727;EMBL:U13728;EMBL:U1…
1434087	TNF -- ADM	association	Pubmed 1993:8365285;Pubmed 1996:8899800;Pubmed 2009:19383626;Pubmed 1999:10390390;	The presence of HC in the culture medium reduced in vitro IL1 beta and <b>TNF alpha</b> release from stimulated <b>AM</b> of the three groups.[Pubmed 1993:8365285];In this study, we examined the relationship between <b>ADM</b> and exogenous <b>TNF</b> sensitivity and en-TNF expression and MnSOD activity in four pancreatic carcinoma lines.[Pubmed 1996:8899800];Further study showed that IL-10 reduc…	492131	Protein	TNF	Cachectin;TNF;TNF-a;TNF-alpha;TNFA;TNFSF2;Tumor necrosis factor;Tumor necrosis factor ligand superfamily member 2;chain-tnf;DIF;dif-type;factor - tumor necrosis;factor of the tumor necrosis;factor of the tumor-necrosis;factor of tumor necrosis;factor tumor necrosis;factor-tumor necrosis;necrosis factor-tumor;necrosis tumor factor;tnf - a;tnf - alpha;tnf -a;tnf -alpha;tnf a;tnf alpha;tnf- a;tnf- a…	SWISSPROT_AC:P01375;SWISSPROT_ID:TNFA_HUMAN;EMBL:AB088112;EMBL:AF043342;EMBL:AF098751;EMBL:AF129756;EMBL:AY066019;EMBL:AY214167;EMBL:BA000025;EMBL:BC028148;EMBL:M10988;EMBL:M16441;EMBL:M26331;EMBL:X01394;EMBL:X02910;EMBL:Y14768;EMBL:Z15026;RefSeq:NP_000585.2;ProteinModelPortal:P01375;STRING:9606.ENSP00000398698;SWISSPROT_AC_OLD:O43647;SWISSPROT_AC_OLD:Q9P1Q2;SWISSPROT_AC_OLD:Q9UIV3;SMR:P01375;Gen…	11330	Protein	ADM	ADM;ADML;AM;adrenomedullin;am-an;am-type;PAMP;pamp-type;	SWISSPROT_AC:P35318;SWISSPROT_ID:ADML_HUMAN;EMBL:AK312893;EMBL:BC015961;EMBL:BT006902;EMBL:CH471064;EMBL:CR541995;EMBL:D14874;EMBL:D43639;EMBL:DQ143945;EMBL:S73906;RefSeq:NP_001115.1;ProteinModelPortal:P35318;STRING:9606.ENSP00000278175;SWISSPROT_AC_OLD:B2R793;SWISSPROT_AC_OLD:D3DQV3;SWISSPROT_AC_OLD:Q6FGW2;SMR:P35318;GeneID:133;KEGG:hsa:133;PIR:JC2351;eggNOG:ENOG410IK4C;eggNOG:ENOG41120TV;UniGen…
1434119	TNF -- Adrenomedullin	association	Pubmed 1993:8365285;Pubmed 2009:19383626;Pubmed 1999:10390390;	The presence of HC in the culture medium reduced in vitro IL1 beta and <b>TNF alpha</b> release from stimulated <b>AM</b> of the three groups.[Pubmed 1993:8365285];Further study showed that IL-10 reduced TNF release in response to MTb in <b>AM</b> through a reduction in <b>TNF</b> mRNA levels, and exogenous TNF could partially reverse IL-10-associated effects on AM apoptosis.[Pubmed 2009:19383626…	492131	Protein	TNF	Cachectin;TNF;TNF-a;TNF-alpha;TNFA;TNFSF2;Tumor necrosis factor;Tumor necrosis factor ligand superfamily member 2;chain-tnf;DIF;dif-type;factor - tumor necrosis;factor of the tumor necrosis;factor of the tumor-necrosis;factor of tumor necrosis;factor tumor necrosis;factor-tumor necrosis;necrosis factor-tumor;necrosis tumor factor;tnf - a;tnf - alpha;tnf -a;tnf -alpha;tnf a;tnf alpha;tnf- a;tnf- a…	SWISSPROT_AC:P01375;SWISSPROT_ID:TNFA_HUMAN;EMBL:AB088112;EMBL:AF043342;EMBL:AF098751;EMBL:AF129756;EMBL:AY066019;EMBL:AY214167;EMBL:BA000025;EMBL:BC028148;EMBL:M10988;EMBL:M16441;EMBL:M26331;EMBL:X01394;EMBL:X02910;EMBL:Y14768;EMBL:Z15026;RefSeq:NP_000585.2;ProteinModelPortal:P01375;STRING:9606.ENSP00000398698;SWISSPROT_AC_OLD:O43647;SWISSPROT_AC_OLD:Q9P1Q2;SWISSPROT_AC_OLD:Q9UIV3;SMR:P01375;Gen…	11331	Protein	Adrenomedullin	Adrenomedullin;AM;am-an;am-type;	TMP_SWISSPROT_AC:P35318_AM;PARENT_SWISSPROT_AC:P35318;PARENT_SWISSPROT_ID:ADML_HUMAN;
1547135	Prolactin -- NPY	association	Pubmed 1994:8185808;Pubmed 2002:12000540;Pubmed 1996:8923503;	We have studied the effect of LHRH and <b>neuropeptide Y</b> (NPY) on <b>prolactin</b> (PRL) mRNA levels in pituitary reaggregate cell cultures from 14-day-old female rats, by means of in situ hybridization and Northern blot analysis.[Pubmed 1994:8185808];To test the possibility that the effects of <b>NPY</b> infusion are mediated through changes in circulating <b>prolactin</b> and progesterone, …	328109	Protein	Prolactin	PRL;Prolactin;gha-1;GHA1;prl-type;prolactin--an;prolactin-type;	SWISSPROT_AC:P01236;SWISSPROT_ID:PRL_HUMAN;EMBL:BC015850;EMBL:D00411;EMBL:M29386;EMBL:U75583;EMBL:V00566;EMBL:X00540;EMBL:X00541;EMBL:X00543;EMBL:X00544;EMBL:X54393;RefSeq:NP_000939.1;RefSeq:NP_001157030.1;ProteinModelPortal:P01236;STRING:9606.ENSP00000302150;SWISSPROT_AC_OLD:Q15199;SWISSPROT_AC_OLD:Q92996;SMR:P01236;GeneID:5617;KEGG:hsa:5617;PIR:A61402;PIR:A90998;eggNOG:ENOG410II74;eggNOG:ENOG41…	280275	Protein	NPY	NPY;Pro-neuropeptide Y;neuropeptide Y;neuropeptide--y;neuropeptide-y;npy--an;npy-type;PYY4;y neuropeptide;	SWISSPROT_AC:P01303;SWISSPROT_ID:NPY_HUMAN;EMBL:AC004485;EMBL:BC029497;EMBL:K01911;EMBL:M14296;EMBL:M14297;EMBL:M14298;EMBL:M15789;RefSeq:NP_000896.1;ProteinModelPortal:P01303;STRING:9606.ENSP00000242152;SMR:P01303;GeneID:4852;KEGG:hsa:4852;PIR:A25198;eggNOG:ENOG410J0KC;eggNOG:ENOG41128I2;UniGene:Hs.1832;GO:GO:0001664;GO:GO:0001878;GO:GO:0004930;GO:GO:0005102;GO:GO:0005184;GO:GO:0005246;GO:GO:000…
1547181	Prolactin -- Neuropeptide Y	association	Pubmed 1994:8185808;Pubmed 2002:12000540;Pubmed 1996:8923503;	We have studied the effect of LHRH and <b>neuropeptide Y</b> (NPY) on <b>prolactin</b> (PRL) mRNA levels in pituitary reaggregate cell cultures from 14-day-old female rats, by means of in situ hybridization and Northern blot analysis.[Pubmed 1994:8185808];To test the possibility that the effects of <b>NPY</b> infusion are mediated through changes in circulating <b>prolactin</b> and progesterone, …	328109	Protein	Prolactin	PRL;Prolactin;gha-1;GHA1;prl-type;prolactin--an;prolactin-type;	SWISSPROT_AC:P01236;SWISSPROT_ID:PRL_HUMAN;EMBL:BC015850;EMBL:D00411;EMBL:M29386;EMBL:U75583;EMBL:V00566;EMBL:X00540;EMBL:X00541;EMBL:X00543;EMBL:X00544;EMBL:X54393;RefSeq:NP_000939.1;RefSeq:NP_001157030.1;ProteinModelPortal:P01236;STRING:9606.ENSP00000302150;SWISSPROT_AC_OLD:Q15199;SWISSPROT_AC_OLD:Q92996;SMR:P01236;GeneID:5617;KEGG:hsa:5617;PIR:A61402;PIR:A90998;eggNOG:ENOG410II74;eggNOG:ENOG41…	280276	Protein	Neuropeptide Y	Neuropeptide tyrosine;Neuropeptide Y;NPY;neuropeptide--y;neuropeptide-tyrosine;neuropeptide-y;npy--an;npy-type;y neuropeptide;	TMP_SWISSPROT_AC:P01303_NPY;PARENT_SWISSPROT_AC:P01303;PARENT_SWISSPROT_ID:NPY_HUMAN;
1575668	Insulin -- IGFBP-3	association	Pubmed:10392359;Pubmed:8910817;Pubmed 2001:11551849;Pubmed 2001:11572798;Pubmed 2004:15024317;Pubmed 1994:7511202;Pubmed 1994:7512496;Pubmed 1994:7521354;Pubmed 2007:17208213;Pubmed 2007:17372257;Pubmed 2014:24725803;Pubmed 2009:19470629;Pubmed 1999:10442573;Pubmed 1999:11081190;Pubmed 1997:9258266;Pubmed 1998:9661636;	We concluded that normal growth in obese children might be maintained through normal IGF-I and increased <b>IGFBP-3</b> levels, which are stimulated by increased <b>insulin</b> levels or nutritional factors or by increased responsiveness to GH.[Pubmed:10392359];The moderate correlation between <b>insulin</b> dose and <b>IGFBP-3</b> levels (r = 0.5, p < 0.01) may suggest insulin to be a contributi…	200308	Protein	Insulin	INS;Insulin;an-ins;IDDM;iddm 1;iddm 2;iddm type 1;iddm-1;iddm-2;iddm-type;IDDM1;IDDM2;ILPR;ins-type;insulin--an;insulin-chain;insulin-type;IRDN;mody-x;MODY10;type-insulin;	SWISSPROT_AC:P01308;SWISSPROT_ID:INS_HUMAN;EMBL:AJ009655;EMBL:AY138590;EMBL:AY899304;EMBL:BC005255;EMBL:BT006808;EMBL:CH471158;EMBL:J00265;EMBL:L15440;EMBL:M10039;EMBL:V00565;EMBL:X70508;RefSeq:NP_000198.1;RefSeq:NP_001172026.1;RefSeq:NP_001172027.1;RefSeq:NP_001278826.1;ProteinModelPortal:P01308;STRING:9606.ENSP00000250971;SWISSPROT_AC_OLD:Q5EEX2;SMR:P01308;GeneID:3630;KEGG:hsa:3630;PIR:A93222;e…	192552	Protein	IGFBP-3	IBP-3;IBP3;IGF-binding protein 3;IGFBP-3;IGFBP3;Insulin-like growth factor-binding protein 3;binding protein 3-igf;binding protein-3-igf;bp -53;BP-53;igf binding protein -3;igf binding protein 3;igf binding protein iii;igf binding protein-3;igf binding-protein 3;igf binding-protein-3;igf- binding protein 3;igf-binding protein -3;igf-binding protein-3;igf-binding protein3;igf-binding-protein-3;igf…	SWISSPROT_AC:P17936;SWISSPROT_ID:IBP3_HUMAN;EMBL:AC091524;EMBL:BC000013;EMBL:BC018962;EMBL:BC064987;EMBL:CH236958;EMBL:CH471128;EMBL:DQ301819;EMBL:M31159;EMBL:M35878;EMBL:X64875;RefSeq:NP_000589.2;RefSeq:NP_001013416.1;RefSeq:XP_016867641.1;ProteinModelPortal:P17936;STRING:9606.ENSP00000370473;SWISSPROT_AC_OLD:A4D2F5;SWISSPROT_AC_OLD:D3DVM0;SWISSPROT_AC_OLD:Q2V509;SWISSPROT_AC_OLD:Q6P1M6;SWISSPRO…
1582773	POMC -- Ang II	association	Pubmed 1994:8163681;Pubmed 2000:11108277;	The effects of <b>ACTH</b> together with <b>A-II</b> on ACTH receptor mRNA were greater than those induced by each hormone alone.[Pubmed 1994:8163681];However, E2 also reduced the plasma <b>ACTH</b> response to <b>Ang II</b> (P < 0.05; OVX, 220 +/- 29 pg/ml; OVX+E2, 160 +/- 20 pg/ml), suggesting that reduced pituitary ACTH responsiveness to Ang II contributes to the effect of E2 on Ang II-induced…	75856	Protein	POMC	COLI;Corticotropin-lipotropin;POMC;Pro-opiomelanocortin;ACTH;CLIP;clip-type;LPH;MSH;msh-isoform;NPP;npp-type;POC;pro opiomelanocortin;pro- opiomelanocortin;proopiomelanocortin;	SWISSPROT_AC:P01189;SWISSPROT_ID:COLI_HUMAN;EMBL:AC012457;EMBL:BC065832;EMBL:CH471053;EMBL:J00291;EMBL:J00292;EMBL:M25896;EMBL:M38297;EMBL:V01510;RefSeq:NP_000930.1;RefSeq:NP_001030333.1;RefSeq:NP_001306133.1;RefSeq:NP_001306134.1;ProteinModelPortal:P01189;STRING:9606.ENSP00000264708;SWISSPROT_AC_OLD:P78442;SWISSPROT_AC_OLD:Q53T23;SWISSPROT_AC_OLD:Q9UD39;SWISSPROT_AC_OLD:Q9UD40;SMR:P01189;GeneID:…	17470	Protein	Ang II	Ang II;Angiotensin 1-8;Angiotensin II;Angiotensin-2;ang -2;ang 2;ang ii-type;ang type 2;ang type-2;ang- 2;ang- ii;ang-ii;	TMP_SWISSPROT_AC:P01019_Ang II;PARENT_SWISSPROT_AC:P01019;PARENT_SWISSPROT_ID:ANGT_HUMAN;
1606332	Insulin -- ADM	association	Pubmed:15133754;Pubmed 2013:23466514;Pubmed 1994:8060573;Pubmed 2002:12088922;Pubmed 2012:21791966;Pubmed 2012:22788779;Pubmed 2007:17327422;Pubmed 2000:15016224;Pubmed 2014:24936257;Pubmed 1996:8795072;Pubmed 2010:20813085;Pubmed 2005:15789277;Pubmed 2005:16229248;	Each possessed a suppressive effect on basal HGP and improved postprandial glycemia, but only glipizide GITS <b>AM</b> was effective without causing a persistent elevation in <b>insulin</b>.[Pubmed:15133754];The ITTs were started 08:00 <b>am</b> after an overnight fast with a bolus i.v. <b>insulin</b> dose of 0.15 IU/kg body weight (Actrapid).[Pubmed 2013:23466514];Hyperinsulinemic euglycemic cla…	200308	Protein	Insulin	INS;Insulin;an-ins;IDDM;iddm 1;iddm 2;iddm type 1;iddm-1;iddm-2;iddm-type;IDDM1;IDDM2;ILPR;ins-type;insulin--an;insulin-chain;insulin-type;IRDN;mody-x;MODY10;type-insulin;	SWISSPROT_AC:P01308;SWISSPROT_ID:INS_HUMAN;EMBL:AJ009655;EMBL:AY138590;EMBL:AY899304;EMBL:BC005255;EMBL:BT006808;EMBL:CH471158;EMBL:J00265;EMBL:L15440;EMBL:M10039;EMBL:V00565;EMBL:X70508;RefSeq:NP_000198.1;RefSeq:NP_001172026.1;RefSeq:NP_001172027.1;RefSeq:NP_001278826.1;ProteinModelPortal:P01308;STRING:9606.ENSP00000250971;SWISSPROT_AC_OLD:Q5EEX2;SMR:P01308;GeneID:3630;KEGG:hsa:3630;PIR:A93222;e…	11330	Protein	ADM	ADM;ADML;AM;adrenomedullin;am-an;am-type;PAMP;pamp-type;	SWISSPROT_AC:P35318;SWISSPROT_ID:ADML_HUMAN;EMBL:AK312893;EMBL:BC015961;EMBL:BT006902;EMBL:CH471064;EMBL:CR541995;EMBL:D14874;EMBL:D43639;EMBL:DQ143945;EMBL:S73906;RefSeq:NP_001115.1;ProteinModelPortal:P35318;STRING:9606.ENSP00000278175;SWISSPROT_AC_OLD:B2R793;SWISSPROT_AC_OLD:D3DQV3;SWISSPROT_AC_OLD:Q6FGW2;SMR:P35318;GeneID:133;KEGG:hsa:133;PIR:JC2351;eggNOG:ENOG410IK4C;eggNOG:ENOG41120TV;UniGen…
1606380	Insulin -- Adrenomedullin	association	Pubmed:15133754;Pubmed 2013:23466514;Pubmed 1994:8060573;Pubmed 2002:12088922;Pubmed 2012:21791966;Pubmed 2012:22788779;Pubmed 2007:17327422;Pubmed 2000:15016224;Pubmed 2014:24936257;Pubmed 1996:8795072;Pubmed 2010:20813085;Pubmed 2005:15789277;Pubmed 2005:16229248;	Each possessed a suppressive effect on basal HGP and improved postprandial glycemia, but only glipizide GITS <b>AM</b> was effective without causing a persistent elevation in <b>insulin</b>.[Pubmed:15133754];The ITTs were started 08:00 <b>am</b> after an overnight fast with a bolus i.v. <b>insulin</b> dose of 0.15 IU/kg body weight (Actrapid).[Pubmed 2013:23466514];Hyperinsulinemic euglycemic cla…	200308	Protein	Insulin	INS;Insulin;an-ins;IDDM;iddm 1;iddm 2;iddm type 1;iddm-1;iddm-2;iddm-type;IDDM1;IDDM2;ILPR;ins-type;insulin--an;insulin-chain;insulin-type;IRDN;mody-x;MODY10;type-insulin;	SWISSPROT_AC:P01308;SWISSPROT_ID:INS_HUMAN;EMBL:AJ009655;EMBL:AY138590;EMBL:AY899304;EMBL:BC005255;EMBL:BT006808;EMBL:CH471158;EMBL:J00265;EMBL:L15440;EMBL:M10039;EMBL:V00565;EMBL:X70508;RefSeq:NP_000198.1;RefSeq:NP_001172026.1;RefSeq:NP_001172027.1;RefSeq:NP_001278826.1;ProteinModelPortal:P01308;STRING:9606.ENSP00000250971;SWISSPROT_AC_OLD:Q5EEX2;SMR:P01308;GeneID:3630;KEGG:hsa:3630;PIR:A93222;e…	11331	Protein	Adrenomedullin	Adrenomedullin;AM;am-an;am-type;	TMP_SWISSPROT_AC:P35318_AM;PARENT_SWISSPROT_AC:P35318;PARENT_SWISSPROT_ID:ADML_HUMAN;
1673734	Somatostatin -- Amylin	association	Pubmed:9834355;Pubmed 1994:8076756;Pubmed 2012:22670668;Pubmed 1998:9612249;	The present study was designed to determine the relative influence of intraislet <b>somatostatin</b> on the regulation of <b>islet amyloid polypeptide</b> (IAPP) and insulin secretion, and to determine the effect of specific somatostatin receptor (SSTR) agonists on beta cell secretion during immunoneutralization of endogenous somatostatin in the isolated perfused human pancreas.[Pubmed:9834355];T…	453271	Protein	Somatostatin	Growth hormone release-inhibiting factor;SMS;Somatostatin;SST;growth hormone release inhibiting factor;sms-type;SMST;somatostatin-type;sst-subtype;	SWISSPROT_AC:P61278;SWISSPROT_ID:SMS_HUMAN;EMBL:AK312177;EMBL:BC032625;EMBL:CH471052;EMBL:J00306;RefSeq:NP_001039.1;ProteinModelPortal:P61278;STRING:9606.ENSP00000287641;SWISSPROT_AC_OLD:B2R5G3;SWISSPROT_AC_OLD:P01166;SMR:P61278;GeneID:6750;KEGG:hsa:6750;PIR:A43614;eggNOG:ENOG410IXQ5;eggNOG:ENOG4111WUI;UniGene:Hs.12409;GO:GO:0005179;GO:GO:0005576;GO:GO:0005615;GO:GO:0006972;GO:GO:0007166;GO:GO:00…	192424	Protein	Amylin	Amylin;DAP;Diabetes-associated peptide;IAPP;Insulinoma amyloid peptide;Islet amyloid polypeptide;dap-type;IAP;iap-type;islet-amyloid polypeptide;polypeptide islet amyloid;	SWISSPROT_AC:P10997;SWISSPROT_ID:IAPP_HUMAN;EMBL:CH471094;EMBL:DQ516082;EMBL:J04422;EMBL:M21785;EMBL:M26650;EMBL:M27503;EMBL:X13859;EMBL:X14902;EMBL:X14903;EMBL:X14904;EMBL:X14905;EMBL:X52818;EMBL:X52819;EMBL:X55634;EMBL:X56030;EMBL:X68830;RefSeq:NP_000406.1;RefSeq:NP_001316130.1;ProteinModelPortal:P10997;STRING:9606.ENSP00000240652;SWISSPROT_AC_OLD:Q0ZD87;SWISSPROT_AC_OLD:Q14598;SMR:P10997;GeneI…
1731453	NPY -- FOS	association	Pubmed 1994:7988469;Pubmed 2012:22540857;	Growth hormone induces expression of the <b>c-fos</b> gene on hypothalamic <b>neuropeptide-Y</b> and somatostatin neurons in hypophysectomized rats.[Pubmed 1994:7988469];The data of this pilot study indicate that prolonged high fat diet might: 1) represent itself a light/moderate stimulus for activation of TH neurons in the NTS and A1/C1 cell group as well as NPY neurons in the A1/C1 cell group a…	280275	Protein	NPY	NPY;Pro-neuropeptide Y;neuropeptide Y;neuropeptide--y;neuropeptide-y;npy--an;npy-type;PYY4;y neuropeptide;	SWISSPROT_AC:P01303;SWISSPROT_ID:NPY_HUMAN;EMBL:AC004485;EMBL:BC029497;EMBL:K01911;EMBL:M14296;EMBL:M14297;EMBL:M14298;EMBL:M15789;RefSeq:NP_000896.1;ProteinModelPortal:P01303;STRING:9606.ENSP00000242152;SMR:P01303;GeneID:4852;KEGG:hsa:4852;PIR:A25198;eggNOG:ENOG410J0KC;eggNOG:ENOG41128I2;UniGene:Hs.1832;GO:GO:0001664;GO:GO:0001878;GO:GO:0004930;GO:GO:0005102;GO:GO:0005184;GO:GO:0005246;GO:GO:000…	141141	Protein	FOS	Cellular oncogene fos;FOS;G0/G1 switch regulatory protein 7;G0S7;Proto-oncogene c-Fos;ap 1;ap i;ap type-1;ap- 1;ap- i;AP-1;ap-i;c fos proto-oncogene;C-FOS;c-fos proto-oncogene;chain-fos;fos cellular oncogene;Fos proto-oncogene, AP-1 transcription factor subunit;p55;proto - oncogene c - fos;proto-oncogene c- fos;	SWISSPROT_AC:P01100;SWISSPROT_ID:FOS_HUMAN;EMBL:AF111167;EMBL:AK097379;EMBL:AK290907;EMBL:AK298659;EMBL:AY212879;EMBL:BC004490;EMBL:CH471061;EMBL:K00650;EMBL:S65138;EMBL:V01512;RefSeq:NP_005243.1;ProteinModelPortal:P01100;STRING:9606.ENSP00000306245;SWISSPROT_AC_OLD:A8K4E2;SWISSPROT_AC_OLD:B4DQ65;SWISSPROT_AC_OLD:P18849;SMR:P01100;GeneID:2353;KEGG:hsa:2353;PIR:A01342;PIR:E34223;eggNOG:ENOG4111CH5…
1731491	Neuropeptide Y -- FOS	association	Pubmed 1994:7988469;Pubmed 2012:22540857;	Growth hormone induces expression of the <b>c-fos</b> gene on hypothalamic <b>neuropeptide-Y</b> and somatostatin neurons in hypophysectomized rats.[Pubmed 1994:7988469];The data of this pilot study indicate that prolonged high fat diet might: 1) represent itself a light/moderate stimulus for activation of TH neurons in the NTS and A1/C1 cell group as well as NPY neurons in the A1/C1 cell group a…	280276	Protein	Neuropeptide Y	Neuropeptide tyrosine;Neuropeptide Y;NPY;neuropeptide--y;neuropeptide-tyrosine;neuropeptide-y;npy--an;npy-type;y neuropeptide;	TMP_SWISSPROT_AC:P01303_NPY;PARENT_SWISSPROT_AC:P01303;PARENT_SWISSPROT_ID:NPY_HUMAN;	141141	Protein	FOS	Cellular oncogene fos;FOS;G0/G1 switch regulatory protein 7;G0S7;Proto-oncogene c-Fos;ap 1;ap i;ap type-1;ap- 1;ap- i;AP-1;ap-i;c fos proto-oncogene;C-FOS;c-fos proto-oncogene;chain-fos;fos cellular oncogene;Fos proto-oncogene, AP-1 transcription factor subunit;p55;proto - oncogene c - fos;proto-oncogene c- fos;	SWISSPROT_AC:P01100;SWISSPROT_ID:FOS_HUMAN;EMBL:AF111167;EMBL:AK097379;EMBL:AK290907;EMBL:AK298659;EMBL:AY212879;EMBL:BC004490;EMBL:CH471061;EMBL:K00650;EMBL:S65138;EMBL:V01512;RefSeq:NP_005243.1;ProteinModelPortal:P01100;STRING:9606.ENSP00000306245;SWISSPROT_AC_OLD:A8K4E2;SWISSPROT_AC_OLD:B4DQ65;SWISSPROT_AC_OLD:P18849;SMR:P01100;GeneID:2353;KEGG:hsa:2353;PIR:A01342;PIR:E34223;eggNOG:ENOG4111CH5…
1741065	TNF -- Prolactin	association	Pubmed 2006:16254029;Pubmed 1994:7714166;Pubmed 2002:12193577;	Disruption of NF-kappaB signaling by expression of dominant-negative variants of IkappaB kinases or truncated IkappaBalpha abolished <b>TNF-alpha</b> activation of the <b>prolactin</b> promoter, suggesting that this effect was mediated by NF-kappaB.[Pubmed 2006:16254029];Similar regulation of the endogenous rat <b>prolactin</b> gene by <b>TNF-alpha</b> in GH3 cells was confirmed using real-time P…	492131	Protein	TNF	Cachectin;TNF;TNF-a;TNF-alpha;TNFA;TNFSF2;Tumor necrosis factor;Tumor necrosis factor ligand superfamily member 2;chain-tnf;DIF;dif-type;factor - tumor necrosis;factor of the tumor necrosis;factor of the tumor-necrosis;factor of tumor necrosis;factor tumor necrosis;factor-tumor necrosis;necrosis factor-tumor;necrosis tumor factor;tnf - a;tnf - alpha;tnf -a;tnf -alpha;tnf a;tnf alpha;tnf- a;tnf- a…	SWISSPROT_AC:P01375;SWISSPROT_ID:TNFA_HUMAN;EMBL:AB088112;EMBL:AF043342;EMBL:AF098751;EMBL:AF129756;EMBL:AY066019;EMBL:AY214167;EMBL:BA000025;EMBL:BC028148;EMBL:M10988;EMBL:M16441;EMBL:M26331;EMBL:X01394;EMBL:X02910;EMBL:Y14768;EMBL:Z15026;RefSeq:NP_000585.2;ProteinModelPortal:P01375;STRING:9606.ENSP00000398698;SWISSPROT_AC_OLD:O43647;SWISSPROT_AC_OLD:Q9P1Q2;SWISSPROT_AC_OLD:Q9UIV3;SMR:P01375;Gen…	328109	Protein	Prolactin	PRL;Prolactin;gha-1;GHA1;prl-type;prolactin--an;prolactin-type;	SWISSPROT_AC:P01236;SWISSPROT_ID:PRL_HUMAN;EMBL:BC015850;EMBL:D00411;EMBL:M29386;EMBL:U75583;EMBL:V00566;EMBL:X00540;EMBL:X00541;EMBL:X00543;EMBL:X00544;EMBL:X54393;RefSeq:NP_000939.1;RefSeq:NP_001157030.1;ProteinModelPortal:P01236;STRING:9606.ENSP00000302150;SWISSPROT_AC_OLD:Q15199;SWISSPROT_AC_OLD:Q92996;SMR:P01236;GeneID:5617;KEGG:hsa:5617;PIR:A61402;PIR:A90998;eggNOG:ENOG410II74;eggNOG:ENOG41…
1743288	IL-6 -- GCG	association	Pubmed 1994:7628063;Pubmed 1997:9398733;	<b>IL-6</b> produced a transient increase in plasma <b>glucagon</b> that was mirrored by elevated plasma glucose and a depletion of hepatic glycogen.[Pubmed 1994:7628063];In contrast, <b>IL-6</b> caused significant increases in plasma <b>glucagon</b> levels, which peaked between 120 and 150 min after the IL-6 injection.[Pubmed 1997:9398733];	197638	Protein	IL-6	B-cell stimulatory factor 2;BSF-2;CDF;CTL differentiation factor;Hybridoma growth factor;IFN-beta-2;IFNB2;IL-6;IL6;Interferon beta-2;Interleukin-6;b cell stimulatory factor 2;b cell stimulatory factor-2;b-cell stimulatory factor-2;bsf- 2;BSF2;HGF;HSF;hsf-type;ifn beta 2;ifn-beta 2;ifn-beta2;il - 6;il -- 6;il -6;il 6;il- 6;il--6;il-6-type;il-vi;il6-type;interferon beta 2;interferon beta2;interfero…	SWISSPROT_AC:P05231;SWISSPROT_ID:IL6_HUMAN;EMBL:AF372214;EMBL:BC015511;EMBL:M14584;EMBL:M18403;EMBL:M29150;EMBL:M54894;EMBL:S56892;EMBL:X04402;EMBL:X04403;EMBL:X04430;EMBL:X04602;EMBL:Y00081;RefSeq:NP_000591.1;RefSeq:XP_011513692.1;ProteinModelPortal:P05231;STRING:9606.ENSP00000258743;SWISSPROT_AC_OLD:Q9UCU2;SWISSPROT_AC_OLD:Q9UCU3;SWISSPROT_AC_OLD:Q9UCU4;SMR:P05231;GeneID:3569;KEGG:hsa:3569;PIR:…	160443	Protein	GCG	GCG;GLUC;Glucagon;GLP1;GLP2;GRPP;	SWISSPROT_AC:P01275;SWISSPROT_ID:GLUC_HUMAN;EMBL:AC007750;EMBL:BC005278;EMBL:BT006813;EMBL:J04040;EMBL:V01515;EMBL:X03991;RefSeq:NP_002045.1;ProteinModelPortal:P01275;STRING:9606.ENSP00000387662;SWISSPROT_AC_OLD:A6NN65;SWISSPROT_AC_OLD:Q53TP6;SMR:P01275;GeneID:2641;KEGG:hsa:2641;PIR:A24377;eggNOG:ENOG410IKZ8;eggNOG:ENOG4111VKC;UniGene:Hs.516494;UniGene:Hs.741174;GO:GO:0005102;GO:GO:0005179;GO:GO:…
1743340	IL-6 -- Glucagon	association	Pubmed 1994:7628063;Pubmed 1997:9398733;	<b>IL-6</b> produced a transient increase in plasma <b>glucagon</b> that was mirrored by elevated plasma glucose and a depletion of hepatic glycogen.[Pubmed 1994:7628063];In contrast, <b>IL-6</b> caused significant increases in plasma <b>glucagon</b> levels, which peaked between 120 and 150 min after the IL-6 injection.[Pubmed 1997:9398733];	197638	Protein	IL-6	B-cell stimulatory factor 2;BSF-2;CDF;CTL differentiation factor;Hybridoma growth factor;IFN-beta-2;IFNB2;IL-6;IL6;Interferon beta-2;Interleukin-6;b cell stimulatory factor 2;b cell stimulatory factor-2;b-cell stimulatory factor-2;bsf- 2;BSF2;HGF;HSF;hsf-type;ifn beta 2;ifn-beta 2;ifn-beta2;il - 6;il -- 6;il -6;il 6;il- 6;il--6;il-6-type;il-vi;il6-type;interferon beta 2;interferon beta2;interfero…	SWISSPROT_AC:P05231;SWISSPROT_ID:IL6_HUMAN;EMBL:AF372214;EMBL:BC015511;EMBL:M14584;EMBL:M18403;EMBL:M29150;EMBL:M54894;EMBL:S56892;EMBL:X04402;EMBL:X04403;EMBL:X04430;EMBL:X04602;EMBL:Y00081;RefSeq:NP_000591.1;RefSeq:XP_011513692.1;ProteinModelPortal:P05231;STRING:9606.ENSP00000258743;SWISSPROT_AC_OLD:Q9UCU2;SWISSPROT_AC_OLD:Q9UCU3;SWISSPROT_AC_OLD:Q9UCU4;SMR:P05231;GeneID:3569;KEGG:hsa:3569;PIR:…	160448	Protein	Glucagon	Glucagon;	TMP_SWISSPROT_AC:P01275_Glucagon;PARENT_SWISSPROT_AC:P01275;PARENT_SWISSPROT_ID:GLUC_HUMAN;
1759444	IGF-I -- ALBU	association	Pubmed:23619263;Pubmed 2012:22411267;Pubmed 1995:8534712;Pubmed 2007:18080921;Pubmed 2011:21791560;Pubmed 1996:8767634;Pubmed 2003:12488244;Pubmed 1998:9713564;Pubmed 2005:16024131;Pubmed 2005:16088202;	<b>IGF-I</b> levels were positively correlated with IGFBP-3 and <b>albumin</b>, and negatively correlated with Child-Pugh, MELD, creatinine, INR and aPTT ratio.[Pubmed:23619263];<b>Insulin-like growth factor I</b> levels correlated significantly with <b>albumin</b> and hemoglobin concentrations (P < 0.001), and increments in insulin-like growth factor I concentration after TPN were correlated wit…	196367	Protein	IGF-I	IBP1;IGF-I;IGF1;Insulin-like growth factor I;Mechano growth factor;MGF;Somatomedin-C;factor 1-insulin-like growth;factor i-insulin-like growth;factor-1-insulin-like growth;growth factor 1-insulin-like;growth factor i-insulin-like;growth factor-1-insulin-like;IGFI;insulin - like growth factor 1;insulin growth like factor 1;insulin growth like factor-i;insulin growth-like factor 1;insulin like grow…	SWISSPROT_AC:P05019;SWISSPROT_ID:IGF1_HUMAN;EMBL:AC010202;EMBL:AC068648;EMBL:AY260957;EMBL:BC148266;EMBL:CH471054;EMBL:M11568;EMBL:M12659;EMBL:M14153;EMBL:M14154;EMBL:M14155;EMBL:M14156;EMBL:M27544;EMBL:M37484;EMBL:X00173;EMBL:X03420;EMBL:X03421;EMBL:X03422;EMBL:X03563;EMBL:X56773;EMBL:X56774;EMBL:X57025;RefSeq:NP_000609.1;RefSeq:NP_001104754.1;RefSeq:NP_001104755.1;ProteinModelPortal:P05019;STRI…	14021	Protein	ALBU	ALB;ALBU;Serum albumin;albumin;hs a;hs-a;HSA;hsalpha;PRO0883;PRO0903;PRO1341;	SWISSPROT_AC:P02768;SWISSPROT_ID:ALBU_HUMAN;EMBL:A06977;EMBL:AC108157;EMBL:AF116645;EMBL:AF118090;EMBL:AF119840;EMBL:AF119890;EMBL:AF130077;EMBL:AF190168;EMBL:AF542069;EMBL:AH002596;EMBL:AY358313;EMBL:AY544124;EMBL:AY550967;EMBL:AY728024;EMBL:BC014308;EMBL:BC034023;EMBL:BC035969;EMBL:BC036003;EMBL:BC041789;EMBL:CH471057;EMBL:CR749331;EMBL:DQ986150;EMBL:EF649953;EMBL:M12523;EMBL:U22961;EMBL:V00494…
1778975	Prolactin -- POMC	association	Pubmed:20713347;Pubmed 2001:11579683;Pubmed 2004:15579751;Pubmed 2002:12467943;Pubmed 1995:7584534;Pubmed 2007:17556861;Pubmed 1998:9876339;	In our series, all false-negative IPS:P <b>ACTH</b> ratios had a corresponding IPS:P <b>prolactin</b> ratio less than 1.3.[Pubmed:20713347];ISH detected signals for all pituitary hormones at a range of 30% for <b>prolactin</b> (PRL) to 85% for <b>proopiomelanocortin</b> (POMC).[Pubmed 2001:11579683];The IPS:P <b>ACTH</b> ratio normalized to IPS:P <b>PRL</b> was greater than 0.8 in all CD patients…	328109	Protein	Prolactin	PRL;Prolactin;gha-1;GHA1;prl-type;prolactin--an;prolactin-type;	SWISSPROT_AC:P01236;SWISSPROT_ID:PRL_HUMAN;EMBL:BC015850;EMBL:D00411;EMBL:M29386;EMBL:U75583;EMBL:V00566;EMBL:X00540;EMBL:X00541;EMBL:X00543;EMBL:X00544;EMBL:X54393;RefSeq:NP_000939.1;RefSeq:NP_001157030.1;ProteinModelPortal:P01236;STRING:9606.ENSP00000302150;SWISSPROT_AC_OLD:Q15199;SWISSPROT_AC_OLD:Q92996;SMR:P01236;GeneID:5617;KEGG:hsa:5617;PIR:A61402;PIR:A90998;eggNOG:ENOG410II74;eggNOG:ENOG41…	75856	Protein	POMC	COLI;Corticotropin-lipotropin;POMC;Pro-opiomelanocortin;ACTH;CLIP;clip-type;LPH;MSH;msh-isoform;NPP;npp-type;POC;pro opiomelanocortin;pro- opiomelanocortin;proopiomelanocortin;	SWISSPROT_AC:P01189;SWISSPROT_ID:COLI_HUMAN;EMBL:AC012457;EMBL:BC065832;EMBL:CH471053;EMBL:J00291;EMBL:J00292;EMBL:M25896;EMBL:M38297;EMBL:V01510;RefSeq:NP_000930.1;RefSeq:NP_001030333.1;RefSeq:NP_001306133.1;RefSeq:NP_001306134.1;ProteinModelPortal:P01189;STRING:9606.ENSP00000264708;SWISSPROT_AC_OLD:P78442;SWISSPROT_AC_OLD:Q53T23;SWISSPROT_AC_OLD:Q9UD39;SWISSPROT_AC_OLD:Q9UD40;SMR:P01189;GeneID:…
1781495	Prolactin -- IL-1 beta	association	Pubmed 1995:7536045;	In addition, cells exposed to <b>IL-1 beta</b> released 40% less <b>PRL</b> and 85% less IGFBP-1 than cells cultured in the absence of IL-1 beta, and the PRL mRNA content of the IL-1 beta-exposed cells was decreased by 68%.[Pubmed 1995:7536045];	328109	Protein	Prolactin	PRL;Prolactin;gha-1;GHA1;prl-type;prolactin--an;prolactin-type;	SWISSPROT_AC:P01236;SWISSPROT_ID:PRL_HUMAN;EMBL:BC015850;EMBL:D00411;EMBL:M29386;EMBL:U75583;EMBL:V00566;EMBL:X00540;EMBL:X00541;EMBL:X00543;EMBL:X00544;EMBL:X54393;RefSeq:NP_000939.1;RefSeq:NP_001157030.1;ProteinModelPortal:P01236;STRING:9606.ENSP00000302150;SWISSPROT_AC_OLD:Q15199;SWISSPROT_AC_OLD:Q92996;SMR:P01236;GeneID:5617;KEGG:hsa:5617;PIR:A61402;PIR:A90998;eggNOG:ENOG410II74;eggNOG:ENOG41…	197391	Protein	IL-1 beta	Catabolin;IL-1 beta;IL1B;IL1F2;Interleukin-1 beta;1 beta interleukin;1 beta-interleukin;1-beta interleukin;il - 1beta;il -1;il -1b;il -1beta;il 1;il 1 beta;il 1-beta;il 1b;il 1beta;il type i;il- 1;il- 1 beta;il- 1b;il- 1beta;il- i;il--1;il--1 beta;IL-1;il-1 -beta;il-1 b;il-1-b;il-1-type;il-1beta;il-i;il-i beta;il-ibeta;il-type 1;IL1-BETA;interleukin - 1 beta;interleukin -1 b;interleukin -1 beta;i…	SWISSPROT_AC:P01584;SWISSPROT_ID:IL1B_HUMAN;EMBL:AC079753;EMBL:AY137079;EMBL:BC008678;EMBL:BN000002;EMBL:BT007213;EMBL:CH471217;EMBL:CR407679;EMBL:K02770;EMBL:M15330;EMBL:M15840;EMBL:M54933;EMBL:X02532;EMBL:X04500;EMBL:X56087;RefSeq:NP_000567.1;ProteinModelPortal:P01584;STRING:9606.ENSP00000263341;SWISSPROT_AC_OLD:Q53X59;SWISSPROT_AC_OLD:Q53XX2;SWISSPROT_AC_OLD:Q7M4S7;SWISSPROT_AC_OLD:Q7RU01;SWIS…
1783049	TNF -- Somatostatin	association	Pubmed 2002:12060857;Pubmed 1995:7479297;Pubmed 1997:8978352;Pubmed 2005:15680393;	To elucidate the mechanisms mediating the therapeutic actions of somatostatin on acute pancreatitis, we investigated how <b>somatostatin</b> affects the <b>tumor necrosis factor</b> (TNF)-alpha-induced interleukin (IL)-6 and IL-8 secretion from pancreatic myofibroblasts.[Pubmed 2002:12060857];<b>TNF-alpha</b> significantly enhanced the inhibitory effect of <b>somatostatin</b> on stimulated PRL re…	492131	Protein	TNF	Cachectin;TNF;TNF-a;TNF-alpha;TNFA;TNFSF2;Tumor necrosis factor;Tumor necrosis factor ligand superfamily member 2;chain-tnf;DIF;dif-type;factor - tumor necrosis;factor of the tumor necrosis;factor of the tumor-necrosis;factor of tumor necrosis;factor tumor necrosis;factor-tumor necrosis;necrosis factor-tumor;necrosis tumor factor;tnf - a;tnf - alpha;tnf -a;tnf -alpha;tnf a;tnf alpha;tnf- a;tnf- a…	SWISSPROT_AC:P01375;SWISSPROT_ID:TNFA_HUMAN;EMBL:AB088112;EMBL:AF043342;EMBL:AF098751;EMBL:AF129756;EMBL:AY066019;EMBL:AY214167;EMBL:BA000025;EMBL:BC028148;EMBL:M10988;EMBL:M16441;EMBL:M26331;EMBL:X01394;EMBL:X02910;EMBL:Y14768;EMBL:Z15026;RefSeq:NP_000585.2;ProteinModelPortal:P01375;STRING:9606.ENSP00000398698;SWISSPROT_AC_OLD:O43647;SWISSPROT_AC_OLD:Q9P1Q2;SWISSPROT_AC_OLD:Q9UIV3;SMR:P01375;Gen…	453271	Protein	Somatostatin	Growth hormone release-inhibiting factor;SMS;Somatostatin;SST;growth hormone release inhibiting factor;sms-type;SMST;somatostatin-type;sst-subtype;	SWISSPROT_AC:P61278;SWISSPROT_ID:SMS_HUMAN;EMBL:AK312177;EMBL:BC032625;EMBL:CH471052;EMBL:J00306;RefSeq:NP_001039.1;ProteinModelPortal:P61278;STRING:9606.ENSP00000287641;SWISSPROT_AC_OLD:B2R5G3;SWISSPROT_AC_OLD:P01166;SMR:P61278;GeneID:6750;KEGG:hsa:6750;PIR:A43614;eggNOG:ENOG410IXQ5;eggNOG:ENOG4111WUI;UniGene:Hs.12409;GO:GO:0005179;GO:GO:0005576;GO:GO:0005615;GO:GO:0006972;GO:GO:0007166;GO:GO:00…
1798252	bFGF -- POMC	association	Pubmed 1995:7706990;	Both <b>ACTH</b> and sodium restriction activated <b>bFGF</b> and IGF-I gene expression in the zona glomerulosa.[Pubmed 1995:7706990];	135766	Protein	bFGF	Basic fibroblast growth factor;bFGF;FGF-2;FGF2;FGFB;Fibroblast growth factor 2;HBGF-2;Heparin-binding growth factor 2;basic fibroblast growth-factor;basic fibroblast-growth factor;basic fibroblast-growth-factor;basic-fibroblast growth factor;basic-fibroblast-growth-factor;bfgf-isoform;bfgf-type;factor basic fibroblast growth;factor of basic fibroblast growth;factor-basic fibroblast growth;fgf -2;…	SWISSPROT_AC:P09038;SWISSPROT_ID:FGF2_HUMAN;EMBL:AB451321;EMBL:AB451450;EMBL:AC021205;EMBL:AY820133;EMBL:CH471056;EMBL:EF506888;EMBL:J04513;EMBL:M17599;EMBL:M27968;EMBL:S47380;EMBL:S81809;EMBL:X04431;EMBL:X04432;EMBL:X04433;EMBL:Y13468;RefSeq:NP_001997.5;ProteinModelPortal:P09038;STRING:9606.ENSP00000264498;SWISSPROT_AC_OLD:A4LBB8;SWISSPROT_AC_OLD:O00527;SWISSPROT_AC_OLD:P78443;SWISSPROT_AC_OLD:Q…	75856	Protein	POMC	COLI;Corticotropin-lipotropin;POMC;Pro-opiomelanocortin;ACTH;CLIP;clip-type;LPH;MSH;msh-isoform;NPP;npp-type;POC;pro opiomelanocortin;pro- opiomelanocortin;proopiomelanocortin;	SWISSPROT_AC:P01189;SWISSPROT_ID:COLI_HUMAN;EMBL:AC012457;EMBL:BC065832;EMBL:CH471053;EMBL:J00291;EMBL:J00292;EMBL:M25896;EMBL:M38297;EMBL:V01510;RefSeq:NP_000930.1;RefSeq:NP_001030333.1;RefSeq:NP_001306133.1;RefSeq:NP_001306134.1;ProteinModelPortal:P01189;STRING:9606.ENSP00000264708;SWISSPROT_AC_OLD:P78442;SWISSPROT_AC_OLD:Q53T23;SWISSPROT_AC_OLD:Q9UD39;SWISSPROT_AC_OLD:Q9UD40;SMR:P01189;GeneID:…
1920907	Somatostatin -- IL-6	association	Pubmed 2002:12060857;Pubmed 1995:7477764;	Northern blot analysis demonstrated that <b>somatostatin</b> decreased the TNF-alpha-induced <b>IL-6</b> mRNA expression, and that this effect was completely blocked by the somatostatin antagonist cyclo-somatostatin.[Pubmed 2002:12060857];<b>Somatostatin</b> (SRIF) stimulates the release of <b>interleukin-6</b> (IL-6) from human peripheral blood monocytes (PBM) in vitro.[Pubmed 1995:7477764];	453271	Protein	Somatostatin	Growth hormone release-inhibiting factor;SMS;Somatostatin;SST;growth hormone release inhibiting factor;sms-type;SMST;somatostatin-type;sst-subtype;	SWISSPROT_AC:P61278;SWISSPROT_ID:SMS_HUMAN;EMBL:AK312177;EMBL:BC032625;EMBL:CH471052;EMBL:J00306;RefSeq:NP_001039.1;ProteinModelPortal:P61278;STRING:9606.ENSP00000287641;SWISSPROT_AC_OLD:B2R5G3;SWISSPROT_AC_OLD:P01166;SMR:P61278;GeneID:6750;KEGG:hsa:6750;PIR:A43614;eggNOG:ENOG410IXQ5;eggNOG:ENOG4111WUI;UniGene:Hs.12409;GO:GO:0005179;GO:GO:0005576;GO:GO:0005615;GO:GO:0006972;GO:GO:0007166;GO:GO:00…	197638	Protein	IL-6	B-cell stimulatory factor 2;BSF-2;CDF;CTL differentiation factor;Hybridoma growth factor;IFN-beta-2;IFNB2;IL-6;IL6;Interferon beta-2;Interleukin-6;b cell stimulatory factor 2;b cell stimulatory factor-2;b-cell stimulatory factor-2;bsf- 2;BSF2;HGF;HSF;hsf-type;ifn beta 2;ifn-beta 2;ifn-beta2;il - 6;il -- 6;il -6;il 6;il- 6;il--6;il-6-type;il-vi;il6-type;interferon beta 2;interferon beta2;interfero…	SWISSPROT_AC:P05231;SWISSPROT_ID:IL6_HUMAN;EMBL:AF372214;EMBL:BC015511;EMBL:M14584;EMBL:M18403;EMBL:M29150;EMBL:M54894;EMBL:S56892;EMBL:X04402;EMBL:X04403;EMBL:X04430;EMBL:X04602;EMBL:Y00081;RefSeq:NP_000591.1;RefSeq:XP_011513692.1;ProteinModelPortal:P05231;STRING:9606.ENSP00000258743;SWISSPROT_AC_OLD:Q9UCU2;SWISSPROT_AC_OLD:Q9UCU3;SWISSPROT_AC_OLD:Q9UCU4;SMR:P05231;GeneID:3569;KEGG:hsa:3569;PIR:…
1939297	IL-1 beta -- IGFBP-3	association	Pubmed 1995:7544275;Pubmed 2009:19732831;	The immunoblot of cell-conditioned media showed that the basal level of IGFBP-3 protein was low and <b>IL-1 beta</b> caused a dose-dependent increase in the production of <b>IGFBP-3</b>.[Pubmed 1995:7544275];These results indicate that <b>IL-1 beta</b> increases <b>IGFBP-3</b> levels by increasing the rate of transcription rather than by changing the stability of IGFBP-3 mRNA.[Pubmed 1995:7544275…	197391	Protein	IL-1 beta	Catabolin;IL-1 beta;IL1B;IL1F2;Interleukin-1 beta;1 beta interleukin;1 beta-interleukin;1-beta interleukin;il - 1beta;il -1;il -1b;il -1beta;il 1;il 1 beta;il 1-beta;il 1b;il 1beta;il type i;il- 1;il- 1 beta;il- 1b;il- 1beta;il- i;il--1;il--1 beta;IL-1;il-1 -beta;il-1 b;il-1-b;il-1-type;il-1beta;il-i;il-i beta;il-ibeta;il-type 1;IL1-BETA;interleukin - 1 beta;interleukin -1 b;interleukin -1 beta;i…	SWISSPROT_AC:P01584;SWISSPROT_ID:IL1B_HUMAN;EMBL:AC079753;EMBL:AY137079;EMBL:BC008678;EMBL:BN000002;EMBL:BT007213;EMBL:CH471217;EMBL:CR407679;EMBL:K02770;EMBL:M15330;EMBL:M15840;EMBL:M54933;EMBL:X02532;EMBL:X04500;EMBL:X56087;RefSeq:NP_000567.1;ProteinModelPortal:P01584;STRING:9606.ENSP00000263341;SWISSPROT_AC_OLD:Q53X59;SWISSPROT_AC_OLD:Q53XX2;SWISSPROT_AC_OLD:Q7M4S7;SWISSPROT_AC_OLD:Q7RU01;SWIS…	192552	Protein	IGFBP-3	IBP-3;IBP3;IGF-binding protein 3;IGFBP-3;IGFBP3;Insulin-like growth factor-binding protein 3;binding protein 3-igf;binding protein-3-igf;bp -53;BP-53;igf binding protein -3;igf binding protein 3;igf binding protein iii;igf binding protein-3;igf binding-protein 3;igf binding-protein-3;igf- binding protein 3;igf-binding protein -3;igf-binding protein-3;igf-binding protein3;igf-binding-protein-3;igf…	SWISSPROT_AC:P17936;SWISSPROT_ID:IBP3_HUMAN;EMBL:AC091524;EMBL:BC000013;EMBL:BC018962;EMBL:BC064987;EMBL:CH236958;EMBL:CH471128;EMBL:DQ301819;EMBL:M31159;EMBL:M35878;EMBL:X64875;RefSeq:NP_000589.2;RefSeq:NP_001013416.1;RefSeq:XP_016867641.1;ProteinModelPortal:P17936;STRING:9606.ENSP00000370473;SWISSPROT_AC_OLD:A4D2F5;SWISSPROT_AC_OLD:D3DVM0;SWISSPROT_AC_OLD:Q2V509;SWISSPROT_AC_OLD:Q6P1M6;SWISSPRO…
1939310	IL-1 beta -- IGF-I	association	Pubmed 1995:7544275;Pubmed 2007:17513150;Pubmed 2000:11175313;Pubmed 2009:19732831;	In conclusion, <b>IL-1 beta</b> inhibits <b>IGF-I</b> but increases IGFBP-3 expression in Leydig cells, and this may contribute to the inhibitory effects of IL-1 beta on Leydig cell steroidogenesis.[Pubmed 1995:7544275];Similarly, on IL-8 promoter activity, <b>IGF-I</b> exerted synergistic effects with <b>IL-1beta</b>, but not with TNFalpha.[Pubmed 2007:17513150];The <b>insulin-like growth factor…	197391	Protein	IL-1 beta	Catabolin;IL-1 beta;IL1B;IL1F2;Interleukin-1 beta;1 beta interleukin;1 beta-interleukin;1-beta interleukin;il - 1beta;il -1;il -1b;il -1beta;il 1;il 1 beta;il 1-beta;il 1b;il 1beta;il type i;il- 1;il- 1 beta;il- 1b;il- 1beta;il- i;il--1;il--1 beta;IL-1;il-1 -beta;il-1 b;il-1-b;il-1-type;il-1beta;il-i;il-i beta;il-ibeta;il-type 1;IL1-BETA;interleukin - 1 beta;interleukin -1 b;interleukin -1 beta;i…	SWISSPROT_AC:P01584;SWISSPROT_ID:IL1B_HUMAN;EMBL:AC079753;EMBL:AY137079;EMBL:BC008678;EMBL:BN000002;EMBL:BT007213;EMBL:CH471217;EMBL:CR407679;EMBL:K02770;EMBL:M15330;EMBL:M15840;EMBL:M54933;EMBL:X02532;EMBL:X04500;EMBL:X56087;RefSeq:NP_000567.1;ProteinModelPortal:P01584;STRING:9606.ENSP00000263341;SWISSPROT_AC_OLD:Q53X59;SWISSPROT_AC_OLD:Q53XX2;SWISSPROT_AC_OLD:Q7M4S7;SWISSPROT_AC_OLD:Q7RU01;SWIS…	196367	Protein	IGF-I	IBP1;IGF-I;IGF1;Insulin-like growth factor I;Mechano growth factor;MGF;Somatomedin-C;factor 1-insulin-like growth;factor i-insulin-like growth;factor-1-insulin-like growth;growth factor 1-insulin-like;growth factor i-insulin-like;growth factor-1-insulin-like;IGFI;insulin - like growth factor 1;insulin growth like factor 1;insulin growth like factor-i;insulin growth-like factor 1;insulin like grow…	SWISSPROT_AC:P05019;SWISSPROT_ID:IGF1_HUMAN;EMBL:AC010202;EMBL:AC068648;EMBL:AY260957;EMBL:BC148266;EMBL:CH471054;EMBL:M11568;EMBL:M12659;EMBL:M14153;EMBL:M14154;EMBL:M14155;EMBL:M14156;EMBL:M27544;EMBL:M37484;EMBL:X00173;EMBL:X03420;EMBL:X03421;EMBL:X03422;EMBL:X03563;EMBL:X56773;EMBL:X56774;EMBL:X57025;RefSeq:NP_000609.1;RefSeq:NP_001104754.1;RefSeq:NP_001104755.1;ProteinModelPortal:P05019;STRI…
1939626	IGF-II -- POMC	association	Pubmed 2012:22952916;Pubmed 1995:7544271;Pubmed 1998:9722186;	Formation of malignant tumours is nonetheless a rare event, even when <b>Igf2</b> expression is further increased by <b>ACTH</b> treatment.[Pubmed 2012:22952916];In contrast, IGF-I at equimolar concentrations did not show an effect on basal cortisol secretion, and in combination with <b>ACTH</b> elicited a significant weaker stimulatory effect than <b>IGF-II</b> (22-fold increase).[Pubmed 1995:75…	196390	Protein	IGF-II	IGF-II;IGF2;Insulin-like growth factor II;Somatomedin-A;T3M-11-derived growth factor;C11orf43;factor 2 insulin-like growth;GRDF;growth factor 2 insulin-like;insulin growth like factor ii;insulin like growth factor 2;insulin like growth factor ii;insulin like growth factor-2;insulin like-growth factor ii;insulin- like growth factor ii;insulin-like growth factor -2;insulin-like growth factor type 2…	SWISSPROT_AC:P01344;SWISSPROT_ID:IGF2_HUMAN;EMBL:AC132217;EMBL:AF217977;EMBL:AF517226;EMBL:AK126688;EMBL:BC000531;EMBL:BT007013;EMBL:CH471158;EMBL:DQ104203;EMBL:HM481219;EMBL:J03242;EMBL:M17426;EMBL:M17863;EMBL:M22373;EMBL:M29645;EMBL:S77035;EMBL:X00910;EMBL:X03425;EMBL:X03426;EMBL:X03427;EMBL:X03562;EMBL:X06159;EMBL:X06160;EMBL:X06161;EMBL:X07868;RefSeq:NP_000603.1;RefSeq:NP_001007140.2;RefSeq:N…	75856	Protein	POMC	COLI;Corticotropin-lipotropin;POMC;Pro-opiomelanocortin;ACTH;CLIP;clip-type;LPH;MSH;msh-isoform;NPP;npp-type;POC;pro opiomelanocortin;pro- opiomelanocortin;proopiomelanocortin;	SWISSPROT_AC:P01189;SWISSPROT_ID:COLI_HUMAN;EMBL:AC012457;EMBL:BC065832;EMBL:CH471053;EMBL:J00291;EMBL:J00292;EMBL:M25896;EMBL:M38297;EMBL:V01510;RefSeq:NP_000930.1;RefSeq:NP_001030333.1;RefSeq:NP_001306133.1;RefSeq:NP_001306134.1;ProteinModelPortal:P01189;STRING:9606.ENSP00000264708;SWISSPROT_AC_OLD:P78442;SWISSPROT_AC_OLD:Q53T23;SWISSPROT_AC_OLD:Q9UD39;SWISSPROT_AC_OLD:Q9UD40;SMR:P01189;GeneID:…
1966684	Insulin -- FOS	association	Pubmed 2012:22329800;Pubmed 1995:7592888;Pubmed 1997:9175764;Pubmed 1997:9430371;	Taken together, these results suggest that AKR1B10 is up-regulated by EGF and <b>insulin</b> through <b>AP-1</b> mitogenic signalling and may be implicated in hepatocarcinogenesis.[Pubmed 2012:22329800];As determined by Northern blot, nuclear run-on analysis, and in situ hybridization, <b>insulin</b> induced <b>c-fos</b> mRNA expression, through transcription, in CHOHIRc cells but not in CHONEO a…	200308	Protein	Insulin	INS;Insulin;an-ins;IDDM;iddm 1;iddm 2;iddm type 1;iddm-1;iddm-2;iddm-type;IDDM1;IDDM2;ILPR;ins-type;insulin--an;insulin-chain;insulin-type;IRDN;mody-x;MODY10;type-insulin;	SWISSPROT_AC:P01308;SWISSPROT_ID:INS_HUMAN;EMBL:AJ009655;EMBL:AY138590;EMBL:AY899304;EMBL:BC005255;EMBL:BT006808;EMBL:CH471158;EMBL:J00265;EMBL:L15440;EMBL:M10039;EMBL:V00565;EMBL:X70508;RefSeq:NP_000198.1;RefSeq:NP_001172026.1;RefSeq:NP_001172027.1;RefSeq:NP_001278826.1;ProteinModelPortal:P01308;STRING:9606.ENSP00000250971;SWISSPROT_AC_OLD:Q5EEX2;SMR:P01308;GeneID:3630;KEGG:hsa:3630;PIR:A93222;e…	141141	Protein	FOS	Cellular oncogene fos;FOS;G0/G1 switch regulatory protein 7;G0S7;Proto-oncogene c-Fos;ap 1;ap i;ap type-1;ap- 1;ap- i;AP-1;ap-i;c fos proto-oncogene;C-FOS;c-fos proto-oncogene;chain-fos;fos cellular oncogene;Fos proto-oncogene, AP-1 transcription factor subunit;p55;proto - oncogene c - fos;proto-oncogene c- fos;	SWISSPROT_AC:P01100;SWISSPROT_ID:FOS_HUMAN;EMBL:AF111167;EMBL:AK097379;EMBL:AK290907;EMBL:AK298659;EMBL:AY212879;EMBL:BC004490;EMBL:CH471061;EMBL:K00650;EMBL:S65138;EMBL:V01512;RefSeq:NP_005243.1;ProteinModelPortal:P01100;STRING:9606.ENSP00000306245;SWISSPROT_AC_OLD:A8K4E2;SWISSPROT_AC_OLD:B4DQ65;SWISSPROT_AC_OLD:P18849;SMR:P01100;GeneID:2353;KEGG:hsa:2353;PIR:A01342;PIR:E34223;eggNOG:ENOG4111CH5…
1998366	Insulin receptor -- Aldose reductase	association	Pubmed 1995:8536531;	However, no significant differences in location of various cell populations between <b>AR</b> and <b>IR</b> could be observed.[Pubmed 1995:8536531];	200187	Protein	Insulin receptor	CD220 antigen;EC 2.7.10.1;INSR;Insulin receptor;IR;CD220;HHF5;insulin of receptor;insulin--receptor;insulin-receptor;insulin-type receptor;ir-type;receptor insulin;receptor of insulin;receptor of the insulin;receptor--insulin;receptor-insulin;type-ir;	SWISSPROT_AC:P06213;SWISSPROT_ID:INSR_HUMAN;EMBL:AB208861;EMBL:AC010311;EMBL:AC010526;EMBL:AC010606;EMBL:AC125387;EMBL:BC117172;EMBL:J03466;EMBL:J05043;EMBL:M10051;EMBL:M23100;EMBL:M24555;EMBL:M27195;EMBL:M27197;EMBL:M29929;EMBL:M29930;EMBL:M32823;EMBL:M32824;EMBL:M32825;EMBL:M32826;EMBL:M32827;EMBL:M32828;EMBL:M32829;EMBL:M32830;EMBL:M32831;EMBL:M32832;EMBL:M32833;EMBL:M32834;EMBL:M32835;EMBL:M3…	14189	Protein	Aldose reductase	AKR1B1;Aldehyde reductase;Aldo-keto reductase family 1 member B1;Aldose reductase;ALDR;ALDR1;AR;EC 1.1.1.21;ADR;adr-type;aldehyde-reductase;aldo-keto reductase family 1 member B;aldose reductase-an;aldose-reductase;ALR2;ar-subtype;ar-type;type-ar;	SWISSPROT_AC:P15121;SWISSPROT_ID:ALDR_HUMAN;EMBL:AF032455;EMBL:AF328729;EMBL:AK313439;EMBL:BC000260;EMBL:BC005387;EMBL:BC010391;EMBL:BT019859;EMBL:CH236950;EMBL:CH471070;EMBL:CR450351;EMBL:CR542203;EMBL:J04795;EMBL:J05017;EMBL:J05474;EMBL:M34720;EMBL:M34721;EMBL:M59783;EMBL:M59856;EMBL:X15414;RefSeq:NP_001619.1;ProteinModelPortal:P15121;STRING:9606.ENSP00000285930;SWISSPROT_AC_OLD:B2R8N3;SWISSPRO…
2026894	SCT -- Amylin	association	Pubmed 1996:8789389;	In the present study, we have studied the influence of (8-32) <b>sCT</b> on the inhibitory effect of both <b>amylin</b> and its structural congener, calcitonin gene-related peptide (CGRP), on insulin secretion in the rat perfused pancreas.[Pubmed 1996:8789389];Simultaneous infusion of 10 microM (8-32) <b>sCT</b> reversed the inhibitory effect of <b>amylin</b> (by 80%; P < 0.05 vs. amylin experime…	446929	Protein	SCT	SCT;SECR;Secretin;secretin-type;	SWISSPROT_AC:P09683;SWISSPROT_ID:SECR_HUMAN;EMBL:AF244355;RefSeq:NP_068739.1;ProteinModelPortal:P09683;STRING:9606.ENSP00000176195;SMR:P09683;GeneID:6343;KEGG:hsa:6343;eggNOG:ENOG410JG0Y;eggNOG:ENOG4111AMM;UniGene:Hs.632324;GO:GO:0005179;GO:GO:0005576;GO:GO:0005615;GO:GO:0007420;GO:GO:0030157;GO:GO:0030819;GO:GO:0048566;GO:GO:0090187;GO:GO:0090274;GO:GO:1903640;HOGENOM:HOG000133017;OrthoDB:EOG091…	192424	Protein	Amylin	Amylin;DAP;Diabetes-associated peptide;IAPP;Insulinoma amyloid peptide;Islet amyloid polypeptide;dap-type;IAP;iap-type;islet-amyloid polypeptide;polypeptide islet amyloid;	SWISSPROT_AC:P10997;SWISSPROT_ID:IAPP_HUMAN;EMBL:CH471094;EMBL:DQ516082;EMBL:J04422;EMBL:M21785;EMBL:M26650;EMBL:M27503;EMBL:X13859;EMBL:X14902;EMBL:X14903;EMBL:X14904;EMBL:X14905;EMBL:X52818;EMBL:X52819;EMBL:X55634;EMBL:X56030;EMBL:X68830;RefSeq:NP_000406.1;RefSeq:NP_001316130.1;ProteinModelPortal:P10997;STRING:9606.ENSP00000240652;SWISSPROT_AC_OLD:Q0ZD87;SWISSPROT_AC_OLD:Q14598;SMR:P10997;GeneI…
2041591	TNF -- IGFBP-3	association	Pubmed 2007:17029675;Pubmed 1996:8536626;Pubmed 1999:10527715;	In the presence of PI and high BSA, media <b>IGFBP-3</b> levels were shown to be increased by <b>TNF-alpha</b> consistent with the gene expression data.[Pubmed 2007:17029675];<b>TNF alpha</b> stimulated predominantly <b>IGFBP-3</b> (about 4-fold) both in terms of mRNA (a 2.6-kilobase transcript, measured by Northern blotting analysis), and protein (a doublet of 40-44 kDa, assessed by ligand blott…	492131	Protein	TNF	Cachectin;TNF;TNF-a;TNF-alpha;TNFA;TNFSF2;Tumor necrosis factor;Tumor necrosis factor ligand superfamily member 2;chain-tnf;DIF;dif-type;factor - tumor necrosis;factor of the tumor necrosis;factor of the tumor-necrosis;factor of tumor necrosis;factor tumor necrosis;factor-tumor necrosis;necrosis factor-tumor;necrosis tumor factor;tnf - a;tnf - alpha;tnf -a;tnf -alpha;tnf a;tnf alpha;tnf- a;tnf- a…	SWISSPROT_AC:P01375;SWISSPROT_ID:TNFA_HUMAN;EMBL:AB088112;EMBL:AF043342;EMBL:AF098751;EMBL:AF129756;EMBL:AY066019;EMBL:AY214167;EMBL:BA000025;EMBL:BC028148;EMBL:M10988;EMBL:M16441;EMBL:M26331;EMBL:X01394;EMBL:X02910;EMBL:Y14768;EMBL:Z15026;RefSeq:NP_000585.2;ProteinModelPortal:P01375;STRING:9606.ENSP00000398698;SWISSPROT_AC_OLD:O43647;SWISSPROT_AC_OLD:Q9P1Q2;SWISSPROT_AC_OLD:Q9UIV3;SMR:P01375;Gen…	192552	Protein	IGFBP-3	IBP-3;IBP3;IGF-binding protein 3;IGFBP-3;IGFBP3;Insulin-like growth factor-binding protein 3;binding protein 3-igf;binding protein-3-igf;bp -53;BP-53;igf binding protein -3;igf binding protein 3;igf binding protein iii;igf binding protein-3;igf binding-protein 3;igf binding-protein-3;igf- binding protein 3;igf-binding protein -3;igf-binding protein-3;igf-binding protein3;igf-binding-protein-3;igf…	SWISSPROT_AC:P17936;SWISSPROT_ID:IBP3_HUMAN;EMBL:AC091524;EMBL:BC000013;EMBL:BC018962;EMBL:BC064987;EMBL:CH236958;EMBL:CH471128;EMBL:DQ301819;EMBL:M31159;EMBL:M35878;EMBL:X64875;RefSeq:NP_000589.2;RefSeq:NP_001013416.1;RefSeq:XP_016867641.1;ProteinModelPortal:P17936;STRING:9606.ENSP00000370473;SWISSPROT_AC_OLD:A4D2F5;SWISSPROT_AC_OLD:D3DVM0;SWISSPROT_AC_OLD:Q2V509;SWISSPROT_AC_OLD:Q6P1M6;SWISSPRO…
2073555	Somatostatin -- IGF-II	association	Pubmed 1996:8772551;	A continuous infusion of crystalline <b>somatostatin</b> effectively reduced the elevated levels of <b>IGF-II</b> and glucose uptake, but was unable to adequately control hypoglycemia without the simultaneous infusion of exogenous glucose or glucagon.[Pubmed 1996:8772551];	453271	Protein	Somatostatin	Growth hormone release-inhibiting factor;SMS;Somatostatin;SST;growth hormone release inhibiting factor;sms-type;SMST;somatostatin-type;sst-subtype;	SWISSPROT_AC:P61278;SWISSPROT_ID:SMS_HUMAN;EMBL:AK312177;EMBL:BC032625;EMBL:CH471052;EMBL:J00306;RefSeq:NP_001039.1;ProteinModelPortal:P61278;STRING:9606.ENSP00000287641;SWISSPROT_AC_OLD:B2R5G3;SWISSPROT_AC_OLD:P01166;SMR:P61278;GeneID:6750;KEGG:hsa:6750;PIR:A43614;eggNOG:ENOG410IXQ5;eggNOG:ENOG4111WUI;UniGene:Hs.12409;GO:GO:0005179;GO:GO:0005576;GO:GO:0005615;GO:GO:0006972;GO:GO:0007166;GO:GO:00…	196390	Protein	IGF-II	IGF-II;IGF2;Insulin-like growth factor II;Somatomedin-A;T3M-11-derived growth factor;C11orf43;factor 2 insulin-like growth;GRDF;growth factor 2 insulin-like;insulin growth like factor ii;insulin like growth factor 2;insulin like growth factor ii;insulin like growth factor-2;insulin like-growth factor ii;insulin- like growth factor ii;insulin-like growth factor -2;insulin-like growth factor type 2…	SWISSPROT_AC:P01344;SWISSPROT_ID:IGF2_HUMAN;EMBL:AC132217;EMBL:AF217977;EMBL:AF517226;EMBL:AK126688;EMBL:BC000531;EMBL:BT007013;EMBL:CH471158;EMBL:DQ104203;EMBL:HM481219;EMBL:J03242;EMBL:M17426;EMBL:M17863;EMBL:M22373;EMBL:M29645;EMBL:S77035;EMBL:X00910;EMBL:X03425;EMBL:X03426;EMBL:X03427;EMBL:X03562;EMBL:X06159;EMBL:X06160;EMBL:X06161;EMBL:X07868;RefSeq:NP_000603.1;RefSeq:NP_001007140.2;RefSeq:N…
2075630	FOS -- Ang II	association	Pubmed 2012:21806545;Pubmed 1996:8723988;Pubmed 2009:19762686;Pubmed 1998:9557931;Pubmed 1998:9618387;	The gel shift and promoter activity assay showed that <b>Ang II</b> increased <b>AP-1</b> (activator protein-1)-binding activity and leptin promoter activity, while SP600125, NAC and atorvastatin inhibited the AP-1-binding activity and leptin promoter activity induced by Ang II.[Pubmed 2012:21806545];<b>Angiotensin II</b> induced <b>c-fos</b> expression in a concentration-dependent manner only in…	141141	Protein	FOS	Cellular oncogene fos;FOS;G0/G1 switch regulatory protein 7;G0S7;Proto-oncogene c-Fos;ap 1;ap i;ap type-1;ap- 1;ap- i;AP-1;ap-i;c fos proto-oncogene;C-FOS;c-fos proto-oncogene;chain-fos;fos cellular oncogene;Fos proto-oncogene, AP-1 transcription factor subunit;p55;proto - oncogene c - fos;proto-oncogene c- fos;	SWISSPROT_AC:P01100;SWISSPROT_ID:FOS_HUMAN;EMBL:AF111167;EMBL:AK097379;EMBL:AK290907;EMBL:AK298659;EMBL:AY212879;EMBL:BC004490;EMBL:CH471061;EMBL:K00650;EMBL:S65138;EMBL:V01512;RefSeq:NP_005243.1;ProteinModelPortal:P01100;STRING:9606.ENSP00000306245;SWISSPROT_AC_OLD:A8K4E2;SWISSPROT_AC_OLD:B4DQ65;SWISSPROT_AC_OLD:P18849;SMR:P01100;GeneID:2353;KEGG:hsa:2353;PIR:A01342;PIR:E34223;eggNOG:ENOG4111CH5…	17470	Protein	Ang II	Ang II;Angiotensin 1-8;Angiotensin II;Angiotensin-2;ang -2;ang 2;ang ii-type;ang type 2;ang type-2;ang- 2;ang- ii;ang-ii;	TMP_SWISSPROT_AC:P01019_Ang II;PARENT_SWISSPROT_AC:P01019;PARENT_SWISSPROT_ID:ANGT_HUMAN;
2083687	Insulin -- Glucokinase	association	Pubmed 2002:12475782;Pubmed 2007:17360975;Pubmed 1996:8630009;Pubmed 1996:8679719;Pubmed 2009:18612599;Pubmed 2009:19173678;Pubmed 2009:19279382;Pubmed 1999:10455021;Pubmed 1997:9088772;Pubmed 1998:9653619;Pubmed 1998:9710443;	Mathematical modeling of the kinetic data of recombinant human wild-type and mutant GK accurately predicts the effects of <b>GK</b> mutations on the threshold of glucose-stimulated <b>insulin</b> release and glucose homeostasis.[Pubmed 2002:12475782];Because <b>glucokinase</b> is a metabolic sensor involved in the regulated release of <b>insulin</b>, we have investigated the acute actions of nove…	200308	Protein	Insulin	INS;Insulin;an-ins;IDDM;iddm 1;iddm 2;iddm type 1;iddm-1;iddm-2;iddm-type;IDDM1;IDDM2;ILPR;ins-type;insulin--an;insulin-chain;insulin-type;IRDN;mody-x;MODY10;type-insulin;	SWISSPROT_AC:P01308;SWISSPROT_ID:INS_HUMAN;EMBL:AJ009655;EMBL:AY138590;EMBL:AY899304;EMBL:BC005255;EMBL:BT006808;EMBL:CH471158;EMBL:J00265;EMBL:L15440;EMBL:M10039;EMBL:V00565;EMBL:X70508;RefSeq:NP_000198.1;RefSeq:NP_001172026.1;RefSeq:NP_001172027.1;RefSeq:NP_001278826.1;ProteinModelPortal:P01308;STRING:9606.ENSP00000250971;SWISSPROT_AC_OLD:Q5EEX2;SMR:P01308;GeneID:3630;KEGG:hsa:3630;PIR:A93222;e…	191606	Protein	Glucokinase	EC 2.7.1.2;GCK;Glucokinase;Hexokinase type IV;Hexokinase-4;Hexokinase-D;HK IV;HK4;HXK4;FGQTL3;GK;GLK;hexokinase 4;hexokinase iv;hexokinase-iv;hhf 3;HHF3;hk-4;hk-iv;HKIV;HXKP;LGLK;mody 2;mody subtype 2;mody type 2;mody-2;MODY2;	SWISSPROT_AC:P35557;SWISSPROT_ID:HXK4_HUMAN;EMBL:AF041012;EMBL:AF041013;EMBL:AF041014;EMBL:AF041015;EMBL:AF041016;EMBL:AF041017;EMBL:AF041018;EMBL:AF041019;EMBL:AF041020;EMBL:AF041021;EMBL:AF041022;EMBL:AK122876;EMBL:BC001890;EMBL:CH236960;EMBL:CH471128;EMBL:M69051;EMBL:M88011;EMBL:M90298;EMBL:M90299;RefSeq:NP_000153.1;RefSeq:NP_277042.1;RefSeq:NP_277043.1;ProteinModelPortal:P35557;STRING:9606.EN…
2083864	Somatostatin -- ADM	association	Pubmed 1996:8795072;	Co-localization of <b>adrenomedullin</b> with <b>somatostatin</b>, glicentin, gastrin/cholecystokinin, peptide YY or islet amyloid polypeptide was not encountered.[Pubmed 1996:8795072];	453271	Protein	Somatostatin	Growth hormone release-inhibiting factor;SMS;Somatostatin;SST;growth hormone release inhibiting factor;sms-type;SMST;somatostatin-type;sst-subtype;	SWISSPROT_AC:P61278;SWISSPROT_ID:SMS_HUMAN;EMBL:AK312177;EMBL:BC032625;EMBL:CH471052;EMBL:J00306;RefSeq:NP_001039.1;ProteinModelPortal:P61278;STRING:9606.ENSP00000287641;SWISSPROT_AC_OLD:B2R5G3;SWISSPROT_AC_OLD:P01166;SMR:P61278;GeneID:6750;KEGG:hsa:6750;PIR:A43614;eggNOG:ENOG410IXQ5;eggNOG:ENOG4111WUI;UniGene:Hs.12409;GO:GO:0005179;GO:GO:0005576;GO:GO:0005615;GO:GO:0006972;GO:GO:0007166;GO:GO:00…	11330	Protein	ADM	ADM;ADML;AM;adrenomedullin;am-an;am-type;PAMP;pamp-type;	SWISSPROT_AC:P35318;SWISSPROT_ID:ADML_HUMAN;EMBL:AK312893;EMBL:BC015961;EMBL:BT006902;EMBL:CH471064;EMBL:CR541995;EMBL:D14874;EMBL:D43639;EMBL:DQ143945;EMBL:S73906;RefSeq:NP_001115.1;ProteinModelPortal:P35318;STRING:9606.ENSP00000278175;SWISSPROT_AC_OLD:B2R793;SWISSPROT_AC_OLD:D3DQV3;SWISSPROT_AC_OLD:Q6FGW2;SMR:P35318;GeneID:133;KEGG:hsa:133;PIR:JC2351;eggNOG:ENOG410IK4C;eggNOG:ENOG41120TV;UniGen…
2083902	Somatostatin -- Adrenomedullin	association	Pubmed 1996:8795072;	Co-localization of <b>adrenomedullin</b> with <b>somatostatin</b>, glicentin, gastrin/cholecystokinin, peptide YY or islet amyloid polypeptide was not encountered.[Pubmed 1996:8795072];	453271	Protein	Somatostatin	Growth hormone release-inhibiting factor;SMS;Somatostatin;SST;growth hormone release inhibiting factor;sms-type;SMST;somatostatin-type;sst-subtype;	SWISSPROT_AC:P61278;SWISSPROT_ID:SMS_HUMAN;EMBL:AK312177;EMBL:BC032625;EMBL:CH471052;EMBL:J00306;RefSeq:NP_001039.1;ProteinModelPortal:P61278;STRING:9606.ENSP00000287641;SWISSPROT_AC_OLD:B2R5G3;SWISSPROT_AC_OLD:P01166;SMR:P61278;GeneID:6750;KEGG:hsa:6750;PIR:A43614;eggNOG:ENOG410IXQ5;eggNOG:ENOG4111WUI;UniGene:Hs.12409;GO:GO:0005179;GO:GO:0005576;GO:GO:0005615;GO:GO:0006972;GO:GO:0007166;GO:GO:00…	11331	Protein	Adrenomedullin	Adrenomedullin;AM;am-an;am-type;	TMP_SWISSPROT_AC:P35318_AM;PARENT_SWISSPROT_AC:P35318;PARENT_SWISSPROT_ID:ADML_HUMAN;
2122805	Leptin -- Insulin	association	Pubmed:10716580;Pubmed:10968481;Pubmed:15310006;Pubmed:15573845;Pubmed:16817145;Pubmed:16821206;Pubmed:16821211;Pubmed:16900791;Pubmed:18831351;Pubmed:19858588;Pubmed:27146736;Pubmed:27186548;Pubmed 2006:16490687;Pubmed 2006:16497805;Pubmed 2006:16498365;Pubmed 2006:16579998;Pubmed 2006:16611834;Pubmed 2006:16759309;Pubmed 2006:16951770;Pubmed 2006:16986526;Pubmed 2006:16988074;Pubmed 2006:169906…	<b>Insulin</b> has probably a direct effect on both peritoneal <b>leptin</b> clearance and adipose tissue leptin production.[Pubmed:10716580];To determine the effects of subcutaneous (SC) and intraperitoneal (IP) <b>insulin</b> on serum <b>leptin</b> concentration in type I diabetic patients with end-stage renal failure treated with continuous ambulatory peritoneal dialysis (CAPD).[Pubmed:1071658…	219985	Protein	Leptin	LEP;Leptin;OB;Obese protein;Obesity factor;OBS;factor obesity;factor of obesity;LEPD;leptin--an;leptin-type;obesity--factor;protein obese;	SWISSPROT_AC:P41159;SWISSPROT_ID:LEP_HUMAN;EMBL:AF008123;EMBL:AY996373;EMBL:BC060830;EMBL:BC069452;EMBL:BC069527;EMBL:D49487;EMBL:D63519;EMBL:D63710;EMBL:U18915;EMBL:U43415;EMBL:U43653;RefSeq:NP_000221.1;RefSeq:XP_005250397.1;ProteinModelPortal:P41159;STRING:9606.ENSP00000312652;SWISSPROT_AC_OLD:O15158;SWISSPROT_AC_OLD:Q56A88;SMR:P41159;GeneID:3952;KEGG:hsa:3952;PIR:A38952;PIR:I53166;eggNOG:ENOG4…	200308	Protein	Insulin	INS;Insulin;an-ins;IDDM;iddm 1;iddm 2;iddm type 1;iddm-1;iddm-2;iddm-type;IDDM1;IDDM2;ILPR;ins-type;insulin--an;insulin-chain;insulin-type;IRDN;mody-x;MODY10;type-insulin;	SWISSPROT_AC:P01308;SWISSPROT_ID:INS_HUMAN;EMBL:AJ009655;EMBL:AY138590;EMBL:AY899304;EMBL:BC005255;EMBL:BT006808;EMBL:CH471158;EMBL:J00265;EMBL:L15440;EMBL:M10039;EMBL:V00565;EMBL:X70508;RefSeq:NP_000198.1;RefSeq:NP_001172026.1;RefSeq:NP_001172027.1;RefSeq:NP_001278826.1;ProteinModelPortal:P01308;STRING:9606.ENSP00000250971;SWISSPROT_AC_OLD:Q5EEX2;SMR:P01308;GeneID:3630;KEGG:hsa:3630;PIR:A93222;e…
2142496	Prolactin -- FOS	association	Pubmed 2006:16774500;Pubmed 2012:23162652;Pubmed 1996:8650251;Pubmed 2009:19546517;	VIP neurones within the nucleus infundibularis were the only VIP group to show c-fos mRNA expression, suggesting their involvement in ES/MPOA induced <b>PRL</b> release. <b>c-fos</b> mRNA expression was also observed in a subgroup of DA neurones in the nucleus mamillaris lateralis (ML).[Pubmed 2006:16774500];Once the cells were cotransfected with S1b and either c-fos, c-jun or the c-fos/c-jun con…	328109	Protein	Prolactin	PRL;Prolactin;gha-1;GHA1;prl-type;prolactin--an;prolactin-type;	SWISSPROT_AC:P01236;SWISSPROT_ID:PRL_HUMAN;EMBL:BC015850;EMBL:D00411;EMBL:M29386;EMBL:U75583;EMBL:V00566;EMBL:X00540;EMBL:X00541;EMBL:X00543;EMBL:X00544;EMBL:X54393;RefSeq:NP_000939.1;RefSeq:NP_001157030.1;ProteinModelPortal:P01236;STRING:9606.ENSP00000302150;SWISSPROT_AC_OLD:Q15199;SWISSPROT_AC_OLD:Q92996;SMR:P01236;GeneID:5617;KEGG:hsa:5617;PIR:A61402;PIR:A90998;eggNOG:ENOG410II74;eggNOG:ENOG41…	141141	Protein	FOS	Cellular oncogene fos;FOS;G0/G1 switch regulatory protein 7;G0S7;Proto-oncogene c-Fos;ap 1;ap i;ap type-1;ap- 1;ap- i;AP-1;ap-i;c fos proto-oncogene;C-FOS;c-fos proto-oncogene;chain-fos;fos cellular oncogene;Fos proto-oncogene, AP-1 transcription factor subunit;p55;proto - oncogene c - fos;proto-oncogene c- fos;	SWISSPROT_AC:P01100;SWISSPROT_ID:FOS_HUMAN;EMBL:AF111167;EMBL:AK097379;EMBL:AK290907;EMBL:AK298659;EMBL:AY212879;EMBL:BC004490;EMBL:CH471061;EMBL:K00650;EMBL:S65138;EMBL:V01512;RefSeq:NP_005243.1;ProteinModelPortal:P01100;STRING:9606.ENSP00000306245;SWISSPROT_AC_OLD:A8K4E2;SWISSPROT_AC_OLD:B4DQ65;SWISSPROT_AC_OLD:P18849;SMR:P01100;GeneID:2353;KEGG:hsa:2353;PIR:A01342;PIR:E34223;eggNOG:ENOG4111CH5…
2147906	TNF -- bFGF	association	Pubmed 1996:8695814;Pubmed 1999:10369746;Pubmed 1997:9029130;	Also, the induction of vascular EC adhesion molecule-1 (VCAM-1) and E-selectin by <b>TNF alpha</b> was significantly inhibited by prior exposure to <b>bFGF</b>.[Pubmed 1996:8695814];We could demonstrate in HUAEC that stimulation with IL-1alpha- and <b>TNF-alpha</b> led to the mRNA expression of <b>basic fibroblast growth factor</b> (bFGF) and vascular endothelial growth factor (VEGF) which are cr…	492131	Protein	TNF	Cachectin;TNF;TNF-a;TNF-alpha;TNFA;TNFSF2;Tumor necrosis factor;Tumor necrosis factor ligand superfamily member 2;chain-tnf;DIF;dif-type;factor - tumor necrosis;factor of the tumor necrosis;factor of the tumor-necrosis;factor of tumor necrosis;factor tumor necrosis;factor-tumor necrosis;necrosis factor-tumor;necrosis tumor factor;tnf - a;tnf - alpha;tnf -a;tnf -alpha;tnf a;tnf alpha;tnf- a;tnf- a…	SWISSPROT_AC:P01375;SWISSPROT_ID:TNFA_HUMAN;EMBL:AB088112;EMBL:AF043342;EMBL:AF098751;EMBL:AF129756;EMBL:AY066019;EMBL:AY214167;EMBL:BA000025;EMBL:BC028148;EMBL:M10988;EMBL:M16441;EMBL:M26331;EMBL:X01394;EMBL:X02910;EMBL:Y14768;EMBL:Z15026;RefSeq:NP_000585.2;ProteinModelPortal:P01375;STRING:9606.ENSP00000398698;SWISSPROT_AC_OLD:O43647;SWISSPROT_AC_OLD:Q9P1Q2;SWISSPROT_AC_OLD:Q9UIV3;SMR:P01375;Gen…	135766	Protein	bFGF	Basic fibroblast growth factor;bFGF;FGF-2;FGF2;FGFB;Fibroblast growth factor 2;HBGF-2;Heparin-binding growth factor 2;basic fibroblast growth-factor;basic fibroblast-growth factor;basic fibroblast-growth-factor;basic-fibroblast growth factor;basic-fibroblast-growth-factor;bfgf-isoform;bfgf-type;factor basic fibroblast growth;factor of basic fibroblast growth;factor-basic fibroblast growth;fgf -2;…	SWISSPROT_AC:P09038;SWISSPROT_ID:FGF2_HUMAN;EMBL:AB451321;EMBL:AB451450;EMBL:AC021205;EMBL:AY820133;EMBL:CH471056;EMBL:EF506888;EMBL:J04513;EMBL:M17599;EMBL:M27968;EMBL:S47380;EMBL:S81809;EMBL:X04431;EMBL:X04432;EMBL:X04433;EMBL:Y13468;RefSeq:NP_001997.5;ProteinModelPortal:P09038;STRING:9606.ENSP00000264498;SWISSPROT_AC_OLD:A4LBB8;SWISSPROT_AC_OLD:O00527;SWISSPROT_AC_OLD:P78443;SWISSPROT_AC_OLD:Q…
2219386	Insulin -- Glucagon-like peptide 1	association	Pubmed:12469359;Pubmed:18413175;Pubmed 2006:15985560;Pubmed 2006:16621106;Pubmed 2006:16768722;Pubmed 2006:17098089;Pubmed 2001:11460578;Pubmed 2001:11679463;Pubmed 2013:23200776;Pubmed 2004:14759561;Pubmed 2004:15140754;Pubmed 2004:15271645;Pubmed 2004:21061498;Pubmed 2004:21061499;Pubmed 2004:22238793;Pubmed 2002:11815489;Pubmed 2002:12149271;Pubmed 2002:12378382;Pubmed 2012:22015237;Pubmed 201…	Agonists that can change the rate-limiting steps for both phases of <b>insulin</b> release include those like <b>glucagon-like peptide 1</b> (GLP-1) that raise cyclic AMP levels and those like acetylcholine that act via DAG.[Pubmed:12469359];A hypocaloric diet with a low fat percentage decreased <b>GLP-1</b> levels with a direct correlation with <b>insulin</b> levels.[Pubmed:18413175];In the mult…	200308	Protein	Insulin	INS;Insulin;an-ins;IDDM;iddm 1;iddm 2;iddm type 1;iddm-1;iddm-2;iddm-type;IDDM1;IDDM2;ILPR;ins-type;insulin--an;insulin-chain;insulin-type;IRDN;mody-x;MODY10;type-insulin;	SWISSPROT_AC:P01308;SWISSPROT_ID:INS_HUMAN;EMBL:AJ009655;EMBL:AY138590;EMBL:AY899304;EMBL:BC005255;EMBL:BT006808;EMBL:CH471158;EMBL:J00265;EMBL:L15440;EMBL:M10039;EMBL:V00565;EMBL:X70508;RefSeq:NP_000198.1;RefSeq:NP_001172026.1;RefSeq:NP_001172027.1;RefSeq:NP_001278826.1;ProteinModelPortal:P01308;STRING:9606.ENSP00000250971;SWISSPROT_AC_OLD:Q5EEX2;SMR:P01308;GeneID:3630;KEGG:hsa:3630;PIR:A93222;e…	160450	Protein	Glucagon-like peptide 1	GLP-1;Glucagon-like peptide 1;Incretin hormone;hormone of the incretin;	TMP_SWISSPROT_AC:P01275_GLP-1;PARENT_SWISSPROT_AC:P01275;PARENT_SWISSPROT_ID:GLUC_HUMAN;
2230253	IL-6 -- FOS	association	Pubmed 2001:11545250;Pubmed 2000:11149753;Pubmed 2014:24398980;Pubmed 2011:21312239;Pubmed 1996:9027322;Pubmed 2010:21122157;	Pro-inflammatory cytokines induce <b>c-fos</b> expression followed by <b>IL-6</b> release in human airway smooth muscle cells.[Pubmed 2001:11545250];we also observe that these cells release cytokines like <b>IL-6</b> and IL-8 through the upregulation of <b>c-fos</b>, when exposed to filarial parasitic sheath protein, reflecting on the immunomodulatory capacity of the epithelium to elicit a host i…	197638	Protein	IL-6	B-cell stimulatory factor 2;BSF-2;CDF;CTL differentiation factor;Hybridoma growth factor;IFN-beta-2;IFNB2;IL-6;IL6;Interferon beta-2;Interleukin-6;b cell stimulatory factor 2;b cell stimulatory factor-2;b-cell stimulatory factor-2;bsf- 2;BSF2;HGF;HSF;hsf-type;ifn beta 2;ifn-beta 2;ifn-beta2;il - 6;il -- 6;il -6;il 6;il- 6;il--6;il-6-type;il-vi;il6-type;interferon beta 2;interferon beta2;interfero…	SWISSPROT_AC:P05231;SWISSPROT_ID:IL6_HUMAN;EMBL:AF372214;EMBL:BC015511;EMBL:M14584;EMBL:M18403;EMBL:M29150;EMBL:M54894;EMBL:S56892;EMBL:X04402;EMBL:X04403;EMBL:X04430;EMBL:X04602;EMBL:Y00081;RefSeq:NP_000591.1;RefSeq:XP_011513692.1;ProteinModelPortal:P05231;STRING:9606.ENSP00000258743;SWISSPROT_AC_OLD:Q9UCU2;SWISSPROT_AC_OLD:Q9UCU3;SWISSPROT_AC_OLD:Q9UCU4;SMR:P05231;GeneID:3569;KEGG:hsa:3569;PIR:…	141141	Protein	FOS	Cellular oncogene fos;FOS;G0/G1 switch regulatory protein 7;G0S7;Proto-oncogene c-Fos;ap 1;ap i;ap type-1;ap- 1;ap- i;AP-1;ap-i;c fos proto-oncogene;C-FOS;c-fos proto-oncogene;chain-fos;fos cellular oncogene;Fos proto-oncogene, AP-1 transcription factor subunit;p55;proto - oncogene c - fos;proto-oncogene c- fos;	SWISSPROT_AC:P01100;SWISSPROT_ID:FOS_HUMAN;EMBL:AF111167;EMBL:AK097379;EMBL:AK290907;EMBL:AK298659;EMBL:AY212879;EMBL:BC004490;EMBL:CH471061;EMBL:K00650;EMBL:S65138;EMBL:V01512;RefSeq:NP_005243.1;ProteinModelPortal:P01100;STRING:9606.ENSP00000306245;SWISSPROT_AC_OLD:A8K4E2;SWISSPROT_AC_OLD:B4DQ65;SWISSPROT_AC_OLD:P18849;SMR:P01100;GeneID:2353;KEGG:hsa:2353;PIR:A01342;PIR:E34223;eggNOG:ENOG4111CH5…
2245542	Leptin -- IGF-I	association	Pubmed:11592570;Pubmed:18534134;Pubmed 2006:16352686;Pubmed 2006:16793964;Pubmed 2006:17060689;Pubmed 2001:11165951;Pubmed 2001:11555849;Pubmed 2004:14726619;Pubmed 2002:11827758;Pubmed 2002:11836324;Pubmed 2002:11934523;Pubmed 2012:22090274;Pubmed 2008:18771389;Pubmed 2007:17208213;Pubmed 2007:17286229;Pubmed 2007:17301034;Pubmed 2000:10909989;Pubmed 1996:8923829;Pubmed 2010:19653818;Pubmed 2010…	We also studied the serum concentrations of <b>IGF-I</b> and IGFBP-3 in relation to <b>leptin</b> concentrations.[Pubmed:11592570];In patients with CKD, the serum <b>leptin</b> level was significantly correlated with <b>IGF-1</b>, IGFBP-3 and HOMA-IR.[Pubmed:18534134];There were significant correlations between <b>leptin</b> and <b>IGF-I</b> after 2 wk and IGF-binding protein-3 during the whole s…	219985	Protein	Leptin	LEP;Leptin;OB;Obese protein;Obesity factor;OBS;factor obesity;factor of obesity;LEPD;leptin--an;leptin-type;obesity--factor;protein obese;	SWISSPROT_AC:P41159;SWISSPROT_ID:LEP_HUMAN;EMBL:AF008123;EMBL:AY996373;EMBL:BC060830;EMBL:BC069452;EMBL:BC069527;EMBL:D49487;EMBL:D63519;EMBL:D63710;EMBL:U18915;EMBL:U43415;EMBL:U43653;RefSeq:NP_000221.1;RefSeq:XP_005250397.1;ProteinModelPortal:P41159;STRING:9606.ENSP00000312652;SWISSPROT_AC_OLD:O15158;SWISSPROT_AC_OLD:Q56A88;SMR:P41159;GeneID:3952;KEGG:hsa:3952;PIR:A38952;PIR:I53166;eggNOG:ENOG4…	196367	Protein	IGF-I	IBP1;IGF-I;IGF1;Insulin-like growth factor I;Mechano growth factor;MGF;Somatomedin-C;factor 1-insulin-like growth;factor i-insulin-like growth;factor-1-insulin-like growth;growth factor 1-insulin-like;growth factor i-insulin-like;growth factor-1-insulin-like;IGFI;insulin - like growth factor 1;insulin growth like factor 1;insulin growth like factor-i;insulin growth-like factor 1;insulin like grow…	SWISSPROT_AC:P05019;SWISSPROT_ID:IGF1_HUMAN;EMBL:AC010202;EMBL:AC068648;EMBL:AY260957;EMBL:BC148266;EMBL:CH471054;EMBL:M11568;EMBL:M12659;EMBL:M14153;EMBL:M14154;EMBL:M14155;EMBL:M14156;EMBL:M27544;EMBL:M37484;EMBL:X00173;EMBL:X03420;EMBL:X03421;EMBL:X03422;EMBL:X03563;EMBL:X56773;EMBL:X56774;EMBL:X57025;RefSeq:NP_000609.1;RefSeq:NP_001104754.1;RefSeq:NP_001104755.1;ProteinModelPortal:P05019;STRI…
2264775	NPY -- Leptin	association	Pubmed:11790435;Pubmed:15573845;Pubmed 2006:16568137;Pubmed 2006:16909617;Pubmed 2006:17206555;Pubmed 2001:11227729;Pubmed 2001:11287096;Pubmed 2001:11570701;Pubmed 2001:11894976;Pubmed 2001:12119665;Pubmed 2013:23652383;Pubmed 2004:15036375;Pubmed 2004:15350184;Pubmed 2002:11939485;Pubmed 2002:12372004;Pubmed 2012:22832535;Pubmed 2007:17872366;Pubmed 2000:10879675;Pubmed 2000:11078456;Pubmed 201…	Moreover, <b>leptin</b> decreased <b>neuropeptide Y</b> (NPY) mRNA in young but not senescent rats, suggesting that leptin signal transduction may be impaired.[Pubmed:11790435];However, changes in <b>neuropeptide-Y</b> appears to be mediated independently of <b>leptin</b> or insulin during this type of fasting.[Pubmed:15573845];Furthermore, male carriers of the Pro7-allele of the <b>NPY</b> gene …	280275	Protein	NPY	NPY;Pro-neuropeptide Y;neuropeptide Y;neuropeptide--y;neuropeptide-y;npy--an;npy-type;PYY4;y neuropeptide;	SWISSPROT_AC:P01303;SWISSPROT_ID:NPY_HUMAN;EMBL:AC004485;EMBL:BC029497;EMBL:K01911;EMBL:M14296;EMBL:M14297;EMBL:M14298;EMBL:M15789;RefSeq:NP_000896.1;ProteinModelPortal:P01303;STRING:9606.ENSP00000242152;SMR:P01303;GeneID:4852;KEGG:hsa:4852;PIR:A25198;eggNOG:ENOG410J0KC;eggNOG:ENOG41128I2;UniGene:Hs.1832;GO:GO:0001664;GO:GO:0001878;GO:GO:0004930;GO:GO:0005102;GO:GO:0005184;GO:GO:0005246;GO:GO:000…	219985	Protein	Leptin	LEP;Leptin;OB;Obese protein;Obesity factor;OBS;factor obesity;factor of obesity;LEPD;leptin--an;leptin-type;obesity--factor;protein obese;	SWISSPROT_AC:P41159;SWISSPROT_ID:LEP_HUMAN;EMBL:AF008123;EMBL:AY996373;EMBL:BC060830;EMBL:BC069452;EMBL:BC069527;EMBL:D49487;EMBL:D63519;EMBL:D63710;EMBL:U18915;EMBL:U43415;EMBL:U43653;RefSeq:NP_000221.1;RefSeq:XP_005250397.1;ProteinModelPortal:P41159;STRING:9606.ENSP00000312652;SWISSPROT_AC_OLD:O15158;SWISSPROT_AC_OLD:Q56A88;SMR:P41159;GeneID:3952;KEGG:hsa:3952;PIR:A38952;PIR:I53166;eggNOG:ENOG4…
2264816	Neuropeptide Y -- Leptin	association	Pubmed:11790435;Pubmed:15573845;Pubmed 2006:16568137;Pubmed 2006:16909617;Pubmed 2006:17206555;Pubmed 2001:11227729;Pubmed 2001:11287096;Pubmed 2001:11570701;Pubmed 2001:11894976;Pubmed 2001:12119665;Pubmed 2013:23652383;Pubmed 2004:15036375;Pubmed 2004:15350184;Pubmed 2002:11939485;Pubmed 2002:12372004;Pubmed 2012:22832535;Pubmed 2007:17872366;Pubmed 2000:10879675;Pubmed 2000:11078456;Pubmed 201…	Moreover, <b>leptin</b> decreased <b>neuropeptide Y</b> (NPY) mRNA in young but not senescent rats, suggesting that leptin signal transduction may be impaired.[Pubmed:11790435];However, changes in <b>neuropeptide-Y</b> appears to be mediated independently of <b>leptin</b> or insulin during this type of fasting.[Pubmed:15573845];Furthermore, male carriers of the Pro7-allele of the <b>NPY</b> gene …	280276	Protein	Neuropeptide Y	Neuropeptide tyrosine;Neuropeptide Y;NPY;neuropeptide--y;neuropeptide-tyrosine;neuropeptide-y;npy--an;npy-type;y neuropeptide;	TMP_SWISSPROT_AC:P01303_NPY;PARENT_SWISSPROT_AC:P01303;PARENT_SWISSPROT_ID:NPY_HUMAN;	219985	Protein	Leptin	LEP;Leptin;OB;Obese protein;Obesity factor;OBS;factor obesity;factor of obesity;LEPD;leptin--an;leptin-type;obesity--factor;protein obese;	SWISSPROT_AC:P41159;SWISSPROT_ID:LEP_HUMAN;EMBL:AF008123;EMBL:AY996373;EMBL:BC060830;EMBL:BC069452;EMBL:BC069527;EMBL:D49487;EMBL:D63519;EMBL:D63710;EMBL:U18915;EMBL:U43415;EMBL:U43653;RefSeq:NP_000221.1;RefSeq:XP_005250397.1;ProteinModelPortal:P41159;STRING:9606.ENSP00000312652;SWISSPROT_AC_OLD:O15158;SWISSPROT_AC_OLD:Q56A88;SMR:P41159;GeneID:3952;KEGG:hsa:3952;PIR:A38952;PIR:I53166;eggNOG:ENOG4…
2269781	Insulin -- GLP-1 receptor	association	Pubmed:18413175;Pubmed 2006:16621106;Pubmed 2001:11460578;Pubmed 2013:23590331;Pubmed 2004:14759561;Pubmed 2004:21061498;Pubmed 2004:21061499;Pubmed 2004:22238793;Pubmed 2002:12149271;Pubmed 2002:12378382;Pubmed 2012:22051096;Pubmed 2012:22820565;Pubmed 2012:23094100;Pubmed 2012:23230012;Pubmed 2012:23272306;Pubmed 2008:18319637;Pubmed 2008:18809381;Pubmed 2007:17342635;Pubmed 2007:17609256;Pubme…	A hypocaloric diet with a low fat percentage decreased <b>GLP-1</b> levels with a direct correlation with <b>insulin</b> levels.[Pubmed:18413175];In the multivariate analysis with a dependent variable (levels of GLP-1), only insulin levels remained as an independent predictor in the model (F=5.9; P<.05), with an increase of 0.6 ng/ml (95% CI 0.1-1.1) <b>GLP-1</b> concentrations with each increase…	200308	Protein	Insulin	INS;Insulin;an-ins;IDDM;iddm 1;iddm 2;iddm type 1;iddm-1;iddm-2;iddm-type;IDDM1;IDDM2;ILPR;ins-type;insulin--an;insulin-chain;insulin-type;IRDN;mody-x;MODY10;type-insulin;	SWISSPROT_AC:P01308;SWISSPROT_ID:INS_HUMAN;EMBL:AJ009655;EMBL:AY138590;EMBL:AY899304;EMBL:BC005255;EMBL:BT006808;EMBL:CH471158;EMBL:J00265;EMBL:L15440;EMBL:M10039;EMBL:V00565;EMBL:X70508;RefSeq:NP_000198.1;RefSeq:NP_001172026.1;RefSeq:NP_001172027.1;RefSeq:NP_001278826.1;ProteinModelPortal:P01308;STRING:9606.ENSP00000250971;SWISSPROT_AC_OLD:Q5EEX2;SMR:P01308;GeneID:3630;KEGG:hsa:3630;PIR:A93222;e…	158985	Protein	GLP-1 receptor	GLP-1 receptor;GLP-1-R;GLP-1R;GLP1R;Glucagon-like peptide 1 receptor;glp- 1 r;glp- 1 receptor;GLP-1;glp-1 r;glp-1 the receptor;glp-1-receptor;glp-i receptor;glp1 receptor;glp1-r;glucagon like peptide 1 receptor;glucagon like peptide-1 receptor;glucagon like-peptide 1 receptor;glucagon like-peptide-1 receptor;glucagon receptor like peptide-1;glucagon- like peptide-1 receptor;glucagon-like peptide …	SWISSPROT_AC:P43220;SWISSPROT_ID:GLP1R_HUMAN;EMBL:AB065685;EMBL:AL035690;EMBL:AY439112;EMBL:BC112126;EMBL:BC113493;EMBL:L23503;EMBL:U01104;EMBL:U01156;EMBL:U01157;EMBL:U10037;EMBL:U66062;RefSeq:NP_002053.3;ProteinModelPortal:P43220;STRING:9606.ENSP00000362353;SWISSPROT_AC_OLD:Q2M229;SWISSPROT_AC_OLD:Q99669;SMR:P43220;GeneID:2740;KEGG:hsa:2740;PIR:I84494;PIR:S71624;eggNOG:ENOG410XRS2;eggNOG:KOG456…
2269963	ZGLP1 -- Insulin	association	Pubmed:18413175;Pubmed 2006:16621106;Pubmed 2001:11460578;Pubmed 2004:14759561;Pubmed 2004:21061498;Pubmed 2004:21061499;Pubmed 2004:22238793;Pubmed 2002:12149271;Pubmed 2002:12378382;Pubmed 2012:22051096;Pubmed 2012:22820565;Pubmed 2012:23230012;Pubmed 2012:23272306;Pubmed 2008:18319637;Pubmed 2008:18809381;Pubmed 2007:17609256;Pubmed 2014:24233023;Pubmed 2014:24296715;Pubmed 1996:8960841;Pubmed…	A hypocaloric diet with a low fat percentage decreased <b>GLP-1</b> levels with a direct correlation with <b>insulin</b> levels.[Pubmed:18413175];In the multivariate analysis with a dependent variable (levels of GLP-1), only insulin levels remained as an independent predictor in the model (F=5.9; P<.05), with an increase of 0.6 ng/ml (95% CI 0.1-1.1) <b>GLP-1</b> concentrations with each increase…	573048	Protein	ZGLP1	GATA-like protein 1;GATA-type zinc finger protein 1;GLP-1;GLP1;ZGLP1;gata like protein-1;gata-like protein-1;GATAD3;zinc finger, GATA-like protein 1;	SWISSPROT_AC:P0C6A0;SWISSPROT_ID:ZGLP1_HUMAN;EMBL:AC011511;EMBL:AK096830;EMBL:BC044225;RefSeq:NP_001096637.1;ProteinModelPortal:P0C6A0;STRING:9606.ENSP00000384434;SMR:P0C6A0;GeneID:100125288;KEGG:hsa:100125288;eggNOG:COG5641;eggNOG:KOG1601;UniGene:Hs.709296;GO:GO:0000122;GO:GO:0000977;GO:GO:0001085;GO:GO:0001228;GO:GO:0003682;GO:GO:0005634;GO:GO:0005667;GO:GO:0007275;GO:GO:0007283;GO:GO:0008270;G…	200308	Protein	Insulin	INS;Insulin;an-ins;IDDM;iddm 1;iddm 2;iddm type 1;iddm-1;iddm-2;iddm-type;IDDM1;IDDM2;ILPR;ins-type;insulin--an;insulin-chain;insulin-type;IRDN;mody-x;MODY10;type-insulin;	SWISSPROT_AC:P01308;SWISSPROT_ID:INS_HUMAN;EMBL:AJ009655;EMBL:AY138590;EMBL:AY899304;EMBL:BC005255;EMBL:BT006808;EMBL:CH471158;EMBL:J00265;EMBL:L15440;EMBL:M10039;EMBL:V00565;EMBL:X70508;RefSeq:NP_000198.1;RefSeq:NP_001172026.1;RefSeq:NP_001172027.1;RefSeq:NP_001278826.1;ProteinModelPortal:P01308;STRING:9606.ENSP00000250971;SWISSPROT_AC_OLD:Q5EEX2;SMR:P01308;GeneID:3630;KEGG:hsa:3630;PIR:A93222;e…
2286342	IGFBP-3 -- ALBU	association	Pubmed:23619263;Pubmed 2002:12411118;Pubmed 2002:12511182;Pubmed 2007:18080921;Pubmed 1997:9425504;Pubmed 1998:9745447;Pubmed 2005:16088202;	<b>IGFBP-3</b> levels were positively correlated with IGF-I and <b>albumin</b>, and negatively correlated with Child-Pugh, MELD, creatinine, INR, total bilirubin and aPTT ratio.[Pubmed:23619263];4) A correlation was found between serum levels of <b>IGFBP-3</b> and <b>albumin</b> in the active stage group (r = 0.76, P < 0.01).[Pubmed 2002:12411118];Serum <b>IGFBP-3</b> proves to be a better marker…	192552	Protein	IGFBP-3	IBP-3;IBP3;IGF-binding protein 3;IGFBP-3;IGFBP3;Insulin-like growth factor-binding protein 3;binding protein 3-igf;binding protein-3-igf;bp -53;BP-53;igf binding protein -3;igf binding protein 3;igf binding protein iii;igf binding protein-3;igf binding-protein 3;igf binding-protein-3;igf- binding protein 3;igf-binding protein -3;igf-binding protein-3;igf-binding protein3;igf-binding-protein-3;igf…	SWISSPROT_AC:P17936;SWISSPROT_ID:IBP3_HUMAN;EMBL:AC091524;EMBL:BC000013;EMBL:BC018962;EMBL:BC064987;EMBL:CH236958;EMBL:CH471128;EMBL:DQ301819;EMBL:M31159;EMBL:M35878;EMBL:X64875;RefSeq:NP_000589.2;RefSeq:NP_001013416.1;RefSeq:XP_016867641.1;ProteinModelPortal:P17936;STRING:9606.ENSP00000370473;SWISSPROT_AC_OLD:A4D2F5;SWISSPROT_AC_OLD:D3DVM0;SWISSPROT_AC_OLD:Q2V509;SWISSPROT_AC_OLD:Q6P1M6;SWISSPRO…	14021	Protein	ALBU	ALB;ALBU;Serum albumin;albumin;hs a;hs-a;HSA;hsalpha;PRO0883;PRO0903;PRO1341;	SWISSPROT_AC:P02768;SWISSPROT_ID:ALBU_HUMAN;EMBL:A06977;EMBL:AC108157;EMBL:AF116645;EMBL:AF118090;EMBL:AF119840;EMBL:AF119890;EMBL:AF130077;EMBL:AF190168;EMBL:AF542069;EMBL:AH002596;EMBL:AY358313;EMBL:AY544124;EMBL:AY550967;EMBL:AY728024;EMBL:BC014308;EMBL:BC034023;EMBL:BC035969;EMBL:BC036003;EMBL:BC041789;EMBL:CH471057;EMBL:CR749331;EMBL:DQ986150;EMBL:EF649953;EMBL:M12523;EMBL:U22961;EMBL:V00494…
2287237	Insulin -- bFGF	association	Pubmed 2006:16446701;Pubmed 2011:22217407;Pubmed 1997:9398995;Pubmed 2005:16405079;Pubmed 2005:28853946;	<b>Insulin</b> produced a dose-dependent increase in <b>FGF-2</b> in RPE cells and decrease in GFAP in MÃ¼ller cells grown in 15 mM glucose.[Pubmed 2006:16446701];<b>Insulin</b> produced a dose-dependent increase in <b>FGF-2</b> in RPE cells and decrease in GFAP in MÃÂ¼ller cells grown in 15 mM glucose.[Pubmed 2006:16446701];<b>Insulin</b> produced a dose-dependent increase in <b>FGF-2</b> in RP…	200308	Protein	Insulin	INS;Insulin;an-ins;IDDM;iddm 1;iddm 2;iddm type 1;iddm-1;iddm-2;iddm-type;IDDM1;IDDM2;ILPR;ins-type;insulin--an;insulin-chain;insulin-type;IRDN;mody-x;MODY10;type-insulin;	SWISSPROT_AC:P01308;SWISSPROT_ID:INS_HUMAN;EMBL:AJ009655;EMBL:AY138590;EMBL:AY899304;EMBL:BC005255;EMBL:BT006808;EMBL:CH471158;EMBL:J00265;EMBL:L15440;EMBL:M10039;EMBL:V00565;EMBL:X70508;RefSeq:NP_000198.1;RefSeq:NP_001172026.1;RefSeq:NP_001172027.1;RefSeq:NP_001278826.1;ProteinModelPortal:P01308;STRING:9606.ENSP00000250971;SWISSPROT_AC_OLD:Q5EEX2;SMR:P01308;GeneID:3630;KEGG:hsa:3630;PIR:A93222;e…	135766	Protein	bFGF	Basic fibroblast growth factor;bFGF;FGF-2;FGF2;FGFB;Fibroblast growth factor 2;HBGF-2;Heparin-binding growth factor 2;basic fibroblast growth-factor;basic fibroblast-growth factor;basic fibroblast-growth-factor;basic-fibroblast growth factor;basic-fibroblast-growth-factor;bfgf-isoform;bfgf-type;factor basic fibroblast growth;factor of basic fibroblast growth;factor-basic fibroblast growth;fgf -2;…	SWISSPROT_AC:P09038;SWISSPROT_ID:FGF2_HUMAN;EMBL:AB451321;EMBL:AB451450;EMBL:AC021205;EMBL:AY820133;EMBL:CH471056;EMBL:EF506888;EMBL:J04513;EMBL:M17599;EMBL:M27968;EMBL:S47380;EMBL:S81809;EMBL:X04431;EMBL:X04432;EMBL:X04433;EMBL:Y13468;RefSeq:NP_001997.5;ProteinModelPortal:P09038;STRING:9606.ENSP00000264498;SWISSPROT_AC_OLD:A4LBB8;SWISSPROT_AC_OLD:O00527;SWISSPROT_AC_OLD:P78443;SWISSPROT_AC_OLD:Q…
2319293	IL-6 -- IGF-I	association	Pubmed 2004:15195991;Pubmed 2004:15372363;Pubmed 2002:12183434;Pubmed 2002:12373006;Pubmed 2012:21986696;Pubmed 2007:17451077;Pubmed 2007:17465986;Pubmed 2007:17513150;Pubmed 2007:17727678;Pubmed 1999:10590034;Pubmed 1997:9045866;	The trend toward an inverse correlation between <b>IGF-I</b> and <b>IL-6</b> in the frail, but not the non-frail group, suggests potential interaction between endocrine and immune/cytokine dysregulation that requires further study in larger cohorts.[Pubmed 2004:15195991];There was a trend for <b>IL-6</b> to be inversely correlated with <b>IGF-I</b> in the frail (r=-0.42; p=0.082) but not the non-…	197638	Protein	IL-6	B-cell stimulatory factor 2;BSF-2;CDF;CTL differentiation factor;Hybridoma growth factor;IFN-beta-2;IFNB2;IL-6;IL6;Interferon beta-2;Interleukin-6;b cell stimulatory factor 2;b cell stimulatory factor-2;b-cell stimulatory factor-2;bsf- 2;BSF2;HGF;HSF;hsf-type;ifn beta 2;ifn-beta 2;ifn-beta2;il - 6;il -- 6;il -6;il 6;il- 6;il--6;il-6-type;il-vi;il6-type;interferon beta 2;interferon beta2;interfero…	SWISSPROT_AC:P05231;SWISSPROT_ID:IL6_HUMAN;EMBL:AF372214;EMBL:BC015511;EMBL:M14584;EMBL:M18403;EMBL:M29150;EMBL:M54894;EMBL:S56892;EMBL:X04402;EMBL:X04403;EMBL:X04430;EMBL:X04602;EMBL:Y00081;RefSeq:NP_000591.1;RefSeq:XP_011513692.1;ProteinModelPortal:P05231;STRING:9606.ENSP00000258743;SWISSPROT_AC_OLD:Q9UCU2;SWISSPROT_AC_OLD:Q9UCU3;SWISSPROT_AC_OLD:Q9UCU4;SMR:P05231;GeneID:3569;KEGG:hsa:3569;PIR:…	196367	Protein	IGF-I	IBP1;IGF-I;IGF1;Insulin-like growth factor I;Mechano growth factor;MGF;Somatomedin-C;factor 1-insulin-like growth;factor i-insulin-like growth;factor-1-insulin-like growth;growth factor 1-insulin-like;growth factor i-insulin-like;growth factor-1-insulin-like;IGFI;insulin - like growth factor 1;insulin growth like factor 1;insulin growth like factor-i;insulin growth-like factor 1;insulin like grow…	SWISSPROT_AC:P05019;SWISSPROT_ID:IGF1_HUMAN;EMBL:AC010202;EMBL:AC068648;EMBL:AY260957;EMBL:BC148266;EMBL:CH471054;EMBL:M11568;EMBL:M12659;EMBL:M14153;EMBL:M14154;EMBL:M14155;EMBL:M14156;EMBL:M27544;EMBL:M37484;EMBL:X00173;EMBL:X03420;EMBL:X03421;EMBL:X03422;EMBL:X03563;EMBL:X56773;EMBL:X56774;EMBL:X57025;RefSeq:NP_000609.1;RefSeq:NP_001104754.1;RefSeq:NP_001104755.1;ProteinModelPortal:P05019;STRI…
2400602	Leptin -- IL-6	association	Pubmed:11393343;Pubmed:17476615;Pubmed:22124048;Pubmed:23622344;Pubmed 2001:11482152;Pubmed 2001:11591788;Pubmed 2001:11829320;Pubmed 2013:23083105;Pubmed 2013:23325916;Pubmed 2013:23408462;Pubmed 2013:24057813;Pubmed 2012:22243796;Pubmed 2012:22891684;Pubmed 2008:17482294;Pubmed 2008:18381870;Pubmed 2008:18525209;Pubmed 2000:11199328;Pubmed 2014:25598824;Pubmed 2011:23678422;Pubmed 2010:20230641…	A significant negative correlation was found between the peak concentrations of <b>leptin</b> and <b>interleukin 6</b>.[Pubmed:11393343];Serum <b>leptin</b> levels correlate with <b>interleukin-6</b> levels and disease activity in patients with ankylosing spondylitis.[Pubmed:17476615];The present study was done to correlate the concentrations of leptin and interleukin (IL)-6 within the gingiva in…	219985	Protein	Leptin	LEP;Leptin;OB;Obese protein;Obesity factor;OBS;factor obesity;factor of obesity;LEPD;leptin--an;leptin-type;obesity--factor;protein obese;	SWISSPROT_AC:P41159;SWISSPROT_ID:LEP_HUMAN;EMBL:AF008123;EMBL:AY996373;EMBL:BC060830;EMBL:BC069452;EMBL:BC069527;EMBL:D49487;EMBL:D63519;EMBL:D63710;EMBL:U18915;EMBL:U43415;EMBL:U43653;RefSeq:NP_000221.1;RefSeq:XP_005250397.1;ProteinModelPortal:P41159;STRING:9606.ENSP00000312652;SWISSPROT_AC_OLD:O15158;SWISSPROT_AC_OLD:Q56A88;SMR:P41159;GeneID:3952;KEGG:hsa:3952;PIR:A38952;PIR:I53166;eggNOG:ENOG4…	197638	Protein	IL-6	B-cell stimulatory factor 2;BSF-2;CDF;CTL differentiation factor;Hybridoma growth factor;IFN-beta-2;IFNB2;IL-6;IL6;Interferon beta-2;Interleukin-6;b cell stimulatory factor 2;b cell stimulatory factor-2;b-cell stimulatory factor-2;bsf- 2;BSF2;HGF;HSF;hsf-type;ifn beta 2;ifn-beta 2;ifn-beta2;il - 6;il -- 6;il -6;il 6;il- 6;il--6;il-6-type;il-vi;il6-type;interferon beta 2;interferon beta2;interfero…	SWISSPROT_AC:P05231;SWISSPROT_ID:IL6_HUMAN;EMBL:AF372214;EMBL:BC015511;EMBL:M14584;EMBL:M18403;EMBL:M29150;EMBL:M54894;EMBL:S56892;EMBL:X04402;EMBL:X04403;EMBL:X04430;EMBL:X04602;EMBL:Y00081;RefSeq:NP_000591.1;RefSeq:XP_011513692.1;ProteinModelPortal:P05231;STRING:9606.ENSP00000258743;SWISSPROT_AC_OLD:Q9UCU2;SWISSPROT_AC_OLD:Q9UCU3;SWISSPROT_AC_OLD:Q9UCU4;SMR:P05231;GeneID:3569;KEGG:hsa:3569;PIR:…
2429036	GCG -- POMC	association	Pubmed 2006:17095343;Pubmed 2004:15163333;Pubmed 2000:11078983;Pubmed 2000:11383481;Pubmed 1997:9302372;	Concordance between the <b>glucagon</b> and <b>ACTH</b> tests was 90.5%.[Pubmed 2006:17095343];Ghrelin does not mediate the GH and <b>ACTH</b> responses to <b>glucagon</b> or to the ITT.[Pubmed 2004:15163333];These results show that the intramuscular administration of <b>glucagon</b> releases less GH but more <b>ACTH</b> and cortisol than Hexarelin.[Pubmed 2000:11078983];Aim of the present study …	160443	Protein	GCG	GCG;GLUC;Glucagon;GLP1;GLP2;GRPP;	SWISSPROT_AC:P01275;SWISSPROT_ID:GLUC_HUMAN;EMBL:AC007750;EMBL:BC005278;EMBL:BT006813;EMBL:J04040;EMBL:V01515;EMBL:X03991;RefSeq:NP_002045.1;ProteinModelPortal:P01275;STRING:9606.ENSP00000387662;SWISSPROT_AC_OLD:A6NN65;SWISSPROT_AC_OLD:Q53TP6;SMR:P01275;GeneID:2641;KEGG:hsa:2641;PIR:A24377;eggNOG:ENOG410IKZ8;eggNOG:ENOG4111VKC;UniGene:Hs.516494;UniGene:Hs.741174;GO:GO:0005102;GO:GO:0005179;GO:GO:…	75856	Protein	POMC	COLI;Corticotropin-lipotropin;POMC;Pro-opiomelanocortin;ACTH;CLIP;clip-type;LPH;MSH;msh-isoform;NPP;npp-type;POC;pro opiomelanocortin;pro- opiomelanocortin;proopiomelanocortin;	SWISSPROT_AC:P01189;SWISSPROT_ID:COLI_HUMAN;EMBL:AC012457;EMBL:BC065832;EMBL:CH471053;EMBL:J00291;EMBL:J00292;EMBL:M25896;EMBL:M38297;EMBL:V01510;RefSeq:NP_000930.1;RefSeq:NP_001030333.1;RefSeq:NP_001306133.1;RefSeq:NP_001306134.1;ProteinModelPortal:P01189;STRING:9606.ENSP00000264708;SWISSPROT_AC_OLD:P78442;SWISSPROT_AC_OLD:Q53T23;SWISSPROT_AC_OLD:Q9UD39;SWISSPROT_AC_OLD:Q9UD40;SMR:P01189;GeneID:…
2429211	Glucagon -- POMC	association	Pubmed 2006:17095343;Pubmed 2004:15163333;Pubmed 2000:11078983;Pubmed 2000:11383481;Pubmed 1997:9302372;	Concordance between the <b>glucagon</b> and <b>ACTH</b> tests was 90.5%.[Pubmed 2006:17095343];Ghrelin does not mediate the GH and <b>ACTH</b> responses to <b>glucagon</b> or to the ITT.[Pubmed 2004:15163333];These results show that the intramuscular administration of <b>glucagon</b> releases less GH but more <b>ACTH</b> and cortisol than Hexarelin.[Pubmed 2000:11078983];Aim of the present study …	160448	Protein	Glucagon	Glucagon;	TMP_SWISSPROT_AC:P01275_Glucagon;PARENT_SWISSPROT_AC:P01275;PARENT_SWISSPROT_ID:GLUC_HUMAN;	75856	Protein	POMC	COLI;Corticotropin-lipotropin;POMC;Pro-opiomelanocortin;ACTH;CLIP;clip-type;LPH;MSH;msh-isoform;NPP;npp-type;POC;pro opiomelanocortin;pro- opiomelanocortin;proopiomelanocortin;	SWISSPROT_AC:P01189;SWISSPROT_ID:COLI_HUMAN;EMBL:AC012457;EMBL:BC065832;EMBL:CH471053;EMBL:J00291;EMBL:J00292;EMBL:M25896;EMBL:M38297;EMBL:V01510;RefSeq:NP_000930.1;RefSeq:NP_001030333.1;RefSeq:NP_001306133.1;RefSeq:NP_001306134.1;ProteinModelPortal:P01189;STRING:9606.ENSP00000264708;SWISSPROT_AC_OLD:P78442;SWISSPROT_AC_OLD:Q53T23;SWISSPROT_AC_OLD:Q9UD39;SWISSPROT_AC_OLD:Q9UD40;SMR:P01189;GeneID:…
2437914	Leptin -- IGFBP-3	association	Pubmed:11592570;Pubmed 2002:11827758;Pubmed 2009:19571559;Pubmed 1999:10421222;Pubmed 1997:9215295;Pubmed 2003:12580938;	We also studied the serum concentrations of IGF-I and <b>IGFBP-3</b> in relation to <b>leptin</b> concentrations.[Pubmed:11592570];0.16) and between <b>leptin</b> and <b>IGFBP-3</b> (r(s) = 0.02, P <[Pubmed 2002:11827758];There is limited information regarding the effects of IGF-I and/or <b>IGFBP-3</b> on circulating <b>leptin</b> concentrations.[Pubmed 2009:19571559];The correlation of <b>leptin…	219985	Protein	Leptin	LEP;Leptin;OB;Obese protein;Obesity factor;OBS;factor obesity;factor of obesity;LEPD;leptin--an;leptin-type;obesity--factor;protein obese;	SWISSPROT_AC:P41159;SWISSPROT_ID:LEP_HUMAN;EMBL:AF008123;EMBL:AY996373;EMBL:BC060830;EMBL:BC069452;EMBL:BC069527;EMBL:D49487;EMBL:D63519;EMBL:D63710;EMBL:U18915;EMBL:U43415;EMBL:U43653;RefSeq:NP_000221.1;RefSeq:XP_005250397.1;ProteinModelPortal:P41159;STRING:9606.ENSP00000312652;SWISSPROT_AC_OLD:O15158;SWISSPROT_AC_OLD:Q56A88;SMR:P41159;GeneID:3952;KEGG:hsa:3952;PIR:A38952;PIR:I53166;eggNOG:ENOG4…	192552	Protein	IGFBP-3	IBP-3;IBP3;IGF-binding protein 3;IGFBP-3;IGFBP3;Insulin-like growth factor-binding protein 3;binding protein 3-igf;binding protein-3-igf;bp -53;BP-53;igf binding protein -3;igf binding protein 3;igf binding protein iii;igf binding protein-3;igf binding-protein 3;igf binding-protein-3;igf- binding protein 3;igf-binding protein -3;igf-binding protein-3;igf-binding protein3;igf-binding-protein-3;igf…	SWISSPROT_AC:P17936;SWISSPROT_ID:IBP3_HUMAN;EMBL:AC091524;EMBL:BC000013;EMBL:BC018962;EMBL:BC064987;EMBL:CH236958;EMBL:CH471128;EMBL:DQ301819;EMBL:M31159;EMBL:M35878;EMBL:X64875;RefSeq:NP_000589.2;RefSeq:NP_001013416.1;RefSeq:XP_016867641.1;ProteinModelPortal:P17936;STRING:9606.ENSP00000370473;SWISSPROT_AC_OLD:A4D2F5;SWISSPROT_AC_OLD:D3DVM0;SWISSPROT_AC_OLD:Q2V509;SWISSPROT_AC_OLD:Q6P1M6;SWISSPRO…
2468789	TNF -- Leptin	association	Pubmed:14872110;Pubmed 2006:16403817;Pubmed 2006:17047295;Pubmed 2001:11482152;Pubmed 2001:11591788;Pubmed 2001:11676893;Pubmed 2001:11829320;Pubmed 2001:11843390;Pubmed 2013:24158120;Pubmed 2004:15194576;Pubmed 2004:15585153;Pubmed 2002:12141823;Pubmed 2002:12402619;Pubmed 2008:18953464;Pubmed 2007:17283229;Pubmed 2007:17497033;Pubmed 2000:10666158;Pubmed 2000:10913943;Pubmed 2000:10961356;Pubme…	In addition, while there was no correlation between <b>leptin</b> and <b>TNF-alpha</b> levels in the stable and control groups, a significant positive correlation was observed in patients with exacerbation.[Pubmed:14872110];In conclusion (1) elevated TNF-alpha levels may be related to increased inflammation in patients, (2) circulating <b>TNF-alpha</b> levels were associated with increased <b>lep…	492131	Protein	TNF	Cachectin;TNF;TNF-a;TNF-alpha;TNFA;TNFSF2;Tumor necrosis factor;Tumor necrosis factor ligand superfamily member 2;chain-tnf;DIF;dif-type;factor - tumor necrosis;factor of the tumor necrosis;factor of the tumor-necrosis;factor of tumor necrosis;factor tumor necrosis;factor-tumor necrosis;necrosis factor-tumor;necrosis tumor factor;tnf - a;tnf - alpha;tnf -a;tnf -alpha;tnf a;tnf alpha;tnf- a;tnf- a…	SWISSPROT_AC:P01375;SWISSPROT_ID:TNFA_HUMAN;EMBL:AB088112;EMBL:AF043342;EMBL:AF098751;EMBL:AF129756;EMBL:AY066019;EMBL:AY214167;EMBL:BA000025;EMBL:BC028148;EMBL:M10988;EMBL:M16441;EMBL:M26331;EMBL:X01394;EMBL:X02910;EMBL:Y14768;EMBL:Z15026;RefSeq:NP_000585.2;ProteinModelPortal:P01375;STRING:9606.ENSP00000398698;SWISSPROT_AC_OLD:O43647;SWISSPROT_AC_OLD:Q9P1Q2;SWISSPROT_AC_OLD:Q9UIV3;SMR:P01375;Gen…	219985	Protein	Leptin	LEP;Leptin;OB;Obese protein;Obesity factor;OBS;factor obesity;factor of obesity;LEPD;leptin--an;leptin-type;obesity--factor;protein obese;	SWISSPROT_AC:P41159;SWISSPROT_ID:LEP_HUMAN;EMBL:AF008123;EMBL:AY996373;EMBL:BC060830;EMBL:BC069452;EMBL:BC069527;EMBL:D49487;EMBL:D63519;EMBL:D63710;EMBL:U18915;EMBL:U43415;EMBL:U43653;RefSeq:NP_000221.1;RefSeq:XP_005250397.1;ProteinModelPortal:P41159;STRING:9606.ENSP00000312652;SWISSPROT_AC_OLD:O15158;SWISSPROT_AC_OLD:Q56A88;SMR:P41159;GeneID:3952;KEGG:hsa:3952;PIR:A38952;PIR:I53166;eggNOG:ENOG4…
2492888	NPY -- GCG	association	Pubmed 1997:9355048;	In the fed but not fasted state, 3 micrograms ICV <b>NPY</b> increased plasma <b>glucagon</b> and corticosterone levels and attenuated the decline in blood glucose during the ITT.[Pubmed 1997:9355048];	280275	Protein	NPY	NPY;Pro-neuropeptide Y;neuropeptide Y;neuropeptide--y;neuropeptide-y;npy--an;npy-type;PYY4;y neuropeptide;	SWISSPROT_AC:P01303;SWISSPROT_ID:NPY_HUMAN;EMBL:AC004485;EMBL:BC029497;EMBL:K01911;EMBL:M14296;EMBL:M14297;EMBL:M14298;EMBL:M15789;RefSeq:NP_000896.1;ProteinModelPortal:P01303;STRING:9606.ENSP00000242152;SMR:P01303;GeneID:4852;KEGG:hsa:4852;PIR:A25198;eggNOG:ENOG410J0KC;eggNOG:ENOG41128I2;UniGene:Hs.1832;GO:GO:0001664;GO:GO:0001878;GO:GO:0004930;GO:GO:0005102;GO:GO:0005184;GO:GO:0005246;GO:GO:000…	160443	Protein	GCG	GCG;GLUC;Glucagon;GLP1;GLP2;GRPP;	SWISSPROT_AC:P01275;SWISSPROT_ID:GLUC_HUMAN;EMBL:AC007750;EMBL:BC005278;EMBL:BT006813;EMBL:J04040;EMBL:V01515;EMBL:X03991;RefSeq:NP_002045.1;ProteinModelPortal:P01275;STRING:9606.ENSP00000387662;SWISSPROT_AC_OLD:A6NN65;SWISSPROT_AC_OLD:Q53TP6;SMR:P01275;GeneID:2641;KEGG:hsa:2641;PIR:A24377;eggNOG:ENOG410IKZ8;eggNOG:ENOG4111VKC;UniGene:Hs.516494;UniGene:Hs.741174;GO:GO:0005102;GO:GO:0005179;GO:GO:…
2492927	NPY -- Glucagon	association	Pubmed 1997:9355048;	In the fed but not fasted state, 3 micrograms ICV <b>NPY</b> increased plasma <b>glucagon</b> and corticosterone levels and attenuated the decline in blood glucose during the ITT.[Pubmed 1997:9355048];	280275	Protein	NPY	NPY;Pro-neuropeptide Y;neuropeptide Y;neuropeptide--y;neuropeptide-y;npy--an;npy-type;PYY4;y neuropeptide;	SWISSPROT_AC:P01303;SWISSPROT_ID:NPY_HUMAN;EMBL:AC004485;EMBL:BC029497;EMBL:K01911;EMBL:M14296;EMBL:M14297;EMBL:M14298;EMBL:M15789;RefSeq:NP_000896.1;ProteinModelPortal:P01303;STRING:9606.ENSP00000242152;SMR:P01303;GeneID:4852;KEGG:hsa:4852;PIR:A25198;eggNOG:ENOG410J0KC;eggNOG:ENOG41128I2;UniGene:Hs.1832;GO:GO:0001664;GO:GO:0001878;GO:GO:0004930;GO:GO:0005102;GO:GO:0005184;GO:GO:0005246;GO:GO:000…	160448	Protein	Glucagon	Glucagon;	TMP_SWISSPROT_AC:P01275_Glucagon;PARENT_SWISSPROT_AC:P01275;PARENT_SWISSPROT_ID:GLUC_HUMAN;
2493008	Neuropeptide Y -- GCG	association	Pubmed 1997:9355048;	In the fed but not fasted state, 3 micrograms ICV <b>NPY</b> increased plasma <b>glucagon</b> and corticosterone levels and attenuated the decline in blood glucose during the ITT.[Pubmed 1997:9355048];	280276	Protein	Neuropeptide Y	Neuropeptide tyrosine;Neuropeptide Y;NPY;neuropeptide--y;neuropeptide-tyrosine;neuropeptide-y;npy--an;npy-type;y neuropeptide;	TMP_SWISSPROT_AC:P01303_NPY;PARENT_SWISSPROT_AC:P01303;PARENT_SWISSPROT_ID:NPY_HUMAN;	160443	Protein	GCG	GCG;GLUC;Glucagon;GLP1;GLP2;GRPP;	SWISSPROT_AC:P01275;SWISSPROT_ID:GLUC_HUMAN;EMBL:AC007750;EMBL:BC005278;EMBL:BT006813;EMBL:J04040;EMBL:V01515;EMBL:X03991;RefSeq:NP_002045.1;ProteinModelPortal:P01275;STRING:9606.ENSP00000387662;SWISSPROT_AC_OLD:A6NN65;SWISSPROT_AC_OLD:Q53TP6;SMR:P01275;GeneID:2641;KEGG:hsa:2641;PIR:A24377;eggNOG:ENOG410IKZ8;eggNOG:ENOG4111VKC;UniGene:Hs.516494;UniGene:Hs.741174;GO:GO:0005102;GO:GO:0005179;GO:GO:…
2493051	Neuropeptide Y -- Glucagon	association	Pubmed 1997:9355048;	In the fed but not fasted state, 3 micrograms ICV <b>NPY</b> increased plasma <b>glucagon</b> and corticosterone levels and attenuated the decline in blood glucose during the ITT.[Pubmed 1997:9355048];	280276	Protein	Neuropeptide Y	Neuropeptide tyrosine;Neuropeptide Y;NPY;neuropeptide--y;neuropeptide-tyrosine;neuropeptide-y;npy--an;npy-type;y neuropeptide;	TMP_SWISSPROT_AC:P01303_NPY;PARENT_SWISSPROT_AC:P01303;PARENT_SWISSPROT_ID:NPY_HUMAN;	160448	Protein	Glucagon	Glucagon;	TMP_SWISSPROT_AC:P01275_Glucagon;PARENT_SWISSPROT_AC:P01275;PARENT_SWISSPROT_ID:GLUC_HUMAN;
2502787	TNF -- Insulin receptor	association	Pubmed 1997:9312188;	Troglitazone or pioglitazone essentially eliminate the reduction in tyrosine phosphorylation of <b>IR</b> and IRS-1 caused by <b>TNF-alpha</b> in fat cells, even at relatively high doses (25 ng/ml).[Pubmed 1997:9312188];	492131	Protein	TNF	Cachectin;TNF;TNF-a;TNF-alpha;TNFA;TNFSF2;Tumor necrosis factor;Tumor necrosis factor ligand superfamily member 2;chain-tnf;DIF;dif-type;factor - tumor necrosis;factor of the tumor necrosis;factor of the tumor-necrosis;factor of tumor necrosis;factor tumor necrosis;factor-tumor necrosis;necrosis factor-tumor;necrosis tumor factor;tnf - a;tnf - alpha;tnf -a;tnf -alpha;tnf a;tnf alpha;tnf- a;tnf- a…	SWISSPROT_AC:P01375;SWISSPROT_ID:TNFA_HUMAN;EMBL:AB088112;EMBL:AF043342;EMBL:AF098751;EMBL:AF129756;EMBL:AY066019;EMBL:AY214167;EMBL:BA000025;EMBL:BC028148;EMBL:M10988;EMBL:M16441;EMBL:M26331;EMBL:X01394;EMBL:X02910;EMBL:Y14768;EMBL:Z15026;RefSeq:NP_000585.2;ProteinModelPortal:P01375;STRING:9606.ENSP00000398698;SWISSPROT_AC_OLD:O43647;SWISSPROT_AC_OLD:Q9P1Q2;SWISSPROT_AC_OLD:Q9UIV3;SMR:P01375;Gen…	200187	Protein	Insulin receptor	CD220 antigen;EC 2.7.10.1;INSR;Insulin receptor;IR;CD220;HHF5;insulin of receptor;insulin--receptor;insulin-receptor;insulin-type receptor;ir-type;receptor insulin;receptor of insulin;receptor of the insulin;receptor--insulin;receptor-insulin;type-ir;	SWISSPROT_AC:P06213;SWISSPROT_ID:INSR_HUMAN;EMBL:AB208861;EMBL:AC010311;EMBL:AC010526;EMBL:AC010606;EMBL:AC125387;EMBL:BC117172;EMBL:J03466;EMBL:J05043;EMBL:M10051;EMBL:M23100;EMBL:M24555;EMBL:M27195;EMBL:M27197;EMBL:M29929;EMBL:M29930;EMBL:M32823;EMBL:M32824;EMBL:M32825;EMBL:M32826;EMBL:M32827;EMBL:M32828;EMBL:M32829;EMBL:M32830;EMBL:M32831;EMBL:M32832;EMBL:M32833;EMBL:M32834;EMBL:M32835;EMBL:M3…
2537075	Leptin -- GCG	association	Pubmed 2000:11050055;Pubmed 2014:24929951;Pubmed 2010:20798346;Pubmed 1999:10411242;Pubmed 1997:9439547;Pubmed 1998:9723892;	Total triglycerides also rose during exposure to insulin plus <b>leptin</b> (7.2 +/- 0.6 mg/g) but fell during <b>glucagon</b> infusion (2.6 +/- 0.2 mg/g; control: 4.3 +/- 0.3 mg/g; P <.05).[Pubmed 2000:11050055];The antidiabetic effect of <b>leptin</b> has been postulated to occur through suppression of <b>glucagon</b> production, suppression of glucagon responsiveness or both;[Pubmed 2014:24929…	219985	Protein	Leptin	LEP;Leptin;OB;Obese protein;Obesity factor;OBS;factor obesity;factor of obesity;LEPD;leptin--an;leptin-type;obesity--factor;protein obese;	SWISSPROT_AC:P41159;SWISSPROT_ID:LEP_HUMAN;EMBL:AF008123;EMBL:AY996373;EMBL:BC060830;EMBL:BC069452;EMBL:BC069527;EMBL:D49487;EMBL:D63519;EMBL:D63710;EMBL:U18915;EMBL:U43415;EMBL:U43653;RefSeq:NP_000221.1;RefSeq:XP_005250397.1;ProteinModelPortal:P41159;STRING:9606.ENSP00000312652;SWISSPROT_AC_OLD:O15158;SWISSPROT_AC_OLD:Q56A88;SMR:P41159;GeneID:3952;KEGG:hsa:3952;PIR:A38952;PIR:I53166;eggNOG:ENOG4…	160443	Protein	GCG	GCG;GLUC;Glucagon;GLP1;GLP2;GRPP;	SWISSPROT_AC:P01275;SWISSPROT_ID:GLUC_HUMAN;EMBL:AC007750;EMBL:BC005278;EMBL:BT006813;EMBL:J04040;EMBL:V01515;EMBL:X03991;RefSeq:NP_002045.1;ProteinModelPortal:P01275;STRING:9606.ENSP00000387662;SWISSPROT_AC_OLD:A6NN65;SWISSPROT_AC_OLD:Q53TP6;SMR:P01275;GeneID:2641;KEGG:hsa:2641;PIR:A24377;eggNOG:ENOG410IKZ8;eggNOG:ENOG4111VKC;UniGene:Hs.516494;UniGene:Hs.741174;GO:GO:0005102;GO:GO:0005179;GO:GO:…
2537103	Leptin -- Glucagon	association	Pubmed 2000:11050055;Pubmed 2014:24929951;Pubmed 2010:20798346;Pubmed 1999:10411242;Pubmed 1997:9439547;Pubmed 1998:9723892;	Total triglycerides also rose during exposure to insulin plus <b>leptin</b> (7.2 +/- 0.6 mg/g) but fell during <b>glucagon</b> infusion (2.6 +/- 0.2 mg/g; control: 4.3 +/- 0.3 mg/g; P <.05).[Pubmed 2000:11050055];The antidiabetic effect of <b>leptin</b> has been postulated to occur through suppression of <b>glucagon</b> production, suppression of glucagon responsiveness or both;[Pubmed 2014:24929…	219985	Protein	Leptin	LEP;Leptin;OB;Obese protein;Obesity factor;OBS;factor obesity;factor of obesity;LEPD;leptin--an;leptin-type;obesity--factor;protein obese;	SWISSPROT_AC:P41159;SWISSPROT_ID:LEP_HUMAN;EMBL:AF008123;EMBL:AY996373;EMBL:BC060830;EMBL:BC069452;EMBL:BC069527;EMBL:D49487;EMBL:D63519;EMBL:D63710;EMBL:U18915;EMBL:U43415;EMBL:U43653;RefSeq:NP_000221.1;RefSeq:XP_005250397.1;ProteinModelPortal:P41159;STRING:9606.ENSP00000312652;SWISSPROT_AC_OLD:O15158;SWISSPROT_AC_OLD:Q56A88;SMR:P41159;GeneID:3952;KEGG:hsa:3952;PIR:A38952;PIR:I53166;eggNOG:ENOG4…	160448	Protein	Glucagon	Glucagon;	TMP_SWISSPROT_AC:P01275_Glucagon;PARENT_SWISSPROT_AC:P01275;PARENT_SWISSPROT_ID:GLUC_HUMAN;
2546871	Somatostatin -- Leptin	association	Pubmed 2012:22784430;Pubmed 1997:9398728;	<b>Somatostatin</b> (SRIF) inhibits circulating levels of adiponectin and <b>leptin</b> in lean (LN) subjects, but the effect of a SRIF infusion on these adipokines, including TNF-Î±, in OB is to date unknown.[Pubmed 2012:22784430];<b>Somatostatin</b> (SRIF) inhibits circulating levels of adiponectin and <b>leptin</b> in lean (LN) subjects, but the effect of a SRIF infusion on these adipokines, i…	453271	Protein	Somatostatin	Growth hormone release-inhibiting factor;SMS;Somatostatin;SST;growth hormone release inhibiting factor;sms-type;SMST;somatostatin-type;sst-subtype;	SWISSPROT_AC:P61278;SWISSPROT_ID:SMS_HUMAN;EMBL:AK312177;EMBL:BC032625;EMBL:CH471052;EMBL:J00306;RefSeq:NP_001039.1;ProteinModelPortal:P61278;STRING:9606.ENSP00000287641;SWISSPROT_AC_OLD:B2R5G3;SWISSPROT_AC_OLD:P01166;SMR:P61278;GeneID:6750;KEGG:hsa:6750;PIR:A43614;eggNOG:ENOG410IXQ5;eggNOG:ENOG4111WUI;UniGene:Hs.12409;GO:GO:0005179;GO:GO:0005576;GO:GO:0005615;GO:GO:0006972;GO:GO:0007166;GO:GO:00…	219985	Protein	Leptin	LEP;Leptin;OB;Obese protein;Obesity factor;OBS;factor obesity;factor of obesity;LEPD;leptin--an;leptin-type;obesity--factor;protein obese;	SWISSPROT_AC:P41159;SWISSPROT_ID:LEP_HUMAN;EMBL:AF008123;EMBL:AY996373;EMBL:BC060830;EMBL:BC069452;EMBL:BC069527;EMBL:D49487;EMBL:D63519;EMBL:D63710;EMBL:U18915;EMBL:U43415;EMBL:U43653;RefSeq:NP_000221.1;RefSeq:XP_005250397.1;ProteinModelPortal:P41159;STRING:9606.ENSP00000312652;SWISSPROT_AC_OLD:O15158;SWISSPROT_AC_OLD:Q56A88;SMR:P41159;GeneID:3952;KEGG:hsa:3952;PIR:A38952;PIR:I53166;eggNOG:ENOG4…
2554189	Amylin -- Ang II	association	Pubmed 1998:9930378;	It remains to be determined that if <b>amylin</b> is playing a role in stimulating local <b>Ang II</b> production at these sites, this provides a mechanism for activation of TGF-beta, ultimately leading to interstitial fibrosis.[Pubmed 1998:9930378];	192424	Protein	Amylin	Amylin;DAP;Diabetes-associated peptide;IAPP;Insulinoma amyloid peptide;Islet amyloid polypeptide;dap-type;IAP;iap-type;islet-amyloid polypeptide;polypeptide islet amyloid;	SWISSPROT_AC:P10997;SWISSPROT_ID:IAPP_HUMAN;EMBL:CH471094;EMBL:DQ516082;EMBL:J04422;EMBL:M21785;EMBL:M26650;EMBL:M27503;EMBL:X13859;EMBL:X14902;EMBL:X14903;EMBL:X14904;EMBL:X14905;EMBL:X52818;EMBL:X52819;EMBL:X55634;EMBL:X56030;EMBL:X68830;RefSeq:NP_000406.1;RefSeq:NP_001316130.1;ProteinModelPortal:P10997;STRING:9606.ENSP00000240652;SWISSPROT_AC_OLD:Q0ZD87;SWISSPROT_AC_OLD:Q14598;SMR:P10997;GeneI…	17470	Protein	Ang II	Ang II;Angiotensin 1-8;Angiotensin II;Angiotensin-2;ang -2;ang 2;ang ii-type;ang type 2;ang type-2;ang- 2;ang- ii;ang-ii;	TMP_SWISSPROT_AC:P01019_Ang II;PARENT_SWISSPROT_AC:P01019;PARENT_SWISSPROT_ID:ANGT_HUMAN;
2557945	CD26 -- ALBU	association	Pubmed 1998:9821309;	In comparison with <b>albumin</b> fed controls the activities of <b>DPP IV</b> and lactase were decreased in rat pups, nu/nu BALB/c mice and piglets.[Pubmed 1998:9821309];	108900	Protein	CD26	ADABP;ADCP-2;ADCP2;Adenosine deaminase complexing protein 2;CD26;CD26 antigen;Dipeptidyl peptidase 4;Dipeptidyl peptidase IV;DPP IV;DPP4;EC 3.4.14.5;T-cell activation antigen CD26;TP103;adenosine deaminase complexing protein-2;antigen cd26;cd 26;cd 26 antigen;dipeptidyl peptidase - 4;dipeptidyl peptidase -4;dipeptidyl peptidase type iv;dipeptidyl peptidase type-4;dipeptidyl peptidase- 4;dipeptidy…	SWISSPROT_AC:P27487;SWISSPROT_ID:DPP4_HUMAN;EMBL:AB451339;EMBL:AB451488;EMBL:AC008063;EMBL:BC013329;EMBL:BC065265;EMBL:CH471058;EMBL:M74777;EMBL:M80536;EMBL:S79876;EMBL:U13710;EMBL:U13711;EMBL:U13712;EMBL:U13713;EMBL:U13714;EMBL:U13715;EMBL:U13716;EMBL:U13717;EMBL:U13718;EMBL:U13719;EMBL:U13720;EMBL:U13721;EMBL:U13722;EMBL:U13723;EMBL:U13724;EMBL:U13725;EMBL:U13726;EMBL:U13727;EMBL:U13728;EMBL:U1…	14021	Protein	ALBU	ALB;ALBU;Serum albumin;albumin;hs a;hs-a;HSA;hsalpha;PRO0883;PRO0903;PRO1341;	SWISSPROT_AC:P02768;SWISSPROT_ID:ALBU_HUMAN;EMBL:A06977;EMBL:AC108157;EMBL:AF116645;EMBL:AF118090;EMBL:AF119840;EMBL:AF119890;EMBL:AF130077;EMBL:AF190168;EMBL:AF542069;EMBL:AH002596;EMBL:AY358313;EMBL:AY544124;EMBL:AY550967;EMBL:AY728024;EMBL:BC014308;EMBL:BC034023;EMBL:BC035969;EMBL:BC036003;EMBL:BC041789;EMBL:CH471057;EMBL:CR749331;EMBL:DQ986150;EMBL:EF649953;EMBL:M12523;EMBL:U22961;EMBL:V00494…
2565499	Prolactin -- IL-6	association	Pubmed 2001:11434578;Pubmed 1994:8045333;Pubmed 2011:21521343;Pubmed 1998:9489833;Pubmed 1998:9641506;	After 6 months of treatment a statistically significant correlation between concentration of <b>PRL</b> and level of <b>IL-6</b> and a negative correlation between PRL and sTNF RI was revealed.[Pubmed 2001:11434578];Treatment with endothelin-3 (ET-3) at a dose of 10(-6) M was found to increase <b>PRL</b> release by 20% over 3 days (P < 0.05) whereas <b>interleukin-6</b> (IL-6) showed no effect on…	328109	Protein	Prolactin	PRL;Prolactin;gha-1;GHA1;prl-type;prolactin--an;prolactin-type;	SWISSPROT_AC:P01236;SWISSPROT_ID:PRL_HUMAN;EMBL:BC015850;EMBL:D00411;EMBL:M29386;EMBL:U75583;EMBL:V00566;EMBL:X00540;EMBL:X00541;EMBL:X00543;EMBL:X00544;EMBL:X54393;RefSeq:NP_000939.1;RefSeq:NP_001157030.1;ProteinModelPortal:P01236;STRING:9606.ENSP00000302150;SWISSPROT_AC_OLD:Q15199;SWISSPROT_AC_OLD:Q92996;SMR:P01236;GeneID:5617;KEGG:hsa:5617;PIR:A61402;PIR:A90998;eggNOG:ENOG410II74;eggNOG:ENOG41…	197638	Protein	IL-6	B-cell stimulatory factor 2;BSF-2;CDF;CTL differentiation factor;Hybridoma growth factor;IFN-beta-2;IFNB2;IL-6;IL6;Interferon beta-2;Interleukin-6;b cell stimulatory factor 2;b cell stimulatory factor-2;b-cell stimulatory factor-2;bsf- 2;BSF2;HGF;HSF;hsf-type;ifn beta 2;ifn-beta 2;ifn-beta2;il - 6;il -- 6;il -6;il 6;il- 6;il--6;il-6-type;il-vi;il6-type;interferon beta 2;interferon beta2;interfero…	SWISSPROT_AC:P05231;SWISSPROT_ID:IL6_HUMAN;EMBL:AF372214;EMBL:BC015511;EMBL:M14584;EMBL:M18403;EMBL:M29150;EMBL:M54894;EMBL:S56892;EMBL:X04402;EMBL:X04403;EMBL:X04430;EMBL:X04602;EMBL:Y00081;RefSeq:NP_000591.1;RefSeq:XP_011513692.1;ProteinModelPortal:P05231;STRING:9606.ENSP00000258743;SWISSPROT_AC_OLD:Q9UCU2;SWISSPROT_AC_OLD:Q9UCU3;SWISSPROT_AC_OLD:Q9UCU4;SMR:P05231;GeneID:3569;KEGG:hsa:3569;PIR:…
2600796	Leptin -- POMC	association	Pubmed:11824508;Pubmed 2001:12448201;Pubmed 2013:23118421;Pubmed 2013:23493373;Pubmed 2002:11857934;Pubmed 2008:18439911;Pubmed 2008:18703637;Pubmed 2007:17872366;Pubmed 2000:10985925;Pubmed 2000:11115775;Pubmed 2011:21653818;Pubmed 2010:20176366;Pubmed 2010:20463183;Pubmed 2009:19470705;Pubmed 2003:12644303;Pubmed 2003:14513068;Pubmed 1998:9519731;Pubmed 2005:15763583;Pubmed 2005:15812563;Pubmed…	In the rat acute <b>LEP</b> administration enhances blood <b>ACTH</b> levels while prolonged treatment lowers blood corticotropin concentrations.[Pubmed:11824508];Some observations suggest the mutual relationship between <b>leptin</b> and blood <b>ACTH</b> levels.[Pubmed:11824508];There wasn't found statistically significant correlation between leptin and cortisol or between <b>leptin</b> and <b>…	219985	Protein	Leptin	LEP;Leptin;OB;Obese protein;Obesity factor;OBS;factor obesity;factor of obesity;LEPD;leptin--an;leptin-type;obesity--factor;protein obese;	SWISSPROT_AC:P41159;SWISSPROT_ID:LEP_HUMAN;EMBL:AF008123;EMBL:AY996373;EMBL:BC060830;EMBL:BC069452;EMBL:BC069527;EMBL:D49487;EMBL:D63519;EMBL:D63710;EMBL:U18915;EMBL:U43415;EMBL:U43653;RefSeq:NP_000221.1;RefSeq:XP_005250397.1;ProteinModelPortal:P41159;STRING:9606.ENSP00000312652;SWISSPROT_AC_OLD:O15158;SWISSPROT_AC_OLD:Q56A88;SMR:P41159;GeneID:3952;KEGG:hsa:3952;PIR:A38952;PIR:I53166;eggNOG:ENOG4…	75856	Protein	POMC	COLI;Corticotropin-lipotropin;POMC;Pro-opiomelanocortin;ACTH;CLIP;clip-type;LPH;MSH;msh-isoform;NPP;npp-type;POC;pro opiomelanocortin;pro- opiomelanocortin;proopiomelanocortin;	SWISSPROT_AC:P01189;SWISSPROT_ID:COLI_HUMAN;EMBL:AC012457;EMBL:BC065832;EMBL:CH471053;EMBL:J00291;EMBL:J00292;EMBL:M25896;EMBL:M38297;EMBL:V01510;RefSeq:NP_000930.1;RefSeq:NP_001030333.1;RefSeq:NP_001306133.1;RefSeq:NP_001306134.1;ProteinModelPortal:P01189;STRING:9606.ENSP00000264708;SWISSPROT_AC_OLD:P78442;SWISSPROT_AC_OLD:Q53T23;SWISSPROT_AC_OLD:Q9UD39;SWISSPROT_AC_OLD:Q9UD40;SMR:P01189;GeneID:…
2600850	GLP-1 receptor -- CD26	association	Pubmed 2013:23471186;Pubmed 2012:22482239;Pubmed 2014:24186866;Pubmed 2014:25083081;Pubmed 2003:12808880;Pubmed 1998:9519708;Pubmed 2005:16929363;	<b>GLP-1</b> is rapidly degraded by serum <b>dipeptidyl peptidase IV</b>, so analogues with a prolonged serum half-life are used clinically.[Pubmed 2013:23471186];Linagliptin (Trajenta) is a selective inhibitor of <b>dipeptidyl peptidase-4</b>, an enzyme that degrades two incretin hormones, <b>GLP-1</b> ("Glucagon-Like Peptide-1") and GIP ("Glucose-dependent Insulinotropic Polypeptide").[Pubmed 2…	158985	Protein	GLP-1 receptor	GLP-1 receptor;GLP-1-R;GLP-1R;GLP1R;Glucagon-like peptide 1 receptor;glp- 1 r;glp- 1 receptor;GLP-1;glp-1 r;glp-1 the receptor;glp-1-receptor;glp-i receptor;glp1 receptor;glp1-r;glucagon like peptide 1 receptor;glucagon like peptide-1 receptor;glucagon like-peptide 1 receptor;glucagon like-peptide-1 receptor;glucagon receptor like peptide-1;glucagon- like peptide-1 receptor;glucagon-like peptide …	SWISSPROT_AC:P43220;SWISSPROT_ID:GLP1R_HUMAN;EMBL:AB065685;EMBL:AL035690;EMBL:AY439112;EMBL:BC112126;EMBL:BC113493;EMBL:L23503;EMBL:U01104;EMBL:U01156;EMBL:U01157;EMBL:U10037;EMBL:U66062;RefSeq:NP_002053.3;ProteinModelPortal:P43220;STRING:9606.ENSP00000362353;SWISSPROT_AC_OLD:Q2M229;SWISSPROT_AC_OLD:Q99669;SMR:P43220;GeneID:2740;KEGG:hsa:2740;PIR:I84494;PIR:S71624;eggNOG:ENOG410XRS2;eggNOG:KOG456…	108900	Protein	CD26	ADABP;ADCP-2;ADCP2;Adenosine deaminase complexing protein 2;CD26;CD26 antigen;Dipeptidyl peptidase 4;Dipeptidyl peptidase IV;DPP IV;DPP4;EC 3.4.14.5;T-cell activation antigen CD26;TP103;adenosine deaminase complexing protein-2;antigen cd26;cd 26;cd 26 antigen;dipeptidyl peptidase - 4;dipeptidyl peptidase -4;dipeptidyl peptidase type iv;dipeptidyl peptidase type-4;dipeptidyl peptidase- 4;dipeptidy…	SWISSPROT_AC:P27487;SWISSPROT_ID:DPP4_HUMAN;EMBL:AB451339;EMBL:AB451488;EMBL:AC008063;EMBL:BC013329;EMBL:BC065265;EMBL:CH471058;EMBL:M74777;EMBL:M80536;EMBL:S79876;EMBL:U13710;EMBL:U13711;EMBL:U13712;EMBL:U13713;EMBL:U13714;EMBL:U13715;EMBL:U13716;EMBL:U13717;EMBL:U13718;EMBL:U13719;EMBL:U13720;EMBL:U13721;EMBL:U13722;EMBL:U13723;EMBL:U13724;EMBL:U13725;EMBL:U13726;EMBL:U13727;EMBL:U13728;EMBL:U1…
2600866	Glucagon-like peptide 1 -- CD26	association	Pubmed 2006:16407790;Pubmed 2006:16488579;Pubmed 2013:23471186;Pubmed 2012:22482239;Pubmed 2014:24186866;Pubmed 2014:25083081;Pubmed 2010:21154170;Pubmed 2009:18957505;Pubmed 2003:12808880;Pubmed 1998:9519708;Pubmed 2005:16929363;	Two strategies have been applied: the first is treatment with GLP-1, either with chronic infusions or with analogues with diminished clearance, and the second is inhibiting <b>dipeptidyl peptidase IV</b>, the enzyme that inactivates both <b>GLP-1</b> and GIP in vivo.[Pubmed 2006:16407790];<b>GLP-1</b> is rapidly inactivated by amino peptidase, <b>dipeptidyl peptidase IV</b> (DPP-IV) and the utili…	160450	Protein	Glucagon-like peptide 1	GLP-1;Glucagon-like peptide 1;Incretin hormone;hormone of the incretin;	TMP_SWISSPROT_AC:P01275_GLP-1;PARENT_SWISSPROT_AC:P01275;PARENT_SWISSPROT_ID:GLUC_HUMAN;	108900	Protein	CD26	ADABP;ADCP-2;ADCP2;Adenosine deaminase complexing protein 2;CD26;CD26 antigen;Dipeptidyl peptidase 4;Dipeptidyl peptidase IV;DPP IV;DPP4;EC 3.4.14.5;T-cell activation antigen CD26;TP103;adenosine deaminase complexing protein-2;antigen cd26;cd 26;cd 26 antigen;dipeptidyl peptidase - 4;dipeptidyl peptidase -4;dipeptidyl peptidase type iv;dipeptidyl peptidase type-4;dipeptidyl peptidase- 4;dipeptidy…	SWISSPROT_AC:P27487;SWISSPROT_ID:DPP4_HUMAN;EMBL:AB451339;EMBL:AB451488;EMBL:AC008063;EMBL:BC013329;EMBL:BC065265;EMBL:CH471058;EMBL:M74777;EMBL:M80536;EMBL:S79876;EMBL:U13710;EMBL:U13711;EMBL:U13712;EMBL:U13713;EMBL:U13714;EMBL:U13715;EMBL:U13716;EMBL:U13717;EMBL:U13718;EMBL:U13719;EMBL:U13720;EMBL:U13721;EMBL:U13722;EMBL:U13723;EMBL:U13724;EMBL:U13725;EMBL:U13726;EMBL:U13727;EMBL:U13728;EMBL:U1…
2600885	ZGLP1 -- CD26	association	Pubmed 2013:23471186;Pubmed 2012:22482239;Pubmed 2014:24186866;Pubmed 2014:25083081;Pubmed 2003:12808880;Pubmed 1998:9519708;Pubmed 2005:16929363;	<b>GLP-1</b> is rapidly degraded by serum <b>dipeptidyl peptidase IV</b>, so analogues with a prolonged serum half-life are used clinically.[Pubmed 2013:23471186];Linagliptin (Trajenta) is a selective inhibitor of <b>dipeptidyl peptidase-4</b>, an enzyme that degrades two incretin hormones, <b>GLP-1</b> ("Glucagon-Like Peptide-1") and GIP ("Glucose-dependent Insulinotropic Polypeptide").[Pubmed 2…	573048	Protein	ZGLP1	GATA-like protein 1;GATA-type zinc finger protein 1;GLP-1;GLP1;ZGLP1;gata like protein-1;gata-like protein-1;GATAD3;zinc finger, GATA-like protein 1;	SWISSPROT_AC:P0C6A0;SWISSPROT_ID:ZGLP1_HUMAN;EMBL:AC011511;EMBL:AK096830;EMBL:BC044225;RefSeq:NP_001096637.1;ProteinModelPortal:P0C6A0;STRING:9606.ENSP00000384434;SMR:P0C6A0;GeneID:100125288;KEGG:hsa:100125288;eggNOG:COG5641;eggNOG:KOG1601;UniGene:Hs.709296;GO:GO:0000122;GO:GO:0000977;GO:GO:0001085;GO:GO:0001228;GO:GO:0003682;GO:GO:0005634;GO:GO:0005667;GO:GO:0007275;GO:GO:0007283;GO:GO:0008270;G…	108900	Protein	CD26	ADABP;ADCP-2;ADCP2;Adenosine deaminase complexing protein 2;CD26;CD26 antigen;Dipeptidyl peptidase 4;Dipeptidyl peptidase IV;DPP IV;DPP4;EC 3.4.14.5;T-cell activation antigen CD26;TP103;adenosine deaminase complexing protein-2;antigen cd26;cd 26;cd 26 antigen;dipeptidyl peptidase - 4;dipeptidyl peptidase -4;dipeptidyl peptidase type iv;dipeptidyl peptidase type-4;dipeptidyl peptidase- 4;dipeptidy…	SWISSPROT_AC:P27487;SWISSPROT_ID:DPP4_HUMAN;EMBL:AB451339;EMBL:AB451488;EMBL:AC008063;EMBL:BC013329;EMBL:BC065265;EMBL:CH471058;EMBL:M74777;EMBL:M80536;EMBL:S79876;EMBL:U13710;EMBL:U13711;EMBL:U13712;EMBL:U13713;EMBL:U13714;EMBL:U13715;EMBL:U13716;EMBL:U13717;EMBL:U13718;EMBL:U13719;EMBL:U13720;EMBL:U13721;EMBL:U13722;EMBL:U13723;EMBL:U13724;EMBL:U13725;EMBL:U13726;EMBL:U13727;EMBL:U13728;EMBL:U1…
2637195	Somatostatin -- PPY	association	Pubmed 1998:9681614;Pubmed 1998:9688507;	After surgery, the serum level of <b>somatostatin</b> returned to normal but the <b>pancreatic polypeptide</b> remained high.[Pubmed 1998:9681614];The PP islets were mostly composed of <b>PP</b> i.c. with a few <b>somatostatin</b>, insulin and glucagon i.c.[Pubmed 1998:9688507];	453271	Protein	Somatostatin	Growth hormone release-inhibiting factor;SMS;Somatostatin;SST;growth hormone release inhibiting factor;sms-type;SMST;somatostatin-type;sst-subtype;	SWISSPROT_AC:P61278;SWISSPROT_ID:SMS_HUMAN;EMBL:AK312177;EMBL:BC032625;EMBL:CH471052;EMBL:J00306;RefSeq:NP_001039.1;ProteinModelPortal:P61278;STRING:9606.ENSP00000287641;SWISSPROT_AC_OLD:B2R5G3;SWISSPROT_AC_OLD:P01166;SMR:P61278;GeneID:6750;KEGG:hsa:6750;PIR:A43614;eggNOG:ENOG410IXQ5;eggNOG:ENOG4111WUI;UniGene:Hs.12409;GO:GO:0005179;GO:GO:0005576;GO:GO:0005615;GO:GO:0006972;GO:GO:0007166;GO:GO:00…	298639	Protein	PPY	Obinepitide;PAHO;Pancreatic polypeptide;Pancreatic prohormone;PNP;PP;PPY;pancreatic-polypeptide;pnp-type;polypeptide of pancreatic;ppy-type;	SWISSPROT_AC:P01298;SWISSPROT_ID:PAHO_HUMAN;EMBL:AC007993;EMBL:BC032225;EMBL:BC040033;EMBL:BP385720;EMBL:M11726;EMBL:M15788;EMBL:X00491;RefSeq:NP_002713.1;ProteinModelPortal:P01298;STRING:9606.ENSP00000225992;SMR:P01298;GeneID:5539;KEGG:hsa:5539;PIR:A92498;eggNOG:ENOG410J7V9;eggNOG:ENOG41115N2;UniGene:Hs.558368;UniGene:Hs.744427;GO:GO:0001664;GO:GO:0005102;GO:GO:0005179;GO:GO:0005184;GO:GO:000557…
2692474	TNF -- NPY	association	Pubmed 1998:9641178;	Importantly, a negative linear correlation between <b>NPY</b> and <b>TNF-alpha</b> was found (r=-0.42, n= 41, P<0.01).[Pubmed 1998:9641178];	492131	Protein	TNF	Cachectin;TNF;TNF-a;TNF-alpha;TNFA;TNFSF2;Tumor necrosis factor;Tumor necrosis factor ligand superfamily member 2;chain-tnf;DIF;dif-type;factor - tumor necrosis;factor of the tumor necrosis;factor of the tumor-necrosis;factor of tumor necrosis;factor tumor necrosis;factor-tumor necrosis;necrosis factor-tumor;necrosis tumor factor;tnf - a;tnf - alpha;tnf -a;tnf -alpha;tnf a;tnf alpha;tnf- a;tnf- a…	SWISSPROT_AC:P01375;SWISSPROT_ID:TNFA_HUMAN;EMBL:AB088112;EMBL:AF043342;EMBL:AF098751;EMBL:AF129756;EMBL:AY066019;EMBL:AY214167;EMBL:BA000025;EMBL:BC028148;EMBL:M10988;EMBL:M16441;EMBL:M26331;EMBL:X01394;EMBL:X02910;EMBL:Y14768;EMBL:Z15026;RefSeq:NP_000585.2;ProteinModelPortal:P01375;STRING:9606.ENSP00000398698;SWISSPROT_AC_OLD:O43647;SWISSPROT_AC_OLD:Q9P1Q2;SWISSPROT_AC_OLD:Q9UIV3;SMR:P01375;Gen…	280275	Protein	NPY	NPY;Pro-neuropeptide Y;neuropeptide Y;neuropeptide--y;neuropeptide-y;npy--an;npy-type;PYY4;y neuropeptide;	SWISSPROT_AC:P01303;SWISSPROT_ID:NPY_HUMAN;EMBL:AC004485;EMBL:BC029497;EMBL:K01911;EMBL:M14296;EMBL:M14297;EMBL:M14298;EMBL:M15789;RefSeq:NP_000896.1;ProteinModelPortal:P01303;STRING:9606.ENSP00000242152;SMR:P01303;GeneID:4852;KEGG:hsa:4852;PIR:A25198;eggNOG:ENOG410J0KC;eggNOG:ENOG41128I2;UniGene:Hs.1832;GO:GO:0001664;GO:GO:0001878;GO:GO:0004930;GO:GO:0005102;GO:GO:0005184;GO:GO:0005246;GO:GO:000…
2692524	TNF -- Neuropeptide Y	association	Pubmed 1998:9641178;	Importantly, a negative linear correlation between <b>NPY</b> and <b>TNF-alpha</b> was found (r=-0.42, n= 41, P<0.01).[Pubmed 1998:9641178];	492131	Protein	TNF	Cachectin;TNF;TNF-a;TNF-alpha;TNFA;TNFSF2;Tumor necrosis factor;Tumor necrosis factor ligand superfamily member 2;chain-tnf;DIF;dif-type;factor - tumor necrosis;factor of the tumor necrosis;factor of the tumor-necrosis;factor of tumor necrosis;factor tumor necrosis;factor-tumor necrosis;necrosis factor-tumor;necrosis tumor factor;tnf - a;tnf - alpha;tnf -a;tnf -alpha;tnf a;tnf alpha;tnf- a;tnf- a…	SWISSPROT_AC:P01375;SWISSPROT_ID:TNFA_HUMAN;EMBL:AB088112;EMBL:AF043342;EMBL:AF098751;EMBL:AF129756;EMBL:AY066019;EMBL:AY214167;EMBL:BA000025;EMBL:BC028148;EMBL:M10988;EMBL:M16441;EMBL:M26331;EMBL:X01394;EMBL:X02910;EMBL:Y14768;EMBL:Z15026;RefSeq:NP_000585.2;ProteinModelPortal:P01375;STRING:9606.ENSP00000398698;SWISSPROT_AC_OLD:O43647;SWISSPROT_AC_OLD:Q9P1Q2;SWISSPROT_AC_OLD:Q9UIV3;SMR:P01375;Gen…	280276	Protein	Neuropeptide Y	Neuropeptide tyrosine;Neuropeptide Y;NPY;neuropeptide--y;neuropeptide-tyrosine;neuropeptide-y;npy--an;npy-type;y neuropeptide;	TMP_SWISSPROT_AC:P01303_NPY;PARENT_SWISSPROT_AC:P01303;PARENT_SWISSPROT_ID:NPY_HUMAN;
2699729	Leptin -- ALBU	association	Pubmed 2006:16598323;Pubmed 2001:11758007;Pubmed 2013:23922046;Pubmed 2008:18234641;Pubmed 2007:17151588;Pubmed 2010:20237333;Pubmed 2003:12496684;Pubmed 1998:9621292;	No correlation was established between serum <b>albumin</b> levels and <b>leptin</b>.[Pubmed 2006:16598323];In contrast, there was no relationship between circulating <b>leptin</b> values and serum <b>albumin</b>, transferrin, creatinine levels, or normalized protein catabolic rate in each sex.[Pubmed 2001:11758007];The serum <b>leptin</b> levels were positively correlated with the serum <b>album…	219985	Protein	Leptin	LEP;Leptin;OB;Obese protein;Obesity factor;OBS;factor obesity;factor of obesity;LEPD;leptin--an;leptin-type;obesity--factor;protein obese;	SWISSPROT_AC:P41159;SWISSPROT_ID:LEP_HUMAN;EMBL:AF008123;EMBL:AY996373;EMBL:BC060830;EMBL:BC069452;EMBL:BC069527;EMBL:D49487;EMBL:D63519;EMBL:D63710;EMBL:U18915;EMBL:U43415;EMBL:U43653;RefSeq:NP_000221.1;RefSeq:XP_005250397.1;ProteinModelPortal:P41159;STRING:9606.ENSP00000312652;SWISSPROT_AC_OLD:O15158;SWISSPROT_AC_OLD:Q56A88;SMR:P41159;GeneID:3952;KEGG:hsa:3952;PIR:A38952;PIR:I53166;eggNOG:ENOG4…	14021	Protein	ALBU	ALB;ALBU;Serum albumin;albumin;hs a;hs-a;HSA;hsalpha;PRO0883;PRO0903;PRO1341;	SWISSPROT_AC:P02768;SWISSPROT_ID:ALBU_HUMAN;EMBL:A06977;EMBL:AC108157;EMBL:AF116645;EMBL:AF118090;EMBL:AF119840;EMBL:AF119890;EMBL:AF130077;EMBL:AF190168;EMBL:AF542069;EMBL:AH002596;EMBL:AY358313;EMBL:AY544124;EMBL:AY550967;EMBL:AY728024;EMBL:BC014308;EMBL:BC034023;EMBL:BC035969;EMBL:BC036003;EMBL:BC041789;EMBL:CH471057;EMBL:CR749331;EMBL:DQ986150;EMBL:EF649953;EMBL:M12523;EMBL:U22961;EMBL:V00494…
2859628	GFR -- ALBU	association	Pubmed 2013:24298459;Pubmed 1999:10050089;	There was a positive correlation between serum <b>albumin</b> and <b>GFR</b> with r=0.904 in the Test Group-I and r=0.946 in Test Group-II.[Pubmed 2013:24298459];<b>Albumin</b> infusion resulted in a slight decrease of the <b>GFR</b> (72 +/- 11 ml/min before and 67 +/- 10 ml/min after infusion), an increase of the RPF (379 +/- 66 ml/min before and 445 +/- 83 ml/min after), a decrease of the filtr…	406948	Protein	GFR	GFR;Guanine nucleotide exchange factor for Rap1;KIAA0277;M-Ras-regulated Rap GEF;MR-GEF;MRGEF;Rap guanine nucleotide exchange factor 5;RAPGEF5;Related to Epac;Repac;RPGF5;	SWISSPROT_AC:Q92565;SWISSPROT_ID:RPGF5_HUMAN;EMBL:BC039203;EMBL:CH236948;EMBL:D87467;RefSeq:NP_036426.3;ProteinModelPortal:Q92565;STRING:9606.ENSP00000343656;SWISSPROT_AC_OLD:A4D140;SWISSPROT_AC_OLD:Q8IXU5;SMR:Q92565;GeneID:9771;KEGG:hsa:9771;eggNOG:ENOG410XPX9;eggNOG:KOG2378;UniGene:Hs.174768;UniGene:Hs.713217;GO:GO:0005088;GO:GO:0005634;GO:GO:0007264;GO:GO:0007399;GO:GO:0017034;GO:GO:0030742;PD…	14021	Protein	ALBU	ALB;ALBU;Serum albumin;albumin;hs a;hs-a;HSA;hsalpha;PRO0883;PRO0903;PRO1341;	SWISSPROT_AC:P02768;SWISSPROT_ID:ALBU_HUMAN;EMBL:A06977;EMBL:AC108157;EMBL:AF116645;EMBL:AF118090;EMBL:AF119840;EMBL:AF119890;EMBL:AF130077;EMBL:AF190168;EMBL:AF542069;EMBL:AH002596;EMBL:AY358313;EMBL:AY544124;EMBL:AY550967;EMBL:AY728024;EMBL:BC014308;EMBL:BC034023;EMBL:BC035969;EMBL:BC036003;EMBL:BC041789;EMBL:CH471057;EMBL:CR749331;EMBL:DQ986150;EMBL:EF649953;EMBL:M12523;EMBL:U22961;EMBL:V00494…
2903411	TNF -- IGF-I	association	Pubmed 2002:12183434;Pubmed 2002:12373006;Pubmed 2008:18719026;Pubmed 2009:18721194;Pubmed 1999:10510538;	Although none of the cytokines alone are cytotoxic to transformed epithelial cells in the absence of serum, <b>TNF-alpha</b> significantly inhibits the antiapoptotic property of <b>IGF-I</b> in protecting MCF-7 cells from DNA fragmentation.[Pubmed 2002:12183434];TNFab did, however, increase linear growth, suggesting inhibitory effects of <b>TNF-alpha</b> on the growth axis by mechanisms other tha…	492131	Protein	TNF	Cachectin;TNF;TNF-a;TNF-alpha;TNFA;TNFSF2;Tumor necrosis factor;Tumor necrosis factor ligand superfamily member 2;chain-tnf;DIF;dif-type;factor - tumor necrosis;factor of the tumor necrosis;factor of the tumor-necrosis;factor of tumor necrosis;factor tumor necrosis;factor-tumor necrosis;necrosis factor-tumor;necrosis tumor factor;tnf - a;tnf - alpha;tnf -a;tnf -alpha;tnf a;tnf alpha;tnf- a;tnf- a…	SWISSPROT_AC:P01375;SWISSPROT_ID:TNFA_HUMAN;EMBL:AB088112;EMBL:AF043342;EMBL:AF098751;EMBL:AF129756;EMBL:AY066019;EMBL:AY214167;EMBL:BA000025;EMBL:BC028148;EMBL:M10988;EMBL:M16441;EMBL:M26331;EMBL:X01394;EMBL:X02910;EMBL:Y14768;EMBL:Z15026;RefSeq:NP_000585.2;ProteinModelPortal:P01375;STRING:9606.ENSP00000398698;SWISSPROT_AC_OLD:O43647;SWISSPROT_AC_OLD:Q9P1Q2;SWISSPROT_AC_OLD:Q9UIV3;SMR:P01375;Gen…	196367	Protein	IGF-I	IBP1;IGF-I;IGF1;Insulin-like growth factor I;Mechano growth factor;MGF;Somatomedin-C;factor 1-insulin-like growth;factor i-insulin-like growth;factor-1-insulin-like growth;growth factor 1-insulin-like;growth factor i-insulin-like;growth factor-1-insulin-like;IGFI;insulin - like growth factor 1;insulin growth like factor 1;insulin growth like factor-i;insulin growth-like factor 1;insulin like grow…	SWISSPROT_AC:P05019;SWISSPROT_ID:IGF1_HUMAN;EMBL:AC010202;EMBL:AC068648;EMBL:AY260957;EMBL:BC148266;EMBL:CH471054;EMBL:M11568;EMBL:M12659;EMBL:M14153;EMBL:M14154;EMBL:M14155;EMBL:M14156;EMBL:M27544;EMBL:M37484;EMBL:X00173;EMBL:X03420;EMBL:X03421;EMBL:X03422;EMBL:X03563;EMBL:X56773;EMBL:X56774;EMBL:X57025;RefSeq:NP_000609.1;RefSeq:NP_001104754.1;RefSeq:NP_001104755.1;ProteinModelPortal:P05019;STRI…
3001123	Somatostatin -- NPY	association	Pubmed 2011:21640760;Pubmed 1999:10444309;	Inhibitory effect of <b>somatostatin</b> on the <b>NPY</b> response to insulin-induced hypoglycemia and the role of endogenous opioids.[Pubmed 2011:21640760];These data demonstrate that <b>SRIH</b> inhibits the <b>NPY</b> response to hypoglycemia.[Pubmed 2011:21640760];<b>NPY</b> significantly stimulated <b>SS</b> and inhibited basal and potassium-stimulated GHRH release, while potentiating potas…	453271	Protein	Somatostatin	Growth hormone release-inhibiting factor;SMS;Somatostatin;SST;growth hormone release inhibiting factor;sms-type;SMST;somatostatin-type;sst-subtype;	SWISSPROT_AC:P61278;SWISSPROT_ID:SMS_HUMAN;EMBL:AK312177;EMBL:BC032625;EMBL:CH471052;EMBL:J00306;RefSeq:NP_001039.1;ProteinModelPortal:P61278;STRING:9606.ENSP00000287641;SWISSPROT_AC_OLD:B2R5G3;SWISSPROT_AC_OLD:P01166;SMR:P61278;GeneID:6750;KEGG:hsa:6750;PIR:A43614;eggNOG:ENOG410IXQ5;eggNOG:ENOG4111WUI;UniGene:Hs.12409;GO:GO:0005179;GO:GO:0005576;GO:GO:0005615;GO:GO:0006972;GO:GO:0007166;GO:GO:00…	280275	Protein	NPY	NPY;Pro-neuropeptide Y;neuropeptide Y;neuropeptide--y;neuropeptide-y;npy--an;npy-type;PYY4;y neuropeptide;	SWISSPROT_AC:P01303;SWISSPROT_ID:NPY_HUMAN;EMBL:AC004485;EMBL:BC029497;EMBL:K01911;EMBL:M14296;EMBL:M14297;EMBL:M14298;EMBL:M15789;RefSeq:NP_000896.1;ProteinModelPortal:P01303;STRING:9606.ENSP00000242152;SMR:P01303;GeneID:4852;KEGG:hsa:4852;PIR:A25198;eggNOG:ENOG410J0KC;eggNOG:ENOG41128I2;UniGene:Hs.1832;GO:GO:0001664;GO:GO:0001878;GO:GO:0004930;GO:GO:0005102;GO:GO:0005184;GO:GO:0005246;GO:GO:000…
3001162	Somatostatin -- Neuropeptide Y	association	Pubmed 2011:21640760;Pubmed 1999:10444309;	Inhibitory effect of <b>somatostatin</b> on the <b>NPY</b> response to insulin-induced hypoglycemia and the role of endogenous opioids.[Pubmed 2011:21640760];These data demonstrate that <b>SRIH</b> inhibits the <b>NPY</b> response to hypoglycemia.[Pubmed 2011:21640760];<b>NPY</b> significantly stimulated <b>SS</b> and inhibited basal and potassium-stimulated GHRH release, while potentiating potas…	453271	Protein	Somatostatin	Growth hormone release-inhibiting factor;SMS;Somatostatin;SST;growth hormone release inhibiting factor;sms-type;SMST;somatostatin-type;sst-subtype;	SWISSPROT_AC:P61278;SWISSPROT_ID:SMS_HUMAN;EMBL:AK312177;EMBL:BC032625;EMBL:CH471052;EMBL:J00306;RefSeq:NP_001039.1;ProteinModelPortal:P61278;STRING:9606.ENSP00000287641;SWISSPROT_AC_OLD:B2R5G3;SWISSPROT_AC_OLD:P01166;SMR:P61278;GeneID:6750;KEGG:hsa:6750;PIR:A43614;eggNOG:ENOG410IXQ5;eggNOG:ENOG4111WUI;UniGene:Hs.12409;GO:GO:0005179;GO:GO:0005576;GO:GO:0005615;GO:GO:0006972;GO:GO:0007166;GO:GO:00…	280276	Protein	Neuropeptide Y	Neuropeptide tyrosine;Neuropeptide Y;NPY;neuropeptide--y;neuropeptide-tyrosine;neuropeptide-y;npy--an;npy-type;y neuropeptide;	TMP_SWISSPROT_AC:P01303_NPY;PARENT_SWISSPROT_AC:P01303;PARENT_SWISSPROT_ID:NPY_HUMAN;
3007851	SCT -- PPY	association	Pubmed 2000:25905295;Pubmed 1999:10407222;	The diagnostic accuracy of elevated basal PP concentrations as a marker for endocrine- secreting tumors can be marginally increased to around 50 to 60% by determining the response of <b>PP</b> to <b>secretin</b> administration (21) (22).[Pubmed 2000:25905295];Intravenously administered <b>secretin</b> stimulates <b>pancreatic polypeptide</b> (PP) release in patients with endocrine enteropancreati…	446929	Protein	SCT	SCT;SECR;Secretin;secretin-type;	SWISSPROT_AC:P09683;SWISSPROT_ID:SECR_HUMAN;EMBL:AF244355;RefSeq:NP_068739.1;ProteinModelPortal:P09683;STRING:9606.ENSP00000176195;SMR:P09683;GeneID:6343;KEGG:hsa:6343;eggNOG:ENOG410JG0Y;eggNOG:ENOG4111AMM;UniGene:Hs.632324;GO:GO:0005179;GO:GO:0005576;GO:GO:0005615;GO:GO:0007420;GO:GO:0030157;GO:GO:0030819;GO:GO:0048566;GO:GO:0090187;GO:GO:0090274;GO:GO:1903640;HOGENOM:HOG000133017;OrthoDB:EOG091…	298639	Protein	PPY	Obinepitide;PAHO;Pancreatic polypeptide;Pancreatic prohormone;PNP;PP;PPY;pancreatic-polypeptide;pnp-type;polypeptide of pancreatic;ppy-type;	SWISSPROT_AC:P01298;SWISSPROT_ID:PAHO_HUMAN;EMBL:AC007993;EMBL:BC032225;EMBL:BC040033;EMBL:BP385720;EMBL:M11726;EMBL:M15788;EMBL:X00491;RefSeq:NP_002713.1;ProteinModelPortal:P01298;STRING:9606.ENSP00000225992;SMR:P01298;GeneID:5539;KEGG:hsa:5539;PIR:A92498;eggNOG:ENOG410J7V9;eggNOG:ENOG41115N2;UniGene:Hs.558368;UniGene:Hs.744427;GO:GO:0001664;GO:GO:0005102;GO:GO:0005179;GO:GO:0005184;GO:GO:000557…
3010876	IL-6 -- Ang II	association	Pubmed 2006:17043157;Pubmed 2004:15130920;Pubmed 2008:18463317;Pubmed 2000:10736279;Pubmed 2000:10890565;Pubmed 2011:21716327;Pubmed 2010:19525020;Pubmed 2009:19158350;Pubmed 2009:19195683;Pubmed 2009:19652871;Pubmed 1999:10397679;	<b>Angiotensin II</b> induces <b>interleukin-6</b> in humans through a mineralocorticoid receptor-dependent mechanism.[Pubmed 2006:17043157];These data suggest that <b>angiotensin II</b> induces <b>IL-6</b> through a mineralocorticoid receptor-dependent mechanism in humans.[Pubmed 2006:17043157];<b>Ang II</b> stimulates <b>IL-6</b> and IL-8 production and release from human adipocytes by a NF-kap…	197638	Protein	IL-6	B-cell stimulatory factor 2;BSF-2;CDF;CTL differentiation factor;Hybridoma growth factor;IFN-beta-2;IFNB2;IL-6;IL6;Interferon beta-2;Interleukin-6;b cell stimulatory factor 2;b cell stimulatory factor-2;b-cell stimulatory factor-2;bsf- 2;BSF2;HGF;HSF;hsf-type;ifn beta 2;ifn-beta 2;ifn-beta2;il - 6;il -- 6;il -6;il 6;il- 6;il--6;il-6-type;il-vi;il6-type;interferon beta 2;interferon beta2;interfero…	SWISSPROT_AC:P05231;SWISSPROT_ID:IL6_HUMAN;EMBL:AF372214;EMBL:BC015511;EMBL:M14584;EMBL:M18403;EMBL:M29150;EMBL:M54894;EMBL:S56892;EMBL:X04402;EMBL:X04403;EMBL:X04430;EMBL:X04602;EMBL:Y00081;RefSeq:NP_000591.1;RefSeq:XP_011513692.1;ProteinModelPortal:P05231;STRING:9606.ENSP00000258743;SWISSPROT_AC_OLD:Q9UCU2;SWISSPROT_AC_OLD:Q9UCU3;SWISSPROT_AC_OLD:Q9UCU4;SMR:P05231;GeneID:3569;KEGG:hsa:3569;PIR:…	17470	Protein	Ang II	Ang II;Angiotensin 1-8;Angiotensin II;Angiotensin-2;ang -2;ang 2;ang ii-type;ang type 2;ang type-2;ang- 2;ang- ii;ang-ii;	TMP_SWISSPROT_AC:P01019_Ang II;PARENT_SWISSPROT_AC:P01019;PARENT_SWISSPROT_ID:ANGT_HUMAN;
3051764	GFR -- GCG	association	Pubmed 1999:10490808;	Moreover, <b>glucagon</b> concentrations were significantly correlated with <b>GFR</b> in the CO group (fasting, r=0.49, P<0.05; 60 min after OGTT, r=0.58, P<0.01);[Pubmed 1999:10490808];The increase of serum <b>glucagon</b> concentrations may be associated with the enhancement of <b>GFR</b> in patients with central obesity.[Pubmed 1999:10490808];	406948	Protein	GFR	GFR;Guanine nucleotide exchange factor for Rap1;KIAA0277;M-Ras-regulated Rap GEF;MR-GEF;MRGEF;Rap guanine nucleotide exchange factor 5;RAPGEF5;Related to Epac;Repac;RPGF5;	SWISSPROT_AC:Q92565;SWISSPROT_ID:RPGF5_HUMAN;EMBL:BC039203;EMBL:CH236948;EMBL:D87467;RefSeq:NP_036426.3;ProteinModelPortal:Q92565;STRING:9606.ENSP00000343656;SWISSPROT_AC_OLD:A4D140;SWISSPROT_AC_OLD:Q8IXU5;SMR:Q92565;GeneID:9771;KEGG:hsa:9771;eggNOG:ENOG410XPX9;eggNOG:KOG2378;UniGene:Hs.174768;UniGene:Hs.713217;GO:GO:0005088;GO:GO:0005634;GO:GO:0007264;GO:GO:0007399;GO:GO:0017034;GO:GO:0030742;PD…	160443	Protein	GCG	GCG;GLUC;Glucagon;GLP1;GLP2;GRPP;	SWISSPROT_AC:P01275;SWISSPROT_ID:GLUC_HUMAN;EMBL:AC007750;EMBL:BC005278;EMBL:BT006813;EMBL:J04040;EMBL:V01515;EMBL:X03991;RefSeq:NP_002045.1;ProteinModelPortal:P01275;STRING:9606.ENSP00000387662;SWISSPROT_AC_OLD:A6NN65;SWISSPROT_AC_OLD:Q53TP6;SMR:P01275;GeneID:2641;KEGG:hsa:2641;PIR:A24377;eggNOG:ENOG410IKZ8;eggNOG:ENOG4111VKC;UniGene:Hs.516494;UniGene:Hs.741174;GO:GO:0005102;GO:GO:0005179;GO:GO:…
3051779	GFR -- Glucagon	association	Pubmed 1999:10490808;	Moreover, <b>glucagon</b> concentrations were significantly correlated with <b>GFR</b> in the CO group (fasting, r=0.49, P<0.05; 60 min after OGTT, r=0.58, P<0.01);[Pubmed 1999:10490808];The increase of serum <b>glucagon</b> concentrations may be associated with the enhancement of <b>GFR</b> in patients with central obesity.[Pubmed 1999:10490808];	406948	Protein	GFR	GFR;Guanine nucleotide exchange factor for Rap1;KIAA0277;M-Ras-regulated Rap GEF;MR-GEF;MRGEF;Rap guanine nucleotide exchange factor 5;RAPGEF5;Related to Epac;Repac;RPGF5;	SWISSPROT_AC:Q92565;SWISSPROT_ID:RPGF5_HUMAN;EMBL:BC039203;EMBL:CH236948;EMBL:D87467;RefSeq:NP_036426.3;ProteinModelPortal:Q92565;STRING:9606.ENSP00000343656;SWISSPROT_AC_OLD:A4D140;SWISSPROT_AC_OLD:Q8IXU5;SMR:Q92565;GeneID:9771;KEGG:hsa:9771;eggNOG:ENOG410XPX9;eggNOG:KOG2378;UniGene:Hs.174768;UniGene:Hs.713217;GO:GO:0005088;GO:GO:0005634;GO:GO:0007264;GO:GO:0007399;GO:GO:0017034;GO:GO:0030742;PD…	160448	Protein	Glucagon	Glucagon;	TMP_SWISSPROT_AC:P01275_Glucagon;PARENT_SWISSPROT_AC:P01275;PARENT_SWISSPROT_ID:GLUC_HUMAN;
3073019	NPY -- IGF-II	association	Pubmed 1999:10526260;	In contrast, treatment with dexamethasone and <b>IGF-II</b> (causing or linked with chromaffin differentiation) reduced <b>NPY</b> mRNA accumulation (P < 0.05).[Pubmed 1999:10526260];	280275	Protein	NPY	NPY;Pro-neuropeptide Y;neuropeptide Y;neuropeptide--y;neuropeptide-y;npy--an;npy-type;PYY4;y neuropeptide;	SWISSPROT_AC:P01303;SWISSPROT_ID:NPY_HUMAN;EMBL:AC004485;EMBL:BC029497;EMBL:K01911;EMBL:M14296;EMBL:M14297;EMBL:M14298;EMBL:M15789;RefSeq:NP_000896.1;ProteinModelPortal:P01303;STRING:9606.ENSP00000242152;SMR:P01303;GeneID:4852;KEGG:hsa:4852;PIR:A25198;eggNOG:ENOG410J0KC;eggNOG:ENOG41128I2;UniGene:Hs.1832;GO:GO:0001664;GO:GO:0001878;GO:GO:0004930;GO:GO:0005102;GO:GO:0005184;GO:GO:0005246;GO:GO:000…	196390	Protein	IGF-II	IGF-II;IGF2;Insulin-like growth factor II;Somatomedin-A;T3M-11-derived growth factor;C11orf43;factor 2 insulin-like growth;GRDF;growth factor 2 insulin-like;insulin growth like factor ii;insulin like growth factor 2;insulin like growth factor ii;insulin like growth factor-2;insulin like-growth factor ii;insulin- like growth factor ii;insulin-like growth factor -2;insulin-like growth factor type 2…	SWISSPROT_AC:P01344;SWISSPROT_ID:IGF2_HUMAN;EMBL:AC132217;EMBL:AF217977;EMBL:AF517226;EMBL:AK126688;EMBL:BC000531;EMBL:BT007013;EMBL:CH471158;EMBL:DQ104203;EMBL:HM481219;EMBL:J03242;EMBL:M17426;EMBL:M17863;EMBL:M22373;EMBL:M29645;EMBL:S77035;EMBL:X00910;EMBL:X03425;EMBL:X03426;EMBL:X03427;EMBL:X03562;EMBL:X06159;EMBL:X06160;EMBL:X06161;EMBL:X07868;RefSeq:NP_000603.1;RefSeq:NP_001007140.2;RefSeq:N…
3073051	Neuropeptide Y -- IGF-II	association	Pubmed 1999:10526260;	In contrast, treatment with dexamethasone and <b>IGF-II</b> (causing or linked with chromaffin differentiation) reduced <b>NPY</b> mRNA accumulation (P < 0.05).[Pubmed 1999:10526260];	280276	Protein	Neuropeptide Y	Neuropeptide tyrosine;Neuropeptide Y;NPY;neuropeptide--y;neuropeptide-tyrosine;neuropeptide-y;npy--an;npy-type;y neuropeptide;	TMP_SWISSPROT_AC:P01303_NPY;PARENT_SWISSPROT_AC:P01303;PARENT_SWISSPROT_ID:NPY_HUMAN;	196390	Protein	IGF-II	IGF-II;IGF2;Insulin-like growth factor II;Somatomedin-A;T3M-11-derived growth factor;C11orf43;factor 2 insulin-like growth;GRDF;growth factor 2 insulin-like;insulin growth like factor ii;insulin like growth factor 2;insulin like growth factor ii;insulin like growth factor-2;insulin like-growth factor ii;insulin- like growth factor ii;insulin-like growth factor -2;insulin-like growth factor type 2…	SWISSPROT_AC:P01344;SWISSPROT_ID:IGF2_HUMAN;EMBL:AC132217;EMBL:AF217977;EMBL:AF517226;EMBL:AK126688;EMBL:BC000531;EMBL:BT007013;EMBL:CH471158;EMBL:DQ104203;EMBL:HM481219;EMBL:J03242;EMBL:M17426;EMBL:M17863;EMBL:M22373;EMBL:M29645;EMBL:S77035;EMBL:X00910;EMBL:X03425;EMBL:X03426;EMBL:X03427;EMBL:X03562;EMBL:X06159;EMBL:X06160;EMBL:X06161;EMBL:X07868;RefSeq:NP_000603.1;RefSeq:NP_001007140.2;RefSeq:N…
3125235	Ang II -- ADM	association	Pubmed 2001:11431159;Pubmed 2001:11488773;Pubmed 2001:11754971;Pubmed 2008:18619489;Pubmed 2000:10678544;Pubmed 1999:10589687;	Furthermore, it was found that secretion of <b>adrenomedullin</b> is regulated by <b>angiotensin II</b> and forskolin.[Pubmed 2001:11431159];Effects of <b>adrenomedullin</b> on <b>angiotensin II</b> stimulated atrial natriuretic peptide and arginine vasopressin secretion in healthy humans.[Pubmed 2001:11488773];Recent studies suggest that <b>angiotensin II</b> stimulates <b>ADM</b> production and…	17470	Protein	Ang II	Ang II;Angiotensin 1-8;Angiotensin II;Angiotensin-2;ang -2;ang 2;ang ii-type;ang type 2;ang type-2;ang- 2;ang- ii;ang-ii;	TMP_SWISSPROT_AC:P01019_Ang II;PARENT_SWISSPROT_AC:P01019;PARENT_SWISSPROT_ID:ANGT_HUMAN;	11330	Protein	ADM	ADM;ADML;AM;adrenomedullin;am-an;am-type;PAMP;pamp-type;	SWISSPROT_AC:P35318;SWISSPROT_ID:ADML_HUMAN;EMBL:AK312893;EMBL:BC015961;EMBL:BT006902;EMBL:CH471064;EMBL:CR541995;EMBL:D14874;EMBL:D43639;EMBL:DQ143945;EMBL:S73906;RefSeq:NP_001115.1;ProteinModelPortal:P35318;STRING:9606.ENSP00000278175;SWISSPROT_AC_OLD:B2R793;SWISSPROT_AC_OLD:D3DQV3;SWISSPROT_AC_OLD:Q6FGW2;SMR:P35318;GeneID:133;KEGG:hsa:133;PIR:JC2351;eggNOG:ENOG410IK4C;eggNOG:ENOG41120TV;UniGen…
3125390	Ang II -- Adrenomedullin	association	Pubmed 2001:11431159;Pubmed 2001:11488773;Pubmed 2001:11754971;Pubmed 2008:18619489;Pubmed 2000:10678544;Pubmed 1999:10589687;	Furthermore, it was found that secretion of <b>adrenomedullin</b> is regulated by <b>angiotensin II</b> and forskolin.[Pubmed 2001:11431159];Effects of <b>adrenomedullin</b> on <b>angiotensin II</b> stimulated atrial natriuretic peptide and arginine vasopressin secretion in healthy humans.[Pubmed 2001:11488773];Recent studies suggest that <b>angiotensin II</b> stimulates <b>ADM</b> production and…	17470	Protein	Ang II	Ang II;Angiotensin 1-8;Angiotensin II;Angiotensin-2;ang -2;ang 2;ang ii-type;ang type 2;ang type-2;ang- 2;ang- ii;ang-ii;	TMP_SWISSPROT_AC:P01019_Ang II;PARENT_SWISSPROT_AC:P01019;PARENT_SWISSPROT_ID:ANGT_HUMAN;	11331	Protein	Adrenomedullin	Adrenomedullin;AM;am-an;am-type;	TMP_SWISSPROT_AC:P35318_AM;PARENT_SWISSPROT_AC:P35318;PARENT_SWISSPROT_ID:ADML_HUMAN;
3151626	Prolactin -- Leptin	association	Pubmed 2006:16793960;Pubmed 2001:11606456;Pubmed 2001:12521847;Pubmed 2013:24348062;Pubmed 2004:15375055;Pubmed 2002:12088923;Pubmed 2007:17307172;Pubmed 2007:17369208;Pubmed 2007:17951545;Pubmed 2000:10793624;Pubmed 2000:10865230;Pubmed 2014:24662392;Pubmed 2009:18752070;Pubmed 2009:19809551;Pubmed 1997:9024259;	Significant correlations were found in the follicular phase between <b>leptin</b> and <b>PRL</b> and leptin and free testosterone.[Pubmed 2006:16793960];<b>PRL</b> inhibited insulin-induced <b>leptin</b> production in vitro.[Pubmed 2001:11606456];In addition, the direct effect of <b>PRL</b> on <b>leptin</b> production was investigated in adipocytes cultured in vitro for 6 h.[Pubmed 2001:11606456]…	328109	Protein	Prolactin	PRL;Prolactin;gha-1;GHA1;prl-type;prolactin--an;prolactin-type;	SWISSPROT_AC:P01236;SWISSPROT_ID:PRL_HUMAN;EMBL:BC015850;EMBL:D00411;EMBL:M29386;EMBL:U75583;EMBL:V00566;EMBL:X00540;EMBL:X00541;EMBL:X00543;EMBL:X00544;EMBL:X54393;RefSeq:NP_000939.1;RefSeq:NP_001157030.1;ProteinModelPortal:P01236;STRING:9606.ENSP00000302150;SWISSPROT_AC_OLD:Q15199;SWISSPROT_AC_OLD:Q92996;SMR:P01236;GeneID:5617;KEGG:hsa:5617;PIR:A61402;PIR:A90998;eggNOG:ENOG410II74;eggNOG:ENOG41…	219985	Protein	Leptin	LEP;Leptin;OB;Obese protein;Obesity factor;OBS;factor obesity;factor of obesity;LEPD;leptin--an;leptin-type;obesity--factor;protein obese;	SWISSPROT_AC:P41159;SWISSPROT_ID:LEP_HUMAN;EMBL:AF008123;EMBL:AY996373;EMBL:BC060830;EMBL:BC069452;EMBL:BC069527;EMBL:D49487;EMBL:D63519;EMBL:D63710;EMBL:U18915;EMBL:U43415;EMBL:U43653;RefSeq:NP_000221.1;RefSeq:XP_005250397.1;ProteinModelPortal:P41159;STRING:9606.ENSP00000312652;SWISSPROT_AC_OLD:O15158;SWISSPROT_AC_OLD:Q56A88;SMR:P41159;GeneID:3952;KEGG:hsa:3952;PIR:A38952;PIR:I53166;eggNOG:ENOG4…
3192700	GCG -- CD26	association	Pubmed 2001:11111019;Pubmed 2007:17655515;Pubmed 2000:10660533;Pubmed 2014:24296715;Pubmed 2014:24612221;	Incubation of <b>glucagon</b> with purified porcine <b>dipeptidyl peptidase IV</b> (DP IV) yielded sequential production of glucagon(3-29) and glucagon(5-29).[Pubmed 2001:11111019];Metabolism of <b>glucagon</b> by <b>dipeptidyl peptidase IV</b> (CD26).[Pubmed 2001:11111019];Clinical studies have evaluated the potential for <b>DPP-IV</b> inhibition to reduce <b>glucagon</b> levels, delay gastric e…	160443	Protein	GCG	GCG;GLUC;Glucagon;GLP1;GLP2;GRPP;	SWISSPROT_AC:P01275;SWISSPROT_ID:GLUC_HUMAN;EMBL:AC007750;EMBL:BC005278;EMBL:BT006813;EMBL:J04040;EMBL:V01515;EMBL:X03991;RefSeq:NP_002045.1;ProteinModelPortal:P01275;STRING:9606.ENSP00000387662;SWISSPROT_AC_OLD:A6NN65;SWISSPROT_AC_OLD:Q53TP6;SMR:P01275;GeneID:2641;KEGG:hsa:2641;PIR:A24377;eggNOG:ENOG410IKZ8;eggNOG:ENOG4111VKC;UniGene:Hs.516494;UniGene:Hs.741174;GO:GO:0005102;GO:GO:0005179;GO:GO:…	108900	Protein	CD26	ADABP;ADCP-2;ADCP2;Adenosine deaminase complexing protein 2;CD26;CD26 antigen;Dipeptidyl peptidase 4;Dipeptidyl peptidase IV;DPP IV;DPP4;EC 3.4.14.5;T-cell activation antigen CD26;TP103;adenosine deaminase complexing protein-2;antigen cd26;cd 26;cd 26 antigen;dipeptidyl peptidase - 4;dipeptidyl peptidase -4;dipeptidyl peptidase type iv;dipeptidyl peptidase type-4;dipeptidyl peptidase- 4;dipeptidy…	SWISSPROT_AC:P27487;SWISSPROT_ID:DPP4_HUMAN;EMBL:AB451339;EMBL:AB451488;EMBL:AC008063;EMBL:BC013329;EMBL:BC065265;EMBL:CH471058;EMBL:M74777;EMBL:M80536;EMBL:S79876;EMBL:U13710;EMBL:U13711;EMBL:U13712;EMBL:U13713;EMBL:U13714;EMBL:U13715;EMBL:U13716;EMBL:U13717;EMBL:U13718;EMBL:U13719;EMBL:U13720;EMBL:U13721;EMBL:U13722;EMBL:U13723;EMBL:U13724;EMBL:U13725;EMBL:U13726;EMBL:U13727;EMBL:U13728;EMBL:U1…
3192728	Glucagon -- CD26	association	Pubmed 2001:11111019;Pubmed 2007:17655515;Pubmed 2000:10660533;Pubmed 2014:24296715;Pubmed 2014:24612221;	Incubation of <b>glucagon</b> with purified porcine <b>dipeptidyl peptidase IV</b> (DP IV) yielded sequential production of glucagon(3-29) and glucagon(5-29).[Pubmed 2001:11111019];Metabolism of <b>glucagon</b> by <b>dipeptidyl peptidase IV</b> (CD26).[Pubmed 2001:11111019];Clinical studies have evaluated the potential for <b>DPP-IV</b> inhibition to reduce <b>glucagon</b> levels, delay gastric e…	160448	Protein	Glucagon	Glucagon;	TMP_SWISSPROT_AC:P01275_Glucagon;PARENT_SWISSPROT_AC:P01275;PARENT_SWISSPROT_ID:GLUC_HUMAN;	108900	Protein	CD26	ADABP;ADCP-2;ADCP2;Adenosine deaminase complexing protein 2;CD26;CD26 antigen;Dipeptidyl peptidase 4;Dipeptidyl peptidase IV;DPP IV;DPP4;EC 3.4.14.5;T-cell activation antigen CD26;TP103;adenosine deaminase complexing protein-2;antigen cd26;cd 26;cd 26 antigen;dipeptidyl peptidase - 4;dipeptidyl peptidase -4;dipeptidyl peptidase type iv;dipeptidyl peptidase type-4;dipeptidyl peptidase- 4;dipeptidy…	SWISSPROT_AC:P27487;SWISSPROT_ID:DPP4_HUMAN;EMBL:AB451339;EMBL:AB451488;EMBL:AC008063;EMBL:BC013329;EMBL:BC065265;EMBL:CH471058;EMBL:M74777;EMBL:M80536;EMBL:S79876;EMBL:U13710;EMBL:U13711;EMBL:U13712;EMBL:U13713;EMBL:U13714;EMBL:U13715;EMBL:U13716;EMBL:U13717;EMBL:U13718;EMBL:U13719;EMBL:U13720;EMBL:U13721;EMBL:U13722;EMBL:U13723;EMBL:U13724;EMBL:U13725;EMBL:U13726;EMBL:U13727;EMBL:U13728;EMBL:U1…
3211174	Prolactin -- ADM	association	Pubmed 2007:16854513;Pubmed 2000:10720032;Pubmed 2005:16410671;	There was a relationship between plasma <b>AM</b> and <b>prolactin</b>.[Pubmed 2007:16854513];Plasma <b>PRL</b> levels increased during high-dose <b>ADM</b> (P = 0.014).[Pubmed 2000:10720032];<b>Adrenomedullin</b> stimulated <b>prolactin</b> release in a concentration-dependent manner.[Pubmed 2005:16410671];These data indicate that <b>adrenomedullin</b> stimulates <b>prolactin</b> release by modu…	328109	Protein	Prolactin	PRL;Prolactin;gha-1;GHA1;prl-type;prolactin--an;prolactin-type;	SWISSPROT_AC:P01236;SWISSPROT_ID:PRL_HUMAN;EMBL:BC015850;EMBL:D00411;EMBL:M29386;EMBL:U75583;EMBL:V00566;EMBL:X00540;EMBL:X00541;EMBL:X00543;EMBL:X00544;EMBL:X54393;RefSeq:NP_000939.1;RefSeq:NP_001157030.1;ProteinModelPortal:P01236;STRING:9606.ENSP00000302150;SWISSPROT_AC_OLD:Q15199;SWISSPROT_AC_OLD:Q92996;SMR:P01236;GeneID:5617;KEGG:hsa:5617;PIR:A61402;PIR:A90998;eggNOG:ENOG410II74;eggNOG:ENOG41…	11330	Protein	ADM	ADM;ADML;AM;adrenomedullin;am-an;am-type;PAMP;pamp-type;	SWISSPROT_AC:P35318;SWISSPROT_ID:ADML_HUMAN;EMBL:AK312893;EMBL:BC015961;EMBL:BT006902;EMBL:CH471064;EMBL:CR541995;EMBL:D14874;EMBL:D43639;EMBL:DQ143945;EMBL:S73906;RefSeq:NP_001115.1;ProteinModelPortal:P35318;STRING:9606.ENSP00000278175;SWISSPROT_AC_OLD:B2R793;SWISSPROT_AC_OLD:D3DQV3;SWISSPROT_AC_OLD:Q6FGW2;SMR:P35318;GeneID:133;KEGG:hsa:133;PIR:JC2351;eggNOG:ENOG410IK4C;eggNOG:ENOG41120TV;UniGen…
3211211	Prolactin -- Adrenomedullin	association	Pubmed 2007:16854513;Pubmed 2000:10720032;Pubmed 2005:16410671;	There was a relationship between plasma <b>AM</b> and <b>prolactin</b>.[Pubmed 2007:16854513];Plasma <b>PRL</b> levels increased during high-dose <b>ADM</b> (P = 0.014).[Pubmed 2000:10720032];<b>Adrenomedullin</b> stimulated <b>prolactin</b> release in a concentration-dependent manner.[Pubmed 2005:16410671];These data indicate that <b>adrenomedullin</b> stimulates <b>prolactin</b> release by modu…	328109	Protein	Prolactin	PRL;Prolactin;gha-1;GHA1;prl-type;prolactin--an;prolactin-type;	SWISSPROT_AC:P01236;SWISSPROT_ID:PRL_HUMAN;EMBL:BC015850;EMBL:D00411;EMBL:M29386;EMBL:U75583;EMBL:V00566;EMBL:X00540;EMBL:X00541;EMBL:X00543;EMBL:X00544;EMBL:X54393;RefSeq:NP_000939.1;RefSeq:NP_001157030.1;ProteinModelPortal:P01236;STRING:9606.ENSP00000302150;SWISSPROT_AC_OLD:Q15199;SWISSPROT_AC_OLD:Q92996;SMR:P01236;GeneID:5617;KEGG:hsa:5617;PIR:A61402;PIR:A90998;eggNOG:ENOG410II74;eggNOG:ENOG41…	11331	Protein	Adrenomedullin	Adrenomedullin;AM;am-an;am-type;	TMP_SWISSPROT_AC:P35318_AM;PARENT_SWISSPROT_AC:P35318;PARENT_SWISSPROT_ID:ADML_HUMAN;
3279992	POMC -- ADM	association	Pubmed 2000:10877203;	To evaluate whether <b>ACTH</b> and cortisol levels affect <b>adrenomedullin</b> production in humans, we studied 14 patients with Cushing's syndrome due to pituitary adenoma and 8 patients with Cushing's syndrome due to adrenal tumor, with measurement of circulating adrenomedullin by a specific radioimmunoassay (RIA).[Pubmed 2000:10877203];	75856	Protein	POMC	COLI;Corticotropin-lipotropin;POMC;Pro-opiomelanocortin;ACTH;CLIP;clip-type;LPH;MSH;msh-isoform;NPP;npp-type;POC;pro opiomelanocortin;pro- opiomelanocortin;proopiomelanocortin;	SWISSPROT_AC:P01189;SWISSPROT_ID:COLI_HUMAN;EMBL:AC012457;EMBL:BC065832;EMBL:CH471053;EMBL:J00291;EMBL:J00292;EMBL:M25896;EMBL:M38297;EMBL:V01510;RefSeq:NP_000930.1;RefSeq:NP_001030333.1;RefSeq:NP_001306133.1;RefSeq:NP_001306134.1;ProteinModelPortal:P01189;STRING:9606.ENSP00000264708;SWISSPROT_AC_OLD:P78442;SWISSPROT_AC_OLD:Q53T23;SWISSPROT_AC_OLD:Q9UD39;SWISSPROT_AC_OLD:Q9UD40;SMR:P01189;GeneID:…	11330	Protein	ADM	ADM;ADML;AM;adrenomedullin;am-an;am-type;PAMP;pamp-type;	SWISSPROT_AC:P35318;SWISSPROT_ID:ADML_HUMAN;EMBL:AK312893;EMBL:BC015961;EMBL:BT006902;EMBL:CH471064;EMBL:CR541995;EMBL:D14874;EMBL:D43639;EMBL:DQ143945;EMBL:S73906;RefSeq:NP_001115.1;ProteinModelPortal:P35318;STRING:9606.ENSP00000278175;SWISSPROT_AC_OLD:B2R793;SWISSPROT_AC_OLD:D3DQV3;SWISSPROT_AC_OLD:Q6FGW2;SMR:P35318;GeneID:133;KEGG:hsa:133;PIR:JC2351;eggNOG:ENOG410IK4C;eggNOG:ENOG41120TV;UniGen…
3280111	POMC -- Adrenomedullin	association	Pubmed 2000:10877203;	To evaluate whether <b>ACTH</b> and cortisol levels affect <b>adrenomedullin</b> production in humans, we studied 14 patients with Cushing's syndrome due to pituitary adenoma and 8 patients with Cushing's syndrome due to adrenal tumor, with measurement of circulating adrenomedullin by a specific radioimmunoassay (RIA).[Pubmed 2000:10877203];	75856	Protein	POMC	COLI;Corticotropin-lipotropin;POMC;Pro-opiomelanocortin;ACTH;CLIP;clip-type;LPH;MSH;msh-isoform;NPP;npp-type;POC;pro opiomelanocortin;pro- opiomelanocortin;proopiomelanocortin;	SWISSPROT_AC:P01189;SWISSPROT_ID:COLI_HUMAN;EMBL:AC012457;EMBL:BC065832;EMBL:CH471053;EMBL:J00291;EMBL:J00292;EMBL:M25896;EMBL:M38297;EMBL:V01510;RefSeq:NP_000930.1;RefSeq:NP_001030333.1;RefSeq:NP_001306133.1;RefSeq:NP_001306134.1;ProteinModelPortal:P01189;STRING:9606.ENSP00000264708;SWISSPROT_AC_OLD:P78442;SWISSPROT_AC_OLD:Q53T23;SWISSPROT_AC_OLD:Q9UD39;SWISSPROT_AC_OLD:Q9UD40;SMR:P01189;GeneID:…	11331	Protein	Adrenomedullin	Adrenomedullin;AM;am-an;am-type;	TMP_SWISSPROT_AC:P35318_AM;PARENT_SWISSPROT_AC:P35318;PARENT_SWISSPROT_ID:ADML_HUMAN;
3285136	bFGF -- ADM	association	Pubmed 2000:10845623;Pubmed 2009:19616043;	Regulation of the <b>ADM</b> expression by <b>basic fibroblast growth factor</b>, interferon (IFN)-gamma, tumor necrosis factor-alpha, interleukin (IL)1beta, or all-trans-retinoic acid was studied.[Pubmed 2000:10845623];<b>AM</b> mRNA expression in CAOV(3) was induced by <b>bFGF</b> in a time- and dose-dependent manner, which could be attenuated by bFGF neutralizing antibody.[Pubmed 2009:19616043…	135766	Protein	bFGF	Basic fibroblast growth factor;bFGF;FGF-2;FGF2;FGFB;Fibroblast growth factor 2;HBGF-2;Heparin-binding growth factor 2;basic fibroblast growth-factor;basic fibroblast-growth factor;basic fibroblast-growth-factor;basic-fibroblast growth factor;basic-fibroblast-growth-factor;bfgf-isoform;bfgf-type;factor basic fibroblast growth;factor of basic fibroblast growth;factor-basic fibroblast growth;fgf -2;…	SWISSPROT_AC:P09038;SWISSPROT_ID:FGF2_HUMAN;EMBL:AB451321;EMBL:AB451450;EMBL:AC021205;EMBL:AY820133;EMBL:CH471056;EMBL:EF506888;EMBL:J04513;EMBL:M17599;EMBL:M27968;EMBL:S47380;EMBL:S81809;EMBL:X04431;EMBL:X04432;EMBL:X04433;EMBL:Y13468;RefSeq:NP_001997.5;ProteinModelPortal:P09038;STRING:9606.ENSP00000264498;SWISSPROT_AC_OLD:A4LBB8;SWISSPROT_AC_OLD:O00527;SWISSPROT_AC_OLD:P78443;SWISSPROT_AC_OLD:Q…	11330	Protein	ADM	ADM;ADML;AM;adrenomedullin;am-an;am-type;PAMP;pamp-type;	SWISSPROT_AC:P35318;SWISSPROT_ID:ADML_HUMAN;EMBL:AK312893;EMBL:BC015961;EMBL:BT006902;EMBL:CH471064;EMBL:CR541995;EMBL:D14874;EMBL:D43639;EMBL:DQ143945;EMBL:S73906;RefSeq:NP_001115.1;ProteinModelPortal:P35318;STRING:9606.ENSP00000278175;SWISSPROT_AC_OLD:B2R793;SWISSPROT_AC_OLD:D3DQV3;SWISSPROT_AC_OLD:Q6FGW2;SMR:P35318;GeneID:133;KEGG:hsa:133;PIR:JC2351;eggNOG:ENOG410IK4C;eggNOG:ENOG41120TV;UniGen…
3285161	bFGF -- Adrenomedullin	association	Pubmed 2000:10845623;Pubmed 2009:19616043;	Regulation of the <b>ADM</b> expression by <b>basic fibroblast growth factor</b>, interferon (IFN)-gamma, tumor necrosis factor-alpha, interleukin (IL)1beta, or all-trans-retinoic acid was studied.[Pubmed 2000:10845623];<b>AM</b> mRNA expression in CAOV(3) was induced by <b>bFGF</b> in a time- and dose-dependent manner, which could be attenuated by bFGF neutralizing antibody.[Pubmed 2009:19616043…	135766	Protein	bFGF	Basic fibroblast growth factor;bFGF;FGF-2;FGF2;FGFB;Fibroblast growth factor 2;HBGF-2;Heparin-binding growth factor 2;basic fibroblast growth-factor;basic fibroblast-growth factor;basic fibroblast-growth-factor;basic-fibroblast growth factor;basic-fibroblast-growth-factor;bfgf-isoform;bfgf-type;factor basic fibroblast growth;factor of basic fibroblast growth;factor-basic fibroblast growth;fgf -2;…	SWISSPROT_AC:P09038;SWISSPROT_ID:FGF2_HUMAN;EMBL:AB451321;EMBL:AB451450;EMBL:AC021205;EMBL:AY820133;EMBL:CH471056;EMBL:EF506888;EMBL:J04513;EMBL:M17599;EMBL:M27968;EMBL:S47380;EMBL:S81809;EMBL:X04431;EMBL:X04432;EMBL:X04433;EMBL:Y13468;RefSeq:NP_001997.5;ProteinModelPortal:P09038;STRING:9606.ENSP00000264498;SWISSPROT_AC_OLD:A4LBB8;SWISSPROT_AC_OLD:O00527;SWISSPROT_AC_OLD:P78443;SWISSPROT_AC_OLD:Q…	11331	Protein	Adrenomedullin	Adrenomedullin;AM;am-an;am-type;	TMP_SWISSPROT_AC:P35318_AM;PARENT_SWISSPROT_AC:P35318;PARENT_SWISSPROT_ID:ADML_HUMAN;
3289764	Leptin -- IL-1 beta	association	Pubmed 2001:11594104;Pubmed 2001:11822823;Pubmed 2001:11829320;Pubmed 2013:24202338;Pubmed 2004:15726915;Pubmed 2002:11997182;Pubmed 2008:18263705;Pubmed 2008:18547319;Pubmed 2007:17283229;Pubmed 2007:17497033;Pubmed 2000:10830276;Pubmed 2009:19688109;Pubmed 2003:12606591;Pubmed 2003:12880724;Pubmed 2005:15899045;Pubmed 2005:15905523;Pubmed 2005:16213747;	There was no significant correlation between <b>leptin</b> and <b>IL-1</b> and between leptin and sIL-2R respectively.[Pubmed 2001:11594104];however, <b>leptin</b> exhibited a significantly greater effect than <b>IL-1beta</b>.[Pubmed 2001:11822823];This study compares the effect of <b>leptin</b> with that of <b>interleukin-1beta</b> (IL-1beta) on the expression of beta3-EEC integrin, a marker of …	219985	Protein	Leptin	LEP;Leptin;OB;Obese protein;Obesity factor;OBS;factor obesity;factor of obesity;LEPD;leptin--an;leptin-type;obesity--factor;protein obese;	SWISSPROT_AC:P41159;SWISSPROT_ID:LEP_HUMAN;EMBL:AF008123;EMBL:AY996373;EMBL:BC060830;EMBL:BC069452;EMBL:BC069527;EMBL:D49487;EMBL:D63519;EMBL:D63710;EMBL:U18915;EMBL:U43415;EMBL:U43653;RefSeq:NP_000221.1;RefSeq:XP_005250397.1;ProteinModelPortal:P41159;STRING:9606.ENSP00000312652;SWISSPROT_AC_OLD:O15158;SWISSPROT_AC_OLD:Q56A88;SMR:P41159;GeneID:3952;KEGG:hsa:3952;PIR:A38952;PIR:I53166;eggNOG:ENOG4…	197391	Protein	IL-1 beta	Catabolin;IL-1 beta;IL1B;IL1F2;Interleukin-1 beta;1 beta interleukin;1 beta-interleukin;1-beta interleukin;il - 1beta;il -1;il -1b;il -1beta;il 1;il 1 beta;il 1-beta;il 1b;il 1beta;il type i;il- 1;il- 1 beta;il- 1b;il- 1beta;il- i;il--1;il--1 beta;IL-1;il-1 -beta;il-1 b;il-1-b;il-1-type;il-1beta;il-i;il-i beta;il-ibeta;il-type 1;IL1-BETA;interleukin - 1 beta;interleukin -1 b;interleukin -1 beta;i…	SWISSPROT_AC:P01584;SWISSPROT_ID:IL1B_HUMAN;EMBL:AC079753;EMBL:AY137079;EMBL:BC008678;EMBL:BN000002;EMBL:BT007213;EMBL:CH471217;EMBL:CR407679;EMBL:K02770;EMBL:M15330;EMBL:M15840;EMBL:M54933;EMBL:X02532;EMBL:X04500;EMBL:X56087;RefSeq:NP_000567.1;ProteinModelPortal:P01584;STRING:9606.ENSP00000263341;SWISSPROT_AC_OLD:Q53X59;SWISSPROT_AC_OLD:Q53XX2;SWISSPROT_AC_OLD:Q7M4S7;SWISSPROT_AC_OLD:Q7RU01;SWIS…
3330109	bFGF -- ALBU	association	Pubmed 2008:18666263;Pubmed 2000:10942925;	Furthermore, the combination of Tet with <b>basic fibroblast growth factor</b> (bFGF) efficiently induced the genes such as <b>albumin</b> and TAT, which are associated with maturity of hepatocytes;[Pubmed 2008:18666263];Moreover, VEGF correlated with features of disease activity, such as C-reactive protein, and 2-microglobulin, while both <b>bFGF</b> and HGF showed an inverse correlation with <b…	135766	Protein	bFGF	Basic fibroblast growth factor;bFGF;FGF-2;FGF2;FGFB;Fibroblast growth factor 2;HBGF-2;Heparin-binding growth factor 2;basic fibroblast growth-factor;basic fibroblast-growth factor;basic fibroblast-growth-factor;basic-fibroblast growth factor;basic-fibroblast-growth-factor;bfgf-isoform;bfgf-type;factor basic fibroblast growth;factor of basic fibroblast growth;factor-basic fibroblast growth;fgf -2;…	SWISSPROT_AC:P09038;SWISSPROT_ID:FGF2_HUMAN;EMBL:AB451321;EMBL:AB451450;EMBL:AC021205;EMBL:AY820133;EMBL:CH471056;EMBL:EF506888;EMBL:J04513;EMBL:M17599;EMBL:M27968;EMBL:S47380;EMBL:S81809;EMBL:X04431;EMBL:X04432;EMBL:X04433;EMBL:Y13468;RefSeq:NP_001997.5;ProteinModelPortal:P09038;STRING:9606.ENSP00000264498;SWISSPROT_AC_OLD:A4LBB8;SWISSPROT_AC_OLD:O00527;SWISSPROT_AC_OLD:P78443;SWISSPROT_AC_OLD:Q…	14021	Protein	ALBU	ALB;ALBU;Serum albumin;albumin;hs a;hs-a;HSA;hsalpha;PRO0883;PRO0903;PRO1341;	SWISSPROT_AC:P02768;SWISSPROT_ID:ALBU_HUMAN;EMBL:A06977;EMBL:AC108157;EMBL:AF116645;EMBL:AF118090;EMBL:AF119840;EMBL:AF119890;EMBL:AF130077;EMBL:AF190168;EMBL:AF542069;EMBL:AH002596;EMBL:AY358313;EMBL:AY544124;EMBL:AY550967;EMBL:AY728024;EMBL:BC014308;EMBL:BC034023;EMBL:BC035969;EMBL:BC036003;EMBL:BC041789;EMBL:CH471057;EMBL:CR749331;EMBL:DQ986150;EMBL:EF649953;EMBL:M12523;EMBL:U22961;EMBL:V00494…
3339921	SCT -- Leptin	association	Pubmed 2000:10896907;	Intravenous infusions of pentagastrin or <b>secretin</b> caused an increase in circulating <b>leptin</b> levels and leptin release into the gastric juice.[Pubmed 2000:10896907];Intravenous infusions of pentagastrin or <b>secretin</b> caused an increase in circulating leptin levels and <b>leptin</b> release into the gastric juice.[Pubmed 2000:10896907];	446929	Protein	SCT	SCT;SECR;Secretin;secretin-type;	SWISSPROT_AC:P09683;SWISSPROT_ID:SECR_HUMAN;EMBL:AF244355;RefSeq:NP_068739.1;ProteinModelPortal:P09683;STRING:9606.ENSP00000176195;SMR:P09683;GeneID:6343;KEGG:hsa:6343;eggNOG:ENOG410JG0Y;eggNOG:ENOG4111AMM;UniGene:Hs.632324;GO:GO:0005179;GO:GO:0005576;GO:GO:0005615;GO:GO:0007420;GO:GO:0030157;GO:GO:0030819;GO:GO:0048566;GO:GO:0090187;GO:GO:0090274;GO:GO:1903640;HOGENOM:HOG000133017;OrthoDB:EOG091…	219985	Protein	Leptin	LEP;Leptin;OB;Obese protein;Obesity factor;OBS;factor obesity;factor of obesity;LEPD;leptin--an;leptin-type;obesity--factor;protein obese;	SWISSPROT_AC:P41159;SWISSPROT_ID:LEP_HUMAN;EMBL:AF008123;EMBL:AY996373;EMBL:BC060830;EMBL:BC069452;EMBL:BC069527;EMBL:D49487;EMBL:D63519;EMBL:D63710;EMBL:U18915;EMBL:U43415;EMBL:U43653;RefSeq:NP_000221.1;RefSeq:XP_005250397.1;ProteinModelPortal:P41159;STRING:9606.ENSP00000312652;SWISSPROT_AC_OLD:O15158;SWISSPROT_AC_OLD:Q56A88;SMR:P41159;GeneID:3952;KEGG:hsa:3952;PIR:A38952;PIR:I53166;eggNOG:ENOG4…
3416328	TNF -- Ang II	association	Pubmed 2006:16384608;Pubmed 2000:11025447;	However, TNF-alpha and IL-6 levels were significantly higher after injection of AII in the presence of MgSO4 compared to <b>TNF-alpha</b> levels in the fetal site of placentas exposed to <b>AII</b> alone (p < 0.05) or MgSO4 alone (p < 0.01).[Pubmed 2006:16384608];Exposure to <b>TNF-alpha</b> increased the concentration of <b>ANGII</b> in the serum-free extracellular medium by fivefold in A549 cel…	492131	Protein	TNF	Cachectin;TNF;TNF-a;TNF-alpha;TNFA;TNFSF2;Tumor necrosis factor;Tumor necrosis factor ligand superfamily member 2;chain-tnf;DIF;dif-type;factor - tumor necrosis;factor of the tumor necrosis;factor of the tumor-necrosis;factor of tumor necrosis;factor tumor necrosis;factor-tumor necrosis;necrosis factor-tumor;necrosis tumor factor;tnf - a;tnf - alpha;tnf -a;tnf -alpha;tnf a;tnf alpha;tnf- a;tnf- a…	SWISSPROT_AC:P01375;SWISSPROT_ID:TNFA_HUMAN;EMBL:AB088112;EMBL:AF043342;EMBL:AF098751;EMBL:AF129756;EMBL:AY066019;EMBL:AY214167;EMBL:BA000025;EMBL:BC028148;EMBL:M10988;EMBL:M16441;EMBL:M26331;EMBL:X01394;EMBL:X02910;EMBL:Y14768;EMBL:Z15026;RefSeq:NP_000585.2;ProteinModelPortal:P01375;STRING:9606.ENSP00000398698;SWISSPROT_AC_OLD:O43647;SWISSPROT_AC_OLD:Q9P1Q2;SWISSPROT_AC_OLD:Q9UIV3;SMR:P01375;Gen…	17470	Protein	Ang II	Ang II;Angiotensin 1-8;Angiotensin II;Angiotensin-2;ang -2;ang 2;ang ii-type;ang type 2;ang type-2;ang- 2;ang- ii;ang-ii;	TMP_SWISSPROT_AC:P01019_Ang II;PARENT_SWISSPROT_AC:P01019;PARENT_SWISSPROT_ID:ANGT_HUMAN;
3447895	Prolactin -- Ghrelin	association	Pubmed 2001:11964014;Pubmed 2013:23652392;Pubmed 2004:15103226;Pubmed 2004:15709643;Pubmed 2002:12030916;Pubmed 2002:12149581;Pubmed 2011:21277631;Pubmed 2010:19782352;Pubmed 2010:19844859;Pubmed 2009:19094072;Pubmed 2003:12519418;Pubmed 2003:12679436;Pubmed 2003:12831762;	the acute administration of <b>ghrelin</b> stimulates the release of significant amounts of <b>PRL</b>, ACTH and cortisol.[Pubmed 2001:11964014];<b>Ghrelin</b> stimulates <b>prolactin</b> release most probably from the somatomammotroph cells of the pituitary gland.[Pubmed 2013:23652392];In detail, the ontogeny and potential sexual dimorphism in the <b>PRL</b> response to <b>ghrelin</b> was evalua…	328109	Protein	Prolactin	PRL;Prolactin;gha-1;GHA1;prl-type;prolactin--an;prolactin-type;	SWISSPROT_AC:P01236;SWISSPROT_ID:PRL_HUMAN;EMBL:BC015850;EMBL:D00411;EMBL:M29386;EMBL:U75583;EMBL:V00566;EMBL:X00540;EMBL:X00541;EMBL:X00543;EMBL:X00544;EMBL:X54393;RefSeq:NP_000939.1;RefSeq:NP_001157030.1;ProteinModelPortal:P01236;STRING:9606.ENSP00000302150;SWISSPROT_AC_OLD:Q15199;SWISSPROT_AC_OLD:Q92996;SMR:P01236;GeneID:5617;KEGG:hsa:5617;PIR:A61402;PIR:A90998;eggNOG:ENOG410II74;eggNOG:ENOG41…	154543	Protein	Ghrelin	Ghrelin;Ghrelin-28;ghrelin--an;	TMP_SWISSPROT_AC:Q9UBU3_Ghrelin;PARENT_SWISSPROT_AC:Q9UBU3;PARENT_SWISSPROT_ID:GHRL_HUMAN;
3447958	Ghrelin -- POMC	association	Pubmed 2006:16551736;Pubmed 2006:16832586;Pubmed 2001:11964014;Pubmed 2004:15709643;Pubmed 2004:16132204;Pubmed 2002:12030916;Pubmed 2002:12351426;Pubmed 2008:18925720;Pubmed 2007:17566099;Pubmed 2007:18157387;Pubmed 2014:24963646;Pubmed 2011:21277631;Pubmed 2010:20142632;Pubmed 2010:20602173;Pubmed 2003:12679436;Pubmed 2005:16189175;	Interestingly, in Cushing's disease, <b>ghrelin</b> markedly increases plasma <b>ACTH</b>, whereas its stimulatory action on GH secretion is reduced.[Pubmed 2006:16551736];Our findings provide a plausible cellular basis for the exaggerated <b>ACTH</b> response to <b>ghrelin</b> in Cushing's disease and suggest novel research strategies to develop medical treatments for this disease.[Pubmed 2006:1…	154543	Protein	Ghrelin	Ghrelin;Ghrelin-28;ghrelin--an;	TMP_SWISSPROT_AC:Q9UBU3_Ghrelin;PARENT_SWISSPROT_AC:Q9UBU3;PARENT_SWISSPROT_ID:GHRL_HUMAN;	75856	Protein	POMC	COLI;Corticotropin-lipotropin;POMC;Pro-opiomelanocortin;ACTH;CLIP;clip-type;LPH;MSH;msh-isoform;NPP;npp-type;POC;pro opiomelanocortin;pro- opiomelanocortin;proopiomelanocortin;	SWISSPROT_AC:P01189;SWISSPROT_ID:COLI_HUMAN;EMBL:AC012457;EMBL:BC065832;EMBL:CH471053;EMBL:J00291;EMBL:J00292;EMBL:M25896;EMBL:M38297;EMBL:V01510;RefSeq:NP_000930.1;RefSeq:NP_001030333.1;RefSeq:NP_001306133.1;RefSeq:NP_001306134.1;ProteinModelPortal:P01189;STRING:9606.ENSP00000264708;SWISSPROT_AC_OLD:P78442;SWISSPROT_AC_OLD:Q53T23;SWISSPROT_AC_OLD:Q9UD39;SWISSPROT_AC_OLD:Q9UD40;SMR:P01189;GeneID:…
3527564	NPY -- IL-1 beta	association	Pubmed 2001:11277982;Pubmed 2014:25221996;Pubmed 2009:19309436;	<b>Interleukin-1beta</b> induces expression of <b>neuropeptide Y</b> in primary astrocyte cultures in a cytokine-specific manner: induction in human but not rat astrocytes.[Pubmed 2001:11277982];Since astrocytes can be exposed to high levels of IL-1beta, we addressed the question: Does <b>IL-1beta</b> regulate <b>NPY</b> expression by the astrocytes?[Pubmed 2001:11277982];Moreover, genetic variab…	280275	Protein	NPY	NPY;Pro-neuropeptide Y;neuropeptide Y;neuropeptide--y;neuropeptide-y;npy--an;npy-type;PYY4;y neuropeptide;	SWISSPROT_AC:P01303;SWISSPROT_ID:NPY_HUMAN;EMBL:AC004485;EMBL:BC029497;EMBL:K01911;EMBL:M14296;EMBL:M14297;EMBL:M14298;EMBL:M15789;RefSeq:NP_000896.1;ProteinModelPortal:P01303;STRING:9606.ENSP00000242152;SMR:P01303;GeneID:4852;KEGG:hsa:4852;PIR:A25198;eggNOG:ENOG410J0KC;eggNOG:ENOG41128I2;UniGene:Hs.1832;GO:GO:0001664;GO:GO:0001878;GO:GO:0004930;GO:GO:0005102;GO:GO:0005184;GO:GO:0005246;GO:GO:000…	197391	Protein	IL-1 beta	Catabolin;IL-1 beta;IL1B;IL1F2;Interleukin-1 beta;1 beta interleukin;1 beta-interleukin;1-beta interleukin;il - 1beta;il -1;il -1b;il -1beta;il 1;il 1 beta;il 1-beta;il 1b;il 1beta;il type i;il- 1;il- 1 beta;il- 1b;il- 1beta;il- i;il--1;il--1 beta;IL-1;il-1 -beta;il-1 b;il-1-b;il-1-type;il-1beta;il-i;il-i beta;il-ibeta;il-type 1;IL1-BETA;interleukin - 1 beta;interleukin -1 b;interleukin -1 beta;i…	SWISSPROT_AC:P01584;SWISSPROT_ID:IL1B_HUMAN;EMBL:AC079753;EMBL:AY137079;EMBL:BC008678;EMBL:BN000002;EMBL:BT007213;EMBL:CH471217;EMBL:CR407679;EMBL:K02770;EMBL:M15330;EMBL:M15840;EMBL:M54933;EMBL:X02532;EMBL:X04500;EMBL:X56087;RefSeq:NP_000567.1;ProteinModelPortal:P01584;STRING:9606.ENSP00000263341;SWISSPROT_AC_OLD:Q53X59;SWISSPROT_AC_OLD:Q53XX2;SWISSPROT_AC_OLD:Q7M4S7;SWISSPROT_AC_OLD:Q7RU01;SWIS…
[truncated: 495 more rows]
