# Supplementary material for: Bioinformatic Reconstruction and Analysis of Gene Networks Related to Glucose Variability in Diabetes and Its Complications
Source: Int J Mol Sci. 2020 Nov 18;21(22):8691. doi: 10.3390/ijms21228691 (PMC7698756; doi:10.3390/ijms21228691)
Supplement: Supplementary file 1 [file ijms-21-08691-s001.zip › ijms-982039-revised-supplementary/Table S4.xlsx]

## Sheet: Bgee results
Anatomical entities	Conservation score	Max expression score	Genes with presence of expression	Genes with absence of expression	Genes with no data	Anatomical entity IDs	Gene count with presence of expression	Gene count with absence of expression	Gene count with no data
popliteal artery	1.00	100	ENSG00000006071, ENSG00000017427, ENSG00000070031, ENSG00000085662, ENSG00000106633, ENSG00000108849, ENSG00000110080, ENSG00000112164, ENSG00000115138, ENSG00000115263, ENSG00000117682, ENSG00000121351, ENSG00000122585, ENSG00000125538, ENSG00000135100, ENSG00000136237, ENSG00000136244, ENSG00000138685, ENSG00000146674, ENSG00000148926, ENSG00000157005, ENSG00000163631, ENSG00000167244, ENSG0000…			UBERON:0002250	36	0	0
thoracic aorta	1.00	100	ENSG00000006071, ENSG00000017427, ENSG00000070031, ENSG00000085662, ENSG00000106633, ENSG00000108849, ENSG00000110080, ENSG00000112164, ENSG00000115138, ENSG00000115263, ENSG00000117682, ENSG00000121351, ENSG00000122585, ENSG00000125538, ENSG00000135100, ENSG00000136237, ENSG00000136244, ENSG00000138685, ENSG00000146674, ENSG00000148926, ENSG00000157005, ENSG00000163631, ENSG00000167244, ENSG0000…			UBERON:0001515	36	0	0
tibial artery	1.00	100	ENSG00000006071, ENSG00000017427, ENSG00000070031, ENSG00000085662, ENSG00000106633, ENSG00000108849, ENSG00000110080, ENSG00000112164, ENSG00000115138, ENSG00000115263, ENSG00000117682, ENSG00000121351, ENSG00000122585, ENSG00000125538, ENSG00000135100, ENSG00000136237, ENSG00000136244, ENSG00000138685, ENSG00000146674, ENSG00000148926, ENSG00000157005, ENSG00000163631, ENSG00000167244, ENSG0000…			UBERON:0007610	36	0	0
ascending aorta	1.00	100	ENSG00000006071, ENSG00000017427, ENSG00000070031, ENSG00000085662, ENSG00000106633, ENSG00000108849, ENSG00000110080, ENSG00000112164, ENSG00000115138, ENSG00000115263, ENSG00000117682, ENSG00000121351, ENSG00000122585, ENSG00000125538, ENSG00000135100, ENSG00000136237, ENSG00000136244, ENSG00000138685, ENSG00000146674, ENSG00000148926, ENSG00000157005, ENSG00000163631, ENSG00000167244, ENSG0000…			UBERON:0001496	36	0	0
anatomical system	1.00	99.9	ENSG00000006071, ENSG00000017427, ENSG00000070031, ENSG00000085662, ENSG00000106633, ENSG00000108849, ENSG00000110080, ENSG00000112164, ENSG00000115138, ENSG00000115263, ENSG00000117682, ENSG00000121351, ENSG00000122585, ENSG00000125538, ENSG00000135100, ENSG00000136237, ENSG00000136244, ENSG00000138685, ENSG00000146674, ENSG00000148926, ENSG00000157005, ENSG00000163631, ENSG00000167244, ENSG0000…			UBERON:0000467	36	0	0
body of pancreas	1.00	99.8	ENSG00000006071, ENSG00000017427, ENSG00000070031, ENSG00000085662, ENSG00000106633, ENSG00000108849, ENSG00000110080, ENSG00000112164, ENSG00000115138, ENSG00000115263, ENSG00000117682, ENSG00000121351, ENSG00000122585, ENSG00000125538, ENSG00000135100, ENSG00000136237, ENSG00000136244, ENSG00000138685, ENSG00000146674, ENSG00000148926, ENSG00000157005, ENSG00000163631, ENSG00000167244, ENSG0000…			UBERON:0001150	36	0	0
adipose tissue of abdominal region	1.00	99.8	ENSG00000006071, ENSG00000017427, ENSG00000070031, ENSG00000085662, ENSG00000106633, ENSG00000108849, ENSG00000110080, ENSG00000112164, ENSG00000115138, ENSG00000115263, ENSG00000117682, ENSG00000121351, ENSG00000122585, ENSG00000125538, ENSG00000135100, ENSG00000136237, ENSG00000136244, ENSG00000138685, ENSG00000146674, ENSG00000148926, ENSG00000157005, ENSG00000163631, ENSG00000167244, ENSG0000…			UBERON:0007808	36	0	0
myometrium	1.00	99.8	ENSG00000006071, ENSG00000017427, ENSG00000070031, ENSG00000085662, ENSG00000106633, ENSG00000108849, ENSG00000110080, ENSG00000112164, ENSG00000115138, ENSG00000115263, ENSG00000117682, ENSG00000121351, ENSG00000122585, ENSG00000125538, ENSG00000135100, ENSG00000136237, ENSG00000136244, ENSG00000138685, ENSG00000146674, ENSG00000148926, ENSG00000157005, ENSG00000163631, ENSG00000167244, ENSG0000…			UBERON:0001296	36	0	0
material anatomical entity	1.00	99.8	ENSG00000006071, ENSG00000017427, ENSG00000070031, ENSG00000085662, ENSG00000106633, ENSG00000108849, ENSG00000110080, ENSG00000112164, ENSG00000115138, ENSG00000115263, ENSG00000117682, ENSG00000121351, ENSG00000122585, ENSG00000125538, ENSG00000135100, ENSG00000136237, ENSG00000136244, ENSG00000138685, ENSG00000146674, ENSG00000148926, ENSG00000157005, ENSG00000163631, ENSG00000167244, ENSG0000…			UBERON:0000465	36	0	0
aorta	1.00	99.7	ENSG00000006071, ENSG00000017427, ENSG00000070031, ENSG00000085662, ENSG00000106633, ENSG00000108849, ENSG00000110080, ENSG00000112164, ENSG00000115138, ENSG00000115263, ENSG00000117682, ENSG00000121351, ENSG00000122585, ENSG00000125538, ENSG00000135100, ENSG00000136237, ENSG00000136244, ENSG00000138685, ENSG00000146674, ENSG00000148926, ENSG00000157005, ENSG00000163631, ENSG00000167244, ENSG0000…			UBERON:0000947	36	0	0
uterus	1.00	99.7	ENSG00000006071, ENSG00000017427, ENSG00000070031, ENSG00000085662, ENSG00000106633, ENSG00000108849, ENSG00000110080, ENSG00000112164, ENSG00000115138, ENSG00000115263, ENSG00000117682, ENSG00000121351, ENSG00000122585, ENSG00000125538, ENSG00000135100, ENSG00000136237, ENSG00000136244, ENSG00000138685, ENSG00000146674, ENSG00000148926, ENSG00000157005, ENSG00000163631, ENSG00000167244, ENSG0000…			UBERON:0000995	36	0	0
multi-cellular organism	1.00	99.6	ENSG00000006071, ENSG00000017427, ENSG00000070031, ENSG00000085662, ENSG00000106633, ENSG00000108849, ENSG00000110080, ENSG00000112164, ENSG00000115138, ENSG00000115263, ENSG00000117682, ENSG00000121351, ENSG00000122585, ENSG00000125538, ENSG00000135100, ENSG00000136237, ENSG00000136244, ENSG00000138685, ENSG00000146674, ENSG00000148926, ENSG00000157005, ENSG00000163631, ENSG00000167244, ENSG0000…			UBERON:0000468	36	0	0
esophagus	1.00	99.6	ENSG00000006071, ENSG00000017427, ENSG00000070031, ENSG00000085662, ENSG00000106633, ENSG00000108849, ENSG00000110080, ENSG00000112164, ENSG00000115138, ENSG00000115263, ENSG00000117682, ENSG00000121351, ENSG00000122585, ENSG00000125538, ENSG00000135100, ENSG00000136237, ENSG00000136244, ENSG00000138685, ENSG00000146674, ENSG00000148926, ENSG00000157005, ENSG00000163631, ENSG00000167244, ENSG0000…			UBERON:0001043	36	0	0
omental fat pad	1.00	99.6	ENSG00000006071, ENSG00000017427, ENSG00000070031, ENSG00000085662, ENSG00000106633, ENSG00000108849, ENSG00000110080, ENSG00000112164, ENSG00000115138, ENSG00000115263, ENSG00000117682, ENSG00000121351, ENSG00000122585, ENSG00000125538, ENSG00000135100, ENSG00000136237, ENSG00000136244, ENSG00000138685, ENSG00000146674, ENSG00000148926, ENSG00000157005, ENSG00000163631, ENSG00000167244, ENSG0000…			UBERON:0010414	36	0	0
esophagus mucosa	1.00	99.6	ENSG00000006071, ENSG00000017427, ENSG00000070031, ENSG00000085662, ENSG00000106633, ENSG00000108849, ENSG00000110080, ENSG00000112164, ENSG00000115138, ENSG00000115263, ENSG00000117682, ENSG00000121351, ENSG00000122585, ENSG00000125538, ENSG00000135100, ENSG00000136237, ENSG00000136244, ENSG00000138685, ENSG00000146674, ENSG00000148926, ENSG00000157005, ENSG00000163631, ENSG00000167244, ENSG0000…			UBERON:0002469	36	0	0
skin of leg	1.00	99.5	ENSG00000006071, ENSG00000017427, ENSG00000070031, ENSG00000085662, ENSG00000106633, ENSG00000108849, ENSG00000110080, ENSG00000112164, ENSG00000115138, ENSG00000115263, ENSG00000117682, ENSG00000121351, ENSG00000122585, ENSG00000125538, ENSG00000135100, ENSG00000136237, ENSG00000136244, ENSG00000138685, ENSG00000146674, ENSG00000148926, ENSG00000157005, ENSG00000163631, ENSG00000167244, ENSG0000…			UBERON:0001511	36	0	0
body of stomach	1.00	99.5	ENSG00000006071, ENSG00000017427, ENSG00000070031, ENSG00000085662, ENSG00000106633, ENSG00000108849, ENSG00000110080, ENSG00000112164, ENSG00000115138, ENSG00000115263, ENSG00000117682, ENSG00000121351, ENSG00000122585, ENSG00000125538, ENSG00000135100, ENSG00000136237, ENSG00000136244, ENSG00000138685, ENSG00000146674, ENSG00000148926, ENSG00000157005, ENSG00000163631, ENSG00000167244, ENSG0000…			UBERON:0001161	36	0	0
adipose tissue	1.00	99.5	ENSG00000006071, ENSG00000017427, ENSG00000070031, ENSG00000085662, ENSG00000106633, ENSG00000108849, ENSG00000110080, ENSG00000112164, ENSG00000115138, ENSG00000115263, ENSG00000117682, ENSG00000121351, ENSG00000122585, ENSG00000125538, ENSG00000135100, ENSG00000136237, ENSG00000136244, ENSG00000138685, ENSG00000146674, ENSG00000148926, ENSG00000157005, ENSG00000163631, ENSG00000167244, ENSG0000…			UBERON:0001013	36	0	0
female reproductive system	1.00	99.3	ENSG00000006071, ENSG00000017427, ENSG00000070031, ENSG00000085662, ENSG00000106633, ENSG00000108849, ENSG00000110080, ENSG00000112164, ENSG00000115138, ENSG00000115263, ENSG00000117682, ENSG00000121351, ENSG00000122585, ENSG00000125538, ENSG00000135100, ENSG00000136237, ENSG00000136244, ENSG00000138685, ENSG00000146674, ENSG00000148926, ENSG00000157005, ENSG00000163631, ENSG00000167244, ENSG0000…			UBERON:0000474	36	0	0
spleen	1.00	99.3	ENSG00000006071, ENSG00000017427, ENSG00000070031, ENSG00000085662, ENSG00000106633, ENSG00000108849, ENSG00000110080, ENSG00000112164, ENSG00000115138, ENSG00000115263, ENSG00000117682, ENSG00000121351, ENSG00000122585, ENSG00000125538, ENSG00000135100, ENSG00000136237, ENSG00000136244, ENSG00000138685, ENSG00000146674, ENSG00000148926, ENSG00000157005, ENSG00000163631, ENSG00000167244, ENSG0000…			UBERON:0002106	36	0	0
connective tissue	1.00	99.1	ENSG00000006071, ENSG00000017427, ENSG00000070031, ENSG00000085662, ENSG00000106633, ENSG00000108849, ENSG00000110080, ENSG00000112164, ENSG00000115138, ENSG00000115263, ENSG00000117682, ENSG00000121351, ENSG00000122585, ENSG00000125538, ENSG00000135100, ENSG00000136237, ENSG00000136244, ENSG00000138685, ENSG00000146674, ENSG00000148926, ENSG00000157005, ENSG00000163631, ENSG00000167244, ENSG0000…			UBERON:0002384	36	0	0
subcutaneous adipose tissue	1.00	99.1	ENSG00000006071, ENSG00000017427, ENSG00000070031, ENSG00000085662, ENSG00000106633, ENSG00000108849, ENSG00000110080, ENSG00000112164, ENSG00000115138, ENSG00000115263, ENSG00000117682, ENSG00000121351, ENSG00000122585, ENSG00000125538, ENSG00000135100, ENSG00000136237, ENSG00000136244, ENSG00000138685, ENSG00000146674, ENSG00000148926, ENSG00000157005, ENSG00000163631, ENSG00000167244, ENSG0000…			UBERON:0002190	36	0	0
fallopian tube	1.00	99.1	ENSG00000006071, ENSG00000017427, ENSG00000070031, ENSG00000085662, ENSG00000106633, ENSG00000108849, ENSG00000110080, ENSG00000112164, ENSG00000115138, ENSG00000115263, ENSG00000117682, ENSG00000121351, ENSG00000122585, ENSG00000125538, ENSG00000135100, ENSG00000136237, ENSG00000136244, ENSG00000138685, ENSG00000146674, ENSG00000148926, ENSG00000157005, ENSG00000163631, ENSG00000167244, ENSG0000…			UBERON:0003889	36	0	0
muscle of leg	1.00	99.0	ENSG00000006071, ENSG00000017427, ENSG00000070031, ENSG00000085662, ENSG00000106633, ENSG00000108849, ENSG00000110080, ENSG00000112164, ENSG00000115138, ENSG00000115263, ENSG00000117682, ENSG00000121351, ENSG00000122585, ENSG00000125538, ENSG00000135100, ENSG00000136237, ENSG00000136244, ENSG00000138685, ENSG00000146674, ENSG00000148926, ENSG00000157005, ENSG00000163631, ENSG00000167244, ENSG0000…			UBERON:0001383	36	0	0
urinary bladder	1.00	98.8	ENSG00000006071, ENSG00000017427, ENSG00000070031, ENSG00000085662, ENSG00000106633, ENSG00000108849, ENSG00000110080, ENSG00000112164, ENSG00000115138, ENSG00000115263, ENSG00000117682, ENSG00000121351, ENSG00000122585, ENSG00000125538, ENSG00000135100, ENSG00000136237, ENSG00000136244, ENSG00000138685, ENSG00000146674, ENSG00000148926, ENSG00000157005, ENSG00000163631, ENSG00000167244, ENSG0000…			UBERON:0001255	36	0	0
small intestine	1.00	98.7	ENSG00000006071, ENSG00000017427, ENSG00000070031, ENSG00000085662, ENSG00000106633, ENSG00000108849, ENSG00000110080, ENSG00000112164, ENSG00000115138, ENSG00000115263, ENSG00000117682, ENSG00000121351, ENSG00000122585, ENSG00000125538, ENSG00000135100, ENSG00000136237, ENSG00000136244, ENSG00000138685, ENSG00000146674, ENSG00000148926, ENSG00000157005, ENSG00000163631, ENSG00000167244, ENSG0000…			UBERON:0002108	36	0	0
forebrain	1.00	98.6	ENSG00000006071, ENSG00000017427, ENSG00000070031, ENSG00000085662, ENSG00000106633, ENSG00000108849, ENSG00000110080, ENSG00000112164, ENSG00000115138, ENSG00000115263, ENSG00000117682, ENSG00000121351, ENSG00000122585, ENSG00000125538, ENSG00000135100, ENSG00000136237, ENSG00000136244, ENSG00000138685, ENSG00000146674, ENSG00000148926, ENSG00000157005, ENSG00000163631, ENSG00000167244, ENSG0000…			UBERON:0001890	36	0	0
heart left ventricle	1.00	98.6	ENSG00000006071, ENSG00000017427, ENSG00000070031, ENSG00000085662, ENSG00000106633, ENSG00000108849, ENSG00000110080, ENSG00000112164, ENSG00000115138, ENSG00000115263, ENSG00000117682, ENSG00000121351, ENSG00000122585, ENSG00000125538, ENSG00000135100, ENSG00000136237, ENSG00000136244, ENSG00000138685, ENSG00000146674, ENSG00000148926, ENSG00000157005, ENSG00000163631, ENSG00000167244, ENSG0000…			UBERON:0002084	36	0	0
muscle organ	1.00	98.5	ENSG00000006071, ENSG00000017427, ENSG00000070031, ENSG00000085662, ENSG00000106633, ENSG00000108849, ENSG00000110080, ENSG00000112164, ENSG00000115138, ENSG00000115263, ENSG00000117682, ENSG00000121351, ENSG00000122585, ENSG00000125538, ENSG00000135100, ENSG00000136237, ENSG00000136244, ENSG00000138685, ENSG00000146674, ENSG00000148926, ENSG00000157005, ENSG00000163631, ENSG00000167244, ENSG0000…			UBERON:0001630	36	0	0
cardiac ventricle	1.00	98.3	ENSG00000006071, ENSG00000017427, ENSG00000070031, ENSG00000085662, ENSG00000106633, ENSG00000108849, ENSG00000110080, ENSG00000112164, ENSG00000115138, ENSG00000115263, ENSG00000117682, ENSG00000121351, ENSG00000122585, ENSG00000125538, ENSG00000135100, ENSG00000136237, ENSG00000136244, ENSG00000138685, ENSG00000146674, ENSG00000148926, ENSG00000157005, ENSG00000163631, ENSG00000167244, ENSG0000…			UBERON:0002082	36	0	0
thyroid gland	1.00	98.1	ENSG00000006071, ENSG00000017427, ENSG00000070031, ENSG00000085662, ENSG00000106633, ENSG00000108849, ENSG00000110080, ENSG00000112164, ENSG00000115138, ENSG00000115263, ENSG00000117682, ENSG00000121351, ENSG00000122585, ENSG00000125538, ENSG00000135100, ENSG00000136237, ENSG00000136244, ENSG00000138685, ENSG00000146674, ENSG00000148926, ENSG00000157005, ENSG00000163631, ENSG00000167244, ENSG0000…			UBERON:0002046	36	0	0
stomach	1.00	98.0	ENSG00000006071, ENSG00000017427, ENSG00000070031, ENSG00000085662, ENSG00000106633, ENSG00000108849, ENSG00000110080, ENSG00000112164, ENSG00000115138, ENSG00000115263, ENSG00000117682, ENSG00000121351, ENSG00000122585, ENSG00000125538, ENSG00000135100, ENSG00000136237, ENSG00000136244, ENSG00000138685, ENSG00000146674, ENSG00000148926, ENSG00000157005, ENSG00000163631, ENSG00000167244, ENSG0000…			UBERON:0000945	36	0	0
heart	1.00	97.7	ENSG00000006071, ENSG00000017427, ENSG00000070031, ENSG00000085662, ENSG00000106633, ENSG00000108849, ENSG00000110080, ENSG00000112164, ENSG00000115138, ENSG00000115263, ENSG00000117682, ENSG00000121351, ENSG00000122585, ENSG00000125538, ENSG00000135100, ENSG00000136237, ENSG00000136244, ENSG00000138685, ENSG00000146674, ENSG00000148926, ENSG00000157005, ENSG00000163631, ENSG00000167244, ENSG0000…			UBERON:0000948	36	0	0
peritoneum	1.00	97.6	ENSG00000006071, ENSG00000017427, ENSG00000070031, ENSG00000085662, ENSG00000106633, ENSG00000108849, ENSG00000110080, ENSG00000112164, ENSG00000115138, ENSG00000115263, ENSG00000117682, ENSG00000121351, ENSG00000122585, ENSG00000125538, ENSG00000135100, ENSG00000136237, ENSG00000136244, ENSG00000138685, ENSG00000146674, ENSG00000148926, ENSG00000157005, ENSG00000163631, ENSG00000167244, ENSG0000…			UBERON:0002358	36	0	0
blood	1.00	97.6	ENSG00000006071, ENSG00000017427, ENSG00000070031, ENSG00000085662, ENSG00000106633, ENSG00000108849, ENSG00000110080, ENSG00000112164, ENSG00000115138, ENSG00000115263, ENSG00000117682, ENSG00000121351, ENSG00000122585, ENSG00000125538, ENSG00000135100, ENSG00000136237, ENSG00000136244, ENSG00000138685, ENSG00000146674, ENSG00000148926, ENSG00000157005, ENSG00000163631, ENSG00000167244, ENSG0000…			UBERON:0000178	36	0	0
vagina	1.00	97.4	ENSG00000006071, ENSG00000017427, ENSG00000070031, ENSG00000085662, ENSG00000106633, ENSG00000108849, ENSG00000110080, ENSG00000112164, ENSG00000115138, ENSG00000115263, ENSG00000117682, ENSG00000121351, ENSG00000122585, ENSG00000125538, ENSG00000135100, ENSG00000136237, ENSG00000136244, ENSG00000138685, ENSG00000146674, ENSG00000148926, ENSG00000157005, ENSG00000163631, ENSG00000167244, ENSG0000…			UBERON:0000996	36	0	0
telencephalon	1.00	97.0	ENSG00000006071, ENSG00000017427, ENSG00000070031, ENSG00000085662, ENSG00000106633, ENSG00000108849, ENSG00000110080, ENSG00000112164, ENSG00000115138, ENSG00000115263, ENSG00000117682, ENSG00000121351, ENSG00000122585, ENSG00000125538, ENSG00000135100, ENSG00000136237, ENSG00000136244, ENSG00000138685, ENSG00000146674, ENSG00000148926, ENSG00000157005, ENSG00000163631, ENSG00000167244, ENSG0000…			UBERON:0001893	36	0	0
adult mammalian kidney	1.00	97.0	ENSG00000006071, ENSG00000017427, ENSG00000070031, ENSG00000085662, ENSG00000106633, ENSG00000108849, ENSG00000110080, ENSG00000112164, ENSG00000115138, ENSG00000115263, ENSG00000117682, ENSG00000121351, ENSG00000122585, ENSG00000125538, ENSG00000135100, ENSG00000136237, ENSG00000136244, ENSG00000138685, ENSG00000146674, ENSG00000148926, ENSG00000157005, ENSG00000163631, ENSG00000167244, ENSG0000…			UBERON:0000082	36	0	0
central nervous system	1.00	96.9	ENSG00000006071, ENSG00000017427, ENSG00000070031, ENSG00000085662, ENSG00000106633, ENSG00000108849, ENSG00000110080, ENSG00000112164, ENSG00000115138, ENSG00000115263, ENSG00000117682, ENSG00000121351, ENSG00000122585, ENSG00000125538, ENSG00000135100, ENSG00000136237, ENSG00000136244, ENSG00000138685, ENSG00000146674, ENSG00000148926, ENSG00000157005, ENSG00000163631, ENSG00000167244, ENSG0000…			UBERON:0001017	36	0	0
female gonad	1.00	96.4	ENSG00000006071, ENSG00000017427, ENSG00000070031, ENSG00000085662, ENSG00000106633, ENSG00000108849, ENSG00000110080, ENSG00000112164, ENSG00000115138, ENSG00000115263, ENSG00000117682, ENSG00000121351, ENSG00000122585, ENSG00000125538, ENSG00000135100, ENSG00000136237, ENSG00000136244, ENSG00000138685, ENSG00000146674, ENSG00000148926, ENSG00000157005, ENSG00000163631, ENSG00000167244, ENSG0000…			UBERON:0000992	36	0	0
skeletal muscle organ	1.00	96.0	ENSG00000006071, ENSG00000017427, ENSG00000070031, ENSG00000085662, ENSG00000106633, ENSG00000108849, ENSG00000110080, ENSG00000112164, ENSG00000115138, ENSG00000115263, ENSG00000117682, ENSG00000121351, ENSG00000122585, ENSG00000125538, ENSG00000135100, ENSG00000136237, ENSG00000136244, ENSG00000138685, ENSG00000146674, ENSG00000148926, ENSG00000157005, ENSG00000163631, ENSG00000167244, ENSG0000…			UBERON:0014892	36	0	0
zone of skin	1.00	95.8	ENSG00000006071, ENSG00000017427, ENSG00000070031, ENSG00000085662, ENSG00000106633, ENSG00000108849, ENSG00000110080, ENSG00000112164, ENSG00000115138, ENSG00000115263, ENSG00000117682, ENSG00000121351, ENSG00000122585, ENSG00000125538, ENSG00000135100, ENSG00000136237, ENSG00000136244, ENSG00000138685, ENSG00000146674, ENSG00000148926, ENSG00000157005, ENSG00000163631, ENSG00000167244, ENSG0000…			UBERON:0000014	36	0	0
intestine	1.00	95.7	ENSG00000006071, ENSG00000017427, ENSG00000070031, ENSG00000085662, ENSG00000106633, ENSG00000108849, ENSG00000110080, ENSG00000112164, ENSG00000115138, ENSG00000115263, ENSG00000117682, ENSG00000121351, ENSG00000122585, ENSG00000125538, ENSG00000135100, ENSG00000136237, ENSG00000136244, ENSG00000138685, ENSG00000146674, ENSG00000148926, ENSG00000157005, ENSG00000163631, ENSG00000167244, ENSG0000…			UBERON:0000160	36	0	0
testis	1.00	95.2	ENSG00000006071, ENSG00000017427, ENSG00000070031, ENSG00000085662, ENSG00000106633, ENSG00000108849, ENSG00000110080, ENSG00000112164, ENSG00000115138, ENSG00000115263, ENSG00000117682, ENSG00000121351, ENSG00000122585, ENSG00000125538, ENSG00000135100, ENSG00000136237, ENSG00000136244, ENSG00000138685, ENSG00000146674, ENSG00000148926, ENSG00000157005, ENSG00000163631, ENSG00000167244, ENSG0000…			UBERON:0000473	36	0	0
brain	1.00	95.2	ENSG00000006071, ENSG00000017427, ENSG00000070031, ENSG00000085662, ENSG00000106633, ENSG00000108849, ENSG00000110080, ENSG00000112164, ENSG00000115138, ENSG00000115263, ENSG00000117682, ENSG00000121351, ENSG00000122585, ENSG00000125538, ENSG00000135100, ENSG00000136237, ENSG00000136244, ENSG00000138685, ENSG00000146674, ENSG00000148926, ENSG00000157005, ENSG00000163631, ENSG00000167244, ENSG0000…			UBERON:0000955	36	0	0
kidney	1.00	94.9	ENSG00000006071, ENSG00000017427, ENSG00000070031, ENSG00000085662, ENSG00000106633, ENSG00000108849, ENSG00000110080, ENSG00000112164, ENSG00000115138, ENSG00000115263, ENSG00000117682, ENSG00000121351, ENSG00000122585, ENSG00000125538, ENSG00000135100, ENSG00000136237, ENSG00000136244, ENSG00000138685, ENSG00000146674, ENSG00000148926, ENSG00000157005, ENSG00000163631, ENSG00000167244, ENSG0000…			UBERON:0002113	36	0	0
pancreas	1.00	94.5	ENSG00000006071, ENSG00000017427, ENSG00000070031, ENSG00000085662, ENSG00000106633, ENSG00000108849, ENSG00000110080, ENSG00000112164, ENSG00000115138, ENSG00000115263, ENSG00000117682, ENSG00000121351, ENSG00000122585, ENSG00000125538, ENSG00000135100, ENSG00000136237, ENSG00000136244, ENSG00000138685, ENSG00000146674, ENSG00000148926, ENSG00000157005, ENSG00000163631, ENSG00000167244, ENSG0000…			UBERON:0001264	36	0	0
bone element	1.00	85.7	ENSG00000006071, ENSG00000017427, ENSG00000070031, ENSG00000085662, ENSG00000106633, ENSG00000108849, ENSG00000110080, ENSG00000112164, ENSG00000115138, ENSG00000115263, ENSG00000117682, ENSG00000121351, ENSG00000122585, ENSG00000125538, ENSG00000135100, ENSG00000136237, ENSG00000136244, ENSG00000138685, ENSG00000146674, ENSG00000148926, ENSG00000157005, ENSG00000163631, ENSG00000167244, ENSG0000…			UBERON:0001474	36	0	0
proximal convoluted tubule	1.00	81.2	ENSG00000085662, ENSG00000146674		ENSG00000006071, ENSG00000017427, ENSG00000070031, ENSG00000106633, ENSG00000108849, ENSG00000110080, ENSG00000112164, ENSG00000115138, ENSG00000115263, ENSG00000117682, ENSG00000121351, ENSG00000122585, ENSG00000125538, ENSG00000135100, ENSG00000136237, ENSG00000136244, ENSG00000138685, ENSG00000148926, ENSG00000157005, ENSG00000163631, ENSG00000167244, ENSG00000168067, ENSG00000170345, ENSG0000…	UBERON:0001287	2	0	34
optic choroid	1.00	79.2	ENSG00000085662, ENSG00000146674, ENSG00000167244, ENSG00000170345, ENSG00000196924		ENSG00000006071, ENSG00000017427, ENSG00000070031, ENSG00000106633, ENSG00000108849, ENSG00000110080, ENSG00000112164, ENSG00000115138, ENSG00000115263, ENSG00000117682, ENSG00000121351, ENSG00000122585, ENSG00000125538, ENSG00000135100, ENSG00000136237, ENSG00000136244, ENSG00000138685, ENSG00000148926, ENSG00000157005, ENSG00000163631, ENSG00000168067, ENSG00000171105, ENSG00000172179, ENSG0000…	UBERON:0001776	5	0	31
eye trabecular meshwork	1.00	78.6	ENSG00000085662, ENSG00000125538, ENSG00000138685, ENSG00000146674, ENSG00000167244, ENSG00000170345		ENSG00000006071, ENSG00000017427, ENSG00000070031, ENSG00000106633, ENSG00000108849, ENSG00000110080, ENSG00000112164, ENSG00000115138, ENSG00000115263, ENSG00000117682, ENSG00000121351, ENSG00000122585, ENSG00000135100, ENSG00000136237, ENSG00000136244, ENSG00000148926, ENSG00000157005, ENSG00000163631, ENSG00000168067, ENSG00000171105, ENSG00000172179, ENSG00000174697, ENSG00000181092, ENSG0000…	UBERON:0005969	6	0	30
umbilical cord	1.00	75.0	ENSG00000146674, ENSG00000170345		ENSG00000006071, ENSG00000017427, ENSG00000070031, ENSG00000085662, ENSG00000106633, ENSG00000108849, ENSG00000110080, ENSG00000112164, ENSG00000115138, ENSG00000115263, ENSG00000117682, ENSG00000121351, ENSG00000122585, ENSG00000125538, ENSG00000135100, ENSG00000136237, ENSG00000136244, ENSG00000138685, ENSG00000148926, ENSG00000157005, ENSG00000163631, ENSG00000167244, ENSG00000168067, ENSG0000…	UBERON:0002331	2	0	34
eye	1.00	70.0	ENSG00000006071, ENSG00000017427, ENSG00000070031, ENSG00000085662, ENSG00000110080, ENSG00000112164, ENSG00000115138, ENSG00000117682, ENSG00000125538, ENSG00000135100, ENSG00000136237, ENSG00000136244, ENSG00000138685, ENSG00000146674, ENSG00000148926, ENSG00000163631, ENSG00000167244, ENSG00000168067, ENSG00000170345, ENSG00000171105, ENSG00000172179, ENSG00000174697, ENSG00000196924, ENSG0000…		ENSG00000106633, ENSG00000108849, ENSG00000115263, ENSG00000121351, ENSG00000122585, ENSG00000157005, ENSG00000181092, ENSG00000187486, ENSG00000254647	UBERON:0000970	27	0	9
cochlea	1.00	68.7	ENSG00000138685, ENSG00000146674, ENSG00000170345		ENSG00000006071, ENSG00000017427, ENSG00000070031, ENSG00000085662, ENSG00000106633, ENSG00000108849, ENSG00000110080, ENSG00000112164, ENSG00000115138, ENSG00000115263, ENSG00000117682, ENSG00000121351, ENSG00000122585, ENSG00000125538, ENSG00000135100, ENSG00000136237, ENSG00000136244, ENSG00000148926, ENSG00000157005, ENSG00000163631, ENSG00000167244, ENSG00000168067, ENSG00000171105, ENSG0000…	UBERON:0001844	3	0	33
neuron projection bundle connecting eye with brain	1.00	65.4	ENSG00000117682, ENSG00000167244, ENSG00000170345, ENSG00000196924		ENSG00000006071, ENSG00000017427, ENSG00000070031, ENSG00000085662, ENSG00000106633, ENSG00000108849, ENSG00000110080, ENSG00000112164, ENSG00000115138, ENSG00000115263, ENSG00000121351, ENSG00000122585, ENSG00000125538, ENSG00000135100, ENSG00000136237, ENSG00000136244, ENSG00000138685, ENSG00000146674, ENSG00000148926, ENSG00000157005, ENSG00000163631, ENSG00000168067, ENSG00000171105, ENSG0000…	UBERON:0004904	4	0	32
sympathetic trunk	1.00	64.6	ENSG00000085662, ENSG00000117682, ENSG00000146674, ENSG00000167244, ENSG00000170345, ENSG00000181092, ENSG00000196924		ENSG00000006071, ENSG00000017427, ENSG00000070031, ENSG00000106633, ENSG00000108849, ENSG00000110080, ENSG00000112164, ENSG00000115138, ENSG00000115263, ENSG00000121351, ENSG00000122585, ENSG00000125538, ENSG00000135100, ENSG00000136237, ENSG00000136244, ENSG00000138685, ENSG00000148926, ENSG00000157005, ENSG00000163631, ENSG00000168067, ENSG00000171105, ENSG00000172179, ENSG00000174697, ENSG0000…	UBERON:0000407	7	0	29
nerve	1.00	64.3	ENSG00000006071, ENSG00000017427, ENSG00000070031, ENSG00000085662, ENSG00000106633, ENSG00000110080, ENSG00000112164, ENSG00000115138, ENSG00000115263, ENSG00000117682, ENSG00000122585, ENSG00000125538, ENSG00000136237, ENSG00000136244, ENSG00000138685, ENSG00000146674, ENSG00000148926, ENSG00000157005, ENSG00000163631, ENSG00000167244, ENSG00000168067, ENSG00000170345, ENSG00000171105, ENSG0000…		ENSG00000108849, ENSG00000121351, ENSG00000135100	UBERON:0001021	33	0	3
lens of camera-type eye	1.00	62.9	ENSG00000085662, ENSG00000196924		ENSG00000006071, ENSG00000017427, ENSG00000070031, ENSG00000106633, ENSG00000108849, ENSG00000110080, ENSG00000112164, ENSG00000115138, ENSG00000115263, ENSG00000117682, ENSG00000121351, ENSG00000122585, ENSG00000125538, ENSG00000135100, ENSG00000136237, ENSG00000136244, ENSG00000138685, ENSG00000146674, ENSG00000148926, ENSG00000157005, ENSG00000163631, ENSG00000167244, ENSG00000168067, ENSG0000…	UBERON:0000965	2	0	34
retina	1.00	61.3	ENSG00000006071, ENSG00000017427, ENSG00000070031, ENSG00000085662, ENSG00000110080, ENSG00000112164, ENSG00000115138, ENSG00000117682, ENSG00000125538, ENSG00000135100, ENSG00000136237, ENSG00000136244, ENSG00000138685, ENSG00000146674, ENSG00000148926, ENSG00000163631, ENSG00000167244, ENSG00000168067, ENSG00000170345, ENSG00000171105, ENSG00000172179, ENSG00000196924, ENSG00000197635, ENSG0000…		ENSG00000106633, ENSG00000108849, ENSG00000115263, ENSG00000121351, ENSG00000122585, ENSG00000157005, ENSG00000174697, ENSG00000181092, ENSG00000187486, ENSG00000232810, ENSG00000254647	UBERON:0000966	25	0	11
iris	1.00	57.7	ENSG00000085662, ENSG00000146674, ENSG00000167244, ENSG00000170345, ENSG00000196924		ENSG00000006071, ENSG00000017427, ENSG00000070031, ENSG00000106633, ENSG00000108849, ENSG00000110080, ENSG00000112164, ENSG00000115138, ENSG00000115263, ENSG00000117682, ENSG00000121351, ENSG00000122585, ENSG00000125538, ENSG00000135100, ENSG00000136237, ENSG00000136244, ENSG00000138685, ENSG00000148926, ENSG00000157005, ENSG00000163631, ENSG00000168067, ENSG00000171105, ENSG00000172179, ENSG0000…	UBERON:0001769	5	0	31
pineal body	1.00	54.7	ENSG00000085662		ENSG00000006071, ENSG00000017427, ENSG00000070031, ENSG00000106633, ENSG00000108849, ENSG00000110080, ENSG00000112164, ENSG00000115138, ENSG00000115263, ENSG00000117682, ENSG00000121351, ENSG00000122585, ENSG00000125538, ENSG00000135100, ENSG00000136237, ENSG00000136244, ENSG00000138685, ENSG00000146674, ENSG00000148926, ENSG00000157005, ENSG00000163631, ENSG00000167244, ENSG00000168067, ENSG0000…	UBERON:0001905	1	0	35
nasopharynx	1.00	52.0	ENSG00000017427, ENSG00000085662, ENSG00000110080, ENSG00000112164, ENSG00000117682, ENSG00000125538, ENSG00000136237, ENSG00000136244, ENSG00000138685, ENSG00000146674, ENSG00000148926, ENSG00000163631, ENSG00000170345, ENSG00000171105, ENSG00000174697, ENSG00000196924, ENSG00000197635, ENSG00000231925, ENSG00000232810		ENSG00000006071, ENSG00000070031, ENSG00000106633, ENSG00000108849, ENSG00000115138, ENSG00000115263, ENSG00000121351, ENSG00000122585, ENSG00000135100, ENSG00000157005, ENSG00000167244, ENSG00000168067, ENSG00000172179, ENSG00000181092, ENSG00000187486, ENSG00000220201, ENSG00000254647	UBERON:0001728	19	0	17
presumptive hindbrain	1.00	50.0	ENSG00000170345		ENSG00000006071, ENSG00000017427, ENSG00000070031, ENSG00000085662, ENSG00000106633, ENSG00000108849, ENSG00000110080, ENSG00000112164, ENSG00000115138, ENSG00000115263, ENSG00000117682, ENSG00000121351, ENSG00000122585, ENSG00000125538, ENSG00000135100, ENSG00000136237, ENSG00000136244, ENSG00000138685, ENSG00000146674, ENSG00000148926, ENSG00000157005, ENSG00000163631, ENSG00000167244, ENSG0000…	UBERON:0007277	1	0	35
frontal lobe	1.00	50.0	ENSG00000006071, ENSG00000017427, ENSG00000070031, ENSG00000085662, ENSG00000106633, ENSG00000110080, ENSG00000112164, ENSG00000115138, ENSG00000115263, ENSG00000117682, ENSG00000121351, ENSG00000122585, ENSG00000125538, ENSG00000135100, ENSG00000136237, ENSG00000136244, ENSG00000138685, ENSG00000146674, ENSG00000148926, ENSG00000157005, ENSG00000163631, ENSG00000167244, ENSG00000168067, ENSG0000…		ENSG00000108849	UBERON:0016525	35	0	1
epididymis	1.00	50.0	ENSG00000006071, ENSG00000017427, ENSG00000070031, ENSG00000085662, ENSG00000110080, ENSG00000112164, ENSG00000115138, ENSG00000117682, ENSG00000122585, ENSG00000125538, ENSG00000135100, ENSG00000136237, ENSG00000136244, ENSG00000138685, ENSG00000146674, ENSG00000148926, ENSG00000163631, ENSG00000167244, ENSG00000168067, ENSG00000170345, ENSG00000171105, ENSG00000196924, ENSG00000197635, ENSG0000…		ENSG00000106633, ENSG00000108849, ENSG00000115263, ENSG00000121351, ENSG00000157005, ENSG00000172179, ENSG00000174697, ENSG00000181092, ENSG00000187486, ENSG00000220201, ENSG00000232810, ENSG00000254647	UBERON:0001301	24	0	12
lacrimal gland	1.00	50.0	ENSG00000196924		ENSG00000006071, ENSG00000017427, ENSG00000070031, ENSG00000085662, ENSG00000106633, ENSG00000108849, ENSG00000110080, ENSG00000112164, ENSG00000115138, ENSG00000115263, ENSG00000117682, ENSG00000121351, ENSG00000122585, ENSG00000125538, ENSG00000135100, ENSG00000136237, ENSG00000136244, ENSG00000138685, ENSG00000146674, ENSG00000148926, ENSG00000157005, ENSG00000163631, ENSG00000167244, ENSG0000…	UBERON:0001817	1	0	35
artery	1.00	50.0	ENSG00000006071, ENSG00000017427, ENSG00000070031, ENSG00000085662, ENSG00000106633, ENSG00000108849, ENSG00000110080, ENSG00000112164, ENSG00000115138, ENSG00000115263, ENSG00000117682, ENSG00000121351, ENSG00000122585, ENSG00000125538, ENSG00000135100, ENSG00000136237, ENSG00000136244, ENSG00000138685, ENSG00000146674, ENSG00000148926, ENSG00000157005, ENSG00000163631, ENSG00000167244, ENSG0000…			UBERON:0001637	36	0	0
larynx	1.00	50.0	ENSG00000170345		ENSG00000006071, ENSG00000017427, ENSG00000070031, ENSG00000085662, ENSG00000106633, ENSG00000108849, ENSG00000110080, ENSG00000112164, ENSG00000115138, ENSG00000115263, ENSG00000117682, ENSG00000121351, ENSG00000122585, ENSG00000125538, ENSG00000135100, ENSG00000136237, ENSG00000136244, ENSG00000138685, ENSG00000146674, ENSG00000148926, ENSG00000157005, ENSG00000163631, ENSG00000167244, ENSG0000…	UBERON:0001737	1	0	35
pituitary gland	0.94	100	ENSG00000006071, ENSG00000017427, ENSG00000070031, ENSG00000085662, ENSG00000106633, ENSG00000108849, ENSG00000110080, ENSG00000112164, ENSG00000115138, ENSG00000115263, ENSG00000117682, ENSG00000122585, ENSG00000125538, ENSG00000135100, ENSG00000136237, ENSG00000136244, ENSG00000138685, ENSG00000146674, ENSG00000148926, ENSG00000157005, ENSG00000163631, ENSG00000167244, ENSG00000168067, ENSG0000…	ENSG00000121351		UBERON:0000007	35	1	0
lower esophagus	0.94	100	ENSG00000006071, ENSG00000017427, ENSG00000070031, ENSG00000085662, ENSG00000106633, ENSG00000108849, ENSG00000110080, ENSG00000115138, ENSG00000115263, ENSG00000117682, ENSG00000121351, ENSG00000122585, ENSG00000125538, ENSG00000135100, ENSG00000136237, ENSG00000136244, ENSG00000138685, ENSG00000146674, ENSG00000148926, ENSG00000157005, ENSG00000163631, ENSG00000167244, ENSG00000168067, ENSG0000…	ENSG00000112164		UBERON:0013473	35	1	0
esophagogastric junction muscularis propria	0.94	100	ENSG00000006071, ENSG00000017427, ENSG00000070031, ENSG00000085662, ENSG00000106633, ENSG00000108849, ENSG00000110080, ENSG00000112164, ENSG00000115138, ENSG00000115263, ENSG00000117682, ENSG00000122585, ENSG00000125538, ENSG00000135100, ENSG00000136237, ENSG00000136244, ENSG00000138685, ENSG00000146674, ENSG00000148926, ENSG00000157005, ENSG00000163631, ENSG00000167244, ENSG00000168067, ENSG0000…	ENSG00000121351		UBERON:0035841	35	1	0
liver	0.94	100	ENSG00000006071, ENSG00000017427, ENSG00000070031, ENSG00000085662, ENSG00000106633, ENSG00000110080, ENSG00000112164, ENSG00000115138, ENSG00000115263, ENSG00000117682, ENSG00000121351, ENSG00000122585, ENSG00000125538, ENSG00000135100, ENSG00000136237, ENSG00000136244, ENSG00000138685, ENSG00000146674, ENSG00000148926, ENSG00000157005, ENSG00000163631, ENSG00000167244, ENSG00000168067, ENSG0000…	ENSG00000108849		UBERON:0002107	35	1	0
lower esophagus muscularis layer	0.94	100	ENSG00000006071, ENSG00000017427, ENSG00000070031, ENSG00000085662, ENSG00000106633, ENSG00000108849, ENSG00000110080, ENSG00000115138, ENSG00000115263, ENSG00000117682, ENSG00000121351, ENSG00000122585, ENSG00000125538, ENSG00000135100, ENSG00000136237, ENSG00000136244, ENSG00000138685, ENSG00000146674, ENSG00000148926, ENSG00000157005, ENSG00000163631, ENSG00000167244, ENSG00000168067, ENSG0000…	ENSG00000112164		UBERON:0035833	35	1	0
adrenal cortex	0.94	99.9	ENSG00000006071, ENSG00000017427, ENSG00000070031, ENSG00000085662, ENSG00000106633, ENSG00000108849, ENSG00000110080, ENSG00000112164, ENSG00000115138, ENSG00000115263, ENSG00000117682, ENSG00000122585, ENSG00000125538, ENSG00000135100, ENSG00000136237, ENSG00000136244, ENSG00000138685, ENSG00000146674, ENSG00000148926, ENSG00000157005, ENSG00000163631, ENSG00000167244, ENSG00000168067, ENSG0000…	ENSG00000121351		UBERON:0001235	35	1	0
coronary artery	0.94	99.7	ENSG00000006071, ENSG00000017427, ENSG00000070031, ENSG00000085662, ENSG00000106633, ENSG00000108849, ENSG00000110080, ENSG00000112164, ENSG00000115138, ENSG00000117682, ENSG00000121351, ENSG00000122585, ENSG00000125538, ENSG00000135100, ENSG00000136237, ENSG00000136244, ENSG00000138685, ENSG00000146674, ENSG00000148926, ENSG00000157005, ENSG00000163631, ENSG00000167244, ENSG00000168067, ENSG0000…	ENSG00000115263		UBERON:0001621	35	1	0
fundus of stomach	0.94	99.7	ENSG00000006071, ENSG00000017427, ENSG00000070031, ENSG00000085662, ENSG00000106633, ENSG00000108849, ENSG00000110080, ENSG00000112164, ENSG00000115138, ENSG00000115263, ENSG00000117682, ENSG00000122585, ENSG00000125538, ENSG00000135100, ENSG00000136237, ENSG00000136244, ENSG00000138685, ENSG00000146674, ENSG00000148926, ENSG00000157005, ENSG00000163631, ENSG00000167244, ENSG00000168067, ENSG0000…	ENSG00000121351		UBERON:0001160	35	1	0
skin of abdomen	0.94	99.5	ENSG00000006071, ENSG00000017427, ENSG00000070031, ENSG00000085662, ENSG00000106633, ENSG00000108849, ENSG00000110080, ENSG00000112164, ENSG00000115138, ENSG00000115263, ENSG00000117682, ENSG00000121351, ENSG00000122585, ENSG00000125538, ENSG00000136237, ENSG00000136244, ENSG00000138685, ENSG00000146674, ENSG00000148926, ENSG00000157005, ENSG00000163631, ENSG00000167244, ENSG00000168067, ENSG0000…	ENSG00000135100		UBERON:0001416	35	1	0
right atrium auricular region	0.94	99.4	ENSG00000006071, ENSG00000017427, ENSG00000070031, ENSG00000085662, ENSG00000106633, ENSG00000108849, ENSG00000110080, ENSG00000112164, ENSG00000115138, ENSG00000115263, ENSG00000117682, ENSG00000122585, ENSG00000125538, ENSG00000135100, ENSG00000136237, ENSG00000136244, ENSG00000138685, ENSG00000146674, ENSG00000148926, ENSG00000157005, ENSG00000163631, ENSG00000167244, ENSG00000168067, ENSG0000…	ENSG00000121351		UBERON:0006631	35	1	0
left lobe of thyroid gland	0.94	99.4	ENSG00000006071, ENSG00000017427, ENSG00000070031, ENSG00000085662, ENSG00000106633, ENSG00000108849, ENSG00000110080, ENSG00000112164, ENSG00000115138, ENSG00000115263, ENSG00000117682, ENSG00000121351, ENSG00000122585, ENSG00000125538, ENSG00000136237, ENSG00000136244, ENSG00000138685, ENSG00000146674, ENSG00000148926, ENSG00000157005, ENSG00000163631, ENSG00000167244, ENSG00000168067, ENSG0000…	ENSG00000135100		UBERON:0001120	35	1	0
adrenal gland	0.94	99.3	ENSG00000006071, ENSG00000017427, ENSG00000070031, ENSG00000085662, ENSG00000106633, ENSG00000108849, ENSG00000110080, ENSG00000112164, ENSG00000115138, ENSG00000115263, ENSG00000117682, ENSG00000122585, ENSG00000125538, ENSG00000135100, ENSG00000136237, ENSG00000136244, ENSG00000138685, ENSG00000146674, ENSG00000148926, ENSG00000157005, ENSG00000163631, ENSG00000167244, ENSG00000168067, ENSG0000…	ENSG00000121351		UBERON:0002369	35	1	0
caecum	0.94	99.3	ENSG00000006071, ENSG00000017427, ENSG00000070031, ENSG00000085662, ENSG00000106633, ENSG00000108849, ENSG00000110080, ENSG00000112164, ENSG00000115138, ENSG00000115263, ENSG00000117682, ENSG00000122585, ENSG00000125538, ENSG00000135100, ENSG00000136237, ENSG00000136244, ENSG00000138685, ENSG00000146674, ENSG00000148926, ENSG00000157005, ENSG00000163631, ENSG00000167244, ENSG00000168067, ENSG0000…	ENSG00000121351		UBERON:0001153	35	1	0
vermiform appendix	0.94	99.2	ENSG00000006071, ENSG00000017427, ENSG00000070031, ENSG00000085662, ENSG00000106633, ENSG00000108849, ENSG00000110080, ENSG00000112164, ENSG00000115138, ENSG00000115263, ENSG00000117682, ENSG00000122585, ENSG00000125538, ENSG00000135100, ENSG00000136237, ENSG00000136244, ENSG00000138685, ENSG00000146674, ENSG00000148926, ENSG00000157005, ENSG00000163631, ENSG00000167244, ENSG00000168067, ENSG0000…	ENSG00000121351		UBERON:0001154	35	1	0
cardiac atrium	0.94	99.1	ENSG00000006071, ENSG00000017427, ENSG00000070031, ENSG00000085662, ENSG00000106633, ENSG00000108849, ENSG00000110080, ENSG00000112164, ENSG00000115138, ENSG00000115263, ENSG00000117682, ENSG00000122585, ENSG00000125538, ENSG00000135100, ENSG00000136237, ENSG00000136244, ENSG00000138685, ENSG00000146674, ENSG00000148926, ENSG00000157005, ENSG00000163631, ENSG00000167244, ENSG00000168067, ENSG0000…	ENSG00000121351		UBERON:0002081	35	1	0
prostate gland	0.94	99.1	ENSG00000006071, ENSG00000017427, ENSG00000070031, ENSG00000085662, ENSG00000106633, ENSG00000108849, ENSG00000110080, ENSG00000112164, ENSG00000115138, ENSG00000115263, ENSG00000117682, ENSG00000122585, ENSG00000125538, ENSG00000135100, ENSG00000136237, ENSG00000136244, ENSG00000138685, ENSG00000146674, ENSG00000148926, ENSG00000157005, ENSG00000163631, ENSG00000167244, ENSG00000168067, ENSG0000…	ENSG00000121351		UBERON:0002367	35	1	0
gastrocnemius	0.94	98.8	ENSG00000006071, ENSG00000017427, ENSG00000070031, ENSG00000085662, ENSG00000106633, ENSG00000108849, ENSG00000110080, ENSG00000115138, ENSG00000115263, ENSG00000117682, ENSG00000121351, ENSG00000122585, ENSG00000125538, ENSG00000135100, ENSG00000136237, ENSG00000136244, ENSG00000138685, ENSG00000146674, ENSG00000148926, ENSG00000157005, ENSG00000163631, ENSG00000167244, ENSG00000168067, ENSG0000…	ENSG00000112164		UBERON:0001388	35	1	0
lymph node	0.94	98.7	ENSG00000006071, ENSG00000017427, ENSG00000070031, ENSG00000085662, ENSG00000106633, ENSG00000108849, ENSG00000110080, ENSG00000112164, ENSG00000115138, ENSG00000115263, ENSG00000117682, ENSG00000121351, ENSG00000122585, ENSG00000125538, ENSG00000135100, ENSG00000136237, ENSG00000136244, ENSG00000138685, ENSG00000146674, ENSG00000148926, ENSG00000157005, ENSG00000163631, ENSG00000167244, ENSG0000…	ENSG00000172179		UBERON:0000029	35	1	0
muscle tissue	0.94	98.5	ENSG00000006071, ENSG00000017427, ENSG00000070031, ENSG00000085662, ENSG00000106633, ENSG00000110080, ENSG00000112164, ENSG00000115138, ENSG00000115263, ENSG00000117682, ENSG00000121351, ENSG00000122585, ENSG00000125538, ENSG00000135100, ENSG00000136237, ENSG00000136244, ENSG00000138685, ENSG00000146674, ENSG00000148926, ENSG00000157005, ENSG00000163631, ENSG00000167244, ENSG00000168067, ENSG0000…	ENSG00000108849		UBERON:0002385	35	1	0
mammary gland	0.94	98.3	ENSG00000006071, ENSG00000017427, ENSG00000070031, ENSG00000085662, ENSG00000106633, ENSG00000110080, ENSG00000112164, ENSG00000115138, ENSG00000115263, ENSG00000117682, ENSG00000121351, ENSG00000122585, ENSG00000125538, ENSG00000135100, ENSG00000136237, ENSG00000136244, ENSG00000138685, ENSG00000146674, ENSG00000148926, ENSG00000157005, ENSG00000163631, ENSG00000167244, ENSG00000168067, ENSG0000…	ENSG00000108849		UBERON:0001911	35	1	0
spinal cord	0.94	98.3	ENSG00000006071, ENSG00000017427, ENSG00000070031, ENSG00000085662, ENSG00000106633, ENSG00000110080, ENSG00000112164, ENSG00000115138, ENSG00000115263, ENSG00000117682, ENSG00000121351, ENSG00000122585, ENSG00000125538, ENSG00000135100, ENSG00000136237, ENSG00000136244, ENSG00000138685, ENSG00000146674, ENSG00000148926, ENSG00000157005, ENSG00000163631, ENSG00000167244, ENSG00000168067, ENSG0000…	ENSG00000108849		UBERON:0002240	35	1	0
thoracic mammary gland	0.94	98.0	ENSG00000006071, ENSG00000017427, ENSG00000070031, ENSG00000085662, ENSG00000106633, ENSG00000110080, ENSG00000112164, ENSG00000115138, ENSG00000115263, ENSG00000117682, ENSG00000121351, ENSG00000122585, ENSG00000125538, ENSG00000135100, ENSG00000136237, ENSG00000136244, ENSG00000138685, ENSG00000146674, ENSG00000148926, ENSG00000157005, ENSG00000163631, ENSG00000167244, ENSG00000168067, ENSG0000…	ENSG00000108849		UBERON:0005200	35	1	0
caudate nucleus	0.94	97.6	ENSG00000006071, ENSG00000017427, ENSG00000070031, ENSG00000085662, ENSG00000106633, ENSG00000110080, ENSG00000112164, ENSG00000115138, ENSG00000115263, ENSG00000117682, ENSG00000121351, ENSG00000122585, ENSG00000125538, ENSG00000135100, ENSG00000136237, ENSG00000136244, ENSG00000138685, ENSG00000146674, ENSG00000148926, ENSG00000157005, ENSG00000163631, ENSG00000167244, ENSG00000168067, ENSG0000…	ENSG00000108849		UBERON:0001873	35	1	0
putamen	0.94	97.4	ENSG00000006071, ENSG00000017427, ENSG00000070031, ENSG00000085662, ENSG00000106633, ENSG00000108849, ENSG00000110080, ENSG00000112164, ENSG00000115138, ENSG00000115263, ENSG00000117682, ENSG00000122585, ENSG00000125538, ENSG00000135100, ENSG00000136237, ENSG00000136244, ENSG00000138685, ENSG00000146674, ENSG00000148926, ENSG00000157005, ENSG00000163631, ENSG00000167244, ENSG00000168067, ENSG0000…	ENSG00000121351		UBERON:0001874	35	1	0
neocortex	0.94	97.2	ENSG00000006071, ENSG00000017427, ENSG00000070031, ENSG00000085662, ENSG00000106633, ENSG00000110080, ENSG00000112164, ENSG00000115138, ENSG00000115263, ENSG00000117682, ENSG00000121351, ENSG00000122585, ENSG00000125538, ENSG00000135100, ENSG00000136237, ENSG00000136244, ENSG00000138685, ENSG00000146674, ENSG00000148926, ENSG00000157005, ENSG00000163631, ENSG00000167244, ENSG00000168067, ENSG0000…	ENSG00000108849		UBERON:0001950	35	1	0
saliva-secreting gland	0.94	97.1	ENSG00000006071, ENSG00000017427, ENSG00000070031, ENSG00000085662, ENSG00000106633, ENSG00000108849, ENSG00000110080, ENSG00000112164, ENSG00000115138, ENSG00000115263, ENSG00000117682, ENSG00000122585, ENSG00000125538, ENSG00000135100, ENSG00000136237, ENSG00000136244, ENSG00000138685, ENSG00000146674, ENSG00000148926, ENSG00000157005, ENSG00000163631, ENSG00000167244, ENSG00000168067, ENSG0000…	ENSG00000121351		UBERON:0001044	35	1	0
temporal lobe	0.94	97.0	ENSG00000006071, ENSG00000017427, ENSG00000070031, ENSG00000085662, ENSG00000106633, ENSG00000110080, ENSG00000112164, ENSG00000115138, ENSG00000115263, ENSG00000117682, ENSG00000121351, ENSG00000122585, ENSG00000125538, ENSG00000135100, ENSG00000136237, ENSG00000136244, ENSG00000138685, ENSG00000146674, ENSG00000148926, ENSG00000157005, ENSG00000163631, ENSG00000167244, ENSG00000168067, ENSG0000…	ENSG00000108849		UBERON:0001871	35	1	0
amygdala	0.94	96.8	ENSG00000006071, ENSG00000017427, ENSG00000070031, ENSG00000085662, ENSG00000106633, ENSG00000110080, ENSG00000112164, ENSG00000115138, ENSG00000115263, ENSG00000117682, ENSG00000121351, ENSG00000122585, ENSG00000125538, ENSG00000135100, ENSG00000136237, ENSG00000136244, ENSG00000138685, ENSG00000146674, ENSG00000148926, ENSG00000157005, ENSG00000163631, ENSG00000167244, ENSG00000168067, ENSG0000…	ENSG00000108849		UBERON:0001876	35	1	0
lung	0.94	96.5	ENSG00000006071, ENSG00000017427, ENSG00000070031, ENSG00000085662, ENSG00000106633, ENSG00000108849, ENSG00000110080, ENSG00000112164, ENSG00000115138, ENSG00000115263, ENSG00000117682, ENSG00000122585, ENSG00000125538, ENSG00000135100, ENSG00000136237, ENSG00000136244, ENSG00000138685, ENSG00000146674, ENSG00000148926, ENSG00000157005, ENSG00000163631, ENSG00000167244, ENSG00000168067, ENSG0000…	ENSG00000121351		UBERON:0002048	35	1	0
sigmoid colon	0.94	96.2	ENSG00000006071, ENSG00000017427, ENSG00000070031, ENSG00000085662, ENSG00000106633, ENSG00000108849, ENSG00000110080, ENSG00000112164, ENSG00000115138, ENSG00000115263, ENSG00000117682, ENSG00000122585, ENSG00000125538, ENSG00000135100, ENSG00000136237, ENSG00000136244, ENSG00000138685, ENSG00000146674, ENSG00000148926, ENSG00000157005, ENSG00000163631, ENSG00000167244, ENSG00000168067, ENSG0000…	ENSG00000121351		UBERON:0001159	35	1	0
frontal cortex	0.94	95.8	ENSG00000006071, ENSG00000017427, ENSG00000070031, ENSG00000085662, ENSG00000106633, ENSG00000110080, ENSG00000112164, ENSG00000115138, ENSG00000115263, ENSG00000117682, ENSG00000121351, ENSG00000122585, ENSG00000125538, ENSG00000135100, ENSG00000136237, ENSG00000136244, ENSG00000138685, ENSG00000146674, ENSG00000148926, ENSG00000157005, ENSG00000163631, ENSG00000167244, ENSG00000168067, ENSG0000…	ENSG00000108849		UBERON:0001870	35	1	0
endometrium	0.94	95.6	ENSG00000006071, ENSG00000017427, ENSG00000070031, ENSG00000085662, ENSG00000106633, ENSG00000108849, ENSG00000110080, ENSG00000112164, ENSG00000115138, ENSG00000115263, ENSG00000117682, ENSG00000122585, ENSG00000125538, ENSG00000135100, ENSG00000136237, ENSG00000136244, ENSG00000138685, ENSG00000146674, ENSG00000148926, ENSG00000157005, ENSG00000163631, ENSG00000167244, ENSG00000168067, ENSG0000…	ENSG00000121351		UBERON:0001295	35	1	0
large intestine	0.94	95.0	ENSG00000006071, ENSG00000017427, ENSG00000070031, ENSG00000085662, ENSG00000106633, ENSG00000108849, ENSG00000110080, ENSG00000112164, ENSG00000115138, ENSG00000115263, ENSG00000117682, ENSG00000122585, ENSG00000125538, ENSG00000135100, ENSG00000136237, ENSG00000136244, ENSG00000138685, ENSG00000146674, ENSG00000148926, ENSG00000157005, ENSG00000163631, ENSG00000167244, ENSG00000168067, ENSG0000…	ENSG00000121351		UBERON:0000059	35	1	0
colon	0.94	94.8	ENSG00000006071, ENSG00000017427, ENSG00000070031, ENSG00000085662, ENSG00000106633, ENSG00000108849, ENSG00000110080, ENSG00000112164, ENSG00000115138, ENSG00000115263, ENSG00000117682, ENSG00000122585, ENSG00000125538, ENSG00000135100, ENSG00000136237, ENSG00000136244, ENSG00000138685, ENSG00000146674, ENSG00000148926, ENSG00000157005, ENSG00000163631, ENSG00000167244, ENSG00000168067, ENSG0000…	ENSG00000121351		UBERON:0001155	35	1	0
cerebral cortex	0.94	94.4	ENSG00000006071, ENSG00000017427, ENSG00000070031, ENSG00000085662, ENSG00000106633, ENSG00000110080, ENSG00000112164, ENSG00000115138, ENSG00000115263, ENSG00000117682, ENSG00000121351, ENSG00000122585, ENSG00000125538, ENSG00000135100, ENSG00000136237, ENSG00000136244, ENSG00000138685, ENSG00000146674, ENSG00000148926, ENSG00000157005, ENSG00000163631, ENSG00000167244, ENSG00000168067, ENSG0000…	ENSG00000108849		UBERON:0000956	35	1	0
bone marrow	0.94	91.4	ENSG00000006071, ENSG00000017427, ENSG00000070031, ENSG00000085662, ENSG00000106633, ENSG00000108849, ENSG00000110080, ENSG00000112164, ENSG00000115138, ENSG00000115263, ENSG00000117682, ENSG00000121351, ENSG00000122585, ENSG00000125538, ENSG00000135100, ENSG00000136237, ENSG00000136244, ENSG00000146674, ENSG00000148926, ENSG00000157005, ENSG00000163631, ENSG00000167244, ENSG00000168067, ENSG0000…	ENSG00000138685		UBERON:0002371	35	1	0
right lobe of liver	0.89	100	ENSG00000006071, ENSG00000017427, ENSG00000070031, ENSG00000085662, ENSG00000106633, ENSG00000110080, ENSG00000115138, ENSG00000115263, ENSG00000117682, ENSG00000121351, ENSG00000122585, ENSG00000125538, ENSG00000135100, ENSG00000136237, ENSG00000136244, ENSG00000138685, ENSG00000146674, ENSG00000148926, ENSG00000157005, ENSG00000163631, ENSG00000167244, ENSG00000168067, ENSG00000170345, ENSG0000…	ENSG00000108849, ENSG00000112164		UBERON:0001114	34	2	0
islet of Langerhans	0.89	100	ENSG00000006071, ENSG00000017427, ENSG00000070031, ENSG00000085662, ENSG00000106633, ENSG00000108849, ENSG00000110080, ENSG00000112164, ENSG00000115138, ENSG00000115263, ENSG00000117682, ENSG00000121351, ENSG00000122585, ENSG00000125538, ENSG00000135100, ENSG00000136237, ENSG00000136244, ENSG00000138685, ENSG00000146674, ENSG00000148926, ENSG00000157005, ENSG00000163631, ENSG00000167244, ENSG0000…	ENSG00000174697, ENSG00000181092		UBERON:0000006	34	2	0
muscle layer of sigmoid colon	0.89	99.9	ENSG00000006071, ENSG00000017427, ENSG00000070031, ENSG00000085662, ENSG00000106633, ENSG00000108849, ENSG00000110080, ENSG00000115138, ENSG00000115263, ENSG00000117682, ENSG00000122585, ENSG00000125538, ENSG00000135100, ENSG00000136237, ENSG00000136244, ENSG00000138685, ENSG00000146674, ENSG00000148926, ENSG00000157005, ENSG00000163631, ENSG00000167244, ENSG00000168067, ENSG00000170345, ENSG0000…	ENSG00000112164, ENSG00000121351		UBERON:0035805	34	2	0
placenta	0.89	99.9	ENSG00000006071, ENSG00000017427, ENSG00000070031, ENSG00000085662, ENSG00000106633, ENSG00000110080, ENSG00000112164, ENSG00000115138, ENSG00000115263, ENSG00000117682, ENSG00000121351, ENSG00000122585, ENSG00000125538, ENSG00000135100, ENSG00000136237, ENSG00000136244, ENSG00000138685, ENSG00000146674, ENSG00000148926, ENSG00000157005, ENSG00000163631, ENSG00000167244, ENSG00000168067, ENSG0000…	ENSG00000108849, ENSG00000181092		UBERON:0001987	34	2	0
gall bladder	0.89	99.9	ENSG00000006071, ENSG00000017427, ENSG00000070031, ENSG00000085662, ENSG00000106633, ENSG00000108849, ENSG00000110080, ENSG00000115138, ENSG00000115263, ENSG00000117682, ENSG00000121351, ENSG00000122585, ENSG00000125538, ENSG00000135100, ENSG00000136237, ENSG00000136244, ENSG00000138685, ENSG00000146674, ENSG00000148926, ENSG00000157005, ENSG00000163631, ENSG00000167244, ENSG00000168067, ENSG0000…	ENSG00000112164, ENSG00000172179		UBERON:0002110	34	2	0
small intestine Peyer's patch	0.89	99.6	ENSG00000006071, ENSG00000017427, ENSG00000070031, ENSG00000085662, ENSG00000106633, ENSG00000108849, ENSG00000110080, ENSG00000115138, ENSG00000115263, ENSG00000117682, ENSG00000122585, ENSG00000125538, ENSG00000135100, ENSG00000136237, ENSG00000136244, ENSG00000138685, ENSG00000146674, ENSG00000148926, ENSG00000157005, ENSG00000163631, ENSG00000167244, ENSG00000168067, ENSG00000170345, ENSG0000…	ENSG00000112164, ENSG00000121351		UBERON:0003454	34	2	0
transverse colon	0.89	99.5	ENSG00000006071, ENSG00000017427, ENSG00000070031, ENSG00000085662, ENSG00000106633, ENSG00000108849, ENSG00000110080, ENSG00000115138, ENSG00000115263, ENSG00000117682, ENSG00000122585, ENSG00000125538, ENSG00000135100, ENSG00000136237, ENSG00000136244, ENSG00000138685, ENSG00000146674, ENSG00000148926, ENSG00000157005, ENSG00000163631, ENSG00000167244, ENSG00000168067, ENSG00000170345, ENSG0000…	ENSG00000112164, ENSG00000121351		UBERON:0001157	34	2	0
duodenum	0.89	99.1	ENSG00000006071, ENSG00000017427, ENSG00000070031, ENSG00000085662, ENSG00000106633, ENSG00000108849, ENSG00000110080, ENSG00000112164, ENSG00000115138, ENSG00000115263, ENSG00000117682, ENSG00000121351, ENSG00000122585, ENSG00000125538, ENSG00000135100, ENSG00000136237, ENSG00000136244, ENSG00000138685, ENSG00000146674, ENSG00000148926, ENSG00000157005, ENSG00000163631, ENSG00000167244, ENSG0000…	ENSG00000174697, ENSG00000181092		UBERON:0002114	34	2	0
C1 segment of cervical spinal cord	0.89	98.4	ENSG00000006071, ENSG00000017427, ENSG00000070031, ENSG00000085662, ENSG00000106633, ENSG00000110080, ENSG00000112164, ENSG00000115138, ENSG00000115263, ENSG00000117682, ENSG00000121351, ENSG00000122585, ENSG00000125538, ENSG00000136237, ENSG00000136244, ENSG00000138685, ENSG00000146674, ENSG00000148926, ENSG00000157005, ENSG00000163631, ENSG00000167244, ENSG00000168067, ENSG00000170345, ENSG0000…	ENSG00000108849, ENSG00000135100		UBERON:0006469	34	2	0
prefrontal cortex	0.89	97.4	ENSG00000006071, ENSG00000017427, ENSG00000070031, ENSG00000085662, ENSG00000106633, ENSG00000110080, ENSG00000112164, ENSG00000115138, ENSG00000115263, ENSG00000117682, ENSG00000121351, ENSG00000122585, ENSG00000125538, ENSG00000135100, ENSG00000136237, ENSG00000136244, ENSG00000138685, ENSG00000146674, ENSG00000148926, ENSG00000157005, ENSG00000163631, ENSG00000167244, ENSG00000168067, ENSG0000…	ENSG00000108849, ENSG00000181092		UBERON:0000451	34	2	0
right frontal lobe	0.89	97.3	ENSG00000006071, ENSG00000017427, ENSG00000070031, ENSG00000085662, ENSG00000106633, ENSG00000110080, ENSG00000112164, ENSG00000115138, ENSG00000115263, ENSG00000117682, ENSG00000121351, ENSG00000122585, ENSG00000125538, ENSG00000136237, ENSG00000136244, ENSG00000138685, ENSG00000146674, ENSG00000148926, ENSG00000157005, ENSG00000163631, ENSG00000167244, ENSG00000168067, ENSG00000170345, ENSG0000…	ENSG00000108849, ENSG00000135100		UBERON:0002810	34	2	0
hypothalamus	0.89	97.2	ENSG00000006071, ENSG00000017427, ENSG00000070031, ENSG00000085662, ENSG00000106633, ENSG00000110080, ENSG00000112164, ENSG00000115138, ENSG00000115263, ENSG00000117682, ENSG00000122585, ENSG00000125538, ENSG00000135100, ENSG00000136237, ENSG00000136244, ENSG00000138685, ENSG00000146674, ENSG00000148926, ENSG00000157005, ENSG00000163631, ENSG00000167244, ENSG00000168067, ENSG00000170345, ENSG0000…	ENSG00000108849, ENSG00000121351		UBERON:0001898	34	2	0
mouth mucosa	0.89	97.2	ENSG00000006071, ENSG00000017427, ENSG00000070031, ENSG00000085662, ENSG00000106633, ENSG00000110080, ENSG00000112164, ENSG00000115138, ENSG00000115263, ENSG00000117682, ENSG00000122585, ENSG00000125538, ENSG00000135100, ENSG00000136237, ENSG00000136244, ENSG00000138685, ENSG00000146674, ENSG00000148926, ENSG00000157005, ENSG00000163631, ENSG00000167244, ENSG00000168067, ENSG00000170345, ENSG0000…	ENSG00000108849, ENSG00000121351		UBERON:0003729	34	2	0
Ammon's horn	0.89	96.2	ENSG00000006071, ENSG00000017427, ENSG00000070031, ENSG00000085662, ENSG00000106633, ENSG00000110080, ENSG00000112164, ENSG00000115138, ENSG00000115263, ENSG00000117682, ENSG00000122585, ENSG00000125538, ENSG00000135100, ENSG00000136237, ENSG00000136244, ENSG00000138685, ENSG00000146674, ENSG00000148926, ENSG00000157005, ENSG00000163631, ENSG00000167244, ENSG00000168067, ENSG00000170345, ENSG0000…	ENSG00000108849, ENSG00000121351		UBERON:0001954	34	2	0
dorsolateral prefrontal cortex	0.89	96.1	ENSG00000006071, ENSG00000017427, ENSG00000070031, ENSG00000085662, ENSG00000106633, ENSG00000110080, ENSG00000112164, ENSG00000115138, ENSG00000115263, ENSG00000117682, ENSG00000122585, ENSG00000125538, ENSG00000135100, ENSG00000136237, ENSG00000136244, ENSG00000138685, ENSG00000146674, ENSG00000148926, ENSG00000157005, ENSG00000163631, ENSG00000167244, ENSG00000168067, ENSG00000170345, ENSG0000…	ENSG00000108849, ENSG00000121351		UBERON:0009834	34	2	0
descending thoracic aorta	0.83	100	ENSG00000006071, ENSG00000017427, ENSG00000070031, ENSG00000085662, ENSG00000106633, ENSG00000108849, ENSG00000110080, ENSG00000115138, ENSG00000115263, ENSG00000117682, ENSG00000122585, ENSG00000125538, ENSG00000136237, ENSG00000136244, ENSG00000138685, ENSG00000146674, ENSG00000148926, ENSG00000157005, ENSG00000163631, ENSG00000167244, ENSG00000168067, ENSG00000170345, ENSG00000171105, ENSG0000…	ENSG00000112164, ENSG00000121351, ENSG00000135100		UBERON:0002345	33	3	0
left adrenal gland	0.83	99.9	ENSG00000006071, ENSG00000017427, ENSG00000070031, ENSG00000085662, ENSG00000106633, ENSG00000108849, ENSG00000110080, ENSG00000115138, ENSG00000115263, ENSG00000117682, ENSG00000122585, ENSG00000125538, ENSG00000136237, ENSG00000136244, ENSG00000138685, ENSG00000146674, ENSG00000148926, ENSG00000157005, ENSG00000163631, ENSG00000167244, ENSG00000168067, ENSG00000170345, ENSG00000171105, ENSG0000…	ENSG00000112164, ENSG00000121351, ENSG00000135100		UBERON:0001234	33	3	0
left coronary artery	0.83	99.9	ENSG00000006071, ENSG00000017427, ENSG00000070031, ENSG00000085662, ENSG00000106633, ENSG00000110080, ENSG00000112164, ENSG00000115138, ENSG00000117682, ENSG00000121351, ENSG00000122585, ENSG00000125538, ENSG00000136237, ENSG00000136244, ENSG00000138685, ENSG00000146674, ENSG00000148926, ENSG00000157005, ENSG00000163631, ENSG00000167244, ENSG00000168067, ENSG00000170345, ENSG00000171105, ENSG0000…	ENSG00000108849, ENSG00000115263, ENSG00000135100		UBERON:0001626	33	3	0
left adrenal gland cortex	0.83	99.9	ENSG00000006071, ENSG00000017427, ENSG00000070031, ENSG00000085662, ENSG00000106633, ENSG00000108849, ENSG00000110080, ENSG00000115138, ENSG00000115263, ENSG00000117682, ENSG00000122585, ENSG00000125538, ENSG00000136237, ENSG00000136244, ENSG00000138685, ENSG00000146674, ENSG00000148926, ENSG00000157005, ENSG00000163631, ENSG00000167244, ENSG00000168067, ENSG00000170345, ENSG00000171105, ENSG0000…	ENSG00000112164, ENSG00000121351, ENSG00000135100		UBERON:0035825	33	3	0
tibial nerve	0.83	99.7	ENSG00000006071, ENSG00000017427, ENSG00000070031, ENSG00000085662, ENSG00000106633, ENSG00000110080, ENSG00000112164, ENSG00000115138, ENSG00000115263, ENSG00000117682, ENSG00000122585, ENSG00000125538, ENSG00000136237, ENSG00000136244, ENSG00000138685, ENSG00000146674, ENSG00000148926, ENSG00000157005, ENSG00000163631, ENSG00000167244, ENSG00000168067, ENSG00000170345, ENSG00000171105, ENSG0000…	ENSG00000108849, ENSG00000121351, ENSG00000135100		UBERON:0001323	33	3	0
midbrain	0.83	99.4	ENSG00000006071, ENSG00000017427, ENSG00000070031, ENSG00000085662, ENSG00000106633, ENSG00000110080, ENSG00000112164, ENSG00000115138, ENSG00000117682, ENSG00000121351, ENSG00000122585, ENSG00000125538, ENSG00000135100, ENSG00000136237, ENSG00000136244, ENSG00000138685, ENSG00000146674, ENSG00000148926, ENSG00000157005, ENSG00000163631, ENSG00000167244, ENSG00000168067, ENSG00000170345, ENSG0000…	ENSG00000108849, ENSG00000115263, ENSG00000174697		UBERON:0001891	33	3	0
minor salivary gland	0.83	99.2	ENSG00000006071, ENSG00000017427, ENSG00000070031, ENSG00000085662, ENSG00000106633, ENSG00000110080, ENSG00000112164, ENSG00000115138, ENSG00000115263, ENSG00000117682, ENSG00000122585, ENSG00000125538, ENSG00000136237, ENSG00000136244, ENSG00000138685, ENSG00000146674, ENSG00000148926, ENSG00000157005, ENSG00000163631, ENSG00000167244, ENSG00000168067, ENSG00000170345, ENSG00000171105, ENSG0000…	ENSG00000108849, ENSG00000121351, ENSG00000135100		UBERON:0001830	33	3	0
upper lobe of lung	0.83	99.0	ENSG00000006071, ENSG00000017427, ENSG00000070031, ENSG00000085662, ENSG00000106633, ENSG00000108849, ENSG00000110080, ENSG00000112164, ENSG00000115138, ENSG00000117682, ENSG00000122585, ENSG00000125538, ENSG00000136237, ENSG00000136244, ENSG00000138685, ENSG00000146674, ENSG00000148926, ENSG00000157005, ENSG00000163631, ENSG00000167244, ENSG00000168067, ENSG00000170345, ENSG00000171105, ENSG0000…	ENSG00000115263, ENSG00000121351, ENSG00000135100		UBERON:0008948	33	3	0
left testis	0.83	99.0	ENSG00000006071, ENSG00000017427, ENSG00000070031, ENSG00000085662, ENSG00000106633, ENSG00000108849, ENSG00000110080, ENSG00000112164, ENSG00000115138, ENSG00000115263, ENSG00000117682, ENSG00000121351, ENSG00000122585, ENSG00000125538, ENSG00000136237, ENSG00000136244, ENSG00000138685, ENSG00000146674, ENSG00000148926, ENSG00000157005, ENSG00000163631, ENSG00000167244, ENSG00000168067, ENSG0000…	ENSG00000135100, ENSG00000174697, ENSG00000232810		UBERON:0004533	33	3	0
skeletal muscle tissue	0.83	98.5	ENSG00000006071, ENSG00000017427, ENSG00000070031, ENSG00000085662, ENSG00000106633, ENSG00000110080, ENSG00000112164, ENSG00000115138, ENSG00000117682, ENSG00000121351, ENSG00000122585, ENSG00000125538, ENSG00000135100, ENSG00000136237, ENSG00000136244, ENSG00000138685, ENSG00000146674, ENSG00000148926, ENSG00000157005, ENSG00000163631, ENSG00000167244, ENSG00000168067, ENSG00000170345, ENSG0000…	ENSG00000108849, ENSG00000115263, ENSG00000254647		UBERON:0001134	33	3	0
nucleus accumbens	0.83	97.8	ENSG00000006071, ENSG00000017427, ENSG00000070031, ENSG00000085662, ENSG00000106633, ENSG00000110080, ENSG00000112164, ENSG00000115138, ENSG00000117682, ENSG00000122585, ENSG00000125538, ENSG00000135100, ENSG00000136237, ENSG00000136244, ENSG00000138685, ENSG00000146674, ENSG00000148926, ENSG00000157005, ENSG00000163631, ENSG00000167244, ENSG00000168067, ENSG00000170345, ENSG00000171105, ENSG0000…	ENSG00000108849, ENSG00000115263, ENSG00000121351		UBERON:0001882	33	3	0
anterior cingulate cortex	0.83	96.9	ENSG00000006071, ENSG00000017427, ENSG00000070031, ENSG00000085662, ENSG00000106633, ENSG00000110080, ENSG00000112164, ENSG00000115138, ENSG00000115263, ENSG00000117682, ENSG00000122585, ENSG00000125538, ENSG00000136237, ENSG00000136244, ENSG00000138685, ENSG00000146674, ENSG00000148926, ENSG00000157005, ENSG00000163631, ENSG00000167244, ENSG00000168067, ENSG00000170345, ENSG00000171105, ENSG0000…	ENSG00000108849, ENSG00000121351, ENSG00000135100		UBERON:0009835	33	3	0
substantia nigra	0.83	96.9	ENSG00000006071, ENSG00000017427, ENSG00000070031, ENSG00000085662, ENSG00000106633, ENSG00000110080, ENSG00000112164, ENSG00000115138, ENSG00000117682, ENSG00000121351, ENSG00000122585, ENSG00000125538, ENSG00000135100, ENSG00000136237, ENSG00000136244, ENSG00000138685, ENSG00000146674, ENSG00000148926, ENSG00000157005, ENSG00000163631, ENSG00000167244, ENSG00000168067, ENSG00000170345, ENSG0000…	ENSG00000108849, ENSG00000115263, ENSG00000174697		UBERON:0002038	33	3	0
cingulate cortex	0.83	96.8	ENSG00000006071, ENSG00000017427, ENSG00000070031, ENSG00000085662, ENSG00000106633, ENSG00000110080, ENSG00000112164, ENSG00000115138, ENSG00000115263, ENSG00000117682, ENSG00000122585, ENSG00000125538, ENSG00000136237, ENSG00000136244, ENSG00000138685, ENSG00000146674, ENSG00000148926, ENSG00000157005, ENSG00000163631, ENSG00000167244, ENSG00000168067, ENSG00000170345, ENSG00000171105, ENSG0000…	ENSG00000108849, ENSG00000121351, ENSG00000135100		UBERON:0003027	33	3	0
cerebellum	0.83	95.1	ENSG00000006071, ENSG00000017427, ENSG00000070031, ENSG00000085662, ENSG00000106633, ENSG00000110080, ENSG00000112164, ENSG00000115138, ENSG00000117682, ENSG00000122585, ENSG00000125538, ENSG00000135100, ENSG00000136237, ENSG00000136244, ENSG00000138685, ENSG00000146674, ENSG00000148926, ENSG00000157005, ENSG00000163631, ENSG00000167244, ENSG00000168067, ENSG00000170345, ENSG00000171105, ENSG0000…	ENSG00000108849, ENSG00000115263, ENSG00000121351		UBERON:0002037	33	3	0
body of uterus	0.78	99.9	ENSG00000006071, ENSG00000017427, ENSG00000070031, ENSG00000085662, ENSG00000106633, ENSG00000110080, ENSG00000115138, ENSG00000115263, ENSG00000117682, ENSG00000122585, ENSG00000125538, ENSG00000135100, ENSG00000136237, ENSG00000136244, ENSG00000138685, ENSG00000146674, ENSG00000148926, ENSG00000157005, ENSG00000163631, ENSG00000167244, ENSG00000168067, ENSG00000170345, ENSG00000171105, ENSG0000…	ENSG00000108849, ENSG00000112164, ENSG00000121351, ENSG00000174697		UBERON:0009853	32	4	0
upper lobe of left lung	0.78	99.8	ENSG00000006071, ENSG00000017427, ENSG00000070031, ENSG00000085662, ENSG00000106633, ENSG00000110080, ENSG00000112164, ENSG00000115138, ENSG00000117682, ENSG00000122585, ENSG00000125538, ENSG00000136237, ENSG00000136244, ENSG00000138685, ENSG00000146674, ENSG00000148926, ENSG00000157005, ENSG00000163631, ENSG00000167244, ENSG00000168067, ENSG00000170345, ENSG00000171105, ENSG00000172179, ENSG0000…	ENSG00000108849, ENSG00000115263, ENSG00000121351, ENSG00000135100		UBERON:0008952	32	4	0
right lobe of thyroid gland	0.78	99.5	ENSG00000006071, ENSG00000017427, ENSG00000070031, ENSG00000085662, ENSG00000106633, ENSG00000108849, ENSG00000110080, ENSG00000112164, ENSG00000115138, ENSG00000117682, ENSG00000122585, ENSG00000125538, ENSG00000136237, ENSG00000136244, ENSG00000138685, ENSG00000146674, ENSG00000148926, ENSG00000157005, ENSG00000163631, ENSG00000167244, ENSG00000168067, ENSG00000170345, ENSG00000171105, ENSG0000…	ENSG00000115263, ENSG00000121351, ENSG00000135100, ENSG00000232810		UBERON:0001119	32	4	0
right hemisphere of cerebellum	0.78	99.0	ENSG00000006071, ENSG00000017427, ENSG00000070031, ENSG00000085662, ENSG00000106633, ENSG00000110080, ENSG00000112164, ENSG00000115138, ENSG00000117682, ENSG00000122585, ENSG00000125538, ENSG00000136237, ENSG00000136244, ENSG00000138685, ENSG00000146674, ENSG00000148926, ENSG00000157005, ENSG00000163631, ENSG00000167244, ENSG00000168067, ENSG00000170345, ENSG00000171105, ENSG00000172179, ENSG0000…	ENSG00000108849, ENSG00000115263, ENSG00000121351, ENSG00000135100		UBERON:0014890	32	4	0
cerebellar hemisphere	0.78	98.9	ENSG00000006071, ENSG00000017427, ENSG00000070031, ENSG00000085662, ENSG00000106633, ENSG00000110080, ENSG00000112164, ENSG00000115138, ENSG00000117682, ENSG00000122585, ENSG00000125538, ENSG00000136237, ENSG00000136244, ENSG00000138685, ENSG00000146674, ENSG00000148926, ENSG00000157005, ENSG00000163631, ENSG00000167244, ENSG00000168067, ENSG00000170345, ENSG00000171105, ENSG00000172179, ENSG0000…	ENSG00000108849, ENSG00000115263, ENSG00000121351, ENSG00000135100		UBERON:0002245	32	4	0
cerebellar cortex	0.78	98.8	ENSG00000006071, ENSG00000017427, ENSG00000070031, ENSG00000085662, ENSG00000106633, ENSG00000110080, ENSG00000112164, ENSG00000115138, ENSG00000117682, ENSG00000122585, ENSG00000125538, ENSG00000136237, ENSG00000136244, ENSG00000138685, ENSG00000146674, ENSG00000148926, ENSG00000157005, ENSG00000163631, ENSG00000167244, ENSG00000168067, ENSG00000170345, ENSG00000171105, ENSG00000172179, ENSG0000…	ENSG00000108849, ENSG00000115263, ENSG00000121351, ENSG00000135100		UBERON:0002129	32	4	0
cortex of kidney	0.78	97.9	ENSG00000006071, ENSG00000017427, ENSG00000070031, ENSG00000085662, ENSG00000106633, ENSG00000110080, ENSG00000112164, ENSG00000115138, ENSG00000117682, ENSG00000122585, ENSG00000125538, ENSG00000135100, ENSG00000136237, ENSG00000136244, ENSG00000138685, ENSG00000146674, ENSG00000148926, ENSG00000157005, ENSG00000163631, ENSG00000167244, ENSG00000168067, ENSG00000170345, ENSG00000171105, ENSG0000…	ENSG00000108849, ENSG00000115263, ENSG00000121351, ENSG00000181092		UBERON:0001225	32	4	0
right adrenal gland	0.72	100	ENSG00000006071, ENSG00000017427, ENSG00000070031, ENSG00000085662, ENSG00000106633, ENSG00000110080, ENSG00000115138, ENSG00000117682, ENSG00000122585, ENSG00000125538, ENSG00000136237, ENSG00000136244, ENSG00000138685, ENSG00000146674, ENSG00000148926, ENSG00000157005, ENSG00000163631, ENSG00000167244, ENSG00000168067, ENSG00000170345, ENSG00000171105, ENSG00000172179, ENSG00000174697, ENSG0000…	ENSG00000108849, ENSG00000112164, ENSG00000115263, ENSG00000121351, ENSG00000135100		UBERON:0001233	31	5	0
right adrenal gland cortex	0.72	100	ENSG00000006071, ENSG00000017427, ENSG00000070031, ENSG00000085662, ENSG00000106633, ENSG00000110080, ENSG00000115138, ENSG00000117682, ENSG00000122585, ENSG00000125538, ENSG00000136237, ENSG00000136244, ENSG00000138685, ENSG00000146674, ENSG00000148926, ENSG00000157005, ENSG00000163631, ENSG00000167244, ENSG00000168067, ENSG00000170345, ENSG00000171105, ENSG00000172179, ENSG00000174697, ENSG0000…	ENSG00000108849, ENSG00000112164, ENSG00000115263, ENSG00000121351, ENSG00000135100		UBERON:0035827	31	5	0
left uterine tube	0.72	99.9	ENSG00000006071, ENSG00000017427, ENSG00000070031, ENSG00000085662, ENSG00000106633, ENSG00000110080, ENSG00000115138, ENSG00000115263, ENSG00000117682, ENSG00000122585, ENSG00000125538, ENSG00000136237, ENSG00000136244, ENSG00000138685, ENSG00000146674, ENSG00000148926, ENSG00000157005, ENSG00000163631, ENSG00000167244, ENSG00000168067, ENSG00000170345, ENSG00000171105, ENSG00000172179, ENSG0000…	ENSG00000108849, ENSG00000112164, ENSG00000121351, ENSG00000135100, ENSG00000181092		UBERON:0001303	31	5	0
left ovary	0.72	99.7	ENSG00000006071, ENSG00000017427, ENSG00000070031, ENSG00000085662, ENSG00000106633, ENSG00000110080, ENSG00000115138, ENSG00000115263, ENSG00000117682, ENSG00000122585, ENSG00000125538, ENSG00000136237, ENSG00000136244, ENSG00000138685, ENSG00000146674, ENSG00000148926, ENSG00000157005, ENSG00000163631, ENSG00000167244, ENSG00000168067, ENSG00000170345, ENSG00000171105, ENSG00000172179, ENSG0000…	ENSG00000108849, ENSG00000112164, ENSG00000121351, ENSG00000135100, ENSG00000181092		UBERON:0002119	31	5	0
uterine cervix	0.72	99.5	ENSG00000006071, ENSG00000017427, ENSG00000070031, ENSG00000085662, ENSG00000106633, ENSG00000110080, ENSG00000112164, ENSG00000115138, ENSG00000117682, ENSG00000122585, ENSG00000125538, ENSG00000135100, ENSG00000136237, ENSG00000136244, ENSG00000138685, ENSG00000146674, ENSG00000148926, ENSG00000157005, ENSG00000163631, ENSG00000167244, ENSG00000168067, ENSG00000170345, ENSG00000171105, ENSG0000…	ENSG00000108849, ENSG00000115263, ENSG00000121351, ENSG00000181092, ENSG00000232810		UBERON:0000002	31	5	0
rectum	0.72	99.2	ENSG00000006071, ENSG00000017427, ENSG00000070031, ENSG00000085662, ENSG00000106633, ENSG00000108849, ENSG00000110080, ENSG00000115263, ENSG00000117682, ENSG00000122585, ENSG00000125538, ENSG00000135100, ENSG00000136237, ENSG00000136244, ENSG00000138685, ENSG00000146674, ENSG00000148926, ENSG00000157005, ENSG00000163631, ENSG00000167244, ENSG00000168067, ENSG00000170345, ENSG00000171105, ENSG0000…	ENSG00000112164, ENSG00000115138, ENSG00000121351, ENSG00000172179, ENSG00000254647		UBERON:0001052	31	5	0
hindlimb stylopod muscle	0.72	98.8	ENSG00000006071, ENSG00000017427, ENSG00000070031, ENSG00000085662, ENSG00000106633, ENSG00000110080, ENSG00000115138, ENSG00000117682, ENSG00000122585, ENSG00000125538, ENSG00000135100, ENSG00000136237, ENSG00000136244, ENSG00000138685, ENSG00000146674, ENSG00000148926, ENSG00000157005, ENSG00000163631, ENSG00000167244, ENSG00000168067, ENSG00000170345, ENSG00000171105, ENSG00000172179, ENSG0000…	ENSG00000108849, ENSG00000112164, ENSG00000115263, ENSG00000121351, ENSG00000254647		UBERON:0004252	31	5	0
colonic mucosa	0.72	94.6	ENSG00000006071, ENSG00000017427, ENSG00000070031, ENSG00000085662, ENSG00000108849, ENSG00000110080, ENSG00000112164, ENSG00000115138, ENSG00000115263, ENSG00000117682, ENSG00000122585, ENSG00000125538, ENSG00000135100, ENSG00000136237, ENSG00000136244, ENSG00000138685, ENSG00000146674, ENSG00000148926, ENSG00000157005, ENSG00000167244, ENSG00000168067, ENSG00000170345, ENSG00000171105, ENSG0000…	ENSG00000106633, ENSG00000121351, ENSG00000163631, ENSG00000174697, ENSG00000254647		UBERON:0000317	31	5	0
right coronary artery	0.67	100	ENSG00000017427, ENSG00000070031, ENSG00000085662, ENSG00000106633, ENSG00000108849, ENSG00000110080, ENSG00000115138, ENSG00000117682, ENSG00000125538, ENSG00000136237, ENSG00000136244, ENSG00000138685, ENSG00000146674, ENSG00000148926, ENSG00000157005, ENSG00000163631, ENSG00000167244, ENSG00000168067, ENSG00000170345, ENSG00000171105, ENSG00000172179, ENSG00000174697, ENSG00000181092, ENSG0000…	ENSG00000006071, ENSG00000112164, ENSG00000115263, ENSG00000121351, ENSG00000122585, ENSG00000135100		UBERON:0001625	30	6	0
monocyte	0.67	99.8	ENSG00000006071, ENSG00000017427, ENSG00000070031, ENSG00000085662, ENSG00000106633, ENSG00000110080, ENSG00000115138, ENSG00000115263, ENSG00000117682, ENSG00000121351, ENSG00000122585, ENSG00000125538, ENSG00000135100, ENSG00000136237, ENSG00000136244, ENSG00000138685, ENSG00000146674, ENSG00000148926, ENSG00000163631, ENSG00000168067, ENSG00000170345, ENSG00000171105, ENSG00000172179, ENSG0000…	ENSG00000108849, ENSG00000112164, ENSG00000157005, ENSG00000167244, ENSG00000174697, ENSG00000181092		CL:0000576	30	6	0
right ovary	0.67	99.8	ENSG00000006071, ENSG00000017427, ENSG00000070031, ENSG00000085662, ENSG00000106633, ENSG00000110080, ENSG00000115138, ENSG00000117682, ENSG00000122585, ENSG00000125538, ENSG00000136237, ENSG00000136244, ENSG00000138685, ENSG00000146674, ENSG00000148926, ENSG00000157005, ENSG00000163631, ENSG00000167244, ENSG00000168067, ENSG00000170345, ENSG00000171105, ENSG00000172179, ENSG00000174697, ENSG0000…	ENSG00000108849, ENSG00000112164, ENSG00000115263, ENSG00000121351, ENSG00000135100, ENSG00000232810		UBERON:0002118	30	6	0
smooth muscle tissue	0.67	99.7	ENSG00000006071, ENSG00000017427, ENSG00000085662, ENSG00000106633, ENSG00000110080, ENSG00000115138, ENSG00000115263, ENSG00000117682, ENSG00000122585, ENSG00000125538, ENSG00000136237, ENSG00000136244, ENSG00000138685, ENSG00000146674, ENSG00000148926, ENSG00000157005, ENSG00000163631, ENSG00000167244, ENSG00000168067, ENSG00000170345, ENSG00000171105, ENSG00000172179, ENSG00000174697, ENSG0000…	ENSG00000070031, ENSG00000108849, ENSG00000112164, ENSG00000121351, ENSG00000135100, ENSG00000254647		UBERON:0001135	30	6	0
leukocyte	0.67	99.6	ENSG00000006071, ENSG00000017427, ENSG00000070031, ENSG00000085662, ENSG00000106633, ENSG00000110080, ENSG00000115138, ENSG00000115263, ENSG00000117682, ENSG00000121351, ENSG00000122585, ENSG00000125538, ENSG00000135100, ENSG00000136237, ENSG00000136244, ENSG00000138685, ENSG00000146674, ENSG00000148926, ENSG00000163631, ENSG00000168067, ENSG00000170345, ENSG00000171105, ENSG00000172179, ENSG0000…	ENSG00000108849, ENSG00000112164, ENSG00000157005, ENSG00000167244, ENSG00000174697, ENSG00000181092		CL:0000738	30	6	0
ectocervix	0.61	99.7	ENSG00000006071, ENSG00000017427, ENSG00000070031, ENSG00000085662, ENSG00000106633, ENSG00000110080, ENSG00000115138, ENSG00000117682, ENSG00000122585, ENSG00000125538, ENSG00000136237, ENSG00000136244, ENSG00000138685, ENSG00000146674, ENSG00000148926, ENSG00000157005, ENSG00000163631, ENSG00000167244, ENSG00000168067, ENSG00000170345, ENSG00000171105, ENSG00000172179, ENSG00000174697, ENSG0000…	ENSG00000108849, ENSG00000112164, ENSG00000115263, ENSG00000121351, ENSG00000135100, ENSG00000181092, ENSG00000232810		UBERON:0012249	29	7	0
right testis	0.61	98.8	ENSG00000006071, ENSG00000017427, ENSG00000070031, ENSG00000085662, ENSG00000106633, ENSG00000108849, ENSG00000110080, ENSG00000115138, ENSG00000117682, ENSG00000121351, ENSG00000122585, ENSG00000125538, ENSG00000136237, ENSG00000136244, ENSG00000138685, ENSG00000146674, ENSG00000148926, ENSG00000163631, ENSG00000167244, ENSG00000168067, ENSG00000170345, ENSG00000171105, ENSG00000172179, ENSG0000…	ENSG00000112164, ENSG00000115263, ENSG00000135100, ENSG00000157005, ENSG00000174697, ENSG00000181092, ENSG00000232810		UBERON:0004534	29	7	0
occipital lobe	0.61	98.6	ENSG00000006071, ENSG00000017427, ENSG00000070031, ENSG00000085662, ENSG00000106633, ENSG00000110080, ENSG00000112164, ENSG00000115138, ENSG00000117682, ENSG00000122585, ENSG00000125538, ENSG00000135100, ENSG00000136237, ENSG00000136244, ENSG00000138685, ENSG00000146674, ENSG00000148926, ENSG00000157005, ENSG00000163631, ENSG00000167244, ENSG00000168067, ENSG00000170345, ENSG00000171105, ENSG0000…	ENSG00000108849, ENSG00000115263, ENSG00000121351, ENSG00000172179, ENSG00000174697, ENSG00000181092, ENSG00000254647		UBERON:0002021	29	7	0
mucosa of stomach	0.56	100	ENSG00000006071, ENSG00000017427, ENSG00000070031, ENSG00000085662, ENSG00000106633, ENSG00000110080, ENSG00000115138, ENSG00000117682, ENSG00000122585, ENSG00000125538, ENSG00000136237, ENSG00000136244, ENSG00000138685, ENSG00000146674, ENSG00000148926, ENSG00000157005, ENSG00000163631, ENSG00000167244, ENSG00000168067, ENSG00000170345, ENSG00000171105, ENSG00000172179, ENSG00000181092, ENSG0000…	ENSG00000108849, ENSG00000112164, ENSG00000115263, ENSG00000121351, ENSG00000135100, ENSG00000174697, ENSG00000232810, ENSG00000254647		UBERON:0001199	28	8	0
endocervix	0.56	99.8	ENSG00000006071, ENSG00000017427, ENSG00000070031, ENSG00000085662, ENSG00000106633, ENSG00000110080, ENSG00000115138, ENSG00000117682, ENSG00000122585, ENSG00000125538, ENSG00000136237, ENSG00000136244, ENSG00000138685, ENSG00000146674, ENSG00000148926, ENSG00000157005, ENSG00000163631, ENSG00000167244, ENSG00000168067, ENSG00000170345, ENSG00000171105, ENSG00000172179, ENSG00000187486, ENSG0000…	ENSG00000108849, ENSG00000112164, ENSG00000115263, ENSG00000121351, ENSG00000135100, ENSG00000174697, ENSG00000181092, ENSG00000232810		UBERON:0000458	28	8	0
corpus callosum	0.56	99.3	ENSG00000006071, ENSG00000017427, ENSG00000085662, ENSG00000106633, ENSG00000110080, ENSG00000112164, ENSG00000115138, ENSG00000117682, ENSG00000122585, ENSG00000125538, ENSG00000135100, ENSG00000136237, ENSG00000136244, ENSG00000138685, ENSG00000146674, ENSG00000148926, ENSG00000157005, ENSG00000163631, ENSG00000167244, ENSG00000168067, ENSG00000170345, ENSG00000171105, ENSG00000174697, ENSG0000…	ENSG00000070031, ENSG00000108849, ENSG00000115263, ENSG00000121351, ENSG00000172179, ENSG00000181092, ENSG00000187486, ENSG00000254647		UBERON:0002336	28	8	0
mucosa of transverse colon	0.56	99.2	ENSG00000006071, ENSG00000017427, ENSG00000070031, ENSG00000085662, ENSG00000110080, ENSG00000115138, ENSG00000115263, ENSG00000117682, ENSG00000122585, ENSG00000125538, ENSG00000135100, ENSG00000136237, ENSG00000138685, ENSG00000146674, ENSG00000148926, ENSG00000157005, ENSG00000167244, ENSG00000168067, ENSG00000170345, ENSG00000171105, ENSG00000172179, ENSG00000181092, ENSG00000187486, ENSG0000…	ENSG00000106633, ENSG00000108849, ENSG00000112164, ENSG00000121351, ENSG00000136244, ENSG00000163631, ENSG00000174697, ENSG00000254647		UBERON:0004991	28	8	0
superior frontal gyrus	0.56	97.5	ENSG00000006071, ENSG00000017427, ENSG00000070031, ENSG00000085662, ENSG00000106633, ENSG00000110080, ENSG00000112164, ENSG00000115138, ENSG00000117682, ENSG00000122585, ENSG00000125538, ENSG00000135100, ENSG00000136237, ENSG00000136244, ENSG00000138685, ENSG00000146674, ENSG00000148926, ENSG00000157005, ENSG00000163631, ENSG00000167244, ENSG00000168067, ENSG00000170345, ENSG00000171105, ENSG0000…	ENSG00000108849, ENSG00000115263, ENSG00000121351, ENSG00000172179, ENSG00000174697, ENSG00000181092, ENSG00000232810, ENSG00000254647		UBERON:0002661	28	8	0
primary visual cortex	0.56	96.7	ENSG00000006071, ENSG00000017427, ENSG00000070031, ENSG00000085662, ENSG00000106633, ENSG00000110080, ENSG00000112164, ENSG00000115138, ENSG00000117682, ENSG00000122585, ENSG00000125538, ENSG00000135100, ENSG00000136237, ENSG00000136244, ENSG00000138685, ENSG00000146674, ENSG00000148926, ENSG00000157005, ENSG00000163631, ENSG00000167244, ENSG00000168067, ENSG00000170345, ENSG00000171105, ENSG0000…	ENSG00000108849, ENSG00000115263, ENSG00000121351, ENSG00000172179, ENSG00000174697, ENSG00000181092, ENSG00000232810, ENSG00000254647		UBERON:0002436	28	8	0
Brodmann (1909) area 9	0.56	96.6	ENSG00000006071, ENSG00000017427, ENSG00000070031, ENSG00000085662, ENSG00000106633, ENSG00000110080, ENSG00000112164, ENSG00000115138, ENSG00000117682, ENSG00000122585, ENSG00000125538, ENSG00000136237, ENSG00000136244, ENSG00000138685, ENSG00000146674, ENSG00000148926, ENSG00000157005, ENSG00000163631, ENSG00000167244, ENSG00000168067, ENSG00000170345, ENSG00000171105, ENSG00000187486, ENSG0000…	ENSG00000108849, ENSG00000115263, ENSG00000121351, ENSG00000135100, ENSG00000172179, ENSG00000174697, ENSG00000181092, ENSG00000254647		UBERON:0013540	28	8	0
adenohypophysis	0.50	100	ENSG00000006071, ENSG00000017427, ENSG00000070031, ENSG00000085662, ENSG00000106633, ENSG00000110080, ENSG00000115138, ENSG00000117682, ENSG00000122585, ENSG00000125538, ENSG00000136237, ENSG00000136244, ENSG00000138685, ENSG00000146674, ENSG00000148926, ENSG00000157005, ENSG00000163631, ENSG00000167244, ENSG00000168067, ENSG00000170345, ENSG00000171105, ENSG00000172179, ENSG00000187486, ENSG0000…	ENSG00000108849, ENSG00000112164, ENSG00000115263, ENSG00000121351, ENSG00000135100, ENSG00000174697, ENSG00000181092, ENSG00000197635, ENSG00000232810		UBERON:0002196	27	9	0
tonsil	0.50	94.6	ENSG00000017427, ENSG00000070031, ENSG00000085662, ENSG00000106633, ENSG00000108849, ENSG00000110080, ENSG00000112164, ENSG00000115138, ENSG00000117682, ENSG00000125538, ENSG00000136237, ENSG00000136244, ENSG00000138685, ENSG00000146674, ENSG00000148926, ENSG00000163631, ENSG00000167244, ENSG00000168067, ENSG00000170345, ENSG00000171105, ENSG00000174697, ENSG00000187486, ENSG00000196924, ENSG0000…	ENSG00000006071, ENSG00000115263, ENSG00000121351, ENSG00000122585, ENSG00000135100, ENSG00000157005, ENSG00000172179, ENSG00000181092, ENSG00000254647		UBERON:0002372	27	9	0
oviduct epithelium	0.49	99.8	ENSG00000017427, ENSG00000070031, ENSG00000085662, ENSG00000108849, ENSG00000110080, ENSG00000112164, ENSG00000117682, ENSG00000121351, ENSG00000125538, ENSG00000135100, ENSG00000136237, ENSG00000136244, ENSG00000138685, ENSG00000146674, ENSG00000148926, ENSG00000157005, ENSG00000163631, ENSG00000167244, ENSG00000168067, ENSG00000170345, ENSG00000171105, ENSG00000174697, ENSG00000181092, ENSG0000…	ENSG00000006071, ENSG00000106633, ENSG00000115138, ENSG00000115263, ENSG00000122585, ENSG00000172179, ENSG00000187486, ENSG00000232810, ENSG00000254647	ENSG00000220201	UBERON:0004804	26	9	1
globus pallidus	0.49	99.7	ENSG00000006071, ENSG00000017427, ENSG00000070031, ENSG00000085662, ENSG00000106633, ENSG00000110080, ENSG00000112164, ENSG00000115138, ENSG00000117682, ENSG00000122585, ENSG00000125538, ENSG00000135100, ENSG00000136237, ENSG00000136244, ENSG00000138685, ENSG00000146674, ENSG00000148926, ENSG00000157005, ENSG00000167244, ENSG00000168067, ENSG00000170345, ENSG00000171105, ENSG00000174697, ENSG0000…	ENSG00000108849, ENSG00000115263, ENSG00000121351, ENSG00000163631, ENSG00000172179, ENSG00000181092, ENSG00000187486, ENSG00000232810, ENSG00000254647	ENSG00000220201	UBERON:0001875	26	9	1
medial globus pallidus	0.49	97.0	ENSG00000006071, ENSG00000017427, ENSG00000070031, ENSG00000085662, ENSG00000106633, ENSG00000110080, ENSG00000112164, ENSG00000115138, ENSG00000117682, ENSG00000122585, ENSG00000125538, ENSG00000135100, ENSG00000136237, ENSG00000136244, ENSG00000138685, ENSG00000146674, ENSG00000148926, ENSG00000157005, ENSG00000167244, ENSG00000168067, ENSG00000170345, ENSG00000171105, ENSG00000174697, ENSG0000…	ENSG00000108849, ENSG00000115263, ENSG00000121351, ENSG00000163631, ENSG00000172179, ENSG00000181092, ENSG00000187486, ENSG00000232810, ENSG00000254647	ENSG00000220201	UBERON:0002477	26	9	1
epithelium of mammary gland	0.49	96.5	ENSG00000006071, ENSG00000017427, ENSG00000085662, ENSG00000110080, ENSG00000112164, ENSG00000117682, ENSG00000125538, ENSG00000135100, ENSG00000136237, ENSG00000136244, ENSG00000138685, ENSG00000146674, ENSG00000148926, ENSG00000157005, ENSG00000163631, ENSG00000167244, ENSG00000168067, ENSG00000170345, ENSG00000171105, ENSG00000172179, ENSG00000174697, ENSG00000181092, ENSG00000196924, ENSG0000…	ENSG00000070031, ENSG00000106633, ENSG00000108849, ENSG00000115138, ENSG00000115263, ENSG00000121351, ENSG00000122585, ENSG00000187486, ENSG00000254647	ENSG00000220201	UBERON:0003244	26	9	1
jejunum	0.49	96.4	ENSG00000017427, ENSG00000070031, ENSG00000085662, ENSG00000110080, ENSG00000112164, ENSG00000115263, ENSG00000117682, ENSG00000122585, ENSG00000125538, ENSG00000135100, ENSG00000136237, ENSG00000136244, ENSG00000138685, ENSG00000146674, ENSG00000148926, ENSG00000157005, ENSG00000167244, ENSG00000168067, ENSG00000170345, ENSG00000171105, ENSG00000174697, ENSG00000181092, ENSG00000187486, ENSG0000…	ENSG00000006071, ENSG00000106633, ENSG00000108849, ENSG00000115138, ENSG00000121351, ENSG00000163631, ENSG00000172179, ENSG00000232810, ENSG00000254647	ENSG00000220201	UBERON:0002115	26	9	1
dorsal plus ventral thalamus	0.49	95.9	ENSG00000006071, ENSG00000017427, ENSG00000085662, ENSG00000106633, ENSG00000110080, ENSG00000112164, ENSG00000117682, ENSG00000122585, ENSG00000125538, ENSG00000135100, ENSG00000136237, ENSG00000136244, ENSG00000138685, ENSG00000146674, ENSG00000148926, ENSG00000157005, ENSG00000167244, ENSG00000168067, ENSG00000170345, ENSG00000171105, ENSG00000172179, ENSG00000174697, ENSG00000187486, ENSG0000…	ENSG00000070031, ENSG00000108849, ENSG00000115138, ENSG00000115263, ENSG00000121351, ENSG00000163631, ENSG00000181092, ENSG00000232810, ENSG00000254647	ENSG00000220201	UBERON:0001897	26	9	1
thymus	0.49	95.9	ENSG00000006071, ENSG00000017427, ENSG00000085662, ENSG00000110080, ENSG00000112164, ENSG00000115138, ENSG00000117682, ENSG00000122585, ENSG00000135100, ENSG00000136237, ENSG00000136244, ENSG00000138685, ENSG00000146674, ENSG00000148926, ENSG00000163631, ENSG00000167244, ENSG00000168067, ENSG00000170345, ENSG00000171105, ENSG00000172179, ENSG00000174697, ENSG00000181092, ENSG00000196924, ENSG0000…	ENSG00000070031, ENSG00000106633, ENSG00000108849, ENSG00000115263, ENSG00000121351, ENSG00000125538, ENSG00000157005, ENSG00000187486, ENSG00000254647	ENSG00000220201	UBERON:0002370	26	9	1
sural nerve	0.44	99.3	ENSG00000006071, ENSG00000017427, ENSG00000070031, ENSG00000085662, ENSG00000110080, ENSG00000112164, ENSG00000115138, ENSG00000117682, ENSG00000125538, ENSG00000136237, ENSG00000136244, ENSG00000138685, ENSG00000146674, ENSG00000148926, ENSG00000163631, ENSG00000167244, ENSG00000168067, ENSG00000170345, ENSG00000171105, ENSG00000174697, ENSG00000181092, ENSG00000187486, ENSG00000196924, ENSG0000…	ENSG00000106633, ENSG00000108849, ENSG00000115263, ENSG00000121351, ENSG00000122585, ENSG00000135100, ENSG00000157005, ENSG00000172179, ENSG00000220201, ENSG00000232810		UBERON:0015488	26	10	0
subventricular zone (outer) (primate)	0.44	98.5	ENSG00000006071, ENSG00000017427, ENSG00000085662, ENSG00000106633, ENSG00000110080, ENSG00000115138, ENSG00000115263, ENSG00000117682, ENSG00000122585, ENSG00000125538, ENSG00000136237, ENSG00000138685, ENSG00000146674, ENSG00000148926, ENSG00000157005, ENSG00000163631, ENSG00000167244, ENSG00000168067, ENSG00000170345, ENSG00000171105, ENSG00000172179, ENSG00000187486, ENSG00000196924, ENSG0000…	ENSG00000070031, ENSG00000108849, ENSG00000112164, ENSG00000121351, ENSG00000135100, ENSG00000136244, ENSG00000174697, ENSG00000181092, ENSG00000232810, ENSG00000254647		PBA:294021980	26	10	0
tendon	0.44	95.8	ENSG00000006071, ENSG00000017427, ENSG00000070031, ENSG00000085662, ENSG00000110080, ENSG00000112164, ENSG00000117682, ENSG00000125538, ENSG00000135100, ENSG00000136237, ENSG00000136244, ENSG00000138685, ENSG00000146674, ENSG00000148926, ENSG00000163631, ENSG00000167244, ENSG00000168067, ENSG00000170345, ENSG00000171105, ENSG00000174697, ENSG00000181092, ENSG00000187486, ENSG00000196924, ENSG0000…	ENSG00000106633, ENSG00000108849, ENSG00000115138, ENSG00000115263, ENSG00000121351, ENSG00000122585, ENSG00000157005, ENSG00000172179, ENSG00000232810, ENSG00000254647		UBERON:0000043	26	10	0
medulla oblongata	0.43	99.5	ENSG00000006071, ENSG00000017427, ENSG00000085662, ENSG00000106633, ENSG00000110080, ENSG00000112164, ENSG00000115138, ENSG00000117682, ENSG00000122585, ENSG00000125538, ENSG00000135100, ENSG00000136237, ENSG00000136244, ENSG00000138685, ENSG00000146674, ENSG00000148926, ENSG00000157005, ENSG00000167244, ENSG00000168067, ENSG00000170345, ENSG00000171105, ENSG00000172179, ENSG00000196924, ENSG0000…	ENSG00000070031, ENSG00000108849, ENSG00000115263, ENSG00000121351, ENSG00000163631, ENSG00000174697, ENSG00000181092, ENSG00000187486, ENSG00000232810, ENSG00000254647	ENSG00000220201	UBERON:0001896	25	10	1
bronchus	0.43	99.4	ENSG00000017427, ENSG00000085662, ENSG00000110080, ENSG00000112164, ENSG00000115138, ENSG00000117682, ENSG00000125538, ENSG00000135100, ENSG00000136237, ENSG00000136244, ENSG00000138685, ENSG00000146674, ENSG00000148926, ENSG00000157005, ENSG00000163631, ENSG00000167244, ENSG00000168067, ENSG00000170345, ENSG00000171105, ENSG00000174697, ENSG00000181092, ENSG00000196924, ENSG00000197635, ENSG0000…	ENSG00000006071, ENSG00000070031, ENSG00000106633, ENSG00000108849, ENSG00000115263, ENSG00000121351, ENSG00000122585, ENSG00000172179, ENSG00000187486, ENSG00000254647	ENSG00000220201	UBERON:0002185	25	10	1
postcentral gyrus	0.43	98.6	ENSG00000006071, ENSG00000017427, ENSG00000085662, ENSG00000106633, ENSG00000110080, ENSG00000112164, ENSG00000115138, ENSG00000117682, ENSG00000122585, ENSG00000125538, ENSG00000135100, ENSG00000136237, ENSG00000136244, ENSG00000138685, ENSG00000146674, ENSG00000148926, ENSG00000157005, ENSG00000167244, ENSG00000168067, ENSG00000170345, ENSG00000171105, ENSG00000187486, ENSG00000196924, ENSG0000…	ENSG00000070031, ENSG00000108849, ENSG00000115263, ENSG00000121351, ENSG00000163631, ENSG00000172179, ENSG00000174697, ENSG00000181092, ENSG00000232810, ENSG00000254647	ENSG00000220201	UBERON:0002581	25	10	1
parietal lobe	0.43	97.9	ENSG00000006071, ENSG00000017427, ENSG00000085662, ENSG00000106633, ENSG00000110080, ENSG00000112164, ENSG00000115138, ENSG00000117682, ENSG00000122585, ENSG00000125538, ENSG00000135100, ENSG00000136237, ENSG00000136244, ENSG00000138685, ENSG00000146674, ENSG00000148926, ENSG00000157005, ENSG00000167244, ENSG00000168067, ENSG00000170345, ENSG00000171105, ENSG00000187486, ENSG00000196924, ENSG0000…	ENSG00000070031, ENSG00000108849, ENSG00000115263, ENSG00000121351, ENSG00000163631, ENSG00000172179, ENSG00000174697, ENSG00000181092, ENSG00000232810, ENSG00000254647	ENSG00000220201	UBERON:0001872	25	10	1
epithelial cell of pancreas	0.43	97.6	ENSG00000017427, ENSG00000085662, ENSG00000108849, ENSG00000110080, ENSG00000112164, ENSG00000115263, ENSG00000117682, ENSG00000121351, ENSG00000122585, ENSG00000125538, ENSG00000135100, ENSG00000136237, ENSG00000136244, ENSG00000146674, ENSG00000148926, ENSG00000157005, ENSG00000163631, ENSG00000167244, ENSG00000170345, ENSG00000171105, ENSG00000181092, ENSG00000196924, ENSG00000197635, ENSG0000…	ENSG00000006071, ENSG00000070031, ENSG00000106633, ENSG00000115138, ENSG00000138685, ENSG00000168067, ENSG00000172179, ENSG00000174697, ENSG00000187486, ENSG00000232810	ENSG00000220201	CL:0000083	25	10	1
mammary duct	0.43	97.0	ENSG00000006071, ENSG00000017427, ENSG00000085662, ENSG00000110080, ENSG00000112164, ENSG00000117682, ENSG00000125538, ENSG00000135100, ENSG00000136237, ENSG00000136244, ENSG00000138685, ENSG00000146674, ENSG00000148926, ENSG00000157005, ENSG00000163631, ENSG00000167244, ENSG00000168067, ENSG00000170345, ENSG00000171105, ENSG00000174697, ENSG00000181092, ENSG00000196924, ENSG00000197635, ENSG0000…	ENSG00000070031, ENSG00000106633, ENSG00000108849, ENSG00000115138, ENSG00000115263, ENSG00000121351, ENSG00000122585, ENSG00000172179, ENSG00000187486, ENSG00000254647	ENSG00000220201	UBERON:0001765	25	10	1
renal glomerulus	0.42	99.0	ENSG00000017427, ENSG00000085662, ENSG00000110080, ENSG00000112164, ENSG00000117682, ENSG00000125538, ENSG00000135100, ENSG00000136237, ENSG00000136244, ENSG00000138685, ENSG00000146674, ENSG00000148926, ENSG00000157005, ENSG00000163631, ENSG00000167244, ENSG00000168067, ENSG00000170345, ENSG00000171105, ENSG00000174697, ENSG00000196924, ENSG00000197635, ENSG00000231925	ENSG00000006071, ENSG00000070031, ENSG00000106633, ENSG00000115138, ENSG00000115263, ENSG00000122585, ENSG00000172179, ENSG00000181092, ENSG00000232810	ENSG00000108849, ENSG00000121351, ENSG00000187486, ENSG00000220201, ENSG00000254647	UBERON:0000074	22	9	5
lower esophagus mucosa	0.39	99.9	ENSG00000006071, ENSG00000017427, ENSG00000070031, ENSG00000085662, ENSG00000110080, ENSG00000115138, ENSG00000117682, ENSG00000125538, ENSG00000136237, ENSG00000136244, ENSG00000138685, ENSG00000146674, ENSG00000148926, ENSG00000157005, ENSG00000163631, ENSG00000167244, ENSG00000168067, ENSG00000170345, ENSG00000171105, ENSG00000172179, ENSG00000187486, ENSG00000196924, ENSG00000197635, ENSG0000…	ENSG00000106633, ENSG00000108849, ENSG00000112164, ENSG00000115263, ENSG00000121351, ENSG00000122585, ENSG00000135100, ENSG00000174697, ENSG00000181092, ENSG00000232810, ENSG00000254647		UBERON:0035834	25	11	0
right lung	0.39	99.7	ENSG00000006071, ENSG00000017427, ENSG00000070031, ENSG00000085662, ENSG00000106633, ENSG00000110080, ENSG00000115138, ENSG00000117682, ENSG00000125538, ENSG00000136237, ENSG00000136244, ENSG00000138685, ENSG00000146674, ENSG00000148926, ENSG00000163631, ENSG00000167244, ENSG00000168067, ENSG00000170345, ENSG00000171105, ENSG00000172179, ENSG00000187486, ENSG00000196924, ENSG00000197635, ENSG0000…	ENSG00000108849, ENSG00000112164, ENSG00000115263, ENSG00000121351, ENSG00000122585, ENSG00000135100, ENSG00000157005, ENSG00000174697, ENSG00000181092, ENSG00000232810, ENSG00000254647		UBERON:0002167	25	11	0
right uterine tube	0.39	99.7	ENSG00000017427, ENSG00000070031, ENSG00000085662, ENSG00000106633, ENSG00000110080, ENSG00000115138, ENSG00000117682, ENSG00000125538, ENSG00000135100, ENSG00000136237, ENSG00000138685, ENSG00000146674, ENSG00000148926, ENSG00000157005, ENSG00000163631, ENSG00000167244, ENSG00000168067, ENSG00000170345, ENSG00000171105, ENSG00000172179, ENSG00000187486, ENSG00000196924, ENSG00000197635, ENSG0000…	ENSG00000006071, ENSG00000108849, ENSG00000112164, ENSG00000115263, ENSG00000121351, ENSG00000122585, ENSG00000136244, ENSG00000174697, ENSG00000181092, ENSG00000232810, ENSG00000254647		UBERON:0001302	25	11	0
ventricular zone	0.39	99.6	ENSG00000006071, ENSG00000017427, ENSG00000070031, ENSG00000085662, ENSG00000106633, ENSG00000110080, ENSG00000115138, ENSG00000115263, ENSG00000117682, ENSG00000122585, ENSG00000136237, ENSG00000138685, ENSG00000146674, ENSG00000148926, ENSG00000157005, ENSG00000163631, ENSG00000167244, ENSG00000168067, ENSG00000170345, ENSG00000171105, ENSG00000187486, ENSG00000196924, ENSG00000197635, ENSG0000…	ENSG00000108849, ENSG00000112164, ENSG00000121351, ENSG00000125538, ENSG00000135100, ENSG00000136244, ENSG00000172179, ENSG00000174697, ENSG00000181092, ENSG00000232810, ENSG00000254647		UBERON:0003053	25	11	0
apex of heart	0.39	99.4	ENSG00000006071, ENSG00000017427, ENSG00000070031, ENSG00000085662, ENSG00000106633, ENSG00000110080, ENSG00000112164, ENSG00000115138, ENSG00000117682, ENSG00000125538, ENSG00000136237, ENSG00000136244, ENSG00000138685, ENSG00000146674, ENSG00000148926, ENSG00000167244, ENSG00000168067, ENSG00000170345, ENSG00000171105, ENSG00000187486, ENSG00000196924, ENSG00000197635, ENSG00000220201, ENSG0000…	ENSG00000108849, ENSG00000115263, ENSG00000121351, ENSG00000122585, ENSG00000135100, ENSG00000157005, ENSG00000163631, ENSG00000172179, ENSG00000174697, ENSG00000181092, ENSG00000254647		UBERON:0002098	25	11	0
subventricular zone (inner) (primate)	0.39	98.7	ENSG00000006071, ENSG00000017427, ENSG00000085662, ENSG00000106633, ENSG00000110080, ENSG00000115138, ENSG00000115263, ENSG00000117682, ENSG00000122585, ENSG00000136237, ENSG00000138685, ENSG00000146674, ENSG00000148926, ENSG00000157005, ENSG00000163631, ENSG00000167244, ENSG00000168067, ENSG00000170345, ENSG00000171105, ENSG00000172179, ENSG00000187486, ENSG00000196924, ENSG00000197635, ENSG0000…	ENSG00000070031, ENSG00000108849, ENSG00000112164, ENSG00000121351, ENSG00000125538, ENSG00000135100, ENSG00000136244, ENSG00000174697, ENSG00000181092, ENSG00000232810, ENSG00000254647		PBA:294022000	25	11	0
dorsal root ganglion	0.37	99.2	ENSG00000006071, ENSG00000017427, ENSG00000085662, ENSG00000110080, ENSG00000112164, ENSG00000117682, ENSG00000122585, ENSG00000125538, ENSG00000135100, ENSG00000136237, ENSG00000136244, ENSG00000138685, ENSG00000146674, ENSG00000148926, ENSG00000157005, ENSG00000167244, ENSG00000168067, ENSG00000170345, ENSG00000171105, ENSG00000174697, ENSG00000181092, ENSG00000196924, ENSG00000197635, ENSG0000…	ENSG00000070031, ENSG00000106633, ENSG00000108849, ENSG00000115138, ENSG00000115263, ENSG00000121351, ENSG00000163631, ENSG00000172179, ENSG00000187486, ENSG00000232810, ENSG00000254647	ENSG00000220201	UBERON:0000044	24	11	1
subthalamic nucleus	0.37	98.6	ENSG00000006071, ENSG00000017427, ENSG00000085662, ENSG00000106633, ENSG00000110080, ENSG00000112164, ENSG00000117682, ENSG00000122585, ENSG00000125538, ENSG00000135100, ENSG00000136237, ENSG00000136244, ENSG00000138685, ENSG00000146674, ENSG00000148926, ENSG00000157005, ENSG00000167244, ENSG00000168067, ENSG00000170345, ENSG00000171105, ENSG00000187486, ENSG00000196924, ENSG00000197635, ENSG0000…	ENSG00000070031, ENSG00000108849, ENSG00000115138, ENSG00000115263, ENSG00000121351, ENSG00000163631, ENSG00000172179, ENSG00000174697, ENSG00000181092, ENSG00000232810, ENSG00000254647	ENSG00000220201	UBERON:0001906	24	11	1
mucosa of sigmoid colon	0.37	98.2	ENSG00000017427, ENSG00000085662, ENSG00000108849, ENSG00000110080, ENSG00000112164, ENSG00000115263, ENSG00000117682, ENSG00000122585, ENSG00000125538, ENSG00000135100, ENSG00000136237, ENSG00000136244, ENSG00000138685, ENSG00000146674, ENSG00000148926, ENSG00000157005, ENSG00000167244, ENSG00000168067, ENSG00000170345, ENSG00000171105, ENSG00000196924, ENSG00000197635, ENSG00000231925, ENSG0000…	ENSG00000006071, ENSG00000070031, ENSG00000106633, ENSG00000115138, ENSG00000121351, ENSG00000163631, ENSG00000172179, ENSG00000174697, ENSG00000181092, ENSG00000187486, ENSG00000254647	ENSG00000220201	UBERON:0004993	24	11	1
quadriceps femoris	0.37	98.1	ENSG00000017427, ENSG00000070031, ENSG00000085662, ENSG00000110080, ENSG00000112164, ENSG00000115138, ENSG00000117682, ENSG00000135100, ENSG00000136237, ENSG00000136244, ENSG00000138685, ENSG00000146674, ENSG00000148926, ENSG00000167244, ENSG00000168067, ENSG00000170345, ENSG00000171105, ENSG00000172179, ENSG00000174697, ENSG00000181092, ENSG00000187486, ENSG00000196924, ENSG00000197635, ENSG0000…	ENSG00000006071, ENSG00000106633, ENSG00000108849, ENSG00000115263, ENSG00000121351, ENSG00000122585, ENSG00000125538, ENSG00000157005, ENSG00000163631, ENSG00000232810, ENSG00000254647	ENSG00000220201	UBERON:0001377	24	11	1
ventral tegmental area	0.37	98.0	ENSG00000006071, ENSG00000017427, ENSG00000085662, ENSG00000106633, ENSG00000110080, ENSG00000112164, ENSG00000117682, ENSG00000122585, ENSG00000125538, ENSG00000136237, ENSG00000136244, ENSG00000138685, ENSG00000146674, ENSG00000148926, ENSG00000157005, ENSG00000167244, ENSG00000168067, ENSG00000170345, ENSG00000171105, ENSG00000172179, ENSG00000187486, ENSG00000196924, ENSG00000197635, ENSG0000…	ENSG00000070031, ENSG00000108849, ENSG00000115138, ENSG00000115263, ENSG00000121351, ENSG00000135100, ENSG00000163631, ENSG00000174697, ENSG00000181092, ENSG00000232810, ENSG00000254647	ENSG00000220201	UBERON:0002691	24	11	1
entorhinal cortex	0.37	96.8	ENSG00000006071, ENSG00000017427, ENSG00000085662, ENSG00000106633, ENSG00000110080, ENSG00000112164, ENSG00000117682, ENSG00000122585, ENSG00000125538, ENSG00000135100, ENSG00000136237, ENSG00000136244, ENSG00000138685, ENSG00000146674, ENSG00000148926, ENSG00000157005, ENSG00000167244, ENSG00000168067, ENSG00000170345, ENSG00000171105, ENSG00000187486, ENSG00000196924, ENSG00000197635, ENSG0000…	ENSG00000070031, ENSG00000108849, ENSG00000115138, ENSG00000115263, ENSG00000121351, ENSG00000163631, ENSG00000172179, ENSG00000174697, ENSG00000181092, ENSG00000232810, ENSG00000254647	ENSG00000220201	UBERON:0002728	24	11	1
metanephros	0.33	99.8	ENSG00000017427, ENSG00000085662, ENSG00000110080, ENSG00000112164, ENSG00000115138, ENSG00000117682, ENSG00000122585, ENSG00000125538, ENSG00000135100, ENSG00000136237, ENSG00000136244, ENSG00000138685, ENSG00000146674, ENSG00000148926, ENSG00000157005, ENSG00000163631, ENSG00000167244, ENSG00000168067, ENSG00000170345, ENSG00000171105, ENSG00000174697, ENSG00000196924, ENSG00000197635, ENSG0000…	ENSG00000006071, ENSG00000070031, ENSG00000106633, ENSG00000108849, ENSG00000115263, ENSG00000121351, ENSG00000172179, ENSG00000181092, ENSG00000187486, ENSG00000220201, ENSG00000232810, ENSG00000254647		UBERON:0000081	24	12	0
cortical plate	0.33	96.1	ENSG00000006071, ENSG00000017427, ENSG00000085662, ENSG00000106633, ENSG00000110080, ENSG00000115138, ENSG00000117682, ENSG00000122585, ENSG00000136237, ENSG00000138685, ENSG00000146674, ENSG00000148926, ENSG00000157005, ENSG00000163631, ENSG00000167244, ENSG00000168067, ENSG00000170345, ENSG00000171105, ENSG00000172179, ENSG00000187486, ENSG00000196924, ENSG00000197635, ENSG00000220201, ENSG0000…	ENSG00000070031, ENSG00000108849, ENSG00000112164, ENSG00000115263, ENSG00000121351, ENSG00000125538, ENSG00000135100, ENSG00000136244, ENSG00000174697, ENSG00000181092, ENSG00000232810, ENSG00000254647		UBERON:0005343	24	12	0
embryo	0.31	99.6	ENSG00000017427, ENSG00000085662, ENSG00000106633, ENSG00000110080, ENSG00000112164, ENSG00000117682, ENSG00000122585, ENSG00000135100, ENSG00000136237, ENSG00000138685, ENSG00000146674, ENSG00000148926, ENSG00000157005, ENSG00000163631, ENSG00000167244, ENSG00000168067, ENSG00000170345, ENSG00000171105, ENSG00000172179, ENSG00000174697, ENSG00000196924, ENSG00000197635, ENSG00000231925	ENSG00000006071, ENSG00000070031, ENSG00000108849, ENSG00000115138, ENSG00000115263, ENSG00000121351, ENSG00000125538, ENSG00000136244, ENSG00000181092, ENSG00000187486, ENSG00000232810, ENSG00000254647	ENSG00000220201	UBERON:0000922	23	12	1
adult organism	0.31	97.8	ENSG00000006071, ENSG00000017427, ENSG00000085662, ENSG00000110080, ENSG00000115138, ENSG00000117682, ENSG00000122585, ENSG00000125538, ENSG00000135100, ENSG00000136237, ENSG00000136244, ENSG00000138685, ENSG00000146674, ENSG00000148926, ENSG00000157005, ENSG00000163631, ENSG00000167244, ENSG00000168067, ENSG00000170345, ENSG00000171105, ENSG00000196924, ENSG00000197635, ENSG00000231925	ENSG00000070031, ENSG00000106633, ENSG00000108849, ENSG00000112164, ENSG00000115263, ENSG00000121351, ENSG00000172179, ENSG00000174697, ENSG00000181092, ENSG00000187486, ENSG00000232810, ENSG00000254647	ENSG00000220201	UBERON:0007023	23	12	1
myocardium	0.31	97.0	ENSG00000017427, ENSG00000085662, ENSG00000106633, ENSG00000110080, ENSG00000112164, ENSG00000117682, ENSG00000125538, ENSG00000135100, ENSG00000136237, ENSG00000136244, ENSG00000138685, ENSG00000146674, ENSG00000148926, ENSG00000167244, ENSG00000168067, ENSG00000170345, ENSG00000171105, ENSG00000174697, ENSG00000181092, ENSG00000187486, ENSG00000196924, ENSG00000197635, ENSG00000231925	ENSG00000006071, ENSG00000070031, ENSG00000108849, ENSG00000115138, ENSG00000115263, ENSG00000121351, ENSG00000122585, ENSG00000157005, ENSG00000163631, ENSG00000172179, ENSG00000232810, ENSG00000254647	ENSG00000220201	UBERON:0002349	23	12	1
middle temporal gyrus	0.31	96.8	ENSG00000006071, ENSG00000017427, ENSG00000085662, ENSG00000110080, ENSG00000112164, ENSG00000115138, ENSG00000117682, ENSG00000122585, ENSG00000125538, ENSG00000136237, ENSG00000138685, ENSG00000146674, ENSG00000148926, ENSG00000157005, ENSG00000163631, ENSG00000167244, ENSG00000168067, ENSG00000170345, ENSG00000171105, ENSG00000187486, ENSG00000196924, ENSG00000231925, ENSG00000254647	ENSG00000070031, ENSG00000106633, ENSG00000108849, ENSG00000115263, ENSG00000121351, ENSG00000135100, ENSG00000136244, ENSG00000172179, ENSG00000174697, ENSG00000181092, ENSG00000197635, ENSG00000232810	ENSG00000220201	UBERON:0002771	23	12	1
Brodmann (1909) area 46	0.31	96.1	ENSG00000006071, ENSG00000017427, ENSG00000085662, ENSG00000106633, ENSG00000110080, ENSG00000112164, ENSG00000117682, ENSG00000122585, ENSG00000125538, ENSG00000135100, ENSG00000136237, ENSG00000136244, ENSG00000138685, ENSG00000146674, ENSG00000148926, ENSG00000157005, ENSG00000167244, ENSG00000168067, ENSG00000170345, ENSG00000171105, ENSG00000196924, ENSG00000197635, ENSG00000231925	ENSG00000070031, ENSG00000108849, ENSG00000115138, ENSG00000115263, ENSG00000121351, ENSG00000163631, ENSG00000172179, ENSG00000174697, ENSG00000181092, ENSG00000187486, ENSG00000232810, ENSG00000254647	ENSG00000220201	UBERON:0006483	23	12	1
oral cavity	0.31	95.5	ENSG00000017427, ENSG00000085662, ENSG00000110080, ENSG00000112164, ENSG00000115138, ENSG00000117682, ENSG00000125538, ENSG00000135100, ENSG00000136237, ENSG00000136244, ENSG00000138685, ENSG00000146674, ENSG00000148926, ENSG00000167244, ENSG00000168067, ENSG00000170345, ENSG00000171105, ENSG00000174697, ENSG00000181092, ENSG00000196924, ENSG00000197635, ENSG00000231925, ENSG00000232810	ENSG00000006071, ENSG00000070031, ENSG00000106633, ENSG00000108849, ENSG00000115263, ENSG00000121351, ENSG00000122585, ENSG00000157005, ENSG00000163631, ENSG00000172179, ENSG00000187486, ENSG00000254647	ENSG00000220201	UBERON:0000167	23	12	1
pigmented layer of retina	0.31	92.7	ENSG00000017427, ENSG00000070031, ENSG00000085662, ENSG00000110080, ENSG00000112164, ENSG00000115138, ENSG00000117682, ENSG00000125538, ENSG00000135100, ENSG00000136237, ENSG00000136244, ENSG00000138685, ENSG00000146674, ENSG00000148926, ENSG00000163631, ENSG00000167244, ENSG00000168067, ENSG00000170345, ENSG00000171105, ENSG00000172179, ENSG00000196924, ENSG00000197635, ENSG00000231925	ENSG00000006071, ENSG00000106633, ENSG00000108849, ENSG00000115263, ENSG00000121351, ENSG00000122585, ENSG00000157005, ENSG00000174697, ENSG00000181092, ENSG00000187486, ENSG00000232810, ENSG00000254647	ENSG00000220201	UBERON:0001782	23	12	1
blood vessel layer	0.29	99.9	ENSG00000006071, ENSG00000017427, ENSG00000085662, ENSG00000110080, ENSG00000112164, ENSG00000117682, ENSG00000125538, ENSG00000135100, ENSG00000136237, ENSG00000136244, ENSG00000138685, ENSG00000146674, ENSG00000148926, ENSG00000167244, ENSG00000168067, ENSG00000170345, ENSG00000171105, ENSG00000174697, ENSG00000196924, ENSG00000231925	ENSG00000070031, ENSG00000106633, ENSG00000115138, ENSG00000115263, ENSG00000122585, ENSG00000157005, ENSG00000163631, ENSG00000172179, ENSG00000181092, ENSG00000197635, ENSG00000232810	ENSG00000108849, ENSG00000121351, ENSG00000187486, ENSG00000220201, ENSG00000254647	UBERON:0004797	20	11	5
adrenal tissue	0.28	99.6	ENSG00000006071, ENSG00000017427, ENSG00000070031, ENSG00000085662, ENSG00000110080, ENSG00000115138, ENSG00000117682, ENSG00000122585, ENSG00000125538, ENSG00000136237, ENSG00000138685, ENSG00000146674, ENSG00000148926, ENSG00000157005, ENSG00000163631, ENSG00000167244, ENSG00000168067, ENSG00000170345, ENSG00000171105, ENSG00000196924, ENSG00000197635, ENSG00000220201, ENSG00000231925	ENSG00000106633, ENSG00000108849, ENSG00000112164, ENSG00000115263, ENSG00000121351, ENSG00000135100, ENSG00000136244, ENSG00000172179, ENSG00000174697, ENSG00000181092, ENSG00000187486, ENSG00000232810, ENSG00000254647		UBERON:0018303	23	13	0
lower lobe of lung	0.28	98.6	ENSG00000017427, ENSG00000085662, ENSG00000108849, ENSG00000110080, ENSG00000112164, ENSG00000117682, ENSG00000122585, ENSG00000125538, ENSG00000136237, ENSG00000136244, ENSG00000138685, ENSG00000146674, ENSG00000148926, ENSG00000163631, ENSG00000167244, ENSG00000168067, ENSG00000170345, ENSG00000171105, ENSG00000172179, ENSG00000196924, ENSG00000197635, ENSG00000231925, ENSG00000232810	ENSG00000006071, ENSG00000070031, ENSG00000106633, ENSG00000115138, ENSG00000115263, ENSG00000121351, ENSG00000135100, ENSG00000157005, ENSG00000174697, ENSG00000181092, ENSG00000187486, ENSG00000220201, ENSG00000254647		UBERON:0008949	23	13	0
decidua	0.26	100	ENSG00000017427, ENSG00000085662, ENSG00000110080, ENSG00000112164, ENSG00000117682, ENSG00000125538, ENSG00000135100, ENSG00000136237, ENSG00000136244, ENSG00000138685, ENSG00000146674, ENSG00000148926, ENSG00000157005, ENSG00000167244, ENSG00000168067, ENSG00000170345, ENSG00000171105, ENSG00000172179, ENSG00000174697, ENSG00000196924, ENSG00000197635, ENSG00000231925	ENSG00000006071, ENSG00000070031, ENSG00000106633, ENSG00000108849, ENSG00000115138, ENSG00000115263, ENSG00000121351, ENSG00000122585, ENSG00000163631, ENSG00000181092, ENSG00000187486, ENSG00000232810, ENSG00000254647	ENSG00000220201	UBERON:0002450	22	13	1
inferior vagus X ganglion	0.26	99.6	ENSG00000006071, ENSG00000017427, ENSG00000085662, ENSG00000106633, ENSG00000110080, ENSG00000112164, ENSG00000115138, ENSG00000117682, ENSG00000125538, ENSG00000135100, ENSG00000136237, ENSG00000138685, ENSG00000146674, ENSG00000148926, ENSG00000167244, ENSG00000168067, ENSG00000170345, ENSG00000171105, ENSG00000172179, ENSG00000187486, ENSG00000196924, ENSG00000231925	ENSG00000070031, ENSG00000108849, ENSG00000115263, ENSG00000121351, ENSG00000122585, ENSG00000136244, ENSG00000157005, ENSG00000163631, ENSG00000174697, ENSG00000181092, ENSG00000197635, ENSG00000232810, ENSG00000254647	ENSG00000220201	UBERON:0005363	22	13	1
seminal vesicle	0.26	99.3	ENSG00000006071, ENSG00000017427, ENSG00000085662, ENSG00000110080, ENSG00000112164, ENSG00000117682, ENSG00000122585, ENSG00000125538, ENSG00000135100, ENSG00000136237, ENSG00000136244, ENSG00000138685, ENSG00000146674, ENSG00000148926, ENSG00000157005, ENSG00000167244, ENSG00000168067, ENSG00000170345, ENSG00000171105, ENSG00000196924, ENSG00000197635, ENSG00000231925	ENSG00000070031, ENSG00000106633, ENSG00000108849, ENSG00000115138, ENSG00000115263, ENSG00000121351, ENSG00000163631, ENSG00000172179, ENSG00000174697, ENSG00000181092, ENSG00000187486, ENSG00000232810, ENSG00000254647	ENSG00000220201	UBERON:0000998	22	13	1
trigeminal ganglion	0.26	99.0	ENSG00000006071, ENSG00000017427, ENSG00000085662, ENSG00000110080, ENSG00000112164, ENSG00000117682, ENSG00000125538, ENSG00000135100, ENSG00000136237, ENSG00000136244, ENSG00000138685, ENSG00000146674, ENSG00000148926, ENSG00000157005, ENSG00000167244, ENSG00000168067, ENSG00000170345, ENSG00000171105, ENSG00000172179, ENSG00000181092, ENSG00000196924, ENSG00000231925	ENSG00000070031, ENSG00000106633, ENSG00000108849, ENSG00000115138, ENSG00000115263, ENSG00000121351, ENSG00000122585, ENSG00000163631, ENSG00000174697, ENSG00000187486, ENSG00000197635, ENSG00000232810, ENSG00000254647	ENSG00000220201	UBERON:0001675	22	13	1
superior vestibular nucleus	0.26	99.0	ENSG00000006071, ENSG00000017427, ENSG00000085662, ENSG00000106633, ENSG00000110080, ENSG00000112164, ENSG00000117682, ENSG00000122585, ENSG00000125538, ENSG00000135100, ENSG00000136237, ENSG00000138685, ENSG00000146674, ENSG00000148926, ENSG00000157005, ENSG00000167244, ENSG00000168067, ENSG00000170345, ENSG00000171105, ENSG00000196924, ENSG00000197635, ENSG00000231925	ENSG00000070031, ENSG00000108849, ENSG00000115138, ENSG00000115263, ENSG00000121351, ENSG00000136244, ENSG00000163631, ENSG00000172179, ENSG00000174697, ENSG00000181092, ENSG00000187486, ENSG00000232810, ENSG00000254647	ENSG00000220201	UBERON:0007227	22	13	1
vastus lateralis	0.26	98.3	ENSG00000017427, ENSG00000070031, ENSG00000085662, ENSG00000110080, ENSG00000112164, ENSG00000115138, ENSG00000117682, ENSG00000135100, ENSG00000136237, ENSG00000138685, ENSG00000146674, ENSG00000148926, ENSG00000167244, ENSG00000168067, ENSG00000170345, ENSG00000171105, ENSG00000174697, ENSG00000181092, ENSG00000187486, ENSG00000196924, ENSG00000197635, ENSG00000231925	ENSG00000006071, ENSG00000106633, ENSG00000108849, ENSG00000115263, ENSG00000121351, ENSG00000122585, ENSG00000125538, ENSG00000136244, ENSG00000157005, ENSG00000163631, ENSG00000172179, ENSG00000232810, ENSG00000254647	ENSG00000220201	UBERON:0001379	22	13	1
metanephric glomerulus	0.26	98.3	ENSG00000017427, ENSG00000085662, ENSG00000110080, ENSG00000112164, ENSG00000117682, ENSG00000125538, ENSG00000135100, ENSG00000136237, ENSG00000136244, ENSG00000138685, ENSG00000146674, ENSG00000148926, ENSG00000157005, ENSG00000163631, ENSG00000167244, ENSG00000168067, ENSG00000170345, ENSG00000171105, ENSG00000174697, ENSG00000196924, ENSG00000197635, ENSG00000231925	ENSG00000006071, ENSG00000070031, ENSG00000106633, ENSG00000108849, ENSG00000115138, ENSG00000115263, ENSG00000121351, ENSG00000122585, ENSG00000172179, ENSG00000181092, ENSG00000187486, ENSG00000232810, ENSG00000254647	ENSG00000220201	UBERON:0004736	22	13	1
biceps brachii	0.26	98.3	ENSG00000017427, ENSG00000070031, ENSG00000085662, ENSG00000110080, ENSG00000112164, ENSG00000115138, ENSG00000117682, ENSG00000135100, ENSG00000136237, ENSG00000138685, ENSG00000146674, ENSG00000148926, ENSG00000167244, ENSG00000168067, ENSG00000170345, ENSG00000171105, ENSG00000174697, ENSG00000181092, ENSG00000187486, ENSG00000196924, ENSG00000197635, ENSG00000231925	ENSG00000006071, ENSG00000106633, ENSG00000108849, ENSG00000115263, ENSG00000121351, ENSG00000122585, ENSG00000125538, ENSG00000136244, ENSG00000157005, ENSG00000163631, ENSG00000172179, ENSG00000232810, ENSG00000254647	ENSG00000220201	UBERON:0001507	22	13	1
tongue	0.26	98.2	ENSG00000017427, ENSG00000085662, ENSG00000110080, ENSG00000112164, ENSG00000117682, ENSG00000121351, ENSG00000125538, ENSG00000135100, ENSG00000136237, ENSG00000136244, ENSG00000146674, ENSG00000148926, ENSG00000163631, ENSG00000167244, ENSG00000168067, ENSG00000170345, ENSG00000171105, ENSG00000181092, ENSG00000196924, ENSG00000197635, ENSG00000231925, ENSG00000232810	ENSG00000006071, ENSG00000070031, ENSG00000106633, ENSG00000108849, ENSG00000115138, ENSG00000115263, ENSG00000122585, ENSG00000138685, ENSG00000157005, ENSG00000172179, ENSG00000174697, ENSG00000187486, ENSG00000254647	ENSG00000220201	UBERON:0001723	22	13	1
Brodmann (1909) area 23	0.26	98.1	ENSG00000006071, ENSG00000017427, ENSG00000085662, ENSG00000106633, ENSG00000110080, ENSG00000112164, ENSG00000117682, ENSG00000122585, ENSG00000125538, ENSG00000135100, ENSG00000136237, ENSG00000136244, ENSG00000138685, ENSG00000146674, ENSG00000148926, ENSG00000157005, ENSG00000168067, ENSG00000170345, ENSG00000171105, ENSG00000196924, ENSG00000197635, ENSG00000231925	ENSG00000070031, ENSG00000108849, ENSG00000115138, ENSG00000115263, ENSG00000121351, ENSG00000163631, ENSG00000167244, ENSG00000172179, ENSG00000174697, ENSG00000181092, ENSG00000187486, ENSG00000232810, ENSG00000254647	ENSG00000220201	UBERON:0013554	22	13	1
caput epididymis	0.26	97.5	ENSG00000017427, ENSG00000070031, ENSG00000085662, ENSG00000110080, ENSG00000112164, ENSG00000115138, ENSG00000117682, ENSG00000125538, ENSG00000135100, ENSG00000136237, ENSG00000136244, ENSG00000138685, ENSG00000146674, ENSG00000148926, ENSG00000163631, ENSG00000167244, ENSG00000168067, ENSG00000170345, ENSG00000171105, ENSG00000196924, ENSG00000197635, ENSG00000231925	ENSG00000006071, ENSG00000106633, ENSG00000108849, ENSG00000115263, ENSG00000121351, ENSG00000122585, ENSG00000157005, ENSG00000172179, ENSG00000174697, ENSG00000181092, ENSG00000187486, ENSG00000232810, ENSG00000254647	ENSG00000220201	UBERON:0004358	22	13	1
layer of synovial tissue	0.26	97.3	ENSG00000017427, ENSG00000085662, ENSG00000110080, ENSG00000112164, ENSG00000117682, ENSG00000125538, ENSG00000135100, ENSG00000136237, ENSG00000136244, ENSG00000138685, ENSG00000146674, ENSG00000148926, ENSG00000167244, ENSG00000168067, ENSG00000170345, ENSG00000171105, ENSG00000174697, ENSG00000181092, ENSG00000196924, ENSG00000197635, ENSG00000231925, ENSG00000232810	ENSG00000006071, ENSG00000070031, ENSG00000106633, ENSG00000108849, ENSG00000115138, ENSG00000115263, ENSG00000121351, ENSG00000122585, ENSG00000157005, ENSG00000163631, ENSG00000172179, ENSG00000187486, ENSG00000254647	ENSG00000220201	UBERON:0007616	22	13	1
pleura	0.24	98.6	ENSG00000017427, ENSG00000085662, ENSG00000110080, ENSG00000112164, ENSG00000117682, ENSG00000125538, ENSG00000135100, ENSG00000136237, ENSG00000136244, ENSG00000138685, ENSG00000146674, ENSG00000148926, ENSG00000167244, ENSG00000170345, ENSG00000171105, ENSG00000174697, ENSG00000181092, ENSG00000196924, ENSG00000197635, ENSG00000231925, ENSG00000232810	ENSG00000006071, ENSG00000070031, ENSG00000106633, ENSG00000108849, ENSG00000115138, ENSG00000115263, ENSG00000121351, ENSG00000122585, ENSG00000157005, ENSG00000163631, ENSG00000168067, ENSG00000172179, ENSG00000254647	ENSG00000187486, ENSG00000220201	UBERON:0000977	21	13	2
nephron tubule	0.24	97.4	ENSG00000017427, ENSG00000085662, ENSG00000110080, ENSG00000112164, ENSG00000117682, ENSG00000125538, ENSG00000135100, ENSG00000136237, ENSG00000136244, ENSG00000138685, ENSG00000146674, ENSG00000148926, ENSG00000157005, ENSG00000163631, ENSG00000167244, ENSG00000168067, ENSG00000170345, ENSG00000171105, ENSG00000196924, ENSG00000197635, ENSG00000231925	ENSG00000006071, ENSG00000070031, ENSG00000106633, ENSG00000108849, ENSG00000115138, ENSG00000115263, ENSG00000121351, ENSG00000122585, ENSG00000172179, ENSG00000174697, ENSG00000181092, ENSG00000232810, ENSG00000254647	ENSG00000187486, ENSG00000220201	UBERON:0001231	21	13	2
epithelium of esophagus	0.24	96.1	ENSG00000017427, ENSG00000085662, ENSG00000110080, ENSG00000112164, ENSG00000117682, ENSG00000122585, ENSG00000125538, ENSG00000135100, ENSG00000136237, ENSG00000138685, ENSG00000146674, ENSG00000148926, ENSG00000157005, ENSG00000167244, ENSG00000168067, ENSG00000170345, ENSG00000171105, ENSG00000196924, ENSG00000197635, ENSG00000231925, ENSG00000232810	ENSG00000006071, ENSG00000070031, ENSG00000106633, ENSG00000108849, ENSG00000115138, ENSG00000115263, ENSG00000121351, ENSG00000136244, ENSG00000163631, ENSG00000172179, ENSG00000174697, ENSG00000181092, ENSG00000254647	ENSG00000187486, ENSG00000220201	UBERON:0001976	21	13	2
dorsal motor nucleus of vagus nerve	0.23	98.2	ENSG00000006071, ENSG00000085662, ENSG00000110080, ENSG00000112164, ENSG00000115138, ENSG00000117682, ENSG00000122585, ENSG00000135100, ENSG00000136237, ENSG00000138685, ENSG00000146674, ENSG00000148926, ENSG00000157005, ENSG00000167244, ENSG00000168067, ENSG00000170345, ENSG00000171105, ENSG00000196924, ENSG00000231925	ENSG00000017427, ENSG00000070031, ENSG00000106633, ENSG00000115263, ENSG00000125538, ENSG00000136244, ENSG00000163631, ENSG00000172179, ENSG00000174697, ENSG00000181092, ENSG00000197635, ENSG00000232810	ENSG00000108849, ENSG00000121351, ENSG00000187486, ENSG00000220201, ENSG00000254647	UBERON:0002870	19	12	5
choroid plexus epithelium	0.23	96.3	ENSG00000017427, ENSG00000085662, ENSG00000110080, ENSG00000112164, ENSG00000117682, ENSG00000125538, ENSG00000136237, ENSG00000136244, ENSG00000138685, ENSG00000146674, ENSG00000148926, ENSG00000157005, ENSG00000167244, ENSG00000170345, ENSG00000171105, ENSG00000172179, ENSG00000196924, ENSG00000197635, ENSG00000231925	ENSG00000006071, ENSG00000070031, ENSG00000106633, ENSG00000115138, ENSG00000115263, ENSG00000122585, ENSG00000135100, ENSG00000163631, ENSG00000168067, ENSG00000174697, ENSG00000181092, ENSG00000232810	ENSG00000108849, ENSG00000121351, ENSG00000187486, ENSG00000220201, ENSG00000254647	UBERON:0003911	19	12	5
calcaneal tendon	0.22	98.9	ENSG00000006071, ENSG00000017427, ENSG00000085662, ENSG00000110080, ENSG00000117682, ENSG00000125538, ENSG00000136237, ENSG00000136244, ENSG00000138685, ENSG00000146674, ENSG00000148926, ENSG00000163631, ENSG00000167244, ENSG00000168067, ENSG00000170345, ENSG00000171105, ENSG00000174697, ENSG00000181092, ENSG00000196924, ENSG00000197635, ENSG00000220201, ENSG00000231925	ENSG00000070031, ENSG00000106633, ENSG00000108849, ENSG00000112164, ENSG00000115138, ENSG00000115263, ENSG00000121351, ENSG00000122585, ENSG00000135100, ENSG00000157005, ENSG00000172179, ENSG00000187486, ENSG00000232810, ENSG00000254647		UBERON:0003701	22	14	0
kidney epithelium	0.22	97.5	ENSG00000017427, ENSG00000085662, ENSG00000110080, ENSG00000112164, ENSG00000117682, ENSG00000125538, ENSG00000135100, ENSG00000136237, ENSG00000136244, ENSG00000138685, ENSG00000146674, ENSG00000148926, ENSG00000157005, ENSG00000163631, ENSG00000167244, ENSG00000168067, ENSG00000170345, ENSG00000171105, ENSG00000174697, ENSG00000196924, ENSG00000197635, ENSG00000231925	ENSG00000006071, ENSG00000070031, ENSG00000106633, ENSG00000108849, ENSG00000115138, ENSG00000115263, ENSG00000121351, ENSG00000122585, ENSG00000172179, ENSG00000181092, ENSG00000187486, ENSG00000220201, ENSG00000232810, ENSG00000254647		UBERON:0004819	22	14	0
cartilage tissue	0.20	99.8	ENSG00000017427, ENSG00000070031, ENSG00000085662, ENSG00000110080, ENSG00000112164, ENSG00000117682, ENSG00000125538, ENSG00000135100, ENSG00000136237, ENSG00000136244, ENSG00000138685, ENSG00000146674, ENSG00000148926, ENSG00000167244, ENSG00000168067, ENSG00000170345, ENSG00000171105, ENSG00000196924, ENSG00000197635, ENSG00000231925, ENSG00000232810	ENSG00000006071, ENSG00000106633, ENSG00000108849, ENSG00000115138, ENSG00000115263, ENSG00000121351, ENSG00000122585, ENSG00000157005, ENSG00000163631, ENSG00000172179, ENSG00000174697, ENSG00000181092, ENSG00000187486, ENSG00000254647	ENSG00000220201	UBERON:0002418	21	14	1
nipple	0.20	99.6	ENSG00000017427, ENSG00000085662, ENSG00000110080, ENSG00000112164, ENSG00000117682, ENSG00000122585, ENSG00000125538, ENSG00000135100, ENSG00000136237, ENSG00000136244, ENSG00000138685, ENSG00000146674, ENSG00000148926, ENSG00000167244, ENSG00000168067, ENSG00000170345, ENSG00000171105, ENSG00000181092, ENSG00000196924, ENSG00000197635, ENSG00000231925	ENSG00000006071, ENSG00000070031, ENSG00000106633, ENSG00000108849, ENSG00000115138, ENSG00000115263, ENSG00000121351, ENSG00000157005, ENSG00000163631, ENSG00000172179, ENSG00000174697, ENSG00000187486, ENSG00000232810, ENSG00000254647	ENSG00000220201	UBERON:0002030	21	14	1
cauda epididymis	0.20	99.4	ENSG00000006071, ENSG00000017427, ENSG00000085662, ENSG00000110080, ENSG00000112164, ENSG00000117682, ENSG00000122585, ENSG00000125538, ENSG00000136237, ENSG00000136244, ENSG00000138685, ENSG00000146674, ENSG00000148926, ENSG00000163631, ENSG00000167244, ENSG00000168067, ENSG00000170345, ENSG00000171105, ENSG00000196924, ENSG00000197635, ENSG00000231925	ENSG00000070031, ENSG00000106633, ENSG00000108849, ENSG00000115138, ENSG00000115263, ENSG00000121351, ENSG00000135100, ENSG00000157005, ENSG00000172179, ENSG00000174697, ENSG00000181092, ENSG00000187486, ENSG00000232810, ENSG00000254647	ENSG00000220201	UBERON:0004360	21	14	1
trachea	0.20	99.4	ENSG00000017427, ENSG00000085662, ENSG00000110080, ENSG00000112164, ENSG00000117682, ENSG00000125538, ENSG00000136237, ENSG00000136244, ENSG00000138685, ENSG00000146674, ENSG00000148926, ENSG00000157005, ENSG00000167244, ENSG00000168067, ENSG00000170345, ENSG00000171105, ENSG00000174697, ENSG00000181092, ENSG00000196924, ENSG00000197635, ENSG00000231925	ENSG00000006071, ENSG00000070031, ENSG00000106633, ENSG00000108849, ENSG00000115138, ENSG00000115263, ENSG00000121351, ENSG00000122585, ENSG00000135100, ENSG00000163631, ENSG00000172179, ENSG00000187486, ENSG00000232810, ENSG00000254647	ENSG00000220201	UBERON:0003126	21	14	1
penis	0.20	99.1	ENSG00000017427, ENSG00000085662, ENSG00000110080, ENSG00000112164, ENSG00000117682, ENSG00000125538, ENSG00000135100, ENSG00000136237, ENSG00000136244, ENSG00000138685, ENSG00000146674, ENSG00000148926, ENSG00000167244, ENSG00000168067, ENSG00000170345, ENSG00000171105, ENSG00000181092, ENSG00000196924, ENSG00000197635, ENSG00000231925, ENSG00000232810	ENSG00000006071, ENSG00000070031, ENSG00000106633, ENSG00000108849, ENSG00000115138, ENSG00000115263, ENSG00000121351, ENSG00000122585, ENSG00000157005, ENSG00000163631, ENSG00000172179, ENSG00000174697, ENSG00000187486, ENSG00000254647	ENSG00000220201	UBERON:0000989	21	14	1
pylorus	0.20	98.9	ENSG00000017427, ENSG00000085662, ENSG00000110080, ENSG00000112164, ENSG00000117682, ENSG00000122585, ENSG00000125538, ENSG00000135100, ENSG00000136237, ENSG00000138685, ENSG00000146674, ENSG00000148926, ENSG00000157005, ENSG00000167244, ENSG00000168067, ENSG00000170345, ENSG00000171105, ENSG00000181092, ENSG00000196924, ENSG00000197635, ENSG00000231925	ENSG00000006071, ENSG00000070031, ENSG00000106633, ENSG00000108849, ENSG00000115138, ENSG00000115263, ENSG00000121351, ENSG00000136244, ENSG00000163631, ENSG00000172179, ENSG00000174697, ENSG00000187486, ENSG00000232810, ENSG00000254647	ENSG00000220201	UBERON:0001166	21	14	1
jejunal mucosa	0.20	98.3	ENSG00000017427, ENSG00000070031, ENSG00000085662, ENSG00000112164, ENSG00000115263, ENSG00000117682, ENSG00000122585, ENSG00000125538, ENSG00000135100, ENSG00000136237, ENSG00000138685, ENSG00000146674, ENSG00000148926, ENSG00000157005, ENSG00000167244, ENSG00000168067, ENSG00000170345, ENSG00000171105, ENSG00000196924, ENSG00000197635, ENSG00000231925	ENSG00000006071, ENSG00000106633, ENSG00000108849, ENSG00000110080, ENSG00000115138, ENSG00000121351, ENSG00000136244, ENSG00000163631, ENSG00000172179, ENSG00000174697, ENSG00000181092, ENSG00000187486, ENSG00000232810, ENSG00000254647	ENSG00000220201	UBERON:0000399	21	14	1
cardiac muscle of right atrium	0.20	98.3	ENSG00000017427, ENSG00000085662, ENSG00000106633, ENSG00000110080, ENSG00000112164, ENSG00000117682, ENSG00000125538, ENSG00000136237, ENSG00000136244, ENSG00000138685, ENSG00000146674, ENSG00000148926, ENSG00000167244, ENSG00000170345, ENSG00000171105, ENSG00000174697, ENSG00000181092, ENSG00000187486, ENSG00000196924, ENSG00000197635, ENSG00000231925	ENSG00000006071, ENSG00000070031, ENSG00000108849, ENSG00000115138, ENSG00000115263, ENSG00000121351, ENSG00000122585, ENSG00000135100, ENSG00000157005, ENSG00000163631, ENSG00000168067, ENSG00000172179, ENSG00000232810, ENSG00000254647	ENSG00000220201	UBERON:0003379	21	14	1
deltoid	0.20	98.1	ENSG00000017427, ENSG00000085662, ENSG00000110080, ENSG00000112164, ENSG00000117682, ENSG00000135100, ENSG00000136237, ENSG00000136244, ENSG00000138685, ENSG00000146674, ENSG00000148926, ENSG00000167244, ENSG00000170345, ENSG00000171105, ENSG00000172179, ENSG00000174697, ENSG00000181092, ENSG00000187486, ENSG00000196924, ENSG00000197635, ENSG00000231925	ENSG00000006071, ENSG00000070031, ENSG00000106633, ENSG00000108849, ENSG00000115138, ENSG00000115263, ENSG00000121351, ENSG00000122585, ENSG00000125538, ENSG00000157005, ENSG00000163631, ENSG00000168067, ENSG00000232810, ENSG00000254647	ENSG00000220201	UBERON:0001476	21	14	1
cervix epithelium	0.20	97.4	ENSG00000017427, ENSG00000085662, ENSG00000110080, ENSG00000112164, ENSG00000117682, ENSG00000125538, ENSG00000135100, ENSG00000136237, ENSG00000136244, ENSG00000138685, ENSG00000146674, ENSG00000148926, ENSG00000157005, ENSG00000163631, ENSG00000167244, ENSG00000168067, ENSG00000170345, ENSG00000171105, ENSG00000196924, ENSG00000197635, ENSG00000231925	ENSG00000006071, ENSG00000070031, ENSG00000106633, ENSG00000108849, ENSG00000115138, ENSG00000115263, ENSG00000121351, ENSG00000122585, ENSG00000172179, ENSG00000174697, ENSG00000181092, ENSG00000187486, ENSG00000232810, ENSG00000254647	ENSG00000220201	UBERON:0004801	21	14	1
trabecular bone tissue	0.20	95.6	ENSG00000017427, ENSG00000085662, ENSG00000110080, ENSG00000112164, ENSG00000117682, ENSG00000125538, ENSG00000135100, ENSG00000136237, ENSG00000136244, ENSG00000138685, ENSG00000146674, ENSG00000148926, ENSG00000167244, ENSG00000168067, ENSG00000170345, ENSG00000171105, ENSG00000174697, ENSG00000181092, ENSG00000196924, ENSG00000197635, ENSG00000231925	ENSG00000006071, ENSG00000070031, ENSG00000106633, ENSG00000108849, ENSG00000115138, ENSG00000115263, ENSG00000121351, ENSG00000122585, ENSG00000157005, ENSG00000163631, ENSG00000172179, ENSG00000187486, ENSG00000232810, ENSG00000254647	ENSG00000220201	UBERON:0002483	21	14	1
epithelium of bronchus	0.20	95.1	ENSG00000017427, ENSG00000085662, ENSG00000110080, ENSG00000112164, ENSG00000115138, ENSG00000117682, ENSG00000125538, ENSG00000135100, ENSG00000136237, ENSG00000136244, ENSG00000138685, ENSG00000146674, ENSG00000148926, ENSG00000163631, ENSG00000168067, ENSG00000170345, ENSG00000171105, ENSG00000196924, ENSG00000197635, ENSG00000231925, ENSG00000232810	ENSG00000006071, ENSG00000070031, ENSG00000106633, ENSG00000108849, ENSG00000115263, ENSG00000121351, ENSG00000122585, ENSG00000157005, ENSG00000167244, ENSG00000172179, ENSG00000174697, ENSG00000181092, ENSG00000187486, ENSG00000254647	ENSG00000220201	UBERON:0002031	21	14	1
bronchial epithelial cell	0.20	93.4	ENSG00000017427, ENSG00000085662, ENSG00000110080, ENSG00000112164, ENSG00000115138, ENSG00000117682, ENSG00000125538, ENSG00000135100, ENSG00000136237, ENSG00000136244, ENSG00000138685, ENSG00000146674, ENSG00000148926, ENSG00000163631, ENSG00000168067, ENSG00000170345, ENSG00000171105, ENSG00000196924, ENSG00000197635, ENSG00000231925, ENSG00000232810	ENSG00000006071, ENSG00000070031, ENSG00000106633, ENSG00000108849, ENSG00000115263, ENSG00000121351, ENSG00000122585, ENSG00000157005, ENSG00000167244, ENSG00000172179, ENSG00000174697, ENSG00000181092, ENSG00000187486, ENSG00000254647	ENSG00000220201	CL:0002328	21	14	1
squamous epithelium	0.18	99.3	ENSG00000017427, ENSG00000085662, ENSG00000110080, ENSG00000112164, ENSG00000117682, ENSG00000125538, ENSG00000135100, ENSG00000136237, ENSG00000136244, ENSG00000146674, ENSG00000148926, ENSG00000157005, ENSG00000167244, ENSG00000168067, ENSG00000170345, ENSG00000171105, ENSG00000196924, ENSG00000197635, ENSG00000231925, ENSG00000232810	ENSG00000006071, ENSG00000070031, ENSG00000106633, ENSG00000108849, ENSG00000115138, ENSG00000115263, ENSG00000121351, ENSG00000122585, ENSG00000138685, ENSG00000163631, ENSG00000172179, ENSG00000174697, ENSG00000181092, ENSG00000254647	ENSG00000187486, ENSG00000220201	UBERON:0006914	20	14	2
skeletal muscle tissue of biceps brachii	0.17	97.8	ENSG00000017427, ENSG00000085662, ENSG00000110080, ENSG00000112164, ENSG00000115138, ENSG00000117682, ENSG00000135100, ENSG00000136237, ENSG00000138685, ENSG00000146674, ENSG00000148926, ENSG00000167244, ENSG00000168067, ENSG00000170345, ENSG00000171105, ENSG00000174697, ENSG00000181092, ENSG00000187486, ENSG00000196924, ENSG00000197635, ENSG00000231925	ENSG00000006071, ENSG00000070031, ENSG00000106633, ENSG00000108849, ENSG00000115263, ENSG00000121351, ENSG00000122585, ENSG00000125538, ENSG00000136244, ENSG00000157005, ENSG00000163631, ENSG00000172179, ENSG00000220201, ENSG00000232810, ENSG00000254647		UBERON:0004502	21	15	0
inferior olivary complex	0.16	99.3	ENSG00000006071, ENSG00000085662, ENSG00000106633, ENSG00000110080, ENSG00000112164, ENSG00000117682, ENSG00000122585, ENSG00000136237, ENSG00000138685, ENSG00000146674, ENSG00000148926, ENSG00000157005, ENSG00000167244, ENSG00000168067, ENSG00000170345, ENSG00000171105, ENSG00000196924, ENSG00000231925	ENSG00000017427, ENSG00000070031, ENSG00000115138, ENSG00000115263, ENSG00000125538, ENSG00000135100, ENSG00000136244, ENSG00000163631, ENSG00000172179, ENSG00000174697, ENSG00000181092, ENSG00000197635, ENSG00000232810	ENSG00000108849, ENSG00000121351, ENSG00000187486, ENSG00000220201, ENSG00000254647	UBERON:0002127	18	13	5
palpebral conjunctiva	0.14	99.8	ENSG00000017427, ENSG00000085662, ENSG00000110080, ENSG00000112164, ENSG00000117682, ENSG00000125538, ENSG00000135100, ENSG00000136237, ENSG00000136244, ENSG00000146674, ENSG00000148926, ENSG00000167244, ENSG00000168067, ENSG00000170345, ENSG00000171105, ENSG00000174697, ENSG00000196924, ENSG00000197635, ENSG00000231925, ENSG00000232810	ENSG00000006071, ENSG00000070031, ENSG00000106633, ENSG00000108849, ENSG00000115138, ENSG00000115263, ENSG00000121351, ENSG00000122585, ENSG00000138685, ENSG00000157005, ENSG00000163631, ENSG00000172179, ENSG00000181092, ENSG00000187486, ENSG00000254647	ENSG00000220201	UBERON:0001812	20	15	1
amniotic fluid	0.14	99.4	ENSG00000085662, ENSG00000110080, ENSG00000112164, ENSG00000115263, ENSG00000117682, ENSG00000125538, ENSG00000135100, ENSG00000136237, ENSG00000146674, ENSG00000148926, ENSG00000157005, ENSG00000167244, ENSG00000168067, ENSG00000170345, ENSG00000171105, ENSG00000174697, ENSG00000196924, ENSG00000197635, ENSG00000231925, ENSG00000232810	ENSG00000006071, ENSG00000017427, ENSG00000070031, ENSG00000106633, ENSG00000108849, ENSG00000115138, ENSG00000121351, ENSG00000122585, ENSG00000136244, ENSG00000138685, ENSG00000163631, ENSG00000172179, ENSG00000181092, ENSG00000187486, ENSG00000254647	ENSG00000220201	UBERON:0000173	20	15	1
synovial joint	0.14	99.2	ENSG00000017427, ENSG00000085662, ENSG00000110080, ENSG00000112164, ENSG00000117682, ENSG00000121351, ENSG00000125538, ENSG00000136237, ENSG00000138685, ENSG00000146674, ENSG00000148926, ENSG00000167244, ENSG00000168067, ENSG00000170345, ENSG00000171105, ENSG00000174697, ENSG00000181092, ENSG00000196924, ENSG00000197635, ENSG00000231925	ENSG00000006071, ENSG00000070031, ENSG00000106633, ENSG00000108849, ENSG00000115138, ENSG00000115263, ENSG00000122585, ENSG00000135100, ENSG00000136244, ENSG00000157005, ENSG00000163631, ENSG00000172179, ENSG00000187486, ENSG00000232810, ENSG00000254647	ENSG00000220201	UBERON:0002217	20	15	1
skeletal muscle tissue of rectus abdominis	0.14	98.8	ENSG00000017427, ENSG00000085662, ENSG00000110080, ENSG00000112164, ENSG00000117682, ENSG00000135100, ENSG00000136244, ENSG00000138685, ENSG00000146674, ENSG00000148926, ENSG00000167244, ENSG00000168067, ENSG00000170345, ENSG00000171105, ENSG00000172179, ENSG00000174697, ENSG00000181092, ENSG00000187486, ENSG00000196924, ENSG00000231925	ENSG00000006071, ENSG00000070031, ENSG00000106633, ENSG00000108849, ENSG00000115138, ENSG00000115263, ENSG00000121351, ENSG00000122585, ENSG00000125538, ENSG00000136237, ENSG00000157005, ENSG00000163631, ENSG00000197635, ENSG00000232810, ENSG00000254647	ENSG00000220201	UBERON:0004511	20	15	1
parotid gland	0.14	98.3	ENSG00000017427, ENSG00000085662, ENSG00000110080, ENSG00000112164, ENSG00000117682, ENSG00000125538, ENSG00000135100, ENSG00000136237, ENSG00000136244, ENSG00000138685, ENSG00000146674, ENSG00000148926, ENSG00000167244, ENSG00000170345, ENSG00000171105, ENSG00000174697, ENSG00000181092, ENSG00000196924, ENSG00000197635, ENSG00000231925	ENSG00000006071, ENSG00000070031, ENSG00000106633, ENSG00000108849, ENSG00000115138, ENSG00000115263, ENSG00000121351, ENSG00000122585, ENSG00000157005, ENSG00000163631, ENSG00000168067, ENSG00000172179, ENSG00000187486, ENSG00000232810, ENSG00000254647	ENSG00000220201	UBERON:0001831	20	15	1
substantia nigra pars compacta	0.14	98.1	ENSG00000006071, ENSG00000017427, ENSG00000085662, ENSG00000106633, ENSG00000110080, ENSG00000112164, ENSG00000117682, ENSG00000122585, ENSG00000135100, ENSG00000136237, ENSG00000138685, ENSG00000146674, ENSG00000148926, ENSG00000157005, ENSG00000167244, ENSG00000168067, ENSG00000170345, ENSG00000171105, ENSG00000196924, ENSG00000231925	ENSG00000070031, ENSG00000108849, ENSG00000115138, ENSG00000115263, ENSG00000121351, ENSG00000125538, ENSG00000136244, ENSG00000163631, ENSG00000172179, ENSG00000174697, ENSG00000181092, ENSG00000187486, ENSG00000197635, ENSG00000232810, ENSG00000254647	ENSG00000220201	UBERON:0001965	20	15	1
corpus epididymis	0.14	96.9	ENSG00000017427, ENSG00000085662, ENSG00000110080, ENSG00000112164, ENSG00000115138, ENSG00000117682, ENSG00000125538, ENSG00000135100, ENSG00000136237, ENSG00000136244, ENSG00000138685, ENSG00000146674, ENSG00000148926, ENSG00000163631, ENSG00000167244, ENSG00000170345, ENSG00000171105, ENSG00000196924, ENSG00000197635, ENSG00000231925	ENSG00000006071, ENSG00000070031, ENSG00000106633, ENSG00000108849, ENSG00000115263, ENSG00000121351, ENSG00000122585, ENSG00000157005, ENSG00000168067, ENSG00000172179, ENSG00000174697, ENSG00000181092, ENSG00000187486, ENSG00000232810, ENSG00000254647	ENSG00000220201	UBERON:0004359	20	15	1
superior surface of tongue	0.14	95.6	ENSG00000017427, ENSG00000085662, ENSG00000110080, ENSG00000112164, ENSG00000117682, ENSG00000121351, ENSG00000125538, ENSG00000136237, ENSG00000136244, ENSG00000146674, ENSG00000148926, ENSG00000167244, ENSG00000168067, ENSG00000170345, ENSG00000171105, ENSG00000181092, ENSG00000196924, ENSG00000197635, ENSG00000231925, ENSG00000232810	ENSG00000006071, ENSG00000070031, ENSG00000106633, ENSG00000108849, ENSG00000115138, ENSG00000115263, ENSG00000122585, ENSG00000135100, ENSG00000138685, ENSG00000157005, ENSG00000163631, ENSG00000172179, ENSG00000174697, ENSG00000187486, ENSG00000254647	ENSG00000220201	UBERON:0007371	20	15	1
parietal pleura	0.14	95.5	ENSG00000017427, ENSG00000085662, ENSG00000110080, ENSG00000112164, ENSG00000117682, ENSG00000125538, ENSG00000136237, ENSG00000136244, ENSG00000138685, ENSG00000146674, ENSG00000148926, ENSG00000167244, ENSG00000170345, ENSG00000171105, ENSG00000174697, ENSG00000181092, ENSG00000196924, ENSG00000197635, ENSG00000231925, ENSG00000232810	ENSG00000006071, ENSG00000070031, ENSG00000106633, ENSG00000108849, ENSG00000115138, ENSG00000115263, ENSG00000121351, ENSG00000122585, ENSG00000135100, ENSG00000157005, ENSG00000163631, ENSG00000168067, ENSG00000172179, ENSG00000187486, ENSG00000254647	ENSG00000220201	UBERON:0002400	20	15	1
germinal epithelium of ovary	0.14	93.4	ENSG00000017427, ENSG00000085662, ENSG00000110080, ENSG00000112164, ENSG00000117682, ENSG00000122585, ENSG00000125538, ENSG00000136237, ENSG00000138685, ENSG00000146674, ENSG00000148926, ENSG00000167244, ENSG00000168067, ENSG00000170345, ENSG00000171105, ENSG00000174697, ENSG00000181092, ENSG00000196924, ENSG00000197635, ENSG00000231925	ENSG00000006071, ENSG00000070031, ENSG00000106633, ENSG00000108849, ENSG00000115138, ENSG00000115263, ENSG00000121351, ENSG00000135100, ENSG00000136244, ENSG00000157005, ENSG00000163631, ENSG00000172179, ENSG00000187486, ENSG00000232810, ENSG00000254647	ENSG00000220201	UBERON:0001304	20	15	1
nasal cavity mucosa	0.14	93.2	ENSG00000006071, ENSG00000017427, ENSG00000085662, ENSG00000110080, ENSG00000112164, ENSG00000117682, ENSG00000125538, ENSG00000135100, ENSG00000136237, ENSG00000138685, ENSG00000146674, ENSG00000148926, ENSG00000157005, ENSG00000167244, ENSG00000168067, ENSG00000170345, ENSG00000171105, ENSG00000196924, ENSG00000197635, ENSG00000231925	ENSG00000070031, ENSG00000106633, ENSG00000108849, ENSG00000115138, ENSG00000115263, ENSG00000121351, ENSG00000122585, ENSG00000136244, ENSG00000163631, ENSG00000172179, ENSG00000174697, ENSG00000181092, ENSG00000187486, ENSG00000232810, ENSG00000254647	ENSG00000220201	UBERON:0001826	20	15	1
stromal cell of endometrium	0.11	99.9	ENSG00000017427, ENSG00000085662, ENSG00000106633, ENSG00000110080, ENSG00000117682, ENSG00000125538, ENSG00000136244, ENSG00000138685, ENSG00000146674, ENSG00000148926, ENSG00000157005, ENSG00000167244, ENSG00000168067, ENSG00000170345, ENSG00000171105, ENSG00000172179, ENSG00000196924, ENSG00000197635, ENSG00000220201, ENSG00000231925	ENSG00000006071, ENSG00000070031, ENSG00000108849, ENSG00000112164, ENSG00000115138, ENSG00000115263, ENSG00000121351, ENSG00000122585, ENSG00000135100, ENSG00000136237, ENSG00000163631, ENSG00000174697, ENSG00000181092, ENSG00000187486, ENSG00000232810, ENSG00000254647		CL:0002255	20	16	0
visceral pleura	0.11	97.8	ENSG00000017427, ENSG00000085662, ENSG00000110080, ENSG00000112164, ENSG00000117682, ENSG00000125538, ENSG00000135100, ENSG00000136237, ENSG00000136244, ENSG00000138685, ENSG00000146674, ENSG00000148926, ENSG00000167244, ENSG00000170345, ENSG00000171105, ENSG00000174697, ENSG00000181092, ENSG00000196924, ENSG00000197635, ENSG00000231925	ENSG00000006071, ENSG00000070031, ENSG00000106633, ENSG00000108849, ENSG00000115138, ENSG00000115263, ENSG00000121351, ENSG00000122585, ENSG00000157005, ENSG00000163631, ENSG00000168067, ENSG00000172179, ENSG00000187486, ENSG00000220201, ENSG00000232810, ENSG00000254647		UBERON:0002401	20	16	0
saphenous vein	0.09	99.9	ENSG00000017427, ENSG00000085662, ENSG00000110080, ENSG00000112164, ENSG00000117682, ENSG00000136237, ENSG00000136244, ENSG00000138685, ENSG00000146674, ENSG00000148926, ENSG00000167244, ENSG00000168067, ENSG00000170345, ENSG00000171105, ENSG00000174697, ENSG00000181092, ENSG00000196924, ENSG00000197635, ENSG00000231925	ENSG00000006071, ENSG00000070031, ENSG00000106633, ENSG00000108849, ENSG00000115138, ENSG00000115263, ENSG00000121351, ENSG00000122585, ENSG00000125538, ENSG00000135100, ENSG00000157005, ENSG00000163631, ENSG00000172179, ENSG00000187486, ENSG00000232810, ENSG00000254647	ENSG00000220201	UBERON:0007318	19	16	1
urethra	0.09	99.7	ENSG00000017427, ENSG00000085662, ENSG00000110080, ENSG00000112164, ENSG00000117682, ENSG00000122585, ENSG00000135100, ENSG00000136237, ENSG00000138685, ENSG00000146674, ENSG00000148926, ENSG00000167244, ENSG00000168067, ENSG00000170345, ENSG00000171105, ENSG00000181092, ENSG00000196924, ENSG00000197635, ENSG00000231925	ENSG00000006071, ENSG00000070031, ENSG00000106633, ENSG00000108849, ENSG00000115138, ENSG00000115263, ENSG00000121351, ENSG00000125538, ENSG00000136244, ENSG00000157005, ENSG00000163631, ENSG00000172179, ENSG00000174697, ENSG00000187486, ENSG00000232810, ENSG00000254647	ENSG00000220201	UBERON:0000057	19	16	1
cardia of stomach	0.09	99.3	ENSG00000017427, ENSG00000085662, ENSG00000110080, ENSG00000112164, ENSG00000117682, ENSG00000122585, ENSG00000125538, ENSG00000136237, ENSG00000138685, ENSG00000146674, ENSG00000148926, ENSG00000157005, ENSG00000167244, ENSG00000168067, ENSG00000170345, ENSG00000171105, ENSG00000196924, ENSG00000197635, ENSG00000231925	ENSG00000006071, ENSG00000070031, ENSG00000106633, ENSG00000108849, ENSG00000115138, ENSG00000115263, ENSG00000121351, ENSG00000135100, ENSG00000136244, ENSG00000163631, ENSG00000172179, ENSG00000174697, ENSG00000181092, ENSG00000187486, ENSG00000232810, ENSG00000254647	ENSG00000220201	UBERON:0001162	19	16	1
substantia nigra pars reticulata	0.09	99.0	ENSG00000006071, ENSG00000085662, ENSG00000110080, ENSG00000112164, ENSG00000117682, ENSG00000122585, ENSG00000135100, ENSG00000136237, ENSG00000138685, ENSG00000146674, ENSG00000148926, ENSG00000157005, ENSG00000167244, ENSG00000168067, ENSG00000170345, ENSG00000171105, ENSG00000196924, ENSG00000197635, ENSG00000231925	ENSG00000017427, ENSG00000070031, ENSG00000106633, ENSG00000108849, ENSG00000115138, ENSG00000115263, ENSG00000121351, ENSG00000125538, ENSG00000136244, ENSG00000163631, ENSG00000172179, ENSG00000174697, ENSG00000181092, ENSG00000187486, ENSG00000232810, ENSG00000254647	ENSG00000220201	UBERON:0001966	19	16	1
mammalian vulva	0.09	98.9	ENSG00000017427, ENSG00000085662, ENSG00000110080, ENSG00000112164, ENSG00000117682, ENSG00000125538, ENSG00000135100, ENSG00000136237, ENSG00000138685, ENSG00000146674, ENSG00000148926, ENSG00000167244, ENSG00000168067, ENSG00000170345, ENSG00000171105, ENSG00000172179, ENSG00000196924, ENSG00000197635, ENSG00000231925	ENSG00000006071, ENSG00000070031, ENSG00000106633, ENSG00000108849, ENSG00000115138, ENSG00000115263, ENSG00000121351, ENSG00000122585, ENSG00000136244, ENSG00000157005, ENSG00000163631, ENSG00000174697, ENSG00000181092, ENSG00000187486, ENSG00000232810, ENSG00000254647	ENSG00000220201	UBERON:0000997	19	16	1
esophagus squamous epithelium	0.09	98.5	ENSG00000017427, ENSG00000085662, ENSG00000110080, ENSG00000112164, ENSG00000117682, ENSG00000125538, ENSG00000135100, ENSG00000136237, ENSG00000146674, ENSG00000148926, ENSG00000157005, ENSG00000167244, ENSG00000168067, ENSG00000170345, ENSG00000171105, ENSG00000196924, ENSG00000197635, ENSG00000231925, ENSG00000232810	ENSG00000006071, ENSG00000070031, ENSG00000106633, ENSG00000108849, ENSG00000115138, ENSG00000115263, ENSG00000121351, ENSG00000122585, ENSG00000136244, ENSG00000138685, ENSG00000163631, ENSG00000172179, ENSG00000174697, ENSG00000181092, ENSG00000187486, ENSG00000254647	ENSG00000220201	UBERON:0006920	19	16	1
tibialis anterior	0.09	97.6	ENSG00000017427, ENSG00000070031, ENSG00000085662, ENSG00000112164, ENSG00000117682, ENSG00000136237, ENSG00000136244, ENSG00000138685, ENSG00000146674, ENSG00000148926, ENSG00000167244, ENSG00000170345, ENSG00000171105, ENSG00000172179, ENSG00000181092, ENSG00000187486, ENSG00000196924, ENSG00000197635, ENSG00000231925	ENSG00000006071, ENSG00000106633, ENSG00000108849, ENSG00000110080, ENSG00000115138, ENSG00000115263, ENSG00000121351, ENSG00000122585, ENSG00000125538, ENSG00000135100, ENSG00000157005, ENSG00000163631, ENSG00000168067, ENSG00000174697, ENSG00000232810, ENSG00000254647	ENSG00000220201	UBERON:0001385	19	16	1
CA1 field of hippocampus	0.09	97.2	ENSG00000006071, ENSG00000017427, ENSG00000085662, ENSG00000110080, ENSG00000112164, ENSG00000117682, ENSG00000122585, ENSG00000125538, ENSG00000136237, ENSG00000136244, ENSG00000138685, ENSG00000146674, ENSG00000148926, ENSG00000157005, ENSG00000170345, ENSG00000171105, ENSG00000196924, ENSG00000197635, ENSG00000231925	ENSG00000070031, ENSG00000106633, ENSG00000108849, ENSG00000115138, ENSG00000115263, ENSG00000121351, ENSG00000135100, ENSG00000163631, ENSG00000167244, ENSG00000168067, ENSG00000172179, ENSG00000174697, ENSG00000181092, ENSG00000187486, ENSG00000232810, ENSG00000254647	ENSG00000220201	UBERON:0003881	19	16	1
pharyngeal mucosa	0.09	97.2	ENSG00000017427, ENSG00000085662, ENSG00000110080, ENSG00000112164, ENSG00000117682, ENSG00000125538, ENSG00000135100, ENSG00000136237, ENSG00000136244, ENSG00000138685, ENSG00000146674, ENSG00000148926, ENSG00000157005, ENSG00000167244, ENSG00000170345, ENSG00000171105, ENSG00000196924, ENSG00000231925, ENSG00000232810	ENSG00000006071, ENSG00000070031, ENSG00000106633, ENSG00000108849, ENSG00000115138, ENSG00000115263, ENSG00000121351, ENSG00000122585, ENSG00000163631, ENSG00000168067, ENSG00000172179, ENSG00000174697, ENSG00000181092, ENSG00000187486, ENSG00000197635, ENSG00000254647	ENSG00000220201	UBERON:0000355	19	16	1
gingiva	0.09	96.5	ENSG00000017427, ENSG00000085662, ENSG00000110080, ENSG00000112164, ENSG00000117682, ENSG00000125538, ENSG00000135100, ENSG00000136237, ENSG00000138685, ENSG00000146674, ENSG00000148926, ENSG00000167244, ENSG00000168067, ENSG00000170345, ENSG00000171105, ENSG00000181092, ENSG00000196924, ENSG00000197635, ENSG00000231925	ENSG00000006071, ENSG00000070031, ENSG00000106633, ENSG00000108849, ENSG00000115138, ENSG00000115263, ENSG00000121351, ENSG00000122585, ENSG00000136244, ENSG00000157005, ENSG00000163631, ENSG00000172179, ENSG00000174697, ENSG00000187486, ENSG00000232810, ENSG00000254647	ENSG00000220201	UBERON:0001828	19	16	1
epithelium of nasopharynx	0.09	95.8	ENSG00000017427, ENSG00000085662, ENSG00000110080, ENSG00000112164, ENSG00000117682, ENSG00000125538, ENSG00000136237, ENSG00000136244, ENSG00000138685, ENSG00000146674, ENSG00000148926, ENSG00000163631, ENSG00000170345, ENSG00000171105, ENSG00000174697, ENSG00000196924, ENSG00000197635, ENSG00000231925, ENSG00000232810	ENSG00000006071, ENSG00000070031, ENSG00000106633, ENSG00000108849, ENSG00000115138, ENSG00000115263, ENSG00000121351, ENSG00000122585, ENSG00000135100, ENSG00000157005, ENSG00000167244, ENSG00000168067, ENSG00000172179, ENSG00000181092, ENSG00000187486, ENSG00000254647	ENSG00000220201	UBERON:0001951	19	16	1
renal medulla	0.06	98.6	ENSG00000085662, ENSG00000110080, ENSG00000112164, ENSG00000117682, ENSG00000125538, ENSG00000135100, ENSG00000136237, ENSG00000138685, ENSG00000146674, ENSG00000148926, ENSG00000157005, ENSG00000163631, ENSG00000167244, ENSG00000168067, ENSG00000170345, ENSG00000171105, ENSG00000196924, ENSG00000197635, ENSG00000231925	ENSG00000006071, ENSG00000017427, ENSG00000070031, ENSG00000106633, ENSG00000108849, ENSG00000115138, ENSG00000115263, ENSG00000121351, ENSG00000122585, ENSG00000136244, ENSG00000172179, ENSG00000174697, ENSG00000181092, ENSG00000187486, ENSG00000220201, ENSG00000232810, ENSG00000254647		UBERON:0000362	19	17	0
male germ cell	0.06	98.3	ENSG00000017427, ENSG00000085662, ENSG00000110080, ENSG00000112164, ENSG00000117682, ENSG00000122585, ENSG00000125538, ENSG00000135100, ENSG00000136237, ENSG00000146674, ENSG00000148926, ENSG00000167244, ENSG00000170345, ENSG00000171105, ENSG00000172179, ENSG00000196924, ENSG00000197635, ENSG00000231925	ENSG00000006071, ENSG00000070031, ENSG00000106633, ENSG00000108849, ENSG00000115138, ENSG00000115263, ENSG00000121351, ENSG00000136244, ENSG00000138685, ENSG00000157005, ENSG00000163631, ENSG00000168067, ENSG00000174697, ENSG00000181092, ENSG00000232810, ENSG00000254647	ENSG00000187486, ENSG00000220201	CL:0000015	18	16	2
orbitofrontal cortex	0.06	97.4	ENSG00000006071, ENSG00000017427, ENSG00000085662, ENSG00000110080, ENSG00000112164, ENSG00000117682, ENSG00000122585, ENSG00000136237, ENSG00000138685, ENSG00000146674, ENSG00000148926, ENSG00000157005, ENSG00000167244, ENSG00000168067, ENSG00000170345, ENSG00000171105, ENSG00000196924, ENSG00000231925	ENSG00000070031, ENSG00000106633, ENSG00000108849, ENSG00000115138, ENSG00000115263, ENSG00000121351, ENSG00000125538, ENSG00000135100, ENSG00000136244, ENSG00000163631, ENSG00000172179, ENSG00000174697, ENSG00000181092, ENSG00000197635, ENSG00000232810, ENSG00000254647	ENSG00000187486, ENSG00000220201	UBERON:0004167	18	16	2
upper leg skin	0.03	99.9	ENSG00000017427, ENSG00000085662, ENSG00000110080, ENSG00000117682, ENSG00000125538, ENSG00000136237, ENSG00000136244, ENSG00000138685, ENSG00000146674, ENSG00000148926, ENSG00000167244, ENSG00000170345, ENSG00000171105, ENSG00000181092, ENSG00000196924, ENSG00000197635, ENSG00000231925, ENSG00000232810	ENSG00000006071, ENSG00000070031, ENSG00000106633, ENSG00000108849, ENSG00000112164, ENSG00000115138, ENSG00000115263, ENSG00000121351, ENSG00000122585, ENSG00000135100, ENSG00000157005, ENSG00000163631, ENSG00000168067, ENSG00000172179, ENSG00000174697, ENSG00000187486, ENSG00000254647	ENSG00000220201	UBERON:0004262	18	17	1
chorionic villus	0.03	99.8	ENSG00000017427, ENSG00000085662, ENSG00000110080, ENSG00000112164, ENSG00000117682, ENSG00000135100, ENSG00000136237, ENSG00000146674, ENSG00000148926, ENSG00000167244, ENSG00000168067, ENSG00000170345, ENSG00000171105, ENSG00000172179, ENSG00000174697, ENSG00000196924, ENSG00000197635, ENSG00000231925	ENSG00000006071, ENSG00000070031, ENSG00000106633, ENSG00000108849, ENSG00000115138, ENSG00000115263, ENSG00000121351, ENSG00000122585, ENSG00000125538, ENSG00000136244, ENSG00000138685, ENSG00000157005, ENSG00000163631, ENSG00000181092, ENSG00000187486, ENSG00000232810, ENSG00000254647	ENSG00000220201	UBERON:0007106	18	17	1
vena cava	0.03	99.8	ENSG00000017427, ENSG00000085662, ENSG00000110080, ENSG00000112164, ENSG00000117682, ENSG00000135100, ENSG00000136237, ENSG00000136244, ENSG00000146674, ENSG00000148926, ENSG00000157005, ENSG00000167244, ENSG00000168067, ENSG00000170345, ENSG00000171105, ENSG00000181092, ENSG00000196924, ENSG00000231925	ENSG00000006071, ENSG00000070031, ENSG00000106633, ENSG00000108849, ENSG00000115138, ENSG00000115263, ENSG00000121351, ENSG00000122585, ENSG00000125538, ENSG00000138685, ENSG00000163631, ENSG00000172179, ENSG00000174697, ENSG00000187486, ENSG00000197635, ENSG00000232810, ENSG00000254647	ENSG00000220201	UBERON:0004087	18	17	1
pericardium	0.03	99.6	ENSG00000017427, ENSG00000085662, ENSG00000110080, ENSG00000112164, ENSG00000117682, ENSG00000136237, ENSG00000136244, ENSG00000138685, ENSG00000146674, ENSG00000148926, ENSG00000167244, ENSG00000170345, ENSG00000171105, ENSG00000174697, ENSG00000181092, ENSG00000196924, ENSG00000197635, ENSG00000231925	ENSG00000006071, ENSG00000070031, ENSG00000106633, ENSG00000108849, ENSG00000115138, ENSG00000115263, ENSG00000121351, ENSG00000122585, ENSG00000125538, ENSG00000135100, ENSG00000157005, ENSG00000163631, ENSG00000168067, ENSG00000172179, ENSG00000187486, ENSG00000232810, ENSG00000254647	ENSG00000220201	UBERON:0002407	18	17	1
periodontal ligament	0.03	99.5	ENSG00000017427, ENSG00000085662, ENSG00000110080, ENSG00000112164, ENSG00000117682, ENSG00000125538, ENSG00000135100, ENSG00000136237, ENSG00000146674, ENSG00000148926, ENSG00000167244, ENSG00000170345, ENSG00000171105, ENSG00000196924, ENSG00000197635, ENSG00000231925	ENSG00000006071, ENSG00000070031, ENSG00000106633, ENSG00000115138, ENSG00000115263, ENSG00000122585, ENSG00000136244, ENSG00000138685, ENSG00000157005, ENSG00000163631, ENSG00000168067, ENSG00000172179, ENSG00000174697, ENSG00000181092, ENSG00000232810	ENSG00000108849, ENSG00000121351, ENSG00000187486, ENSG00000220201, ENSG00000254647	UBERON:0008266	16	15	5
pons	0.03	99.3	ENSG00000006071, ENSG00000017427, ENSG00000085662, ENSG00000106633, ENSG00000110080, ENSG00000112164, ENSG00000117682, ENSG00000136237, ENSG00000138685, ENSG00000146674, ENSG00000148926, ENSG00000167244, ENSG00000168067, ENSG00000170345, ENSG00000171105, ENSG00000187486, ENSG00000196924, ENSG00000231925	ENSG00000070031, ENSG00000108849, ENSG00000115138, ENSG00000115263, ENSG00000121351, ENSG00000122585, ENSG00000125538, ENSG00000135100, ENSG00000136244, ENSG00000157005, ENSG00000163631, ENSG00000172179, ENSG00000174697, ENSG00000181092, ENSG00000197635, ENSG00000232810, ENSG00000254647	ENSG00000220201	UBERON:0000988	18	17	1
superficial temporal artery	0.03	99.2	ENSG00000017427, ENSG00000085662, ENSG00000112164, ENSG00000125538, ENSG00000136237, ENSG00000136244, ENSG00000138685, ENSG00000146674, ENSG00000148926, ENSG00000167244, ENSG00000168067, ENSG00000170345, ENSG00000171105, ENSG00000174697, ENSG00000181092, ENSG00000196924, ENSG00000197635, ENSG00000231925	ENSG00000006071, ENSG00000070031, ENSG00000106633, ENSG00000108849, ENSG00000110080, ENSG00000115138, ENSG00000115263, ENSG00000117682, ENSG00000121351, ENSG00000122585, ENSG00000135100, ENSG00000157005, ENSG00000163631, ENSG00000172179, ENSG00000187486, ENSG00000232810, ENSG00000254647	ENSG00000220201	UBERON:0001614	18	17	1
body of tongue	0.03	98.4	ENSG00000017427, ENSG00000085662, ENSG00000110080, ENSG00000112164, ENSG00000117682, ENSG00000125538, ENSG00000135100, ENSG00000136237, ENSG00000136244, ENSG00000146674, ENSG00000148926, ENSG00000167244, ENSG00000170345, ENSG00000171105, ENSG00000181092, ENSG00000196924, ENSG00000197635, ENSG00000231925	ENSG00000006071, ENSG00000070031, ENSG00000106633, ENSG00000108849, ENSG00000115138, ENSG00000115263, ENSG00000121351, ENSG00000122585, ENSG00000138685, ENSG00000157005, ENSG00000163631, ENSG00000168067, ENSG00000172179, ENSG00000174697, ENSG00000187486, ENSG00000232810, ENSG00000254647	ENSG00000220201	UBERON:0011876	18	17	1
tibia	0.03	96.2	ENSG00000017427, ENSG00000085662, ENSG00000110080, ENSG00000112164, ENSG00000117682, ENSG00000125538, ENSG00000136237, ENSG00000138685, ENSG00000146674, ENSG00000148926, ENSG00000167244, ENSG00000168067, ENSG00000170345, ENSG00000171105, ENSG00000181092, ENSG00000196924, ENSG00000197635, ENSG00000231925	ENSG00000006071, ENSG00000070031, ENSG00000106633, ENSG00000108849, ENSG00000115138, ENSG00000115263, ENSG00000121351, ENSG00000122585, ENSG00000135100, ENSG00000136244, ENSG00000157005, ENSG00000163631, ENSG00000172179, ENSG00000174697, ENSG00000187486, ENSG00000232810, ENSG00000254647	ENSG00000220201	UBERON:0000979	18	17	1
skin of hip	-0.03	99.5	ENSG00000017427, ENSG00000085662, ENSG00000110080, ENSG00000117682, ENSG00000136237, ENSG00000136244, ENSG00000138685, ENSG00000146674, ENSG00000148926, ENSG00000167244, ENSG00000170345, ENSG00000171105, ENSG00000174697, ENSG00000181092, ENSG00000196924, ENSG00000197635, ENSG00000231925	ENSG00000006071, ENSG00000070031, ENSG00000106633, ENSG00000108849, ENSG00000112164, ENSG00000115138, ENSG00000115263, ENSG00000121351, ENSG00000122585, ENSG00000125538, ENSG00000135100, ENSG00000157005, ENSG00000163631, ENSG00000168067, ENSG00000172179, ENSG00000187486, ENSG00000232810, ENSG00000254647	ENSG00000220201	UBERON:0001554	17	18	1
heart right ventricle	-0.03	97.3	ENSG00000017427, ENSG00000085662, ENSG00000110080, ENSG00000112164, ENSG00000117682, ENSG00000136237, ENSG00000136244, ENSG00000138685, ENSG00000146674, ENSG00000148926, ENSG00000167244, ENSG00000168067, ENSG00000170345, ENSG00000171105, ENSG00000196924, ENSG00000197635, ENSG00000231925	ENSG00000006071, ENSG00000070031, ENSG00000106633, ENSG00000108849, ENSG00000115138, ENSG00000115263, ENSG00000121351, ENSG00000122585, ENSG00000125538, ENSG00000135100, ENSG00000157005, ENSG00000163631, ENSG00000172179, ENSG00000174697, ENSG00000181092, ENSG00000187486, ENSG00000232810, ENSG00000254647	ENSG00000220201	UBERON:0002080	17	18	1
Brodmann (1909) area 10	-0.03	96.3	ENSG00000006071, ENSG00000017427, ENSG00000085662, ENSG00000110080, ENSG00000122585, ENSG00000136237, ENSG00000138685, ENSG00000146674, ENSG00000148926, ENSG00000157005, ENSG00000163631, ENSG00000168067, ENSG00000170345, ENSG00000171105, ENSG00000174697, ENSG00000196924, ENSG00000231925	ENSG00000070031, ENSG00000106633, ENSG00000108849, ENSG00000112164, ENSG00000115138, ENSG00000115263, ENSG00000117682, ENSG00000121351, ENSG00000125538, ENSG00000135100, ENSG00000136244, ENSG00000167244, ENSG00000172179, ENSG00000181092, ENSG00000187486, ENSG00000197635, ENSG00000232810, ENSG00000254647	ENSG00000220201	UBERON:0013541	17	18	1
lateral nuclear group of thalamus	-0.03	95.3	ENSG00000006071, ENSG00000085662, ENSG00000106633, ENSG00000110080, ENSG00000112164, ENSG00000117682, ENSG00000136237, ENSG00000138685, ENSG00000146674, ENSG00000148926, ENSG00000167244, ENSG00000168067, ENSG00000170345, ENSG00000171105, ENSG00000172179, ENSG00000196924, ENSG00000231925	ENSG00000017427, ENSG00000070031, ENSG00000108849, ENSG00000115138, ENSG00000115263, ENSG00000121351, ENSG00000122585, ENSG00000125538, ENSG00000135100, ENSG00000136244, ENSG00000157005, ENSG00000163631, ENSG00000174697, ENSG00000181092, ENSG00000187486, ENSG00000197635, ENSG00000232810, ENSG00000254647	ENSG00000220201	UBERON:0002736	17	18	1
granulocyte	-0.06	99.7	ENSG00000070031, ENSG00000085662, ENSG00000110080, ENSG00000115138, ENSG00000117682, ENSG00000125538, ENSG00000136244, ENSG00000146674, ENSG00000148926, ENSG00000168067, ENSG00000170345, ENSG00000171105, ENSG00000196924, ENSG00000197635, ENSG00000220201, ENSG00000231925, ENSG00000232810	ENSG00000006071, ENSG00000017427, ENSG00000106633, ENSG00000108849, ENSG00000112164, ENSG00000115263, ENSG00000121351, ENSG00000122585, ENSG00000135100, ENSG00000136237, ENSG00000138685, ENSG00000157005, ENSG00000163631, ENSG00000167244, ENSG00000172179, ENSG00000174697, ENSG00000181092, ENSG00000187486, ENSG00000254647		CL:0000094	17	19	0
mucosa of urinary bladder	-0.06	99.1	ENSG00000017427, ENSG00000085662, ENSG00000110080, ENSG00000112164, ENSG00000117682, ENSG00000125538, ENSG00000136237, ENSG00000136244, ENSG00000138685, ENSG00000146674, ENSG00000148926, ENSG00000167244, ENSG00000170345, ENSG00000171105, ENSG00000196924, ENSG00000231925	ENSG00000006071, ENSG00000070031, ENSG00000106633, ENSG00000108849, ENSG00000115138, ENSG00000115263, ENSG00000121351, ENSG00000122585, ENSG00000135100, ENSG00000157005, ENSG00000163631, ENSG00000168067, ENSG00000172179, ENSG00000174697, ENSG00000181092, ENSG00000197635, ENSG00000232810, ENSG00000254647	ENSG00000187486, ENSG00000220201	UBERON:0001259	16	18	2
sperm	-0.09	98.6	ENSG00000085662, ENSG00000110080, ENSG00000112164, ENSG00000117682, ENSG00000122585, ENSG00000125538, ENSG00000135100, ENSG00000136237, ENSG00000146674, ENSG00000148926, ENSG00000170345, ENSG00000171105, ENSG00000172179, ENSG00000196924, ENSG00000197635, ENSG00000231925	ENSG00000006071, ENSG00000017427, ENSG00000070031, ENSG00000106633, ENSG00000108849, ENSG00000115138, ENSG00000115263, ENSG00000121351, ENSG00000136244, ENSG00000138685, ENSG00000157005, ENSG00000163631, ENSG00000167244, ENSG00000168067, ENSG00000174697, ENSG00000181092, ENSG00000187486, ENSG00000232810, ENSG00000254647	ENSG00000220201	CL:0000019	16	19	1
buccal mucosa cell	-0.09	98.6	ENSG00000017427, ENSG00000085662, ENSG00000110080, ENSG00000112164, ENSG00000117682, ENSG00000125538, ENSG00000135100, ENSG00000138685, ENSG00000146674, ENSG00000148926, ENSG00000163631, ENSG00000171105, ENSG00000172179, ENSG00000174697, ENSG00000197635, ENSG00000231925	ENSG00000006071, ENSG00000070031, ENSG00000106633, ENSG00000108849, ENSG00000115138, ENSG00000115263, ENSG00000121351, ENSG00000122585, ENSG00000136237, ENSG00000136244, ENSG00000157005, ENSG00000167244, ENSG00000168067, ENSG00000170345, ENSG00000181092, ENSG00000187486, ENSG00000196924, ENSG00000232810, ENSG00000254647	ENSG00000220201	CL:0002336	16	19	1
lateral globus pallidus	-0.09	98.4	ENSG00000006071, ENSG00000085662, ENSG00000110080, ENSG00000112164, ENSG00000117682, ENSG00000122585, ENSG00000136237, ENSG00000138685, ENSG00000148926, ENSG00000157005, ENSG00000167244, ENSG00000168067, ENSG00000170345, ENSG00000171105, ENSG00000196924, ENSG00000231925	ENSG00000017427, ENSG00000070031, ENSG00000106633, ENSG00000108849, ENSG00000115138, ENSG00000115263, ENSG00000121351, ENSG00000125538, ENSG00000135100, ENSG00000136244, ENSG00000146674, ENSG00000163631, ENSG00000172179, ENSG00000174697, ENSG00000181092, ENSG00000187486, ENSG00000197635, ENSG00000232810, ENSG00000254647	ENSG00000220201	UBERON:0002476	16	19	1
mucosa of paranasal sinus	-0.09	98.4	ENSG00000017427, ENSG00000085662, ENSG00000110080, ENSG00000112164, ENSG00000125538, ENSG00000136237, ENSG00000136244, ENSG00000138685, ENSG00000146674, ENSG00000148926, ENSG00000167244, ENSG00000170345, ENSG00000171105, ENSG00000196924, ENSG00000197635, ENSG00000231925	ENSG00000006071, ENSG00000070031, ENSG00000106633, ENSG00000108849, ENSG00000115138, ENSG00000115263, ENSG00000117682, ENSG00000121351, ENSG00000122585, ENSG00000135100, ENSG00000157005, ENSG00000163631, ENSG00000168067, ENSG00000172179, ENSG00000174697, ENSG00000181092, ENSG00000187486, ENSG00000232810, ENSG00000254647	ENSG00000220201	UBERON:0005030	16	19	1
upper arm skin	-0.09	96.2	ENSG00000017427, ENSG00000085662, ENSG00000110080, ENSG00000112164, ENSG00000117682, ENSG00000136237, ENSG00000146674, ENSG00000148926, ENSG00000167244, ENSG00000170345, ENSG00000171105, ENSG00000174697, ENSG00000181092, ENSG00000196924, ENSG00000197635, ENSG00000231925	ENSG00000006071, ENSG00000070031, ENSG00000106633, ENSG00000108849, ENSG00000115138, ENSG00000115263, ENSG00000121351, ENSG00000122585, ENSG00000125538, ENSG00000135100, ENSG00000136244, ENSG00000138685, ENSG00000157005, ENSG00000163631, ENSG00000168067, ENSG00000172179, ENSG00000187486, ENSG00000232810, ENSG00000254647	ENSG00000220201	UBERON:0004263	16	19	1
cervix squamous epithelium	-0.12	97.5	ENSG00000017427, ENSG00000085662, ENSG00000110080, ENSG00000112164, ENSG00000117682, ENSG00000125538, ENSG00000136237, ENSG00000136244, ENSG00000146674, ENSG00000148926, ENSG00000170345, ENSG00000171105, ENSG00000196924, ENSG00000197635, ENSG00000231925	ENSG00000006071, ENSG00000070031, ENSG00000106633, ENSG00000108849, ENSG00000115138, ENSG00000115263, ENSG00000121351, ENSG00000122585, ENSG00000135100, ENSG00000138685, ENSG00000157005, ENSG00000163631, ENSG00000167244, ENSG00000168067, ENSG00000172179, ENSG00000174697, ENSG00000181092, ENSG00000232810, ENSG00000254647	ENSG00000187486, ENSG00000220201	UBERON:0006922	15	19	2
hair follicle	-0.12	92.6	ENSG00000017427, ENSG00000085662, ENSG00000110080, ENSG00000112164, ENSG00000117682, ENSG00000136237, ENSG00000136244, ENSG00000146674, ENSG00000148926, ENSG00000157005, ENSG00000171105, ENSG00000181092, ENSG00000196924, ENSG00000197635, ENSG00000231925	ENSG00000006071, ENSG00000070031, ENSG00000106633, ENSG00000108849, ENSG00000115138, ENSG00000115263, ENSG00000121351, ENSG00000122585, ENSG00000125538, ENSG00000135100, ENSG00000138685, ENSG00000163631, ENSG00000167244, ENSG00000168067, ENSG00000170345, ENSG00000172179, ENSG00000174697, ENSG00000232810, ENSG00000254647	ENSG00000187486, ENSG00000220201	UBERON:0002073	15	19	2
type B pancreatic cell	-0.14	100	ENSG00000085662, ENSG00000108849, ENSG00000112164, ENSG00000115263, ENSG00000121351, ENSG00000122585, ENSG00000136244, ENSG00000146674, ENSG00000148926, ENSG00000157005, ENSG00000167244, ENSG00000171105, ENSG00000196924, ENSG00000231925, ENSG00000254647	ENSG00000006071, ENSG00000017427, ENSG00000070031, ENSG00000106633, ENSG00000110080, ENSG00000115138, ENSG00000117682, ENSG00000125538, ENSG00000135100, ENSG00000136237, ENSG00000138685, ENSG00000163631, ENSG00000168067, ENSG00000170345, ENSG00000172179, ENSG00000174697, ENSG00000181092, ENSG00000187486, ENSG00000197635, ENSG00000232810	ENSG00000220201	CL:0000169	15	20	1
nasal cavity epithelium	-0.14	98.6	ENSG00000017427, ENSG00000085662, ENSG00000110080, ENSG00000112164, ENSG00000117682, ENSG00000125538, ENSG00000136237, ENSG00000146674, ENSG00000148926, ENSG00000168067, ENSG00000170345, ENSG00000171105, ENSG00000196924, ENSG00000197635, ENSG00000231925	ENSG00000006071, ENSG00000070031, ENSG00000106633, ENSG00000108849, ENSG00000115138, ENSG00000115263, ENSG00000121351, ENSG00000122585, ENSG00000135100, ENSG00000136244, ENSG00000138685, ENSG00000157005, ENSG00000163631, ENSG00000167244, ENSG00000172179, ENSG00000174697, ENSG00000181092, ENSG00000187486, ENSG00000232810, ENSG00000254647	ENSG00000220201	UBERON:0005384	15	20	1
cranial nerve II	-0.16	96.7	ENSG00000085662, ENSG00000110080, ENSG00000117682, ENSG00000136237, ENSG00000138685, ENSG00000146674, ENSG00000148926, ENSG00000167244, ENSG00000170345, ENSG00000171105, ENSG00000181092, ENSG00000196924, ENSG00000231925	ENSG00000006071, ENSG00000017427, ENSG00000070031, ENSG00000106633, ENSG00000112164, ENSG00000115138, ENSG00000115263, ENSG00000122585, ENSG00000125538, ENSG00000135100, ENSG00000136244, ENSG00000157005, ENSG00000163631, ENSG00000168067, ENSG00000172179, ENSG00000174697, ENSG00000197635, ENSG00000232810	ENSG00000108849, ENSG00000121351, ENSG00000187486, ENSG00000220201, ENSG00000254647	UBERON:0000941	13	18	5
triceps brachii	-0.18	98.3	ENSG00000017427, ENSG00000070031, ENSG00000085662, ENSG00000135100, ENSG00000136237, ENSG00000136244, ENSG00000146674, ENSG00000148926, ENSG00000167244, ENSG00000170345, ENSG00000181092, ENSG00000196924, ENSG00000197635, ENSG00000231925	ENSG00000006071, ENSG00000106633, ENSG00000108849, ENSG00000110080, ENSG00000112164, ENSG00000115138, ENSG00000115263, ENSG00000117682, ENSG00000121351, ENSG00000122585, ENSG00000125538, ENSG00000138685, ENSG00000157005, ENSG00000163631, ENSG00000168067, ENSG00000171105, ENSG00000172179, ENSG00000174697, ENSG00000232810, ENSG00000254647	ENSG00000187486, ENSG00000220201	UBERON:0001509	14	20	2
ileal mucosa	-0.20	98.3	ENSG00000017427, ENSG00000085662, ENSG00000115263, ENSG00000117682, ENSG00000122585, ENSG00000135100, ENSG00000136237, ENSG00000146674, ENSG00000148926, ENSG00000157005, ENSG00000171105, ENSG00000196924, ENSG00000197635, ENSG00000231925	ENSG00000006071, ENSG00000070031, ENSG00000106633, ENSG00000108849, ENSG00000110080, ENSG00000112164, ENSG00000115138, ENSG00000121351, ENSG00000125538, ENSG00000136244, ENSG00000138685, ENSG00000163631, ENSG00000167244, ENSG00000168067, ENSG00000170345, ENSG00000172179, ENSG00000174697, ENSG00000181092, ENSG00000187486, ENSG00000232810, ENSG00000254647	ENSG00000220201	UBERON:0000331	14	21	1
tendon of biceps brachii	-0.20	98.2	ENSG00000017427, ENSG00000085662, ENSG00000117682, ENSG00000135100, ENSG00000138685, ENSG00000146674, ENSG00000148926, ENSG00000167244, ENSG00000170345, ENSG00000171105, ENSG00000174697, ENSG00000196924, ENSG00000197635, ENSG00000231925	ENSG00000006071, ENSG00000070031, ENSG00000106633, ENSG00000108849, ENSG00000110080, ENSG00000112164, ENSG00000115138, ENSG00000115263, ENSG00000121351, ENSG00000122585, ENSG00000125538, ENSG00000136237, ENSG00000136244, ENSG00000157005, ENSG00000163631, ENSG00000168067, ENSG00000172179, ENSG00000181092, ENSG00000187486, ENSG00000232810, ENSG00000254647	ENSG00000220201	UBERON:0008188	14	21	1
middle frontal gyrus	-0.20	97.8	ENSG00000006071, ENSG00000085662, ENSG00000110080, ENSG00000122585, ENSG00000125538, ENSG00000136237, ENSG00000148926, ENSG00000157005, ENSG00000170345, ENSG00000171105, ENSG00000196924, ENSG00000231925	ENSG00000017427, ENSG00000106633, ENSG00000108849, ENSG00000112164, ENSG00000115263, ENSG00000121351, ENSG00000135100, ENSG00000136244, ENSG00000138685, ENSG00000146674, ENSG00000163631, ENSG00000167244, ENSG00000168067, ENSG00000172179, ENSG00000174697, ENSG00000181092, ENSG00000197635, ENSG00000232810	ENSG00000070031, ENSG00000115138, ENSG00000117682, ENSG00000187486, ENSG00000220201, ENSG00000254647	UBERON:0002702	12	18	6
cerebellar vermis	-0.20	96.5	ENSG00000006071, ENSG00000017427, ENSG00000085662, ENSG00000110080, ENSG00000112164, ENSG00000117682, ENSG00000136237, ENSG00000138685, ENSG00000163631, ENSG00000168067, ENSG00000170345, ENSG00000171105, ENSG00000196924, ENSG00000231925	ENSG00000070031, ENSG00000106633, ENSG00000108849, ENSG00000115138, ENSG00000115263, ENSG00000121351, ENSG00000122585, ENSG00000125538, ENSG00000135100, ENSG00000136244, ENSG00000146674, ENSG00000148926, ENSG00000157005, ENSG00000167244, ENSG00000172179, ENSG00000174697, ENSG00000181092, ENSG00000187486, ENSG00000197635, ENSG00000232810, ENSG00000254647	ENSG00000220201	UBERON:0004720	14	21	1
gingival epithelium	-0.26	97.7	ENSG00000085662, ENSG00000112164, ENSG00000117682, ENSG00000125538, ENSG00000136237, ENSG00000146674, ENSG00000148926, ENSG00000167244, ENSG00000168067, ENSG00000170345, ENSG00000171105, ENSG00000196924, ENSG00000231925	ENSG00000006071, ENSG00000017427, ENSG00000070031, ENSG00000106633, ENSG00000108849, ENSG00000110080, ENSG00000115138, ENSG00000115263, ENSG00000121351, ENSG00000122585, ENSG00000135100, ENSG00000136244, ENSG00000138685, ENSG00000157005, ENSG00000163631, ENSG00000172179, ENSG00000174697, ENSG00000181092, ENSG00000187486, ENSG00000197635, ENSG00000232810, ENSG00000254647	ENSG00000220201	UBERON:0001949	13	22	1
left ventricle myocardium	-0.26	97.5	ENSG00000017427, ENSG00000085662, ENSG00000110080, ENSG00000112164, ENSG00000136237, ENSG00000146674, ENSG00000148926, ENSG00000167244, ENSG00000171105, ENSG00000181092, ENSG00000196924, ENSG00000197635, ENSG00000231925	ENSG00000006071, ENSG00000070031, ENSG00000106633, ENSG00000108849, ENSG00000115138, ENSG00000115263, ENSG00000117682, ENSG00000121351, ENSG00000122585, ENSG00000125538, ENSG00000135100, ENSG00000136244, ENSG00000138685, ENSG00000157005, ENSG00000163631, ENSG00000168067, ENSG00000170345, ENSG00000172179, ENSG00000174697, ENSG00000187486, ENSG00000232810, ENSG00000254647	ENSG00000220201	UBERON:0006566	13	22	1
oocyte	-0.26	97.4	ENSG00000085662, ENSG00000108849, ENSG00000110080, ENSG00000112164, ENSG00000117682, ENSG00000135100, ENSG00000146674, ENSG00000148926, ENSG00000168067, ENSG00000170345, ENSG00000171105, ENSG00000172179, ENSG00000196924	ENSG00000006071, ENSG00000017427, ENSG00000070031, ENSG00000106633, ENSG00000115138, ENSG00000115263, ENSG00000121351, ENSG00000122585, ENSG00000125538, ENSG00000136237, ENSG00000136244, ENSG00000138685, ENSG00000157005, ENSG00000163631, ENSG00000167244, ENSG00000174697, ENSG00000181092, ENSG00000187486, ENSG00000197635, ENSG00000231925, ENSG00000232810, ENSG00000254647	ENSG00000220201	CL:0000023	13	22	1
pancreatic ductal cell	-0.26	93.6	ENSG00000085662, ENSG00000117682, ENSG00000122585, ENSG00000125538, ENSG00000135100, ENSG00000136237, ENSG00000146674, ENSG00000148926, ENSG00000157005, ENSG00000163631, ENSG00000171105, ENSG00000181092, ENSG00000197635	ENSG00000006071, ENSG00000017427, ENSG00000070031, ENSG00000106633, ENSG00000108849, ENSG00000110080, ENSG00000112164, ENSG00000115138, ENSG00000115263, ENSG00000121351, ENSG00000136244, ENSG00000138685, ENSG00000167244, ENSG00000168067, ENSG00000170345, ENSG00000172179, ENSG00000174697, ENSG00000187486, ENSG00000196924, ENSG00000231925, ENSG00000232810, ENSG00000254647	ENSG00000220201	CL:0002079	13	22	1
frontal pole	-0.27	96.8	ENSG00000006071, ENSG00000085662, ENSG00000110080, ENSG00000122585, ENSG00000136237, ENSG00000146674, ENSG00000157005, ENSG00000170345, ENSG00000171105, ENSG00000174697, ENSG00000231925	ENSG00000017427, ENSG00000106633, ENSG00000108849, ENSG00000112164, ENSG00000115263, ENSG00000121351, ENSG00000125538, ENSG00000135100, ENSG00000136244, ENSG00000138685, ENSG00000148926, ENSG00000163631, ENSG00000167244, ENSG00000168067, ENSG00000172179, ENSG00000181092, ENSG00000196924, ENSG00000197635, ENSG00000232810	ENSG00000070031, ENSG00000115138, ENSG00000117682, ENSG00000187486, ENSG00000220201, ENSG00000254647	UBERON:0002795	11	19	6
paraflocculus	-0.33	96.7	ENSG00000006071, ENSG00000085662, ENSG00000110080, ENSG00000136237, ENSG00000168067, ENSG00000170345, ENSG00000171105, ENSG00000174697, ENSG00000196924, ENSG00000231925	ENSG00000017427, ENSG00000106633, ENSG00000108849, ENSG00000112164, ENSG00000115263, ENSG00000121351, ENSG00000122585, ENSG00000125538, ENSG00000135100, ENSG00000136244, ENSG00000138685, ENSG00000146674, ENSG00000148926, ENSG00000157005, ENSG00000163631, ENSG00000167244, ENSG00000172179, ENSG00000181092, ENSG00000197635, ENSG00000232810	ENSG00000070031, ENSG00000115138, ENSG00000117682, ENSG00000187486, ENSG00000220201, ENSG00000254647	UBERON:0005351	10	20	6
mononuclear cell	-0.35	98.5	ENSG00000085662, ENSG00000125538, ENSG00000135100, ENSG00000136244, ENSG00000146674, ENSG00000148926, ENSG00000163631, ENSG00000170345, ENSG00000196924, ENSG00000197635, ENSG00000231925	ENSG00000006071, ENSG00000017427, ENSG00000070031, ENSG00000106633, ENSG00000108849, ENSG00000110080, ENSG00000112164, ENSG00000115138, ENSG00000115263, ENSG00000117682, ENSG00000121351, ENSG00000122585, ENSG00000136237, ENSG00000138685, ENSG00000157005, ENSG00000167244, ENSG00000168067, ENSG00000171105, ENSG00000172179, ENSG00000174697, ENSG00000181092, ENSG00000232810, ENSG00000254647	ENSG00000187486, ENSG00000220201	CL:0000842	11	23	2
bone marrow cell	-0.37	98.2	ENSG00000085662, ENSG00000112164, ENSG00000117682, ENSG00000125538, ENSG00000148926, ENSG00000168067, ENSG00000170345, ENSG00000171105, ENSG00000196924, ENSG00000197635, ENSG00000231925	ENSG00000006071, ENSG00000017427, ENSG00000070031, ENSG00000106633, ENSG00000108849, ENSG00000110080, ENSG00000115138, ENSG00000115263, ENSG00000121351, ENSG00000122585, ENSG00000135100, ENSG00000136237, ENSG00000136244, ENSG00000138685, ENSG00000146674, ENSG00000157005, ENSG00000163631, ENSG00000167244, ENSG00000172179, ENSG00000174697, ENSG00000181092, ENSG00000187486, ENSG00000232810, ENSG0000…	ENSG00000220201	CL:0002092	11	24	1
gluteal muscle	-0.41	98.6	ENSG00000017427, ENSG00000070031, ENSG00000085662, ENSG00000112164, ENSG00000146674, ENSG00000148926, ENSG00000167244, ENSG00000171105, ENSG00000196924, ENSG00000231925	ENSG00000006071, ENSG00000106633, ENSG00000108849, ENSG00000110080, ENSG00000115138, ENSG00000115263, ENSG00000117682, ENSG00000121351, ENSG00000122585, ENSG00000125538, ENSG00000135100, ENSG00000136237, ENSG00000136244, ENSG00000138685, ENSG00000157005, ENSG00000163631, ENSG00000168067, ENSG00000170345, ENSG00000172179, ENSG00000174697, ENSG00000181092, ENSG00000197635, ENSG00000232810, ENSG0000…	ENSG00000187486, ENSG00000220201	UBERON:0002000	10	24	2
secondary oocyte	-0.43	98.0	ENSG00000085662, ENSG00000110080, ENSG00000112164, ENSG00000135100, ENSG00000146674, ENSG00000148926, ENSG00000170345, ENSG00000171105, ENSG00000172179, ENSG00000196924	ENSG00000006071, ENSG00000017427, ENSG00000070031, ENSG00000106633, ENSG00000108849, ENSG00000115138, ENSG00000115263, ENSG00000117682, ENSG00000121351, ENSG00000122585, ENSG00000125538, ENSG00000136237, ENSG00000136244, ENSG00000138685, ENSG00000157005, ENSG00000163631, ENSG00000167244, ENSG00000168067, ENSG00000174697, ENSG00000181092, ENSG00000187486, ENSG00000197635, ENSG00000231925, ENSG0000…	ENSG00000220201	CL:0000655	10	25	1
endothelial cell	-0.43	94.2	ENSG00000017427, ENSG00000085662, ENSG00000117682, ENSG00000122585, ENSG00000136237, ENSG00000148926, ENSG00000157005, ENSG00000171105, ENSG00000196924, ENSG00000197635	ENSG00000006071, ENSG00000070031, ENSG00000106633, ENSG00000108849, ENSG00000110080, ENSG00000112164, ENSG00000115138, ENSG00000115263, ENSG00000121351, ENSG00000125538, ENSG00000135100, ENSG00000136244, ENSG00000138685, ENSG00000146674, ENSG00000163631, ENSG00000167244, ENSG00000168067, ENSG00000170345, ENSG00000172179, ENSG00000174697, ENSG00000181092, ENSG00000187486, ENSG00000231925, ENSG0000…	ENSG00000220201	CL:0000115	10	25	1
olfactory bulb	-0.47	99.9	ENSG00000085662, ENSG00000110080, ENSG00000136237, ENSG00000146674, ENSG00000148926, ENSG00000167244, ENSG00000170345, ENSG00000171105, ENSG00000196924	ENSG00000006071, ENSG00000017427, ENSG00000070031, ENSG00000106633, ENSG00000108849, ENSG00000112164, ENSG00000115138, ENSG00000115263, ENSG00000117682, ENSG00000121351, ENSG00000122585, ENSG00000125538, ENSG00000135100, ENSG00000136244, ENSG00000138685, ENSG00000157005, ENSG00000163631, ENSG00000168067, ENSG00000172179, ENSG00000174697, ENSG00000181092, ENSG00000197635, ENSG00000231925, ENSG0000…	ENSG00000187486, ENSG00000220201	UBERON:0002264	9	25	2
diaphragm	-0.47	97.9	ENSG00000017427, ENSG00000085662, ENSG00000146674, ENSG00000148926, ENSG00000167244, ENSG00000170345, ENSG00000171105, ENSG00000181092, ENSG00000196924	ENSG00000006071, ENSG00000070031, ENSG00000106633, ENSG00000108849, ENSG00000110080, ENSG00000112164, ENSG00000115138, ENSG00000115263, ENSG00000117682, ENSG00000121351, ENSG00000122585, ENSG00000125538, ENSG00000135100, ENSG00000136237, ENSG00000136244, ENSG00000138685, ENSG00000157005, ENSG00000163631, ENSG00000168067, ENSG00000172179, ENSG00000174697, ENSG00000197635, ENSG00000231925, ENSG0000…	ENSG00000187486, ENSG00000220201	UBERON:0001103	9	25	2
endometrium epithelium	-0.65	98.8	ENSG00000110080, ENSG00000148926, ENSG00000170345, ENSG00000171105, ENSG00000196924, ENSG00000231925	ENSG00000006071, ENSG00000017427, ENSG00000070031, ENSG00000085662, ENSG00000106633, ENSG00000108849, ENSG00000112164, ENSG00000115138, ENSG00000115263, ENSG00000121351, ENSG00000122585, ENSG00000125538, ENSG00000135100, ENSG00000136237, ENSG00000136244, ENSG00000138685, ENSG00000146674, ENSG00000157005, ENSG00000163631, ENSG00000167244, ENSG00000168067, ENSG00000172179, ENSG00000174697, ENSG0000…	ENSG00000117682, ENSG00000220201	UBERON:0004811	6	28	2
tongue squamous epithelium	-0.65	96.6	ENSG00000085662, ENSG00000110080, ENSG00000136237, ENSG00000148926, ENSG00000196924, ENSG00000231925	ENSG00000006071, ENSG00000017427, ENSG00000070031, ENSG00000106633, ENSG00000108849, ENSG00000112164, ENSG00000115138, ENSG00000115263, ENSG00000117682, ENSG00000121351, ENSG00000122585, ENSG00000125538, ENSG00000135100, ENSG00000136244, ENSG00000138685, ENSG00000146674, ENSG00000157005, ENSG00000163631, ENSG00000167244, ENSG00000168067, ENSG00000170345, ENSG00000171105, ENSG00000172179, ENSG0000…	ENSG00000187486, ENSG00000220201	UBERON:0006919	6	28	2
synovial membrane of synovial joint	-0.92	79.4	ENSG00000170345	ENSG00000006071, ENSG00000070031, ENSG00000106633, ENSG00000108849, ENSG00000110080, ENSG00000115138, ENSG00000115263, ENSG00000121351, ENSG00000122585, ENSG00000125538, ENSG00000135100, ENSG00000136237, ENSG00000136244, ENSG00000138685, ENSG00000157005, ENSG00000163631, ENSG00000168067, ENSG00000171105, ENSG00000172179, ENSG00000174697, ENSG00000181092, ENSG00000187486, ENSG00000197635, ENSG0000…	ENSG00000017427, ENSG00000085662, ENSG00000112164, ENSG00000117682, ENSG00000146674, ENSG00000148926, ENSG00000167244, ENSG00000196924, ENSG00000220201, ENSG00000231925	UBERON:0002018	1	25	10
