# Supplementary material for: Bioinformatic Reconstruction and Analysis of Gene Networks Related to Glucose Variability in Diabetes and Its Complications
Source: Int J Mol Sci. 2020 Nov 18;21(22):8691. doi: 10.3390/ijms21228691 (PMC7698756; doi:10.3390/ijms21228691)
Supplement: Supplementary file 1 [file ijms-21-08691-s001.zip › ijms-982039-revised-supplementary/Table S5.xlsx]

## Sheet: Interactions
IntId	IntSchema	IntType	IntLinks	Sentences	ObjId1	ObjType1	ObjName1	ObjSymonyms1	ObjLinks1	ObjId2	ObjType2	ObjName2	ObjSymonyms2	ObjLinks2
1043	SERPINA1 --> AAT	Expression	GeneID:5265;		4344025	Gene	SERPINA1	A1A;A1AT;AAT;alpha1AT;PI;PI1;PRO2275;serpin family A member 1;SERPINA1;a-1 antitrypsin;a-1-antitrypsin;a-1at;a-i antitrypsin;a1 antitrypsin;a1- antitrypsin;a1-antitrypsin;a1-protease inhibitor;alpha - 1 antitrypsin;alpha 1 -antitrypsin;alpha 1 -protease inhibitor;alpha 1 antiproteinase;alpha 1 antitrypsin;alpha 1 inhibitor of protease;alpha 1 protease inhibitor;alpha 1- antitrypsin;alpha 1--antit…	SWISSPROT_AC:P01009;SWISSPROT_ID:A1AT_HUMAN;GeneID:5265;Ensembl:ENSG00000197249;HGNC:HGNC:8941;MIM:107400;Vega:OTTHUMG00000150355;protein_accession:AAA51545.1;protein_accession:AAA51546.1;protein_accession:AAA51547.1;protein_accession:AAB59369.1;protein_accession:AAB59370.1;protein_accession:AAB59371.1;protein_accession:AAB59375.1;protein_accession:AAB59495.1;protein_accession:AAF15128.1;protein_…	2842	Protein	AAT	A1AT;AAT;Alpha-1 protease inhibitor;Alpha-1-antiproteinase;Alpha-1-antitrypsin;PI;Serpin A1;SERPINA1;a-1 antitrypsin;a-1-antitrypsin;a-1at;a-i antitrypsin;a1 antitrypsin;a1- antitrypsin;a1-antitrypsin;a1-protease inhibitor;A1A;alpha - 1 antitrypsin;alpha 1 -antitrypsin;alpha 1 -protease inhibitor;alpha 1 antiproteinase;alpha 1 antitrypsin;alpha 1 inhibitor of protease;alpha 1 protease inhibitor;a…	SWISSPROT_AC:P01009;SWISSPROT_ID:A1AT_HUMAN;EMBL:AF113676;EMBL:AF130068;EMBL:AK315637;EMBL:AM048838;EMBL:BC011991;EMBL:BC015642;EMBL:BT019455;EMBL:BX161449;EMBL:BX247968;EMBL:BX248002;EMBL:BX248257;EMBL:DQ682455;EMBL:J00064;EMBL:J00065;EMBL:J00066;EMBL:J00067;EMBL:J02619;EMBL:K01396;EMBL:K02212;EMBL:M11465;EMBL:M26123;EMBL:V00496;EMBL:X01683;EMBL:X02920;RefSeq:NP_000286.3;RefSeq:NP_001002235.1;Re…
2482	ACE2 --> ACE2	Expression	GeneID:59272;		4353906	Gene	ACE2	ACE2;ACEH;angiotensin I converting enzyme 2;ACE-related carboxypeptidase;angiotensin -converting enzyme 2;angiotensin 1 converting enzyme 2;angiotensin 1-converting enzyme 2;angiotensin converting enzyme 2;angiotensin converting enzyme ii;angiotensin converting enzyme type 2;angiotensin converting enzyme-2;angiotensin converting enzyme-ii;angiotensin i-converting enzyme 2;angiotensin i-converting…	SWISSPROT_AC:Q9BYF1;SWISSPROT_ID:ACE2_HUMAN;GeneID:59272;Ensembl:ENSG00000130234;HGNC:HGNC:13557;MIM:300335;Vega:OTTHUMG00000021177;protein_accession:AAF78220.1;protein_accession:AAF99721.1;protein_accession:AAH39902.1;protein_accession:AAH48094.2;protein_accession:AAO25651.1;protein_accession:AAQ89076.1;protein_accession:AAT45083.1;protein_accession:ACT66268.1;protein_accession:BAB40370.1;protei…	6378	Protein	ACE2	ACE-related carboxypeptidase;ACE2;ACEH;Angiotensin-converting enzyme 2;Angiotensin-converting enzyme homolog;EC 3.4.17.23;Metalloprotease MPROT15;angiotensin -converting enzyme 2;angiotensin 1 converting enzyme 2;angiotensin 1-converting enzyme 2;angiotensin converting enzyme 2;angiotensin converting enzyme ii;angiotensin converting enzyme type 2;angiotensin converting enzyme-2;angiotensin conver…	SWISSPROT_AC:Q9BYF1;SWISSPROT_ID:ACE2_HUMAN;EMBL:AB046569;EMBL:AB193259;EMBL:AB193260;EMBL:AF241254;EMBL:AF291820;EMBL:AL110224;EMBL:AY217547;EMBL:AY358714;EMBL:AY623811;EMBL:BC039902;EMBL:BC048094;EMBL:CH471074;EMBL:E39033;EMBL:GQ262784;RefSeq:NP_068576.1;ProteinModelPortal:Q9BYF1;STRING:9606.ENSP00000252519;SWISSPROT_AC_OLD:C7ECU1;SWISSPROT_AC_OLD:Q6UWP0;SWISSPROT_AC_OLD:Q86WT0;SWISSPROT_AC_OLD…
2631	ACE --> ACE	Expression	GeneID:1636;		4341139	Gene	ACE	ACE;ACE1;angiotensin I converting enzyme;CD143;DCP;DCP1;ace--an;Angiotensin-converting enzyme;cd 143;CD143 antigen;dipeptidyl carboxypeptidase 1;Dipeptidyl carboxypeptidase I;dipeptidyl carboxypeptidase-1;dipeptidyl carboxypeptidase-i;dipeptidyl-carboxypeptidase i;EC 3.2.1.-;EC 3.4.15.1;kininase 2;Kininase II;kininase ii-type;kininase type ii;kininase-ii;	SWISSPROT_AC:P12821;SWISSPROT_ID:ACE_HUMAN;GeneID:1636;Ensembl:ENSG00000159640;Ensembl:ENSG00000264813;HGNC:HGNC:2707;MIM:106180;Vega:OTTHUMG00000154927;Vega:OTTHUMG00000178900;protein_accession:AAA51684.1;protein_accession:AAA60611.1;protein_accession:AAD14360.1;protein_accession:AAD28560.1;protein_accession:AAD28561.1;protein_accession:AAP03651.1;protein_accession:AAP13243.1;protein_accession:A…	6617	Protein	ACE	ACE;Angiotensin-converting enzyme;CD143 antigen;DCP;DCP1;Dipeptidyl carboxypeptidase I;EC 3.2.1.-;EC 3.4.15.1;Kininase II;ace--an;ACE1;angiotensin I converting enzyme;cd 143;CD143;dipeptidyl carboxypeptidase 1;dipeptidyl carboxypeptidase-1;dipeptidyl carboxypeptidase-i;dipeptidyl-carboxypeptidase i;kininase 2;kininase ii-type;kininase type ii;kininase-ii;	SWISSPROT_AC:P12821;SWISSPROT_ID:ACE_HUMAN;EMBL:AB208971;EMBL:AC113554;EMBL:AF118569;EMBL:AK301988;EMBL:AY436326;EMBL:EU332840;EMBL:J04144;EMBL:M26657;EMBL:X16295;RefSeq:NP_000780.1;RefSeq:NP_001171528.1;RefSeq:NP_690043.1;ProteinModelPortal:P12821;STRING:9606.ENSP00000290866;SWISSPROT_AC_OLD:B0LPF0;SWISSPROT_AC_OLD:B4DXI3;SWISSPROT_AC_OLD:E7EU16;SWISSPROT_AC_OLD:P22966;SWISSPROT_AC_OLD:Q53YX9;SW…
3935	ADRA2B --> ADRA2B	Expression	GeneID:151;		4339925	Gene	ADRA2B	ADRA2B;ADRA2L1;ADRA2RL1;ADRARL1;adrenoceptor alpha 2B;alpha-2BAR;ALPHA2BAR;FAME2;ADA2B;alpha 2 b adrenoceptor;alpha 2 beta adrenoreceptor;alpha 2-adrenergic receptor subtype c2;alpha 2-c2 adrenergic receptor;alpha 2b -adrenergic receptor;alpha 2b adrenergic receptor;alpha 2b adrenoceptor;alpha 2b-adrenergic receptor;alpha 2b-adrenoceptor;alpha 2b-adrenoreceptor;alpha 2bar;Alpha-2 adrenergic recep…	SWISSPROT_AC:P18089;SWISSPROT_ID:ADA2B_HUMAN;GeneID:151;Ensembl:ENSG00000274286;HGNC:HGNC:282;MIM:104260;Vega:OTTHUMG00000188276;protein_accession:AAA51666.1;protein_accession:AAA62823.1;protein_accession:AAB62558.1;protein_accession:AAI33022.1;protein_accession:AAI36538.1;protein_accession:AAK01635.1;protein_accession:AAS55646.1;protein_accession:AAX93218.1;protein_accession:AAY43127.1;protein_a…	10088	Protein	ADRA2B	ADA2B;ADRA2B;ADRA2L1;ADRA2RL1;Alpha-2 adrenergic receptor subtype C2;Alpha-2B adrenergic receptor;Alpha-2B adrenoceptor;Alpha-2B adrenoreceptor;Alpha-2BAR;ADRARL1;adrenoceptor alpha 2B;alpha 2 b adrenoceptor;alpha 2 beta adrenoreceptor;alpha 2-adrenergic receptor subtype c2;alpha 2-c2 adrenergic receptor;alpha 2b -adrenergic receptor;alpha 2b adrenergic receptor;alpha 2b adrenoceptor;alpha 2b-adr…	SWISSPROT_AC:P18089;SWISSPROT_ID:ADA2B_HUMAN;EMBL:AC092603;EMBL:AF005900;EMBL:AF316895;EMBL:AY548167;EMBL:DQ057076;EMBL:M34041;EMBL:M38742;RefSeq:NP_000673.2;ProteinModelPortal:P18089;STRING:9606.ENSP00000387281;SWISSPROT_AC_OLD:Q4TUH9;SWISSPROT_AC_OLD:Q53RF2;SWISSPROT_AC_OLD:Q9BZK0;GeneID:151;KEGG:hsa:151;PIR:A37223;eggNOG:ENOG410XRW9;eggNOG:KOG3656;UniGene:Hs.247686;GO:GO:0004938;GO:GO:0005886;…
4188	ADD1 --> ADD1	Expression	GeneID:118;		4339897	Gene	ADD1	ADD1;ADDA;adducin 1;a-adducin;add-a;adducin-1;adducin1;alpha -adducin;alpha adducin;Alpha-adducin;Erythrocyte adducin subunit alpha;	SWISSPROT_AC:P35611;SWISSPROT_ID:ADDA_HUMAN;GeneID:118;Ensembl:ENSG00000087274;HGNC:HGNC:243;MIM:102680;Vega:OTTHUMG00000122080;protein_accession:AAB05645.1;protein_accession:AAB30913.1;protein_accession:AAB30914.2;protein_accession:AAH13393.1;protein_accession:AAH42998.1;protein_accession:BAG58391.1;protein_accession:BAG60726.1;protein_accession:CAA98970.1;protein_accession:CAI95603.1;protein_ac…	10353	Protein	ADD1	ADD1;ADDA;Alpha-adducin;Erythrocyte adducin subunit alpha;a-adducin;add-a;adducin 1;adducin-1;adducin1;alpha -adducin;alpha adducin;	SWISSPROT_AC:P35611;SWISSPROT_ID:ADDA_HUMAN;EMBL:AH004561;EMBL:AK295457;EMBL:AL121750;EMBL:AL390065;EMBL:BC042998;EMBL:BX465861;EMBL:CH471131;EMBL:L07261;EMBL:L29286;EMBL:L29287;EMBL:L29289;EMBL:L29290;EMBL:L29291;EMBL:L29292;EMBL:L29293;EMBL:L29294;EMBL:L29295;EMBL:L29296;EMBL:L29297;EMBL:L29298;EMBL:X58141;EMBL:Z68280;EMBL:Z74617;RefSeq:NP_001110.2;RefSeq:NP_001273574.1;RefSeq:NP_054908.2;RefSe…
8777	ADIPOQ --> Adiponectin	Expression	GeneID:9370;		4347188	Gene	ADIPOQ	ACDC;ACRP30;adiponectin, C1Q and collagen domain containing;ADIPOQ;ADIPQTL1;ADPN;APM-1;APM1;GBP28;30 kDa adipocyte complement-related protein;30-kda adipocyte complement-related protein;acrp 30;acrp-30;ADIPO;Adipocyte complement-related 30 kDa protein;Adipocyte, C1q and collagen domain-containing protein;Adiponectin;adiponectin--an;adiponectin-an;Adipose most abundant gene transcript 1 protein;gb…	SWISSPROT_AC:Q15848;SWISSPROT_ID:ADIPO_HUMAN;GeneID:9370;Ensembl:ENSG00000181092;HGNC:HGNC:13633;MIM:605441;Vega:OTTHUMG00000156521;protein_accession:AAH54496.1;protein_accession:AAH96308.1;protein_accession:AAH96309.1;protein_accession:AAH96310.1;protein_accession:AAH96311.1;protein_accession:ABZ10942.1;protein_accession:BAA08227.1;protein_accession:BAA86716.1;protein_accession:BAF84214.1;protei…	11281	Protein	Adiponectin	30 kDa adipocyte complement-related protein;ACDC;ACRP30;ADIPO;Adipocyte complement-related 30 kDa protein;Adipocyte, C1q and collagen domain-containing protein;Adiponectin;ADIPOQ;Adipose most abundant gene transcript 1 protein;apM-1;APM1;GBP28;Gelatin-binding protein;30-kda adipocyte complement-related protein;acrp 30;acrp-30;adiponectin, C1Q and collagen domain containing;adiponectin--an;adipone…	SWISSPROT_AC:Q15848;SWISSPROT_ID:ADIPO_HUMAN;EMBL:AB012165;EMBL:AJ131460;EMBL:AJ131461;EMBL:BC054496;EMBL:BC096308;EMBL:BC096309;EMBL:BC096310;EMBL:BC096311;EMBL:D45371;RefSeq:NP_001171271.1;RefSeq:NP_004788.1;ProteinModelPortal:Q15848;STRING:9606.ENSP00000320709;SWISSPROT_AC_OLD:Q58EX9;SMR:Q15848;GeneID:9370;KEGG:hsa:9370;PIR:JC4708;eggNOG:ENOG410IHSJ;eggNOG:ENOG4111F5K;UniGene:Hs.80485;GO:GO:00…
8793	ADM2 --> Intermedin	Expression	GeneID:79924;		4354958	Gene	ADM2	ADM2;adrenomedullin 2;AM2;dJ579N16.4;adrenomedullin2;am 2;am ii;am-2;am-ii;Intermedin;	SWISSPROT_AC:Q7Z4H4;SWISSPROT_ID:ADM2_HUMAN;GeneID:79924;Ensembl:ENSG00000128165;HGNC:HGNC:28898;MIM:608682;Vega:OTTHUMG00000150202;protein_accession:AAI41535.1;protein_accession:AAI46570.1;protein_accession:AAQ09100.1;protein_accession:BAB15004.1;protein_accession:BAD07411.1;protein_accession:BAE46395.1;protein_accession:CAG30365.1;protein_accession:CAK54460.1;protein_accession:CAK54759.1;protei…	11307	Protein	Intermedin	ADM2;AM2;Intermedin;adrenomedullin 2;adrenomedullin2;am 2;am ii;am-2;am-ii;dJ579N16.4;	SWISSPROT_AC:Q7Z4H4;SWISSPROT_ID:ADM2_HUMAN;EMBL:AB121034;EMBL:AB236970;EMBL:AF529213;EMBL:AL096767;RefSeq:NP_001240774.1;RefSeq:XP_016884429.1;ProteinModelPortal:Q7Z4H4;STRING:9606.ENSP00000379086;SWISSPROT_AC_OLD:Q3LFQ0;SMR:Q7Z4H4;GeneID:79924;KEGG:hsa:79924;eggNOG:ENOG410J3UK;eggNOG:ENOG410Z5UT;UniGene:Hs.449099;UniGene:Hs.743540;GO:GO:0001525;GO:GO:0005576;GO:GO:0006468;GO:GO:0007189;GO:GO:00…
8814	ADM --> ADM	Expression	GeneID:133;		4339910	Gene	ADM	ADM;adrenomedullin;AM;PAMP;ADML;am-an;am-type;pamp-type;	SWISSPROT_AC:P35318;SWISSPROT_ID:ADML_HUMAN;GeneID:133;Ensembl:ENSG00000148926;HGNC:HGNC:259;MIM:103275;Vega:OTTHUMG00000165907;protein_accession:AAC60642.1;protein_accession:AAH15961.1;protein_accession:AAP35548.1;protein_accession:AAZ38717.1;protein_accession:BAA03589.1;protein_accession:BAA07756.1;protein_accession:BAG35740.1;protein_accession:CAG46792.1;protein_accession:CBX47636.1;protein_ac…	11330	Protein	ADM	ADM;ADML;AM;adrenomedullin;am-an;am-type;PAMP;pamp-type;	SWISSPROT_AC:P35318;SWISSPROT_ID:ADML_HUMAN;EMBL:AK312893;EMBL:BC015961;EMBL:BT006902;EMBL:CH471064;EMBL:CR541995;EMBL:D14874;EMBL:D43639;EMBL:DQ143945;EMBL:S73906;RefSeq:NP_001115.1;ProteinModelPortal:P35318;STRING:9606.ENSP00000278175;SWISSPROT_AC_OLD:B2R793;SWISSPROT_AC_OLD:D3DQV3;SWISSPROT_AC_OLD:Q6FGW2;SMR:P35318;GeneID:133;KEGG:hsa:133;PIR:JC2351;eggNOG:ENOG410IK4C;eggNOG:ENOG41120TV;UniGen…
8881	ADRB1 --> ADRB1	Expression	GeneID:153;		4339926	Gene	ADRB1	ADRB1;ADRB1R;adrenoceptor beta 1;B1AR;BETA1AR;RHR;b1 adrenoceptor;b1-adrenergic receptor;b1-adrenoceptor;b1-adrenoreceptor;beta 1 -adrenergic receptor;beta 1 adrenergic receptor;beta 1 adrenoceptor;beta 1 adrenoreceptor;beta 1-adrenergic receptor;beta 1-adrenergic-receptor;beta 1-adrenoceptor;beta 1-adrenoreceptor;beta 1ar;Beta-1 adrenergic receptor;Beta-1 adrenoceptor;Beta-1 adrenoreceptor;beta-…	SWISSPROT_AC:P08588;SWISSPROT_ID:ADRB1_HUMAN;GeneID:153;Ensembl:ENSG00000043591;HGNC:HGNC:285;MIM:109630;Vega:OTTHUMG00000019079;protein_accession:AAA51667.1;protein_accession:AAD53696.1;protein_accession:AAD53697.1;protein_accession:AAG40474.1;protein_accession:AAI69224.2;protein_accession:AAI69225.2;protein_accession:AAI69226.2;protein_accession:AAS66983.1;protein_accession:ABY87521.1;protein_a…	11437	Protein	ADRB1	ADRB1;ADRB1R;B1AR;Beta-1 adrenergic receptor;Beta-1 adrenoceptor;Beta-1 adrenoreceptor;adrenoceptor beta 1;b1 adrenoceptor;b1-adrenergic receptor;b1-adrenoceptor;b1-adrenoreceptor;beta 1 -adrenergic receptor;beta 1 adrenergic receptor;beta 1 adrenoceptor;beta 1 adrenoreceptor;beta 1-adrenergic receptor;beta 1-adrenergic-receptor;beta 1-adrenoceptor;beta 1-adrenoreceptor;beta 1ar;beta-1-adrenergic…	SWISSPROT_AC:P08588;SWISSPROT_ID:ADRB1_HUMAN;EMBL:AF169006;EMBL:AF169007;EMBL:AL355543;EMBL:AY567837;EMBL:EU332832;EMBL:J03019;RefSeq:NP_000675.1;ProteinModelPortal:P08588;STRING:9606.ENSP00000358301;SWISSPROT_AC_OLD:B0LPE2;SWISSPROT_AC_OLD:Q5T5Y4;SWISSPROT_AC_OLD:Q9UKG7;SWISSPROT_AC_OLD:Q9UKG8;SMR:P08588;GeneID:153;KEGG:hsa:153;PIR:A39911;eggNOG:ENOG410XRW9;eggNOG:KOG3656;UniGene:Hs.99913;GO:GO:…
8884	ADRB2 --> ADRB2	Expression	GeneID:154;		4339928	Gene	ADRB2	ADRB2;ADRB2R;ADRBR;adrenoceptor beta 2;B2AR;BAR;BETA2AR;b-2 adrenergic receptor;b-2-adrenergic receptor;b2 adrenergic receptor;b2 adrenoceptor;b2 adrenoreceptor;b2-adrenergic receptor;b2-adrenoceptor;b2-adrenoreceptor;beta -2 adrenergic receptor;beta 2 -adrenergic receptor;beta 2 -adrenoceptor;beta 2 adrenergic receptor;beta 2 adrenoceptor;beta 2 adrenoreceptor;beta 2- adrenergic receptor;beta 2-…	SWISSPROT_AC:P07550;SWISSPROT_ID:ADRB2_HUMAN;GeneID:154;Ensembl:ENSG00000169252;HGNC:HGNC:286;MIM:109690;Vega:OTTHUMG00000129933;protein_accession:AAA88014.1;protein_accession:AAA88015.1;protein_accession:AAA88017.1;protein_accession:AAB82148.1;protein_accession:AAB82149.1;protein_accession:AAB82150.1;protein_accession:AAB82151.1;protein_accession:AAD48036.1;protein_accession:AAF17569.1;protein_a…	11451	Protein	ADRB2	ADRB2;ADRB2R;B2AR;Beta-2 adrenergic receptor;Beta-2 adrenoceptor;Beta-2 adrenoreceptor;ADRBR;adrenoceptor beta 2;b-2 adrenergic receptor;b-2-adrenergic receptor;b2 adrenergic receptor;b2 adrenoceptor;b2 adrenoreceptor;b2-adrenergic receptor;b2-adrenoceptor;b2-adrenoreceptor;BAR;beta -2 adrenergic receptor;beta 2 -adrenergic receptor;beta 2 -adrenoceptor;beta 2 adrenergic receptor;beta 2 adrenocep…	SWISSPROT_AC:P07550;SWISSPROT_ID:ADRB2_HUMAN;EMBL:AF022953;EMBL:AF022954;EMBL:AF022955;EMBL:AF022956;EMBL:AF169225;EMBL:AF202305;EMBL:AF203386;EMBL:AK223025;EMBL:AK313151;EMBL:AY136741;EMBL:BC012481;EMBL:BC063486;EMBL:BC073856;EMBL:CH471062;EMBL:DQ094845;EMBL:EU332834;EMBL:J02960;EMBL:M15169;EMBL:X04827;EMBL:Y00106;RefSeq:NP_000015.1;ProteinModelPortal:P07550;STRING:9606.ENSP00000305372;SWISSPROT…
9569	AGTR2 --> AT2	Expression	GeneID:186;		4339957	Gene	AGTR2	AGTR2;angiotensin II receptor type 2;AT2;ATGR2;MRX88;2 angiotensin ii receptor;2 receptor of angiotensin ii;agtr 2;agtr-2;angiotensin 2 type 2 receptor;angiotensin ii receptor 2;angiotensin ii receptor subtype 2;angiotensin ii receptor type ii;angiotensin ii receptor type-2;angiotensin ii receptor-2;angiotensin ii subtype 2 receptor;angiotensin ii subtype-2 receptor;angiotensin ii type 2 receptor…	SWISSPROT_AC:P50052;SWISSPROT_ID:AGTR2_HUMAN;GeneID:186;Ensembl:ENSG00000180772;HGNC:HGNC:338;MIM:300034;Vega:OTTHUMG00000022243;protein_accession:AAA50762.1;protein_accession:AAA61794.1;protein_accession:AAA67753.1;protein_accession:AAA84900.1;protein_accession:AAA85851.1;protein_accession:AAA98990.1;protein_accession:AAB34100.1;protein_accession:AAH95504.1;protein_accession:AAP72969.1;protein_a…	12592	Protein	AT2	AGTR2;Angiotensin II type-2 receptor;AT2;Type-2 angiotensin II receptor;2 angiotensin ii receptor;2 receptor of angiotensin ii;agtr 2;agtr-2;angiotensin 2 type 2 receptor;angiotensin ii receptor 2;angiotensin ii receptor subtype 2;angiotensin II receptor type 2;angiotensin ii receptor type ii;angiotensin ii receptor type-2;angiotensin ii receptor-2;angiotensin ii subtype 2 receptor;angiotensin ii…	SWISSPROT_AC:P50052;SWISSPROT_ID:AGTR2_HUMAN;EMBL:AK313927;EMBL:AL732602;EMBL:AY322542;EMBL:AY324607;EMBL:AY536522;EMBL:BC095504;EMBL:CH471234;EMBL:CR541969;EMBL:L34579;EMBL:U10273;EMBL:U15592;EMBL:U16957;EMBL:U20860;EMBL:U27478;EMBL:X87723;RefSeq:NP_000677.2;RefSeq:XP_011535835.1;ProteinModelPortal:P50052;STRING:9606.ENSP00000360973;SWISSPROT_AC_OLD:B2R9V1;SWISSPROT_AC_OLD:Q13016;SWISSPROT_AC_OL…
9575	AGTR1 --> AGTR1	Expression	GeneID:185;		4339956	Gene	AGTR1	AG2S;AGTR1;AGTR1B;angiotensin II receptor type 1;AT1;AT1AR;AT1B;AT1BR;AT1R;AT2R1;HAT1R;1 angiotensin ii receptor;1 angiotensin ii-receptor;1 angiotensin-2 receptor;1 angiotensin-ii receptor;1 angiotensin-ii-receptor;1 receptor of angiotensin ii;1 receptor of the angiotensin ii;1-angiotensin type 2 receptor;agtr-1;AGTR1A;angiotensin 2 receptor type 1;angiotensin 2 type 1 receptor;angiotensin ii -r…	SWISSPROT_AC:P30556;SWISSPROT_ID:AGTR1_HUMAN;GeneID:185;Ensembl:ENSG00000144891;HGNC:HGNC:336;MIM:106165;Vega:OTTHUMG00000159503;protein_accession:AAA35535.1;protein_accession:AAA35569.1;protein_accession:AAA58370.1;protein_accession:AAB34644.1;protein_accession:AAB35647.1;protein_accession:AAF70464.1;protein_accession:AAH22447.1;protein_accession:AAH68494.1;protein_accession:AAO65968.1;protein_a…	12586	Protein	AGTR1	AGTR1;AGTR1A;AGTR1B;Angiotensin II type-1 receptor;AT1;AT1AR;AT1BR;AT2R1;AT2R1B;Type-1 angiotensin II receptor;1 angiotensin ii receptor;1 angiotensin ii-receptor;1 angiotensin-2 receptor;1 angiotensin-ii receptor;1 angiotensin-ii-receptor;1 receptor of angiotensin ii;1 receptor of the angiotensin ii;1-angiotensin type 2 receptor;AG2S;agtr-1;angiotensin 2 receptor type 1;angiotensin 2 type 1 rece…	SWISSPROT_AC:P30556;SWISSPROT_ID:AGTR1_HUMAN;EMBL:AF245699;EMBL:AY221090;EMBL:BC022447;EMBL:D13814;EMBL:M87290;EMBL:M91464;EMBL:M93394;EMBL:S77410;EMBL:X65699;EMBL:Z11162;RefSeq:NP_000676.1;RefSeq:NP_004826.5;RefSeq:NP_033611.1;ProteinModelPortal:P30556;STRING:9606.ENSP00000273430;SWISSPROT_AC_OLD:Q13725;SWISSPROT_AC_OLD:Q8TBK4;SMR:P30556;GeneID:185;KEGG:hsa:185;PIR:I39418;PIR:JC1104;eggNOG:ENOG4…
11774	NPPB --> NPPB	Expression	GeneID:4879;		4343715	Gene	NPPB	BNP;natriuretic peptide B;NPPB;anf-b;ANFB;Gamma-brain natriuretic peptide;natriuretic peptide b-type;natriuretic peptide type-b;natriuretic peptide-b;Natriuretic peptides B;natriuretic peptides b-type;natriuretic peptides--b-type;nppb-type;nppbeta;peptide b-type natriuretic;peptide of b-type natriuretic;peptides b-type natriuretic;peptides--b-type natriuretic;	SWISSPROT_AC:P16860;SWISSPROT_ID:ANFB_HUMAN;GeneID:4879;Ensembl:ENSG00000120937;HGNC:HGNC:7940;MIM:600295;Vega:OTTHUMG00000002389;protein_accession:AAA35603.1;protein_accession:AAA36355.1;protein_accession:AAH25785.1;protein_accession:ACA05917.1;protein_accession:BAA04067.1;protein_accession:BAA90441.1;protein_accession:BAD06457.1;protein_accession:BAF64842.1;protein_accession:CAG46774.1;protein_…	17200	Protein	NPPB	ANFB;Gamma-brain natriuretic peptide;Natriuretic peptides B;NPPB;anf-b;BNP;natriuretic peptide B;natriuretic peptide b-type;natriuretic peptide type-b;natriuretic peptide-b;natriuretic peptides b-type;natriuretic peptides--b-type;nppb-type;nppbeta;peptide b-type natriuretic;peptide of b-type natriuretic;peptides b-type natriuretic;peptides--b-type natriuretic;	SWISSPROT_AC:P16860;SWISSPROT_ID:ANFB_HUMAN;EMBL:AB037521;EMBL:AL021155;EMBL:BC025785;EMBL:CH471130;EMBL:CR541976;EMBL:CR542003;EMBL:EU326309;EMBL:M25296;EMBL:M31776;RefSeq:NP_002512.1;ProteinModelPortal:P16860;STRING:9606.ENSP00000365651;SWISSPROT_AC_OLD:B0ZBE9;SWISSPROT_AC_OLD:Q6FGY0;SWISSPROT_AC_OLD:Q9P2Q7;SMR:P16860;GeneID:4879;KEGG:hsa:4879;PIR:A36736;eggNOG:ENOG410J2F8;eggNOG:ENOG410ZE1B;Un…
11805	NPPA --> PND	Expression	GeneID:4878;		4343714	Gene	NPPA	ANF;ANP;ATFB6;ATRST2;CDD;CDD-ANF;CDP;natriuretic peptide A;NPPA;PND;anp-type;Cardiodilatin;Cardiodilatin-related peptide;natriuretic peptide - a;natriuretic peptide -- a;natriuretic peptide type-a;natriuretic peptide--a;natriuretic peptide-a;natriuretic peptide-alpha;natriuretic peptide-type a;Natriuretic peptides A;natriuretic peptides of the a-type;natriuretic peptides of type a;natriuretic pep…	SWISSPROT_AC:P01160;SWISSPROT_ID:ANF_HUMAN;GeneID:4878;Ensembl:ENSG00000175206;HGNC:HGNC:7939;MIM:108780;Vega:OTTHUMG00000002388;protein_accession:AAA35528.1;protein_accession:AAA35529.1;protein_accession:AAA35669.1;protein_accession:AAA51730.1;protein_accession:AAB59379.1;protein_accession:AAH05893.1;protein_accession:ABM84041.1;protein_accession:ABM87388.1;protein_accession:ABW03581.1;protein_a…	17311	Protein	PND	ANF;ANP;Cardiodilatin;Cardiodilatin-related peptide;CDD;CDD-ANF;CDP;Natriuretic peptides A;NPPA;PND;Prepronatriodilatin;anp-type;ATFB6;ATRST2;natriuretic peptide - a;natriuretic peptide -- a;natriuretic peptide A;natriuretic peptide type-a;natriuretic peptide--a;natriuretic peptide-a;natriuretic peptide-alpha;natriuretic peptide-type a;natriuretic peptides of the a-type;natriuretic peptides of ty…	SWISSPROT_AC:P01160;SWISSPROT_ID:ANF_HUMAN;EMBL:AL021155;EMBL:BC005893;EMBL:EU326308;EMBL:K02043;EMBL:K02044;EMBL:K02399;EMBL:M30262;EMBL:M54947;EMBL:M54951;EMBL:X01470;EMBL:X01471;EMBL:X02558;RefSeq:NP_006163.1;ProteinModelPortal:P01160;STRING:9606.ENSP00000365663;SWISSPROT_AC_OLD:Q13766;SWISSPROT_AC_OLD:Q5JZE1;SMR:P01160;GeneID:4878;KEGG:hsa:4878;PIR:A22693;eggNOG:ENOG410IW5F;eggNOG:ENOG410ZUY6…
11872	AGT --> Angiotensinogen	Expression	GeneID:183;		4339955	Gene	AGT	AGT;angiotensinogen;ANHU;SERPINA8;ANGT;chain-angiotensinogen;Serpin A8;	SWISSPROT_AC:P01019;SWISSPROT_ID:ANGT_HUMAN;GeneID:183;Ensembl:ENSG00000135744;HGNC:HGNC:333;MIM:106150;Vega:OTTHUMG00000037757;protein_accession:AAA51679.1;protein_accession:AAA51731.1;protein_accession:AAA52282.1;protein_accession:AAD14287.1;protein_accession:AAD14288.1;protein_accession:AAH11519.1;protein_accession:AAP35497.1;protein_accession:AAR03501.1;protein_accession:ABM81942.1;protein_ac…	17469	Protein	Angiotensinogen	AGT;Angiotensinogen;ANGT;Serpin A8;SERPINA8;ANHU;chain-angiotensinogen;	SWISSPROT_AC:P01019;SWISSPROT_ID:ANGT_HUMAN;EMBL:BC011519;EMBL:K02215;EMBL:M24686;EMBL:M24687;EMBL:M24688;EMBL:M24689;EMBL:M69110;EMBL:S78529;EMBL:S78530;EMBL:X15324;EMBL:X15325;EMBL:X15326;EMBL:X15327;RefSeq:NP_000020.1;ProteinModelPortal:P01019;STRING:9606.ENSP00000355627;SWISSPROT_AC_OLD:Q16358;SWISSPROT_AC_OLD:Q16359;SWISSPROT_AC_OLD:Q96F91;SMR:P01019;GeneID:183;KEGG:hsa:183;PIR:A35203;eggNOG…
11911	ANKRD1 --> ANKRD1	Expression	GeneID:27063;		4350248	Gene	ANKRD1	ALRP;ANKRD1;ankyrin repeat domain 1;bA320F15.2;C-193;CARP;CVARP;MCARP;ANKR1;ankrd-1;ankyrin repeat domain-1;Ankyrin repeat domain-containing protein 1;c-19 3;C193;Cardiac ankyrin repeat protein;cardiac ankyrin-repeat protein;carp-an;Cytokine-inducible gene C-193 protein;Cytokine-inducible nuclear protein;HA1A2;	SWISSPROT_AC:Q15327;SWISSPROT_ID:ANKR1_HUMAN;GeneID:27063;Ensembl:ENSG00000148677;HGNC:HGNC:15819;MIM:609599;Vega:OTTHUMG00000018734;protein_accession:AAH05191.1;protein_accession:AAH18667.1;protein_accession:AAX23581.1;protein_accession:ABM83778.1;protein_accession:ABM87098.1;protein_accession:BAF83649.1;protein_accession:CAA58676.1;protein_accession:EAW50116.1;protein_accession:NP_055206.2;prot…	17563	Protein	ANKRD1	ANKR1;ANKRD1;Ankyrin repeat domain-containing protein 1;C193;Cardiac ankyrin repeat protein;CARP;Cytokine-inducible gene C-193 protein;Cytokine-inducible nuclear protein;HA1A2;ALRP;ankrd-1;ankyrin repeat domain 1;ankyrin repeat domain-1;bA320F15.2;c-19 3;C-193;cardiac ankyrin-repeat protein;carp-an;CVARP;MCARP;	SWISSPROT_AC:Q15327;SWISSPROT_ID:ANKR1_HUMAN;EMBL:AL590622;EMBL:AY903446;EMBL:BC018667;EMBL:X83703;RefSeq:NP_055206.2;ProteinModelPortal:Q15327;STRING:9606.ENSP00000360762;SWISSPROT_AC_OLD:Q96LE7;SMR:Q15327;GeneID:27063;KEGG:hsa:27063;PIR:A57291;eggNOG:COG0666;eggNOG:KOG0504;UniGene:Hs.448589;GO:GO:0001085;GO:GO:0001105;GO:GO:0002039;GO:GO:0003677;GO:GO:0003714;GO:GO:0005634;GO:GO:0005654;GO:GO:0…
12888	APLN --> Apelin	Expression	GeneID:8862;		4346817	Gene	APLN	APEL;apelin;APLN;XNPEP2;APJ endogenous ligand;endogenous ligand of apj;endogenous ligand of the apj;	SWISSPROT_AC:Q9ULZ1;SWISSPROT_ID:APEL_HUMAN;GeneID:8862;Ensembl:ENSG00000171388;HGNC:HGNC:16665;MIM:300297;Vega:OTTHUMG00000022371;protein_accession:AAF25815.1;protein_accession:AAH21104.2;protein_accession:AAQ89020.1;protein_accession:ABM83051.1;protein_accession:ABM86244.1;protein_accession:BAA84975.1;protein_accession:BAG34997.1;protein_accession:EAX11828.1;protein_accession:EAX11829.1;protein…	19361	Protein	Apelin	APEL;Apelin;APJ endogenous ligand;APLN;endogenous ligand of apj;endogenous ligand of the apj;XNPEP2;	SWISSPROT_AC:Q9ULZ1;SWISSPROT_ID:APEL_HUMAN;EMBL:AB023493;EMBL:AF179680;EMBL:AL022162;EMBL:BC021104;RefSeq:NP_059109.3;ProteinModelPortal:Q9ULZ1;STRING:9606.ENSP00000305464;SWISSPROT_AC_OLD:Q4VY08;SWISSPROT_AC_OLD:Q8WU89;SMR:Q9ULZ1;GeneID:8862;KEGG:hsa:8862;eggNOG:ENOG410J5ST;eggNOG:ENOG410ZHPP;UniGene:Hs.303084;GO:GO:0001664;GO:GO:0002026;GO:GO:0005102;GO:GO:0005576;GO:GO:0005615;GO:GO:0006955;G…
13053	APOA2 --> ApoA-II	Expression	GeneID:336;		4340080	Gene	APOA2	Apo-AII;ApoA-II;APOA2;apoAII;apolipoprotein A2;apo aii;apolipoprotein a ii;apolipoprotein a-2;Apolipoprotein A-II;apolipoprotein a-type ii;apolipoprotein-a2;	SWISSPROT_AC:P02652;SWISSPROT_ID:APOA2_HUMAN;GeneID:336;Ensembl:ENSG00000158874;HGNC:HGNC:601;MIM:107670;Vega:OTTHUMG00000034346;protein_accession:AAA51701.1;protein_accession:AAH05282.1;protein_accession:AAM49807.1;protein_accession:AAP35432.1;protein_accession:ABM83419.1;protein_accession:ABM86631.1;protein_accession:BAD05173.1;protein_accession:BAG34971.1;protein_accession:CAA25467.1;protein_a…	19789	Protein	ApoA-II	Apo-AII;ApoA-II;APOA2;Apolipoprotein A-II;Apolipoprotein A2;apo aii;apoAII;apolipoprotein a ii;apolipoprotein a-2;apolipoprotein a-type ii;apolipoprotein-a2;	SWISSPROT_AC:P02652;SWISSPROT_ID:APOA2_HUMAN;EMBL:AK312034;EMBL:AL590714;EMBL:AY100524;EMBL:BC005282;EMBL:BT006786;EMBL:M29882;EMBL:X00955;EMBL:X02619;EMBL:X02905;EMBL:X04898;RefSeq:NP_001634.1;ProteinModelPortal:P02652;STRING:9606.ENSP00000356969;SWISSPROT_AC_OLD:B2R524;SMR:P02652;GeneID:336;KEGG:hsa:336;PIR:A93586;eggNOG:ENOG410KCI2;eggNOG:ENOG4110NY0;UniGene:Hs.237658;GO:GO:0001523;GO:GO:00025…
13074	APOB --> APOB	Expression	GeneID:338;		4340082	Gene	APOB	APOB;apoB-100;apoB-48;apolipoprotein B;FLDB;LDLCQ4;apo b;apo b 100;apo b- 100;Apo B-100;apo beta;apo-b;apo-b 100;apo-b-100;apo-beta;apo-beta-chain;apob 100;apob- 100;apob-100-type;apob100;apobeta;apolipoprotein b 100;apolipoprotein b- 100;Apolipoprotein B-100;apolipoprotein beta;apolipoprotein-b;apolipoprotein-b 100;apolipoprotein-b-100;apolipoprotein-beta;apolipoproteinb;apolipoproteinb 100;apol…	SWISSPROT_AC:P04114;SWISSPROT_ID:APOB_HUMAN;GeneID:338;Ensembl:ENSG00000084674;HGNC:HGNC:603;MIM:107730;Vega:OTTHUMG00000090785;protein_accession:AAA35541.1;protein_accession:AAA35544.1;protein_accession:AAA35548.1;protein_accession:AAA35549.1;protein_accession:AAA51741.1;protein_accession:AAA51742.1;protein_accession:AAA51750.1;protein_accession:AAA51751.1;protein_accession:AAA51752.1;protein_ac…	19835	Protein	APOB	Apo B-100;APOB;Apolipoprotein B-100;apo b;apo b 100;apo b- 100;apo beta;apo-b;apo-b 100;apo-b-100;apo-beta;apo-beta-chain;apob 100;apob- 100;apoB-100;apob-100-type;apoB-48;apob100;apobeta;apolipoprotein B;apolipoprotein b 100;apolipoprotein b- 100;apolipoprotein beta;apolipoprotein-b;apolipoprotein-b 100;apolipoprotein-b-100;apolipoprotein-beta;apolipoproteinb;apolipoproteinb 100;apolipoproteinb-…	SWISSPROT_AC:P04114;SWISSPROT_ID:APOB_HUMAN;EMBL:AC010872;EMBL:AC115619;EMBL:AY324608;EMBL:J02610;EMBL:K03175;EMBL:M10374;EMBL:M12413;EMBL:M12480;EMBL:M12681;EMBL:M14081;EMBL:M14162;EMBL:M15053;EMBL:M15421;EMBL:M17367;EMBL:M17779;EMBL:M18471;EMBL:M19734;EMBL:M19808;EMBL:M19809;EMBL:M19810;EMBL:M19811;EMBL:M19812;EMBL:M19813;EMBL:M19815;EMBL:M19816;EMBL:M19818;EMBL:M19820;EMBL:M19821;EMBL:M19823;E…
13118	APOE --> APOE	Expression	GeneID:348;		4340090	Gene	APOE	AD2;APO-E;APOE;ApoE4;apolipoprotein E;LDLCQ5;LPG;apo e;apoe 4;apoe type 4;apoe-4;apoe-isoform;apoe-type;apolipoprotein e-type;apolipoprotein-e;e - apolipoprotein;e apolipoprotein;	SWISSPROT_AC:P02649;SWISSPROT_ID:APOE_HUMAN;GeneID:348;Ensembl:ENSG00000130203;HGNC:HGNC:613;MIM:107741;Vega:OTTHUMG00000128901;protein_accession:AAB59397.1;protein_accession:AAB59518.1;protein_accession:AAB59546.1;protein_accession:AAD02505.1;protein_accession:AAG27089.1;protein_accession:AAH03557.1;protein_accession:AAL82810.1;protein_accession:ABM83474.1;protein_accession:ABM86685.1;protein_ac…	19955	Protein	APOE	Apo-E;APOE;Apolipoprotein E;AD2;apo e;apoe 4;apoe type 4;apoe-4;apoe-isoform;apoe-type;ApoE4;apolipoprotein e-type;apolipoprotein-e;e - apolipoprotein;e apolipoprotein;LDLCQ5;LPG;	SWISSPROT_AC:P02649;SWISSPROT_ID:APOE_HUMAN;EMBL:AB035149;EMBL:AF050154;EMBL:AF261279;EMBL:AK314898;EMBL:BC003557;EMBL:FJ525876;EMBL:K00396;EMBL:M10065;EMBL:M12529;RefSeq:NP_000032.1;RefSeq:NP_001289617.1;RefSeq:NP_001289618.1;RefSeq:NP_001289619.1;RefSeq:NP_001289620.1;ProteinModelPortal:P02649;STRING:9606.ENSP00000252486;SWISSPROT_AC_OLD:B2RC15;SWISSPROT_AC_OLD:C0JYY5;SWISSPROT_AC_OLD:Q9P2S4;SM…
13654	GRK2 --> GRK2	Expression	GeneID:156;		4339930	Gene	GRK2	ADRBK1;BARK1;BETA-ARK1;G protein-coupled receptor kinase 2;GRK2;ARBK1;BARK;beta adrenergic receptor kinase 1;Beta-adrenergic receptor kinase 1;beta-adrenergic receptor kinase i;beta-adrenergic receptor kinase-1;beta-adrenergic receptor kinase1;beta-adrenergic-receptor kinase-1;Beta-ARK-1;EC 2.7.11.15;g protein coupled receptor kinase 2;g protein coupled receptor kinase type 2;g protein coupled re…	SWISSPROT_AC:P25098;SWISSPROT_ID:ARBK1_HUMAN;GeneID:156;Ensembl:ENSG00000173020;HGNC:HGNC:289;MIM:109635;Vega:OTTHUMG00000167104;protein_accession:AAA58391.1;protein_accession:AAB60689.1;protein_accession:AAH37963.1;protein_accession:AAH90863.1;protein_accession:ABM82074.1;protein_accession:ABM85254.1;protein_accession:ACA05909.1;protein_accession:ALQ33354.1;protein_accession:ALQ33355.1;protein_a…	21301	Protein	GRK2	ADRBK1;ARBK1;BARK;BARK1;Beta-adrenergic receptor kinase 1;Beta-ARK-1;EC 2.7.11.15;G-protein coupled receptor kinase 2;GRK2;beta adrenergic receptor kinase 1;beta-adrenergic receptor kinase i;beta-adrenergic receptor kinase-1;beta-adrenergic receptor kinase1;beta-adrenergic-receptor kinase-1;BETA-ARK1;g protein coupled receptor kinase 2;g protein coupled receptor kinase type 2;g protein coupled re…	SWISSPROT_AC:P25098;SWISSPROT_ID:ARBK1_HUMAN;EMBL:BC037963;EMBL:BC090863;EMBL:EU326303;EMBL:M80776;EMBL:U08435;EMBL:U08436;EMBL:U08437;EMBL:U08438;EMBL:X61157;RefSeq:NP_001610.2;ProteinModelPortal:P25098;STRING:9606.ENSP00000312262;SWISSPROT_AC_OLD:B0ZBE1;SWISSPROT_AC_OLD:Q13837;SWISSPROT_AC_OLD:Q6GTT3;SMR:P25098;GeneID:156;KEGG:hsa:156;PIR:A53791;eggNOG:ENOG410YRQZ;eggNOG:KOG0986;UniGene:Hs.8363…
21586	SLC4A1 --> AE1	Expression	GeneID:6521;		4345061	Gene	SLC4A1	AE1;BND3;CD233;CHC;DI;EMPB3;EPB3;FR;RTA1A;SAO;SLC4A1;solute carrier family 4 member 1 (Diego blood group);SPH4;SW;WD;WD1;WR;AE 1;ae i;ae type i;ae-1;Anion exchange protein 1;Anion exchanger 1;anion exchanger isoform i;anion exchanger type 1;anion exchanger1;anion transport protein band 3;anion-exchange protein 1;anion-exchanger isoform 1;B3AT;Band 3 anion transport protein;band 3 protein anion tr…	SWISSPROT_AC:P02730;SWISSPROT_ID:B3AT_HUMAN;GeneID:6521;Ensembl:ENSG00000004939;HGNC:HGNC:11027;MIM:109270;Vega:OTTHUMG00000156843;protein_accession:AAA35514.1;protein_accession:AAA51670.1;protein_accession:AAA51671.1;protein_accession:AAC60608.2;protein_accession:AAH96106.1;protein_accession:AAH96107.1;protein_accession:AAH99628.1;protein_accession:AAH99629.1;protein_accession:AAI01571.1;protein…	41994	Protein	AE1	AE 1;AE1;Anion exchange protein 1;Anion exchanger 1;B3AT;Band 3 anion transport protein;CD233 antigen;DI;EPB3;SLC4A1;Solute carrier family 4 member 1;ae i;ae type i;ae-1;anion exchanger isoform i;anion exchanger type 1;anion exchanger1;anion transport protein band 3;anion-exchange protein 1;anion-exchanger isoform 1;band 3 protein anion transport;BND3;CD233;CHC;EMPB3;FR;fr-type;RTA1A;SAO;solute c…	SWISSPROT_AC:P02730;SWISSPROT_ID:B3AT_HUMAN;EMBL:BC096106;EMBL:BC096107;EMBL:BC099628;EMBL:BC099629;EMBL:BC101570;EMBL:BC101574;EMBL:CH471178;EMBL:DQ072115;EMBL:DQ419529;EMBL:GQ981383;EMBL:GQ981384;EMBL:M27819;EMBL:S68680;EMBL:X12609;RefSeq:NP_000333.1;RefSeq:XP_005257650.1;ProteinModelPortal:P02730;STRING:9606.ENSP00000262418;SWISSPROT_AC_OLD:G4V2I6;SWISSPROT_AC_OLD:P78487;SWISSPROT_AC_OLD:Q1ZZ4…
22575	BEST1 --> BEST1	Expression	GeneID:7439;		4345866	Gene	BEST1	ARB;BEST;BEST1;bestrophin 1;BMD;RP50;TU15B;VMD2;Bestrophin-1;bestrophin1;rp 50;rp-50;Vitelliform macular dystrophy protein 2;vmd-2;	SWISSPROT_AC:O76090;SWISSPROT_ID:BEST1_HUMAN;GeneID:7439;Ensembl:ENSG00000167995;HGNC:HGNC:12703;MIM:607854;Vega:OTTHUMG00000167469;protein_accession:AAC33766.1;protein_accession:AAC64343.1;protein_accession:AAC64344.1;protein_accession:AAC64926.1;protein_accession:AAH15220.1;protein_accession:AAH41664.1;protein_accession:AAR99654.1;protein_accession:AFR11385.1;protein_accession:ALQ33848.1;protei…	43724	Protein	BEST1	BEST1;Bestrophin-1;TU15B;Vitelliform macular dystrophy protein 2;VMD2;ARB;BEST;bestrophin 1;bestrophin1;BMD;rp 50;rp-50;RP50;vmd-2;	SWISSPROT_AC:O76090;SWISSPROT_ID:BEST1_HUMAN;EMBL:AF057169;EMBL:AF057170;EMBL:AF073491;EMBL:AF073492;EMBL:AF073493;EMBL:AF073494;EMBL:AF073495;EMBL:AF073496;EMBL:AF073497;EMBL:AF073498;EMBL:AF073499;EMBL:AF073500;EMBL:AF073501;EMBL:AK289681;EMBL:AK295998;EMBL:AK301392;EMBL:AY515704;EMBL:BC015220;EMBL:BC041664;EMBL:CH471076;RefSeq:NP_001132915.1;RefSeq:NP_001287715.1;RefSeq:NP_001287716.1;RefSeq:N…
26353	CA8 --> CALS	Expression	GeneID:767;		4340426	Gene	CA8	CA-RP;CA-VIII;CA8;CALS;CAMRQ3;carbonic anhydrase 8;CARP;ca 8;ca rp;ca viii;cah 8;CAH8;calpha8;carbonic anhydrase related protein;carbonic anhydrase related-protein;carbonic anhydrase type 8;Carbonic anhydrase VIII;carbonic anhydrase-8;Carbonic anhydrase-related protein;carp-an;	SWISSPROT_AC:P35219;SWISSPROT_ID:CAH8_HUMAN;GeneID:767;Ensembl:ENSG00000178538;HGNC:HGNC:1382;MIM:114815;Vega:OTTHUMG00000165325;protein_accession:AAA35653.2;protein_accession:AAH69744.1;protein_accession:AAH69794.1;protein_accession:AAI08930.1;protein_accession:AAL78170.1;protein_accession:ADQ32952.1;protein_accession:BAF82159.1;protein_accession:BAG37128.1;protein_accession:BAG52209.1;protein_a…	51330	Protein	CALS	CA-VIII;CA8;CAH8;CALS;Carbonic anhydrase VIII;Carbonic anhydrase-related protein;CARP;ca 8;ca rp;ca viii;CA-RP;cah 8;calpha8;CAMRQ3;carbonic anhydrase 8;carbonic anhydrase related protein;carbonic anhydrase related-protein;carbonic anhydrase type 8;carbonic anhydrase-8;carp-an;	SWISSPROT_AC:P35219;SWISSPROT_ID:CAH8_HUMAN;EMBL:AK090655;EMBL:AK289470;EMBL:AK314538;EMBL:AY075022;EMBL:BC069744;EMBL:BC069794;EMBL:BC108929;EMBL:CH471068;EMBL:L04656;RefSeq:NP_001308766.1;RefSeq:NP_001308767.1;RefSeq:NP_001308768.1;RefSeq:NP_004047.3;ProteinModelPortal:P35219;STRING:9606.ENSP00000314407;SWISSPROT_AC_OLD:A8K0A5;SWISSPROT_AC_OLD:B3KQZ7;SWISSPROT_AC_OLD:Q32MY2;SMR:P35219;GeneID:76…
26430	CALD1 --> Caldesmon	Expression	GeneID:800;		4340454	Gene	CALD1	CALD1;caldesmon 1;CDM;H-CAD;HCAD;L-CAD;LCAD;NAG22;CAD;cad-h;cad-l;cad-type;Caldesmon;caldesmon-1;h cad;	SWISSPROT_AC:Q05682;SWISSPROT_ID:CALD1_HUMAN;GeneID:800;Ensembl:ENSG00000122786;HGNC:HGNC:1441;MIM:114213;Vega:OTTHUMG00000155407;protein_accession:AAA35636.1;protein_accession:AAA58419.1;protein_accession:AAA58420.1;protein_accession:AAF69498.3;protein_accession:AAH05006.1;protein_accession:AAH14035.1;protein_accession:AAH40354.1;protein_accession:AAH61926.1;protein_accession:AEE61237.1;protein_…	51678	Protein	Caldesmon	CAD;CALD1;Caldesmon;CDM;cad-h;cad-l;cad-type;caldesmon 1;caldesmon-1;h cad;H-CAD;HCAD;L-CAD;LCAD;NAG22;	SWISSPROT_AC:Q05682;SWISSPROT_ID:CALD1_HUMAN;EMBL:AC019014;EMBL:AC083870;EMBL:AK289686;EMBL:BC040354;EMBL:D90452;EMBL:D90453;EMBL:M64110;EMBL:M83216;RefSeq:NP_004333.1;RefSeq:NP_149129.2;RefSeq:NP_149130.1;RefSeq:NP_149131.1;RefSeq:NP_149347.2;RefSeq:XP_016868140.1;RefSeq:XP_016868141.1;ProteinModelPortal:Q05682;STRING:9606.ENSP00000354826;SWISSPROT_AC_OLD:A8K0X1;SWISSPROT_AC_OLD:Q13978;SWISSPROT…
29199	CCHCR1 --> Pg8	Expression	GeneID:54535;		4352153	Gene	CCHCR1	C6orf18;CCHCR1;coiled-coil alpha-helical rod protein 1;HCR;SBP;Alpha-helical coiled-coil rod protein;CCHCR;coiled-coil alpha-helical rod protein-1;pg 8;pg-8;Pg8;Putative gene 8 protein;	SWISSPROT_AC:Q8TD31;SWISSPROT_ID:CCHCR_HUMAN;GeneID:54535;Ensembl:ENSG00000204536;HGNC:HGNC:13930;MIM:605310;Vega:OTTHUMG00000031112;protein_accession:AAF74221.1;protein_accession:AAI10535.1;protein_accession:AAI10536.1;protein_accession:AAK55759.1;protein_accession:ABO30656.1;protein_accession:ABO30657.1;protein_accession:ABO30658.1;protein_accession:ABO30659.1;protein_accession:ABO30660.1;prote…	57514	Protein	Pg8	Alpha-helical coiled-coil rod protein;C6orf18;CCHCR;CCHCR1;Coiled-coil alpha-helical rod protein 1;HCR;Pg8;Putative gene 8 protein;coiled-coil alpha-helical rod protein-1;pg 8;pg-8;SBP;	SWISSPROT_AC:Q8TD31;SWISSPROT_ID:CCHCR_HUMAN;EMBL:AB029331;EMBL:AB029343;EMBL:AB088104;EMBL:AF216493;EMBL:AK000204;EMBL:AK000217;EMBL:AK000533;EMBL:AL662833;EMBL:AL662844;EMBL:AL773544;EMBL:AY029160;EMBL:BA000025;EMBL:BC110535;EMBL:CR753819;RefSeq:NP_001099033.1;RefSeq:NP_001099034.1;RefSeq:NP_061925.2;RefSeq:XP_011513005.1;RefSeq:XP_016866451.1;RefSeq:XP_016866452.1;RefSeq:XP_016866453.1;RefSeq:…
29291	CCL2 --> MCP-1	Expression	GeneID:6347;		4344914	Gene	CCL2	C-C motif chemokine ligand 2;CCL2;GDCF-2;HC11;HSMCR30;MCAF;MCP-1;MCP1;SCYA2;SMC-CF;c-c chemokine motif ligand 2;C-C motif chemokine 2;c-c motif chemokine ligand-2;c-c motif ligand 2 chemokine;chemokine c-c motif ligand 2;chemokine c-c motif ligand-2;hc 11;hc-11;mcp -1;mcp 1;mcp i;mcp- 1;mcp- i;mcp--1;monocyte chemoattractant protein -1;Monocyte chemoattractant protein 1;monocyte chemoattractant p…	SWISSPROT_AC:P13500;SWISSPROT_ID:CCL2_HUMAN;GeneID:6347;Ensembl:ENSG00000108691;HGNC:HGNC:10618;MIM:158105;Vega:OTTHUMG00000132887;protein_accession:AAA18102.1;protein_accession:AAA18164.1;protein_accession:AAA36330.1;protein_accession:AAA60308.1;protein_accession:AAA60309.1;protein_accession:AAA96708.1;protein_accession:AAB20651.1;protein_accession:AAB29926.1;protein_accession:AAH09716.1;protein…	57718	Protein	MCP-1	C-C motif chemokine 2;CCL2;HC11;MCAF;MCP-1;MCP1;Monocyte chemoattractant protein 1;Monocyte chemotactic and activating factor;Monocyte chemotactic protein 1;Monocyte secretory protein JE;SCYA2;Small-inducible cytokine A2;c-c chemokine motif ligand 2;C-C motif chemokine ligand 2;c-c motif chemokine ligand-2;c-c motif ligand 2 chemokine;chemokine c-c motif ligand 2;chemokine c-c motif ligand-2;GDCF…	SWISSPROT_AC:P13500;SWISSPROT_ID:CCL2_HUMAN;EMBL:A17786;EMBL:AF519531;EMBL:AK311960;EMBL:BC009716;EMBL:BT007329;EMBL:CH471147;EMBL:M24545;EMBL:M28223;EMBL:M28224;EMBL:M28225;EMBL:M28226;EMBL:M30816;EMBL:M31625;EMBL:M31626;EMBL:M37719;EMBL:S69738;EMBL:S71513;EMBL:X14768;EMBL:Y18933;RefSeq:NP_002973.1;ProteinModelPortal:P13500;STRING:9606.ENSP00000225831;SWISSPROT_AC_OLD:B2R4V3;SWISSPROT_AC_OLD:Q9U…
31678	CETP --> CETP	Expression	GeneID:1071;		4340686	Gene	CETP	BPIFF;CETP;cholesteryl ester transfer protein;HDLCQ10;cholesteryl ester transfer-protein;cholesteryl ester-transfer protein;cholesteryl transfer ester protein;cholesteryl-ester transfer protein;cholesteryl-ester-transfer protein;cholesteryl-ester-transfer-protein;Lipid transfer protein I;	SWISSPROT_AC:P11597;SWISSPROT_ID:CETP_HUMAN;GeneID:1071;Ensembl:ENSG00000087237;HGNC:HGNC:1869;MIM:118470;Vega:OTTHUMG00000133279;protein_accession:AAA51977.1;protein_accession:AAA51978.1;protein_accession:AAB59388.1;protein_accession:AAB86604.1;protein_accession:AAC63617.1;protein_accession:AAD14876.1;protein_accession:AAD14877.1;protein_accession:AAG21822.1;protein_accession:AAH25739.1;protein_…	61520	Protein	CETP	CETP;Cholesteryl ester transfer protein;Lipid transfer protein I;BPIFF;cholesteryl ester transfer-protein;cholesteryl ester-transfer protein;cholesteryl transfer ester protein;cholesteryl-ester transfer protein;cholesteryl-ester-transfer protein;cholesteryl-ester-transfer-protein;HDLCQ10;	SWISSPROT_AC:P11597;SWISSPROT_ID:CETP_HUMAN;EMBL:AF027656;EMBL:AY422211;EMBL:BC025739;EMBL:M30185;EMBL:M32992;EMBL:M32993;EMBL:M32994;EMBL:M32995;EMBL:M32996;EMBL:M32997;EMBL:M32998;EMBL:M83573;EMBL:U71187;RefSeq:NP_000069.2;ProteinModelPortal:P11597;STRING:9606.ENSP00000200676;SWISSPROT_AC_OLD:Q13987;SWISSPROT_AC_OLD:Q13988;SWISSPROT_AC_OLD:Q53YZ1;SMR:P11597;GeneID:1071;KEGG:hsa:1071;PIR:A26941;…
35685	CMA1 --> Chymase	Expression	GeneID:1215;		4340802	Gene	CMA1	chymase;chymase 1;CMA1;CYH;MCT1;Alpha-chymase;chymase i;chymase-1;chymase-type;cma 1;cma-1;cma-i;CYM;EC 3.4.21.39;Mast cell protease I;	SWISSPROT_AC:P23946;SWISSPROT_ID:CMA1_HUMAN;GeneID:1215;Ensembl:ENSG00000092009;HGNC:HGNC:2097;MIM:118938;Vega:OTTHUMG00000140181;protein_accession:AAA52019.1;protein_accession:AAA52020.1;protein_accession:AAA52021.1;protein_accession:AAB26828.1;protein_accession:AAH69110.1;protein_accession:AAH69370.1;protein_accession:AAH69490.1;protein_accession:AAI03975.1;protein_accession:AAI03976.1;protein_…	70629	Protein	Chymase	Alpha-chymase;Chymase;CMA1;CYH;CYM;EC 3.4.21.39;Mast cell protease I;chymase 1;chymase i;chymase-1;chymase-type;cma 1;cma-1;cma-i;MCT1;	SWISSPROT_AC:P23946;SWISSPROT_ID:CMA1_HUMAN;EMBL:AB451464;EMBL:AL132800;EMBL:BC069110;EMBL:BC069370;EMBL:BC069490;EMBL:BC103974;EMBL:BC103975;EMBL:CH471078;EMBL:M64269;EMBL:M69136;EMBL:M69137;EMBL:S61334;EMBL:X59072;RefSeq:NP_001295012.1;RefSeq:NP_001827.1;ProteinModelPortal:P23946;STRING:9606.ENSP00000250378;SWISSPROT_AC_OLD:B5BUM8;SWISSPROT_AC_OLD:Q16018;SWISSPROT_AC_OLD:Q3SY36;SWISSPROT_AC_OLD…
35724	CHGA --> Chromogranin-A	Expression	GeneID:1113;		4340722	Gene	CHGA	CGA;CHGA;chromogranin A;chg a;chg-a;Chromogranin-A;chromogranin-alpha;chromogranina;cmg a;CMGA;Pituitary secretory protein I;SP-I;	SWISSPROT_AC:P10645;SWISSPROT_ID:CMGA_HUMAN;GeneID:1113;Ensembl:ENSG00000100604;HGNC:HGNC:1929;MIM:118910;Vega:OTTHUMG00000171225;protein_accession:AAA52017.1;protein_accession:AAA52018.1;protein_accession:AAB53685.1;protein_accession:AAH01059.1;protein_accession:AAH06459.1;protein_accession:AAH09384.2;protein_accession:AAH12755.2;protein_accession:AAP35515.1;protein_accession:ABM82746.1;protein_…	70739	Protein	Chromogranin-A	CgA;CHGA;Chromogranin-A;CMGA;Pituitary secretory protein I;SP-I;chg a;chg-a;chromogranin A;chromogranin-alpha;chromogranina;cmg a;	SWISSPROT_AC:P10645;SWISSPROT_ID:CMGA_HUMAN;EMBL:AK223381;EMBL:AK313757;EMBL:AL117192;EMBL:BC001059;EMBL:BC006459;EMBL:BC009384;EMBL:BC012755;EMBL:BT006869;EMBL:CH471061;EMBL:J03483;EMBL:J03915;EMBL:U03742;EMBL:U03743;EMBL:U03744;EMBL:U03745;EMBL:U03746;EMBL:U03747;EMBL:U03748;EMBL:U03749;RefSeq:NP_001266.1;RefSeq:NP_001288619.1;RefSeq:XP_011534672.1;ProteinModelPortal:P10645;STRING:9606.ENSP0000…
37056	COL11A2 --> COL11A2	Expression	GeneID:1302;		4340865	Gene	COL11A2	COL11A2;collagen type XI alpha 2 chain;DFNA13;DFNB53;FBCG2;HKE5;PARP;STL3;COBA2;col11a-2;col11alpha2;collagen alpha 2(xi);collagen alpha-2(xi);Collagen alpha-2(XI) chain;collagen alpha2(xi);collagen type xi alpha-2;collagen type xi alpha2;dfna 13;parp-type;stl 3;stl-3;	SWISSPROT_AC:P13942;SWISSPROT_ID:COBA2_HUMAN;GeneID:1302;Ensembl:ENSG00000204248;HGNC:HGNC:2187;MIM:120290;Vega:OTTHUMG00000031036;protein_accession:AAA35498.1;protein_accession:AAA52034.1;protein_accession:AAC17464.1;protein_accession:AAC17465.1;protein_accession:AAC50213.1;protein_accession:AAC50214.1;protein_accession:AAC50215.1;protein_accession:AAH53886.1;protein_accession:BAC85467.1;protein…	74165	Protein	COL11A2	COBA2;COL11A2;Collagen alpha-2(XI) chain;col11a-2;col11alpha2;collagen alpha 2(xi);collagen alpha-2(xi);collagen alpha2(xi);collagen type XI alpha 2 chain;collagen type xi alpha-2;collagen type xi alpha2;dfna 13;DFNA13;DFNB53;FBCG2;HKE5;PARP;parp-type;stl 3;stl-3;STL3;	SWISSPROT_AC:P13942;SWISSPROT_ID:COBA2_HUMAN;EMBL:AL031228;EMBL:AL645940;EMBL:AL662824;EMBL:AL844527;EMBL:AL845446;EMBL:BC053886;EMBL:CH471081;EMBL:CR759733;EMBL:CR936877;EMBL:J04974;EMBL:L18987;EMBL:U32169;EMBL:U41065;EMBL:U41066;EMBL:U41067;EMBL:U41069;RefSeq:NP_001157243.1;RefSeq:NP_542411.2;RefSeq:NP_542412.2;RefSeq:XP_016865739.1;ProteinModelPortal:P13942;SWISSPROT_AC_OLD:A6NLX2;SWISSPROT_AC…
39163	CYP1A1 --> CYP1A1	Expression	GeneID:1543;		4341071	Gene	CYP1A1	AHH;AHRR;CP11;CYP1;CYP1A1;CYPIA1;cytochrome P450 family 1 subfamily A member 1;P1-450;P450-C;P450DX;1a1 isoform of cytochrome p450;c p450;c-p450;CP1A1;cytochrome c p450;cytochrome p 450 1a1;cytochrome p 450 c;cytochrome p-450 1a1;cytochrome p-450 c;cytochrome p450 -1a1;cytochrome p450 1 a 1;cytochrome p450 1a 1;Cytochrome P450 1A1;cytochrome p450 c;Cytochrome P450 form 6;cytochrome p450 isoform 1…	SWISSPROT_AC:P04798;SWISSPROT_ID:CP1A1_HUMAN;GeneID:1543;Ensembl:ENSG00000140465;HGNC:HGNC:2595;MIM:108330;Vega:OTTHUMG00000142812;protein_accession:AAA52139.1;protein_accession:AAA52152.1;protein_accession:AAD10199.1;protein_accession:AAH23019.1;protein_accession:AAK25727.1;protein_accession:AAQ76692.1;protein_accession:AAX62803.1;protein_accession:ABK41999.1;protein_accession:ABM82441.1;protein…	78842	Protein	CYP1A1	CP1A1;CYP1A1;CYPIA1;Cytochrome P450 1A1;Cytochrome P450 form 6;Cytochrome P450-C;Cytochrome P450-P1;EC 1.14.14.1;1a1 isoform of cytochrome p450;AHH;AHRR;c p450;c-p450;CP11;CYP1;cytochrome c p450;cytochrome p 450 1a1;cytochrome p 450 c;cytochrome p-450 1a1;cytochrome p-450 c;cytochrome p450 -1a1;cytochrome p450 1 a 1;cytochrome p450 1a 1;cytochrome p450 c;cytochrome P450 family 1 subfamily A membe…	SWISSPROT_AC:P04798;SWISSPROT_ID:CP1A1_HUMAN;EMBL:AC091230;EMBL:AF040259;EMBL:AF253322;EMBL:AK223113;EMBL:AM233518;EMBL:AM233519;EMBL:AM233520;EMBL:BC023019;EMBL:K03191;EMBL:M12079;EMBL:X02612;EMBL:X04300;RefSeq:NP_000490.1;RefSeq:NP_001306145.1;RefSeq:NP_001306146.1;ProteinModelPortal:P04798;STRING:9606.ENSP00000369050;SWISSPROT_AC_OLD:A4F3V9;SWISSPROT_AC_OLD:A4F3W0;SWISSPROT_AC_OLD:Q53G18;SMR:P…
39294	CYP2D6 --> CYP2D6	Expression	GeneID:1565;		4341081	Gene	CYP2D6	CPD6;CYP2D;CYP2D6;CYP2D7AP;CYP2D7BP;CYP2D7P2;CYP2D8P2;CYP2DL1;CYPIID6;cytochrome P450 family 2 subfamily D member 6;P450-DB1;P450C2D;P450DB1;2d6 isoform of cytochrome p-450;cholesterol 25 hydroxylase;Cholesterol 25-hydroxylase;cholesterol-25-hydroxylase;CP2D6;cpd 6;cyp2d6--an;cyp2d6-type;cytochrome p 450 2d6;cytochrome p-450 2d6;cytochrome p-450 db1;cytochrome p-450 isoform 2d6;cytochrome p-450-2…	SWISSPROT_AC:P10635;SWISSPROT_ID:CP2D6_HUMAN;GeneID:1565;Ensembl:ENSG00000100197;HGNC:HGNC:2625;MIM:124030;Vega:OTTHUMG00000150918;protein_accession:AAA35737.1;protein_accession:AAA52153.1;protein_accession:AAA53500.1;protein_accession:AAH66877.1;protein_accession:AAH67432.1;protein_accession:AAH75023.1;protein_accession:AAH75024.1;protein_accession:AAI06758.1;protein_accession:AAI06759.1;protein…	79014	Protein	CYP2D6	Cholesterol 25-hydroxylase;CP2D6;CYP2D6;CYP2DL1;CYPIID6;Cytochrome P450 2D6;Cytochrome P450-DB1;Debrisoquine 4-hydroxylase;EC 1.14.14.1;2d6 isoform of cytochrome p-450;cholesterol 25 hydroxylase;cholesterol-25-hydroxylase;cpd 6;CPD6;CYP2D;cyp2d6--an;cyp2d6-type;CYP2D7AP;CYP2D7BP;CYP2D7P2;CYP2D8P2;cytochrome p 450 2d6;cytochrome p-450 2d6;cytochrome p-450 db1;cytochrome p-450 isoform 2d6;cytochrom…	SWISSPROT_AC:P10635;SWISSPROT_ID:CP2D6_HUMAN;EMBL:AY545216;EMBL:BC066877;EMBL:BC075023;EMBL:BC075024;EMBL:BX247885;EMBL:DQ282144;EMBL:DQ282145;EMBL:DQ282146;EMBL:DQ282151;EMBL:DQ282154;EMBL:DQ282155;EMBL:M20403;EMBL:M33388;EMBL:X08006;RefSeq:NP_000097.3;RefSeq:NP_001020332.2;ProteinModelPortal:P10635;STRING:9606.ENSP00000353820;SWISSPROT_AC_OLD:Q16752;SWISSPROT_AC_OLD:Q2XND6;SWISSPROT_AC_OLD:Q2XN…
40169	CHRDL1 --> CHRDL1	Expression	GeneID:91851;		4356688	Gene	CHRDL1	CHL;chordin like 1;CHRDL1;dA141H5.1;MGC1;MGCN;NRLN1;VOPT;chl-type;Chordin-like protein 1;chordin-like-1;chrdl-1;CRDL1;mgc 1;mgc-1;mgc-i;Neuralin-1;neurogenesin 1;Neurogenesin-1;Ventroptin;	SWISSPROT_AC:Q9BU40;SWISSPROT_ID:CRDL1_HUMAN;GeneID:91851;Ensembl:ENSG00000101938;HGNC:HGNC:29861;MIM:300350;Vega:OTTHUMG00000022199;protein_accession:AAH02909.2;protein_accession:AAU25841.1;protein_accession:BAD92785.1;protein_accession:BAF85795.1;protein_accession:BAG52508.1;protein_accession:BAG59955.1;protein_accession:EAX02655.1;protein_accession:EAX02656.1;protein_accession:EAX02657.1;prote…	80825	Protein	CHRDL1	Chordin-like protein 1;CHRDL1;CRDL1;Neuralin-1;Neurogenesin-1;NRLN1;Ventroptin;CHL;chl-type;chordin like 1;chordin-like-1;chrdl-1;dA141H5.1;mgc 1;mgc-1;mgc-i;MGC1;MGCN;neurogenesin 1;VOPT;	SWISSPROT_AC:Q9BU40;SWISSPROT_ID:CRDL1_HUMAN;EMBL:AK293106;EMBL:AK297563;EMBL:AK312270;EMBL:AL049176;EMBL:AL591489;EMBL:AY608914;EMBL:BC002909;EMBL:CH471120;RefSeq:NP_001137453.1;RefSeq:NP_001137454.1;RefSeq:NP_001137455.2;RefSeq:NP_660277.2;RefSeq:XP_005262278.1;RefSeq:XP_005262279.1;ProteinModelPortal:Q9BU40;STRING:9606.ENSP00000361112;SWISSPROT_AC_OLD:B1AKD0;SWISSPROT_AC_OLD:B4DMP3;SWISSPROT_A…
40508	CRP --> C-reactive protein	Expression	GeneID:1401;		4340944	Gene	CRP	C-reactive protein;CRP;PTX1;c - reactive protein;c -reactive protein;c reactive protein;c reactive protein--an;c reactive-protein;c- reactive protein;c-- reactive protein;c--reactive protein;c-protein reactive;c-protein-reactive;c-reactive of protein;c-reactive protein--an;c-reactive- protein;c-reactive-protein;crp-type;protein c reactive;protein c-reactive;protein-c reactive;protein-c-reactive;r…	SWISSPROT_AC:P02741;SWISSPROT_ID:CRP_HUMAN;GeneID:1401;Ensembl:ENSG00000132693;HGNC:HGNC:2367;MIM:123260;Vega:OTTHUMG00000035344;protein_accession:AAA52074.1;protein_accession:AAA52075.1;protein_accession:AAA52076.1;protein_accession:AAB59526.1;protein_accession:AAH20766.1;protein_accession:AAH70257.1;protein_accession:AAI25136.1;protein_accession:AAL40835.1;protein_accession:AAL48218.2;protein_a…	81364	Protein	C-reactive protein	C-reactive protein;CRP;PTX1;c - reactive protein;c -reactive protein;c reactive protein;c reactive protein--an;c reactive-protein;c- reactive protein;c-- reactive protein;c--reactive protein;c-protein reactive;c-protein-reactive;c-reactive of protein;c-reactive protein--an;c-reactive- protein;c-reactive-protein;crp-type;protein c reactive;protein c-reactive;protein-c reactive;protein-c-reactive;r…	SWISSPROT_AC:P02741;SWISSPROT_ID:CRP_HUMAN;EMBL:AF442818;EMBL:AF449713;EMBL:AK289443;EMBL:AL445528;EMBL:BC020766;EMBL:BC125135;EMBL:CH471121;EMBL:K00518;EMBL:M11725;EMBL:M11880;EMBL:M35163;EMBL:X56214;EMBL:X56692;RefSeq:NP_000558.2;RefSeq:NP_001315986.1;RefSeq:NP_001315987.1;ProteinModelPortal:P02741;STRING:9606.ENSP00000255030;SWISSPROT_AC_OLD:A8K078;SWISSPROT_AC_OLD:D3DVD9;SWISSPROT_AC_OLD:D3DV…
41776	CTF1 --> Cardiotrophin-1	Expression	GeneID:1489;		4341022	Gene	CTF1	cardiotrophin 1;CT-1;CT1;CTF1;cardiotrophin i;cardiotrophin- 1;Cardiotrophin-1;cardiotrophin1;ct 1;ct i;ct type i;ctf-1;ctf-i;	SWISSPROT_AC:Q16619;SWISSPROT_ID:CTF1_HUMAN;GeneID:1489;Ensembl:ENSG00000150281;HGNC:HGNC:2499;MIM:600435;Vega:OTTHUMG00000132413;protein_accession:AAA85229.1;protein_accession:AAD12173.1;protein_accession:AAH36787.1;protein_accession:AAH64416.1;protein_accession:EAW52192.1;protein_accession:NP_001136016.1;protein_accession:NP_001321.1;protein_accession:Q16619.1;protein_accession:XP_011544061.1;p…	84026	Protein	Cardiotrophin-1	Cardiotrophin-1;CT-1;CTF1;cardiotrophin 1;cardiotrophin i;cardiotrophin- 1;cardiotrophin1;ct 1;ct i;ct type i;CT1;ctf-1;ctf-i;	SWISSPROT_AC:Q16619;SWISSPROT_ID:CTF1_HUMAN;EMBL:AC135048;EMBL:BC036787;EMBL:BC064416;EMBL:U43030;EMBL:U43031;EMBL:U43032;EMBL:U43033;RefSeq:NP_001136016.1;RefSeq:NP_001321.1;ProteinModelPortal:Q16619;STRING:9606.ENSP00000279804;SWISSPROT_AC_OLD:A8MVX4;SWISSPROT_AC_OLD:Q5U5Y7;SMR:Q16619;GeneID:1489;KEGG:hsa:1489;PIR:G02312;eggNOG:ENOG410IWMK;eggNOG:ENOG41119TK;UniGene:Hs.483811;GO:GO:0005125;GO:G…
44268	CST3 --> Cystatin-C	Expression	GeneID:1471;		4341004	Gene	CST3	ARMD11;CST3;cystatin C;HEL-S-2;c cystatin;cystatin c--an;cystatin c-type;Cystatin-3;Cystatin-C;CYTC;g-trace;gamma trace;Gamma-trace;Neuroendocrine basic polypeptide;post-gamma globulin;Post-gamma-globulin;	SWISSPROT_AC:P01034;SWISSPROT_ID:CYTC_HUMAN;GeneID:1471;Ensembl:ENSG00000101439;HGNC:HGNC:2475;MIM:604312;Vega:OTTHUMG00000032080;protein_accession:AAA52164.1;protein_accession:AAH13083.1;protein_accession:AAI10306.1;protein_accession:AAP35485.1;protein_accession:ABM82365.1;protein_accession:ABW03385.1;protein_accession:ACV87188.1;protein_accession:BAG35146.1;protein_accession:BAJ83816.1;protein_…	90894	Protein	Cystatin-C	CST3;Cystatin-3;Cystatin-C;CYTC;Gamma-trace;Neuroendocrine basic polypeptide;Post-gamma-globulin;ARMD11;c cystatin;cystatin C;cystatin c--an;cystatin c-type;g-trace;gamma trace;HEL-S-2;post-gamma globulin;	SWISSPROT_AC:P01034;SWISSPROT_ID:CYTC_HUMAN;EMBL:AK312213;EMBL:AL121894;EMBL:BC013083;EMBL:BC110305;EMBL:BT006839;EMBL:CH471133;EMBL:CR541988;EMBL:CR542018;EMBL:M27889;EMBL:M27890;EMBL:M27891;EMBL:X05607;EMBL:X52255;EMBL:X61681;EMBL:X61682;EMBL:X61683;RefSeq:NP_000090.1;RefSeq:NP_001275543.1;ProteinModelPortal:P01034;STRING:9606.ENSP00000366124;SWISSPROT_AC_OLD:B2R5J9;SWISSPROT_AC_OLD:D3DW42;SWIS…
46331	DCTD --> DCTD	Expression	GeneID:1635;		4341137	Gene	DCTD	dCMP deaminase;DCTD;dcmp-deaminase;Deoxycytidylate deaminase;EC 3.5.4.12;	SWISSPROT_AC:P32321;SWISSPROT_ID:DCTD_HUMAN;GeneID:1635;Ensembl:ENSG00000129187;HGNC:HGNC:2710;MIM:607638;Vega:OTTHUMG00000160685;protein_accession:AAA35755.1;protein_accession:AAC37579.1;protein_accession:AAH01286.1;protein_accession:AAH88357.2;protein_accession:BAG36033.1;protein_accession:BAG56683.1;protein_accession:EAX04697.1;protein_accession:EAX04698.1;protein_accession:EAX04699.1;protein_…	96115	Protein	DCTD	dCMP deaminase;DCTD;Deoxycytidylate deaminase;EC 3.5.4.12;dcmp-deaminase;	SWISSPROT_AC:P32321;SWISSPROT_ID:DCTD_HUMAN;EMBL:AC079766;EMBL:AK313221;EMBL:BC001286;EMBL:BC088357;EMBL:CH471056;EMBL:L12136;EMBL:L39874;RefSeq:NP_001012750.1;RefSeq:NP_001912.2;RefSeq:XP_005262836.1;RefSeq:XP_005262837.1;RefSeq:XP_011529976.1;RefSeq:XP_016863305.1;RefSeq:XP_016863306.1;RefSeq:XP_016863307.1;RefSeq:XP_016863308.1;RefSeq:XP_016863309.1;RefSeq:XP_016863310.1;RefSeq:XP_016863311.1;…
46538	DDAH1 --> DDAH	Expression	GeneID:23576;		4349453	Gene	DDAH1	DDAH;DDAH-1;DDAH1;DDAHI;dimethylarginine dimethylaminohydrolase 1;HEL-S-16;ddah 1;ddah i;ddah isoform 1;ddah isoform-1;ddah-i;Dimethylargininase-1;dimethylargininase-i;dimethylarginine dimethylaminohydrolase i;dimethylarginine dimethylaminohydrolase isoform 1;dimethylarginine dimethylaminohydrolase type 1;dimethylarginine dimethylaminohydrolase-1;dimethylarginine dimethylaminohydrolase1;dimethyla…	SWISSPROT_AC:O94760;SWISSPROT_ID:DDAH1_HUMAN;GeneID:23576;Ensembl:ENSG00000153904;HGNC:HGNC:2715;MIM:604743;Vega:OTTHUMG00000191181;protein_accession:AAH33680.1;protein_accession:AAH43235.2;protein_accession:ACJ13659.1;protein_accession:BAG35341.1;protein_accession:BAG57891.1;protein_accession:BAG63803.1;protein_accession:BAG65613.1;protein_accession:CAI45988.1;protein_accession:EAW73199.1;protei…	96833	Protein	DDAH	DDAH;DDAH-1;DDAH1;DDAHI;Dimethylargininase-1;Dimethylarginine dimethylaminohydrolase 1;EC 3.5.3.18;N(G),N(G)-dimethylarginine dimethylaminohydrolase 1;ddah 1;ddah i;ddah isoform 1;ddah isoform-1;ddah-i;dimethylargininase-i;dimethylarginine dimethylaminohydrolase i;dimethylarginine dimethylaminohydrolase isoform 1;dimethylarginine dimethylaminohydrolase type 1;dimethylarginine dimethylaminohydrola…	SWISSPROT_AC:O94760;SWISSPROT_ID:DDAH1_HUMAN;EMBL:AB001915;EMBL:AC092807;EMBL:AL078459;EMBL:AL360219;EMBL:BC033680;EMBL:BC043235;EMBL:BX648145;EMBL:CH471097;RefSeq:NP_001127917.1;RefSeq:NP_036269.1;RefSeq:XP_005270767.1;ProteinModelPortal:O94760;STRING:9606.ENSP00000284031;SWISSPROT_AC_OLD:Q5HYC8;SWISSPROT_AC_OLD:Q86XK5;SMR:O94760;GeneID:23576;KEGG:hsa:23576;eggNOG:COG1834;eggNOG:ENOG410IFS6;UniG…
47514	DENR --> DRP	Expression	GeneID:8562;		4346570	Gene	DENR	DENR;density regulated re-initiation and release factor;DRP;DRP1;SMAP-3;Density-regulated protein;drp-1 protein;drp1 protein;protein drp-1;Protein DRP1;smap3;Smooth muscle cell-associated protein 3;	SWISSPROT_AC:O43583;SWISSPROT_ID:DENR_HUMAN;GeneID:8562;Ensembl:ENSG00000139726;HGNC:HGNC:2769;MIM:604550;Vega:OTTHUMG00000168844;protein_accession:AAC02985.2;protein_accession:AAF02420.1;protein_accession:AAH07860.1;protein_accession:ADQ31604.1;protein_accession:BAB20268.1;protein_accession:BAG61429.1;protein_accession:EAW98338.1;protein_accession:EAW98339.1;protein_accession:EAW98340.1;protein_…	98890	Protein	DRP	DENR;Density-regulated protein;DRP;DRP1;Protein DRP1;SMAP-3;Smooth muscle cell-associated protein 3;density regulated re-initiation and release factor;drp-1 protein;drp1 protein;protein drp-1;smap3;	SWISSPROT_AC:O43583;SWISSPROT_ID:DENR_HUMAN;EMBL:AB014731;EMBL:AC026331;EMBL:AC027290;EMBL:AF038554;EMBL:AF103800;EMBL:BC007860;RefSeq:NP_003668.2;ProteinModelPortal:O43583;STRING:9606.ENSP00000280557;SWISSPROT_AC_OLD:Q9H3U6;SWISSPROT_AC_OLD:Q9UKZ0;SMR:O43583;GeneID:8562;KEGG:hsa:8562;eggNOG:COG0023;eggNOG:KOG3239;UniGene:Hs.22393;GO:GO:0001731;GO:GO:0002188;GO:GO:0002192;GO:GO:0003729;GO:GO:0003…
48228	DFFB --> DFF40	Expression	GeneID:1677;		4341177	Gene	DFFB	CAD;CPAN;DFF-40;DFF2;DFF40;DFFB;DNA fragmentation factor subunit beta;cad-type;caspase activated deoxyribonuclease;caspase activated dnase;Caspase-activated deoxyribonuclease;Caspase-activated DNase;Caspase-activated nuclease;dff 40;dff-b;DNA fragmentation factor 40 kDa subunit;EC 3.-.-.-;nuclease caspase-activated;	SWISSPROT_AC:O76075;SWISSPROT_ID:DFFB_HUMAN;GeneID:1677;Ensembl:ENSG00000169598;HGNC:HGNC:2773;MIM:601883;Vega:OTTHUMG00000003525;protein_accession:AAC39709.1;protein_accession:AAC39920.1;protein_accession:AAH32827.1;protein_accession:AAH48797.1;protein_accession:AAL02005.1;protein_accession:AAL02006.1;protein_accession:AAL02007.1;protein_accession:AAR05821.1;protein_accession:AAR05822.1;protein_…	100815	Protein	DFF40	CAD;Caspase-activated deoxyribonuclease;Caspase-activated DNase;Caspase-activated nuclease;CPAN;DFF-40;DFF2;DFF40;DFFB;DNA fragmentation factor 40 kDa subunit;DNA fragmentation factor subunit beta;EC 3.-.-.-;cad-type;caspase activated deoxyribonuclease;caspase activated dnase;dff 40;dff-b;nuclease caspase-activated;	SWISSPROT_AC:O76075;SWISSPROT_ID:DFFB_HUMAN;EMBL:AB013918;EMBL:AB028911;EMBL:AB028912;EMBL:AB028913;EMBL:AF039210;EMBL:AF064019;EMBL:AK290877;EMBL:AL691523;EMBL:BC048797;RefSeq:NP_001307061.1;RefSeq:NP_004393.1;ProteinModelPortal:O76075;STRING:9606.ENSP00000367454;SWISSPROT_AC_OLD:O60521;SWISSPROT_AC_OLD:Q5SR22;SWISSPROT_AC_OLD:Q9BYI4;SWISSPROT_AC_OLD:Q9BYI5;SWISSPROT_AC_OLD:Q9BYI6;SMR:O76075;Gen…
54335	EDN1 --> EDN1	Expression	GeneID:1906;		4341344	Gene	EDN1	ARCND3;EDN1;endothelin 1;ET1;HDLCQ7;PPET1;QME;edn 1;edn-1;endothelin -1;endothelin i;endothelin type 1;endothelin- 1;endothelin- i;Endothelin-1;endothelin-1-type;endothelin1;preproendothelin 1;preproendothelin- 1;Preproendothelin-1;	SWISSPROT_AC:P05305;SWISSPROT_ID:EDN1_HUMAN;GeneID:1906;Ensembl:ENSG00000078401;HGNC:HGNC:3176;MIM:131240;Vega:OTTHUMG00000014266;protein_accession:AAA52338.1;protein_accession:AAA52339.1;protein_accession:AAA52407.1;protein_accession:AAB25760.1;protein_accession:AAH09720.1;protein_accession:AAQ96600.1;protein_accession:ABM81907.1;protein_accession:ABM85081.1;protein_accession:BAF84527.1;protein_…	114766	Protein	EDN1	EDN1;Endothelin-1;PPET1;Preproendothelin-1;ARCND3;edn 1;edn-1;endothelin -1;endothelin 1;endothelin i;endothelin type 1;endothelin- 1;endothelin- i;endothelin-1-type;endothelin1;ET1;HDLCQ7;preproendothelin 1;preproendothelin- 1;QME;	SWISSPROT_AC:P05305;SWISSPROT_ID:EDN1_HUMAN;EMBL:AY434104;EMBL:BC009720;EMBL:J05008;EMBL:M25377;EMBL:M25378;EMBL:M25379;EMBL:M25380;EMBL:M25549;EMBL:S56805;EMBL:Y00749;EMBL:Z98050;RefSeq:NP_001161791.1;RefSeq:NP_001946.3;RefSeq:XP_011512632.1;RefSeq:XP_011512633.1;RefSeq:XP_016865820.1;ProteinModelPortal:P05305;STRING:9606.ENSP00000368683;SWISSPROT_AC_OLD:Q96DA1;SMR:P05305;GeneID:1906;KEGG:hsa:19…
58170	EPO --> Erythropoietin	Expression	GeneID:2056;		4341468	Gene	EPO	EP;EPO;erythropoietin;MVCD2;an-epo;epo-type;Epoetin;epoetin--an;erythropoietin--an;erythropoietin-type;	SWISSPROT_AC:P01588;SWISSPROT_ID:EPO_HUMAN;GeneID:2056;Ensembl:ENSG00000130427;HGNC:HGNC:3415;MIM:133170;Vega:OTTHUMG00000152121;protein_accession:AAA52400.1;protein_accession:AAD13964.1;protein_accession:AAF17572.1;protein_accession:AAF23132.1;protein_accession:AAF23133.1;protein_accession:AAF23134.1;protein_accession:AAH93628.1;protein_accession:AAI11938.1;protein_accession:AAI43226.1;protein_a…	123955	Protein	Erythropoietin	EPO;Epoetin;Erythropoietin;an-epo;EP;epo-type;epoetin--an;erythropoietin--an;erythropoietin-type;MVCD2;	SWISSPROT_AC:P01588;SWISSPROT_ID:EPO_HUMAN;EMBL:AC009488;EMBL:AF053356;EMBL:AF202306;EMBL:AF202307;EMBL:AF202308;EMBL:AF202311;EMBL:AF202312;EMBL:AF202313;EMBL:AF202314;EMBL:AH009004;EMBL:BC093628;EMBL:BC111937;EMBL:M11319;EMBL:S65458;EMBL:X02157;EMBL:X02158;RefSeq:NP_000790.2;ProteinModelPortal:P01588;STRING:9606.ENSP00000252723;SWISSPROT_AC_OLD:Q2M2L6;SWISSPROT_AC_OLD:Q549U2;SWISSPROT_AC_OLD:Q9…
59459	ETV3 --> METS	Expression	GeneID:2117;		4341509	Gene	ETV3	bA110J1.4;ETS variant 3;ETV3;METS;PE-1;PE1;ETS domain transcriptional repressor PE1;ETS translocation variant 3;etv 3;mets-type;Mitogenic Ets transcriptional suppressor;	SWISSPROT_AC:P41162;SWISSPROT_ID:ETV3_HUMAN;GeneID:2117;Ensembl:ENSG00000117036;HGNC:HGNC:3492;MIM:164873;Vega:OTTHUMG00000034298;protein_accession:AAA60949.1;protein_accession:AAH22868.1;protein_accession:AAK56846.1;protein_accession:ABM84081.1;protein_accession:ABM87757.1;protein_accession:BAG65539.1;protein_accession:BAH14645.1;protein_accession:EAW52888.1;protein_accession:EAW52889.1;protein_…	126443	Protein	METS	ETS domain transcriptional repressor PE1;ETS translocation variant 3;ETV3;METS;Mitogenic Ets transcriptional suppressor;PE-1;PE1;bA110J1.4;ETS variant 3;etv 3;mets-type;	SWISSPROT_AC:P41162;SWISSPROT_ID:ETV3_HUMAN;EMBL:AF218540;EMBL:AK304789;EMBL:AK316274;EMBL:AL157713;EMBL:BC022868;EMBL:CH471121;EMBL:L16464;RefSeq:NP_001138784.1;RefSeq:NP_005231.1;RefSeq:XP_006711273.1;ProteinModelPortal:P41162;STRING:9606.ENSP00000357175;SWISSPROT_AC_OLD:B4E3M7;SWISSPROT_AC_OLD:Q8TAC8;SWISSPROT_AC_OLD:Q9BX30;SMR:P41162;GeneID:2117;KEGG:hsa:2117;PIR:A54308;eggNOG:ENOG410Z0ZF;egg…
60667	FAM188A --> C10orf97	Expression	GeneID:80013;		4355020	Gene	FAM188A	C10orf97;CARP;DERP5;FAM188A;family with sequence similarity 188 member A;MST126;MSTP126;my042;carp protein;carp-an;Dermal papilla-derived protein 5;derp 5;EC 3.4.19.12;F188A;Protein CARP;protein of carp;Ubiquitin carboxyl-terminal hydrolase FAM188A;	SWISSPROT_AC:Q9H8M7;SWISSPROT_ID:F188A_HUMAN;GeneID:80013;Ensembl:ENSG00000148481;HGNC:HGNC:23578;MIM:611649;Vega:OTTHUMG00000017734;protein_accession:AAG43159.1;protein_accession:AAH20605.1;protein_accession:AAH61585.1;protein_accession:AAH67799.1;protein_accession:AAQ13660.1;protein_accession:ADQ32077.1;protein_accession:BAB14582.1;protein_accession:BAB87802.1;protein_accession:CAD38730.1;prote…	129065	Protein	C10orf97	C10orf97;CARP;Dermal papilla-derived protein 5;DERP5;EC 3.4.19.12;F188A;FAM188A;Protein CARP;Ubiquitin carboxyl-terminal hydrolase FAM188A;carp protein;carp-an;derp 5;family with sequence similarity 188 member A;MST126;MSTP126;my042;protein of carp;	SWISSPROT_AC:Q9H8M7;SWISSPROT_ID:F188A_HUMAN;EMBL:AB014761;EMBL:AF063600;EMBL:AF176916;EMBL:AK023459;EMBL:AL590439;EMBL:AL833873;EMBL:BC020605;EMBL:BC061585;EMBL:BC067799;EMBL:CH471072;EMBL:CR457315;RefSeq:NP_001305259.1;RefSeq:NP_079224.1;RefSeq:XP_005252657.1;RefSeq:XP_005252659.1;RefSeq:XP_011517996.1;RefSeq:XP_016872162.1;ProteinModelPortal:Q9H8M7;STRING:9606.ENSP00000277632;SWISSPROT_AC_OLD:…
63804	FGF23 --> FGF23	Expression	GeneID:8074;		4346226	Gene	FGF23	ADHR;FGF23;FGFN;fibroblast growth factor 23;HPDR2;HYPF;PHPTC;fgf 23;fgf- 23;FGF-23;fibroblast growth factor -23;fibroblast growth factor-23;fibroblast growth factor23;fibroblast-growth factor 23;fibroblast-growth factor-23;fibroblast-growth-factor 23;fibroblast-growth-factor-23;Phosphatonin;Tumor-derived hypophosphatemia-inducing factor;	SWISSPROT_AC:Q9GZV9;SWISSPROT_ID:FGF23_HUMAN;GeneID:8074;Ensembl:ENSG00000118972;HGNC:HGNC:3680;MIM:605380;Vega:OTTHUMG00000168241;protein_accession:AAG09917.1;protein_accession:AAH69333.1;protein_accession:AAH96713.1;protein_accession:AAH98147.1;protein_accession:AAH98252.1;protein_accession:AAP97433.1;protein_accession:AAQ88689.1;protein_accession:AAS59157.1;protein_accession:BAB13477.1;protein…	135756	Protein	FGF23	FGF-23;FGF23;Fibroblast growth factor 23;HYPF;Phosphatonin;Tumor-derived hypophosphatemia-inducing factor;ADHR;fgf 23;fgf- 23;FGFN;fibroblast growth factor -23;fibroblast growth factor-23;fibroblast growth factor23;fibroblast-growth factor 23;fibroblast-growth factor-23;fibroblast-growth-factor 23;fibroblast-growth-factor-23;HPDR2;PHPTC;	SWISSPROT_AC:Q9GZV9;SWISSPROT_ID:FGF23_HUMAN;EMBL:AB037973;EMBL:AB047858;EMBL:AF263537;EMBL:AY358323;EMBL:AY566236;EMBL:BC069333;EMBL:BC096713;EMBL:BC098147;EMBL:BC098252;RefSeq:NP_065689.1;ProteinModelPortal:Q9GZV9;STRING:9606.ENSP00000237837;SWISSPROT_AC_OLD:Q4V758;SMR:Q9GZV9;GeneID:8074;KEGG:hsa:8074;eggNOG:ENOG4111IPH;eggNOG:KOG3885;UniGene:Hs.287370;GO:GO:0000165;GO:GO:0004713;GO:GO:0005088;…
64007	FGG --> FGG	Expression	GeneID:2266;		4341635	Gene	FGG	FGG;fibrinogen gamma chain;fg g;fg gamma;fg gamma-chain;fg-g;fg-gamma;fg-gamma-chain;FIBG;fibrinogen g;fibrinogen gamma;fibrinogen gamma -chain;fibrinogen gamma-chain;fibrinogen--gamma;fibrinogen-gamma;	SWISSPROT_AC:P02679;SWISSPROT_ID:FIBG_HUMAN;GeneID:2266;Ensembl:ENSG00000171557;HGNC:HGNC:3694;MIM:134850;Vega:OTTHUMG00000150329;protein_accession:AAA52430.1;protein_accession:AAA52431.1;protein_accession:AAB59530.1;protein_accession:AAB59531.1;protein_accession:AAH07044.1;protein_accession:AAH21674.1;protein_accession:AAK19751.2;protein_accession:AAK19752.2;protein_accession:AAP35744.1;protein_…	136253	Protein	FGG	FGG;FIBG;Fibrinogen gamma chain;fg g;fg gamma;fg gamma-chain;fg-g;fg-gamma;fg-gamma-chain;fibrinogen g;fibrinogen gamma;fibrinogen gamma -chain;fibrinogen gamma-chain;fibrinogen--gamma;fibrinogen-gamma;	SWISSPROT_AC:P02679;SWISSPROT_ID:FIBG_HUMAN;EMBL:AF118092;EMBL:AF350254;EMBL:AK289422;EMBL:AK290824;EMBL:BC007044;EMBL:BC021674;EMBL:BT007081;EMBL:CH471056;EMBL:K02569;EMBL:M10014;EMBL:X00086;EMBL:X51473;RefSeq:NP_000500.2;RefSeq:NP_068656.2;ProteinModelPortal:P02679;STRING:9606.ENSP00000336829;SWISSPROT_AC_OLD:A8K057;SWISSPROT_AC_OLD:P04469;SWISSPROT_AC_OLD:P04470;SWISSPROT_AC_OLD:Q53Y18;SWISSPR…
67914	G6PD --> G6PD	Expression	GeneID:2539;		4341874	Gene	G6PD	G6PD;G6PD1;glucose-6-phosphate dehydrogenase;dehydrogenase glucose-6-phosphate;EC 1.1.1.49;ec-1.1.1.49;g6pd--an;glucose -6 phosphate dehydrogenase;glucose -6-phosphate dehydrogenase;glucose 6 phosphate dehydrogenase;glucose 6- phosphate dehydrogenase;glucose 6--phosphate dehydrogenase;glucose 6-phosphate dehydrogenase;glucose 6-phosphate-dehydrogenase;glucose- 6-phosphate dehydrogenase;glucose-6 …	SWISSPROT_AC:P11413;SWISSPROT_ID:G6PD_HUMAN;GeneID:2539;Ensembl:ENSG00000160211;HGNC:HGNC:4057;MIM:305900;Vega:OTTHUMG00000024237;protein_accession:AAA52500.1;protein_accession:AAA52501.1;protein_accession:AAA52504.1;protein_accession:AAA92653.1;protein_accession:AAB20299.1;protein_accession:AAB26169.1;protein_accession:AAB59390.1;protein_accession:AAH00337.1;protein_accession:AAL27011.1;protein_…	145712	Protein	G6PD	EC 1.1.1.49;G6PD;Glucose-6-phosphate 1-dehydrogenase;dehydrogenase glucose-6-phosphate;ec-1.1.1.49;g6pd--an;G6PD1;glucose -6 phosphate dehydrogenase;glucose -6-phosphate dehydrogenase;glucose 6 phosphate dehydrogenase;glucose 6- phosphate dehydrogenase;glucose 6--phosphate dehydrogenase;glucose 6-phosphate dehydrogenase;glucose 6-phosphate-dehydrogenase;glucose- 6-phosphate dehydrogenase;glucose-…	SWISSPROT_AC:P11413;SWISSPROT_ID:G6PD_HUMAN;EMBL:AF277315;EMBL:AY158096;EMBL:AY158097;EMBL:AY158098;EMBL:AY158099;EMBL:AY158100;EMBL:AY158101;EMBL:AY158102;EMBL:AY158103;EMBL:AY158104;EMBL:AY158105;EMBL:AY158106;EMBL:AY158107;EMBL:AY158108;EMBL:AY158109;EMBL:AY158110;EMBL:AY158111;EMBL:AY158112;EMBL:AY158113;EMBL:AY158114;EMBL:AY158115;EMBL:AY158116;EMBL:AY158117;EMBL:AY158118;EMBL:AY158119;EMBL:…
70464	GDF15 --> GDF15	Expression	GeneID:9518;		4347309	Gene	GDF15	GDF-15;GDF15;growth differentiation factor 15;MIC-1;MIC1;NAG-1;PDF;PLAB;PTGFB;gdf 15;growth differentiation factor 15--an;growth differentiation factor-15;growth-differentiation factor 15;growth-differentiation factor-15;Growth/differentiation factor 15;growth/differentiation factor-15;Macrophage inhibitory cytokine 1;macrophage inhibitory cytokine- 1;macrophage inhibitory cytokine-1;macrophage-i…	SWISSPROT_AC:Q99988;SWISSPROT_ID:GDF15_HUMAN;GeneID:9518;Ensembl:ENSG00000130513;HGNC:HGNC:30142;MIM:605312;Vega:OTTHUMG00000183360;protein_accession:AAB88673.1;protein_accession:AAB88913.1;protein_accession:AAC24456.1;protein_accession:AAC39537.1;protein_accession:AAF89834.1;protein_accession:AAH00529.1;protein_accession:AAH08962.1;protein_accession:AAV38272.1;protein_accession:BAA19151.1;protei…	153139	Protein	GDF15	GDF-15;GDF15;Growth/differentiation factor 15;Macrophage inhibitory cytokine 1;MIC-1;MIC1;NAG-1;NRG-1;NSAID-activated gene 1 protein;NSAID-regulated gene 1 protein;PDF;PLAB;Placental bone morphogenetic protein;Placental TGF-beta;Prostate differentiation factor;PTGFB;gdf 15;growth differentiation factor 15;growth differentiation factor 15--an;growth differentiation factor-15;growth-differentiation…	SWISSPROT_AC:Q99988;SWISSPROT_ID:GDF15_HUMAN;EMBL:AB000584;EMBL:AC008397;EMBL:AF003934;EMBL:AF008303;EMBL:AF019770;EMBL:AF173860;EMBL:AK291530;EMBL:BC000529;EMBL:BC008962;EMBL:BT019465;EMBL:CH471106;EMBL:U88323;RefSeq:NP_004855.2;ProteinModelPortal:Q99988;STRING:9606.ENSP00000252809;SWISSPROT_AC_OLD:O14629;SWISSPROT_AC_OLD:P78360;SWISSPROT_AC_OLD:Q9BWA0;SWISSPROT_AC_OLD:Q9NRT0;GeneID:9518;KEGG:hs…
74318	GPR180 --> ITR	Expression	GeneID:160897;		4359236	Gene	GPR180	G protein-coupled receptor 180;GPR180;ITR;gp 180;GP180;Integral membrane protein GPR180;Intimal thickness-related receptor;	SWISSPROT_AC:Q86V85;SWISSPROT_ID:GP180_HUMAN;GeneID:160897;Ensembl:ENSG00000152749;HGNC:HGNC:28899;MIM:607787;Vega:OTTHUMG00000017207;protein_accession:AAH52243.1;protein_accession:BAC86697.1;protein_accession:BAF82539.1;protein_accession:CAI46124.1;protein_accession:EAX08942.1;protein_accession:EAX08943.1;protein_accession:EAX08944.1;protein_accession:NP_851320.1;protein_accession:Q86V85.1;prote…	163028	Protein	ITR	GP180;GPR180;Integral membrane protein GPR180;Intimal thickness-related receptor;ITR;G protein-coupled receptor 180;gp 180;	SWISSPROT_AC:Q86V85;SWISSPROT_ID:GP180_HUMAN;EMBL:AK289850;EMBL:AL359708;EMBL:BC052243;EMBL:CH471085;RefSeq:NP_851320.1;ProteinModelPortal:Q86V85;STRING:9606.ENSP00000366157;SWISSPROT_AC_OLD:A8K1D5;GeneID:160897;KEGG:hsa:160897;eggNOG:ENOG410XRGS;eggNOG:KOG4290;UniGene:Hs.439363;GO:GO:0007186;GO:GO:0016021;GO:GO:0019236;GO:GO:0070062;HOGENOM:HOG000013021;OrthoDB:EOG091G0LC1;CTD:160897;BioGrid:127…
74772	GPER1 --> GPER	Expression	GeneID:2852;		4342132	Gene	GPER1	CEPR;CMKRL2;DRY12;FEG-1;G protein-coupled estrogen receptor 1;GPCR-Br;GPER;GPER1;GPR30;LERGU;LERGU2;LyGPR;mER;Chemoattractant receptor-like 2;dry 12;estrogen membrane receptor;estrogen receptor membrane;estrogen-membrane receptor;fe g-1;Flow-induced endothelial G-protein coupled receptor 1;g protein coupled estrogen receptor 1;g protein coupled receptor 30;g protein- coupled receptor 30;g protein…	SWISSPROT_AC:Q99527;SWISSPROT_ID:GPER1_HUMAN;GeneID:2852;Ensembl:ENSG00000164850;HGNC:HGNC:4485;MIM:601805;Vega:OTTHUMG00000023680;protein_accession:AAB02736.1;protein_accession:AAB88017.1;protein_accession:AAC51173.1;protein_accession:AAC51904.1;protein_accession:AAC52027.1;protein_accession:AAH11634.1;protein_accession:AAH82766.1;protein_accession:AAP40320.1;protein_accession:AAP40321.1;protein…	164052	Protein	GPER	CEPR;Chemoattractant receptor-like 2;CMKRL2;DRY12;FEG-1;Flow-induced endothelial G-protein coupled receptor 1;G protein-coupled estrogen receptor 1;G-protein coupled estrogen receptor 1;G-protein coupled receptor 30;GPCR-Br;GPER;GPER1;GPR30;IL8-related receptor DRY12;LYGPR;Lymphocyte-derived G-protein coupled receptor;Membrane estrogen receptor;mER;dry 12;estrogen membrane receptor;estrogen recep…	SWISSPROT_AC:Q99527;SWISSPROT_ID:GPER1_HUMAN;EMBL:AB451427;EMBL:AF015257;EMBL:AF027956;EMBL:AK291590;EMBL:BC011634;EMBL:CH236953;EMBL:CH471144;EMBL:CR541741;EMBL:U58828;EMBL:U63917;EMBL:U77827;EMBL:X98510;EMBL:Y08162;RefSeq:NP_001035055.1;RefSeq:NP_001091671.1;RefSeq:NP_001496.1;ProteinModelPortal:Q99527;STRING:9606.ENSP00000297469;SWISSPROT_AC_OLD:A8K6C5;SWISSPROT_AC_OLD:B5BUJ1;SWISSPROT_AC_OLD:…
75485	GZMB --> Granzyme B	Expression	GeneID:3002;		4342270	Gene	GZMB	C11;CCPI;CGL-1;CGL1;CSP-B;CSPB;CTLA1;CTSGL1;granzyme B;GZMB;HLP;SECT;Cathepsin G-like 1;cgl type 1;csp b;cspbeta;ctla i;CTLA-1;Cytotoxic T-lymphocyte proteinase 2;EC 3.4.21.79;Fragmentin-2;gr b;gr beta;gr beta-isoform;gr- beta;gr-b;gr-beta;GRAB;grab-type;granzyme 2;granzyme beta;Granzyme-2;granzyme-b;granzymeb;GRB;grbeta;gzm b;gzm-b;Human lymphocyte protein;Lymphocyte protease;T-cell serine prote…	SWISSPROT_AC:P10144;SWISSPROT_ID:GRAB_HUMAN;GeneID:3002;Ensembl:ENSG00000100453;HGNC:HGNC:4709;MIM:123910;Vega:OTTHUMG00000029369;protein_accession:AAA36603.1;protein_accession:AAA36627.1;protein_accession:AAA52118.1;protein_accession:AAA67124.1;protein_accession:AAA75490.1;protein_accession:AAB59528.1;protein_accession:AAH30195.1;protein_accession:AAP70244.1;protein_accession:AAP70245.1;protein_…	165756	Protein	Granzyme B	C11;Cathepsin G-like 1;CGL1;CSPB;CTLA-1;CTLA1;CTSGL1;Cytotoxic T-lymphocyte proteinase 2;EC 3.4.21.79;Fragmentin-2;GRAB;Granzyme B;Granzyme-2;GRB;GZMB;HLP;Human lymphocyte protein;Lymphocyte protease;SECT;T-cell serine protease 1-3E;CCPI;cgl type 1;CGL-1;csp b;CSP-B;cspbeta;ctla i;gr b;gr beta;gr beta-isoform;gr- beta;gr-b;gr-beta;grab-type;granzyme 2;granzyme beta;granzyme-b;granzymeb;grbeta;gzm…	SWISSPROT_AC:P10144;SWISSPROT_ID:GRAB_HUMAN;EMBL:AL136018;EMBL:BC030195;EMBL:J03072;EMBL:J03189;EMBL:J04071;EMBL:M17016;EMBL:M28879;EMBL:M38193;RefSeq:NP_004122.2;ProteinModelPortal:P10144;STRING:9606.ENSP00000216341;SWISSPROT_AC_OLD:Q8N1D2;SWISSPROT_AC_OLD:Q9UCC1;SMR:P10144;GeneID:3002;KEGG:hsa:3002;PIR:A61021;eggNOG:COG5640;eggNOG:KOG3627;UniGene:Hs.1051;GO:GO:0001772;GO:GO:0004252;GO:GO:000563…
76780	GSTT1 --> GSTT1	Expression	GeneID:2952;		4342222	Gene	GSTT1	glutathione S-transferase theta 1;GSTT1;EC 2.5.1.18;glutathione s transferase theta 1;glutathione s transferase theta1;Glutathione S-transferase theta-1;glutathione s-transferase theta1;Glutathione transferase T1-1;glutathione-s transferase theta 1;glutathione-s-transferase theta 1;glutathione-s-transferase theta-1;GST class-theta-1;gstt 1;gstt-1;	SWISSPROT_AC:P30711;SWISSPROT_ID:GSTT1_HUMAN;GeneID:2952;HGNC:HGNC:4641;MIM:600436;protein_accession:AAG02374.1;protein_accession:AAH07065.1;protein_accession:AAL31549.1;protein_accession:AAV38754.1;protein_accession:ABM84406.1;protein_accession:ABM87756.1;protein_accession:BAB39498.1;protein_accession:CAA55935.1;protein_accession:CAG30385.1;protein_accession:CAI30331.1;protein_accession:CAI30332…	168951	Protein	GSTT1	EC 2.5.1.18;Glutathione S-transferase theta-1;Glutathione transferase T1-1;GST class-theta-1;GSTT1;glutathione s transferase theta 1;glutathione s transferase theta1;glutathione S-transferase theta 1;glutathione s-transferase theta1;glutathione-s transferase theta 1;glutathione-s-transferase theta 1;glutathione-s-transferase theta-1;gstt 1;gstt-1;	SWISSPROT_AC:P30711;SWISSPROT_ID:GSTT1_HUMAN;EMBL:AB057594;EMBL:AF240786;EMBL:AF435971;EMBL:AP000351;EMBL:BC007065;EMBL:BT019951;EMBL:CR456499;EMBL:X79389;EMBL:Z84718;RefSeq:NP_000844.2;RefSeq:NP_001280736.1;RefSeq:NP_001280737.1;RefSeq:NP_001280738.1;RefSeq:NP_001280739.1;RefSeq:NP_001280740.1;RefSeq:NP_001280741.1;ProteinModelPortal:P30711;STRING:9606.ENSP00000248935;SWISSPROT_AC_OLD:O00226;SWI…
78869	HDAC9 --> HDAC9	Expression	GeneID:9734;		4347491	Gene	HDAC9	HD7;HD7b;HD9;HDAC;HDAC7;HDAC7B;HDAC9;HDAC9B;HDAC9FL;HDRP;histone deacetylase 9;MITR;EC 3.5.1.98;hdac 7;hdac 9;hdac-7;Histone deacetylase 7B;histone deacetylase-9;Histone deacetylase-related protein;KIAA0744;MEF2-interacting transcription repressor MITR;	SWISSPROT_AC:Q9UKV0;SWISSPROT_ID:HDAC9_HUMAN;GeneID:9734;Ensembl:ENSG00000048052;HGNC:HGNC:14065;MIM:606543;Vega:OTTHUMG00000152487;protein_accession:AAC78618.2;protein_accession:AAD15364.2;protein_accession:AAF04254.1;protein_accession:AAI11736.1;protein_accession:AAI50329.1;protein_accession:AAI52406.1;protein_accession:AAK66821.1;protein_accession:AAK66822.1;protein_accession:AAO27363.1;protei…	174455	Protein	HDAC9	EC 3.5.1.98;HD7;HD7b;HD9;HDAC7;HDAC7B;HDAC9;HDRP;Histone deacetylase 7B;Histone deacetylase 9;Histone deacetylase-related protein;KIAA0744;MEF2-interacting transcription repressor MITR;MITR;HDAC;hdac 7;hdac 9;hdac-7;HDAC9B;HDAC9FL;histone deacetylase-9;	SWISSPROT_AC:Q9UKV0;SWISSPROT_ID:HDAC9_HUMAN;EMBL:AB018287;EMBL:AC002088;EMBL:AC002124;EMBL:AC002410;EMBL:AC002433;EMBL:AC004744;EMBL:AC004994;EMBL:AC005249;EMBL:AC010082;EMBL:AC074193;EMBL:AC091697;EMBL:AF124924;EMBL:AJ459808;EMBL:AK297404;EMBL:AK304298;EMBL:AK304343;EMBL:AK304410;EMBL:AY032737;EMBL:AY032738;EMBL:AY197371;EMBL:BC111735;EMBL:BC150328;EMBL:BC152405;EMBL:CH471073;RefSeq:NP_00119107…
82048	HMOX1 --> HO-1	Expression	GeneID:3162;		4342405	Gene	HMOX1	bK286B10;heme oxygenase 1;HMOX1;HMOX1D;HO-1;HSP32;EC 1.14.14.18;heme oxygenase - 1;heme oxygenase -1;heme oxygenase i;heme oxygenase isoform 1;heme oxygenase isoform-1;heme oxygenase type 1;heme oxygenase type i;heme oxygenase type-1;heme oxygenase- 1;heme oxygenase--1;heme oxygenase-1;heme oxygenase1;heme-oxygenase 1;heme-oxygenase i;heme-oxygenase isoform 1;heme-oxygenase- 1;heme-oxygenase-1;he…	SWISSPROT_AC:P09601;SWISSPROT_ID:HMOX1_HUMAN;GeneID:3162;Ensembl:ENSG00000100292;HGNC:HGNC:5013;MIM:141250;Vega:OTTHUMG00000150960;protein_accession:AAA50403.1;protein_accession:AAH01491.1;protein_accession:AAR23262.1;protein_accession:AAV38588.1;protein_accession:ABM83236.1;protein_accession:ABM86436.1;protein_accession:ACZ72606.1;protein_accession:ACZ72607.1;protein_accession:ADZ76424.1;protein…	184299	Protein	HO-1	EC 1.14.14.18;Heme oxygenase 1;HMOX1;HO;HO-1;HO1;bK286B10;heme oxygenase - 1;heme oxygenase -1;heme oxygenase i;heme oxygenase isoform 1;heme oxygenase isoform-1;heme oxygenase type 1;heme oxygenase type i;heme oxygenase type-1;heme oxygenase- 1;heme oxygenase--1;heme oxygenase-1;heme oxygenase1;heme-oxygenase 1;heme-oxygenase i;heme-oxygenase isoform 1;heme-oxygenase- 1;heme-oxygenase-1;heme-oxy…	SWISSPROT_AC:P09601;SWISSPROT_ID:HMOX1_HUMAN;EMBL:AY460337;EMBL:CR456505;EMBL:M23041;EMBL:X06985;EMBL:X14782;EMBL:Z82244;RefSeq:NP_002124.1;ProteinModelPortal:P09601;STRING:9606.ENSP00000216117;SMR:P09601;GeneID:3162;KEGG:hsa:3162;PIR:S00325;eggNOG:COG5398;eggNOG:KOG4480;UniGene:Hs.517581;UniGene:Hs.727017;GO:GO:0001525;GO:GO:0001935;GO:GO:0002246;GO:GO:0002686;GO:GO:0004392;GO:GO:0004630;GO:GO:0…
86759	IGF1 --> IGF-I	Expression	GeneID:3479;		4342650	Gene	IGF1	IGF-I;IGF1;IGFI;insulin like growth factor 1;MGF;factor 1-insulin-like growth;factor i-insulin-like growth;factor-1-insulin-like growth;growth factor 1-insulin-like;growth factor i-insulin-like;growth factor-1-insulin-like;IBP1;insulin - like growth factor 1;insulin growth like factor 1;insulin growth like factor-i;insulin growth-like factor 1;insulin like growth factor -1;insulin like growth fac…	SWISSPROT_AC:P05019;SWISSPROT_ID:IGF1_HUMAN;GeneID:3479;Ensembl:ENSG00000017427;HGNC:HGNC:5464;MIM:147440;Vega:OTTHUMG00000149910;protein_accession:AAA52538.1;protein_accession:AAA52539.1;protein_accession:AAA52543.1;protein_accession:AAA52787.1;protein_accession:AAA52788.1;protein_accession:AAA52789.1;protein_accession:AAA52790.1;protein_accession:AAA96152.1;protein_accession:AAB21519.1;protein_…	196367	Protein	IGF-I	IBP1;IGF-I;IGF1;Insulin-like growth factor I;Mechano growth factor;MGF;Somatomedin-C;factor 1-insulin-like growth;factor i-insulin-like growth;factor-1-insulin-like growth;growth factor 1-insulin-like;growth factor i-insulin-like;growth factor-1-insulin-like;IGFI;insulin - like growth factor 1;insulin growth like factor 1;insulin growth like factor-i;insulin growth-like factor 1;insulin like grow…	SWISSPROT_AC:P05019;SWISSPROT_ID:IGF1_HUMAN;EMBL:AC010202;EMBL:AC068648;EMBL:AY260957;EMBL:BC148266;EMBL:CH471054;EMBL:M11568;EMBL:M12659;EMBL:M14153;EMBL:M14154;EMBL:M14155;EMBL:M14156;EMBL:M27544;EMBL:M37484;EMBL:X00173;EMBL:X03420;EMBL:X03421;EMBL:X03422;EMBL:X03563;EMBL:X56773;EMBL:X56774;EMBL:X57025;RefSeq:NP_000609.1;RefSeq:NP_001104754.1;RefSeq:NP_001104755.1;ProteinModelPortal:P05019;STRI…
87118	IL18 --> IL-18	Expression	GeneID:3606;		4342753	Gene	IL18	IGIF;IL-18;IL-1g;IL18;IL1F4;interleukin 18;factor inducing interferon gamma;Iboctadekin;ifn gamma-inducing factor;ifn-g inducing factor;ifn-gamma inducing factor;IFN-gamma-inducing factor;ifngamma-inducing factor;il -18;il 18;il- 18;IL-1 gamma;il-1gamma;interferon gamma inducing factor;Interferon gamma-inducing factor;interferon- gamma-inducing factor;interferon-gamma inducing factor;interferon-g…	SWISSPROT_AC:Q14116;SWISSPROT_ID:IL18_HUMAN;GeneID:3606;Ensembl:ENSG00000150782;HGNC:HGNC:5986;MIM:600953;Vega:OTTHUMG00000167006;protein_accession:AAB50010.1;protein_accession:AAC27787.1;protein_accession:AAH07007.1;protein_accession:AAH07461.1;protein_accession:AAK57024.1;protein_accession:AAK95950.1;protein_accession:AAP92112.1;protein_accession:ACA06006.1;protein_accession:BAA08706.1;protein_…	197348	Protein	IL-18	Iboctadekin;IFN-gamma-inducing factor;IGIF;IL-1 gamma;IL-18;IL18;IL1F4;Interferon gamma-inducing factor;Interleukin-1 gamma;Interleukin-18;factor inducing interferon gamma;ifn gamma-inducing factor;ifn-g inducing factor;ifn-gamma inducing factor;ifngamma-inducing factor;il -18;il 18;il- 18;IL-1g;il-1gamma;interferon gamma inducing factor;interferon- gamma-inducing factor;interferon-gamma inducing…	SWISSPROT_AC:Q14116;SWISSPROT_ID:IL18_HUMAN;EMBL:AF077611;EMBL:AP002007;EMBL:AP002884;EMBL:AY044641;EMBL:AY266351;EMBL:BC007007;EMBL:BC007461;EMBL:CH471065;EMBL:CR541973;EMBL:CR542001;EMBL:D49950;EMBL:U90434;RefSeq:NP_001230140.1;RefSeq:NP_001553.1;RefSeq:XP_011541107.1;RefSeq:XP_011541108.1;ProteinModelPortal:Q14116;STRING:9606.ENSP00000280357;SWISSPROT_AC_OLD:O75599;SWISSPROT_AC_OLD:Q6FGY3;SWIS…
87313	IL6 --> IL-6	Expression	GeneID:3569;		4342721	Gene	IL6	BSF-2;BSF2;CDF;HGF;HSF;IFN-beta-2;IFNB2;IL-6;IL6;interleukin 6;b cell stimulatory factor 2;b cell stimulatory factor-2;B-cell stimulatory factor 2;b-cell stimulatory factor-2;bsf- 2;CTL differentiation factor;hsf-type;Hybridoma growth factor;ifn beta 2;ifn-beta 2;ifn-beta2;il - 6;il -- 6;il -6;il 6;il- 6;il--6;il-6-type;il-vi;il6-type;interferon beta 2;Interferon beta-2;interferon beta2;interfero…	SWISSPROT_AC:P05231;SWISSPROT_ID:IL6_HUMAN;GeneID:3569;Ensembl:ENSG00000136244;HGNC:HGNC:6018;MIM:147620;Vega:OTTHUMG00000023178;protein_accession:AAA52728.1;protein_accession:AAA52729.1;protein_accession:AAA59154.1;protein_accession:AAC05673.1;protein_accession:AAC41704.1;protein_accession:AAD13886.1;protein_accession:AAH15511.1;protein_accession:AAK48987.1;protein_accession:AAN75009.1;protein_a…	197638	Protein	IL-6	B-cell stimulatory factor 2;BSF-2;CDF;CTL differentiation factor;Hybridoma growth factor;IFN-beta-2;IFNB2;IL-6;IL6;Interferon beta-2;Interleukin-6;b cell stimulatory factor 2;b cell stimulatory factor-2;b-cell stimulatory factor-2;bsf- 2;BSF2;HGF;HSF;hsf-type;ifn beta 2;ifn-beta 2;ifn-beta2;il - 6;il -- 6;il -6;il 6;il- 6;il--6;il-6-type;il-vi;il6-type;interferon beta 2;interferon beta2;interfero…	SWISSPROT_AC:P05231;SWISSPROT_ID:IL6_HUMAN;EMBL:AF372214;EMBL:BC015511;EMBL:M14584;EMBL:M18403;EMBL:M29150;EMBL:M54894;EMBL:S56892;EMBL:X04402;EMBL:X04403;EMBL:X04430;EMBL:X04602;EMBL:Y00081;RefSeq:NP_000591.1;RefSeq:XP_011513692.1;ProteinModelPortal:P05231;STRING:9606.ENSP00000258743;SWISSPROT_AC_OLD:Q9UCU2;SWISSPROT_AC_OLD:Q9UCU3;SWISSPROT_AC_OLD:Q9UCU4;SMR:P05231;GeneID:3569;KEGG:hsa:3569;PIR:…
87431	IL1RL1 --> ST2	Expression	GeneID:9173;		4347038	Gene	IL1RL1	DER4;FIT-1;IL1RL1;IL33R;interleukin 1 receptor like 1;ST2;ST2L;ST2V;T1;der 4;der-4;ILRL1;interleukin-1 receptor like 1;Interleukin-1 receptor-like 1;interleukin-1 receptor-like-1;protein st-2;Protein ST2;st-2 protein;st2 protein;	SWISSPROT_AC:Q01638;SWISSPROT_ID:ILRL1_HUMAN;GeneID:9173;Ensembl:ENSG00000115602;HGNC:HGNC:5998;MIM:601203;Vega:OTTHUMG00000130782;protein_accession:AAH30975.1;protein_accession:AAY15047.1;protein_accession:ABW33704.1;protein_accession:ABW33705.1;protein_accession:BAA02233.1;protein_accession:BAA20539.1;protein_accession:BAA82405.2;protein_accession:BAA85894.1;protein_accession:BAF84267.1;protein…	197796	Protein	ST2	DER4;IL1RL1;ILRL1;Interleukin-1 receptor-like 1;Protein ST2;ST2;T1;der 4;der-4;FIT-1;IL33R;interleukin 1 receptor like 1;interleukin-1 receptor like 1;interleukin-1 receptor-like-1;protein st-2;st-2 protein;st2 protein;ST2L;ST2V;	SWISSPROT_AC:Q01638;SWISSPROT_ID:ILRL1_HUMAN;EMBL:AB012701;EMBL:AB029084;EMBL:AC007248;EMBL:AK291578;EMBL:AK303389;EMBL:BC030975;EMBL:CH471127;EMBL:D12763;EMBL:D12764;RefSeq:NP_001269337.1;RefSeq:NP_003847.2;RefSeq:NP_057316.3;RefSeq:XP_006712902.1;RefSeq:XP_011510453.1;ProteinModelPortal:Q01638;STRING:9606.ENSP00000233954;SWISSPROT_AC_OLD:A8K6B3;SWISSPROT_AC_OLD:B4E0I3;SWISSPROT_AC_OLD:Q53TU7;SW…
88437	INS --> Insulin	Expression	GeneID:3630;		4342772	Gene	INS	IDDM;IDDM1;IDDM2;ILPR;INS;insulin;IRDN;MODY10;an-ins;iddm 1;iddm 2;iddm type 1;iddm-1;iddm-2;iddm-type;ins-type;insulin--an;insulin-chain;insulin-type;mody-x;type-insulin;	SWISSPROT_AC:P01308;SWISSPROT_ID:INS_HUMAN;GeneID:3630;Ensembl:ENSG00000254647;HGNC:HGNC:6081;MIM:176730;Vega:OTTHUMG00000009558;protein_accession:AAA59172.1;protein_accession:AAA59173.1;protein_accession:AAA59179.1;protein_accession:AAH05255.1;protein_accession:AAP35454.1;protein_accession:AAW83741.1;protein_accession:ABI63346.1;protein_accession:ABM83966.1;protein_accession:ABM87282.1;protein_a…	200308	Protein	Insulin	INS;Insulin;an-ins;IDDM;iddm 1;iddm 2;iddm type 1;iddm-1;iddm-2;iddm-type;IDDM1;IDDM2;ILPR;ins-type;insulin--an;insulin-chain;insulin-type;IRDN;mody-x;MODY10;type-insulin;	SWISSPROT_AC:P01308;SWISSPROT_ID:INS_HUMAN;EMBL:AJ009655;EMBL:AY138590;EMBL:AY899304;EMBL:BC005255;EMBL:BT006808;EMBL:CH471158;EMBL:J00265;EMBL:L15440;EMBL:M10039;EMBL:V00565;EMBL:X70508;RefSeq:NP_000198.1;RefSeq:NP_001172026.1;RefSeq:NP_001172027.1;RefSeq:NP_001278826.1;ProteinModelPortal:P01308;STRING:9606.ENSP00000250971;SWISSPROT_AC_OLD:Q5EEX2;SMR:P01308;GeneID:3630;KEGG:hsa:3630;PIR:A93222;e…
89168	ACOD1 --> IRG1	Expression	GeneID:730249;		4369072	Gene	ACOD1	ACOD1;aconitate decarboxylase 1;CAD;IRG1;Aconitate decarboxylase;cad-type;Cis-aconitate decarboxylase;Cis-aconitic acid decarboxylase;EC 4.1.1.6;Immune-responsive gene 1 protein;	SWISSPROT_AC:A6NK06;SWISSPROT_ID:IRG1_HUMAN;GeneID:730249;Ensembl:ENSG00000102794;HGNC:HGNC:33904;MIM:615275;Vega:OTTHUMG00000017098;protein_accession:A6NK06.1;protein_accession:EAW80560.1;protein_accession:NP_001245335.1;protein_gi:119600966;protein_gi:193806684;protein_gi:385719224;RNA_nucleotide_accession:AI652725.1;RNA_nucleotide_accession:BX105915.1;RNA_nucleotide_accession:DN831390.1;RNA_nu…	201926	Protein	IRG1	ACOD1;Aconitate decarboxylase;Aconitate decarboxylase 1;CAD;Cis-aconitate decarboxylase;Cis-aconitic acid decarboxylase;EC 4.1.1.6;Immune-responsive gene 1 protein;IRG1;cad-type;	SWISSPROT_AC:A6NK06;SWISSPROT_ID:IRG1_HUMAN;EMBL:AC000403;RefSeq:NP_001245335.1;ProteinModelPortal:A6NK06;STRING:9606.ENSP00000366682;SMR:A6NK06;GeneID:730249;KEGG:hsa:730249;eggNOG:COG2079;eggNOG:ENOG410IEAF;UniGene:Hs.160789;GO:GO:0002760;GO:GO:0005739;GO:GO:0006952;GO:GO:0006954;GO:GO:0007566;GO:GO:0008152;GO:GO:0032088;GO:GO:0032480;GO:GO:0034136;GO:GO:0034144;GO:GO:0035458;GO:GO:0045824;GO:G…
92059	KCNA5 --> KCNA5	Expression	GeneID:3741;		4342860	Gene	KCNA5	ATFB7;HCK1;HK2;HPCN1;KCNA5;KV1.5;PCN1;potassium voltage-gated channel subfamily A member 5;hck-1;kv 1.5;kv-1.5;kv1.5-type;Voltage-gated potassium channel HK2;Voltage-gated potassium channel subunit Kv1.5;	SWISSPROT_AC:P22460;SWISSPROT_ID:KCNA5_HUMAN;GeneID:3741;Ensembl:ENSG00000130037;HGNC:HGNC:6224;MIM:176267;Vega:OTTHUMG00000168232;protein_accession:AAA36422.1;protein_accession:AAA60146.1;protein_accession:AAA61276.1;protein_accession:AAH96357.1;protein_accession:AAH96358.3;protein_accession:AAH99665.3;protein_accession:AAH99666.3;protein_accession:EAW88830.1;protein_accession:NP_002225.2;protei…	209048	Protein	KCNA5	HPCN1;KCNA5;Potassium voltage-gated channel subfamily A member 5;Voltage-gated potassium channel HK2;Voltage-gated potassium channel subunit Kv1.5;ATFB7;hck-1;HCK1;HK2;kv 1.5;kv-1.5;KV1.5;kv1.5-type;PCN1;	SWISSPROT_AC:P22460;SWISSPROT_ID:KCNA5_HUMAN;EMBL:BC096357;EMBL:BC096358;EMBL:BC099665;EMBL:BC099666;EMBL:M55513;EMBL:M60451;EMBL:M83254;RefSeq:NP_002225.2;ProteinModelPortal:P22460;STRING:9606.ENSP00000252321;SWISSPROT_AC_OLD:Q4KKT8;SWISSPROT_AC_OLD:Q4VAJ1;SWISSPROT_AC_OLD:Q4VAJ2;SWISSPROT_AC_OLD:Q9UDA4;SMR:P22460;GeneID:3741;KEGG:hsa:3741;PIR:A56031;eggNOG:COG1226;eggNOG:KOG1545;UniGene:Hs.1502…
93896	KLHDC8B --> KLHDC8B	Expression	GeneID:200942;		4359737	Gene	KLHDC8B	CHL;kelch domain containing 8B;KLHDC8B;chl-type;Kelch domain-containing protein 8B;KLD8B;	SWISSPROT_AC:Q8IXV7;SWISSPROT_ID:KLD8B_HUMAN;GeneID:200942;Ensembl:ENSG00000185909;HGNC:HGNC:28557;MIM:613169;Vega:OTTHUMG00000156814;protein_accession:AAH13110.2;protein_accession:AAH39083.1;protein_accession:AAM98754.1;protein_accession:BAG57483.1;protein_accession:CAI93565.1;protein_accession:EAW64961.1;protein_accession:EAW64962.1;protein_accession:EAW64963.1;protein_accession:NP_775817.1;pro…	213603	Protein	KLHDC8B	Kelch domain-containing protein 8B;KLD8B;KLHDC8B;CHL;chl-type;kelch domain containing 8B;	SWISSPROT_AC:Q8IXV7;SWISSPROT_ID:KLD8B_HUMAN;EMBL:AY129011;EMBL:BC039083;RefSeq:NP_775817.1;ProteinModelPortal:Q8IXV7;STRING:9606.ENSP00000327468;SMR:Q8IXV7;GeneID:200942;KEGG:hsa:200942;eggNOG:ENOG4110X8D;eggNOG:KOG1072;UniGene:Hs.13781;GO:GO:0005737;HOGENOM:HOG000065733;OrthoDB:EOG091G08A7;CTD:200942;BioGrid:128359;PaxDb:Q8IXV7;OMA:WTRYPSI;HOVERGEN:HBG055245;InterPro:IPR006652;InterPro:IPR01591…
94101	KL --> Klotho	Expression	GeneID:9365;		4347183	Gene	KL	KL;klotho;EC 3.2.1.31;KLOT;	SWISSPROT_AC:Q9UEF7;SWISSPROT_ID:KLOT_HUMAN;GeneID:9365;Ensembl:ENSG00000133116;HGNC:HGNC:6344;MIM:604824;Vega:OTTHUMG00000017408;protein_accession:BAA23382.1;protein_accession:BAA24940.1;protein_accession:BAA24941.1;protein_accession:BAG53456.1;protein_accession:BAL03067.1;protein_accession:CAC94767.1;protein_accession:CAC94773.1;protein_accession:CAR95139.1;protein_accession:EAX08525.1;protein_…	213877	Protein	Klotho	EC 3.2.1.31;KL;KLOT;Klotho;	SWISSPROT_AC:Q9UEF7;SWISSPROT_ID:KLOT_HUMAN;EMBL:AB005142;EMBL:AB009667;EMBL:AL161898;EMBL:Z84483;EMBL:Z92540;RefSeq:NP_004786.2;ProteinModelPortal:Q9UEF7;STRING:9606.ENSP00000369442;SWISSPROT_AC_OLD:Q5VZ95;SWISSPROT_AC_OLD:Q96KV5;SWISSPROT_AC_OLD:Q96KW5;SWISSPROT_AC_OLD:Q9UEI9;SWISSPROT_AC_OLD:Q9Y4F0;SMR:Q9UEF7;GeneID:9365;KEGG:hsa:9365;PIR:JC5925;PIR:JC5926;eggNOG:COG2723;eggNOG:KOG0626;UniGene…
96012	LCAT --> LCAT	Expression	GeneID:3931;		4343016	Gene	LCAT	LCAT;lecithin-cholesterol acyltransferase;EC 2.3.1.43;Phosphatidylcholine-sterol acyltransferase;phospholipid cholesterol acyltransferase;Phospholipid-cholesterol acyltransferase;	SWISSPROT_AC:P04180;SWISSPROT_ID:LCAT_HUMAN;GeneID:3931;Ensembl:ENSG00000213398;HGNC:HGNC:6522;MIM:606967;Vega:OTTHUMG00000137551;protein_accession:AAA59498.1;protein_accession:AAA59499.1;protein_accession:AAA59500.1;protein_accession:AAB20750.1;protein_accession:AAD28484.1;protein_accession:AAH14781.1;protein_accession:AAP88750.1;protein_accession:AAR03499.1;protein_accession:AEE61161.1;protein_…	217830	Protein	LCAT	EC 2.3.1.43;LCAT;Lecithin-cholesterol acyltransferase;Phosphatidylcholine-sterol acyltransferase;Phospholipid-cholesterol acyltransferase;phospholipid cholesterol acyltransferase;	SWISSPROT_AC:P04180;SWISSPROT_ID:LCAT_HUMAN;EMBL:AC040162;EMBL:AY422210;EMBL:BC014781;EMBL:BT009748;EMBL:CH471092;EMBL:M12625;EMBL:M17959;EMBL:M26268;EMBL:X04981;EMBL:X06537;RefSeq:NP_000220.1;ProteinModelPortal:P04180;STRING:9606.ENSP00000264005;SWISSPROT_AC_OLD:Q53XQ3;SMR:P04180;GeneID:3931;KEGG:hsa:3931;PIR:A00571;eggNOG:ENOG410Y9CF;eggNOG:KOG2369;UniGene:Hs.387239;GO:GO:0004607;GO:GO:0005576;…
96434	LDLR --> LDLR	Expression	GeneID:3949;		4343025	Gene	LDLR	FH;FHC;LDLCQ2;LDLR;low density lipoprotein receptor;LDL receptor;ldl receptor--an;ldl- receptor;ldl-receptor;ldl-receptor-type;ldl-type receptor;lipoprotein receptor low density;lipoprotein receptor low-density;lipoprotein receptor of the low density;lipoprotein receptor of the low-density;low density lipoprotein--receptor;low density lipoprotein-receptor;low density-lipoprotein receptor;low lipo…	SWISSPROT_AC:P01130;SWISSPROT_ID:LDLR_HUMAN;GeneID:3949;Ensembl:ENSG00000130164;HGNC:HGNC:6547;MIM:606945;Vega:OTTHUMG00000171935;protein_accession:AAA56833.1;protein_accession:AAA59509.1;protein_accession:AAB02658.1;protein_accession:AAB22609.2;protein_accession:AAB30338.2;protein_accession:AAD14091.1;protein_accession:AAF24515.1;protein_accession:AAH14514.1;protein_accession:AAM56036.1;protein_…	218607	Protein	LDLR	LDL receptor;LDLR;Low-density lipoprotein receptor;FH;FHC;ldl receptor--an;ldl- receptor;ldl-receptor;ldl-receptor-type;ldl-type receptor;LDLCQ2;lipoprotein receptor low density;lipoprotein receptor low-density;lipoprotein receptor of the low density;lipoprotein receptor of the low-density;low density lipoprotein receptor;low density lipoprotein--receptor;low density lipoprotein-receptor;low dens…	SWISSPROT_AC:P01130;SWISSPROT_ID:LDLR_HUMAN;EMBL:AB209409;EMBL:AC011485;EMBL:AK295612;EMBL:AK296312;EMBL:AK299038;EMBL:AK300313;EMBL:AY114155;EMBL:AY324609;EMBL:BC014514;EMBL:BT007361;EMBL:CH471106;EMBL:FJ525879;EMBL:L00336;EMBL:L00337;EMBL:L00338;EMBL:L00339;EMBL:L00340;EMBL:L00341;EMBL:L00343;EMBL:L00344;EMBL:L00345;EMBL:L00346;EMBL:L00347;EMBL:L00348;EMBL:L00349;EMBL:L00350;EMBL:L00351;EMBL:L0…
98472	LIPG --> EDL	Expression	GeneID:9388;		4347204	Gene	LIPG	EDL;EL;lipase G, endothelial type;LIPG;PRO719;EC 3.1.1.3;ec3.1.1.3;Endothelial cell-derived lipase;Endothelial lipase;lip gamma;lipase of endothelial;LIPE;	SWISSPROT_AC:Q9Y5X9;SWISSPROT_ID:LIPE_HUMAN;GeneID:9388;Ensembl:ENSG00000101670;HGNC:HGNC:6623;MIM:603684;Vega:OTTHUMG00000179658;protein_accession:AAD30434.1;protein_accession:AAH60825.1;protein_accession:AAQ89287.1;protein_accession:ABY87545.1;protein_accession:ADQ32526.1;protein_accession:BAF84488.1;protein_accession:BAG37674.1;protein_accession:BAG62080.1;protein_accession:EAW62947.1;protein_…	225097	Protein	EDL	EC 3.1.1.3;EDL;EL;Endothelial cell-derived lipase;Endothelial lipase;LIPE;LIPG;ec3.1.1.3;lip gamma;lipase G, endothelial type;lipase of endothelial;PRO719;	SWISSPROT_AC:Q9Y5X9;SWISSPROT_ID:LIPE_HUMAN;EMBL:AF118767;EMBL:AY358928;EMBL:BC060825;EMBL:CH471096;EMBL:EU332856;RefSeq:NP_001294935.1;RefSeq:NP_006024.1;ProteinModelPortal:Q9Y5X9;STRING:9606.ENSP00000261292;SWISSPROT_AC_OLD:B0LPG6;SWISSPROT_AC_OLD:Q6P9C8;SWISSPROT_AC_OLD:Q6UW82;SMR:Q9Y5X9;GeneID:9388;KEGG:hsa:9388;eggNOG:ENOG410IJUA;eggNOG:ENOG4111GMM;UniGene:Hs.465102;GO:GO:0004465;GO:GO:00046…
101310	SELE --> E-selectin	Expression	GeneID:6401;		4344957	Gene	SELE	CD62E;ELAM;ELAM1;ESEL;LECAM2;SELE;selectin E;CD62 antigen-like family member E;CD62E antigen;e selectin;e- selectin;E-selectin;e-selectin-type;elam 1;ELAM-1;elam-i;Endothelial leukocyte adhesion molecule 1;endothelial leukocyte adhesion molecule i;endothelial leukocyte adhesion molecule type 1;endothelial leukocyte adhesion molecule-1;endothelial leukocyte adhesion molecule-i;endothelial leukocyt…	SWISSPROT_AC:P16581;SWISSPROT_ID:LYAM2_HUMAN;GeneID:6401;Ensembl:ENSG00000007908;HGNC:HGNC:10718;MIM:131210;Vega:OTTHUMG00000034851;protein_accession:AAA52375.1;protein_accession:AAA52376.1;protein_accession:AAA52377.1;protein_accession:AAI31552.1;protein_accession:AAI42678.1;protein_accession:AAI42712.1;protein_accession:AAN01237.1;protein_accession:AAQ67702.1;protein_accession:BAG36888.1;protei…	232068	Protein	E-selectin	CD62 antigen-like family member E;CD62E antigen;E-selectin;ELAM-1;ELAM1;Endothelial leukocyte adhesion molecule 1;LECAM2;Leukocyte-endothelial cell adhesion molecule 2;LYAM2;SELE;CD62E;e selectin;e- selectin;e-selectin-type;ELAM;elam 1;elam-i;endothelial leukocyte adhesion molecule i;endothelial leukocyte adhesion molecule type 1;endothelial leukocyte adhesion molecule-1;endothelial leukocyte adh…	SWISSPROT_AC:P16581;SWISSPROT_ID:LYAM2_HUMAN;EMBL:AF540378;EMBL:AL021940;EMBL:BC131551;EMBL:BC142677;EMBL:BC142711;EMBL:CH471067;EMBL:M24736;EMBL:M30640;EMBL:M61887;EMBL:M61888;EMBL:M61890;EMBL:M61891;EMBL:M61892;EMBL:M61893;EMBL:M61895;RefSeq:NP_000441.2;ProteinModelPortal:P16581;STRING:9606.ENSP00000331736;SWISSPROT_AC_OLD:A2RRD6;SWISSPROT_AC_OLD:P16111;SMR:P16581;GeneID:6401;KEGG:hsa:6401;PIR:…
101314	SELP --> P-selectin	Expression	GeneID:6403;		4344961	Gene	SELP	CD62;CD62P;GMP140;GRMP;LECAM3;PADGEM;PSEL;selectin P;SELP;antigen cd62p;cd 62;cd-62;CD62 antigen-like family member P;CD62P antigen;cd62p-antigen;gmp 140;GMP-140;GMRP;Granule membrane protein 140;granule membrane protein-140;leukocyte endothelial cell adhesion molecule-3;Leukocyte-endothelial cell adhesion molecule 3;LYAM3;p -selectin;p selectin;p- selectin;P-selectin;Platelet activation dependen…	SWISSPROT_AC:P16109;SWISSPROT_ID:LYAM3_HUMAN;GeneID:6403;Ensembl:ENSG00000174175;HGNC:HGNC:10721;MIM:173610;Vega:OTTHUMG00000034685;protein_accession:AAA35910.1;protein_accession:AAA35911.1;protein_accession:AAC31762.1;protein_accession:AAH28067.2;protein_accession:AAH68533.1;protein_accession:AAN06828.1;protein_accession:AAQ67703.1;protein_accession:ALQ33785.1;protein_accession:ALQ33786.1;protei…	232074	Protein	P-selectin	CD62 antigen-like family member P;CD62P antigen;GMP-140;GMRP;Granule membrane protein 140;GRMP;LECAM3;Leukocyte-endothelial cell adhesion molecule 3;LYAM3;P-selectin;PADGEM;Platelet activation dependent granule-external membrane protein;SELP;antigen cd62p;cd 62;cd-62;CD62;CD62P;cd62p-antigen;gmp 140;GMP140;granule membrane protein-140;leukocyte endothelial cell adhesion molecule-3;p -selectin;p s…	SWISSPROT_AC:P16109;SWISSPROT_ID:LYAM3_HUMAN;EMBL:AF542391;EMBL:AL022146;EMBL:CH471067;EMBL:M25322;EMBL:M60217;EMBL:M60218;EMBL:M60219;EMBL:M60222;EMBL:M60223;EMBL:M60224;EMBL:M60225;EMBL:M60226;EMBL:M60227;EMBL:M60228;EMBL:M60229;EMBL:M60231;EMBL:M60232;EMBL:M60233;EMBL:M60234;EMBL:Z99572;RefSeq:NP_002996.2;RefSeq:XP_005245492.1;RefSeq:XP_005245493.1;ProteinModelPortal:P16109;STRING:9606.ENSP000…
101377	LYPD4 --> LYPD4	Expression	GeneID:147719;		4358648	Gene	LYPD4	LY6/PLAUR domain containing 4;LYPD4;SMR;Ly6/PLAUR domain-containing protein 4;smr-type;	SWISSPROT_AC:Q6UWN0;SWISSPROT_ID:LYPD4_HUMAN;GeneID:147719;Ensembl:ENSG00000273111;HGNC:HGNC:28659;Vega:OTTHUMG00000182674;protein_accession:AAH34629.1;protein_accession:AAQ89088.1;protein_accession:AAX08121.1;protein_accession:AEE61070.1;protein_accession:BAF84994.1;protein_accession:EAW57066.1;protein_accession:EAW57067.1;protein_accession:NP_001278348.1;protein_accession:NP_775777.3;protein_ac…	232166	Protein	LYPD4	Ly6/PLAUR domain-containing protein 4;LYPD4;LY6/PLAUR domain containing 4;SMR;smr-type;	SWISSPROT_AC:Q6UWN0;SWISSPROT_ID:LYPD4_HUMAN;EMBL:AY358726;EMBL:BC034629;RefSeq:NP_001278348.1;RefSeq:NP_775777.3;ProteinModelPortal:Q6UWN0;STRING:9606.ENSP00000328737;SWISSPROT_AC_OLD:Q8IYW0;GeneID:147719;KEGG:hsa:147719;eggNOG:ENOG410J94H;eggNOG:ENOG4111946;UniGene:Hs.382361;UniGene:Hs.98660;GO:GO:0005886;GO:GO:0031225;HOGENOM:HOG000013163;OrthoDB:EOG091G0IP2;CTD:147719;BioGrid:127081;PaxDb:Q6U…
103466	ATF7IP --> hAM	Expression	GeneID:55729;		4352947	Gene	ATF7IP	activating transcription factor 7 interacting protein;AM;ATF-IP;ATF7IP;MCAF;MCAF1;p621;activating transcription factor 7-interacting protein;Activating transcription factor 7-interacting protein 1;am-an;am-type;ATF-interacting protein;ATF7-interacting protein;ATFa-associated modulator;hAM;ham-type;MBD1-containing chromatin-associated factor 1;	SWISSPROT_AC:Q6VMQ6;SWISSPROT_ID:MCAF1_HUMAN;GeneID:55729;Ensembl:ENSG00000171681;HGNC:HGNC:20092;MIM:613644;Vega:OTTHUMG00000168656;protein_accession:AAH37312.1;protein_accession:AAH63855.1;protein_accession:AAO91864.1;protein_accession:AAQ92978.1;protein_accession:BAA91751.1;protein_accession:BAG51349.1;protein_accession:BAG52020.1;protein_accession:BAG61328.1;protein_accession:BAG65064.1;prote…	236736	Protein	hAM	Activating transcription factor 7-interacting protein 1;ATF-interacting protein;ATF-IP;ATF7-interacting protein;ATF7IP;ATFa-associated modulator;hAM;MBD1-containing chromatin-associated factor 1;MCAF;MCAF1;P621;activating transcription factor 7 interacting protein;activating transcription factor 7-interacting protein;AM;am-an;am-type;ham-type;	SWISSPROT_AC:Q6VMQ6;SWISSPROT_ID:MCAF1_HUMAN;EMBL:AC007782;EMBL:AC008114;EMBL:AC008814;EMBL:AC124892;EMBL:AF425650;EMBL:AJ242978;EMBL:AK001001;EMBL:AK001550;EMBL:AY337596;EMBL:BC037312;EMBL:BC063855;EMBL:CH471094;RefSeq:NP_001273443.1;RefSeq:NP_001273444.1;RefSeq:NP_060649.3;RefSeq:NP_851997.1;RefSeq:XP_006719171.1;RefSeq:XP_006719172.1;RefSeq:XP_011519056.1;RefSeq:XP_011519057.1;RefSeq:XP_016875…
108321	MMP8 --> MMP-8	Expression	GeneID:4317;		4343311	Gene	MMP8	CLG1;HNC;matrix metallopeptidase 8;MMP-8;MMP8;PMNL-CL;EC 3.4.24.34;hnc-type;matrix metallopeptidase -8;matrix metalloproteinase -8;matrix metalloproteinase 8;Matrix metalloproteinase-8;matrix metalloproteinase8;matrix-metalloproteinase-8;mmp -8;mmp 8;mmp- 8;Neutrophil collagenase;neutrophil-type collagenase;pmnl cl;PMNL collagenase;pmnl-collagenase;	SWISSPROT_AC:P22894;SWISSPROT_ID:MMP8_HUMAN;GeneID:4317;Ensembl:ENSG00000118113;HGNC:HGNC:7175;MIM:120355;Vega:OTTHUMG00000167587;protein_accession:AAA88021.1;protein_accession:AAH74988.1;protein_accession:AAH74989.1;protein_accession:AAZ38714.1;protein_accession:BAF85348.1;protein_accession:BAG64444.1;protein_accession:BAG64542.1;protein_accession:EAW67027.1;protein_accession:NP_001291370.1;prot…	247833	Protein	MMP-8	CLG1;EC 3.4.24.34;Matrix metalloproteinase-8;MMP-8;MMP8;Neutrophil collagenase;PMNL collagenase;PMNL-CL;HNC;hnc-type;matrix metallopeptidase -8;matrix metallopeptidase 8;matrix metalloproteinase -8;matrix metalloproteinase 8;matrix metalloproteinase8;matrix-metalloproteinase-8;mmp -8;mmp 8;mmp- 8;neutrophil-type collagenase;pmnl cl;pmnl-collagenase;	SWISSPROT_AC:P22894;SWISSPROT_ID:MMP8_HUMAN;EMBL:BC074988;EMBL:BC074989;EMBL:DQ141306;EMBL:J05556;RefSeq:NP_001291370.1;RefSeq:NP_001291371.1;RefSeq:NP_002415.1;ProteinModelPortal:P22894;STRING:9606.ENSP00000236826;SWISSPROT_AC_OLD:Q45F99;SMR:P22894;GeneID:4317;KEGG:hsa:4317;PIR:A37073;eggNOG:ENOG410XQ5D;eggNOG:KOG1565;UniGene:Hs.161839;GO:GO:0004222;GO:GO:0004252;GO:GO:0005509;GO:GO:0005576;GO:G…
112234	MTHFR --> MTHFR	Expression	GeneID:4524;		4343431	Gene	MTHFR	methylenetetrahydrofolate reductase;MTHFR;EC 1.5.1.20;methylenetetrahydrofolate-reductase;MTHR;	SWISSPROT_AC:P42898;SWISSPROT_ID:MTHR_HUMAN;GeneID:4524;Ensembl:ENSG00000177000;HGNC:HGNC:7436;MIM:607093;Vega:OTTHUMG00000002277;protein_accession:AAA74440.2;protein_accession:AAD17965.1;protein_accession:AAG33979.1;protein_accession:AAH53509.1;protein_accession:AAL17646.1;protein_accession:AAL17647.1;protein_accession:AAL17648.1;protein_accession:AAL17649.1;protein_accession:AAL17650.1;protein_…	258081	Protein	MTHFR	EC 1.5.1.20;Methylenetetrahydrofolate reductase;MTHFR;MTHR;methylenetetrahydrofolate-reductase;	SWISSPROT_AC:P42898;SWISSPROT_ID:MTHR_HUMAN;EMBL:AF105977;EMBL:AF105978;EMBL:AF105979;EMBL:AF105980;EMBL:AF105981;EMBL:AF105982;EMBL:AF105983;EMBL:AF105984;EMBL:AF105985;EMBL:AF105986;EMBL:AF105987;EMBL:AF398930;EMBL:AJ237672;EMBL:AK312907;EMBL:AL953897;EMBL:AY046562;EMBL:AY338232;EMBL:BC053509;EMBL:CH471130;EMBL:U09806;RefSeq:NP_001317287.1;RefSeq:NP_005948.3;RefSeq:XP_005263517.1;RefSeq:XP_0052…
116438	NAMPT --> Visfatin	Expression	GeneID:10135;		4347838	Gene	NAMPT	1110035O14Rik;NAMPT;nicotinamide phosphoribosyltransferase;PBEF;PBEF1;VF;VISFATIN;EC 2.4.2.12;enhancing factor pre-b cell;NAmPRTase;nicotinamide-phosphoribosyltransferase;phosphoribosyltransferase nicotinamide;phosphoribosyltransferase-nicotinamide;pre-b cell colony - enhancing factor 1;pre-b cell colony-enhancing factor 1;pre-b cell enhancing factor;Pre-B cell-enhancing factor;pre-b-cell colony …	SWISSPROT_AC:P43490;SWISSPROT_ID:NAMPT_HUMAN;GeneID:10135;Ensembl:ENSG00000105835;HGNC:HGNC:30092;MIM:608764;Vega:OTTHUMG00000140388;protein_accession:AAA17884.1;protein_accession:AAF19249.1;protein_accession:AAH72439.1;protein_accession:AAI06047.1;protein_accession:AAQ96862.1;protein_accession:ADQ32034.1;protein_accession:BAF85540.1;protein_accession:BAH14102.1;protein_accession:CAH56351.1;prote…	269712	Protein	Visfatin	EC 2.4.2.12;NAmPRTase;NAMPT;Nicotinamide phosphoribosyltransferase;PBEF;PBEF1;Pre-B cell-enhancing factor;Pre-B-cell colony-enhancing factor 1;Visfatin;1110035O14Rik;enhancing factor pre-b cell;nicotinamide-phosphoribosyltransferase;phosphoribosyltransferase nicotinamide;phosphoribosyltransferase-nicotinamide;pre-b cell colony - enhancing factor 1;pre-b cell colony-enhancing factor 1;pre-b cell e…	SWISSPROT_AC:P43490;SWISSPROT_ID:NAMPT_HUMAN;EMBL:AC007032;EMBL:AK292851;EMBL:BC072439;EMBL:BC106046;EMBL:CH236947;EMBL:CH471070;EMBL:U02020;RefSeq:NP_005737.1;RefSeq:XP_005250157.1;ProteinModelPortal:P43490;STRING:9606.ENSP00000222553;SWISSPROT_AC_OLD:A4D0Q9;SWISSPROT_AC_OLD:A4D0R0;SWISSPROT_AC_OLD:Q3KQV0;SWISSPROT_AC_OLD:Q8WW95;SMR:P43490;GeneID:10135;KEGG:hsa:10135;PIR:A55927;eggNOG:COG1488;eg…
119115	LCN2 --> NGAL	Expression	GeneID:3934;		4343019	Gene	LCN2	LCN2;lipocalin 2;MSFI;NGAL;p25;25 kDa alpha-2-microglobulin-related subunit of MMP-9;HNL;lcn 2;lcn-2;lipocalin neutrophil gelatinase-associated;Lipocalin-2;lipocalin2;neutrophil gelatinase associated lipocalin;neutrophil gelatinase associated-lipocalin;neutrophil gelatinase- associated lipocalin;neutrophil gelatinase--associated lipocalin;Neutrophil gelatinase-associated lipocalin;neutrophil gela…	SWISSPROT_AC:P80188;SWISSPROT_ID:NGAL_HUMAN;GeneID:3934;Ensembl:ENSG00000148346;HGNC:HGNC:6526;MIM:600181;Vega:OTTHUMG00000020734;protein_accession:AAD14168.1;protein_accession:AAH33089.1;protein_accession:ACD02429.1;protein_accession:BAG63166.1;protein_accession:BAH14588.1;protein_accession:CAA58127.1;protein_accession:CAA67574.1;protein_accession:CAG46889.1;protein_accession:EAW87748.1;protein_…	275729	Protein	NGAL	25 kDa alpha-2-microglobulin-related subunit of MMP-9;HNL;LCN2;Lipocalin-2;Neutrophil gelatinase-associated lipocalin;NGAL;Oncogene 24p3;p25;Siderocalin LCN2;lcn 2;lcn-2;lipocalin 2;lipocalin neutrophil gelatinase-associated;lipocalin2;MSFI;neutrophil gelatinase associated lipocalin;neutrophil gelatinase associated-lipocalin;neutrophil gelatinase- associated lipocalin;neutrophil gelatinase--assoc…	SWISSPROT_AC:P80188;SWISSPROT_ID:NGAL_HUMAN;EMBL:AK301694;EMBL:AK316217;EMBL:AL590708;EMBL:BC033089;EMBL:CH471090;EMBL:CR542092;EMBL:S75256;EMBL:X83006;EMBL:X99133;RefSeq:NP_005555.2;ProteinModelPortal:P80188;STRING:9606.ENSP00000277480;SWISSPROT_AC_OLD:A6NII8;SWISSPROT_AC_OLD:B4DWV4;SWISSPROT_AC_OLD:B7ZAA2;SWISSPROT_AC_OLD:P30150;SWISSPROT_AC_OLD:Q5SYV9;SWISSPROT_AC_OLD:Q5SYW0;SWISSPROT_AC_OLD:Q…
121490	NPY --> NPY	Expression	GeneID:4852;		4343703	Gene	NPY	neuropeptide Y;NPY;PYY4;neuropeptide--y;neuropeptide-y;npy--an;npy-type;Pro-neuropeptide Y;y neuropeptide;	SWISSPROT_AC:P01303;SWISSPROT_ID:NPY_HUMAN;GeneID:4852;Ensembl:ENSG00000122585;HGNC:HGNC:7955;MIM:162640;Vega:OTTHUMG00000022973;protein_accession:AAA59944.1;protein_accession:AAA59945.1;protein_accession:AAA59946.1;protein_accession:AAH29497.1;protein_accession:AAQ96843.1;protein_accession:ABM84261.1;protein_accession:ABM87650.1;protein_accession:BAG35090.1;protein_accession:CEF39432.1;protein_a…	280275	Protein	NPY	NPY;Pro-neuropeptide Y;neuropeptide Y;neuropeptide--y;neuropeptide-y;npy--an;npy-type;PYY4;y neuropeptide;	SWISSPROT_AC:P01303;SWISSPROT_ID:NPY_HUMAN;EMBL:AC004485;EMBL:BC029497;EMBL:K01911;EMBL:M14296;EMBL:M14297;EMBL:M14298;EMBL:M15789;RefSeq:NP_000896.1;ProteinModelPortal:P01303;STRING:9606.ENSP00000242152;SMR:P01303;GeneID:4852;KEGG:hsa:4852;PIR:A25198;eggNOG:ENOG410J0KC;eggNOG:ENOG41128I2;UniGene:Hs.1832;GO:GO:0001664;GO:GO:0001878;GO:GO:0004930;GO:GO:0005102;GO:GO:0005184;GO:GO:0005246;GO:GO:000…
125755	OR10A4 --> OR10A4	Expression	GeneID:283297;		4360727	Gene	OR10A4	JCG5;olfactory receptor family 10 subfamily A member 4;OR10A4;OR10A4P;HP2;O10A4;Olfactory receptor 10A4;Olfactory receptor-like protein JCG5;	SWISSPROT_AC:Q9H209;SWISSPROT_ID:O10A4_HUMAN;GeneID:283297;Ensembl:ENSG00000170782;HGNC:HGNC:15130;Vega:OTTHUMG00000165740;protein_accession:AAG45205.1;protein_accession:AAI37025.1;protein_accession:AAI37028.1;protein_accession:AAK95110.1;protein_accession:AAL32993.1;protein_accession:ALI87721.1;protein_accession:DAA04599.1;protein_accession:EAW68674.1;protein_accession:NP_997069.2;protein_access…	290787	Protein	OR10A4	HP2;O10A4;Olfactory receptor 10A4;Olfactory receptor-like protein JCG5;OR10A4;OR10A4P;JCG5;olfactory receptor family 10 subfamily A member 4;	SWISSPROT_AC:Q9H209;SWISSPROT_ID:O10A4_HUMAN;EMBL:AC087280;EMBL:AF209506;EMBL:AF321237;EMBL:AF399625;EMBL:BC137024;EMBL:BC137027;EMBL:CH471064;RefSeq:NP_997069.2;ProteinModelPortal:Q9H209;STRING:9606.ENSP00000369157;SWISSPROT_AC_OLD:B2RNP5;SWISSPROT_AC_OLD:B9EH36;SWISSPROT_AC_OLD:Q96R20;SMR:Q9H209;GeneID:283297;KEGG:hsa:283297;eggNOG:ENOG410IKK8;eggNOG:ENOG410YDA3;UniGene:Hs.448685;GO:GO:0004930;…
126910	OLR1 --> LOX-1	Expression	GeneID:4973;		4343790	Gene	OLR1	CLEC8A;LOX1;LOXIN;OLR1;oxidized low density lipoprotein receptor 1;SCARE1;SLOX1;C-type lectin domain family 8 member A;hLOX-1;Lectin-like oxidized LDL receptor 1;lectin-like oxidized ldl receptor-1;lectin-like oxidized-ldl receptor-1;Lectin-like oxLDL receptor 1;lectin-like oxldl receptor-1;lectin-like oxldl receptor-i;lectin-like-oxidized ldl receptor-1;lectin-like-oxldl-receptor-1;Lectin-type o…	SWISSPROT_AC:P78380;SWISSPROT_ID:OLR1_HUMAN;GeneID:4973;Ensembl:ENSG00000173391;HGNC:HGNC:8133;MIM:602601;Vega:OTTHUMG00000168527;protein_accession:AAC82329.1;protein_accession:AAC97927.1;protein_accession:AAH22295.1;protein_accession:ABC40744.1;protein_accession:ABM82335.1;protein_accession:ABM85511.1;protein_accession:BAA24580.1;protein_accession:BAC81565.1;protein_accession:BAF84813.1;protein_…	293152	Protein	LOX-1	C-type lectin domain family 8 member A;CLEC8A;hLOX-1;Lectin-like oxidized LDL receptor 1;Lectin-like oxLDL receptor 1;Lectin-type oxidized LDL receptor 1;LOX-1;LOX1;OLR1;Ox-LDL receptor 1;Oxidized low-density lipoprotein receptor 1;lectin-like oxidized ldl receptor-1;lectin-like oxidized-ldl receptor-1;lectin-like oxldl receptor-1;lectin-like oxldl receptor-i;lectin-like-oxidized ldl receptor-1;l…	SWISSPROT_AC:P78380;SWISSPROT_ID:OLR1_HUMAN;EMBL:AB010710;EMBL:AB102861;EMBL:AC024224;EMBL:AF035776;EMBL:AF079164;EMBL:AF079165;EMBL:AF079166;EMBL:AF079167;EMBL:AJ131757;EMBL:AK292124;EMBL:AK295409;EMBL:BC022295;EMBL:BX344276;EMBL:CH471094;EMBL:DQ314885;RefSeq:NP_001166103.1;RefSeq:NP_001166104.1;RefSeq:NP_002534.1;ProteinModelPortal:P78380;STRING:9606.ENSP00000309124;SWISSPROT_AC_OLD:A8K7V9;SWIS…
129173	PLA2G2A --> PLA2G2A	Expression	GeneID:5320;		4344077	Gene	PLA2G2A	MOM1;phospholipase A2 group IIA;PLA2;PLA2B;PLA2G2A;PLA2L;PLA2S;PLAS1;sPLA2;EC 3.1.1.4;GIIC sPLA2;Group IIA phospholipase A2;group iia-phospholipase a2;Non-pancreatic secretory phospholipase A2;NPS-PLA2;PA2GA;Phosphatidylcholine 2-acylhydrolase 2A;phospholipase a2 of group iia;Phospholipase A2, membrane associated;phospholipase a2-group iia;RASF-A;secretory non-pancreatic phospholipase a2;spla 2;s…	SWISSPROT_AC:P14555;SWISSPROT_ID:PA2GA_HUMAN;GeneID:5320;Ensembl:ENSG00000188257;HGNC:HGNC:9031;MIM:172411;Vega:OTTHUMG00000002699;protein_accession:AAA36549.1;protein_accession:AAA36550.1;protein_accession:AAG49535.1;protein_accession:AAH05919.1;protein_accession:AAK57824.1;protein_accession:AAK57825.1;protein_accession:AAM21271.1;protein_accession:AAR16084.1;protein_accession:AAT73043.1;protein…	297919	Protein	PLA2G2A	EC 3.1.1.4;GIIC sPLA2;Group IIA phospholipase A2;Non-pancreatic secretory phospholipase A2;NPS-PLA2;PA2GA;Phosphatidylcholine 2-acylhydrolase 2A;Phospholipase A2, membrane associated;PLA2B;PLA2G2A;PLA2L;RASF-A;group iia-phospholipase a2;MOM1;phospholipase A2 group IIA;phospholipase a2 of group iia;phospholipase a2-group iia;PLA2;PLA2S;PLAS1;secretory non-pancreatic phospholipase a2;spla 2;spla-2;…	SWISSPROT_AC:P14555;SWISSPROT_ID:PA2GA_HUMAN;EMBL:AK291302;EMBL:AL358253;EMBL:AY462114;EMBL:AY656695;EMBL:BC005919;EMBL:CH471134;EMBL:CR456865;EMBL:M22430;EMBL:M22431;RefSeq:NP_000291.1;RefSeq:NP_001155199.1;RefSeq:NP_001155200.1;RefSeq:NP_001155201.1;ProteinModelPortal:P14555;STRING:9606.ENSP00000364252;SWISSPROT_AC_OLD:A8K5I7;SWISSPROT_AC_OLD:Q6DN24;SWISSPROT_AC_OLD:Q6IBD9;SWISSPROT_AC_OLD:Q9UC…
129187	PLA2G10 --> sPLA2-X	Expression	GeneID:8399;		4346438	Gene	PLA2G10	GXPLA2;GXSPLA2;phospholipase A2 group X;PLA2G10;SPLA2;sPLA2-X;EC 3.1.1.4;Group 10 secretory phospholipase A2;Group X secretory phospholipase A2;GX sPLA2;gx-spla2;PA2GX;Phosphatidylcholine 2-acylhydrolase 10;spla 2;spla-2;spla2 -x;	SWISSPROT_AC:O15496;SWISSPROT_ID:PA2GX_HUMAN;GeneID:8399;Ensembl:ENSG00000069764;HGNC:HGNC:9029;MIM:603603;Vega:OTTHUMG00000048069;protein_accession:AAB64410.1;protein_accession:AAH69539.1;protein_accession:AAI06732.1;protein_accession:AAI06733.1;protein_accession:AAI11805.1;protein_accession:CAG33166.1;protein_accession:CCQ43219.1;protein_accession:EAW85104.1;protein_accession:NP_003552.1;protei…	297931	Protein	sPLA2-X	EC 3.1.1.4;Group 10 secretory phospholipase A2;Group X secretory phospholipase A2;GX sPLA2;PA2GX;Phosphatidylcholine 2-acylhydrolase 10;PLA2G10;sPLA2-X;gx-spla2;GXPLA2;GXSPLA2;phospholipase A2 group X;spla 2;spla-2;SPLA2;spla2 -x;	SWISSPROT_AC:O15496;SWISSPROT_ID:PA2GX_HUMAN;EMBL:AC009167;EMBL:BC069539;EMBL:BC106731;EMBL:BC106732;EMBL:BC111804;EMBL:CH471112;EMBL:CR456885;EMBL:U95301;RefSeq:NP_003552.1;ProteinModelPortal:O15496;STRING:9606.ENSP00000393847;SWISSPROT_AC_OLD:Q14DU3;SWISSPROT_AC_OLD:Q6NT23;SMR:O15496;GeneID:8399;KEGG:hsa:8399;eggNOG:ENOG411283D;eggNOG:KOG4087;UniGene:Hs.567366;GO:GO:0004620;GO:GO:0004623;GO:GO:…
130410	PARP1 --> PARP-1	Expression	GeneID:142;		4339917	Gene	PARP1	ADPRT;ADPRT 1;ADPRT1;ARTD1;pADPRT-1;PARP;PARP-1;PARP1;poly(ADP-ribose) polymerase 1;PPOL;ADP-ribosyltransferase diphtheria toxin-like 1;artd-1;EC 2.4.2.30;NAD(+) ADP-ribosyltransferase 1;parp 1;parp i;parp-i;parp-type;poly [adp ribose] polymerase 1;Poly [ADP-ribose] polymerase 1;poly [adp-ribose] polymerase-1;poly [adp-ribose] polymerase1;poly(adp ribose) polymerase 1;poly(adp ribose) polymerase-…	SWISSPROT_AC:P09874;SWISSPROT_ID:PARP1_HUMAN;GeneID:142;Ensembl:ENSG00000143799;HGNC:HGNC:270;MIM:173870;Vega:OTTHUMG00000037556;protein_accession:AAA51599.1;protein_accession:AAA51663.1;protein_accession:AAA60000.1;protein_accession:AAA60137.1;protein_accession:AAA60155.1;protein_accession:AAB59447.1;protein_accession:AAH14206.1;protein_accession:AAH18620.1;protein_accession:AAH37545.1;protein_a…	301963	Protein	PARP-1	ADP-ribosyltransferase diphtheria toxin-like 1;ADPRT;ADPRT 1;ARTD1;EC 2.4.2.30;NAD(+) ADP-ribosyltransferase 1;PARP-1;PARP1;Poly [ADP-ribose] polymerase 1;Poly[ADP-ribose] synthase 1;PPOL;ADPRT1;artd-1;pADPRT-1;PARP;parp 1;parp i;parp-i;parp-type;poly [adp ribose] polymerase 1;poly [adp-ribose] polymerase-1;poly [adp-ribose] polymerase1;poly(adp ribose) polymerase 1;poly(adp ribose) polymerase-1;…	SWISSPROT_AC:P09874;SWISSPROT_ID:PARP1_HUMAN;EMBL:AF524947;EMBL:AL359704;EMBL:AL359742;EMBL:BC037545;EMBL:CH471098;EMBL:J03473;EMBL:M17081;EMBL:M18112;EMBL:M29544;EMBL:M29545;EMBL:M29766;EMBL:M29767;EMBL:M29768;EMBL:M29769;EMBL:M29770;EMBL:M29771;EMBL:M29772;EMBL:M29773;EMBL:M29774;EMBL:M29775;EMBL:M29776;EMBL:M29777;EMBL:M29778;EMBL:M29779;EMBL:M29780;EMBL:M29781;EMBL:M29782;EMBL:M29783;EMBL:M29…
131343	PCSK9 --> PCSK9	Expression	GeneID:255738;		4360393	Gene	PCSK9	FH3;HCHOLA3;LDLCQ1;NARC-1;NARC1;PC9;PCSK9;proprotein convertase subtilisin/kexin type 9;EC 3.4.21.-;fh - 3;fh iii;fh type iii;fh-3;fh-iii;narc 1;neural apoptosis regulated convertase 1;Neural apoptosis-regulated convertase 1;neural apoptosis-regulated convertase-1;neural apoptosis-regulated convertase1;pc 9;pc-9;pcsk 9;pcsk-9;pcsk9-an;Proprotein convertase 9;proprotein convertase subtilisin / kex…	SWISSPROT_AC:Q8NBP7;SWISSPROT_ID:PCSK9_HUMAN;GeneID:255738;Ensembl:ENSG00000169174;HGNC:HGNC:20001;MIM:607786;Vega:OTTHUMG00000008136;protein_accession:AAI66619.1;protein_accession:AAV67948.1;protein_accession:ABV59216.1;protein_accession:ACN81318.1;protein_accession:BAC11572.1;protein_accession:BAC85910.1;protein_accession:BAG57260.1;protein_accession:BAG59894.1;protein_accession:CAC38896.1;prot…	304136	Protein	PCSK9	EC 3.4.21.-;NARC-1;NARC1;Neural apoptosis-regulated convertase 1;PC9;PCSK9;Proprotein convertase 9;Proprotein convertase subtilisin/kexin type 9;Subtilisin/kexin-like protease PC9;fh - 3;fh iii;fh type iii;fh-3;fh-iii;FH3;HCHOLA3;LDLCQ1;narc 1;neural apoptosis regulated convertase 1;neural apoptosis-regulated convertase-1;neural apoptosis-regulated convertase1;pc 9;pc-9;pcsk 9;pcsk-9;pcsk9-an;pro…	SWISSPROT_AC:Q8NBP7;SWISSPROT_ID:PCSK9_HUMAN;EMBL:AC091609;EMBL:AK075365;EMBL:AK124635;EMBL:AL589790;EMBL:AX127530;EMBL:AY829011;EMBL:CH471059;EMBL:EF692496;EMBL:FJ525880;RefSeq:NP_777596.2;ProteinModelPortal:Q8NBP7;STRING:9606.ENSP00000303208;SWISSPROT_AC_OLD:A8T640;SWISSPROT_AC_OLD:C0JYY9;SWISSPROT_AC_OLD:Q5PSM5;SWISSPROT_AC_OLD:Q5SZQ2;SMR:Q8NBP7;GeneID:255738;KEGG:hsa:255738;eggNOG:COG1404;egg…
131638	PDGFC --> PDGF-C	Expression	GeneID:56034;		4353121	Gene	PDGFC	FALLOTEIN;PDGFC;platelet derived growth factor C;SCDGF;e vegf;pdgf c;PDGF-C;platelet derived growth factor-c;Platelet-derived growth factor C;platelet-derived growth factor-c;Spinal cord-derived growth factor;VEGF-E;	SWISSPROT_AC:Q9NRA1;SWISSPROT_ID:PDGFC_HUMAN;GeneID:56034;Ensembl:ENSG00000145431;HGNC:HGNC:8801;MIM:608452;Vega:OTTHUMG00000161803;protein_accession:AAF00049.1;protein_accession:AAF80597.1;protein_accession:AAI36663.1;protein_accession:AAK51637.1;protein_accession:AAQ88857.1;protein_accession:AAY40906.1;protein_accession:BAB03266.1;protein_accession:BAG36553.1;protein_accession:BAG62196.1;protei…	304655	Protein	PDGF-C	Fallotein;PDGF-C;PDGFC;Platelet-derived growth factor C;SCDGF;Spinal cord-derived growth factor;VEGF-E;e vegf;pdgf c;platelet derived growth factor C;platelet derived growth factor-c;platelet-derived growth factor-c;	SWISSPROT_AC:Q9NRA1;SWISSPROT_ID:PDGFC_HUMAN;EMBL:AB033831;EMBL:AC092608;EMBL:AC093325;EMBL:AF091434;EMBL:AF244813;EMBL:AF260738;EMBL:AK300480;EMBL:AM922296;EMBL:AY358493;EMBL:BC136662;EMBL:CH471056;RefSeq:NP_057289.1;RefSeq:XP_016863945.1;ProteinModelPortal:Q9NRA1;STRING:9606.ENSP00000422464;SWISSPROT_AC_OLD:B4DU34;SWISSPROT_AC_OLD:B9EGR8;SWISSPROT_AC_OLD:Q4W5M9;SWISSPROT_AC_OLD:Q9UL22;SMR:Q9NRA…
132432	PTGER3 --> PTGER3	Expression	GeneID:5733;		4344420	Gene	PTGER3	EP3;EP3-I;EP3-II;EP3-III;EP3-IV;EP3-VI;EP3e;PGE2-R;prostaglandin E receptor 3;PTGER3;ep 3;ep 32;ep iii;ep-3;ep3 pge2 receptor;ep3 prostaglandin e2 receptor;ep3 prostanoid receptor;ep3 receptor of pge2;ep3 subtype of pge receptor;ep3 subtype of prostaglandin e2 receptor;ep3 subtype of the pge2 receptor;ep3 subtype of the prostaglandin e2 receptor;ep3 subtype pge receptor;ep3 subtype pge2 receptor;…	SWISSPROT_AC:P43115;SWISSPROT_ID:PE2R3_HUMAN;GeneID:5733;Ensembl:ENSG00000050628;HGNC:HGNC:9595;MIM:176806;Vega:OTTHUMG00000009399;protein_accession:AAA21130.1;protein_accession:AAA21131.1;protein_accession:AAA21132.1;protein_accession:AAA21133.1;protein_accession:AAA21134.1;protein_accession:AAA60076.1;protein_accession:AAA68191.1;protein_accession:AAA68192.1;protein_accession:AAA68193.1;protein…	306860	Protein	PTGER3	PE2R3;PGE receptor EP3 subtype;PGE2 receptor EP3 subtype;PGE2-R;Prostaglandin E2 receptor EP3 subtype;Prostanoid EP3 receptor;PTGER3;ep 3;ep 32;ep iii;ep-3;EP3;ep3 pge2 receptor;ep3 prostaglandin e2 receptor;ep3 prostanoid receptor;ep3 receptor of pge2;ep3 subtype of pge receptor;ep3 subtype of prostaglandin e2 receptor;ep3 subtype of the pge2 receptor;ep3 subtype of the prostaglandin e2 receptor…	SWISSPROT_AC:P43115;SWISSPROT_ID:PE2R3_HUMAN;EMBL:AB451481;EMBL:AK315825;EMBL:AL031429;EMBL:AL158087;EMBL:AY429108;EMBL:BC024229;EMBL:CH471059;EMBL:D38297;EMBL:D38298;EMBL:D38299;EMBL:D38300;EMBL:D38301;EMBL:D86096;EMBL:D86098;EMBL:L26976;EMBL:L27488;EMBL:L27489;EMBL:L27490;EMBL:L32660;EMBL:L32661;EMBL:L32662;EMBL:S69200;EMBL:S69326;EMBL:U13214;EMBL:U13215;EMBL:U13216;EMBL:U13217;EMBL:U13218;EMBL…
132945	EPX --> EPO	Expression	GeneID:8288;		4346344	Gene	EPX	eosinophil peroxidase;EPO;EPP;EPX;EPX-PEN;EPXD;an-epo;EC 1.11.1.7;EPER;epo-type;PERE;peroxidase eosinophil;peroxidase the eosinophil;	SWISSPROT_AC:P11678;SWISSPROT_ID:PERE_HUMAN;GeneID:8288;Ensembl:ENSG00000121053;HGNC:HGNC:3423;MIM:131399;Vega:OTTHUMG00000178802;protein_accession:AAA58458.1;protein_accession:AAI11603.1;protein_accession:AAY43126.1;protein_accession:CAA32530.1;protein_accession:EAW94479.1;protein_accession:EAW94480.1;protein_accession:NP_000493.1;protein_accession:P11678.2;protein_gi:119614885;protein_gi:119614…	308156	Protein	EPO	EC 1.11.1.7;Eosinophil peroxidase;EPER;EPO;EPP;EPX;PERE;an-epo;epo-type;EPX-PEN;EPXD;peroxidase eosinophil;peroxidase the eosinophil;	SWISSPROT_AC:P11678;SWISSPROT_ID:PERE_HUMAN;EMBL:DQ054598;EMBL:M29904;EMBL:M29905;EMBL:M29906;EMBL:M29907;EMBL:M29908;EMBL:M29909;EMBL:M29910;EMBL:M29911;EMBL:M29912;EMBL:M29913;EMBL:X14346;RefSeq:NP_000493.1;ProteinModelPortal:P11678;STRING:9606.ENSP00000225371;SWISSPROT_AC_OLD:Q4TVP3;SMR:P11678;GeneID:8288;KEGG:hsa:8288;PIR:A34408;eggNOG:ENOG410XPZ3;eggNOG:KOG2408;UniGene:Hs.279259;GO:GO:000221…
132969	MPO --> MPO	Expression	GeneID:4353;		4343337	Gene	MPO	MPO;myeloperoxidase;EC 1.11.2.2;myeloperoxidase--an;myeloperoxidase-type;PERM;	SWISSPROT_AC:P05164;SWISSPROT_ID:PERM_HUMAN;GeneID:4353;Ensembl:ENSG00000005381;HGNC:HGNC:7218;MIM:606989;Vega:OTTHUMG00000178922;protein_accession:AAA59863.1;protein_accession:AAA59864.1;protein_accession:AAA59865.1;protein_accession:AAA59896.1;protein_accession:AAA60346.1;protein_accession:AAB25582.1;protein_accession:AAI30477.1;protein_accession:AAY68218.1;protein_accession:ADR83396.1;protein_…	308194	Protein	MPO	EC 1.11.2.2;MPO;Myeloperoxidase;PERM;myeloperoxidase--an;myeloperoxidase-type;	SWISSPROT_AC:P05164;SWISSPROT_ID:PERM_HUMAN;EMBL:BC130476;EMBL:CH471109;EMBL:D14466;EMBL:DQ088846;EMBL:J02694;EMBL:M17170;EMBL:M17171;EMBL:M17172;EMBL:M17173;EMBL:M17174;EMBL:M17175;EMBL:M17176;EMBL:M19507;EMBL:M19508;EMBL:S56200;EMBL:X04876;EMBL:X15377;RefSeq:NP_000241.1;ProteinModelPortal:P05164;STRING:9606.ENSP00000225275;SWISSPROT_AC_OLD:A1L4B8;SWISSPROT_AC_OLD:Q14862;SWISSPROT_AC_OLD:Q4PJH5;…
137920	PNOC --> OFQ	Expression	GeneID:5368;		4344123	Gene	PNOC	N/OFQ;NOP;OFQ;PNOC;ppN/OFQ;PPNOC;prepronociceptin;	SWISSPROT_AC:Q13519;SWISSPROT_ID:PNOC_HUMAN;GeneID:5368;Ensembl:ENSG00000168081;HGNC:HGNC:9163;MIM:601459;Vega:OTTHUMG00000102125;protein_accession:AAC50651.1;protein_accession:AAG38294.1;protein_accession:AAH34758.1;protein_accession:AAP94601.1;protein_accession:AAV38141.1;protein_accession:ABM82222.1;protein_accession:ABM85406.1;protein_accession:BAF82322.1;protein_accession:BAH13485.1;protein_…	317915	Protein	OFQ	OFQ;PNOC;Prepronociceptin;N/OFQ;NOP;ppN/OFQ;PPNOC;	SWISSPROT_AC:Q13519;SWISSPROT_ID:PNOC_HUMAN;EMBL:AC021678;EMBL:AK301456;EMBL:AY335948;EMBL:BC034758;EMBL:BT019334;EMBL:CH471080;EMBL:CR541940;EMBL:CR541965;EMBL:U48263;EMBL:X97367;EMBL:X97368;EMBL:X97370;RefSeq:NP_001271173.1;RefSeq:NP_006219.1;ProteinModelPortal:Q13519;STRING:9606.ENSP00000301908;SWISSPROT_AC_OLD:B7Z749;SWISSPROT_AC_OLD:Q6FH16;SMR:Q13519;GeneID:5368;KEGG:hsa:5368;PIR:JC6152;eggN…
138428	PON1 --> PON1	Expression	GeneID:5444;		4344170	Gene	PON1	ESA;MVCD5;paraoxonase 1;PON;PON1;A-esterase 1;Aromatic esterase 1;EC 3.1.1.2;EC 3.1.1.81;EC 3.1.8.1;es a;es-a;K-45;paraoxonase -1;paraoxonase i;paraoxonase type 1;paraoxonase type-1;paraoxonase-1;paraoxonase-i;paraoxonase1;PON 1;pon i;pon-1;pon-i;Serum aryldialkylphosphatase 1;serum paraoxonase /arylesterase 1;Serum paraoxonase/arylesterase 1;serum paraoxonase/arylesterase-1;	SWISSPROT_AC:P27169;SWISSPROT_ID:PON1_HUMAN;GeneID:5444;Ensembl:ENSG00000005421;HGNC:HGNC:9204;MIM:168820;Vega:OTTHUMG00000153894;protein_accession:AAA60142.1;protein_accession:AAA60143.1;protein_accession:AAA97957.1;protein_accession:AAB25717.1;protein_accession:AAB27714.2;protein_accession:AAB27899.1;protein_accession:AAB41835.1;protein_accession:AAB59538.1;protein_accession:AAC35293.1;protein_…	324295	Protein	PON1	A-esterase 1;Aromatic esterase 1;EC 3.1.1.2;EC 3.1.1.81;EC 3.1.8.1;K-45;PON;PON 1;PON1;Serum aryldialkylphosphatase 1;Serum paraoxonase/arylesterase 1;es a;es-a;ESA;MVCD5;paraoxonase -1;paraoxonase 1;paraoxonase i;paraoxonase type 1;paraoxonase type-1;paraoxonase-1;paraoxonase-i;paraoxonase1;pon i;pon-1;pon-i;serum paraoxonase /arylesterase 1;serum paraoxonase/arylesterase-1;	SWISSPROT_AC:P27169;SWISSPROT_ID:PON1_HUMAN;EMBL:AC004022;EMBL:AF539592;EMBL:AK314027;EMBL:BC074719;EMBL:CH236949;EMBL:CH471091;EMBL:D84371;EMBL:M63012;EMBL:M63013;EMBL:M63014;EMBL:S56546;EMBL:S56548;EMBL:S56555;EMBL:S64615;EMBL:S64696;EMBL:U53784;EMBL:U55877;EMBL:U55878;EMBL:U55879;EMBL:U55880;EMBL:U55881;EMBL:U55882;EMBL:U55883;EMBL:U55885;EMBL:Z70723;RefSeq:NP_000437.3;ProteinModelPortal:P2716…
139354	PPARA --> PPAR	Expression	GeneID:5465;		4344188	Gene	PPARA	hPPAR;NR1C1;peroxisome proliferator activated receptor alpha;PPAR;PPARA;PPARalpha;Nuclear receptor subfamily 1 group C member 1;peroxisome proliferator activated receptor a;peroxisome proliferator activated receptor-alpha;peroxisome proliferator activated-receptor alpha;peroxisome proliferator- activated receptor alpha;peroxisome proliferator- activated receptor-alpha;peroxisome proliferator--act…	SWISSPROT_AC:Q07869;SWISSPROT_ID:PPARA_HUMAN;GeneID:5465;Ensembl:ENSG00000186951;HGNC:HGNC:9232;MIM:170998;Vega:OTTHUMG00000150443;protein_accession:AAA36468.1;protein_accession:AAB32649.1;protein_accession:AAO13489.1;protein_accession:AAO89521.1;protein_accession:AAO89522.1;protein_accession:AAO89523.1;protein_accession:AAO89524.1;protein_accession:AAO89525.1;protein_accession:AAO89526.1;protein…	325633	Protein	PPAR	NR1C1;Nuclear receptor subfamily 1 group C member 1;Peroxisome proliferator-activated receptor alpha;PPAR;PPAR-alpha;PPARA;hPPAR;peroxisome proliferator activated receptor a;peroxisome proliferator activated receptor alpha;peroxisome proliferator activated receptor-alpha;peroxisome proliferator activated-receptor alpha;peroxisome proliferator- activated receptor alpha;peroxisome proliferator- act…	SWISSPROT_AC:Q07869;SWISSPROT_ID:PPARA_HUMAN;EMBL:AB307690;EMBL:AK289821;EMBL:AL049856;EMBL:AL078611;EMBL:AY206718;EMBL:CH471138;EMBL:CR456547;EMBL:CR457435;EMBL:EU395809;EMBL:EU650667;EMBL:L02932;EMBL:S74349;EMBL:Y07619;EMBL:Z94161;RefSeq:NP_001001928.1;RefSeq:NP_005027.2;RefSeq:XP_005261712.1;RefSeq:XP_005261713.1;RefSeq:XP_006724332.1;RefSeq:XP_006724333.1;RefSeq:XP_011528541.1;RefSeq:XP_01152…
139357	PPARG --> PPARG	Expression	GeneID:5468;		4344191	Gene	PPARG	CIMT1;GLM1;NR1C3;peroxisome proliferator activated receptor gamma;PPARG;PPARG1;PPARG2;PPARgamma;cimt-1;cimt-i;glm-1;Nuclear receptor subfamily 1 group C member 3;peroxisome proliferator -activated receptor gamma;peroxisome proliferator activated receptor g;peroxisome proliferator activated receptor type gamma;peroxisome proliferator activated receptor- gamma;peroxisome proliferator activated rece…	SWISSPROT_AC:P37231;SWISSPROT_ID:PPARG_HUMAN;GeneID:5468;Ensembl:ENSG00000132170;HGNC:HGNC:9236;MIM:601487;Vega:OTTHUMG00000129764;protein_accession:AAB04028.1;protein_accession:AAC51248.1;protein_accession:AAH06811.1;protein_accession:AAK17925.1;protein_accession:AAN38992.2;protein_accession:AAP35945.1;protein_accession:ABC97372.1;protein_accession:ABM82034.1;protein_accession:ABM85215.1;protein…	325645	Protein	PPARG	NR1C3;Nuclear receptor subfamily 1 group C member 3;Peroxisome proliferator-activated receptor gamma;PPAR-gamma;PPARG;cimt-1;cimt-i;CIMT1;glm-1;GLM1;peroxisome proliferator -activated receptor gamma;peroxisome proliferator activated receptor g;peroxisome proliferator activated receptor gamma;peroxisome proliferator activated receptor type gamma;peroxisome proliferator activated receptor- gamma;pe…	SWISSPROT_AC:P37231;SWISSPROT_ID:PPARG_HUMAN;EMBL:AB005526;EMBL:AB451337;EMBL:AB451486;EMBL:AC090947;EMBL:AC091492;EMBL:AC093174;EMBL:AK290581;EMBL:AY157024;EMBL:BC006811;EMBL:BT007281;EMBL:CH471055;EMBL:D83233;EMBL:DQ356894;EMBL:L40904;EMBL:U63415;EMBL:U79012;EMBL:X90563;RefSeq:NP_005028.4;RefSeq:NP_056953.2;RefSeq:NP_619725.2;RefSeq:NP_619726.2;RefSeq:XP_011532143.1;ProteinModelPortal:P37231;ST…
139572	PPIA --> Cyclophilin A	Expression	GeneID:5478;		4344198	Gene	PPIA	CYPA;CYPH;HEL-S-69p;peptidylprolyl isomerase A;PPIA;Cyclophilin A;cyclophilin a-type;cyclophilin-a;cyclophilina;cyclosporin a binding protein;Cyclosporin A-binding protein;cyclosporin-a binding protein;cyclosporin-a-binding protein;EC 5.2.1.8;Peptidyl-prolyl cis-trans isomerase A;peptidyl-prolyl cis-trans-isomerase a;peptidyl-prolyl-cis-trans isomerase a;ppi a;ppi of alpha;ppi--a;ppi-a;PPIase A;p…	SWISSPROT_AC:P62937;SWISSPROT_ID:PPIA_HUMAN;GeneID:5478;Ensembl:ENSG00000196262;HGNC:HGNC:9253;MIM:123840;Vega:OTTHUMG00000023687;protein_accession:AAH00689.1;protein_accession:AAH03026.2;protein_accession:AAH05320.1;protein_accession:AAH05982.1;protein_accession:AAH07104.1;protein_accession:AAH13915.1;protein_accession:AAH73992.1;protein_accession:AAH93076.1;protein_accession:AAI06031.1;protein_…	325984	Protein	Cyclophilin A	Cyclophilin A;Cyclosporin A-binding protein;CYPA;EC 5.2.1.8;Peptidyl-prolyl cis-trans isomerase A;PPIA;PPIase A;Rotamase A;cyclophilin a-type;cyclophilin-a;cyclophilina;cyclosporin a binding protein;cyclosporin-a binding protein;cyclosporin-a-binding protein;CYPH;HEL-S-69p;peptidyl-prolyl cis-trans-isomerase a;peptidyl-prolyl-cis-trans isomerase a;peptidylprolyl isomerase A;ppi a;ppi of alpha;ppi…	SWISSPROT_AC:P62937;SWISSPROT_ID:PPIA_HUMAN;EMBL:AB451307;EMBL:AB451438;EMBL:AC004854;EMBL:AC013436;EMBL:AK290085;EMBL:AK293003;EMBL:AY739283;EMBL:BC000689;EMBL:BC003026;EMBL:BC005320;EMBL:BC005982;EMBL:BC007104;EMBL:BC013915;EMBL:BC073992;EMBL:BC093076;EMBL:BC106030;EMBL:BC137057;EMBL:BC137058;EMBL:CR456707;EMBL:X52851;EMBL:Y00052;RefSeq:NP_001287910.1;RefSeq:NP_066953.1;ProteinModelPortal:P6293…
141445	PRB1 --> PRB1	Expression	GeneID:5542;		4344254	Gene	PRB1	PM;PMF;PMS;PRB1;PRB1L;PRB1M;proline rich protein BstNI subfamily 1;an-pm;Basic salivary proline-rich protein 1;pm-type;pms-type;prb 1;prb-1;proline-rich salivary protein;PRP1;Salivary proline-rich protein;	SWISSPROT_AC:P04280;SWISSPROT_ID:PRP1_HUMAN;GeneID:5542;Ensembl:ENSG00000251655;HGNC:HGNC:9337;MIM:180989;Vega:OTTHUMG00000157263;protein_accession:AAA13341.2;protein_accession:AAA36502.1;protein_accession:AAA60185.1;protein_accession:AAA60186.1;protein_accession:AAA60187.1;protein_accession:AAB05816.1;protein_accession:AAB27288.2;protein_accession:AAB27289.1;protein_accession:AAH44827.1;protein_…	330447	Protein	PRB1	Basic salivary proline-rich protein 1;PRB1;PRP1;Salivary proline-rich protein;an-pm;PM;pm-type;PMF;PMS;pms-type;prb 1;prb-1;PRB1L;PRB1M;proline rich protein BstNI subfamily 1;proline-rich salivary protein;	SWISSPROT_AC:P04280;SWISSPROT_ID:PRP1_HUMAN;EMBL:K02575;EMBL:K02576;EMBL:K03204;EMBL:K03205;EMBL:K03206;EMBL:M97220;EMBL:S52986;EMBL:S62928;EMBL:S62941;EMBL:X07516;EMBL:X07517;RefSeq:NP_005030.2;RefSeq:NP_955385.1;RefSeq:NP_955386.1;ProteinModelPortal:P04280;SWISSPROT_AC_OLD:Q08805;SWISSPROT_AC_OLD:Q15186;SWISSPROT_AC_OLD:Q15187;SWISSPROT_AC_OLD:Q15214;SWISSPROT_AC_OLD:Q15215;SWISSPROT_AC_OLD:Q16…
146205	PTS --> PTS	Expression	GeneID:5805;		4344476	Gene	PTS	6-pyruvoyltetrahydropterin synthase;PTPS;PTS;6- pyruvoyltetrahydropterin synthase;6-pyruvoyl tetrahydrobiopterin synthase;6-pyruvoyl- tetrahydrobiopterin synthase;6-pyruvoyl-tetrahydrobiopterin synthase;EC 4.2.3.12;PTP synthase;pts-type;	SWISSPROT_AC:Q03393;SWISSPROT_ID:PTPS_HUMAN;GeneID:5805;Ensembl:ENSG00000150787;HGNC:HGNC:9689;MIM:612719;Vega:OTTHUMG00000167167;protein_accession:AAA51541.1;protein_accession:AAB64229.1;protein_accession:AAC16970.1;protein_accession:AAH09686.1;protein_accession:AAH18029.1;protein_accession:ABM81887.1;protein_accession:ABM85059.1;protein_accession:ACA06065.1;protein_accession:BAA04224.1;protein_…	340276	Protein	PTS	6-pyruvoyl tetrahydrobiopterin synthase;EC 4.2.3.12;PTP synthase;PTPS;PTS;6- pyruvoyltetrahydropterin synthase;6-pyruvoyl- tetrahydrobiopterin synthase;6-pyruvoyl-tetrahydrobiopterin synthase;6-pyruvoyltetrahydropterin synthase;pts-type;	SWISSPROT_AC:Q03393;SWISSPROT_ID:PTPS_HUMAN;EMBL:AB042297;EMBL:BC009686;EMBL:BC018029;EMBL:CH471065;EMBL:D17400;EMBL:D25234;EMBL:EF445018;EMBL:L76259;EMBL:M97655;EMBL:U63380;EMBL:U63381;EMBL:U63382;EMBL:U63383;RefSeq:NP_000308.1;ProteinModelPortal:Q03393;STRING:9606.ENSP00000280362;SWISSPROT_AC_OLD:B0YJ87;SWISSPROT_AC_OLD:Q8WVG8;SMR:Q03393;GeneID:5805;KEGG:hsa:5805;PIR:JC1405;eggNOG:COG0720;eggNO…
146315	PTX3 --> TSG-14	Expression	GeneID:5806;		4344478	Gene	PTX3	pentraxin 3;PTX3;TNFAIP5;TSG-14;Pentaxin-related protein PTX3;pentraxin- 3;Pentraxin-related protein PTX3;TNF alpha-induced protein 5;TSG14;Tumor necrosis factor alpha-induced protein 5;Tumor necrosis factor-inducible gene 14 protein;	SWISSPROT_AC:P26022;SWISSPROT_ID:PTX3_HUMAN;GeneID:5806;Ensembl:ENSG00000163661;HGNC:HGNC:9692;MIM:602492;Vega:OTTHUMG00000158750;protein_accession:AAA61234.1;protein_accession:AAH39733.1;protein_accession:ABA64467.1;protein_accession:BAG35583.1;protein_accession:CAA44778.1;protein_accession:CAA45158.1;protein_accession:EAW78708.1;protein_accession:NP_002843.2;protein_accession:P26022.3;protein_g…	340481	Protein	TSG-14	Pentaxin-related protein PTX3;Pentraxin-related protein PTX3;PTX3;TNF alpha-induced protein 5;TNFAIP5;TSG-14;TSG14;Tumor necrosis factor alpha-induced protein 5;Tumor necrosis factor-inducible gene 14 protein;pentraxin 3;pentraxin- 3;	SWISSPROT_AC:P26022;SWISSPROT_ID:PTX3_HUMAN;EMBL:AC020630;EMBL:AK312705;EMBL:BC039733;EMBL:CH471052;EMBL:DQ207368;EMBL:M31166;EMBL:X63053;EMBL:X63613;RefSeq:NP_002843.2;ProteinModelPortal:P26022;STRING:9606.ENSP00000295927;SWISSPROT_AC_OLD:B2R6T6;SWISSPROT_AC_OLD:Q38M82;SMR:P26022;GeneID:5806;KEGG:hsa:5806;PIR:A44323;eggNOG:ENOG410IHCT;eggNOG:ENOG410XRG6;UniGene:Hs.591286;GO:GO:0001849;GO:GO:0001…
148026	CAD --> PYR1	Expression	GeneID:790;		4340446	Gene	CAD	CAD;carbamoyl-phosphate synthetase 2, aspartate transcarbamylase, and dihydroorotase;CDG1Z;CAD protein;cad-type;protein cad;protein of the cad;PYR1;	SWISSPROT_AC:P27708;SWISSPROT_ID:PYR1_HUMAN;GeneID:790;Ensembl:ENSG00000084774;HGNC:HGNC:1424;MIM:114010;Vega:OTTHUMG00000097070;protein_accession:AAA51907.1;protein_accession:AAH14178.2;protein_accession:AAH65510.1;protein_accession:AAX93165.1;protein_accession:AAY24293.1;protein_accession:BAA11423.1;protein_accession:BAK64162.1;protein_accession:EAX00612.1;protein_accession:EAX00613.1;protein_a…	345101	Protein	PYR1	CAD;CAD protein;PYR1;cad-type;carbamoyl-phosphate synthetase 2, aspartate transcarbamylase, and dihydroorotase;CDG1Z;protein cad;protein of the cad;	SWISSPROT_AC:P27708;SWISSPROT_ID:PYR1_HUMAN;EMBL:BC014178;EMBL:BC065510;EMBL:CH471053;EMBL:D78586;EMBL:M38561;RefSeq:NP_001293008.1;RefSeq:NP_004332.2;ProteinModelPortal:P27708;STRING:9606.ENSP00000264705;SWISSPROT_AC_OLD:D6W552;SWISSPROT_AC_OLD:Q6P0Q0;SWISSPROT_AC_OLD:Q96CK3;SMR:P27708;GeneID:790;KEGG:hsa:790;PIR:A36240;eggNOG:COG0458;eggNOG:COG0505;eggNOG:COG0540;eggNOG:KOG0370;UniGene:Hs.37701…
154628	RGS2 --> RGS2	Expression	GeneID:5997;		4344628	Gene	RGS2	G0S8;regulator of G-protein signaling 2;RGS2;Cell growth-inhibiting gene 31 protein;G0/G1 switch regulatory protein 8;regulator of g protein signaling 2;regulator of g protein signaling-2;regulator of g protein-signaling 2;regulator of g-protein signaling-2;	SWISSPROT_AC:P41220;SWISSPROT_ID:RGS2_HUMAN;GeneID:5997;Ensembl:ENSG00000116741;HGNC:HGNC:9998;MIM:600861;Vega:OTTHUMG00000035600;protein_accession:AAA20680.1;protein_accession:AAC37587.1;protein_accession:AAH07049.1;protein_accession:AAH42755.1;protein_accession:AAM12640.1;protein_accession:AAP35728.1;protein_accession:AAY40361.1;protein_accession:ABM84104.1;protein_accession:ABM87477.1;protein_…	363658	Protein	RGS2	Cell growth-inhibiting gene 31 protein;G0/G1 switch regulatory protein 8;G0S8;Regulator of G-protein signaling 2;RGS2;regulator of g protein signaling 2;regulator of g protein signaling-2;regulator of g protein-signaling 2;regulator of g-protein signaling-2;	SWISSPROT_AC:P41220;SWISSPROT_ID:RGS2_HUMAN;EMBL:AF493926;EMBL:AK313668;EMBL:AL035407;EMBL:AY971351;EMBL:BC007049;EMBL:BT007065;EMBL:CH471067;EMBL:CR457410;EMBL:L13391;EMBL:L13463;RefSeq:NP_002914.1;ProteinModelPortal:P41220;STRING:9606.ENSP00000235382;SWISSPROT_AC_OLD:Q6I9U5;SMR:P41220;GeneID:5997;KEGG:hsa:5997;PIR:I53020;eggNOG:ENOG410YMJD;eggNOG:KOG3589;UniGene:Hs.78944;GO:GO:0001965;GO:GO:000…
179594	S100A12 --> CGRP	Expression	GeneID:6283;		4344858	Gene	S100A12	CAAF1;CAGC;CGRP;ENRAGE;MRP-6;MRP6;p6;S100 calcium binding protein A12;S100A12;Calcium-binding protein in amniotic fluid 1;calcium-binding protein in amniotic fluid-1;calgranulin c;Calgranulin-C;cgrp-type;EN-RAGE;extracellular newly identified rage binding protein;Extracellular newly identified RAGE-binding protein;Migration inhibitory factor-related protein 6;mrp 6;Neutrophil S100 protein;protein…	SWISSPROT_AC:P80511;SWISSPROT_ID:S10AC_HUMAN;GeneID:6283;Ensembl:ENSG00000163221;HGNC:HGNC:10489;MIM:603112;Vega:OTTHUMG00000013127;protein_accession:AAH70294.1;protein_accession:ADR82637.1;protein_accession:BAA08497.1;protein_accession:BAA12030.1;protein_accession:BAA12036.1;protein_accession:CAA66453.1;protein_accession:CAB94792.1;protein_accession:EAW53332.1;protein_accession:NP_005612.1;prote…	440274	Protein	CGRP	CAAF1;CAGC;Calcium-binding protein in amniotic fluid 1;Calgranulin-C;CGRP;EN-RAGE;Extracellular newly identified RAGE-binding protein;Migration inhibitory factor-related protein 6;MRP-6;Neutrophil S100 protein;p6;Protein S100-A12;S100 calcium-binding protein A12;S100A12;S10AC;calcium-binding protein in amniotic fluid-1;calgranulin c;cgrp-type;ENRAGE;extracellular newly identified rage binding pro…	SWISSPROT_AC:P80511;SWISSPROT_ID:S10AC_HUMAN;EMBL:AL591704;EMBL:BC070294;EMBL:D49549;EMBL:D83657;EMBL:D83664;EMBL:X97859;EMBL:X98289;EMBL:X98290;RefSeq:NP_005612.1;ProteinModelPortal:P80511;STRING:9606.ENSP00000357726;SWISSPROT_AC_OLD:P83219;SWISSPROT_AC_OLD:Q5SY66;SWISSPROT_AC_OLD:Q7M4R1;SMR:P80511;GeneID:6283;KEGG:hsa:6283;PIR:A61522;PIR:JC4712;eggNOG:ENOG410JDIE;eggNOG:ENOG411177M;UniGene:Hs.1…
181117	SELENBP1 --> SBP1	Expression	GeneID:8991;		4346898	Gene	SELENBP1	HEL-S-134P;hSBP;LPSB;SBP56;SELENBP1;selenium binding protein 1;SP56;56 kda selenium binding protein;56 kDa selenium-binding protein;56-kda selenium-binding protein;lps b;lps beta;lps-b;SBP;SBP1;selenbp-1;selenium binding protein i;selenium binding protein-1;selenium binding-protein1;Selenium-binding protein 1;selenium-binding protein-1;selenium-binding protein1;	SWISSPROT_AC:Q13228;SWISSPROT_ID:SBP1_HUMAN;GeneID:8991;Ensembl:ENSG00000143416;HGNC:HGNC:10719;MIM:604188;Vega:OTTHUMG00000012498;protein_accession:AAB02395.1;protein_accession:AAH09084.1;protein_accession:AAH32997.1;protein_accession:ABM81657.1;protein_accession:ACJ13714.1;protein_accession:ADQ32717.1;protein_accession:BAB14709.1;protein_accession:BAG38010.1;protein_accession:BAG59258.1;protein…	442619	Protein	SBP1	56 kDa selenium-binding protein;SBP;SBP1;SBP56;SELENBP1;Selenium-binding protein 1;SP56;56 kda selenium binding protein;56-kda selenium-binding protein;HEL-S-134P;hSBP;lps b;lps beta;lps-b;LPSB;selenbp-1;selenium binding protein 1;selenium binding protein i;selenium binding protein-1;selenium binding-protein1;selenium-binding protein-1;selenium-binding protein1;	SWISSPROT_AC:Q13228;SWISSPROT_ID:SBP1_HUMAN;EMBL:AK296661;EMBL:AK303815;EMBL:AK315643;EMBL:AL391069;EMBL:BC009084;EMBL:BC032997;EMBL:CH471121;EMBL:CR456852;EMBL:U29091;RefSeq:NP_001245217.1;RefSeq:NP_001245218.1;RefSeq:NP_003935.2;ProteinModelPortal:Q13228;STRING:9606.ENSP00000357861;SWISSPROT_AC_OLD:A6NML9;SWISSPROT_AC_OLD:A6PVW9;SWISSPROT_AC_OLD:B2RDR3;SWISSPROT_AC_OLD:B4DKP6;SWISSPROT_AC_OLD:B…
182020	SCUBE3 --> SCUBE3	Expression	GeneID:222663;		4360132	Gene	SCUBE3	CEGF3;SCUBE3;signal peptide, CUB domain and EGF like domain containing 3;SCUB3;Signal peptide, CUB and EGF-like domain-containing protein 3;	SWISSPROT_AC:Q8IX30;SWISSPROT_ID:SCUB3_HUMAN;GeneID:222663;Ensembl:ENSG00000146197;HGNC:HGNC:13655;MIM:614708;Vega:OTTHUMG00000014562;protein_accession:AAH52263.2;protein_accession:AAN76808.1;protein_accession:AAU08347.1;protein_accession:ACE86924.1;protein_accession:ACE87611.1;protein_accession:BAC03789.1;protein_accession:BAC03798.1;protein_accession:BAF83907.1;protein_accession:CAD97875.1;prot…	444206	Protein	SCUBE3	CEGF3;SCUB3;SCUBE3;Signal peptide, CUB and EGF-like domain-containing protein 3;signal peptide, CUB domain and EGF like domain containing 3;	SWISSPROT_AC:Q8IX30;SWISSPROT_ID:SCUB3_HUMAN;EMBL:AF452494;EMBL:AK092062;EMBL:AK291218;EMBL:AY639608;EMBL:BC052263;EMBL:CH471081;EMBL:CR936607;EMBL:Z97832;RefSeq:NP_001290065.1;RefSeq:NP_689966.2;RefSeq:XP_005249000.1;ProteinModelPortal:Q8IX30;STRING:9606.ENSP00000274938;SWISSPROT_AC_OLD:A8K5A3;SWISSPROT_AC_OLD:Q5CZB3;SWISSPROT_AC_OLD:Q86UZ9;SWISSPROT_AC_OLD:Q8NAU9;SMR:Q8IX30;GeneID:222663;KEGG:h…
184733	SHBG --> ABP	Expression	GeneID:6462;		4345012	Gene	SHBG	ABP;SBP;sex hormone binding globulin;SHBG;TEBG;globulin sex hormone-binding;hormone-binding globulin sex;sex binding hormone globulin;sex hormone binding-globulin;sex hormone- binding globulin;sex hormone--binding globulin;Sex hormone-binding globulin;sex hormone-binding-globulin;sex steroid binding protein;sex steroid binding-protein;Sex steroid-binding protein;sex- hormone-binding-globulin;sex-…	SWISSPROT_AC:P04278;SWISSPROT_ID:SHBG_HUMAN;GeneID:6462;Ensembl:ENSG00000129214;HGNC:HGNC:10839;MIM:182205;Vega:OTTHUMG00000108153;protein_accession:AAC18778.1;protein_accession:AAH69597.1;protein_accession:AAI01786.1;protein_accession:AAI12187.1;protein_accession:ABY67997.1;protein_accession:ABY67998.1;protein_accession:ABY67999.1;protein_accession:ABY68000.1;protein_accession:ABY68001.1;protein…	449810	Protein	ABP	ABP;SBP;Sex hormone-binding globulin;Sex steroid-binding protein;SHBG;TeBG;Testis-specific androgen-binding protein;Testosterone-estradiol-binding globulin;Testosterone-estrogen-binding globulin;globulin sex hormone-binding;hormone-binding globulin sex;sex binding hormone globulin;sex hormone binding globulin;sex hormone binding-globulin;sex hormone- binding globulin;sex hormone--binding globulin…	SWISSPROT_AC:P04278;SWISSPROT_ID:SHBG_HUMAN;EMBL:AC007421;EMBL:BC069597;EMBL:BC101785;EMBL:BC112186;EMBL:CD013955;EMBL:EU352661;EMBL:M31651;EMBL:X05403;EMBL:X05792;EMBL:X05885;EMBL:X16349;EMBL:X16350;EMBL:X16351;RefSeq:NP_001031.2;RefSeq:NP_001139751.1;RefSeq:NP_001139752.1;RefSeq:NP_001139753.1;RefSeq:NP_001276042.1;RefSeq:NP_001276043.1;RefSeq:NP_001276044.1;RefSeq:NP_001276045.1;ProteinModelPo…
187306	SOCS2 --> SOCS2	Expression	GeneID:8835;		4346794	Gene	SOCS2	CIS2;Cish2;SOCS-2;SOCS2;SSI-2;SSI2;STATI2;suppressor of cytokine signaling 2;cis 2;cis ii;cis of type 2;CIS-2;Cytokine-inducible SH2 protein 2;socs 2;socs2-type;ssi 2;ssi ii;STAT-induced STAT inhibitor 2;suppressor of cytokine signaling -2;suppressor of cytokine signaling-2;	SWISSPROT_AC:O14508;SWISSPROT_ID:SOCS2_HUMAN;GeneID:8835;Ensembl:ENSG00000120833;HGNC:HGNC:19382;MIM:605117;Vega:OTTHUMG00000170160;protein_accession:AAC34745.1;protein_accession:AAC98896.1;protein_accession:AAD27710.1;protein_accession:AAH10399.1;protein_accession:BAA22429.1;protein_accession:BAA22536.1;protein_accession:BAF83235.1;protein_accession:BAG35983.1;protein_accession:BAG60027.1;protei…	454059	Protein	SOCS2	CIS-2;CIS2;Cytokine-inducible SH2 protein 2;SOCS-2;SOCS2;SSI-2;SSI2;STAT-induced STAT inhibitor 2;STATI2;Suppressor of cytokine signaling 2;cis 2;cis ii;cis of type 2;Cish2;socs 2;socs2-type;ssi 2;ssi ii;suppressor of cytokine signaling -2;suppressor of cytokine signaling-2;	SWISSPROT_AC:O14508;SWISSPROT_ID:SOCS2_HUMAN;EMBL:AB004903;EMBL:AB006966;EMBL:AF020590;EMBL:AF037989;EMBL:AF132441;EMBL:AK290546;EMBL:AK313165;EMBL:BC010399;EMBL:CH471054;RefSeq:NP_001257396.1;RefSeq:NP_001257397.1;RefSeq:NP_001257398.1;RefSeq:NP_001257399.1;RefSeq:NP_001257400.1;RefSeq:NP_003868.1;RefSeq:XP_016875645.1;ProteinModelPortal:O14508;STRING:9606.ENSP00000339428;SWISSPROT_AC_OLD:A8K3D1…
190825	SULT2A1 --> STD	Expression	GeneID:6822;		4345329	Gene	SULT2A1	DHEA-ST;DHEAS;HST;hSTa;ST2;ST2A1;ST2A3;STD;sulfotransferase family 2A member 1;SULT2A1;Bile salt sulfotransferase;Dehydroepiandrosterone sulfotransferase;dehydroepiandrosterone-sulfotransferase;dhea st;EC 2.8.2.14;hst a;hst-a;hst-alpha;Hydroxysteroid Sulfotransferase;std--an;Sulfotransferase 2A1;sulfotransferase-2a1;	SWISSPROT_AC:Q06520;SWISSPROT_ID:ST2A1_HUMAN;GeneID:6822;Ensembl:ENSG00000105398;HGNC:HGNC:11458;MIM:125263;Vega:OTTHUMG00000162469;protein_accession:AAA17749.1;protein_accession:AAA17750.1;protein_accession:AAA35758.1;protein_accession:AAA75491.1;protein_accession:AAB23169.2;protein_accession:AAC51353.1;protein_accession:AAH20755.1;protein_accession:ABM82091.1;protein_accession:ABM85272.1;protei…	461464	Protein	STD	Bile salt sulfotransferase;Dehydroepiandrosterone sulfotransferase;DHEA-ST;EC 2.8.2.14;HST;Hydroxysteroid Sulfotransferase;ST2;ST2A1;ST2A3;STD;Sulfotransferase 2A1;SULT2A1;dehydroepiandrosterone-sulfotransferase;dhea st;DHEAS;hst a;hst-a;hst-alpha;hSTa;std--an;sulfotransferase family 2A member 1;sulfotransferase-2a1;	SWISSPROT_AC:Q06520;SWISSPROT_ID:ST2A1_HUMAN;EMBL:BC020755;EMBL:L20000;EMBL:L36191;EMBL:L36192;EMBL:L36193;EMBL:L36194;EMBL:L36195;EMBL:L36196;EMBL:S43859;EMBL:U08024;EMBL:U08025;EMBL:U13056;EMBL:U13057;EMBL:U13058;EMBL:U13059;EMBL:U13060;EMBL:U13061;EMBL:X70222;EMBL:X84816;RefSeq:NP_003158.2;ProteinModelPortal:Q06520;STRING:9606.ENSP00000222002;SMR:Q06520;GeneID:6822;KEGG:hsa:6822;PIR:I53037;egg…
198973	TBX1 --> TBX1	Expression	GeneID:6899;		4345392	Gene	TBX1	CAFS;CATCH22;CTHM;DGCR;DGS;DORV;T-box 1;TBX1;TBX1C;TGA;VCF;VCFS;catch 22;catch-22;dgs-type;t box 1;T-box protein 1;T-box transcription factor TBX1;t-box1;tbx-1;Testis-specific T-box protein;tg a;tg alpha;tg--a;tg-a;tga-type;	SWISSPROT_AC:O43435;SWISSPROT_ID:TBX1_HUMAN;GeneID:6899;Ensembl:ENSG00000184058;HGNC:HGNC:11592;MIM:602054;Vega:OTTHUMG00000150421;protein_accession:AAB94018.1;protein_accession:AAB94019.1;protein_accession:AAK58955.1;protein_accession:ABG25916.1;protein_accession:ACS13740.1;protein_accession:ACS13741.1;protein_accession:ACS13742.1;protein_accession:ACX32330.1;protein_accession:ADL14519.1;protein…	482327	Protein	TBX1	T-box protein 1;T-box transcription factor TBX1;TBX1;Testis-specific T-box protein;CAFS;catch 22;catch-22;CATCH22;CTHM;DGCR;DGS;dgs-type;DORV;t box 1;T-box 1;t-box1;tbx-1;TBX1C;tg a;tg alpha;tg--a;tg-a;TGA;tga-type;VCF;VCFS;	SWISSPROT_AC:O43435;SWISSPROT_ID:TBX1_HUMAN;EMBL:AF012130;EMBL:AF012131;EMBL:AF373867;EMBL:CH471176;EMBL:FJ515849;RefSeq:NP_005983.1;RefSeq:NP_542377.1;RefSeq:NP_542378.1;RefSeq:XP_006724375.1;RefSeq:XP_016884415.1;ProteinModelPortal:O43435;SWISSPROT_AC_OLD:C6G493;SWISSPROT_AC_OLD:C6G494;SWISSPROT_AC_OLD:O43436;SWISSPROT_AC_OLD:Q96RJ2;SMR:O43435;GeneID:6899;KEGG:hsa:6899;UniGene:Hs.173984;GO:GO:0…
200335	F3 --> Tissue factor	Expression	GeneID:2152;		4341533	Gene	F3	CD142;coagulation factor III, tissue factor;F3;TF;TFA;CD142 antigen;coagulation factor 3;Coagulation factor III;factor of the tissue;factor of tissue;factor tissue;factor--tissue;factor-tissue;Thromboplastin;Tissue factor;tissue-factor;	SWISSPROT_AC:P13726;SWISSPROT_ID:TF_HUMAN;GeneID:2152;Ensembl:ENSG00000117525;HGNC:HGNC:3541;MIM:134390;Vega:OTTHUMG00000010716;protein_accession:AAA36734.1;protein_accession:AAA61150.1;protein_accession:AAA61151.1;protein_accession:AAA61152.1;protein_accession:AAH11029.1;protein_accession:AAN01236.1;protein_accession:AAO61150.1;protein_accession:AAO61151.1;protein_accession:AAO61152.1;protein_ac…	484648	Protein	Tissue factor	CD142 antigen;Coagulation factor III;F3;TF;Thromboplastin;Tissue factor;CD142;coagulation factor 3;coagulation factor III, tissue factor;factor of the tissue;factor of tissue;factor tissue;factor--tissue;factor-tissue;TFA;tissue-factor;	SWISSPROT_AC:P13726;SWISSPROT_ID:TF_HUMAN;EMBL:AC093117;EMBL:AF487337;EMBL:AF540377;EMBL:BC011029;EMBL:BT019808;EMBL:CH471097;EMBL:CR541792;EMBL:J02846;EMBL:J02931;EMBL:M16553;EMBL:M27436;RefSeq:NP_001171567.1;RefSeq:NP_001984.1;ProteinModelPortal:P13726;STRING:9606.ENSP00000334145;SWISSPROT_AC_OLD:D3DT47;SWISSPROT_AC_OLD:Q6FHG2;SWISSPROT_AC_OLD:Q86WH4;SMR:P13726;GeneID:2152;KEGG:hsa:2152;PIR:A43…
200418	TGFB1 --> TGFB1	Expression	GeneID:7040;		4345519	Gene	TGFB1	CED;DPD1;LAP;TGFB;TGFB1;TGFbeta;transforming growth factor beta 1;lap-type;tgf -beta 1;tgf -beta1;tgf b 1;tgf b-1;tgf beta 1;tgf beta i;tgf beta type 1;tgf beta type i;tgf beta-1;tgf beta-type 1;tgf beta1;tgf- b 1;tgf- beta 1;tgf- beta1;tgf-b 1;tgf-beta 1;tgf-beta i;tgf-beta isoform 1;tgf-beta type 1;tgf-beta type i;tgf-beta type-i;tgf-beta's 1;TGF-beta-1;tgf-beta-i;tgf-beta1;tgf-beta1-type;tgf-b…	SWISSPROT_AC:P01137;SWISSPROT_ID:TGFB1_HUMAN;GeneID:7040;Ensembl:ENSG00000105329;HGNC:HGNC:11766;MIM:190180;Vega:OTTHUMG00000182760;protein_accession:AAA36735.1;protein_accession:AAH00125.1;protein_accession:AAH01180.1;protein_accession:AAH22242.1;protein_accession:AAL27646.2;protein_accession:AAN86616.1;protein_accession:AAP35909.1;protein_accession:AAQ18641.1;protein_accession:AAT77143.1;protei…	484813	Protein	TGFB1	TGF-beta-1;TGFB;TGFB1;Transforming growth factor beta-1;CED;DPD1;LAP;lap-type;tgf -beta 1;tgf -beta1;tgf b 1;tgf b-1;tgf beta 1;tgf beta i;tgf beta type 1;tgf beta type i;tgf beta-1;tgf beta-type 1;tgf beta1;tgf- b 1;tgf- beta 1;tgf- beta1;tgf-b 1;tgf-beta 1;tgf-beta i;tgf-beta isoform 1;tgf-beta type 1;tgf-beta type i;tgf-beta type-i;tgf-beta's 1;tgf-beta-i;tgf-beta1;tgf-beta1-type;tgf-betai;tgf…	SWISSPROT_AC:P01137;SWISSPROT_ID:TGFB1_HUMAN;EMBL:AK291907;EMBL:BC000125;EMBL:BC001180;EMBL:BC022242;EMBL:BT007245;EMBL:CH471126;EMBL:M38449;EMBL:X02812;EMBL:X05839;EMBL:X05840;EMBL:X05843;EMBL:X05844;EMBL:X05849;EMBL:X05850;RefSeq:NP_000651.3;ProteinModelPortal:P01137;STRING:9606.ENSP00000221930;SWISSPROT_AC_OLD:A8K792;SWISSPROT_AC_OLD:Q9UCG4;SMR:P01137;GeneID:7040;KEGG:hsa:7040;PIR:A27513;eggNO…
202508	TIMP1 --> EPA	Expression	GeneID:7076;		4345557	Gene	TIMP1	CLGI;EPA;EPO;HCI;TIMP;TIMP metallopeptidase inhibitor 1;TIMP-1;TIMP1;an-epo;Collagenase inhibitor;collagenase-inhibitor;epa-type;epo-type;erythroid potentiating activity;Erythroid-potentiating activity;Fibroblast collagenase inhibitor;inhibitor of collagenase;inhibitor of the collagenase;inhibitor-1 of metalloproteinase;Metalloproteinase inhibitor 1;metalloproteinase inhibitor type 1;metalloprote…	SWISSPROT_AC:P01033;SWISSPROT_ID:TIMP1_HUMAN;GeneID:7076;Ensembl:ENSG00000102265;HGNC:HGNC:11820;MIM:305370;Vega:OTTHUMG00000021447;protein_accession:AAA52436.1;protein_accession:AAA63234.1;protein_accession:AAA75558.1;protein_accession:AAD14009.1;protein_accession:AAH00866.1;protein_accession:AAX47478.1;protein_accession:ABM82048.1;protein_accession:ABM85227.1;protein_accession:BAA01913.1;protei…	489894	Protein	EPA	CLGI;Collagenase inhibitor;EPA;Erythroid-potentiating activity;Fibroblast collagenase inhibitor;Metalloproteinase inhibitor 1;TIMP;TIMP-1;TIMP1;Tissue inhibitor of metalloproteinases 1;an-epo;collagenase-inhibitor;epa-type;EPO;epo-type;erythroid potentiating activity;HCI;inhibitor of collagenase;inhibitor of the collagenase;inhibitor-1 of metalloproteinase;metalloproteinase inhibitor type 1;metal…	SWISSPROT_AC:P01033;SWISSPROT_ID:TIMP1_HUMAN;EMBL:BC000866;EMBL:D11139;EMBL:L47361;EMBL:M12670;EMBL:M59906;EMBL:S68252;EMBL:X02598;EMBL:X03124;RefSeq:NP_003245.1;ProteinModelPortal:P01033;STRING:9606.ENSP00000218388;SWISSPROT_AC_OLD:Q14252;SWISSPROT_AC_OLD:Q9UCU1;SMR:P01033;GeneID:7076;KEGG:hsa:7076;PIR:A93372;eggNOG:ENOG41103NU;eggNOG:KOG4745;UniGene:Hs.522632;GO:GO:0001775;GO:GO:0002020;GO:GO:0…
203999	TNFSF12 --> TWEAK	Expression	GeneID:8742;		4346717	Gene	TNFSF12	APO3L;DR3LG;TNFSF12;TNLG4A;tumor necrosis factor superfamily member 12;TWEAK;apo-3 ligand;APO3 ligand;apo3-ligand;tnf 12;TNF-related weak inducer of apoptosis;TNF12;Tumor necrosis factor ligand superfamily member 12;	SWISSPROT_AC:O43508;SWISSPROT_ID:TNF12_HUMAN;GeneID:8742;Ensembl:ENSG00000239697;HGNC:HGNC:11927;MIM:602695;Vega:OTTHUMG00000108148;protein_accession:AAC39724.1;protein_accession:AAC51923.1;protein_accession:AAH19047.1;protein_accession:AAH71837.1;protein_accession:AAI04421.1;protein_accession:AAQ89229.1;protein_accession:ADZ15981.1;protein_accession:BAE16557.1;protein_accession:CTQ86086.1;protei…	492003	Protein	TWEAK	APO3 ligand;APO3L;DR3LG;TNF-related weak inducer of apoptosis;TNF12;TNFSF12;Tumor necrosis factor ligand superfamily member 12;TWEAK;apo-3 ligand;apo3-ligand;tnf 12;TNLG4A;tumor necrosis factor superfamily member 12;	SWISSPROT_AC:O43508;SWISSPROT_ID:TNF12_HUMAN;EMBL:AC016876;EMBL:AF030099;EMBL:AF055872;EMBL:AY081051;EMBL:AY358870;EMBL:BC019047;RefSeq:NP_003800.1;RefSeq:NP_742086.1;ProteinModelPortal:O43508;STRING:9606.ENSP00000451451;SWISSPROT_AC_OLD:Q8IZK7;SWISSPROT_AC_OLD:Q8WUZ7;SMR:O43508;GeneID:407977;GeneID:8742;KEGG:hsa:407977;KEGG:hsa:8742;eggNOG:ENOG410II60;eggNOG:ENOG410Y4KC;UniGene:Hs.54673;GO:GO:00…
204196	TNFRSF4 --> TNFRSF4	Expression	GeneID:7293;		4345749	Gene	TNFRSF4	ACT35;CD134;IMD16;OX40;TNF receptor superfamily member 4;TNFRSF4;TXGP1L;act 35;ACT35 antigen;antigen cd134;cd 134;CD134 antigen;ox 40;ox-40;OX40L receptor;TAX transcriptionally-activated glycoprotein 1 receptor;tnfrsf-4;TNR4;Tumor necrosis factor receptor superfamily member 4;	SWISSPROT_AC:P43489;SWISSPROT_ID:TNR4_HUMAN;GeneID:7293;Ensembl:ENSG00000186827;HGNC:HGNC:11918;MIM:600315;Vega:OTTHUMG00000001415;protein_accession:AAB33944.1;protein_accession:AAI05071.1;protein_accession:AAI05073.1;protein_accession:AAZ15374.1;protein_accession:CAB96543.1;protein_accession:CAD87421.1;protein_accession:CAE11757.1;protein_accession:EAW56278.1;protein_accession:EAW56279.1;protein…	492540	Protein	TNFRSF4	ACT35 antigen;CD134 antigen;OX40L receptor;TAX transcriptionally-activated glycoprotein 1 receptor;TNFRSF4;TNR4;Tumor necrosis factor receptor superfamily member 4;TXGP1L;act 35;ACT35;antigen cd134;cd 134;CD134;IMD16;ox 40;ox-40;OX40;TNF receptor superfamily member 4;tnfrsf-4;	SWISSPROT_AC:P43489;SWISSPROT_ID:TNR4_HUMAN;EMBL:AJ277151;EMBL:AL162741;EMBL:BC105070;EMBL:BC105072;EMBL:DQ118974;EMBL:S76792;EMBL:X75962;RefSeq:NP_003318.1;RefSeq:XP_016857721.1;ProteinModelPortal:P43489;STRING:9606.ENSP00000368538;SWISSPROT_AC_OLD:Q13663;SWISSPROT_AC_OLD:Q2M312;SWISSPROT_AC_OLD:Q5T7M0;SMR:P43489;GeneID:7293;KEGG:hsa:7293;PIR:I37552;eggNOG:ENOG410J0US;eggNOG:ENOG4111DUJ;UniGene:…
205772	THBD --> Thrombomodulin	Expression	GeneID:7056;		4345535	Gene	THBD	AHUS6;BDCA3;CD141;THBD;THPH12;THRM;thrombomodulin;TM;cd 141;CD141 antigen;Fetomodulin;tm chain-chain;tm-an;tm-type;TRBM;	SWISSPROT_AC:P07204;SWISSPROT_ID:TRBM_HUMAN;GeneID:7056;Ensembl:ENSG00000178726;HGNC:HGNC:11784;MIM:188040;Vega:OTTHUMG00000032053;protein_accession:AAA61175.1;protein_accession:AAB59508.1;protein_accession:AAH35602.2;protein_accession:AAH53357.1;protein_accession:AAM03232.1;protein_accession:BAA00149.1;protein_accession:BAG53913.1;protein_accession:CAA29045.1;protein_accession:EAX10172.1;protein…	495604	Protein	Thrombomodulin	CD141 antigen;Fetomodulin;THBD;THRM;Thrombomodulin;TM;TRBM;AHUS6;BDCA3;cd 141;CD141;THPH12;tm chain-chain;tm-an;tm-type;	SWISSPROT_AC:P07204;SWISSPROT_ID:TRBM_HUMAN;EMBL:AF495471;EMBL:AL049651;EMBL:BC035602;EMBL:BC053357;EMBL:D00210;EMBL:J02973;EMBL:M16552;EMBL:X05495;RefSeq:NP_000352.1;ProteinModelPortal:P07204;STRING:9606.ENSP00000366307;SWISSPROT_AC_OLD:Q8IV29;SWISSPROT_AC_OLD:Q9UC32;SMR:P07204;GeneID:7056;KEGG:hsa:7056;PIR:A41442;eggNOG:ENOG410IF0T;eggNOG:ENOG410Y5JS;UniGene:Hs.2030;GO:GO:0004872;GO:GO:0004888;…
209644	TXNIP --> TXNIP	Expression	GeneID:10628;		4348263	Gene	TXNIP	ARRDC6;EST01027;HHCPA78;THIF;thioredoxin interacting protein;TXNIP;VDUP1;protein thioredoxin-interacting;Thioredoxin-binding protein 2;Thioredoxin-interacting protein;thioredoxin-interacting-protein;vdup-1;Vitamin D3 up-regulated protein 1;vitamin d3 up-regulated protein-1;vitamin d3-up-regulated protein 1;	SWISSPROT_AC:Q9H3M7;SWISSPROT_ID:TXNIP_HUMAN;GeneID:10628;Ensembl:ENSG00000265972;HGNC:HGNC:16952;MIM:606599;Vega:OTTHUMG00000013755;protein_accession:AAB31977.2;protein_accession:AAH93702.1;protein_accession:AAH93704.1;protein_accession:AAK37514.1;protein_accession:AAT01927.2;protein_accession:BAB18859.1;protein_accession:BAG62739.1;protein_accession:BAG62780.1;protein_accession:BAG65445.1;prote…	506352	Protein	TXNIP	Thioredoxin-binding protein 2;Thioredoxin-interacting protein;TXNIP;VDUP1;Vitamin D3 up-regulated protein 1;ARRDC6;EST01027;HHCPA78;protein thioredoxin-interacting;THIF;thioredoxin interacting protein;thioredoxin-interacting-protein;vdup-1;vitamin d3 up-regulated protein-1;vitamin d3-up-regulated protein 1;	SWISSPROT_AC:Q9H3M7;SWISSPROT_ID:TXNIP_HUMAN;EMBL:AB051901;EMBL:AF333001;EMBL:AK304670;EMBL:AL138842;EMBL:AL160282;EMBL:AY594328;EMBL:BC093702;EMBL:BC093704;EMBL:S73591;RefSeq:NP_001300901.1;RefSeq:NP_006463.3;ProteinModelPortal:Q9H3M7;STRING:9606.ENSP00000358323;SWISSPROT_AC_OLD:B4E3D3;SWISSPROT_AC_OLD:Q16226;SWISSPROT_AC_OLD:Q6PML0;SWISSPROT_AC_OLD:Q9BXG9;SMR:Q9H3M7;GeneID:10628;KEGG:hsa:10628;…
211539	UCP2 --> UCP2	Expression	GeneID:7351;		4345796	Gene	UCP2	BMIQ4;SLC25A8;UCP2;UCPH;uncoupling protein 2;Mitochondrial uncoupling protein 2;mitochondrial uncoupling protein-2;Solute carrier family 25 member 8;UCP 2;ucp- 2;ucp-2;uncoupling of protein-2;uncoupling protein - 2;uncoupling protein type 2;uncoupling protein-2;uncoupling protein2;uncoupling-protein 2;	SWISSPROT_AC:P55851;SWISSPROT_ID:UCP2_HUMAN;GeneID:7351;Ensembl:ENSG00000175567;HGNC:HGNC:12518;MIM:601693;Vega:OTTHUMG00000168095;protein_accession:AAB48411.1;protein_accession:AAB53091.1;protein_accession:AAC39690.1;protein_accession:AAC51336.1;protein_accession:AAD21151.1;protein_accession:AAH11737.1;protein_accession:AAY68217.1;protein_accession:ABM84224.1;protein_accession:ABM87735.1;protein…	510327	Protein	UCP2	Mitochondrial uncoupling protein 2;SLC25A8;Solute carrier family 25 member 8;UCP 2;UCP2;UCPH;BMIQ4;mitochondrial uncoupling protein-2;ucp- 2;ucp-2;uncoupling of protein-2;uncoupling protein - 2;uncoupling protein 2;uncoupling protein type 2;uncoupling protein-2;uncoupling protein2;uncoupling-protein 2;	SWISSPROT_AC:P55851;SWISSPROT_ID:UCP2_HUMAN;EMBL:AF019409;EMBL:AF096289;EMBL:AJ223477;EMBL:AJ223478;EMBL:AJ223479;EMBL:AK222540;EMBL:AK222557;EMBL:BC011737;EMBL:DQ087219;EMBL:U76367;EMBL:U82819;EMBL:U94592;RefSeq:NP_003346.2;ProteinModelPortal:P55851;STRING:9606.ENSP00000312029;SWISSPROT_AC_OLD:Q4PJH8;SWISSPROT_AC_OLD:Q53HM3;GeneID:7351;KEGG:hsa:7351;eggNOG:ENOG410XRV1;eggNOG:KOG0753;UniGene:Hs.8…
213601	UTRN --> Utrophin	Expression	GeneID:7402;		4345834	Gene	UTRN	DMDL;DRP;DRP1;UTRN;utrophin;drp 1;DRP-1;drp-i;Dystrophin-related protein 1;UTRO;	SWISSPROT_AC:P46939;SWISSPROT_ID:UTRO_HUMAN;GeneID:7402;Ensembl:ENSG00000152818;HGNC:HGNC:12635;MIM:128240;Vega:OTTHUMG00000015746;protein_accession:ACX32321.1;protein_accession:BAF85195.1;protein_accession:CAA33515.1;protein_accession:CAA48829.1;protein_accession:CAB61826.1;protein_accession:CCQ43388.1;protein_accession:EAW47845.1;protein_accession:EAW47846.1;protein_accession:EAW47847.1;protein…	516566	Protein	Utrophin	DMDL;DRP-1;DRP1;Dystrophin-related protein 1;UTRN;UTRO;Utrophin;DRP;drp 1;drp-i;	SWISSPROT_AC:P46939;SWISSPROT_ID:UTRO_HUMAN;EMBL:AJ250044;EMBL:AL024474;EMBL:AL357149;EMBL:AL513184;EMBL:AL513475;EMBL:AL590488;EMBL:AL590704;EMBL:X69086;RefSeq:NP_009055.2;RefSeq:XP_005267187.1;RefSeq:XP_011534408.1;ProteinModelPortal:P46939;STRING:9606.ENSP00000356515;SWISSPROT_AC_OLD:Q5SYY1;SWISSPROT_AC_OLD:Q5SZ57;SWISSPROT_AC_OLD:Q9UJ40;SMR:P46939;GeneID:7402;KEGG:hsa:7402;PIR:S28381;eggNOG:C…
213604	UTS2 --> Urotensin II	Expression	GeneID:10911;		4348492	Gene	UTS2	PRO1068;U-II;UCN2;UII;urotensin 2;UTS2;u ii;u subtype ii;u type 2;u-type ii;u2-type;Urotensin II;Urotensin-2;urotensin-ii;uts-ii;	SWISSPROT_AC:O95399;SWISSPROT_ID:UTS2_HUMAN;GeneID:10911;Ensembl:ENSG00000049247;HGNC:HGNC:12636;MIM:604097;Vega:OTTHUMG00000001218;protein_accession:AAD13070.1;protein_accession:AAD55577.1;protein_accession:AAI26444.1;protein_accession:AAQ88741.1;protein_accession:CAY56005.1;protein_accession:CAY56006.1;protein_accession:EAW71587.1;protein_accession:EAW71588.1;protein_accession:EAW71589.1;protei…	516594	Protein	Urotensin II	U-II;UII;Urotensin II;Urotensin-2;UTS2;PRO1068;u ii;u subtype ii;u type 2;u-type ii;u2-type;UCN2;urotensin 2;urotensin-ii;uts-ii;	SWISSPROT_AC:O95399;SWISSPROT_ID:UTS2_HUMAN;EMBL:AF104118;EMBL:AF140630;EMBL:AY358375;EMBL:Z98884;RefSeq:NP_006777.1;RefSeq:NP_068835.1;RefSeq:XP_011538839.1;RefSeq:XP_011538840.1;ProteinModelPortal:O95399;SWISSPROT_AC_OLD:Q5H8X7;SWISSPROT_AC_OLD:Q6UXF6;SWISSPROT_AC_OLD:Q9UKP7;GeneID:10911;KEGG:hsa:10911;UniGene:Hs.715862;GO:GO:0001666;GO:GO:0003105;GO:GO:0005102;GO:GO:0005179;GO:GO:0005576;GO:GO…
215803	VIT --> VIT	Expression	GeneID:5212;		4343986	Gene	VIT	VIT;vitrin;VITRN;	SWISSPROT_AC:Q6UXI7;SWISSPROT_ID:VITRN_HUMAN;GeneID:5212;Ensembl:ENSG00000205221;HGNC:HGNC:12697;Vega:OTTHUMG00000152149;protein_accession:AAF19243.2;protein_accession:AAH61519.1;protein_accession:AAI28261.1;protein_accession:AAL18263.1;protein_accession:AAQ88704.1;protein_accession:BAB71279.1;protein_accession:BAF84838.1;protein_accession:BAG61406.1;protein_accession:CAD35024.1;protein_accession…	522226	Protein	VIT	VIT;Vitrin;VITRN;	SWISSPROT_AC:Q6UXI7;SWISSPROT_ID:VITRN_HUMAN;EMBL:AC007363;EMBL:AF063833;EMBL:AK056772;EMBL:AK292149;EMBL:AY358338;EMBL:BC061519;EMBL:BC128260;EMBL:CH471053;RefSeq:NP_001171440.1;RefSeq:NP_001171441.1;RefSeq:NP_001171442.1;RefSeq:NP_001171443.1;RefSeq:NP_444506.2;ProteinModelPortal:Q6UXI7;STRING:9606.ENSP00000368544;SWISSPROT_AC_OLD:A1A526;SWISSPROT_AC_OLD:A6NKI9;SWISSPROT_AC_OLD:A8K7Y4;SWISSPROT…
216860	VWF --> VWF	Expression	GeneID:7450;		4345874	Gene	VWF	F8VWF;von Willebrand factor;VWD;VWF;factor of von willebrand;factor von willebrand;factor-von willebrand;von -willebrand factor;von willebrand factor-type;von willebrand-factor;von-willebrand factor;von-willebrand's factor;von-willebrand-factor;vwd-subtype;vwd-type;	SWISSPROT_AC:P04275;SWISSPROT_ID:VWF_HUMAN;GeneID:7450;Ensembl:ENSG00000110799;HGNC:HGNC:12726;MIM:613160;Vega:OTTHUMG00000168265;protein_accession:AAA61293.1;protein_accession:AAA61294.1;protein_accession:AAA61295.1;protein_accession:AAA65940.1;protein_accession:AAB39987.1;protein_accession:AAB59458.1;protein_accession:AAB59512.1;protein_accession:AAH22258.1;protein_accession:ACX32324.1;protein_…	525858	Protein	VWF	F8VWF;von Willebrand factor;VWF;factor of von willebrand;factor von willebrand;factor-von willebrand;von -willebrand factor;von willebrand factor-type;von willebrand-factor;von-willebrand factor;von-willebrand's factor;von-willebrand-factor;VWD;vwd-subtype;vwd-type;	SWISSPROT_AC:P04275;SWISSPROT_ID:VWF_HUMAN;EMBL:AC005845;EMBL:AC005846;EMBL:AC005904;EMBL:BC022258;EMBL:CH471116;EMBL:K03028;EMBL:M10321;EMBL:M16945;EMBL:M16946;EMBL:M17588;EMBL:M25828;EMBL:M25829;EMBL:M25830;EMBL:M25831;EMBL:M25832;EMBL:M25833;EMBL:M25834;EMBL:M25835;EMBL:M25836;EMBL:M25837;EMBL:M25838;EMBL:M25839;EMBL:M25840;EMBL:M25841;EMBL:M25842;EMBL:M25843;EMBL:M25844;EMBL:M25845;EMBL:M2584…
217874	WRN --> WRN	Expression	GeneID:7486;		4345906	Gene	WRN	RECQ3;RECQL2;RECQL3;Werner syndrome RecQ like helicase;WRN;DNA helicase, RecQ-like type 3;EC 3.1.-.-;EC 3.6.4.12;Exonuclease WRN;RecQ protein-like 2;Werner syndrome ATP-dependent helicase;	SWISSPROT_AC:Q14191;SWISSPROT_ID:WRN_HUMAN;GeneID:7486;Ensembl:ENSG00000165392;HGNC:HGNC:12791;MIM:604611;Vega:OTTHUMG00000163894;protein_accession:AAC41981.1;protein_accession:AAC63361.1;protein_accession:AAF06162.1;protein_accession:AAR05448.1;protein_accession:AAX21098.1;protein_accession:BAD92889.1;protein_accession:EAW63424.1;protein_accession:EAW63425.1;protein_accession:EAW63426.1;protein_…	527560	Protein	WRN	DNA helicase, RecQ-like type 3;EC 3.1.-.-;EC 3.6.4.12;Exonuclease WRN;RecQ protein-like 2;RECQ3;RECQL2;Werner syndrome ATP-dependent helicase;WRN;RECQL3;Werner syndrome RecQ like helicase;	SWISSPROT_AC:Q14191;SWISSPROT_ID:WRN_HUMAN;EMBL:AC084736;EMBL:AF091214;EMBL:AF181896;EMBL:AF181897;EMBL:AY442327;EMBL:AY818673;EMBL:L76937;RefSeq:NP_000544.2;ProteinModelPortal:Q14191;STRING:9606.ENSP00000298139;SWISSPROT_AC_OLD:A1KYY9;SMR:Q14191;GeneID:7486;KEGG:hsa:7486;eggNOG:COG0514;eggNOG:KOG0351;eggNOG:KOG4373;UniGene:Hs.632050;GO:GO:0000287;GO:GO:0000403;GO:GO:0000405;GO:GO:0000722;GO:GO:0…
233533	YME1L1 --> YME1L	Expression	GeneID:10730;		4348339	Gene	YME1L1	FTSH;MEG4;PAMP;YME1 like 1 ATPase;YME1L;YME1L1;ATP-dependent metalloprotease FtsH1;ATP-dependent zinc metalloprotease YME1L1;EC 3.4.24.-;FTSH1;meg iv;Meg-4;pamp-type;Presenilin-associated metalloprotease;YME1-like protein 1;YMEL1;	SWISSPROT_AC:Q96TA2;SWISSPROT_ID:YMEL1_HUMAN;GeneID:10730;Ensembl:ENSG00000136758;HGNC:HGNC:12843;MIM:607472;Vega:OTTHUMG00000017853;protein_accession:AAB70570.1;protein_accession:AAD20962.1;protein_accession:AAH07795.1;protein_accession:AAH19602.1;protein_accession:AAH23507.1;protein_accession:AAH24032.1;protein_accession:AAK57555.1;protein_accession:AAQ88848.1;protein_accession:BAF83981.1;prote…	566400	Protein	YME1L	ATP-dependent metalloprotease FtsH1;ATP-dependent zinc metalloprotease YME1L1;EC 3.4.24.-;FTSH1;Meg-4;PAMP;Presenilin-associated metalloprotease;YME1-like protein 1;YME1L;YME1L1;YMEL1;FTSH;meg iv;MEG4;pamp-type;YME1 like 1 ATPase;	SWISSPROT_AC:Q96TA2;SWISSPROT_ID:YMEL1_HUMAN;EMBL:AF151782;EMBL:AJ132637;EMBL:AK297973;EMBL:AL160291;EMBL:AL162272;EMBL:AY358484;EMBL:BC023507;EMBL:BC024032;EMBL:CH471072;RefSeq:NP_001240795.1;RefSeq:NP_055078.1;RefSeq:NP_647473.1;ProteinModelPortal:Q96TA2;STRING:9606.ENSP00000318480;SWISSPROT_AC_OLD:B4DNM1;SWISSPROT_AC_OLD:D3DRV8;SWISSPROT_AC_OLD:D3DRV9;SWISSPROT_AC_OLD:Q5T8D9;SWISSPROT_AC_OLD:Q…
292563	LPA --> Lp(a)	Expression	GeneID:4018;		4343077	Gene	LPA	AK38;APOA;lipoprotein(a);LP;LPA;ak 38;apo a;apo alpha;Apo(a);apo(a)-isoform;apo(a)-type;apo(a)isoform;apo-(a);apo-a;apo-alpha;Apolipoprotein(a);apolipoprotein(a)-isoform;apolipoprotein-(a);EC 3.4.21.-;lipoprotein(a)--an;lipoprotein-(a);lp a;lp alpha;Lp(a);lp(a)--an;lp(a-);lp(alpha);lp-(a);lp-a;lp-alpha;lpa-type;	GeneID:4018;Ensembl:ENSG00000198670;HGNC:HGNC:6667;MIM:152200;Vega:OTTHUMG00000015956;protein_accession:AAB66587.2;protein_accession:AAF03676.1;protein_accession:AAF03678.1;protein_accession:AAF03680.1;protein_accession:AAK74187.1;protein_accession:ABF47086.1;protein_accession:CAA29618.1;protein_accession:EAW47596.1;protein_accession:NP_005568.2;protein_accession:P08519.1;protein_gi:114062;protei…	19830	Protein	Lp(a)	Apo(a);APOA;Apolipoprotein(a);EC 3.4.21.-;Lp(a);LPA;ak 38;AK38;apo a;apo alpha;apo(a)-isoform;apo(a)-type;apo(a)isoform;apo-(a);apo-a;apo-alpha;apolipoprotein(a)-isoform;apolipoprotein-(a);lipoprotein(a);lipoprotein(a)--an;lipoprotein-(a);LP;lp a;lp alpha;lp(a)--an;lp(a-);lp(alpha);lp-(a);lp-a;lp-alpha;lpa-type;	SWISSPROT_AC:P08519;SWISSPROT_ID:APOA_HUMAN;EMBL:AL109933;EMBL:AL596089;EMBL:X06290;ProteinModelPortal:P08519;STRING:9606.ENSP00000321334;SWISSPROT_AC_OLD:Q5VTD7;SWISSPROT_AC_OLD:Q9UD88;SMR:P08519;GeneID:4018;PIR:S00657;eggNOG:COG5640;eggNOG:ENOG410IDXR;UniGene:Hs.520120;GO:GO:0001968;GO:GO:0004252;GO:GO:0004866;GO:GO:0005576;GO:GO:0006629;GO:GO:0006869;GO:GO:0008015;GO:GO:0008201;GO:GO:0034185;G…
481740	LDLR -- APOE	association	Pubmed 2006:16420479;Pubmed 2001:11369796;Pubmed 2001:11465344;Pubmed 2013:23204275;Pubmed 2004:12969990;Pubmed 2004:15450205;Pubmed 1994:8294490;Pubmed 2008:18369154;Pubmed 2007:17079794;Pubmed 2000:10702278;Pubmed 2014:24412220;Pubmed 2011:22010136;Pubmed 1999:10336864;Pubmed 1999:10488949;Pubmed 1999:10552997;Pubmed 1999:9925664;Pubmed 1997:9281607;Pubmed 1990:2203216;Pubmed 2003:14614897;Pubm…	The N-terminal domain of human <b>apolipoprotein E</b> (apoE-NT) harbors residues critical for interaction with members of the <b>low-density lipoprotein receptor</b> (LDLR) family.[Pubmed 2006:16420479];When present in dimyristoyl phosphatidylcholine (DMPC) complexes, the 22-kDa amino-terminal fragments (residues 1;-191) of apoE3 and <b>apoE4</b> bound to the <b>LDLR</b> with approximately 100-f…	4343025	Gene	LDLR	FH;FHC;LDLCQ2;LDLR;low density lipoprotein receptor;LDL receptor;ldl receptor--an;ldl- receptor;ldl-receptor;ldl-receptor-type;ldl-type receptor;lipoprotein receptor low density;lipoprotein receptor low-density;lipoprotein receptor of the low density;lipoprotein receptor of the low-density;low density lipoprotein--receptor;low density lipoprotein-receptor;low density-lipoprotein receptor;low lipo…	SWISSPROT_AC:P01130;SWISSPROT_ID:LDLR_HUMAN;GeneID:3949;Ensembl:ENSG00000130164;HGNC:HGNC:6547;MIM:606945;Vega:OTTHUMG00000171935;protein_accession:AAA56833.1;protein_accession:AAA59509.1;protein_accession:AAB02658.1;protein_accession:AAB22609.2;protein_accession:AAB30338.2;protein_accession:AAD14091.1;protein_accession:AAF24515.1;protein_accession:AAH14514.1;protein_accession:AAM56036.1;protein_…	19955	Protein	APOE	Apo-E;APOE;Apolipoprotein E;AD2;apo e;apoe 4;apoe type 4;apoe-4;apoe-isoform;apoe-type;ApoE4;apolipoprotein e-type;apolipoprotein-e;e - apolipoprotein;e apolipoprotein;LDLCQ5;LPG;	SWISSPROT_AC:P02649;SWISSPROT_ID:APOE_HUMAN;EMBL:AB035149;EMBL:AF050154;EMBL:AF261279;EMBL:AK314898;EMBL:BC003557;EMBL:FJ525876;EMBL:K00396;EMBL:M10065;EMBL:M12529;RefSeq:NP_000032.1;RefSeq:NP_001289617.1;RefSeq:NP_001289618.1;RefSeq:NP_001289619.1;RefSeq:NP_001289620.1;ProteinModelPortal:P02649;STRING:9606.ENSP00000252486;SWISSPROT_AC_OLD:B2RC15;SWISSPROT_AC_OLD:C0JYY5;SWISSPROT_AC_OLD:Q9P2S4;SM…
481935	APOB -- APOB	association	Pubmed:26073401;Pubmed 2006:21302248;Pubmed 2001:11222161;Pubmed 2004:13130124;Pubmed 2004:15308601;Pubmed 1994:7929084;Pubmed 1993:8226902;Pubmed 1995:7749860;Pubmed 2007:17595251;Pubmed 2000:10713055;Pubmed 1996:8767453;Pubmed 1992:1417837;Pubmed 2009:19060634;Pubmed 2009:19084451;Pubmed 1997:9157952;Pubmed 1997:9162040;Pubmed 1990:2086693;Pubmed 1990:2341807;Pubmed 1990:2351874;Pubmed 2005:165…	Familial hypobetalipoproteinemia is a codominant disorder characterized by low plasma levels of low-density lipoprotein cholesterol and <b>apolipoprotein B</b> (apoB), which in ГўВ€Вј50% of the cases is due to mutations in <b>APOB</b> gene.[Pubmed:26073401];Familial hypobetalipoproteinemia is a codominant disorder characterized by low plasma levels of low-density lipoprotein cholesterol and <b>ap…	4340082	Gene	APOB	APOB;apoB-100;apoB-48;apolipoprotein B;FLDB;LDLCQ4;apo b;apo b 100;apo b- 100;Apo B-100;apo beta;apo-b;apo-b 100;apo-b-100;apo-beta;apo-beta-chain;apob 100;apob- 100;apob-100-type;apob100;apobeta;apolipoprotein b 100;apolipoprotein b- 100;Apolipoprotein B-100;apolipoprotein beta;apolipoprotein-b;apolipoprotein-b 100;apolipoprotein-b-100;apolipoprotein-beta;apolipoproteinb;apolipoproteinb 100;apol…	SWISSPROT_AC:P04114;SWISSPROT_ID:APOB_HUMAN;GeneID:338;Ensembl:ENSG00000084674;HGNC:HGNC:603;MIM:107730;Vega:OTTHUMG00000090785;protein_accession:AAA35541.1;protein_accession:AAA35544.1;protein_accession:AAA35548.1;protein_accession:AAA35549.1;protein_accession:AAA51741.1;protein_accession:AAA51742.1;protein_accession:AAA51750.1;protein_accession:AAA51751.1;protein_accession:AAA51752.1;protein_ac…	19835	Protein	APOB	Apo B-100;APOB;Apolipoprotein B-100;apo b;apo b 100;apo b- 100;apo beta;apo-b;apo-b 100;apo-b-100;apo-beta;apo-beta-chain;apob 100;apob- 100;apoB-100;apob-100-type;apoB-48;apob100;apobeta;apolipoprotein B;apolipoprotein b 100;apolipoprotein b- 100;apolipoprotein beta;apolipoprotein-b;apolipoprotein-b 100;apolipoprotein-b-100;apolipoprotein-beta;apolipoproteinb;apolipoproteinb 100;apolipoproteinb-…	SWISSPROT_AC:P04114;SWISSPROT_ID:APOB_HUMAN;EMBL:AC010872;EMBL:AC115619;EMBL:AY324608;EMBL:J02610;EMBL:K03175;EMBL:M10374;EMBL:M12413;EMBL:M12480;EMBL:M12681;EMBL:M14081;EMBL:M14162;EMBL:M15053;EMBL:M15421;EMBL:M17367;EMBL:M17779;EMBL:M18471;EMBL:M19734;EMBL:M19808;EMBL:M19809;EMBL:M19810;EMBL:M19811;EMBL:M19812;EMBL:M19813;EMBL:M19815;EMBL:M19816;EMBL:M19818;EMBL:M19820;EMBL:M19821;EMBL:M19823;E…
481996	HP -- IL-6	association	Pubmed 2001:11397854;Pubmed 2012:22629362;Pubmed 1995:7492636;Pubmed 2011:21712644;Pubmed 1992:1371418;Pubmed 1992:1381393;Pubmed 1992:18475439;Pubmed 1999:10221778;Pubmed 1997:8998126;Pubmed 1990:2320005;Pubmed 1998:9755236;	<b>Interleukin-6</b> differentially stimulates <b>haptoglobin</b> production by peritoneal and endometriotic cells in vitro: a model for endometrial-peritoneal interaction in endometriosis.[Pubmed 2001:11397854];As <b>interleukin-6</b> (IL-6) stimulates <b>Hp</b> in other tissues and is produced by endometrial cells, we tested our hypothesis by evaluating the effects of IL-6 on Hp production by P…	4342480	Gene	HP	BP;haptoglobin;HP;HP2ALPHA2;HPA1S;haptoglobin--an;haptoglobin-type;HPT;hpt-type;Zonulin;	SWISSPROT_AC:P00738;SWISSPROT_ID:HPT_HUMAN;GeneID:3240;Ensembl:ENSG00000257017;HGNC:HGNC:5141;MIM:140100;Vega:OTTHUMG00000173009;protein_accession:AAA52684.1;protein_accession:AAA52685.1;protein_accession:AAA52687.1;protein_accession:AAA88078.1;protein_accession:AAA88080.1;protein_accession:AAC27432.1;protein_accession:AAH17862.1;protein_accession:AAH58031.1;protein_accession:AAH70299.1;protein_a…	197638	Protein	IL-6	B-cell stimulatory factor 2;BSF-2;CDF;CTL differentiation factor;Hybridoma growth factor;IFN-beta-2;IFNB2;IL-6;IL6;Interferon beta-2;Interleukin-6;b cell stimulatory factor 2;b cell stimulatory factor-2;b-cell stimulatory factor-2;bsf- 2;BSF2;HGF;HSF;hsf-type;ifn beta 2;ifn-beta 2;ifn-beta2;il - 6;il -- 6;il -6;il 6;il- 6;il--6;il-6-type;il-vi;il6-type;interferon beta 2;interferon beta2;interfero…	SWISSPROT_AC:P05231;SWISSPROT_ID:IL6_HUMAN;EMBL:AF372214;EMBL:BC015511;EMBL:M14584;EMBL:M18403;EMBL:M29150;EMBL:M54894;EMBL:S56892;EMBL:X04402;EMBL:X04403;EMBL:X04430;EMBL:X04602;EMBL:Y00081;RefSeq:NP_000591.1;RefSeq:XP_011513692.1;ProteinModelPortal:P05231;STRING:9606.ENSP00000258743;SWISSPROT_AC_OLD:Q9UCU2;SWISSPROT_AC_OLD:Q9UCU3;SWISSPROT_AC_OLD:Q9UCU4;SMR:P05231;GeneID:3569;KEGG:hsa:3569;PIR:…
483260	TGFB1 -- IL-6	association	Pubmed 2013:23298711;Pubmed 1993:8376781;Pubmed 2009:19209241;Pubmed 1999:10219249;Pubmed 2003:14614040;Pubmed 1991:2009947;	Addition of rh IL-6 and <b>TGF-ГЋВІ1</b> increased endogenous <b>IL-6</b> and TGF-ГЋВІ1 expression through crosstalk and induced cell invasion, EMT and chemoresistance.[Pubmed 2013:23298711];Addition of rh IL-6 and <b>TGF-ГѓВЋГ‚ВІ1</b> increased endogenous <b>IL-6</b> and TGF-ГѓВЋГ‚ВІ1 expression through crosstalk and induced cell invasion, EMT and chemoresistance.[Pubmed 2013:23298711];Addition …	4345519	Gene	TGFB1	CED;DPD1;LAP;TGFB;TGFB1;TGFbeta;transforming growth factor beta 1;lap-type;tgf -beta 1;tgf -beta1;tgf b 1;tgf b-1;tgf beta 1;tgf beta i;tgf beta type 1;tgf beta type i;tgf beta-1;tgf beta-type 1;tgf beta1;tgf- b 1;tgf- beta 1;tgf- beta1;tgf-b 1;tgf-beta 1;tgf-beta i;tgf-beta isoform 1;tgf-beta type 1;tgf-beta type i;tgf-beta type-i;tgf-beta's 1;TGF-beta-1;tgf-beta-i;tgf-beta1;tgf-beta1-type;tgf-b…	SWISSPROT_AC:P01137;SWISSPROT_ID:TGFB1_HUMAN;GeneID:7040;Ensembl:ENSG00000105329;HGNC:HGNC:11766;MIM:190180;Vega:OTTHUMG00000182760;protein_accession:AAA36735.1;protein_accession:AAH00125.1;protein_accession:AAH01180.1;protein_accession:AAH22242.1;protein_accession:AAL27646.2;protein_accession:AAN86616.1;protein_accession:AAP35909.1;protein_accession:AAQ18641.1;protein_accession:AAT77143.1;protei…	197638	Protein	IL-6	B-cell stimulatory factor 2;BSF-2;CDF;CTL differentiation factor;Hybridoma growth factor;IFN-beta-2;IFNB2;IL-6;IL6;Interferon beta-2;Interleukin-6;b cell stimulatory factor 2;b cell stimulatory factor-2;b-cell stimulatory factor-2;bsf- 2;BSF2;HGF;HSF;hsf-type;ifn beta 2;ifn-beta 2;ifn-beta2;il - 6;il -- 6;il -6;il 6;il- 6;il--6;il-6-type;il-vi;il6-type;interferon beta 2;interferon beta2;interfero…	SWISSPROT_AC:P05231;SWISSPROT_ID:IL6_HUMAN;EMBL:AF372214;EMBL:BC015511;EMBL:M14584;EMBL:M18403;EMBL:M29150;EMBL:M54894;EMBL:S56892;EMBL:X04402;EMBL:X04403;EMBL:X04430;EMBL:X04602;EMBL:Y00081;RefSeq:NP_000591.1;RefSeq:XP_011513692.1;ProteinModelPortal:P05231;STRING:9606.ENSP00000258743;SWISSPROT_AC_OLD:Q9UCU2;SWISSPROT_AC_OLD:Q9UCU3;SWISSPROT_AC_OLD:Q9UCU4;SMR:P05231;GeneID:3569;KEGG:hsa:3569;PIR:…
483921	CCL2 -- TNF	association	Pubmed 2001:11521698;Pubmed 2013:23183267;Pubmed 2004:14767877;Pubmed 2004:15274652;Pubmed 1994:7891669;Pubmed 2008:18656701;Pubmed 2007:17712227;Pubmed 1999:11477802;Pubmed 1999:12840897;Pubmed 2005:16106219;Pubmed 1991:1875058;Pubmed 1991:1937574;	The migration of HRPE cells induced by IL-1beta and <b>TNF-alpha</b> may be associated with the <b>MCP-1</b> that HRPE cells secretes under the stimulation of these two cytokines.[Pubmed 2001:11521698];Both QPCT and <b>CCL2</b> are regulated in a NF-ГѓВЋГ‚ВєB-dependent pathway shown by stimulation with <b>TNFa</b> and IL1b as well as by inhibition with the IKK2 inhibitor and RNAi of p50.[Pubmed 2…	4344914	Gene	CCL2	C-C motif chemokine ligand 2;CCL2;GDCF-2;HC11;HSMCR30;MCAF;MCP-1;MCP1;SCYA2;SMC-CF;c-c chemokine motif ligand 2;C-C motif chemokine 2;c-c motif chemokine ligand-2;c-c motif ligand 2 chemokine;chemokine c-c motif ligand 2;chemokine c-c motif ligand-2;hc 11;hc-11;mcp -1;mcp 1;mcp i;mcp- 1;mcp- i;mcp--1;monocyte chemoattractant protein -1;Monocyte chemoattractant protein 1;monocyte chemoattractant p…	SWISSPROT_AC:P13500;SWISSPROT_ID:CCL2_HUMAN;GeneID:6347;Ensembl:ENSG00000108691;HGNC:HGNC:10618;MIM:158105;Vega:OTTHUMG00000132887;protein_accession:AAA18102.1;protein_accession:AAA18164.1;protein_accession:AAA36330.1;protein_accession:AAA60308.1;protein_accession:AAA60309.1;protein_accession:AAA96708.1;protein_accession:AAB20651.1;protein_accession:AAB29926.1;protein_accession:AAH09716.1;protein…	492131	Protein	TNF	Cachectin;TNF;TNF-a;TNF-alpha;TNFA;TNFSF2;Tumor necrosis factor;Tumor necrosis factor ligand superfamily member 2;chain-tnf;DIF;dif-type;factor - tumor necrosis;factor of the tumor necrosis;factor of the tumor-necrosis;factor of tumor necrosis;factor tumor necrosis;factor-tumor necrosis;necrosis factor-tumor;necrosis tumor factor;tnf - a;tnf - alpha;tnf -a;tnf -alpha;tnf a;tnf alpha;tnf- a;tnf- a…	SWISSPROT_AC:P01375;SWISSPROT_ID:TNFA_HUMAN;EMBL:AB088112;EMBL:AF043342;EMBL:AF098751;EMBL:AF129756;EMBL:AY066019;EMBL:AY214167;EMBL:BA000025;EMBL:BC028148;EMBL:M10988;EMBL:M16441;EMBL:M26331;EMBL:X01394;EMBL:X02910;EMBL:Y14768;EMBL:Z15026;RefSeq:NP_000585.2;ProteinModelPortal:P01375;STRING:9606.ENSP00000398698;SWISSPROT_AC_OLD:O43647;SWISSPROT_AC_OLD:Q9P1Q2;SWISSPROT_AC_OLD:Q9UIV3;SMR:P01375;Gen…
484276	APOE -- EGFR	association	Pubmed 1991:1842218;	The contribution of allelic variation in the <b>Apo E</b> gene to the definition of the multivariate <b>mena</b> and variance of the lipid and apolipoprotein hyperspace was evaluated.[Pubmed 1991:1842218];	4340090	Gene	APOE	AD2;APO-E;APOE;ApoE4;apolipoprotein E;LDLCQ5;LPG;apo e;apoe 4;apoe type 4;apoe-4;apoe-isoform;apoe-type;apolipoprotein e-type;apolipoprotein-e;e - apolipoprotein;e apolipoprotein;	SWISSPROT_AC:P02649;SWISSPROT_ID:APOE_HUMAN;GeneID:348;Ensembl:ENSG00000130203;HGNC:HGNC:613;MIM:107741;Vega:OTTHUMG00000128901;protein_accession:AAB59397.1;protein_accession:AAB59518.1;protein_accession:AAB59546.1;protein_accession:AAD02505.1;protein_accession:AAG27089.1;protein_accession:AAH03557.1;protein_accession:AAL82810.1;protein_accession:ABM83474.1;protein_accession:ABM86685.1;protein_ac…	118933	Protein	EGFR	EC 2.7.10.1;EGFR;Epidermal growth factor receptor;ERBB;ERBB1;HER1;Proto-oncogene c-ErbB-1;Receptor tyrosine-protein kinase erbB-1;c-erb-b-1 proto-oncogene;c-erbb1 proto-oncogene;egfr-type;epidermal growth factor - receptor;epidermal growth factor -receptor;epidermal growth factor receptor-type;epidermal growth factor's receptor;epidermal growth factor-receptor;epidermal growth receptor factor;epi…	SWISSPROT_AC:P00533;SWISSPROT_ID:EGFR_HUMAN;EMBL:AF125253;EMBL:AF125538;EMBL:AF125539;EMBL:AF277897;EMBL:AF288738;EMBL:AY588246;EMBL:AY698024;EMBL:M11234;EMBL:M38425;EMBL:U48722;EMBL:U48723;EMBL:U48724;EMBL:U48725;EMBL:U48726;EMBL:U48727;EMBL:U48728;EMBL:U48729;EMBL:U95089;EMBL:X00588;EMBL:X00663;EMBL:X06370;RefSeq:NP_005219.2;RefSeq:NP_958439.1;RefSeq:NP_958440.1;RefSeq:NP_958441.1;ProteinModelP…
486155	APOB -- Insulin	association	Pubmed 2001:11443500;Pubmed 2013:22966069;Pubmed 2013:23617853;Pubmed 2013:23721961;Pubmed 2004:14767876;Pubmed 2002:12376331;Pubmed 1995:8595706;Pubmed 2007:17214991;Pubmed 2011:21122860;Pubmed 1996:8674884;Pubmed 1992:1338569;Pubmed 2003:12849868;Pubmed 2005:16081057;	The relationship between <b>insulin</b> and LpC-III:B (P<0.02) or <b>apoB</b> (P<0.02) was greater in women bearing the C allele of -455 than the T allele.[Pubmed 2001:11443500];In sham and OVX mice, HFD feeding induced fatty liver, and <b>insulin</b> reduced hepatic <b>apoB100</b> and liver triglyceride export.[Pubmed 2013:22966069];CETP protein level and activity was significantly increased whi…	4340082	Gene	APOB	APOB;apoB-100;apoB-48;apolipoprotein B;FLDB;LDLCQ4;apo b;apo b 100;apo b- 100;Apo B-100;apo beta;apo-b;apo-b 100;apo-b-100;apo-beta;apo-beta-chain;apob 100;apob- 100;apob-100-type;apob100;apobeta;apolipoprotein b 100;apolipoprotein b- 100;Apolipoprotein B-100;apolipoprotein beta;apolipoprotein-b;apolipoprotein-b 100;apolipoprotein-b-100;apolipoprotein-beta;apolipoproteinb;apolipoproteinb 100;apol…	SWISSPROT_AC:P04114;SWISSPROT_ID:APOB_HUMAN;GeneID:338;Ensembl:ENSG00000084674;HGNC:HGNC:603;MIM:107730;Vega:OTTHUMG00000090785;protein_accession:AAA35541.1;protein_accession:AAA35544.1;protein_accession:AAA35548.1;protein_accession:AAA35549.1;protein_accession:AAA51741.1;protein_accession:AAA51742.1;protein_accession:AAA51750.1;protein_accession:AAA51751.1;protein_accession:AAA51752.1;protein_ac…	200308	Protein	Insulin	INS;Insulin;an-ins;IDDM;iddm 1;iddm 2;iddm type 1;iddm-1;iddm-2;iddm-type;IDDM1;IDDM2;ILPR;ins-type;insulin--an;insulin-chain;insulin-type;IRDN;mody-x;MODY10;type-insulin;	SWISSPROT_AC:P01308;SWISSPROT_ID:INS_HUMAN;EMBL:AJ009655;EMBL:AY138590;EMBL:AY899304;EMBL:BC005255;EMBL:BT006808;EMBL:CH471158;EMBL:J00265;EMBL:L15440;EMBL:M10039;EMBL:V00565;EMBL:X70508;RefSeq:NP_000198.1;RefSeq:NP_001172026.1;RefSeq:NP_001172027.1;RefSeq:NP_001278826.1;ProteinModelPortal:P01308;STRING:9606.ENSP00000250971;SWISSPROT_AC_OLD:Q5EEX2;SMR:P01308;GeneID:3630;KEGG:hsa:3630;PIR:A93222;e…
486685	PTX3 -- TNF	association	Pubmed 1993:7679696;Pubmed 2003:12538709;Pubmed 2005:16339571;	Nuclear run-on analysis indicated that <b>TNF</b> induces the expression of the <b>TSG-14</b> gene at the transcriptional level, and that de novo protein synthesis is not required for induction of TSG-14 mRNA.[Pubmed 1993:7679696];In vitro, cultured human mesangial cells synthesized <b>PTX3</b> when stimulated with <b>TNF-alpha</b> and IgA and exhibited specific binding for recombinant PTX3.[Pubm…	4344478	Gene	PTX3	pentraxin 3;PTX3;TNFAIP5;TSG-14;Pentaxin-related protein PTX3;pentraxin- 3;Pentraxin-related protein PTX3;TNF alpha-induced protein 5;TSG14;Tumor necrosis factor alpha-induced protein 5;Tumor necrosis factor-inducible gene 14 protein;	SWISSPROT_AC:P26022;SWISSPROT_ID:PTX3_HUMAN;GeneID:5806;Ensembl:ENSG00000163661;HGNC:HGNC:9692;MIM:602492;Vega:OTTHUMG00000158750;protein_accession:AAA61234.1;protein_accession:AAH39733.1;protein_accession:ABA64467.1;protein_accession:BAG35583.1;protein_accession:CAA44778.1;protein_accession:CAA45158.1;protein_accession:EAW78708.1;protein_accession:NP_002843.2;protein_accession:P26022.3;protein_g…	492131	Protein	TNF	Cachectin;TNF;TNF-a;TNF-alpha;TNFA;TNFSF2;Tumor necrosis factor;Tumor necrosis factor ligand superfamily member 2;chain-tnf;DIF;dif-type;factor - tumor necrosis;factor of the tumor necrosis;factor of the tumor-necrosis;factor of tumor necrosis;factor tumor necrosis;factor-tumor necrosis;necrosis factor-tumor;necrosis tumor factor;tnf - a;tnf - alpha;tnf -a;tnf -alpha;tnf a;tnf alpha;tnf- a;tnf- a…	SWISSPROT_AC:P01375;SWISSPROT_ID:TNFA_HUMAN;EMBL:AB088112;EMBL:AF043342;EMBL:AF098751;EMBL:AF129756;EMBL:AY066019;EMBL:AY214167;EMBL:BA000025;EMBL:BC028148;EMBL:M10988;EMBL:M16441;EMBL:M26331;EMBL:X01394;EMBL:X02910;EMBL:Y14768;EMBL:Z15026;RefSeq:NP_000585.2;ProteinModelPortal:P01375;STRING:9606.ENSP00000398698;SWISSPROT_AC_OLD:O43647;SWISSPROT_AC_OLD:Q9P1Q2;SWISSPROT_AC_OLD:Q9UIV3;SMR:P01375;Gen…
487326	F3 -- C-reactive protein	association	Pubmed 2006:16409458;Pubmed 1994:7988727;Pubmed 1993:8329706;Pubmed 2008:18276908;Pubmed 2008:18339698;Pubmed 2007:17249334;Pubmed 2000:10769278;Pubmed 2014:25081365;Pubmed 2011:21029360;Pubmed 2009:18571179;Pubmed 2003:14987914;Pubmed 2005:15586013;Pubmed 2005:15996056;	<b>CRP</b> (5-25 microg mL(-1)) dose dependently induced more <b>TF</b> on PBMC from SA patients than 42 contemporary controls (P = 0.001, study 1).[Pubmed 2006:16409458];<b>CRP</b> induced more <b>TF</b> activity, protein and mRNA under adherent than non-adherent conditions implying that it may mainly target macrophages in lymphocyte-rich lesions.[Pubmed 2006:16409458];IFN and <b>CRP</b> further…	4341533	Gene	F3	CD142;coagulation factor III, tissue factor;F3;TF;TFA;CD142 antigen;coagulation factor 3;Coagulation factor III;factor of the tissue;factor of tissue;factor tissue;factor--tissue;factor-tissue;Thromboplastin;Tissue factor;tissue-factor;	SWISSPROT_AC:P13726;SWISSPROT_ID:TF_HUMAN;GeneID:2152;Ensembl:ENSG00000117525;HGNC:HGNC:3541;MIM:134390;Vega:OTTHUMG00000010716;protein_accession:AAA36734.1;protein_accession:AAA61150.1;protein_accession:AAA61151.1;protein_accession:AAA61152.1;protein_accession:AAH11029.1;protein_accession:AAN01236.1;protein_accession:AAO61150.1;protein_accession:AAO61151.1;protein_accession:AAO61152.1;protein_ac…	81364	Protein	C-reactive protein	C-reactive protein;CRP;PTX1;c - reactive protein;c -reactive protein;c reactive protein;c reactive protein--an;c reactive-protein;c- reactive protein;c-- reactive protein;c--reactive protein;c-protein reactive;c-protein-reactive;c-reactive of protein;c-reactive protein--an;c-reactive- protein;c-reactive-protein;crp-type;protein c reactive;protein c-reactive;protein-c reactive;protein-c-reactive;r…	SWISSPROT_AC:P02741;SWISSPROT_ID:CRP_HUMAN;EMBL:AF442818;EMBL:AF449713;EMBL:AK289443;EMBL:AL445528;EMBL:BC020766;EMBL:BC125135;EMBL:CH471121;EMBL:K00518;EMBL:M11725;EMBL:M11880;EMBL:M35163;EMBL:X56214;EMBL:X56692;RefSeq:NP_000558.2;RefSeq:NP_001315986.1;RefSeq:NP_001315987.1;ProteinModelPortal:P02741;STRING:9606.ENSP00000255030;SWISSPROT_AC_OLD:A8K078;SWISSPROT_AC_OLD:D3DVD9;SWISSPROT_AC_OLD:D3DV…
487805	F3 -- TNF	association	Pubmed:26163243;Pubmed 2004:15333031;Pubmed 2004:15597792;Pubmed 1994:8182139;Pubmed 1993:8220153;Pubmed 1993:8253916;Pubmed 1995:7740495;Pubmed 2008:18060435;Pubmed 2008:18490736;Pubmed 2007:17330231;Pubmed 2000:10780324;Pubmed 2000:10980636;Pubmed 2000:11104746;Pubmed 1996:8735134;Pubmed 2009:19046877;Pubmed 1990:2324115;Pubmed 2003:12744731;Pubmed 1998:9851744;	Treatment with thrombin, protease-activated receptor 1 agonist peptide, or <b>tumor necrosis factor</b> ГЋВ± stimulated significant release of <b>TF</b> and TFPI from cultured nasal epithelial cells.[Pubmed:26163243];Treatment with thrombin, protease-activated receptor 1 agonist peptide, or <b>tumor necrosis factor</b> ГѓВЋГ‚В± stimulated significant release of <b>TF</b> and TFPI from cultured na…	4341533	Gene	F3	CD142;coagulation factor III, tissue factor;F3;TF;TFA;CD142 antigen;coagulation factor 3;Coagulation factor III;factor of the tissue;factor of tissue;factor tissue;factor--tissue;factor-tissue;Thromboplastin;Tissue factor;tissue-factor;	SWISSPROT_AC:P13726;SWISSPROT_ID:TF_HUMAN;GeneID:2152;Ensembl:ENSG00000117525;HGNC:HGNC:3541;MIM:134390;Vega:OTTHUMG00000010716;protein_accession:AAA36734.1;protein_accession:AAA61150.1;protein_accession:AAA61151.1;protein_accession:AAA61152.1;protein_accession:AAH11029.1;protein_accession:AAN01236.1;protein_accession:AAO61150.1;protein_accession:AAO61151.1;protein_accession:AAO61152.1;protein_ac…	492131	Protein	TNF	Cachectin;TNF;TNF-a;TNF-alpha;TNFA;TNFSF2;Tumor necrosis factor;Tumor necrosis factor ligand superfamily member 2;chain-tnf;DIF;dif-type;factor - tumor necrosis;factor of the tumor necrosis;factor of the tumor-necrosis;factor of tumor necrosis;factor tumor necrosis;factor-tumor necrosis;necrosis factor-tumor;necrosis tumor factor;tnf - a;tnf - alpha;tnf -a;tnf -alpha;tnf a;tnf alpha;tnf- a;tnf- a…	SWISSPROT_AC:P01375;SWISSPROT_ID:TNFA_HUMAN;EMBL:AB088112;EMBL:AF043342;EMBL:AF098751;EMBL:AF129756;EMBL:AY066019;EMBL:AY214167;EMBL:BA000025;EMBL:BC028148;EMBL:M10988;EMBL:M16441;EMBL:M26331;EMBL:X01394;EMBL:X02910;EMBL:Y14768;EMBL:Z15026;RefSeq:NP_000585.2;ProteinModelPortal:P01375;STRING:9606.ENSP00000398698;SWISSPROT_AC_OLD:O43647;SWISSPROT_AC_OLD:Q9P1Q2;SWISSPROT_AC_OLD:Q9UIV3;SMR:P01375;Gen…
488224	LDLR -- CETP	association	Pubmed 1993:8262982;	<b>LDL receptor</b> mRNA was reduced as a result of <b>CETP</b> expression, with maximum repression to about 48% of the level of non-transgenic mice.[Pubmed 1993:8262982];Among the different lines of CETP transgenic mice there was an inverse relationship between plasma <b>CETP</b> concentration and hepatic <b>LDL receptor</b> mRNA abundance (r = -0.94, p < 0.01).[Pubmed 1993:8262982];	4343025	Gene	LDLR	FH;FHC;LDLCQ2;LDLR;low density lipoprotein receptor;LDL receptor;ldl receptor--an;ldl- receptor;ldl-receptor;ldl-receptor-type;ldl-type receptor;lipoprotein receptor low density;lipoprotein receptor low-density;lipoprotein receptor of the low density;lipoprotein receptor of the low-density;low density lipoprotein--receptor;low density lipoprotein-receptor;low density-lipoprotein receptor;low lipo…	SWISSPROT_AC:P01130;SWISSPROT_ID:LDLR_HUMAN;GeneID:3949;Ensembl:ENSG00000130164;HGNC:HGNC:6547;MIM:606945;Vega:OTTHUMG00000171935;protein_accession:AAA56833.1;protein_accession:AAA59509.1;protein_accession:AAB02658.1;protein_accession:AAB22609.2;protein_accession:AAB30338.2;protein_accession:AAD14091.1;protein_accession:AAF24515.1;protein_accession:AAH14514.1;protein_accession:AAM56036.1;protein_…	61520	Protein	CETP	CETP;Cholesteryl ester transfer protein;Lipid transfer protein I;BPIFF;cholesteryl ester transfer-protein;cholesteryl ester-transfer protein;cholesteryl transfer ester protein;cholesteryl-ester transfer protein;cholesteryl-ester-transfer protein;cholesteryl-ester-transfer-protein;HDLCQ10;	SWISSPROT_AC:P11597;SWISSPROT_ID:CETP_HUMAN;EMBL:AF027656;EMBL:AY422211;EMBL:BC025739;EMBL:M30185;EMBL:M32992;EMBL:M32993;EMBL:M32994;EMBL:M32995;EMBL:M32996;EMBL:M32997;EMBL:M32998;EMBL:M83573;EMBL:U71187;RefSeq:NP_000069.2;ProteinModelPortal:P11597;STRING:9606.ENSP00000200676;SWISSPROT_AC_OLD:Q13987;SWISSPROT_AC_OLD:Q13988;SWISSPROT_AC_OLD:Q53YZ1;SMR:P11597;GeneID:1071;KEGG:hsa:1071;PIR:A26941;…
489092	ICAM1 -- IL-6	association	Pubmed 1994:7509445;Pubmed 1993:8095541;Pubmed 2009:19384869;	Transient transfection analysis revealed that the IFN-gamma response elements of the IRF-1 and <b>ICAM-1</b> promoters are able to confer responsiveness to both IFN-gamma and <b>IL-6</b> onto a heterologous promoter.[Pubmed 1994:7509445];Concentrations of <b>cICAM-1</b> correlated with the serum concentrations of <b>IL-6</b> (p = 0.0015; Spearman's rank correlation analysis) and with urinary neop…	4342578	Gene	ICAM1	BB2;CD54;ICAM1;intercellular adhesion molecule 1;P3.58;b beta 2;bb-2;bbeta2;beta chain beta 2;beta chain of the beta 2;beta chain of the beta2;beta-chain beta 2;beta-chain of beta 2;cd 54;cd-54;CD54 antigen;icam - 1;icam -1;icam 1;icam i;icam- 1;icam- i;ICAM-1;icam-i;intercellular adhesion molecule -1;intercellular adhesion molecule i;intercellular adhesion molecule type 1;intercellular adhesion …	SWISSPROT_AC:P05362;SWISSPROT_ID:ICAM1_HUMAN;GeneID:3383;Ensembl:ENSG00000090339;HGNC:HGNC:5344;MIM:147840;Vega:OTTHUMG00000180403;protein_accession:AAA52708.1;protein_accession:AAA52709.1;protein_accession:AAA52710.1;protein_accession:AAA60392.1;protein_accession:AAA60393.1;protein_accession:AAB46863.1;protein_accession:AAB51145.1;protein_accession:AAH15969.1;protein_accession:AAO30128.1;protein…	197638	Protein	IL-6	B-cell stimulatory factor 2;BSF-2;CDF;CTL differentiation factor;Hybridoma growth factor;IFN-beta-2;IFNB2;IL-6;IL6;Interferon beta-2;Interleukin-6;b cell stimulatory factor 2;b cell stimulatory factor-2;b-cell stimulatory factor-2;bsf- 2;BSF2;HGF;HSF;hsf-type;ifn beta 2;ifn-beta 2;ifn-beta2;il - 6;il -- 6;il -6;il 6;il- 6;il--6;il-6-type;il-vi;il6-type;interferon beta 2;interferon beta2;interfero…	SWISSPROT_AC:P05231;SWISSPROT_ID:IL6_HUMAN;EMBL:AF372214;EMBL:BC015511;EMBL:M14584;EMBL:M18403;EMBL:M29150;EMBL:M54894;EMBL:S56892;EMBL:X04402;EMBL:X04403;EMBL:X04430;EMBL:X04602;EMBL:Y00081;RefSeq:NP_000591.1;RefSeq:XP_011513692.1;ProteinModelPortal:P05231;STRING:9606.ENSP00000258743;SWISSPROT_AC_OLD:Q9UCU2;SWISSPROT_AC_OLD:Q9UCU3;SWISSPROT_AC_OLD:Q9UCU4;SMR:P05231;GeneID:3569;KEGG:hsa:3569;PIR:…
489124	EPO -- TNF	association	Pubmed 1994:8185237;Pubmed 2000:11225250;	IL-1 and <b>TNF-alpha</b> were shown to inhibit <b>EPO</b> mRNA levels and EPO formation in the human hepatoma cell cultures HepG2 and Hep3B, and to lower EPO formation in isolated perfused rat kidneys.[Pubmed 1994:8185237];IL-1 and <b>TNF-alpha</b> were shown to inhibit EPO mRNA levels and <b>EPO</b> formation in the human hepatoma cell cultures HepG2 and Hep3B, and to lower EPO formation in iso…	4341468	Gene	EPO	EP;EPO;erythropoietin;MVCD2;an-epo;epo-type;Epoetin;epoetin--an;erythropoietin--an;erythropoietin-type;	SWISSPROT_AC:P01588;SWISSPROT_ID:EPO_HUMAN;GeneID:2056;Ensembl:ENSG00000130427;HGNC:HGNC:3415;MIM:133170;Vega:OTTHUMG00000152121;protein_accession:AAA52400.1;protein_accession:AAD13964.1;protein_accession:AAF17572.1;protein_accession:AAF23132.1;protein_accession:AAF23133.1;protein_accession:AAF23134.1;protein_accession:AAH93628.1;protein_accession:AAI11938.1;protein_accession:AAI43226.1;protein_a…	492131	Protein	TNF	Cachectin;TNF;TNF-a;TNF-alpha;TNFA;TNFSF2;Tumor necrosis factor;Tumor necrosis factor ligand superfamily member 2;chain-tnf;DIF;dif-type;factor - tumor necrosis;factor of the tumor necrosis;factor of the tumor-necrosis;factor of tumor necrosis;factor tumor necrosis;factor-tumor necrosis;necrosis factor-tumor;necrosis tumor factor;tnf - a;tnf - alpha;tnf -a;tnf -alpha;tnf a;tnf alpha;tnf- a;tnf- a…	SWISSPROT_AC:P01375;SWISSPROT_ID:TNFA_HUMAN;EMBL:AB088112;EMBL:AF043342;EMBL:AF098751;EMBL:AF129756;EMBL:AY066019;EMBL:AY214167;EMBL:BA000025;EMBL:BC028148;EMBL:M10988;EMBL:M16441;EMBL:M26331;EMBL:X01394;EMBL:X02910;EMBL:Y14768;EMBL:Z15026;RefSeq:NP_000585.2;ProteinModelPortal:P01375;STRING:9606.ENSP00000398698;SWISSPROT_AC_OLD:O43647;SWISSPROT_AC_OLD:Q9P1Q2;SWISSPROT_AC_OLD:Q9UIV3;SMR:P01375;Gen…
489151	TIMP1 -- TNF	association	Pubmed 1994:8185237;Pubmed 2002:12147614;Pubmed 2000:11225250;Pubmed 2010:19909407;Pubmed 1999:10550743;Pubmed 2005:15878362;	IL-1 and <b>TNF-alpha</b> were shown to inhibit <b>EPO</b> mRNA levels and EPO formation in the human hepatoma cell cultures HepG2 and Hep3B, and to lower EPO formation in isolated perfused rat kidneys.[Pubmed 1994:8185237];IL-1 and <b>TNF-alpha</b> were shown to inhibit EPO mRNA levels and <b>EPO</b> formation in the human hepatoma cell cultures HepG2 and Hep3B, and to lower EPO formation in iso…	4345557	Gene	TIMP1	CLGI;EPA;EPO;HCI;TIMP;TIMP metallopeptidase inhibitor 1;TIMP-1;TIMP1;an-epo;Collagenase inhibitor;collagenase-inhibitor;epa-type;epo-type;erythroid potentiating activity;Erythroid-potentiating activity;Fibroblast collagenase inhibitor;inhibitor of collagenase;inhibitor of the collagenase;inhibitor-1 of metalloproteinase;Metalloproteinase inhibitor 1;metalloproteinase inhibitor type 1;metalloprote…	SWISSPROT_AC:P01033;SWISSPROT_ID:TIMP1_HUMAN;GeneID:7076;Ensembl:ENSG00000102265;HGNC:HGNC:11820;MIM:305370;Vega:OTTHUMG00000021447;protein_accession:AAA52436.1;protein_accession:AAA63234.1;protein_accession:AAA75558.1;protein_accession:AAD14009.1;protein_accession:AAH00866.1;protein_accession:AAX47478.1;protein_accession:ABM82048.1;protein_accession:ABM85227.1;protein_accession:BAA01913.1;protei…	492131	Protein	TNF	Cachectin;TNF;TNF-a;TNF-alpha;TNFA;TNFSF2;Tumor necrosis factor;Tumor necrosis factor ligand superfamily member 2;chain-tnf;DIF;dif-type;factor - tumor necrosis;factor of the tumor necrosis;factor of the tumor-necrosis;factor of tumor necrosis;factor tumor necrosis;factor-tumor necrosis;necrosis factor-tumor;necrosis tumor factor;tnf - a;tnf - alpha;tnf -a;tnf -alpha;tnf a;tnf alpha;tnf- a;tnf- a…	SWISSPROT_AC:P01375;SWISSPROT_ID:TNFA_HUMAN;EMBL:AB088112;EMBL:AF043342;EMBL:AF098751;EMBL:AF129756;EMBL:AY066019;EMBL:AY214167;EMBL:BA000025;EMBL:BC028148;EMBL:M10988;EMBL:M16441;EMBL:M26331;EMBL:X01394;EMBL:X02910;EMBL:Y14768;EMBL:Z15026;RefSeq:NP_000585.2;ProteinModelPortal:P01375;STRING:9606.ENSP00000398698;SWISSPROT_AC_OLD:O43647;SWISSPROT_AC_OLD:Q9P1Q2;SWISSPROT_AC_OLD:Q9UIV3;SMR:P01375;Gen…
489178	EPX -- TNF	association	Pubmed 1994:8185237;Pubmed 1995:7774640;Pubmed 2000:11225250;	IL-1 and <b>TNF-alpha</b> were shown to inhibit <b>EPO</b> mRNA levels and EPO formation in the human hepatoma cell cultures HepG2 and Hep3B, and to lower EPO formation in isolated perfused rat kidneys.[Pubmed 1994:8185237];IL-1 and <b>TNF-alpha</b> were shown to inhibit EPO mRNA levels and <b>EPO</b> formation in the human hepatoma cell cultures HepG2 and Hep3B, and to lower EPO formation in iso…	4346344	Gene	EPX	eosinophil peroxidase;EPO;EPP;EPX;EPX-PEN;EPXD;an-epo;EC 1.11.1.7;EPER;epo-type;PERE;peroxidase eosinophil;peroxidase the eosinophil;	SWISSPROT_AC:P11678;SWISSPROT_ID:PERE_HUMAN;GeneID:8288;Ensembl:ENSG00000121053;HGNC:HGNC:3423;MIM:131399;Vega:OTTHUMG00000178802;protein_accession:AAA58458.1;protein_accession:AAI11603.1;protein_accession:AAY43126.1;protein_accession:CAA32530.1;protein_accession:EAW94479.1;protein_accession:EAW94480.1;protein_accession:NP_000493.1;protein_accession:P11678.2;protein_gi:119614885;protein_gi:119614…	492131	Protein	TNF	Cachectin;TNF;TNF-a;TNF-alpha;TNFA;TNFSF2;Tumor necrosis factor;Tumor necrosis factor ligand superfamily member 2;chain-tnf;DIF;dif-type;factor - tumor necrosis;factor of the tumor necrosis;factor of the tumor-necrosis;factor of tumor necrosis;factor tumor necrosis;factor-tumor necrosis;necrosis factor-tumor;necrosis tumor factor;tnf - a;tnf - alpha;tnf -a;tnf -alpha;tnf a;tnf alpha;tnf- a;tnf- a…	SWISSPROT_AC:P01375;SWISSPROT_ID:TNFA_HUMAN;EMBL:AB088112;EMBL:AF043342;EMBL:AF098751;EMBL:AF129756;EMBL:AY066019;EMBL:AY214167;EMBL:BA000025;EMBL:BC028148;EMBL:M10988;EMBL:M16441;EMBL:M26331;EMBL:X01394;EMBL:X02910;EMBL:Y14768;EMBL:Z15026;RefSeq:NP_000585.2;ProteinModelPortal:P01375;STRING:9606.ENSP00000398698;SWISSPROT_AC_OLD:O43647;SWISSPROT_AC_OLD:Q9P1Q2;SWISSPROT_AC_OLD:Q9UIV3;SMR:P01375;Gen…
489368	HP -- TNF	association	Pubmed 1994:8195587;Pubmed 1995:7492636;Pubmed 1999:10229868;	Preliminary data indicate that neither IL-1 beta nor <b>TNF-alpha</b> were able to induce significantly <b>HP</b> mRNA expression and protein secretion.[Pubmed 1994:8195587];Stimulation of <b>haptoglobin</b> synthesis by interleukin-6 and <b>tumor necrosis factor</b>, but not by interleukin-1, in bovine primary cultured hepatocytes.[Pubmed 1995:7492636];In the present study, the effects of <b>TNF…	4342480	Gene	HP	BP;haptoglobin;HP;HP2ALPHA2;HPA1S;haptoglobin--an;haptoglobin-type;HPT;hpt-type;Zonulin;	SWISSPROT_AC:P00738;SWISSPROT_ID:HPT_HUMAN;GeneID:3240;Ensembl:ENSG00000257017;HGNC:HGNC:5141;MIM:140100;Vega:OTTHUMG00000173009;protein_accession:AAA52684.1;protein_accession:AAA52685.1;protein_accession:AAA52687.1;protein_accession:AAA88078.1;protein_accession:AAA88080.1;protein_accession:AAC27432.1;protein_accession:AAH17862.1;protein_accession:AAH58031.1;protein_accession:AAH70299.1;protein_a…	492131	Protein	TNF	Cachectin;TNF;TNF-a;TNF-alpha;TNFA;TNFSF2;Tumor necrosis factor;Tumor necrosis factor ligand superfamily member 2;chain-tnf;DIF;dif-type;factor - tumor necrosis;factor of the tumor necrosis;factor of the tumor-necrosis;factor of tumor necrosis;factor tumor necrosis;factor-tumor necrosis;necrosis factor-tumor;necrosis tumor factor;tnf - a;tnf - alpha;tnf -a;tnf -alpha;tnf a;tnf alpha;tnf- a;tnf- a…	SWISSPROT_AC:P01375;SWISSPROT_ID:TNFA_HUMAN;EMBL:AB088112;EMBL:AF043342;EMBL:AF098751;EMBL:AF129756;EMBL:AY066019;EMBL:AY214167;EMBL:BA000025;EMBL:BC028148;EMBL:M10988;EMBL:M16441;EMBL:M26331;EMBL:X01394;EMBL:X02910;EMBL:Y14768;EMBL:Z15026;RefSeq:NP_000585.2;ProteinModelPortal:P01375;STRING:9606.ENSP00000398698;SWISSPROT_AC_OLD:O43647;SWISSPROT_AC_OLD:Q9P1Q2;SWISSPROT_AC_OLD:Q9UIV3;SMR:P01375;Gen…
492862	APOE -- TNF	association	Pubmed 1995:7635986;	Cell-permanent analogues of ceramide did not reproduce <b>TNF alpha</b> effect on <b>apo E</b>, but antagonists of protein kinase C did inhibit its effect.[Pubmed 1995:7635986];In summary, <b>TNF alpha</b> stimulates <b>apo E</b> gene transcription, mRNA abundance, and protein synthesis in the monocyte/macrophage in a phenotype-specific manner.[Pubmed 1995:7635986];	4340090	Gene	APOE	AD2;APO-E;APOE;ApoE4;apolipoprotein E;LDLCQ5;LPG;apo e;apoe 4;apoe type 4;apoe-4;apoe-isoform;apoe-type;apolipoprotein e-type;apolipoprotein-e;e - apolipoprotein;e apolipoprotein;	SWISSPROT_AC:P02649;SWISSPROT_ID:APOE_HUMAN;GeneID:348;Ensembl:ENSG00000130203;HGNC:HGNC:613;MIM:107741;Vega:OTTHUMG00000128901;protein_accession:AAB59397.1;protein_accession:AAB59518.1;protein_accession:AAB59546.1;protein_accession:AAD02505.1;protein_accession:AAG27089.1;protein_accession:AAH03557.1;protein_accession:AAL82810.1;protein_accession:ABM83474.1;protein_accession:ABM86685.1;protein_ac…	492131	Protein	TNF	Cachectin;TNF;TNF-a;TNF-alpha;TNFA;TNFSF2;Tumor necrosis factor;Tumor necrosis factor ligand superfamily member 2;chain-tnf;DIF;dif-type;factor - tumor necrosis;factor of the tumor necrosis;factor of the tumor-necrosis;factor of tumor necrosis;factor tumor necrosis;factor-tumor necrosis;necrosis factor-tumor;necrosis tumor factor;tnf - a;tnf - alpha;tnf -a;tnf -alpha;tnf a;tnf alpha;tnf- a;tnf- a…	SWISSPROT_AC:P01375;SWISSPROT_ID:TNFA_HUMAN;EMBL:AB088112;EMBL:AF043342;EMBL:AF098751;EMBL:AF129756;EMBL:AY066019;EMBL:AY214167;EMBL:BA000025;EMBL:BC028148;EMBL:M10988;EMBL:M16441;EMBL:M26331;EMBL:X01394;EMBL:X02910;EMBL:Y14768;EMBL:Z15026;RefSeq:NP_000585.2;ProteinModelPortal:P01375;STRING:9606.ENSP00000398698;SWISSPROT_AC_OLD:O43647;SWISSPROT_AC_OLD:Q9P1Q2;SWISSPROT_AC_OLD:Q9UIV3;SMR:P01375;Gen…
492875	AGT -- Ang II	association	Pubmed 2001:11383920;Pubmed 2001:11727501;Pubmed 2013:24065527;Pubmed 2002:11997278;Pubmed 2002:12080069;Pubmed 2012:22795463;Pubmed 1995:7498879;Pubmed 1995:7635535;Pubmed 2008:17932768;Pubmed 2008:18463317;Pubmed 2007:17409316;Pubmed 2007:17634399;Pubmed 2000:10829100;Pubmed 2000:11126238;Pubmed 2014:25278896;Pubmed 2014:25781279;Pubmed 1996:8567053;Pubmed 1996:8732994;Pubmed 1992:1509794;Pubme…	<b>Angiotensin II</b> downregulates <b>angiotensinogen</b> and renin gene expression, but it does not affect renin-binding protein and angiotensin-converting enzyme levels.[Pubmed 2001:11383920];Double transgenic mice (human renin plus human <b>AGT</b>) with high <b>angiotensin II</b> (Ang II) causing high blood pressure, treated with AAV-AT1R-AS, show a normalisation of blood pressure for over 6…	4339955	Gene	AGT	AGT;angiotensinogen;ANHU;SERPINA8;ANGT;chain-angiotensinogen;Serpin A8;	SWISSPROT_AC:P01019;SWISSPROT_ID:ANGT_HUMAN;GeneID:183;Ensembl:ENSG00000135744;HGNC:HGNC:333;MIM:106150;Vega:OTTHUMG00000037757;protein_accession:AAA51679.1;protein_accession:AAA51731.1;protein_accession:AAA52282.1;protein_accession:AAD14287.1;protein_accession:AAD14288.1;protein_accession:AAH11519.1;protein_accession:AAP35497.1;protein_accession:AAR03501.1;protein_accession:ABM81942.1;protein_ac…	17470	Protein	Ang II	Ang II;Angiotensin 1-8;Angiotensin II;Angiotensin-2;ang -2;ang 2;ang ii-type;ang type 2;ang type-2;ang- 2;ang- ii;ang-ii;	TMP_SWISSPROT_AC:P01019_Ang II;PARENT_SWISSPROT_AC:P01019;PARENT_SWISSPROT_ID:ANGT_HUMAN;
493708	APOC3 -- Insulin	association	Pubmed 2006:16298371;Pubmed 2001:11443500;Pubmed 1995:8675624;Pubmed 2003:12588953;Pubmed 2003:12697301;	Despite the major role of <b>insulin</b> in regulating <b>apolipoprotein C-III</b> (apo C-III) production, little is known about the relationship between apo C-III and insulin resistance.[Pubmed 2006:16298371];Polymorphisms in the insulin response element of <b>APOC-III</b> gene promoter influence the correlation between <b>insulin</b> and triglycerides or triglyceride-rich lipoproteins in humans…	4340088	Gene	APOC3	APOC3;APOCIII;apolipoprotein C3;HALP2;apo ciii;Apo-CIII;apoc iii;apoc-3;ApoC-III;Apolipoprotein C-III;	SWISSPROT_AC:P02656;SWISSPROT_ID:APOC3_HUMAN;GeneID:345;Ensembl:ENSG00000110245;HGNC:HGNC:610;MIM:107720;Vega:OTTHUMG00000046115;protein_accession:AAA51760.1;protein_accession:AAA51761.1;protein_accession:AAB59372.1;protein_accession:AAB59515.1;protein_accession:AAH27977.1;protein_accession:AAI21082.1;protein_accession:AAI34420.1;protein_accession:AAQ91810.1;protein_accession:AAS68230.1;protein_a…	200308	Protein	Insulin	INS;Insulin;an-ins;IDDM;iddm 1;iddm 2;iddm type 1;iddm-1;iddm-2;iddm-type;IDDM1;IDDM2;ILPR;ins-type;insulin--an;insulin-chain;insulin-type;IRDN;mody-x;MODY10;type-insulin;	SWISSPROT_AC:P01308;SWISSPROT_ID:INS_HUMAN;EMBL:AJ009655;EMBL:AY138590;EMBL:AY899304;EMBL:BC005255;EMBL:BT006808;EMBL:CH471158;EMBL:J00265;EMBL:L15440;EMBL:M10039;EMBL:V00565;EMBL:X70508;RefSeq:NP_000198.1;RefSeq:NP_001172026.1;RefSeq:NP_001172027.1;RefSeq:NP_001278826.1;ProteinModelPortal:P01308;STRING:9606.ENSP00000250971;SWISSPROT_AC_OLD:Q5EEX2;SMR:P01308;GeneID:3630;KEGG:hsa:3630;PIR:A93222;e…
495253	LCAT -- CETP	association	Pubmed 1996:8808761;	LCAT activity (measured with an exogenous substrate) was increased 1.4-fold and <b>LCAT</b> mRNA levels were increased 1.3-fold as a result of <b>CETP</b> expression.[Pubmed 1996:8808761];	4343016	Gene	LCAT	LCAT;lecithin-cholesterol acyltransferase;EC 2.3.1.43;Phosphatidylcholine-sterol acyltransferase;phospholipid cholesterol acyltransferase;Phospholipid-cholesterol acyltransferase;	SWISSPROT_AC:P04180;SWISSPROT_ID:LCAT_HUMAN;GeneID:3931;Ensembl:ENSG00000213398;HGNC:HGNC:6522;MIM:606967;Vega:OTTHUMG00000137551;protein_accession:AAA59498.1;protein_accession:AAA59499.1;protein_accession:AAA59500.1;protein_accession:AAB20750.1;protein_accession:AAD28484.1;protein_accession:AAH14781.1;protein_accession:AAP88750.1;protein_accession:AAR03499.1;protein_accession:AEE61161.1;protein_…	61520	Protein	CETP	CETP;Cholesteryl ester transfer protein;Lipid transfer protein I;BPIFF;cholesteryl ester transfer-protein;cholesteryl ester-transfer protein;cholesteryl transfer ester protein;cholesteryl-ester transfer protein;cholesteryl-ester-transfer protein;cholesteryl-ester-transfer-protein;HDLCQ10;	SWISSPROT_AC:P11597;SWISSPROT_ID:CETP_HUMAN;EMBL:AF027656;EMBL:AY422211;EMBL:BC025739;EMBL:M30185;EMBL:M32992;EMBL:M32993;EMBL:M32994;EMBL:M32995;EMBL:M32996;EMBL:M32997;EMBL:M32998;EMBL:M83573;EMBL:U71187;RefSeq:NP_000069.2;ProteinModelPortal:P11597;STRING:9606.ENSP00000200676;SWISSPROT_AC_OLD:Q13987;SWISSPROT_AC_OLD:Q13988;SWISSPROT_AC_OLD:Q53YZ1;SMR:P11597;GeneID:1071;KEGG:hsa:1071;PIR:A26941;…
496219	LPA -- IL-6	association	Pubmed 2006:16498607;Pubmed 2004:15036242;Pubmed 2004:15222632;Pubmed 2002:12160523;Pubmed 2007:17723116;Pubmed 1996:8878554;Pubmed 1999:10567380;	<b>IL-6</b> inversely correlated with <b>lipoprotein(a)</b> (r = -0.321 at T1) and LDL-cholesterol (r = -0.418 at T1).[Pubmed 2006:16498607];Although temporal associations did not indicate causality, these data provide a hypothesis to explain the inverse relationship between <b>lipoprotein(a)</b> and <b>IL-6</b>.[Pubmed 2006:16498607];This result suggests a prothrombotic association of <b>lipopro…	4343077	Gene	LPA	AK38;APOA;lipoprotein(a);LP;LPA;ak 38;apo a;apo alpha;Apo(a);apo(a)-isoform;apo(a)-type;apo(a)isoform;apo-(a);apo-a;apo-alpha;Apolipoprotein(a);apolipoprotein(a)-isoform;apolipoprotein-(a);EC 3.4.21.-;lipoprotein(a)--an;lipoprotein-(a);lp a;lp alpha;Lp(a);lp(a)--an;lp(a-);lp(alpha);lp-(a);lp-a;lp-alpha;lpa-type;	GeneID:4018;Ensembl:ENSG00000198670;HGNC:HGNC:6667;MIM:152200;Vega:OTTHUMG00000015956;protein_accession:AAB66587.2;protein_accession:AAF03676.1;protein_accession:AAF03678.1;protein_accession:AAF03680.1;protein_accession:AAK74187.1;protein_accession:ABF47086.1;protein_accession:CAA29618.1;protein_accession:EAW47596.1;protein_accession:NP_005568.2;protein_accession:P08519.1;protein_gi:114062;protei…	197638	Protein	IL-6	B-cell stimulatory factor 2;BSF-2;CDF;CTL differentiation factor;Hybridoma growth factor;IFN-beta-2;IFNB2;IL-6;IL6;Interferon beta-2;Interleukin-6;b cell stimulatory factor 2;b cell stimulatory factor-2;b-cell stimulatory factor-2;bsf- 2;BSF2;HGF;HSF;hsf-type;ifn beta 2;ifn-beta 2;ifn-beta2;il - 6;il -- 6;il -6;il 6;il- 6;il--6;il-6-type;il-vi;il6-type;interferon beta 2;interferon beta2;interfero…	SWISSPROT_AC:P05231;SWISSPROT_ID:IL6_HUMAN;EMBL:AF372214;EMBL:BC015511;EMBL:M14584;EMBL:M18403;EMBL:M29150;EMBL:M54894;EMBL:S56892;EMBL:X04402;EMBL:X04403;EMBL:X04430;EMBL:X04602;EMBL:Y00081;RefSeq:NP_000591.1;RefSeq:XP_011513692.1;ProteinModelPortal:P05231;STRING:9606.ENSP00000258743;SWISSPROT_AC_OLD:Q9UCU2;SWISSPROT_AC_OLD:Q9UCU3;SWISSPROT_AC_OLD:Q9UCU4;SMR:P05231;GeneID:3569;KEGG:hsa:3569;PIR:…
496512	AGT -- ACE	association	Pubmed:26489814;Pubmed 2004:15112973;Pubmed 2004:15123355;Pubmed 2011:21440764;Pubmed 1996:8925576;Pubmed 1996:9115954;Pubmed 1997:9020385;Pubmed 1997:9231832;Pubmed 1997:9403547;Pubmed 2003:12675870;Pubmed 2003:12830507;Pubmed 2005:16027836;	We aim in this study to analyse the relationship between <b>AGT</b> M235T gene variant and <b>ACE</b> I/D gene variant with essential hypertension in a sample of the Algerian population of the Oran city.[Pubmed:26489814];Association between polymorphisms of the <b>angiotensin-converting enzyme</b> and <b>angiotensinogen</b> genes and allergic rhinitis in a Korean population.[Pubmed 2004:15112973]…	4339955	Gene	AGT	AGT;angiotensinogen;ANHU;SERPINA8;ANGT;chain-angiotensinogen;Serpin A8;	SWISSPROT_AC:P01019;SWISSPROT_ID:ANGT_HUMAN;GeneID:183;Ensembl:ENSG00000135744;HGNC:HGNC:333;MIM:106150;Vega:OTTHUMG00000037757;protein_accession:AAA51679.1;protein_accession:AAA51731.1;protein_accession:AAA52282.1;protein_accession:AAD14287.1;protein_accession:AAD14288.1;protein_accession:AAH11519.1;protein_accession:AAP35497.1;protein_accession:AAR03501.1;protein_accession:ABM81942.1;protein_ac…	6617	Protein	ACE	ACE;Angiotensin-converting enzyme;CD143 antigen;DCP;DCP1;Dipeptidyl carboxypeptidase I;EC 3.2.1.-;EC 3.4.15.1;Kininase II;ace--an;ACE1;angiotensin I converting enzyme;cd 143;CD143;dipeptidyl carboxypeptidase 1;dipeptidyl carboxypeptidase-1;dipeptidyl carboxypeptidase-i;dipeptidyl-carboxypeptidase i;kininase 2;kininase ii-type;kininase type ii;kininase-ii;	SWISSPROT_AC:P12821;SWISSPROT_ID:ACE_HUMAN;EMBL:AB208971;EMBL:AC113554;EMBL:AF118569;EMBL:AK301988;EMBL:AY436326;EMBL:EU332840;EMBL:J04144;EMBL:M26657;EMBL:X16295;RefSeq:NP_000780.1;RefSeq:NP_001171528.1;RefSeq:NP_690043.1;ProteinModelPortal:P12821;STRING:9606.ENSP00000290866;SWISSPROT_AC_OLD:B0LPF0;SWISSPROT_AC_OLD:B4DXI3;SWISSPROT_AC_OLD:E7EU16;SWISSPROT_AC_OLD:P22966;SWISSPROT_AC_OLD:Q53YX9;SW…
497019	APOC3 -- LDLR	association	Pubmed 1997:8994037;	A mouse model displaying some of the features of FCHL was created by crossing mice carrying the human <b>apolipoprotein C-III</b> (APOC3) transgene with mice deficient in the <b>LDL receptor</b>.[Pubmed 1997:8994037];A synergistic interaction between the <b>apolipoprotein C-III</b> and the <b>LDL receptor</b> defects produced large quantities of VLDL and LDL and enhanced the development of athero…	4340088	Gene	APOC3	APOC3;APOCIII;apolipoprotein C3;HALP2;apo ciii;Apo-CIII;apoc iii;apoc-3;ApoC-III;Apolipoprotein C-III;	SWISSPROT_AC:P02656;SWISSPROT_ID:APOC3_HUMAN;GeneID:345;Ensembl:ENSG00000110245;HGNC:HGNC:610;MIM:107720;Vega:OTTHUMG00000046115;protein_accession:AAA51760.1;protein_accession:AAA51761.1;protein_accession:AAB59372.1;protein_accession:AAB59515.1;protein_accession:AAH27977.1;protein_accession:AAI21082.1;protein_accession:AAI34420.1;protein_accession:AAQ91810.1;protein_accession:AAS68230.1;protein_a…	218607	Protein	LDLR	LDL receptor;LDLR;Low-density lipoprotein receptor;FH;FHC;ldl receptor--an;ldl- receptor;ldl-receptor;ldl-receptor-type;ldl-type receptor;LDLCQ2;lipoprotein receptor low density;lipoprotein receptor low-density;lipoprotein receptor of the low density;lipoprotein receptor of the low-density;low density lipoprotein receptor;low density lipoprotein--receptor;low density lipoprotein-receptor;low dens…	SWISSPROT_AC:P01130;SWISSPROT_ID:LDLR_HUMAN;EMBL:AB209409;EMBL:AC011485;EMBL:AK295612;EMBL:AK296312;EMBL:AK299038;EMBL:AK300313;EMBL:AY114155;EMBL:AY324609;EMBL:BC014514;EMBL:BT007361;EMBL:CH471106;EMBL:FJ525879;EMBL:L00336;EMBL:L00337;EMBL:L00338;EMBL:L00339;EMBL:L00340;EMBL:L00341;EMBL:L00343;EMBL:L00344;EMBL:L00345;EMBL:L00346;EMBL:L00347;EMBL:L00348;EMBL:L00349;EMBL:L00350;EMBL:L00351;EMBL:L0…
498751	TGFB1 -- Ang II	association	Pubmed:16178483;Pubmed 2002:12107734;Pubmed 2000:10912457;Pubmed 2009:19273389;Pubmed 1997:9261254;Pubmed 2005:15841463;	Previous studies have demonstrated that <b>angiotensin II</b> (AII) increases expression of <b>TGF-beta1</b> in a number of different cell types;[Pubmed:16178483];<b>Angiotensin II</b> induces human <b>TGF-beta 1</b> promoter activation: similarity to hyperglycaemia.[Pubmed 2002:12107734];Because previous in vitro studies demonstrated the angiotensin II (<b>ang II</b>)-mediated up-regulation of t…	4345519	Gene	TGFB1	CED;DPD1;LAP;TGFB;TGFB1;TGFbeta;transforming growth factor beta 1;lap-type;tgf -beta 1;tgf -beta1;tgf b 1;tgf b-1;tgf beta 1;tgf beta i;tgf beta type 1;tgf beta type i;tgf beta-1;tgf beta-type 1;tgf beta1;tgf- b 1;tgf- beta 1;tgf- beta1;tgf-b 1;tgf-beta 1;tgf-beta i;tgf-beta isoform 1;tgf-beta type 1;tgf-beta type i;tgf-beta type-i;tgf-beta's 1;TGF-beta-1;tgf-beta-i;tgf-beta1;tgf-beta1-type;tgf-b…	SWISSPROT_AC:P01137;SWISSPROT_ID:TGFB1_HUMAN;GeneID:7040;Ensembl:ENSG00000105329;HGNC:HGNC:11766;MIM:190180;Vega:OTTHUMG00000182760;protein_accession:AAA36735.1;protein_accession:AAH00125.1;protein_accession:AAH01180.1;protein_accession:AAH22242.1;protein_accession:AAL27646.2;protein_accession:AAN86616.1;protein_accession:AAP35909.1;protein_accession:AAQ18641.1;protein_accession:AAT77143.1;protei…	17470	Protein	Ang II	Ang II;Angiotensin 1-8;Angiotensin II;Angiotensin-2;ang -2;ang 2;ang ii-type;ang type 2;ang type-2;ang- 2;ang- ii;ang-ii;	TMP_SWISSPROT_AC:P01019_Ang II;PARENT_SWISSPROT_AC:P01019;PARENT_SWISSPROT_ID:ANGT_HUMAN;
498781	AGT -- Insulin	association	Pubmed 2001:11356707;Pubmed 2004:15106803;Pubmed 2007:17170378;Pubmed 2000:10953996;Pubmed 2000:11967809;Pubmed 1996:8740916;Pubmed 1997:9249555;Pubmed 2003:14617233;	Characterization of a putative insulin-responsive element and its binding protein(s) in rat <b>angiotensinogen</b> gene promoter: regulation by glucose and <b>insulin</b>.[Pubmed 2001:11356707];Either low or high levels of <b>insulin</b> suppressed <b>angiotensinogen</b> and renin expression, however, high doses of insulin stimulated ACE activity in cultured human aortic EC.[Pubmed 2004:15106803]…	4339955	Gene	AGT	AGT;angiotensinogen;ANHU;SERPINA8;ANGT;chain-angiotensinogen;Serpin A8;	SWISSPROT_AC:P01019;SWISSPROT_ID:ANGT_HUMAN;GeneID:183;Ensembl:ENSG00000135744;HGNC:HGNC:333;MIM:106150;Vega:OTTHUMG00000037757;protein_accession:AAA51679.1;protein_accession:AAA51731.1;protein_accession:AAA52282.1;protein_accession:AAD14287.1;protein_accession:AAD14288.1;protein_accession:AAH11519.1;protein_accession:AAP35497.1;protein_accession:AAR03501.1;protein_accession:ABM81942.1;protein_ac…	200308	Protein	Insulin	INS;Insulin;an-ins;IDDM;iddm 1;iddm 2;iddm type 1;iddm-1;iddm-2;iddm-type;IDDM1;IDDM2;ILPR;ins-type;insulin--an;insulin-chain;insulin-type;IRDN;mody-x;MODY10;type-insulin;	SWISSPROT_AC:P01308;SWISSPROT_ID:INS_HUMAN;EMBL:AJ009655;EMBL:AY138590;EMBL:AY899304;EMBL:BC005255;EMBL:BT006808;EMBL:CH471158;EMBL:J00265;EMBL:L15440;EMBL:M10039;EMBL:V00565;EMBL:X70508;RefSeq:NP_000198.1;RefSeq:NP_001172026.1;RefSeq:NP_001172027.1;RefSeq:NP_001278826.1;ProteinModelPortal:P01308;STRING:9606.ENSP00000250971;SWISSPROT_AC_OLD:Q5EEX2;SMR:P01308;GeneID:3630;KEGG:hsa:3630;PIR:A93222;e…
499061	LDLR -- APOB	association	Pubmed:1655017;Pubmed 2002:12079884;Pubmed 2012:22701100;Pubmed 2007:17347910;Pubmed 1992:1279088;Pubmed 1992:1600334;Pubmed 1992:1619387;Pubmed 2009:19544207;Pubmed 1997:9298501;Pubmed 1990:2139667;Pubmed 1990:2193582;Pubmed 1990:2373961;Pubmed 2003:12639976;Pubmed 1998:9737865;Pubmed 2005:15528480;Pubmed 2005:15637307;Pubmed 2005:16115486;	One pedigree member, who inherited both an <b>LDL receptor</b> allele linked with elevated LDL cholesterol levels and an <b>apo B</b> allele linked with HBLP, had a normal lipoprotein phenotype.[Pubmed:1655017];Familial defective apolipoprotein B-100 (FDB) is a genetic disorder characterized by a decreased binding of low-density lipoprotein (LDL) particles to the <b>LDL receptor</b> due to defect…	4343025	Gene	LDLR	FH;FHC;LDLCQ2;LDLR;low density lipoprotein receptor;LDL receptor;ldl receptor--an;ldl- receptor;ldl-receptor;ldl-receptor-type;ldl-type receptor;lipoprotein receptor low density;lipoprotein receptor low-density;lipoprotein receptor of the low density;lipoprotein receptor of the low-density;low density lipoprotein--receptor;low density lipoprotein-receptor;low density-lipoprotein receptor;low lipo…	SWISSPROT_AC:P01130;SWISSPROT_ID:LDLR_HUMAN;GeneID:3949;Ensembl:ENSG00000130164;HGNC:HGNC:6547;MIM:606945;Vega:OTTHUMG00000171935;protein_accession:AAA56833.1;protein_accession:AAA59509.1;protein_accession:AAB02658.1;protein_accession:AAB22609.2;protein_accession:AAB30338.2;protein_accession:AAD14091.1;protein_accession:AAF24515.1;protein_accession:AAH14514.1;protein_accession:AAM56036.1;protein_…	19835	Protein	APOB	Apo B-100;APOB;Apolipoprotein B-100;apo b;apo b 100;apo b- 100;apo beta;apo-b;apo-b 100;apo-b-100;apo-beta;apo-beta-chain;apob 100;apob- 100;apoB-100;apob-100-type;apoB-48;apob100;apobeta;apolipoprotein B;apolipoprotein b 100;apolipoprotein b- 100;apolipoprotein beta;apolipoprotein-b;apolipoprotein-b 100;apolipoprotein-b-100;apolipoprotein-beta;apolipoproteinb;apolipoproteinb 100;apolipoproteinb-…	SWISSPROT_AC:P04114;SWISSPROT_ID:APOB_HUMAN;EMBL:AC010872;EMBL:AC115619;EMBL:AY324608;EMBL:J02610;EMBL:K03175;EMBL:M10374;EMBL:M12413;EMBL:M12480;EMBL:M12681;EMBL:M14081;EMBL:M14162;EMBL:M15053;EMBL:M15421;EMBL:M17367;EMBL:M17779;EMBL:M18471;EMBL:M19734;EMBL:M19808;EMBL:M19809;EMBL:M19810;EMBL:M19811;EMBL:M19812;EMBL:M19813;EMBL:M19815;EMBL:M19816;EMBL:M19818;EMBL:M19820;EMBL:M19821;EMBL:M19823;E…
499079	ADM -- ANP	association	Pubmed 2001:11488773;Pubmed 2002:11842040;Pubmed 1995:7732980;Pubmed 2007:17511350;Pubmed 2000:10867102;Pubmed 1996:8699935;Pubmed 1997:9281444;Pubmed 1998:9505862;Pubmed 1998:9505917;Pubmed 1998:9844147;	This provides further evidence of a synergistic interaction between <b>adrenomedullin</b> and <b>atrial natriuretic peptide</b> and suggests that adrenomedullin may have a role in fluid and electrolyte balance and blood pressure regulation.[Pubmed 2001:11488773];In CHF, similar <b>AM</b> levels but increased <b>ANF</b> expression were observed in left ventricular myocardium, as assessed by semiqu…	4339910	Gene	ADM	ADM;adrenomedullin;AM;PAMP;ADML;am-an;am-type;pamp-type;	SWISSPROT_AC:P35318;SWISSPROT_ID:ADML_HUMAN;GeneID:133;Ensembl:ENSG00000148926;HGNC:HGNC:259;MIM:103275;Vega:OTTHUMG00000165907;protein_accession:AAC60642.1;protein_accession:AAH15961.1;protein_accession:AAP35548.1;protein_accession:AAZ38717.1;protein_accession:BAA03589.1;protein_accession:BAA07756.1;protein_accession:BAG35740.1;protein_accession:CAG46792.1;protein_accession:CBX47636.1;protein_ac…	17314	Protein	ANP	ANF;ANP;Atrial natriuretic factor;Atrial natriuretic peptide;anp-type;atrial natriuretic-factor;atrial natriuretic-peptide;atrial-natriuretic factor;atrial-natriuretic peptide;atrial-natriuretic-factor;atrial-natriuretic-peptide;atrial-type natriuretic peptide;factor of atrial natriuretic;natriuretic atrial factor;natriuretic atrial peptide;peptide atrial natriuretic;peptide of atrial natriuretic…	TMP_SWISSPROT_AC:P01160_ANF;PARENT_SWISSPROT_AC:P01160;PARENT_SWISSPROT_ID:ANF_HUMAN;
499556	EDN1 -- ET-1	association	Pubmed 2002:11847185;Pubmed 2002:11890739;Pubmed 2014:24628039;Pubmed 1992:1497664;Pubmed 1992:1558848;Pubmed 2009:19367425;Pubmed 2009:19730395;Pubmed 1997:9176309;Pubmed 1997:9357861;Pubmed 1991:2018512;	These data suggest that the <b>preproendothelin-1</b> gene polymorphism is associated with a higher potentiating effect of <b>endothelin-1</b> and angiotensin II, probably in relation with higher calcium sensitivity.[Pubmed 2002:11847185];Increased abundance of pulmonary mRNA for <b>preproendothelin-1</b> (ppET-1) with its associated increase in <b>endothelin-1</b> (ET-1) could contribute to the …	4341344	Gene	EDN1	ARCND3;EDN1;endothelin 1;ET1;HDLCQ7;PPET1;QME;edn 1;edn-1;endothelin -1;endothelin i;endothelin type 1;endothelin- 1;endothelin- i;Endothelin-1;endothelin-1-type;endothelin1;preproendothelin 1;preproendothelin- 1;Preproendothelin-1;	SWISSPROT_AC:P05305;SWISSPROT_ID:EDN1_HUMAN;GeneID:1906;Ensembl:ENSG00000078401;HGNC:HGNC:3176;MIM:131240;Vega:OTTHUMG00000014266;protein_accession:AAA52338.1;protein_accession:AAA52339.1;protein_accession:AAA52407.1;protein_accession:AAB25760.1;protein_accession:AAH09720.1;protein_accession:AAQ96600.1;protein_accession:ABM81907.1;protein_accession:ABM85081.1;protein_accession:BAF84527.1;protein_…	114767	Protein	ET-1	Endothelin-1;ET-1;et -1;et 1;et i;et type 1;et- 1;et- i;et-i;	TMP_SWISSPROT_AC:P05305_ET-1;PARENT_SWISSPROT_AC:P05305;PARENT_SWISSPROT_ID:EDN1_HUMAN;
499889	APOC3 -- APOE	association	Pubmed 2001:11483625;Pubmed 1994:8294490;Pubmed 1993:8327031;Pubmed 2007:17385437;Pubmed 1996:8698877;Pubmed 2010:20368524;Pubmed 2009:19139974;Pubmed 1999:10191287;Pubmed 1999:10508207;Pubmed 1997:9254067;Pubmed 1997:9409252;Pubmed 1991:1906400;	Sixteen distinct types of apoB lipoprotein particles were separated by first using anti-apoE and anti-apoC-III immunoaffinity chromatography in sequence and then ultracentrifugation [light VLDL, dense VLDL, IDL, and LDL, with <b>apoE</b> with or without <b>apoC-III</b> (E(+)C-III(+), E(+)C-III(-)) or without apoE with or without apoC-III (E(-)C-III(+), E(-)C-III(-))].[Pubmed 2001:11483625];Sixtee…	4340088	Gene	APOC3	APOC3;APOCIII;apolipoprotein C3;HALP2;apo ciii;Apo-CIII;apoc iii;apoc-3;ApoC-III;Apolipoprotein C-III;	SWISSPROT_AC:P02656;SWISSPROT_ID:APOC3_HUMAN;GeneID:345;Ensembl:ENSG00000110245;HGNC:HGNC:610;MIM:107720;Vega:OTTHUMG00000046115;protein_accession:AAA51760.1;protein_accession:AAA51761.1;protein_accession:AAB59372.1;protein_accession:AAB59515.1;protein_accession:AAH27977.1;protein_accession:AAI21082.1;protein_accession:AAI34420.1;protein_accession:AAQ91810.1;protein_accession:AAS68230.1;protein_a…	19955	Protein	APOE	Apo-E;APOE;Apolipoprotein E;AD2;apo e;apoe 4;apoe type 4;apoe-4;apoe-isoform;apoe-type;ApoE4;apolipoprotein e-type;apolipoprotein-e;e - apolipoprotein;e apolipoprotein;LDLCQ5;LPG;	SWISSPROT_AC:P02649;SWISSPROT_ID:APOE_HUMAN;EMBL:AB035149;EMBL:AF050154;EMBL:AF261279;EMBL:AK314898;EMBL:BC003557;EMBL:FJ525876;EMBL:K00396;EMBL:M10065;EMBL:M12529;RefSeq:NP_000032.1;RefSeq:NP_001289617.1;RefSeq:NP_001289618.1;RefSeq:NP_001289619.1;RefSeq:NP_001289620.1;ProteinModelPortal:P02649;STRING:9606.ENSP00000252486;SWISSPROT_AC_OLD:B2RC15;SWISSPROT_AC_OLD:C0JYY5;SWISSPROT_AC_OLD:Q9P2S4;SM…
500014	F3 -- MCP-1	association	Pubmed 2004:15020650;Pubmed 2009:19525846;Pubmed 1997:9353321;Pubmed 2003:14627904;Pubmed 1998:9766714;	The induction of <b>tissue factor</b> activity by <b>MCP-1</b> is blocked by PD98059, an inhibitor of p42/44 activation, but not by SB203580, a selective p38 inhibitor.[Pubmed 2004:15020650];The induction of <b>tissue factor</b> by <b>MCP-1</b> is blocked by pertussis toxin and 1,2-bis(O-aminophenyl-ethane-ethan)-N,N,N',N'-tetraacetic acid-acetoxymethyl ester, suggesting that signal transduction …	4341533	Gene	F3	CD142;coagulation factor III, tissue factor;F3;TF;TFA;CD142 antigen;coagulation factor 3;Coagulation factor III;factor of the tissue;factor of tissue;factor tissue;factor--tissue;factor-tissue;Thromboplastin;Tissue factor;tissue-factor;	SWISSPROT_AC:P13726;SWISSPROT_ID:TF_HUMAN;GeneID:2152;Ensembl:ENSG00000117525;HGNC:HGNC:3541;MIM:134390;Vega:OTTHUMG00000010716;protein_accession:AAA36734.1;protein_accession:AAA61150.1;protein_accession:AAA61151.1;protein_accession:AAA61152.1;protein_accession:AAH11029.1;protein_accession:AAN01236.1;protein_accession:AAO61150.1;protein_accession:AAO61151.1;protein_accession:AAO61152.1;protein_ac…	57718	Protein	MCP-1	C-C motif chemokine 2;CCL2;HC11;MCAF;MCP-1;MCP1;Monocyte chemoattractant protein 1;Monocyte chemotactic and activating factor;Monocyte chemotactic protein 1;Monocyte secretory protein JE;SCYA2;Small-inducible cytokine A2;c-c chemokine motif ligand 2;C-C motif chemokine ligand 2;c-c motif chemokine ligand-2;c-c motif ligand 2 chemokine;chemokine c-c motif ligand 2;chemokine c-c motif ligand-2;GDCF…	SWISSPROT_AC:P13500;SWISSPROT_ID:CCL2_HUMAN;EMBL:A17786;EMBL:AF519531;EMBL:AK311960;EMBL:BC009716;EMBL:BT007329;EMBL:CH471147;EMBL:M24545;EMBL:M28223;EMBL:M28224;EMBL:M28225;EMBL:M28226;EMBL:M30816;EMBL:M31625;EMBL:M31626;EMBL:M37719;EMBL:S69738;EMBL:S71513;EMBL:X14768;EMBL:Y18933;RefSeq:NP_002973.1;ProteinModelPortal:P13500;STRING:9606.ENSP00000225831;SWISSPROT_AC_OLD:B2R4V3;SWISSPROT_AC_OLD:Q9U…
500182	F3 -- IL-6	association	Pubmed 2006:16608083;Pubmed 2004:15118533;Pubmed 2004:15350843;Pubmed 1993:8218855;Pubmed 2012:22107344;Pubmed 2000:10733012;Pubmed 2000:10980636;Pubmed 1997:9437185;Pubmed 2003:12682447;Pubmed 2003:12960603;Pubmed 2003:14636296;Pubmed 2005:15795541;	Expression of <b>tissue factor</b> induced by <b>IL-6</b> in HUVEC.[Pubmed 2006:16608083];The expression of <b>TF</b> mRNA induced by <b>IL-6</b> was evidently detected from 6 h to 48 h.[Pubmed 2006:16608083];The increase of <b>TF</b> mRNA expression in HUVECs induced by <b>IL-6</b> could play an important role in the modulation of blood coagulation disorder and in the mechanism related to coagul…	4341533	Gene	F3	CD142;coagulation factor III, tissue factor;F3;TF;TFA;CD142 antigen;coagulation factor 3;Coagulation factor III;factor of the tissue;factor of tissue;factor tissue;factor--tissue;factor-tissue;Thromboplastin;Tissue factor;tissue-factor;	SWISSPROT_AC:P13726;SWISSPROT_ID:TF_HUMAN;GeneID:2152;Ensembl:ENSG00000117525;HGNC:HGNC:3541;MIM:134390;Vega:OTTHUMG00000010716;protein_accession:AAA36734.1;protein_accession:AAA61150.1;protein_accession:AAA61151.1;protein_accession:AAA61152.1;protein_accession:AAH11029.1;protein_accession:AAN01236.1;protein_accession:AAO61150.1;protein_accession:AAO61151.1;protein_accession:AAO61152.1;protein_ac…	197638	Protein	IL-6	B-cell stimulatory factor 2;BSF-2;CDF;CTL differentiation factor;Hybridoma growth factor;IFN-beta-2;IFNB2;IL-6;IL6;Interferon beta-2;Interleukin-6;b cell stimulatory factor 2;b cell stimulatory factor-2;b-cell stimulatory factor-2;bsf- 2;BSF2;HGF;HSF;hsf-type;ifn beta 2;ifn-beta 2;ifn-beta2;il - 6;il -- 6;il -6;il 6;il- 6;il--6;il-6-type;il-vi;il6-type;interferon beta 2;interferon beta2;interfero…	SWISSPROT_AC:P05231;SWISSPROT_ID:IL6_HUMAN;EMBL:AF372214;EMBL:BC015511;EMBL:M14584;EMBL:M18403;EMBL:M29150;EMBL:M54894;EMBL:S56892;EMBL:X04402;EMBL:X04403;EMBL:X04430;EMBL:X04602;EMBL:Y00081;RefSeq:NP_000591.1;RefSeq:XP_011513692.1;ProteinModelPortal:P05231;STRING:9606.ENSP00000258743;SWISSPROT_AC_OLD:Q9UCU2;SWISSPROT_AC_OLD:Q9UCU3;SWISSPROT_AC_OLD:Q9UCU4;SMR:P05231;GeneID:3569;KEGG:hsa:3569;PIR:…
501093	PPARG -- Leptin	association	Pubmed 2006:17003330;Pubmed 2001:11288034;Pubmed 2002:12218380;Pubmed 2003:12709137;Pubmed 1998:9467001;Pubmed 2005:16335797;	<b>Leptin</b> deficiency unmasks the deleterious effects of impaired <b>peroxisome proliferator-activated receptor gamma</b> function (P465L PPARgamma) in mice.[Pubmed 2006:17003330];Likewise, stromal cell differentiation results in elevated mRNA levels for the fatty acid binding protein aP2 and the adipogenic regulatory transcription factors CCAAT/enhancer binding protein alpha (C/EBPalpha) and …	4344191	Gene	PPARG	CIMT1;GLM1;NR1C3;peroxisome proliferator activated receptor gamma;PPARG;PPARG1;PPARG2;PPARgamma;cimt-1;cimt-i;glm-1;Nuclear receptor subfamily 1 group C member 3;peroxisome proliferator -activated receptor gamma;peroxisome proliferator activated receptor g;peroxisome proliferator activated receptor type gamma;peroxisome proliferator activated receptor- gamma;peroxisome proliferator activated rece…	SWISSPROT_AC:P37231;SWISSPROT_ID:PPARG_HUMAN;GeneID:5468;Ensembl:ENSG00000132170;HGNC:HGNC:9236;MIM:601487;Vega:OTTHUMG00000129764;protein_accession:AAB04028.1;protein_accession:AAC51248.1;protein_accession:AAH06811.1;protein_accession:AAK17925.1;protein_accession:AAN38992.2;protein_accession:AAP35945.1;protein_accession:ABC97372.1;protein_accession:ABM82034.1;protein_accession:ABM85215.1;protein…	219985	Protein	Leptin	LEP;Leptin;OB;Obese protein;Obesity factor;OBS;factor obesity;factor of obesity;LEPD;leptin--an;leptin-type;obesity--factor;protein obese;	SWISSPROT_AC:P41159;SWISSPROT_ID:LEP_HUMAN;EMBL:AF008123;EMBL:AY996373;EMBL:BC060830;EMBL:BC069452;EMBL:BC069527;EMBL:D49487;EMBL:D63519;EMBL:D63710;EMBL:U18915;EMBL:U43415;EMBL:U43653;RefSeq:NP_000221.1;RefSeq:XP_005250397.1;ProteinModelPortal:P41159;STRING:9606.ENSP00000312652;SWISSPROT_AC_OLD:O15158;SWISSPROT_AC_OLD:Q56A88;SMR:P41159;GeneID:3952;KEGG:hsa:3952;PIR:A38952;PIR:I53166;eggNOG:ENOG4…
501230	TGFB1 -- IGF-I	association	Pubmed 2006:17053321;Pubmed 2000:10705575;Pubmed 2000:10937620;Pubmed 1998:9462692;Pubmed 1998:9607190;	Effects of <b>insulin-like growth factor I</b> on <b>transforming growth factor beta1</b> induced chondrogenesis of synovium-derived mesenchymal stem cells cultured in a polyglycolic acid scaffold.[Pubmed 2006:17053321];As the <b>TGF-beta 1</b> induced by <b>IGF-1</b> is inactive in the traditionally used mink lung epithelial cell growth inhibition assay, we explored the possible role of IGF-II/M…	4345519	Gene	TGFB1	CED;DPD1;LAP;TGFB;TGFB1;TGFbeta;transforming growth factor beta 1;lap-type;tgf -beta 1;tgf -beta1;tgf b 1;tgf b-1;tgf beta 1;tgf beta i;tgf beta type 1;tgf beta type i;tgf beta-1;tgf beta-type 1;tgf beta1;tgf- b 1;tgf- beta 1;tgf- beta1;tgf-b 1;tgf-beta 1;tgf-beta i;tgf-beta isoform 1;tgf-beta type 1;tgf-beta type i;tgf-beta type-i;tgf-beta's 1;TGF-beta-1;tgf-beta-i;tgf-beta1;tgf-beta1-type;tgf-b…	SWISSPROT_AC:P01137;SWISSPROT_ID:TGFB1_HUMAN;GeneID:7040;Ensembl:ENSG00000105329;HGNC:HGNC:11766;MIM:190180;Vega:OTTHUMG00000182760;protein_accession:AAA36735.1;protein_accession:AAH00125.1;protein_accession:AAH01180.1;protein_accession:AAH22242.1;protein_accession:AAL27646.2;protein_accession:AAN86616.1;protein_accession:AAP35909.1;protein_accession:AAQ18641.1;protein_accession:AAT77143.1;protei…	196367	Protein	IGF-I	IBP1;IGF-I;IGF1;Insulin-like growth factor I;Mechano growth factor;MGF;Somatomedin-C;factor 1-insulin-like growth;factor i-insulin-like growth;factor-1-insulin-like growth;growth factor 1-insulin-like;growth factor i-insulin-like;growth factor-1-insulin-like;IGFI;insulin - like growth factor 1;insulin growth like factor 1;insulin growth like factor-i;insulin growth-like factor 1;insulin like grow…	SWISSPROT_AC:P05019;SWISSPROT_ID:IGF1_HUMAN;EMBL:AC010202;EMBL:AC068648;EMBL:AY260957;EMBL:BC148266;EMBL:CH471054;EMBL:M11568;EMBL:M12659;EMBL:M14153;EMBL:M14154;EMBL:M14155;EMBL:M14156;EMBL:M27544;EMBL:M37484;EMBL:X00173;EMBL:X03420;EMBL:X03421;EMBL:X03422;EMBL:X03563;EMBL:X56773;EMBL:X56774;EMBL:X57025;RefSeq:NP_000609.1;RefSeq:NP_001104754.1;RefSeq:NP_001104755.1;ProteinModelPortal:P05019;STRI…
502161	MTHFR -- CBS	association	Pubmed 2006:16432849;Pubmed 2002:12413583;Pubmed 2010:20175737;Pubmed 2003:12649066;Pubmed 1998:9697819;	The thermolabile <b>MTHFR</b> mutation (677C-->T) was present in 14 patients (35.89%) whereas the <b>CBS</b> 844ins68 mutation was documented in 6 patients (15.38%);[Pubmed 2006:16432849];and the combination of <b>MTHFR</b> TT677 with <b>CBS</b> 844ins68 in 4 (1.3%) patients and in 7 (1.7%) controls (OR 0.78; 95% C.I. 0.23-2.68).[Pubmed 2002:12413583];The <b>CBS</b> 844Ins68 polymorphism alone or…	4343431	Gene	MTHFR	methylenetetrahydrofolate reductase;MTHFR;EC 1.5.1.20;methylenetetrahydrofolate-reductase;MTHR;	SWISSPROT_AC:P42898;SWISSPROT_ID:MTHR_HUMAN;GeneID:4524;Ensembl:ENSG00000177000;HGNC:HGNC:7436;MIM:607093;Vega:OTTHUMG00000002277;protein_accession:AAA74440.2;protein_accession:AAD17965.1;protein_accession:AAG33979.1;protein_accession:AAH53509.1;protein_accession:AAL17646.1;protein_accession:AAL17647.1;protein_accession:AAL17648.1;protein_accession:AAL17649.1;protein_accession:AAL17650.1;protein_…	4340515	Gene	CBS	CBS;cystathionine-beta-synthase;HIP4;Beta-thionase;cbs-type;CBSL;cystathionine beta synthase-like protein;Cystathionine beta-synthase;Cystathionine beta-synthase-like protein;EC 4.2.1.22;hip 4;hip-4;Serine sulfhydrase;	SWISSPROT_AC:P0DN79;SWISSPROT_AC:P35520;SWISSPROT_ID:CBSL_HUMAN;SWISSPROT_ID:CBS_HUMAN;GeneID:875;Ensembl:ENSG00000160200;HGNC:HGNC:1550;MIM:613381;Vega:OTTHUMG00000086834;protein_accession:AAA19874.1;protein_accession:AAA98524.1;protein_accession:AAC64683.1;protein_accession:AAC64684.1;protein_accession:AAH00440.1;protein_accession:AAH10242.1;protein_accession:AAH11381.1;protein_accession:AAH123…
502352	CCL2 -- TGFB1	association	Pubmed 2013:23564379;Pubmed 2011:21890375;Pubmed 1998:9632113;Pubmed 2005:15838486;	In addition, preincubation of the cells with <b>CCL2</b> enhanced the high glucose-induced upregulation of <b>TGF-ГЋВІ1</b>, pro-COL1A1 and CCL2 and migration of the cells, and this effect was partly inhibited by treatment with CCR2 inhibitors.[Pubmed 2013:23564379];In addition, preincubation of the cells with <b>CCL2</b> enhanced the high glucose-induced upregulation of <b>TGF-ГѓВЋГ‚ВІ1</b>, pro…	4344914	Gene	CCL2	C-C motif chemokine ligand 2;CCL2;GDCF-2;HC11;HSMCR30;MCAF;MCP-1;MCP1;SCYA2;SMC-CF;c-c chemokine motif ligand 2;C-C motif chemokine 2;c-c motif chemokine ligand-2;c-c motif ligand 2 chemokine;chemokine c-c motif ligand 2;chemokine c-c motif ligand-2;hc 11;hc-11;mcp -1;mcp 1;mcp i;mcp- 1;mcp- i;mcp--1;monocyte chemoattractant protein -1;Monocyte chemoattractant protein 1;monocyte chemoattractant p…	SWISSPROT_AC:P13500;SWISSPROT_ID:CCL2_HUMAN;GeneID:6347;Ensembl:ENSG00000108691;HGNC:HGNC:10618;MIM:158105;Vega:OTTHUMG00000132887;protein_accession:AAA18102.1;protein_accession:AAA18164.1;protein_accession:AAA36330.1;protein_accession:AAA60308.1;protein_accession:AAA60309.1;protein_accession:AAA96708.1;protein_accession:AAB20651.1;protein_accession:AAB29926.1;protein_accession:AAH09716.1;protein…	484813	Protein	TGFB1	TGF-beta-1;TGFB;TGFB1;Transforming growth factor beta-1;CED;DPD1;LAP;lap-type;tgf -beta 1;tgf -beta1;tgf b 1;tgf b-1;tgf beta 1;tgf beta i;tgf beta type 1;tgf beta type i;tgf beta-1;tgf beta-type 1;tgf beta1;tgf- b 1;tgf- beta 1;tgf- beta1;tgf-b 1;tgf-beta 1;tgf-beta i;tgf-beta isoform 1;tgf-beta type 1;tgf-beta type i;tgf-beta type-i;tgf-beta's 1;tgf-beta-i;tgf-beta1;tgf-beta1-type;tgf-betai;tgf…	SWISSPROT_AC:P01137;SWISSPROT_ID:TGFB1_HUMAN;EMBL:AK291907;EMBL:BC000125;EMBL:BC001180;EMBL:BC022242;EMBL:BT007245;EMBL:CH471126;EMBL:M38449;EMBL:X02812;EMBL:X05839;EMBL:X05840;EMBL:X05843;EMBL:X05844;EMBL:X05849;EMBL:X05850;RefSeq:NP_000651.3;ProteinModelPortal:P01137;STRING:9606.ENSP00000221930;SWISSPROT_AC_OLD:A8K792;SWISSPROT_AC_OLD:Q9UCG4;SMR:P01137;GeneID:7040;KEGG:hsa:7040;PIR:A27513;eggNO…
502522	LPA -- APOB	association	Pubmed:15251573;Pubmed:20479580;Pubmed:7758061;Pubmed 2006:17110238;Pubmed 2006:17158440;Pubmed 2013:23484137;Pubmed 2004:15017359;Pubmed 2004:15134578;Pubmed 1994:7515934;Pubmed 1994:7802726;Pubmed 1994:7857389;Pubmed 1994:7929084;Pubmed 1994:8004782;Pubmed 1994:8059696;Pubmed 1994:8134359;Pubmed 1994:8136370;Pubmed 1993:8262255;Pubmed 1993:8265249;Pubmed 1993:8328733;Pubmed 1993:8462142;Pubmed …	In Lp(a), these regions of apo B-100 may be involved in the noncovalent, protein-protein interactions between <b>apo(a)</b> and <b>apo B-100</b>.[Pubmed:15251573];Several studies, however, have suggested other noncovalent interactions between different regions of <b>apo(a)</b> and <b>apo B-100</b>.[Pubmed:15251573];This linkage has been suggested to be located between <b>apo(a)</b> Cys4057 and <b…	4343077	Gene	LPA	AK38;APOA;lipoprotein(a);LP;LPA;ak 38;apo a;apo alpha;Apo(a);apo(a)-isoform;apo(a)-type;apo(a)isoform;apo-(a);apo-a;apo-alpha;Apolipoprotein(a);apolipoprotein(a)-isoform;apolipoprotein-(a);EC 3.4.21.-;lipoprotein(a)--an;lipoprotein-(a);lp a;lp alpha;Lp(a);lp(a)--an;lp(a-);lp(alpha);lp-(a);lp-a;lp-alpha;lpa-type;	GeneID:4018;Ensembl:ENSG00000198670;HGNC:HGNC:6667;MIM:152200;Vega:OTTHUMG00000015956;protein_accession:AAB66587.2;protein_accession:AAF03676.1;protein_accession:AAF03678.1;protein_accession:AAF03680.1;protein_accession:AAK74187.1;protein_accession:ABF47086.1;protein_accession:CAA29618.1;protein_accession:EAW47596.1;protein_accession:NP_005568.2;protein_accession:P08519.1;protein_gi:114062;protei…	19835	Protein	APOB	Apo B-100;APOB;Apolipoprotein B-100;apo b;apo b 100;apo b- 100;apo beta;apo-b;apo-b 100;apo-b-100;apo-beta;apo-beta-chain;apob 100;apob- 100;apoB-100;apob-100-type;apoB-48;apob100;apobeta;apolipoprotein B;apolipoprotein b 100;apolipoprotein b- 100;apolipoprotein beta;apolipoprotein-b;apolipoprotein-b 100;apolipoprotein-b-100;apolipoprotein-beta;apolipoproteinb;apolipoproteinb 100;apolipoproteinb-…	SWISSPROT_AC:P04114;SWISSPROT_ID:APOB_HUMAN;EMBL:AC010872;EMBL:AC115619;EMBL:AY324608;EMBL:J02610;EMBL:K03175;EMBL:M10374;EMBL:M12413;EMBL:M12480;EMBL:M12681;EMBL:M14081;EMBL:M14162;EMBL:M15053;EMBL:M15421;EMBL:M17367;EMBL:M17779;EMBL:M18471;EMBL:M19734;EMBL:M19808;EMBL:M19809;EMBL:M19810;EMBL:M19811;EMBL:M19812;EMBL:M19813;EMBL:M19815;EMBL:M19816;EMBL:M19818;EMBL:M19820;EMBL:M19821;EMBL:M19823;E…
503058	AGTR1 -- ACE	association	Pubmed 2013:23745680;Pubmed 2004:15492316;Pubmed 2012:22392878;Pubmed 2014:25249154;Pubmed 2011:21184753;Pubmed 2010:20945417;Pubmed 2010:21319597;Pubmed 2009:19286759;Pubmed 2003:12975417;Pubmed 1998:9814614;	On the basis of our results, we suggest that ACE II homozygosity may be a significant predictor of extreme obesity and T2DM and that the interaction between <b>ACE</b> and <b>AGTR1</b> genes may be considered a predisposing factor for extreme obesity and extreme obesity-associated T2DM development.[Pubmed 2013:23745680];Overall, no significant associations were detected between <b>ACE</b> and <b>…	4339956	Gene	AGTR1	AG2S;AGTR1;AGTR1B;angiotensin II receptor type 1;AT1;AT1AR;AT1B;AT1BR;AT1R;AT2R1;HAT1R;1 angiotensin ii receptor;1 angiotensin ii-receptor;1 angiotensin-2 receptor;1 angiotensin-ii receptor;1 angiotensin-ii-receptor;1 receptor of angiotensin ii;1 receptor of the angiotensin ii;1-angiotensin type 2 receptor;agtr-1;AGTR1A;angiotensin 2 receptor type 1;angiotensin 2 type 1 receptor;angiotensin ii -r…	SWISSPROT_AC:P30556;SWISSPROT_ID:AGTR1_HUMAN;GeneID:185;Ensembl:ENSG00000144891;HGNC:HGNC:336;MIM:106165;Vega:OTTHUMG00000159503;protein_accession:AAA35535.1;protein_accession:AAA35569.1;protein_accession:AAA58370.1;protein_accession:AAB34644.1;protein_accession:AAB35647.1;protein_accession:AAF70464.1;protein_accession:AAH22447.1;protein_accession:AAH68494.1;protein_accession:AAO65968.1;protein_a…	6617	Protein	ACE	ACE;Angiotensin-converting enzyme;CD143 antigen;DCP;DCP1;Dipeptidyl carboxypeptidase I;EC 3.2.1.-;EC 3.4.15.1;Kininase II;ace--an;ACE1;angiotensin I converting enzyme;cd 143;CD143;dipeptidyl carboxypeptidase 1;dipeptidyl carboxypeptidase-1;dipeptidyl carboxypeptidase-i;dipeptidyl-carboxypeptidase i;kininase 2;kininase ii-type;kininase type ii;kininase-ii;	SWISSPROT_AC:P12821;SWISSPROT_ID:ACE_HUMAN;EMBL:AB208971;EMBL:AC113554;EMBL:AF118569;EMBL:AK301988;EMBL:AY436326;EMBL:EU332840;EMBL:J04144;EMBL:M26657;EMBL:X16295;RefSeq:NP_000780.1;RefSeq:NP_001171528.1;RefSeq:NP_690043.1;ProteinModelPortal:P12821;STRING:9606.ENSP00000290866;SWISSPROT_AC_OLD:B0LPF0;SWISSPROT_AC_OLD:B4DXI3;SWISSPROT_AC_OLD:E7EU16;SWISSPROT_AC_OLD:P22966;SWISSPROT_AC_OLD:Q53YX9;SW…
504193	UCP2 -- TNF	association	Pubmed 2000:10969838;Pubmed 1999:10092993;	Because it is known that TNF-alpha induces apoptosis of adipocytes and upregulates UCP2 mRNA, a marked increase of <b>TNF-alpha</b> mRNA with an increase of <b>UCP2</b> in adipocytes caused CLA-induced apoptosis.[Pubmed 2000:10969838];To investigate functional modulators of uncoupling protein-2 (UCP2) gene expression, we examined the effects of <b>TNF-alpha</b> on <b>UCP2</b> mRNA expression in r…	4345796	Gene	UCP2	BMIQ4;SLC25A8;UCP2;UCPH;uncoupling protein 2;Mitochondrial uncoupling protein 2;mitochondrial uncoupling protein-2;Solute carrier family 25 member 8;UCP 2;ucp- 2;ucp-2;uncoupling of protein-2;uncoupling protein - 2;uncoupling protein type 2;uncoupling protein-2;uncoupling protein2;uncoupling-protein 2;	SWISSPROT_AC:P55851;SWISSPROT_ID:UCP2_HUMAN;GeneID:7351;Ensembl:ENSG00000175567;HGNC:HGNC:12518;MIM:601693;Vega:OTTHUMG00000168095;protein_accession:AAB48411.1;protein_accession:AAB53091.1;protein_accession:AAC39690.1;protein_accession:AAC51336.1;protein_accession:AAD21151.1;protein_accession:AAH11737.1;protein_accession:AAY68217.1;protein_accession:ABM84224.1;protein_accession:ABM87735.1;protein…	492131	Protein	TNF	Cachectin;TNF;TNF-a;TNF-alpha;TNFA;TNFSF2;Tumor necrosis factor;Tumor necrosis factor ligand superfamily member 2;chain-tnf;DIF;dif-type;factor - tumor necrosis;factor of the tumor necrosis;factor of the tumor-necrosis;factor of tumor necrosis;factor tumor necrosis;factor-tumor necrosis;necrosis factor-tumor;necrosis tumor factor;tnf - a;tnf - alpha;tnf -a;tnf -alpha;tnf a;tnf alpha;tnf- a;tnf- a…	SWISSPROT_AC:P01375;SWISSPROT_ID:TNFA_HUMAN;EMBL:AB088112;EMBL:AF043342;EMBL:AF098751;EMBL:AF129756;EMBL:AY066019;EMBL:AY214167;EMBL:BA000025;EMBL:BC028148;EMBL:M10988;EMBL:M16441;EMBL:M26331;EMBL:X01394;EMBL:X02910;EMBL:Y14768;EMBL:Z15026;RefSeq:NP_000585.2;ProteinModelPortal:P01375;STRING:9606.ENSP00000398698;SWISSPROT_AC_OLD:O43647;SWISSPROT_AC_OLD:Q9P1Q2;SWISSPROT_AC_OLD:Q9UIV3;SMR:P01375;Gen…
505330	CETP -- APOE	association	Pubmed 2006:16426594;Pubmed 2002:12669678;Pubmed 2012:22271356;Pubmed 1999:10192749;Pubmed 1999:10195942;Pubmed 1999:10479664;Pubmed 1990:2295691;	We examined the gene-gene interaction between the common <b>ApoE</b> and the <b>CETP</b> polymorphisms in determining HDL-C concentrations in men and women from the general population.[Pubmed 2006:16426594];As both apo E and CETP contribute to the reverse transport of cholesterol to the liver, the effects of variations at the <b>CETP</b> locus may very well interact with the <b>apo E</b> genotype…	4340686	Gene	CETP	BPIFF;CETP;cholesteryl ester transfer protein;HDLCQ10;cholesteryl ester transfer-protein;cholesteryl ester-transfer protein;cholesteryl transfer ester protein;cholesteryl-ester transfer protein;cholesteryl-ester-transfer protein;cholesteryl-ester-transfer-protein;Lipid transfer protein I;	SWISSPROT_AC:P11597;SWISSPROT_ID:CETP_HUMAN;GeneID:1071;Ensembl:ENSG00000087237;HGNC:HGNC:1869;MIM:118470;Vega:OTTHUMG00000133279;protein_accession:AAA51977.1;protein_accession:AAA51978.1;protein_accession:AAB59388.1;protein_accession:AAB86604.1;protein_accession:AAC63617.1;protein_accession:AAD14876.1;protein_accession:AAD14877.1;protein_accession:AAG21822.1;protein_accession:AAH25739.1;protein_…	19955	Protein	APOE	Apo-E;APOE;Apolipoprotein E;AD2;apo e;apoe 4;apoe type 4;apoe-4;apoe-isoform;apoe-type;ApoE4;apolipoprotein e-type;apolipoprotein-e;e - apolipoprotein;e apolipoprotein;LDLCQ5;LPG;	SWISSPROT_AC:P02649;SWISSPROT_ID:APOE_HUMAN;EMBL:AB035149;EMBL:AF050154;EMBL:AF261279;EMBL:AK314898;EMBL:BC003557;EMBL:FJ525876;EMBL:K00396;EMBL:M10065;EMBL:M12529;RefSeq:NP_000032.1;RefSeq:NP_001289617.1;RefSeq:NP_001289618.1;RefSeq:NP_001289619.1;RefSeq:NP_001289620.1;ProteinModelPortal:P02649;STRING:9606.ENSP00000252486;SWISSPROT_AC_OLD:B2RC15;SWISSPROT_AC_OLD:C0JYY5;SWISSPROT_AC_OLD:Q9P2S4;SM…
505372	PPARG -- Insulin	association	Pubmed 2006:16951334;Pubmed 2001:11380072;Pubmed 2001:11436190;Pubmed 2004:15045127;Pubmed 2004:15073165;Pubmed 2004:15375153;Pubmed 2004:15491498;Pubmed 2007:17374711;Pubmed 2000:11110228;Pubmed 2014:24879686;Pubmed 2011:21435140;Pubmed 2010:19906806;Pubmed 2010:20401461;Pubmed 2009:18951882;Pubmed 2009:19449752;Pubmed 1999:10102684;Pubmed 2003:12682906;Pubmed 1998:9449686;	<b>Peroxisome proliferator-activated receptor gamma</b> (PPARgamma) is a metabolic regulator that plays an important role in sensitizing tissues to the action of <b>insulin</b> and in normalizing serum glucose and free fatty acids in type 2 diabetic patients.[Pubmed 2006:16951334];This work demonstrates that the gene of p85alphaPI-3K is probably a target of <b>PPARgamma</b> and that thiazolidined…	4344191	Gene	PPARG	CIMT1;GLM1;NR1C3;peroxisome proliferator activated receptor gamma;PPARG;PPARG1;PPARG2;PPARgamma;cimt-1;cimt-i;glm-1;Nuclear receptor subfamily 1 group C member 3;peroxisome proliferator -activated receptor gamma;peroxisome proliferator activated receptor g;peroxisome proliferator activated receptor type gamma;peroxisome proliferator activated receptor- gamma;peroxisome proliferator activated rece…	SWISSPROT_AC:P37231;SWISSPROT_ID:PPARG_HUMAN;GeneID:5468;Ensembl:ENSG00000132170;HGNC:HGNC:9236;MIM:601487;Vega:OTTHUMG00000129764;protein_accession:AAB04028.1;protein_accession:AAC51248.1;protein_accession:AAH06811.1;protein_accession:AAK17925.1;protein_accession:AAN38992.2;protein_accession:AAP35945.1;protein_accession:ABC97372.1;protein_accession:ABM82034.1;protein_accession:ABM85215.1;protein…	200308	Protein	Insulin	INS;Insulin;an-ins;IDDM;iddm 1;iddm 2;iddm type 1;iddm-1;iddm-2;iddm-type;IDDM1;IDDM2;ILPR;ins-type;insulin--an;insulin-chain;insulin-type;IRDN;mody-x;MODY10;type-insulin;	SWISSPROT_AC:P01308;SWISSPROT_ID:INS_HUMAN;EMBL:AJ009655;EMBL:AY138590;EMBL:AY899304;EMBL:BC005255;EMBL:BT006808;EMBL:CH471158;EMBL:J00265;EMBL:L15440;EMBL:M10039;EMBL:V00565;EMBL:X70508;RefSeq:NP_000198.1;RefSeq:NP_001172026.1;RefSeq:NP_001172027.1;RefSeq:NP_001278826.1;ProteinModelPortal:P01308;STRING:9606.ENSP00000250971;SWISSPROT_AC_OLD:Q5EEX2;SMR:P01308;GeneID:3630;KEGG:hsa:3630;PIR:A93222;e…
505381	LIPG -- EDL	association	Pubmed 2013:23243195;Pubmed 1999:10192396;	Our data suggest that the impact of <b>LIPG</b> mutations is directly related to their effect on <b>endothelial lipase</b> function and support that antagonism of endothelial lipase function improves cardioprotection.[Pubmed 2013:23243195];Our data suggest that the impact of <b>LIPG</b> mutations is directly related to their effect on endothelial lipase function and support that antagonism of <b>…	4347204	Gene	LIPG	EDL;EL;lipase G, endothelial type;LIPG;PRO719;EC 3.1.1.3;ec3.1.1.3;Endothelial cell-derived lipase;Endothelial lipase;lip gamma;lipase of endothelial;LIPE;	SWISSPROT_AC:Q9Y5X9;SWISSPROT_ID:LIPE_HUMAN;GeneID:9388;Ensembl:ENSG00000101670;HGNC:HGNC:6623;MIM:603684;Vega:OTTHUMG00000179658;protein_accession:AAD30434.1;protein_accession:AAH60825.1;protein_accession:AAQ89287.1;protein_accession:ABY87545.1;protein_accession:ADQ32526.1;protein_accession:BAF84488.1;protein_accession:BAG37674.1;protein_accession:BAG62080.1;protein_accession:EAW62947.1;protein_…	225097	Protein	EDL	EC 3.1.1.3;EDL;EL;Endothelial cell-derived lipase;Endothelial lipase;LIPE;LIPG;ec3.1.1.3;lip gamma;lipase G, endothelial type;lipase of endothelial;PRO719;	SWISSPROT_AC:Q9Y5X9;SWISSPROT_ID:LIPE_HUMAN;EMBL:AF118767;EMBL:AY358928;EMBL:BC060825;EMBL:CH471096;EMBL:EU332856;RefSeq:NP_001294935.1;RefSeq:NP_006024.1;ProteinModelPortal:Q9Y5X9;STRING:9606.ENSP00000261292;SWISSPROT_AC_OLD:B0LPG6;SWISSPROT_AC_OLD:Q6P9C8;SWISSPROT_AC_OLD:Q6UW82;SMR:Q9Y5X9;GeneID:9388;KEGG:hsa:9388;eggNOG:ENOG410IJUA;eggNOG:ENOG4111GMM;UniGene:Hs.465102;GO:GO:0004465;GO:GO:00046…
505667	HMOX1 -- IL-6	association	Pubmed 2008:18339319;Pubmed 2011:22016469;Pubmed 1999:10328872;	<b>HGF</b> showed significant positive correlation with <b>HO-1</b> (r=0.8217, P=0.001).[Pubmed 2008:18339319];The significant positive correlation between <b>HO-1</b> and <b>HGF</b> was first reported in Egyptian human liver biopsies, and this suggests that it may play a role in the progression of hepatocellular carcinoma.[Pubmed 2008:18339319];Interleukin (IL)-6 is one of the major downstream m…	4342405	Gene	HMOX1	bK286B10;heme oxygenase 1;HMOX1;HMOX1D;HO-1;HSP32;EC 1.14.14.18;heme oxygenase - 1;heme oxygenase -1;heme oxygenase i;heme oxygenase isoform 1;heme oxygenase isoform-1;heme oxygenase type 1;heme oxygenase type i;heme oxygenase type-1;heme oxygenase- 1;heme oxygenase--1;heme oxygenase-1;heme oxygenase1;heme-oxygenase 1;heme-oxygenase i;heme-oxygenase isoform 1;heme-oxygenase- 1;heme-oxygenase-1;he…	SWISSPROT_AC:P09601;SWISSPROT_ID:HMOX1_HUMAN;GeneID:3162;Ensembl:ENSG00000100292;HGNC:HGNC:5013;MIM:141250;Vega:OTTHUMG00000150960;protein_accession:AAA50403.1;protein_accession:AAH01491.1;protein_accession:AAR23262.1;protein_accession:AAV38588.1;protein_accession:ABM83236.1;protein_accession:ABM86436.1;protein_accession:ACZ72606.1;protein_accession:ACZ72607.1;protein_accession:ADZ76424.1;protein…	197638	Protein	IL-6	B-cell stimulatory factor 2;BSF-2;CDF;CTL differentiation factor;Hybridoma growth factor;IFN-beta-2;IFNB2;IL-6;IL6;Interferon beta-2;Interleukin-6;b cell stimulatory factor 2;b cell stimulatory factor-2;b-cell stimulatory factor-2;bsf- 2;BSF2;HGF;HSF;hsf-type;ifn beta 2;ifn-beta 2;ifn-beta2;il - 6;il -- 6;il -6;il 6;il- 6;il--6;il-6-type;il-vi;il6-type;interferon beta 2;interferon beta2;interfero…	SWISSPROT_AC:P05231;SWISSPROT_ID:IL6_HUMAN;EMBL:AF372214;EMBL:BC015511;EMBL:M14584;EMBL:M18403;EMBL:M29150;EMBL:M54894;EMBL:S56892;EMBL:X04402;EMBL:X04403;EMBL:X04430;EMBL:X04602;EMBL:Y00081;RefSeq:NP_000591.1;RefSeq:XP_011513692.1;ProteinModelPortal:P05231;STRING:9606.ENSP00000258743;SWISSPROT_AC_OLD:Q9UCU2;SWISSPROT_AC_OLD:Q9UCU3;SWISSPROT_AC_OLD:Q9UCU4;SMR:P05231;GeneID:3569;KEGG:hsa:3569;PIR:…
505869	VCAM1 -- PPAR	association	Pubmed 1999:10377075;	<b>PPARalpha</b> activators inhibit cytokine-induced <b>vascular cell adhesion molecule-1</b> expression in human endothelial cells.[Pubmed 1999:10377075];Both <b>PPARalpha</b> activators decreased cytokine-induced <b>VCAM-1</b> mRNA expression without altering its mRNA half-life.[Pubmed 1999:10377075];	4345843	Gene	VCAM1	CD106;INCAM-100;vascular cell adhesion molecule 1;VCAM1;antigen cd106;cd 106;CD106 antigen;L1CAM;V-CAM 1;v-cam-1;v-cam1;vascular adhesion cell molecule-1;vascular cell adhesion molecule -1;vascular cell adhesion molecule i;vascular cell adhesion molecule type 1;vascular cell adhesion molecule type-1;vascular cell adhesion molecule- 1;vascular cell adhesion molecule--1;vascular cell adhesion molec…	SWISSPROT_AC:P19320;SWISSPROT_ID:VCAM1_HUMAN;GeneID:7412;Ensembl:ENSG00000162692;HGNC:HGNC:12663;MIM:192225;Vega:OTTHUMG00000010982;protein_accession:AAA51917.1;protein_accession:AAA61269.1;protein_accession:AAA61270.1;protein_accession:AAH17276.3;protein_accession:AAH68490.2;protein_accession:AAH85003.1;protein_accession:AAM96190.1;protein_accession:ACE86744.1;protein_accession:ACE87430.1;protei…	325633	Protein	PPAR	NR1C1;Nuclear receptor subfamily 1 group C member 1;Peroxisome proliferator-activated receptor alpha;PPAR;PPAR-alpha;PPARA;hPPAR;peroxisome proliferator activated receptor a;peroxisome proliferator activated receptor alpha;peroxisome proliferator activated receptor-alpha;peroxisome proliferator activated-receptor alpha;peroxisome proliferator- activated receptor alpha;peroxisome proliferator- act…	SWISSPROT_AC:Q07869;SWISSPROT_ID:PPARA_HUMAN;EMBL:AB307690;EMBL:AK289821;EMBL:AL049856;EMBL:AL078611;EMBL:AY206718;EMBL:CH471138;EMBL:CR456547;EMBL:CR457435;EMBL:EU395809;EMBL:EU650667;EMBL:L02932;EMBL:S74349;EMBL:Y07619;EMBL:Z94161;RefSeq:NP_001001928.1;RefSeq:NP_005027.2;RefSeq:XP_005261712.1;RefSeq:XP_005261713.1;RefSeq:XP_006724332.1;RefSeq:XP_006724333.1;RefSeq:XP_011528541.1;RefSeq:XP_01152…
507241	ADRB2 -- BEST1	association	Pubmed 1999:10569940;	Using various mutants, we demonstrated also that binding of beta <b>ARB</b> correlates with the extent of destabilization of <b>beta 2-adrenergic receptor</b> mRNA in response to agonist stimulation.[Pubmed 1999:10569940];	4339928	Gene	ADRB2	ADRB2;ADRB2R;ADRBR;adrenoceptor beta 2;B2AR;BAR;BETA2AR;b-2 adrenergic receptor;b-2-adrenergic receptor;b2 adrenergic receptor;b2 adrenoceptor;b2 adrenoreceptor;b2-adrenergic receptor;b2-adrenoceptor;b2-adrenoreceptor;beta -2 adrenergic receptor;beta 2 -adrenergic receptor;beta 2 -adrenoceptor;beta 2 adrenergic receptor;beta 2 adrenoceptor;beta 2 adrenoreceptor;beta 2- adrenergic receptor;beta 2-…	SWISSPROT_AC:P07550;SWISSPROT_ID:ADRB2_HUMAN;GeneID:154;Ensembl:ENSG00000169252;HGNC:HGNC:286;MIM:109690;Vega:OTTHUMG00000129933;protein_accession:AAA88014.1;protein_accession:AAA88015.1;protein_accession:AAA88017.1;protein_accession:AAB82148.1;protein_accession:AAB82149.1;protein_accession:AAB82150.1;protein_accession:AAB82151.1;protein_accession:AAD48036.1;protein_accession:AAF17569.1;protein_a…	43724	Protein	BEST1	BEST1;Bestrophin-1;TU15B;Vitelliform macular dystrophy protein 2;VMD2;ARB;BEST;bestrophin 1;bestrophin1;BMD;rp 50;rp-50;RP50;vmd-2;	SWISSPROT_AC:O76090;SWISSPROT_ID:BEST1_HUMAN;EMBL:AF057169;EMBL:AF057170;EMBL:AF073491;EMBL:AF073492;EMBL:AF073493;EMBL:AF073494;EMBL:AF073495;EMBL:AF073496;EMBL:AF073497;EMBL:AF073498;EMBL:AF073499;EMBL:AF073500;EMBL:AF073501;EMBL:AK289681;EMBL:AK295998;EMBL:AK301392;EMBL:AY515704;EMBL:BC015220;EMBL:BC041664;EMBL:CH471076;RefSeq:NP_001132915.1;RefSeq:NP_001287715.1;RefSeq:NP_001287716.1;RefSeq:N…
507560	AGTR1 -- Ang II	association	Pubmed 2006:16775386;Pubmed 2006:16787961;Pubmed 2006:16950177;Pubmed 2006:17081374;Pubmed 2006:17168728;Pubmed 2001:11334763;Pubmed 2013:23805912;Pubmed 2013:23978402;Pubmed 2013:24019625;Pubmed 2004:15130920;Pubmed 2004:15221345;Pubmed 2004:15291378;Pubmed 2004:15466271;Pubmed 1994:7713121;Pubmed 1994:7867232;Pubmed 1993:8315519;Pubmed 2002:11819093;Pubmed 2002:12643162;Pubmed 2012:26105407;Pub…	<b>Angiotensin II</b>, which binds the <b>angiotensin II type-1 receptor</b> (AT1R), is a potent vasoconstrictor.[Pubmed 2006:16775386];<b>Angiotensin II</b> decreased Na(+)-K(+)-ATPase activity by an <b>AT1-R</b> dependent mechanism, and inhibition of Na(+)-K(+)-ATPase activity decreased system A activity in a dose-response fashion.[Pubmed 2006:16787961];Cholesterol increases vascular responsive…	4339956	Gene	AGTR1	AG2S;AGTR1;AGTR1B;angiotensin II receptor type 1;AT1;AT1AR;AT1B;AT1BR;AT1R;AT2R1;HAT1R;1 angiotensin ii receptor;1 angiotensin ii-receptor;1 angiotensin-2 receptor;1 angiotensin-ii receptor;1 angiotensin-ii-receptor;1 receptor of angiotensin ii;1 receptor of the angiotensin ii;1-angiotensin type 2 receptor;agtr-1;AGTR1A;angiotensin 2 receptor type 1;angiotensin 2 type 1 receptor;angiotensin ii -r…	SWISSPROT_AC:P30556;SWISSPROT_ID:AGTR1_HUMAN;GeneID:185;Ensembl:ENSG00000144891;HGNC:HGNC:336;MIM:106165;Vega:OTTHUMG00000159503;protein_accession:AAA35535.1;protein_accession:AAA35569.1;protein_accession:AAA58370.1;protein_accession:AAB34644.1;protein_accession:AAB35647.1;protein_accession:AAF70464.1;protein_accession:AAH22447.1;protein_accession:AAH68494.1;protein_accession:AAO65968.1;protein_a…	17470	Protein	Ang II	Ang II;Angiotensin 1-8;Angiotensin II;Angiotensin-2;ang -2;ang 2;ang ii-type;ang type 2;ang type-2;ang- 2;ang- ii;ang-ii;	TMP_SWISSPROT_AC:P01019_Ang II;PARENT_SWISSPROT_AC:P01019;PARENT_SWISSPROT_ID:ANGT_HUMAN;
507776	EPX -- MPO	association	Pubmed 2001:11241847;Pubmed 2000:10828600;Pubmed 2003:12540536;	We then analyzed the location of the affected amino acid within this molecule using a structural model of <b>EPO</b> based on <b>myeloperoxidase</b> (MPO).[Pubmed 2001:11241847];The <b>eosinophil peroxidase</b> gene forms a cluster with the genes for <b>myeloperoxidase</b> and lactoperoxidase on human chromosome 17.[Pubmed 2000:10828600];Morphological evidence confirmed that the mechanism of acti…	4346344	Gene	EPX	eosinophil peroxidase;EPO;EPP;EPX;EPX-PEN;EPXD;an-epo;EC 1.11.1.7;EPER;epo-type;PERE;peroxidase eosinophil;peroxidase the eosinophil;	SWISSPROT_AC:P11678;SWISSPROT_ID:PERE_HUMAN;GeneID:8288;Ensembl:ENSG00000121053;HGNC:HGNC:3423;MIM:131399;Vega:OTTHUMG00000178802;protein_accession:AAA58458.1;protein_accession:AAI11603.1;protein_accession:AAY43126.1;protein_accession:CAA32530.1;protein_accession:EAW94479.1;protein_accession:EAW94480.1;protein_accession:NP_000493.1;protein_accession:P11678.2;protein_gi:119614885;protein_gi:119614…	308194	Protein	MPO	EC 1.11.2.2;MPO;Myeloperoxidase;PERM;myeloperoxidase--an;myeloperoxidase-type;	SWISSPROT_AC:P05164;SWISSPROT_ID:PERM_HUMAN;EMBL:BC130476;EMBL:CH471109;EMBL:D14466;EMBL:DQ088846;EMBL:J02694;EMBL:M17170;EMBL:M17171;EMBL:M17172;EMBL:M17173;EMBL:M17174;EMBL:M17175;EMBL:M17176;EMBL:M19507;EMBL:M19508;EMBL:S56200;EMBL:X04876;EMBL:X15377;RefSeq:NP_000241.1;ProteinModelPortal:P05164;STRING:9606.ENSP00000225275;SWISSPROT_AC_OLD:A1L4B8;SWISSPROT_AC_OLD:Q14862;SWISSPROT_AC_OLD:Q4PJH5;…
507803	EPX -- Myeloperoxidase	association	Pubmed 2001:11241847;Pubmed 2000:10828600;Pubmed 2003:12540536;	We then analyzed the location of the affected amino acid within this molecule using a structural model of <b>EPO</b> based on <b>myeloperoxidase</b> (MPO).[Pubmed 2001:11241847];The <b>eosinophil peroxidase</b> gene forms a cluster with the genes for <b>myeloperoxidase</b> and lactoperoxidase on human chromosome 17.[Pubmed 2000:10828600];Morphological evidence confirmed that the mechanism of acti…	4346344	Gene	EPX	eosinophil peroxidase;EPO;EPP;EPX;EPX-PEN;EPXD;an-epo;EC 1.11.1.7;EPER;epo-type;PERE;peroxidase eosinophil;peroxidase the eosinophil;	SWISSPROT_AC:P11678;SWISSPROT_ID:PERE_HUMAN;GeneID:8288;Ensembl:ENSG00000121053;HGNC:HGNC:3423;MIM:131399;Vega:OTTHUMG00000178802;protein_accession:AAA58458.1;protein_accession:AAI11603.1;protein_accession:AAY43126.1;protein_accession:CAA32530.1;protein_accession:EAW94479.1;protein_accession:EAW94480.1;protein_accession:NP_000493.1;protein_accession:P11678.2;protein_gi:119614885;protein_gi:119614…	308195	Protein	Myeloperoxidase	Myeloperoxidase;myeloperoxidase--an;myeloperoxidase-type;	TMP_SWISSPROT_AC:P05164_Myeloperoxidase;PARENT_SWISSPROT_AC:P05164;PARENT_SWISSPROT_ID:PERM_HUMAN;
509857	F3 -- Ang II	association	Pubmed 2006:15953627;Pubmed 2004:15488878;Pubmed 2008:18060435;Pubmed 2008:19075785;Pubmed 2000:10880382;Pubmed 2010:21108554;Pubmed 2009:19483295;Pubmed 2003:14512087;Pubmed 2003:14575590;	(2) Losartan (10(-6)-10(-5) M) significantly inhibited the stimulative effects of <b>Ang II</b> on <b>TF</b> activity, TF antigen and TF mRNA in Mo in a dose-dependent manner.[Pubmed 2006:15953627];<b>Angiotensin II</b> induces the expression of <b>tissue factor</b> and its mechanism in human monocytes.[Pubmed 2006:15953627];The present data suggest that <b>Ang II</b> can directly induce <b>TF</b…	4341533	Gene	F3	CD142;coagulation factor III, tissue factor;F3;TF;TFA;CD142 antigen;coagulation factor 3;Coagulation factor III;factor of the tissue;factor of tissue;factor tissue;factor--tissue;factor-tissue;Thromboplastin;Tissue factor;tissue-factor;	SWISSPROT_AC:P13726;SWISSPROT_ID:TF_HUMAN;GeneID:2152;Ensembl:ENSG00000117525;HGNC:HGNC:3541;MIM:134390;Vega:OTTHUMG00000010716;protein_accession:AAA36734.1;protein_accession:AAA61150.1;protein_accession:AAA61151.1;protein_accession:AAA61152.1;protein_accession:AAH11029.1;protein_accession:AAN01236.1;protein_accession:AAO61150.1;protein_accession:AAO61151.1;protein_accession:AAO61152.1;protein_ac…	17470	Protein	Ang II	Ang II;Angiotensin 1-8;Angiotensin II;Angiotensin-2;ang -2;ang 2;ang ii-type;ang type 2;ang type-2;ang- 2;ang- ii;ang-ii;	TMP_SWISSPROT_AC:P01019_Ang II;PARENT_SWISSPROT_AC:P01019;PARENT_SWISSPROT_ID:ANGT_HUMAN;
509976	CETP -- Insulin	association	Pubmed 2001:11436182;Pubmed 2001:11795290;Pubmed 2000:11002127;Pubmed 2000:11055541;Pubmed 2011:21816162;Pubmed 1999:10426383;Pubmed 1997:9322801;Pubmed 2003:12867535;	In the present study, we used 2 experimental approaches to examine the putative link between <b>CETP</b> and <b>insulin</b> action.[Pubmed 2001:11436182];Thus, neither experimental approach provided evidence that plasma <b>CETP</b> levels are linked to <b>insulin</b> and insulin sensitivity.[Pubmed 2001:11436182];Based on the changes observed, CETP in itself does not have atherogenicity and the i…	4340686	Gene	CETP	BPIFF;CETP;cholesteryl ester transfer protein;HDLCQ10;cholesteryl ester transfer-protein;cholesteryl ester-transfer protein;cholesteryl transfer ester protein;cholesteryl-ester transfer protein;cholesteryl-ester-transfer protein;cholesteryl-ester-transfer-protein;Lipid transfer protein I;	SWISSPROT_AC:P11597;SWISSPROT_ID:CETP_HUMAN;GeneID:1071;Ensembl:ENSG00000087237;HGNC:HGNC:1869;MIM:118470;Vega:OTTHUMG00000133279;protein_accession:AAA51977.1;protein_accession:AAA51978.1;protein_accession:AAB59388.1;protein_accession:AAB86604.1;protein_accession:AAC63617.1;protein_accession:AAD14876.1;protein_accession:AAD14877.1;protein_accession:AAG21822.1;protein_accession:AAH25739.1;protein_…	200308	Protein	Insulin	INS;Insulin;an-ins;IDDM;iddm 1;iddm 2;iddm type 1;iddm-1;iddm-2;iddm-type;IDDM1;IDDM2;ILPR;ins-type;insulin--an;insulin-chain;insulin-type;IRDN;mody-x;MODY10;type-insulin;	SWISSPROT_AC:P01308;SWISSPROT_ID:INS_HUMAN;EMBL:AJ009655;EMBL:AY138590;EMBL:AY899304;EMBL:BC005255;EMBL:BT006808;EMBL:CH471158;EMBL:J00265;EMBL:L15440;EMBL:M10039;EMBL:V00565;EMBL:X70508;RefSeq:NP_000198.1;RefSeq:NP_001172026.1;RefSeq:NP_001172027.1;RefSeq:NP_001278826.1;ProteinModelPortal:P01308;STRING:9606.ENSP00000250971;SWISSPROT_AC_OLD:Q5EEX2;SMR:P01308;GeneID:3630;KEGG:hsa:3630;PIR:A93222;e…
510155	CA8 -- NPPB	association	Pubmed 2000:10900167;	Dox (1 micromol/l)-mediated decrease in <b>CARP</b> mRNA levels was strongly correlated with <b>BNP</b> but not with ANP mRNA levels.[Pubmed 2000:10900167];	4340426	Gene	CA8	CA-RP;CA-VIII;CA8;CALS;CAMRQ3;carbonic anhydrase 8;CARP;ca 8;ca rp;ca viii;cah 8;CAH8;calpha8;carbonic anhydrase related protein;carbonic anhydrase related-protein;carbonic anhydrase type 8;Carbonic anhydrase VIII;carbonic anhydrase-8;Carbonic anhydrase-related protein;carp-an;	SWISSPROT_AC:P35219;SWISSPROT_ID:CAH8_HUMAN;GeneID:767;Ensembl:ENSG00000178538;HGNC:HGNC:1382;MIM:114815;Vega:OTTHUMG00000165325;protein_accession:AAA35653.2;protein_accession:AAH69744.1;protein_accession:AAH69794.1;protein_accession:AAI08930.1;protein_accession:AAL78170.1;protein_accession:ADQ32952.1;protein_accession:BAF82159.1;protein_accession:BAG37128.1;protein_accession:BAG52209.1;protein_a…	17200	Protein	NPPB	ANFB;Gamma-brain natriuretic peptide;Natriuretic peptides B;NPPB;anf-b;BNP;natriuretic peptide B;natriuretic peptide b-type;natriuretic peptide type-b;natriuretic peptide-b;natriuretic peptides b-type;natriuretic peptides--b-type;nppb-type;nppbeta;peptide b-type natriuretic;peptide of b-type natriuretic;peptides b-type natriuretic;peptides--b-type natriuretic;	SWISSPROT_AC:P16860;SWISSPROT_ID:ANFB_HUMAN;EMBL:AB037521;EMBL:AL021155;EMBL:BC025785;EMBL:CH471130;EMBL:CR541976;EMBL:CR542003;EMBL:EU326309;EMBL:M25296;EMBL:M31776;RefSeq:NP_002512.1;ProteinModelPortal:P16860;STRING:9606.ENSP00000365651;SWISSPROT_AC_OLD:B0ZBE9;SWISSPROT_AC_OLD:Q6FGY0;SWISSPROT_AC_OLD:Q9P2Q7;SMR:P16860;GeneID:4879;KEGG:hsa:4879;PIR:A36736;eggNOG:ENOG410J2F8;eggNOG:ENOG410ZE1B;Un…
510168	ANKRD1 -- NPPB	association	Pubmed 2000:10900167;	Dox (1 micromol/l)-mediated decrease in <b>CARP</b> mRNA levels was strongly correlated with <b>BNP</b> but not with ANP mRNA levels.[Pubmed 2000:10900167];	4350248	Gene	ANKRD1	ALRP;ANKRD1;ankyrin repeat domain 1;bA320F15.2;C-193;CARP;CVARP;MCARP;ANKR1;ankrd-1;ankyrin repeat domain-1;Ankyrin repeat domain-containing protein 1;c-19 3;C193;Cardiac ankyrin repeat protein;cardiac ankyrin-repeat protein;carp-an;Cytokine-inducible gene C-193 protein;Cytokine-inducible nuclear protein;HA1A2;	SWISSPROT_AC:Q15327;SWISSPROT_ID:ANKR1_HUMAN;GeneID:27063;Ensembl:ENSG00000148677;HGNC:HGNC:15819;MIM:609599;Vega:OTTHUMG00000018734;protein_accession:AAH05191.1;protein_accession:AAH18667.1;protein_accession:AAX23581.1;protein_accession:ABM83778.1;protein_accession:ABM87098.1;protein_accession:BAF83649.1;protein_accession:CAA58676.1;protein_accession:EAW50116.1;protein_accession:NP_055206.2;prot…	17200	Protein	NPPB	ANFB;Gamma-brain natriuretic peptide;Natriuretic peptides B;NPPB;anf-b;BNP;natriuretic peptide B;natriuretic peptide b-type;natriuretic peptide type-b;natriuretic peptide-b;natriuretic peptides b-type;natriuretic peptides--b-type;nppb-type;nppbeta;peptide b-type natriuretic;peptide of b-type natriuretic;peptides b-type natriuretic;peptides--b-type natriuretic;	SWISSPROT_AC:P16860;SWISSPROT_ID:ANFB_HUMAN;EMBL:AB037521;EMBL:AL021155;EMBL:BC025785;EMBL:CH471130;EMBL:CR541976;EMBL:CR542003;EMBL:EU326309;EMBL:M25296;EMBL:M31776;RefSeq:NP_002512.1;ProteinModelPortal:P16860;STRING:9606.ENSP00000365651;SWISSPROT_AC_OLD:B0ZBE9;SWISSPROT_AC_OLD:Q6FGY0;SWISSPROT_AC_OLD:Q9P2Q7;SMR:P16860;GeneID:4879;KEGG:hsa:4879;PIR:A36736;eggNOG:ENOG410J2F8;eggNOG:ENOG410ZE1B;Un…
510178	FAM188A -- NPPB	association	Pubmed 2000:10900167;	Dox (1 micromol/l)-mediated decrease in <b>CARP</b> mRNA levels was strongly correlated with <b>BNP</b> but not with ANP mRNA levels.[Pubmed 2000:10900167];	4355020	Gene	FAM188A	C10orf97;CARP;DERP5;FAM188A;family with sequence similarity 188 member A;MST126;MSTP126;my042;carp protein;carp-an;Dermal papilla-derived protein 5;derp 5;EC 3.4.19.12;F188A;Protein CARP;protein of carp;Ubiquitin carboxyl-terminal hydrolase FAM188A;	SWISSPROT_AC:Q9H8M7;SWISSPROT_ID:F188A_HUMAN;GeneID:80013;Ensembl:ENSG00000148481;HGNC:HGNC:23578;MIM:611649;Vega:OTTHUMG00000017734;protein_accession:AAG43159.1;protein_accession:AAH20605.1;protein_accession:AAH61585.1;protein_accession:AAH67799.1;protein_accession:AAQ13660.1;protein_accession:ADQ32077.1;protein_accession:BAB14582.1;protein_accession:BAB87802.1;protein_accession:CAD38730.1;prote…	17200	Protein	NPPB	ANFB;Gamma-brain natriuretic peptide;Natriuretic peptides B;NPPB;anf-b;BNP;natriuretic peptide B;natriuretic peptide b-type;natriuretic peptide type-b;natriuretic peptide-b;natriuretic peptides b-type;natriuretic peptides--b-type;nppb-type;nppbeta;peptide b-type natriuretic;peptide of b-type natriuretic;peptides b-type natriuretic;peptides--b-type natriuretic;	SWISSPROT_AC:P16860;SWISSPROT_ID:ANFB_HUMAN;EMBL:AB037521;EMBL:AL021155;EMBL:BC025785;EMBL:CH471130;EMBL:CR541976;EMBL:CR542003;EMBL:EU326309;EMBL:M25296;EMBL:M31776;RefSeq:NP_002512.1;ProteinModelPortal:P16860;STRING:9606.ENSP00000365651;SWISSPROT_AC_OLD:B0ZBE9;SWISSPROT_AC_OLD:Q6FGY0;SWISSPROT_AC_OLD:Q9P2Q7;SMR:P16860;GeneID:4879;KEGG:hsa:4879;PIR:A36736;eggNOG:ENOG410J2F8;eggNOG:ENOG410ZE1B;Un…
510678	PON1 -- Caldesmon	association	Pubmed 2006:16875684;Pubmed 2008:18219093;Pubmed 2007:17617030;Pubmed 2000:10998471;Pubmed 2010:20026099;	We used PCR-RFLP analysis to detect the Q192R and L55M variants of the <b>PON1</b> gene in 100 patients with <b>CAD</b> and in 120 healthy controls.[Pubmed 2006:16875684];The present study revealed an independent protective association between carrier-state of <b>PON1</b> R allele and <b>CAD</b>.[Pubmed 2008:18219093];Multivariate logistic regression corrected for classic CAD risk factors shows t…	4344170	Gene	PON1	ESA;MVCD5;paraoxonase 1;PON;PON1;A-esterase 1;Aromatic esterase 1;EC 3.1.1.2;EC 3.1.1.81;EC 3.1.8.1;es a;es-a;K-45;paraoxonase -1;paraoxonase i;paraoxonase type 1;paraoxonase type-1;paraoxonase-1;paraoxonase-i;paraoxonase1;PON 1;pon i;pon-1;pon-i;Serum aryldialkylphosphatase 1;serum paraoxonase /arylesterase 1;Serum paraoxonase/arylesterase 1;serum paraoxonase/arylesterase-1;	SWISSPROT_AC:P27169;SWISSPROT_ID:PON1_HUMAN;GeneID:5444;Ensembl:ENSG00000005421;HGNC:HGNC:9204;MIM:168820;Vega:OTTHUMG00000153894;protein_accession:AAA60142.1;protein_accession:AAA60143.1;protein_accession:AAA97957.1;protein_accession:AAB25717.1;protein_accession:AAB27714.2;protein_accession:AAB27899.1;protein_accession:AAB41835.1;protein_accession:AAB59538.1;protein_accession:AAC35293.1;protein_…	51678	Protein	Caldesmon	CAD;CALD1;Caldesmon;CDM;cad-h;cad-l;cad-type;caldesmon 1;caldesmon-1;h cad;H-CAD;HCAD;L-CAD;LCAD;NAG22;	SWISSPROT_AC:Q05682;SWISSPROT_ID:CALD1_HUMAN;EMBL:AC019014;EMBL:AC083870;EMBL:AK289686;EMBL:BC040354;EMBL:D90452;EMBL:D90453;EMBL:M64110;EMBL:M83216;RefSeq:NP_004333.1;RefSeq:NP_149129.2;RefSeq:NP_149130.1;RefSeq:NP_149131.1;RefSeq:NP_149347.2;RefSeq:XP_016868140.1;RefSeq:XP_016868141.1;ProteinModelPortal:Q05682;STRING:9606.ENSP00000354826;SWISSPROT_AC_OLD:A8K0X1;SWISSPROT_AC_OLD:Q13978;SWISSPROT…
510696	PON1 -- DFF40	association	Pubmed 2006:16875684;Pubmed 2008:18219093;Pubmed 2007:17617030;Pubmed 2000:10998471;Pubmed 2010:20026099;	We used PCR-RFLP analysis to detect the Q192R and L55M variants of the <b>PON1</b> gene in 100 patients with <b>CAD</b> and in 120 healthy controls.[Pubmed 2006:16875684];The present study revealed an independent protective association between carrier-state of <b>PON1</b> R allele and <b>CAD</b>.[Pubmed 2008:18219093];Multivariate logistic regression corrected for classic CAD risk factors shows t…	4344170	Gene	PON1	ESA;MVCD5;paraoxonase 1;PON;PON1;A-esterase 1;Aromatic esterase 1;EC 3.1.1.2;EC 3.1.1.81;EC 3.1.8.1;es a;es-a;K-45;paraoxonase -1;paraoxonase i;paraoxonase type 1;paraoxonase type-1;paraoxonase-1;paraoxonase-i;paraoxonase1;PON 1;pon i;pon-1;pon-i;Serum aryldialkylphosphatase 1;serum paraoxonase /arylesterase 1;Serum paraoxonase/arylesterase 1;serum paraoxonase/arylesterase-1;	SWISSPROT_AC:P27169;SWISSPROT_ID:PON1_HUMAN;GeneID:5444;Ensembl:ENSG00000005421;HGNC:HGNC:9204;MIM:168820;Vega:OTTHUMG00000153894;protein_accession:AAA60142.1;protein_accession:AAA60143.1;protein_accession:AAA97957.1;protein_accession:AAB25717.1;protein_accession:AAB27714.2;protein_accession:AAB27899.1;protein_accession:AAB41835.1;protein_accession:AAB59538.1;protein_accession:AAC35293.1;protein_…	100815	Protein	DFF40	CAD;Caspase-activated deoxyribonuclease;Caspase-activated DNase;Caspase-activated nuclease;CPAN;DFF-40;DFF2;DFF40;DFFB;DNA fragmentation factor 40 kDa subunit;DNA fragmentation factor subunit beta;EC 3.-.-.-;cad-type;caspase activated deoxyribonuclease;caspase activated dnase;dff 40;dff-b;nuclease caspase-activated;	SWISSPROT_AC:O76075;SWISSPROT_ID:DFFB_HUMAN;EMBL:AB013918;EMBL:AB028911;EMBL:AB028912;EMBL:AB028913;EMBL:AF039210;EMBL:AF064019;EMBL:AK290877;EMBL:AL691523;EMBL:BC048797;RefSeq:NP_001307061.1;RefSeq:NP_004393.1;ProteinModelPortal:O76075;STRING:9606.ENSP00000367454;SWISSPROT_AC_OLD:O60521;SWISSPROT_AC_OLD:Q5SR22;SWISSPROT_AC_OLD:Q9BYI4;SWISSPROT_AC_OLD:Q9BYI5;SWISSPROT_AC_OLD:Q9BYI6;SMR:O76075;Gen…
510706	PON1 -- IRG1	association	Pubmed 2006:16875684;Pubmed 2008:18219093;Pubmed 2007:17617030;Pubmed 2000:10998471;Pubmed 2010:20026099;	We used PCR-RFLP analysis to detect the Q192R and L55M variants of the <b>PON1</b> gene in 100 patients with <b>CAD</b> and in 120 healthy controls.[Pubmed 2006:16875684];The present study revealed an independent protective association between carrier-state of <b>PON1</b> R allele and <b>CAD</b>.[Pubmed 2008:18219093];Multivariate logistic regression corrected for classic CAD risk factors shows t…	4344170	Gene	PON1	ESA;MVCD5;paraoxonase 1;PON;PON1;A-esterase 1;Aromatic esterase 1;EC 3.1.1.2;EC 3.1.1.81;EC 3.1.8.1;es a;es-a;K-45;paraoxonase -1;paraoxonase i;paraoxonase type 1;paraoxonase type-1;paraoxonase-1;paraoxonase-i;paraoxonase1;PON 1;pon i;pon-1;pon-i;Serum aryldialkylphosphatase 1;serum paraoxonase /arylesterase 1;Serum paraoxonase/arylesterase 1;serum paraoxonase/arylesterase-1;	SWISSPROT_AC:P27169;SWISSPROT_ID:PON1_HUMAN;GeneID:5444;Ensembl:ENSG00000005421;HGNC:HGNC:9204;MIM:168820;Vega:OTTHUMG00000153894;protein_accession:AAA60142.1;protein_accession:AAA60143.1;protein_accession:AAA97957.1;protein_accession:AAB25717.1;protein_accession:AAB27714.2;protein_accession:AAB27899.1;protein_accession:AAB41835.1;protein_accession:AAB59538.1;protein_accession:AAC35293.1;protein_…	201926	Protein	IRG1	ACOD1;Aconitate decarboxylase;Aconitate decarboxylase 1;CAD;Cis-aconitate decarboxylase;Cis-aconitic acid decarboxylase;EC 4.1.1.6;Immune-responsive gene 1 protein;IRG1;cad-type;	SWISSPROT_AC:A6NK06;SWISSPROT_ID:IRG1_HUMAN;EMBL:AC000403;RefSeq:NP_001245335.1;ProteinModelPortal:A6NK06;STRING:9606.ENSP00000366682;SMR:A6NK06;GeneID:730249;KEGG:hsa:730249;eggNOG:COG2079;eggNOG:ENOG410IEAF;UniGene:Hs.160789;GO:GO:0002760;GO:GO:0005739;GO:GO:0006952;GO:GO:0006954;GO:GO:0007566;GO:GO:0008152;GO:GO:0032088;GO:GO:0032480;GO:GO:0034136;GO:GO:0034144;GO:GO:0035458;GO:GO:0045824;GO:G…
510715	PON1 -- PYR1	association	Pubmed 2006:16875684;Pubmed 2008:18219093;Pubmed 2007:17617030;Pubmed 2000:10998471;Pubmed 2010:20026099;	We used PCR-RFLP analysis to detect the Q192R and L55M variants of the <b>PON1</b> gene in 100 patients with <b>CAD</b> and in 120 healthy controls.[Pubmed 2006:16875684];The present study revealed an independent protective association between carrier-state of <b>PON1</b> R allele and <b>CAD</b>.[Pubmed 2008:18219093];Multivariate logistic regression corrected for classic CAD risk factors shows t…	4344170	Gene	PON1	ESA;MVCD5;paraoxonase 1;PON;PON1;A-esterase 1;Aromatic esterase 1;EC 3.1.1.2;EC 3.1.1.81;EC 3.1.8.1;es a;es-a;K-45;paraoxonase -1;paraoxonase i;paraoxonase type 1;paraoxonase type-1;paraoxonase-1;paraoxonase-i;paraoxonase1;PON 1;pon i;pon-1;pon-i;Serum aryldialkylphosphatase 1;serum paraoxonase /arylesterase 1;Serum paraoxonase/arylesterase 1;serum paraoxonase/arylesterase-1;	SWISSPROT_AC:P27169;SWISSPROT_ID:PON1_HUMAN;GeneID:5444;Ensembl:ENSG00000005421;HGNC:HGNC:9204;MIM:168820;Vega:OTTHUMG00000153894;protein_accession:AAA60142.1;protein_accession:AAA60143.1;protein_accession:AAA97957.1;protein_accession:AAB25717.1;protein_accession:AAB27714.2;protein_accession:AAB27899.1;protein_accession:AAB41835.1;protein_accession:AAB59538.1;protein_accession:AAC35293.1;protein_…	345101	Protein	PYR1	CAD;CAD protein;PYR1;cad-type;carbamoyl-phosphate synthetase 2, aspartate transcarbamylase, and dihydroorotase;CDG1Z;protein cad;protein of the cad;	SWISSPROT_AC:P27708;SWISSPROT_ID:PYR1_HUMAN;EMBL:BC014178;EMBL:BC065510;EMBL:CH471053;EMBL:D78586;EMBL:M38561;RefSeq:NP_001293008.1;RefSeq:NP_004332.2;ProteinModelPortal:P27708;STRING:9606.ENSP00000264705;SWISSPROT_AC_OLD:D6W552;SWISSPROT_AC_OLD:Q6P0Q0;SWISSPROT_AC_OLD:Q96CK3;SMR:P27708;GeneID:790;KEGG:hsa:790;PIR:A36240;eggNOG:COG0458;eggNOG:COG0505;eggNOG:COG0540;eggNOG:KOG0370;UniGene:Hs.37701…
511251	ADRB2 -- TGFB1	association	Pubmed 2000:11138844;	<b>Transforming growth factor-beta1</b> inhibits <b>beta2-adrenoceptor</b> gene transcription.[Pubmed 2000:11138844];In summary, <b>TGF-beta1</b> induces <b>beta2-adrenoceptor</b> desensitization through the alteration in adenylyl cyclase activity and down-regulation of beta2-adrenoceptor mRNA and protein through the reduction in the rate of beta2-adrenoceptor gene transcription.[Pubmed 2000:1113…	4339928	Gene	ADRB2	ADRB2;ADRB2R;ADRBR;adrenoceptor beta 2;B2AR;BAR;BETA2AR;b-2 adrenergic receptor;b-2-adrenergic receptor;b2 adrenergic receptor;b2 adrenoceptor;b2 adrenoreceptor;b2-adrenergic receptor;b2-adrenoceptor;b2-adrenoreceptor;beta -2 adrenergic receptor;beta 2 -adrenergic receptor;beta 2 -adrenoceptor;beta 2 adrenergic receptor;beta 2 adrenoceptor;beta 2 adrenoreceptor;beta 2- adrenergic receptor;beta 2-…	SWISSPROT_AC:P07550;SWISSPROT_ID:ADRB2_HUMAN;GeneID:154;Ensembl:ENSG00000169252;HGNC:HGNC:286;MIM:109690;Vega:OTTHUMG00000129933;protein_accession:AAA88014.1;protein_accession:AAA88015.1;protein_accession:AAA88017.1;protein_accession:AAB82148.1;protein_accession:AAB82149.1;protein_accession:AAB82150.1;protein_accession:AAB82151.1;protein_accession:AAD48036.1;protein_accession:AAF17569.1;protein_a…	484813	Protein	TGFB1	TGF-beta-1;TGFB;TGFB1;Transforming growth factor beta-1;CED;DPD1;LAP;lap-type;tgf -beta 1;tgf -beta1;tgf b 1;tgf b-1;tgf beta 1;tgf beta i;tgf beta type 1;tgf beta type i;tgf beta-1;tgf beta-type 1;tgf beta1;tgf- b 1;tgf- beta 1;tgf- beta1;tgf-b 1;tgf-beta 1;tgf-beta i;tgf-beta isoform 1;tgf-beta type 1;tgf-beta type i;tgf-beta type-i;tgf-beta's 1;tgf-beta-i;tgf-beta1;tgf-beta1-type;tgf-betai;tgf…	SWISSPROT_AC:P01137;SWISSPROT_ID:TGFB1_HUMAN;EMBL:AK291907;EMBL:BC000125;EMBL:BC001180;EMBL:BC022242;EMBL:BT007245;EMBL:CH471126;EMBL:M38449;EMBL:X02812;EMBL:X05839;EMBL:X05840;EMBL:X05843;EMBL:X05844;EMBL:X05849;EMBL:X05850;RefSeq:NP_000651.3;ProteinModelPortal:P01137;STRING:9606.ENSP00000221930;SWISSPROT_AC_OLD:A8K792;SWISSPROT_AC_OLD:Q9UCG4;SMR:P01137;GeneID:7040;KEGG:hsa:7040;PIR:A27513;eggNO…
511386	AGT -- APOE	association	Pubmed 2000:11106322;	Our data suggest a synergistic effect between the <b>APOE</b> and <b>AGT</b> polymorphisms and early MI.[Pubmed 2000:11106322];Synergistic effect between <b>apolipoprotein E</b> and <b>angiotensinogen</b> gene polymorphisms in the risk for early myocardial infarction.[Pubmed 2000:11106322];	4339955	Gene	AGT	AGT;angiotensinogen;ANHU;SERPINA8;ANGT;chain-angiotensinogen;Serpin A8;	SWISSPROT_AC:P01019;SWISSPROT_ID:ANGT_HUMAN;GeneID:183;Ensembl:ENSG00000135744;HGNC:HGNC:333;MIM:106150;Vega:OTTHUMG00000037757;protein_accession:AAA51679.1;protein_accession:AAA51731.1;protein_accession:AAA52282.1;protein_accession:AAD14287.1;protein_accession:AAD14288.1;protein_accession:AAH11519.1;protein_accession:AAP35497.1;protein_accession:AAR03501.1;protein_accession:ABM81942.1;protein_ac…	19955	Protein	APOE	Apo-E;APOE;Apolipoprotein E;AD2;apo e;apoe 4;apoe type 4;apoe-4;apoe-isoform;apoe-type;ApoE4;apolipoprotein e-type;apolipoprotein-e;e - apolipoprotein;e apolipoprotein;LDLCQ5;LPG;	SWISSPROT_AC:P02649;SWISSPROT_ID:APOE_HUMAN;EMBL:AB035149;EMBL:AF050154;EMBL:AF261279;EMBL:AK314898;EMBL:BC003557;EMBL:FJ525876;EMBL:K00396;EMBL:M10065;EMBL:M12529;RefSeq:NP_000032.1;RefSeq:NP_001289617.1;RefSeq:NP_001289618.1;RefSeq:NP_001289619.1;RefSeq:NP_001289620.1;ProteinModelPortal:P02649;STRING:9606.ENSP00000252486;SWISSPROT_AC_OLD:B2RC15;SWISSPROT_AC_OLD:C0JYY5;SWISSPROT_AC_OLD:Q9P2S4;SM…
512306	SOCS2 -- Insulin	association	Pubmed 2001:11279166;	We demonstrate that <b>insulin</b> induces the expression of <b>SOCS-2</b> mRNA in the wild type hIR but not in the LA-hIR-overexpressing cells.[Pubmed 2001:11279166];	4346794	Gene	SOCS2	CIS2;Cish2;SOCS-2;SOCS2;SSI-2;SSI2;STATI2;suppressor of cytokine signaling 2;cis 2;cis ii;cis of type 2;CIS-2;Cytokine-inducible SH2 protein 2;socs 2;socs2-type;ssi 2;ssi ii;STAT-induced STAT inhibitor 2;suppressor of cytokine signaling -2;suppressor of cytokine signaling-2;	SWISSPROT_AC:O14508;SWISSPROT_ID:SOCS2_HUMAN;GeneID:8835;Ensembl:ENSG00000120833;HGNC:HGNC:19382;MIM:605117;Vega:OTTHUMG00000170160;protein_accession:AAC34745.1;protein_accession:AAC98896.1;protein_accession:AAD27710.1;protein_accession:AAH10399.1;protein_accession:BAA22429.1;protein_accession:BAA22536.1;protein_accession:BAF83235.1;protein_accession:BAG35983.1;protein_accession:BAG60027.1;protei…	200308	Protein	Insulin	INS;Insulin;an-ins;IDDM;iddm 1;iddm 2;iddm type 1;iddm-1;iddm-2;iddm-type;IDDM1;IDDM2;ILPR;ins-type;insulin--an;insulin-chain;insulin-type;IRDN;mody-x;MODY10;type-insulin;	SWISSPROT_AC:P01308;SWISSPROT_ID:INS_HUMAN;EMBL:AJ009655;EMBL:AY138590;EMBL:AY899304;EMBL:BC005255;EMBL:BT006808;EMBL:CH471158;EMBL:J00265;EMBL:L15440;EMBL:M10039;EMBL:V00565;EMBL:X70508;RefSeq:NP_000198.1;RefSeq:NP_001172026.1;RefSeq:NP_001172027.1;RefSeq:NP_001278826.1;ProteinModelPortal:P01308;STRING:9606.ENSP00000250971;SWISSPROT_AC_OLD:Q5EEX2;SMR:P01308;GeneID:3630;KEGG:hsa:3630;PIR:A93222;e…
512441	AGT -- IL-6	association	Pubmed:8252178;Pubmed 2006:16949687;Pubmed 2001:11222745;Pubmed 2008:18463317;Pubmed 2009:19583994;	<b>Interleukin 6</b> (IL-6) stimulates the production of <b>angiotensinogen</b> (renin substrate, RS), an acute phase reactant and the precursor of the potent vasoconstrictor angiotensin II.[Pubmed:8252178];In contrast to the clear synergism between dexamethasone and <b>IL 6</b> in the upregulation of the <b>AGT</b> promoter (through interaction between GR and STAT3), the combination of IFN gamma…	4339955	Gene	AGT	AGT;angiotensinogen;ANHU;SERPINA8;ANGT;chain-angiotensinogen;Serpin A8;	SWISSPROT_AC:P01019;SWISSPROT_ID:ANGT_HUMAN;GeneID:183;Ensembl:ENSG00000135744;HGNC:HGNC:333;MIM:106150;Vega:OTTHUMG00000037757;protein_accession:AAA51679.1;protein_accession:AAA51731.1;protein_accession:AAA52282.1;protein_accession:AAD14287.1;protein_accession:AAD14288.1;protein_accession:AAH11519.1;protein_accession:AAP35497.1;protein_accession:AAR03501.1;protein_accession:ABM81942.1;protein_ac…	197638	Protein	IL-6	B-cell stimulatory factor 2;BSF-2;CDF;CTL differentiation factor;Hybridoma growth factor;IFN-beta-2;IFNB2;IL-6;IL6;Interferon beta-2;Interleukin-6;b cell stimulatory factor 2;b cell stimulatory factor-2;b-cell stimulatory factor-2;bsf- 2;BSF2;HGF;HSF;hsf-type;ifn beta 2;ifn-beta 2;ifn-beta2;il - 6;il -- 6;il -6;il 6;il- 6;il--6;il-6-type;il-vi;il6-type;interferon beta 2;interferon beta2;interfero…	SWISSPROT_AC:P05231;SWISSPROT_ID:IL6_HUMAN;EMBL:AF372214;EMBL:BC015511;EMBL:M14584;EMBL:M18403;EMBL:M29150;EMBL:M54894;EMBL:S56892;EMBL:X04402;EMBL:X04403;EMBL:X04430;EMBL:X04602;EMBL:Y00081;RefSeq:NP_000591.1;RefSeq:XP_011513692.1;ProteinModelPortal:P05231;STRING:9606.ENSP00000258743;SWISSPROT_AC_OLD:Q9UCU2;SWISSPROT_AC_OLD:Q9UCU3;SWISSPROT_AC_OLD:Q9UCU4;SMR:P05231;GeneID:3569;KEGG:hsa:3569;PIR:…
512897	ADM -- IL-6	association	Pubmed 2001:11422212;Pubmed 2013:23088295;Pubmed 2010:20398018;	Furthermore, <b>IL-6</b> mRNA levels were negatively correlated with <b>AM</b> mRNA levels within the same LN patients.[Pubmed 2001:11422212];Imbalance between <b>interleukin-6</b> and <b>adrenomedullin</b> mRNA levels in peripheral blood mononuclear cells of patients with lupus nephritis.[Pubmed 2001:11422212];Our results suggest that an imbalance between <b>IL-6</b> and <b>AM</b> levels may pla…	4339910	Gene	ADM	ADM;adrenomedullin;AM;PAMP;ADML;am-an;am-type;pamp-type;	SWISSPROT_AC:P35318;SWISSPROT_ID:ADML_HUMAN;GeneID:133;Ensembl:ENSG00000148926;HGNC:HGNC:259;MIM:103275;Vega:OTTHUMG00000165907;protein_accession:AAC60642.1;protein_accession:AAH15961.1;protein_accession:AAP35548.1;protein_accession:AAZ38717.1;protein_accession:BAA03589.1;protein_accession:BAA07756.1;protein_accession:BAG35740.1;protein_accession:CAG46792.1;protein_accession:CBX47636.1;protein_ac…	197638	Protein	IL-6	B-cell stimulatory factor 2;BSF-2;CDF;CTL differentiation factor;Hybridoma growth factor;IFN-beta-2;IFNB2;IL-6;IL6;Interferon beta-2;Interleukin-6;b cell stimulatory factor 2;b cell stimulatory factor-2;b-cell stimulatory factor-2;bsf- 2;BSF2;HGF;HSF;hsf-type;ifn beta 2;ifn-beta 2;ifn-beta2;il - 6;il -- 6;il -6;il 6;il- 6;il--6;il-6-type;il-vi;il6-type;interferon beta 2;interferon beta2;interfero…	SWISSPROT_AC:P05231;SWISSPROT_ID:IL6_HUMAN;EMBL:AF372214;EMBL:BC015511;EMBL:M14584;EMBL:M18403;EMBL:M29150;EMBL:M54894;EMBL:S56892;EMBL:X04402;EMBL:X04403;EMBL:X04430;EMBL:X04602;EMBL:Y00081;RefSeq:NP_000591.1;RefSeq:XP_011513692.1;ProteinModelPortal:P05231;STRING:9606.ENSP00000258743;SWISSPROT_AC_OLD:Q9UCU2;SWISSPROT_AC_OLD:Q9UCU3;SWISSPROT_AC_OLD:Q9UCU4;SMR:P05231;GeneID:3569;KEGG:hsa:3569;PIR:…
513239	IL6 -- IL-6	association	Pubmed 2006:16644865;Pubmed 2006:17055359;Pubmed 2001:11426023;Pubmed 2013:24032723;Pubmed 2008:18356242;Pubmed 2008:19040928;Pubmed 2000:11132607;Pubmed 2014:25548674;Pubmed 2011:21087078;	In addition, none of the <b>IL6</b> polymorphisms was significantly associated with the plasma levels of <b>IL-6</b> in the control subjects.[Pubmed 2006:16644865];In summary, the data in this study do not support substantial associations between the common polymorphisms in <b>IL6</b> gene and circulating <b>IL-6</b> levels and the risk of type 2 diabetes.[Pubmed 2006:16644865];Leukocytes were st…	4342721	Gene	IL6	BSF-2;BSF2;CDF;HGF;HSF;IFN-beta-2;IFNB2;IL-6;IL6;interleukin 6;b cell stimulatory factor 2;b cell stimulatory factor-2;B-cell stimulatory factor 2;b-cell stimulatory factor-2;bsf- 2;CTL differentiation factor;hsf-type;Hybridoma growth factor;ifn beta 2;ifn-beta 2;ifn-beta2;il - 6;il -- 6;il -6;il 6;il- 6;il--6;il-6-type;il-vi;il6-type;interferon beta 2;Interferon beta-2;interferon beta2;interfero…	SWISSPROT_AC:P05231;SWISSPROT_ID:IL6_HUMAN;GeneID:3569;Ensembl:ENSG00000136244;HGNC:HGNC:6018;MIM:147620;Vega:OTTHUMG00000023178;protein_accession:AAA52728.1;protein_accession:AAA52729.1;protein_accession:AAA59154.1;protein_accession:AAC05673.1;protein_accession:AAC41704.1;protein_accession:AAD13886.1;protein_accession:AAH15511.1;protein_accession:AAK48987.1;protein_accession:AAN75009.1;protein_a…	197638	Protein	IL-6	B-cell stimulatory factor 2;BSF-2;CDF;CTL differentiation factor;Hybridoma growth factor;IFN-beta-2;IFNB2;IL-6;IL6;Interferon beta-2;Interleukin-6;b cell stimulatory factor 2;b cell stimulatory factor-2;b-cell stimulatory factor-2;bsf- 2;BSF2;HGF;HSF;hsf-type;ifn beta 2;ifn-beta 2;ifn-beta2;il - 6;il -- 6;il -6;il 6;il- 6;il--6;il-6-type;il-vi;il6-type;interferon beta 2;interferon beta2;interfero…	SWISSPROT_AC:P05231;SWISSPROT_ID:IL6_HUMAN;EMBL:AF372214;EMBL:BC015511;EMBL:M14584;EMBL:M18403;EMBL:M29150;EMBL:M54894;EMBL:S56892;EMBL:X04402;EMBL:X04403;EMBL:X04430;EMBL:X04602;EMBL:Y00081;RefSeq:NP_000591.1;RefSeq:XP_011513692.1;ProteinModelPortal:P05231;STRING:9606.ENSP00000258743;SWISSPROT_AC_OLD:Q9UCU2;SWISSPROT_AC_OLD:Q9UCU3;SWISSPROT_AC_OLD:Q9UCU4;SMR:P05231;GeneID:3569;KEGG:hsa:3569;PIR:…
513858	MPO -- MPO	association	Pubmed 2001:11533049;Pubmed 2010:21167055;Pubmed 2009:20031590;	As the G-463A polymorphism of the <b>MPO</b> gene, which strongly reduces <b>myeloperoxidase</b> mRNA expression, is associated with a reduced risk of lung cancer, chlorination damage of DNA /RNA and nucleosides by myeloperoxidase and its enhancement by nicotine may be important in the pathophysiology of human diseases associated with tobacco habits.[Pubmed 2001:11533049];Furthermore, the effect …	4343337	Gene	MPO	MPO;myeloperoxidase;EC 1.11.2.2;myeloperoxidase--an;myeloperoxidase-type;PERM;	SWISSPROT_AC:P05164;SWISSPROT_ID:PERM_HUMAN;GeneID:4353;Ensembl:ENSG00000005381;HGNC:HGNC:7218;MIM:606989;Vega:OTTHUMG00000178922;protein_accession:AAA59863.1;protein_accession:AAA59864.1;protein_accession:AAA59865.1;protein_accession:AAA59896.1;protein_accession:AAA60346.1;protein_accession:AAB25582.1;protein_accession:AAI30477.1;protein_accession:AAY68218.1;protein_accession:ADR83396.1;protein_…	308194	Protein	MPO	EC 1.11.2.2;MPO;Myeloperoxidase;PERM;myeloperoxidase--an;myeloperoxidase-type;	SWISSPROT_AC:P05164;SWISSPROT_ID:PERM_HUMAN;EMBL:BC130476;EMBL:CH471109;EMBL:D14466;EMBL:DQ088846;EMBL:J02694;EMBL:M17170;EMBL:M17171;EMBL:M17172;EMBL:M17173;EMBL:M17174;EMBL:M17175;EMBL:M17176;EMBL:M19507;EMBL:M19508;EMBL:S56200;EMBL:X04876;EMBL:X15377;RefSeq:NP_000241.1;ProteinModelPortal:P05164;STRING:9606.ENSP00000225275;SWISSPROT_AC_OLD:A1L4B8;SWISSPROT_AC_OLD:Q14862;SWISSPROT_AC_OLD:Q4PJH5;…
513885	MPO -- Myeloperoxidase	association	Pubmed 2001:11533049;Pubmed 2010:21167055;Pubmed 2009:20031590;	As the G-463A polymorphism of the <b>MPO</b> gene, which strongly reduces <b>myeloperoxidase</b> mRNA expression, is associated with a reduced risk of lung cancer, chlorination damage of DNA /RNA and nucleosides by myeloperoxidase and its enhancement by nicotine may be important in the pathophysiology of human diseases associated with tobacco habits.[Pubmed 2001:11533049];Furthermore, the effect …	4343337	Gene	MPO	MPO;myeloperoxidase;EC 1.11.2.2;myeloperoxidase--an;myeloperoxidase-type;PERM;	SWISSPROT_AC:P05164;SWISSPROT_ID:PERM_HUMAN;GeneID:4353;Ensembl:ENSG00000005381;HGNC:HGNC:7218;MIM:606989;Vega:OTTHUMG00000178922;protein_accession:AAA59863.1;protein_accession:AAA59864.1;protein_accession:AAA59865.1;protein_accession:AAA59896.1;protein_accession:AAA60346.1;protein_accession:AAB25582.1;protein_accession:AAI30477.1;protein_accession:AAY68218.1;protein_accession:ADR83396.1;protein_…	308195	Protein	Myeloperoxidase	Myeloperoxidase;myeloperoxidase--an;myeloperoxidase-type;	TMP_SWISSPROT_AC:P05164_Myeloperoxidase;PARENT_SWISSPROT_AC:P05164;PARENT_SWISSPROT_ID:PERM_HUMAN;
515078	ALB -- Utrophin	association	Pubmed 2001:11595513;	Expression of a utrophin transgene under the control of an <b>HSA</b> promoter results in localization of <b>utrophin</b> to the sarcolemma and prevents the muscle pathology.[Pubmed 2001:11595513];	4339977	Gene	ALB	ALB;albumin;HSA;PRO0883;PRO0903;PRO1341;ALBU;hs a;hs-a;hsalpha;Serum albumin;	SWISSPROT_AC:P02768;SWISSPROT_ID:ALBU_HUMAN;GeneID:213;Ensembl:ENSG00000163631;HGNC:HGNC:399;MIM:103600;Vega:OTTHUMG00000129919;protein_accession:AAA51688.1;protein_accession:AAA98797.1;protein_accession:AAA98798.1;protein_accession:AAB30282.1;protein_accession:AAB31177.1;protein_accession:AAF01333.1;protein_accession:AAH14308.1;protein_accession:AAH34023.1;protein_accession:AAH35969.1;protein_ac…	516566	Protein	Utrophin	DMDL;DRP-1;DRP1;Dystrophin-related protein 1;UTRN;UTRO;Utrophin;DRP;drp 1;drp-i;	SWISSPROT_AC:P46939;SWISSPROT_ID:UTRO_HUMAN;EMBL:AJ250044;EMBL:AL024474;EMBL:AL357149;EMBL:AL513184;EMBL:AL513475;EMBL:AL590488;EMBL:AL590704;EMBL:X69086;RefSeq:NP_009055.2;RefSeq:XP_005267187.1;RefSeq:XP_011534408.1;ProteinModelPortal:P46939;STRING:9606.ENSP00000356515;SWISSPROT_AC_OLD:Q5SYY1;SWISSPROT_AC_OLD:Q5SZ57;SWISSPROT_AC_OLD:Q9UJ40;SMR:P46939;GeneID:7402;KEGG:hsa:7402;PIR:S28381;eggNOG:C…
515382	LDLR -- ApoA-II	association	Pubmed 2002:12522687;	Interaction between the <b>LDL-receptor</b> gene bearing a novel mutation and a variant in the <b>apolipoprotein A-II</b> promoter: molecular study in a 1135-member familial hypercholesterolemia kindred.[Pubmed 2002:12522687];	4343025	Gene	LDLR	FH;FHC;LDLCQ2;LDLR;low density lipoprotein receptor;LDL receptor;ldl receptor--an;ldl- receptor;ldl-receptor;ldl-receptor-type;ldl-type receptor;lipoprotein receptor low density;lipoprotein receptor low-density;lipoprotein receptor of the low density;lipoprotein receptor of the low-density;low density lipoprotein--receptor;low density lipoprotein-receptor;low density-lipoprotein receptor;low lipo…	SWISSPROT_AC:P01130;SWISSPROT_ID:LDLR_HUMAN;GeneID:3949;Ensembl:ENSG00000130164;HGNC:HGNC:6547;MIM:606945;Vega:OTTHUMG00000171935;protein_accession:AAA56833.1;protein_accession:AAA59509.1;protein_accession:AAB02658.1;protein_accession:AAB22609.2;protein_accession:AAB30338.2;protein_accession:AAD14091.1;protein_accession:AAF24515.1;protein_accession:AAH14514.1;protein_accession:AAM56036.1;protein_…	19789	Protein	ApoA-II	Apo-AII;ApoA-II;APOA2;Apolipoprotein A-II;Apolipoprotein A2;apo aii;apoAII;apolipoprotein a ii;apolipoprotein a-2;apolipoprotein a-type ii;apolipoprotein-a2;	SWISSPROT_AC:P02652;SWISSPROT_ID:APOA2_HUMAN;EMBL:AK312034;EMBL:AL590714;EMBL:AY100524;EMBL:BC005282;EMBL:BT006786;EMBL:M29882;EMBL:X00955;EMBL:X02619;EMBL:X02905;EMBL:X04898;RefSeq:NP_001634.1;ProteinModelPortal:P02652;STRING:9606.ENSP00000356969;SWISSPROT_AC_OLD:B2R524;SMR:P02652;GeneID:336;KEGG:hsa:336;PIR:A93586;eggNOG:ENOG410KCI2;eggNOG:ENOG4110NY0;UniGene:Hs.237658;GO:GO:0001523;GO:GO:00025…
515386	LDLR -- APOA2	association	Pubmed 2002:12522687;	Interaction between the <b>LDL-receptor</b> gene bearing a novel mutation and a variant in the <b>apolipoprotein A-II</b> promoter: molecular study in a 1135-member familial hypercholesterolemia kindred.[Pubmed 2002:12522687];	4343025	Gene	LDLR	FH;FHC;LDLCQ2;LDLR;low density lipoprotein receptor;LDL receptor;ldl receptor--an;ldl- receptor;ldl-receptor;ldl-receptor-type;ldl-type receptor;lipoprotein receptor low density;lipoprotein receptor low-density;lipoprotein receptor of the low density;lipoprotein receptor of the low-density;low density lipoprotein--receptor;low density lipoprotein-receptor;low density-lipoprotein receptor;low lipo…	SWISSPROT_AC:P01130;SWISSPROT_ID:LDLR_HUMAN;GeneID:3949;Ensembl:ENSG00000130164;HGNC:HGNC:6547;MIM:606945;Vega:OTTHUMG00000171935;protein_accession:AAA56833.1;protein_accession:AAA59509.1;protein_accession:AAB02658.1;protein_accession:AAB22609.2;protein_accession:AAB30338.2;protein_accession:AAD14091.1;protein_accession:AAF24515.1;protein_accession:AAH14514.1;protein_accession:AAM56036.1;protein_…	4340080	Gene	APOA2	Apo-AII;ApoA-II;APOA2;apoAII;apolipoprotein A2;apo aii;apolipoprotein a ii;apolipoprotein a-2;Apolipoprotein A-II;apolipoprotein a-type ii;apolipoprotein-a2;	SWISSPROT_AC:P02652;SWISSPROT_ID:APOA2_HUMAN;GeneID:336;Ensembl:ENSG00000158874;HGNC:HGNC:601;MIM:107670;Vega:OTTHUMG00000034346;protein_accession:AAA51701.1;protein_accession:AAH05282.1;protein_accession:AAM49807.1;protein_accession:AAP35432.1;protein_accession:ABM83419.1;protein_accession:ABM86631.1;protein_accession:BAD05173.1;protein_accession:BAG34971.1;protein_accession:CAA25467.1;protein_a…
515556	ACE -- Caldesmon	association	Pubmed 2002:11951494;	The <b>ACE</b> genotypes of 105 patients with <b>CAD</b> (50 of them were accompanied by essential hypertension (EH)) and 102 healthy people were detected by polymerase chain reaction.[Pubmed 2002:11951494];These findings suggest that there is no relationship between the polymorphism of <b>ACE</b> gene and <b>CAD</b> (including those accompanied by EH).[Pubmed 2002:11951494];	4341139	Gene	ACE	ACE;ACE1;angiotensin I converting enzyme;CD143;DCP;DCP1;ace--an;Angiotensin-converting enzyme;cd 143;CD143 antigen;dipeptidyl carboxypeptidase 1;Dipeptidyl carboxypeptidase I;dipeptidyl carboxypeptidase-1;dipeptidyl carboxypeptidase-i;dipeptidyl-carboxypeptidase i;EC 3.2.1.-;EC 3.4.15.1;kininase 2;Kininase II;kininase ii-type;kininase type ii;kininase-ii;	SWISSPROT_AC:P12821;SWISSPROT_ID:ACE_HUMAN;GeneID:1636;Ensembl:ENSG00000159640;Ensembl:ENSG00000264813;HGNC:HGNC:2707;MIM:106180;Vega:OTTHUMG00000154927;Vega:OTTHUMG00000178900;protein_accession:AAA51684.1;protein_accession:AAA60611.1;protein_accession:AAD14360.1;protein_accession:AAD28560.1;protein_accession:AAD28561.1;protein_accession:AAP03651.1;protein_accession:AAP13243.1;protein_accession:A…	51678	Protein	Caldesmon	CAD;CALD1;Caldesmon;CDM;cad-h;cad-l;cad-type;caldesmon 1;caldesmon-1;h cad;H-CAD;HCAD;L-CAD;LCAD;NAG22;	SWISSPROT_AC:Q05682;SWISSPROT_ID:CALD1_HUMAN;EMBL:AC019014;EMBL:AC083870;EMBL:AK289686;EMBL:BC040354;EMBL:D90452;EMBL:D90453;EMBL:M64110;EMBL:M83216;RefSeq:NP_004333.1;RefSeq:NP_149129.2;RefSeq:NP_149130.1;RefSeq:NP_149131.1;RefSeq:NP_149347.2;RefSeq:XP_016868140.1;RefSeq:XP_016868141.1;ProteinModelPortal:Q05682;STRING:9606.ENSP00000354826;SWISSPROT_AC_OLD:A8K0X1;SWISSPROT_AC_OLD:Q13978;SWISSPROT…
515571	ACE -- DFF40	association	Pubmed 2002:11951494;	The <b>ACE</b> genotypes of 105 patients with <b>CAD</b> (50 of them were accompanied by essential hypertension (EH)) and 102 healthy people were detected by polymerase chain reaction.[Pubmed 2002:11951494];These findings suggest that there is no relationship between the polymorphism of <b>ACE</b> gene and <b>CAD</b> (including those accompanied by EH).[Pubmed 2002:11951494];	4341139	Gene	ACE	ACE;ACE1;angiotensin I converting enzyme;CD143;DCP;DCP1;ace--an;Angiotensin-converting enzyme;cd 143;CD143 antigen;dipeptidyl carboxypeptidase 1;Dipeptidyl carboxypeptidase I;dipeptidyl carboxypeptidase-1;dipeptidyl carboxypeptidase-i;dipeptidyl-carboxypeptidase i;EC 3.2.1.-;EC 3.4.15.1;kininase 2;Kininase II;kininase ii-type;kininase type ii;kininase-ii;	SWISSPROT_AC:P12821;SWISSPROT_ID:ACE_HUMAN;GeneID:1636;Ensembl:ENSG00000159640;Ensembl:ENSG00000264813;HGNC:HGNC:2707;MIM:106180;Vega:OTTHUMG00000154927;Vega:OTTHUMG00000178900;protein_accession:AAA51684.1;protein_accession:AAA60611.1;protein_accession:AAD14360.1;protein_accession:AAD28560.1;protein_accession:AAD28561.1;protein_accession:AAP03651.1;protein_accession:AAP13243.1;protein_accession:A…	100815	Protein	DFF40	CAD;Caspase-activated deoxyribonuclease;Caspase-activated DNase;Caspase-activated nuclease;CPAN;DFF-40;DFF2;DFF40;DFFB;DNA fragmentation factor 40 kDa subunit;DNA fragmentation factor subunit beta;EC 3.-.-.-;cad-type;caspase activated deoxyribonuclease;caspase activated dnase;dff 40;dff-b;nuclease caspase-activated;	SWISSPROT_AC:O76075;SWISSPROT_ID:DFFB_HUMAN;EMBL:AB013918;EMBL:AB028911;EMBL:AB028912;EMBL:AB028913;EMBL:AF039210;EMBL:AF064019;EMBL:AK290877;EMBL:AL691523;EMBL:BC048797;RefSeq:NP_001307061.1;RefSeq:NP_004393.1;ProteinModelPortal:O76075;STRING:9606.ENSP00000367454;SWISSPROT_AC_OLD:O60521;SWISSPROT_AC_OLD:Q5SR22;SWISSPROT_AC_OLD:Q9BYI4;SWISSPROT_AC_OLD:Q9BYI5;SWISSPROT_AC_OLD:Q9BYI6;SMR:O76075;Gen…
515588	ACE -- IRG1	association	Pubmed 2002:11951494;	The <b>ACE</b> genotypes of 105 patients with <b>CAD</b> (50 of them were accompanied by essential hypertension (EH)) and 102 healthy people were detected by polymerase chain reaction.[Pubmed 2002:11951494];These findings suggest that there is no relationship between the polymorphism of <b>ACE</b> gene and <b>CAD</b> (including those accompanied by EH).[Pubmed 2002:11951494];	4341139	Gene	ACE	ACE;ACE1;angiotensin I converting enzyme;CD143;DCP;DCP1;ace--an;Angiotensin-converting enzyme;cd 143;CD143 antigen;dipeptidyl carboxypeptidase 1;Dipeptidyl carboxypeptidase I;dipeptidyl carboxypeptidase-1;dipeptidyl carboxypeptidase-i;dipeptidyl-carboxypeptidase i;EC 3.2.1.-;EC 3.4.15.1;kininase 2;Kininase II;kininase ii-type;kininase type ii;kininase-ii;	SWISSPROT_AC:P12821;SWISSPROT_ID:ACE_HUMAN;GeneID:1636;Ensembl:ENSG00000159640;Ensembl:ENSG00000264813;HGNC:HGNC:2707;MIM:106180;Vega:OTTHUMG00000154927;Vega:OTTHUMG00000178900;protein_accession:AAA51684.1;protein_accession:AAA60611.1;protein_accession:AAD14360.1;protein_accession:AAD28560.1;protein_accession:AAD28561.1;protein_accession:AAP03651.1;protein_accession:AAP13243.1;protein_accession:A…	201926	Protein	IRG1	ACOD1;Aconitate decarboxylase;Aconitate decarboxylase 1;CAD;Cis-aconitate decarboxylase;Cis-aconitic acid decarboxylase;EC 4.1.1.6;Immune-responsive gene 1 protein;IRG1;cad-type;	SWISSPROT_AC:A6NK06;SWISSPROT_ID:IRG1_HUMAN;EMBL:AC000403;RefSeq:NP_001245335.1;ProteinModelPortal:A6NK06;STRING:9606.ENSP00000366682;SMR:A6NK06;GeneID:730249;KEGG:hsa:730249;eggNOG:COG2079;eggNOG:ENOG410IEAF;UniGene:Hs.160789;GO:GO:0002760;GO:GO:0005739;GO:GO:0006952;GO:GO:0006954;GO:GO:0007566;GO:GO:0008152;GO:GO:0032088;GO:GO:0032480;GO:GO:0034136;GO:GO:0034144;GO:GO:0035458;GO:GO:0045824;GO:G…
515607	ACE -- PYR1	association	Pubmed 2002:11951494;	The <b>ACE</b> genotypes of 105 patients with <b>CAD</b> (50 of them were accompanied by essential hypertension (EH)) and 102 healthy people were detected by polymerase chain reaction.[Pubmed 2002:11951494];These findings suggest that there is no relationship between the polymorphism of <b>ACE</b> gene and <b>CAD</b> (including those accompanied by EH).[Pubmed 2002:11951494];	4341139	Gene	ACE	ACE;ACE1;angiotensin I converting enzyme;CD143;DCP;DCP1;ace--an;Angiotensin-converting enzyme;cd 143;CD143 antigen;dipeptidyl carboxypeptidase 1;Dipeptidyl carboxypeptidase I;dipeptidyl carboxypeptidase-1;dipeptidyl carboxypeptidase-i;dipeptidyl-carboxypeptidase i;EC 3.2.1.-;EC 3.4.15.1;kininase 2;Kininase II;kininase ii-type;kininase type ii;kininase-ii;	SWISSPROT_AC:P12821;SWISSPROT_ID:ACE_HUMAN;GeneID:1636;Ensembl:ENSG00000159640;Ensembl:ENSG00000264813;HGNC:HGNC:2707;MIM:106180;Vega:OTTHUMG00000154927;Vega:OTTHUMG00000178900;protein_accession:AAA51684.1;protein_accession:AAA60611.1;protein_accession:AAD14360.1;protein_accession:AAD28560.1;protein_accession:AAD28561.1;protein_accession:AAP03651.1;protein_accession:AAP13243.1;protein_accession:A…	345101	Protein	PYR1	CAD;CAD protein;PYR1;cad-type;carbamoyl-phosphate synthetase 2, aspartate transcarbamylase, and dihydroorotase;CDG1Z;protein cad;protein of the cad;	SWISSPROT_AC:P27708;SWISSPROT_ID:PYR1_HUMAN;EMBL:BC014178;EMBL:BC065510;EMBL:CH471053;EMBL:D78586;EMBL:M38561;RefSeq:NP_001293008.1;RefSeq:NP_004332.2;ProteinModelPortal:P27708;STRING:9606.ENSP00000264705;SWISSPROT_AC_OLD:D6W552;SWISSPROT_AC_OLD:Q6P0Q0;SWISSPROT_AC_OLD:Q96CK3;SMR:P27708;GeneID:790;KEGG:hsa:790;PIR:A36240;eggNOG:COG0458;eggNOG:COG0505;eggNOG:COG0540;eggNOG:KOG0370;UniGene:Hs.37701…
515864	UCP2 -- Leptin	association	Pubmed 2002:11904148;Pubmed 2000:10852469;Pubmed 2014:25449029;Pubmed 2010:19833146;Pubmed 2003:12720538;	<b>Leptin</b> decreased <b>UCP-2</b> expression by up to 75%, and maximally inhibited insulin release by 47%, at 22 mmol/l glucose.[Pubmed 2002:11904148];Glucose induces and <b>leptin</b> decreases expression of <b>uncoupling protein-2</b> mRNA in human islets.[Pubmed 2002:11904148];We investigated the effects of glucose and <b>leptin</b> on <b>UCP-2</b> expression in isolated human islets.[Pubme…	4345796	Gene	UCP2	BMIQ4;SLC25A8;UCP2;UCPH;uncoupling protein 2;Mitochondrial uncoupling protein 2;mitochondrial uncoupling protein-2;Solute carrier family 25 member 8;UCP 2;ucp- 2;ucp-2;uncoupling of protein-2;uncoupling protein - 2;uncoupling protein type 2;uncoupling protein-2;uncoupling protein2;uncoupling-protein 2;	SWISSPROT_AC:P55851;SWISSPROT_ID:UCP2_HUMAN;GeneID:7351;Ensembl:ENSG00000175567;HGNC:HGNC:12518;MIM:601693;Vega:OTTHUMG00000168095;protein_accession:AAB48411.1;protein_accession:AAB53091.1;protein_accession:AAC39690.1;protein_accession:AAC51336.1;protein_accession:AAD21151.1;protein_accession:AAH11737.1;protein_accession:AAY68217.1;protein_accession:ABM84224.1;protein_accession:ABM87735.1;protein…	219985	Protein	Leptin	LEP;Leptin;OB;Obese protein;Obesity factor;OBS;factor obesity;factor of obesity;LEPD;leptin--an;leptin-type;obesity--factor;protein obese;	SWISSPROT_AC:P41159;SWISSPROT_ID:LEP_HUMAN;EMBL:AF008123;EMBL:AY996373;EMBL:BC060830;EMBL:BC069452;EMBL:BC069527;EMBL:D49487;EMBL:D63519;EMBL:D63710;EMBL:U18915;EMBL:U43415;EMBL:U43653;RefSeq:NP_000221.1;RefSeq:XP_005250397.1;ProteinModelPortal:P41159;STRING:9606.ENSP00000312652;SWISSPROT_AC_OLD:O15158;SWISSPROT_AC_OLD:Q56A88;SMR:P41159;GeneID:3952;KEGG:hsa:3952;PIR:A38952;PIR:I53166;eggNOG:ENOG4…
515928	EDN1 -- EDN1	association	Pubmed 2002:11847185;Pubmed 2002:11890739;Pubmed 2014:24628039;Pubmed 1992:1497664;Pubmed 1992:1558848;Pubmed 2009:19367425;Pubmed 2009:19730395;Pubmed 1991:2018512;	These data suggest that the <b>preproendothelin-1</b> gene polymorphism is associated with a higher potentiating effect of <b>endothelin-1</b> and angiotensin II, probably in relation with higher calcium sensitivity.[Pubmed 2002:11847185];Increased abundance of pulmonary mRNA for <b>preproendothelin-1</b> (ppET-1) with its associated increase in <b>endothelin-1</b> (ET-1) could contribute to the …	4341344	Gene	EDN1	ARCND3;EDN1;endothelin 1;ET1;HDLCQ7;PPET1;QME;edn 1;edn-1;endothelin -1;endothelin i;endothelin type 1;endothelin- 1;endothelin- i;Endothelin-1;endothelin-1-type;endothelin1;preproendothelin 1;preproendothelin- 1;Preproendothelin-1;	SWISSPROT_AC:P05305;SWISSPROT_ID:EDN1_HUMAN;GeneID:1906;Ensembl:ENSG00000078401;HGNC:HGNC:3176;MIM:131240;Vega:OTTHUMG00000014266;protein_accession:AAA52338.1;protein_accession:AAA52339.1;protein_accession:AAA52407.1;protein_accession:AAB25760.1;protein_accession:AAH09720.1;protein_accession:AAQ96600.1;protein_accession:ABM81907.1;protein_accession:ABM85081.1;protein_accession:BAF84527.1;protein_…	114766	Protein	EDN1	EDN1;Endothelin-1;PPET1;Preproendothelin-1;ARCND3;edn 1;edn-1;endothelin -1;endothelin 1;endothelin i;endothelin type 1;endothelin- 1;endothelin- i;endothelin-1-type;endothelin1;ET1;HDLCQ7;preproendothelin 1;preproendothelin- 1;QME;	SWISSPROT_AC:P05305;SWISSPROT_ID:EDN1_HUMAN;EMBL:AY434104;EMBL:BC009720;EMBL:J05008;EMBL:M25377;EMBL:M25378;EMBL:M25379;EMBL:M25380;EMBL:M25549;EMBL:S56805;EMBL:Y00749;EMBL:Z98050;RefSeq:NP_001161791.1;RefSeq:NP_001946.3;RefSeq:XP_011512632.1;RefSeq:XP_011512633.1;RefSeq:XP_016865820.1;ProteinModelPortal:P05305;STRING:9606.ENSP00000368683;SWISSPROT_AC_OLD:Q96DA1;SMR:P05305;GeneID:1906;KEGG:hsa:19…
515932	EDN1 -- Ang II	association	Pubmed 2002:11847185;Pubmed 1999:10371763;Pubmed 1999:10536660;	These data suggest that the <b>preproendothelin-1</b> gene polymorphism is associated with a higher potentiating effect of endothelin-1 and <b>angiotensin II</b>, probably in relation with higher calcium sensitivity.[Pubmed 2002:11847185];The pathophysiology of renal fibrosis induced by ischemia is centered on increased generation of <b>angiotensin II</b> that is fibrogenic owing to interaction w…	4341344	Gene	EDN1	ARCND3;EDN1;endothelin 1;ET1;HDLCQ7;PPET1;QME;edn 1;edn-1;endothelin -1;endothelin i;endothelin type 1;endothelin- 1;endothelin- i;Endothelin-1;endothelin-1-type;endothelin1;preproendothelin 1;preproendothelin- 1;Preproendothelin-1;	SWISSPROT_AC:P05305;SWISSPROT_ID:EDN1_HUMAN;GeneID:1906;Ensembl:ENSG00000078401;HGNC:HGNC:3176;MIM:131240;Vega:OTTHUMG00000014266;protein_accession:AAA52338.1;protein_accession:AAA52339.1;protein_accession:AAA52407.1;protein_accession:AAB25760.1;protein_accession:AAH09720.1;protein_accession:AAQ96600.1;protein_accession:ABM81907.1;protein_accession:ABM85081.1;protein_accession:BAF84527.1;protein_…	17470	Protein	Ang II	Ang II;Angiotensin 1-8;Angiotensin II;Angiotensin-2;ang -2;ang 2;ang ii-type;ang type 2;ang type-2;ang- 2;ang- ii;ang-ii;	TMP_SWISSPROT_AC:P01019_Ang II;PARENT_SWISSPROT_AC:P01019;PARENT_SWISSPROT_ID:ANGT_HUMAN;
516123	PON2 -- PON1	association	Pubmed:20625960;Pubmed 2001:11676977;Pubmed 2013:23053877;Pubmed 2004:14996478;Pubmed 2004:15232408;Pubmed 2002:11918623;Pubmed 2008:18361900;Pubmed 2007:17309646;Pubmed 2007:17436100;Pubmed 2005:16080611;	Recent studies have reported an association between several polymorphisms of the <b>PON1</b> and <b>PON2</b> genes and risk of sALS.[Pubmed:20625960];Our study suggested a gene-gene interaction between the <b>PON1</b> and <b>PON2</b> polymorphisms for CAD risk.[Pubmed 2001:11676977];This study was conducted to elucidate the association between three polymorphisms of the <b>PON1</b> and <b>PON2</b…	4344171	Gene	PON2	paraoxonase 2;PON2;A-esterase 2;Aromatic esterase 2;EC 3.1.1.2;EC 3.1.1.81;paraoxonase-2;paraoxonase2;PON 2;pon-2;Serum aryldialkylphosphatase 2;Serum paraoxonase/arylesterase 2;	SWISSPROT_AC:Q15165;SWISSPROT_ID:PON2_HUMAN;GeneID:5445;Ensembl:ENSG00000105854;HGNC:HGNC:9205;MIM:602447;Vega:OTTHUMG00000153948;protein_accession:AAC27944.1;protein_accession:AAC27945.1;protein_accession:AAC27946.1;protein_accession:AAC41995.1;protein_accession:AAC62431.1;protein_accession:AAH09728.1;protein_accession:AAH40010.1;protein_accession:AAH46160.1;protein_accession:AAO18083.1;protein_…	324295	Protein	PON1	A-esterase 1;Aromatic esterase 1;EC 3.1.1.2;EC 3.1.1.81;EC 3.1.8.1;K-45;PON;PON 1;PON1;Serum aryldialkylphosphatase 1;Serum paraoxonase/arylesterase 1;es a;es-a;ESA;MVCD5;paraoxonase -1;paraoxonase 1;paraoxonase i;paraoxonase type 1;paraoxonase type-1;paraoxonase-1;paraoxonase-i;paraoxonase1;pon i;pon-1;pon-i;serum paraoxonase /arylesterase 1;serum paraoxonase/arylesterase-1;	SWISSPROT_AC:P27169;SWISSPROT_ID:PON1_HUMAN;EMBL:AC004022;EMBL:AF539592;EMBL:AK314027;EMBL:BC074719;EMBL:CH236949;EMBL:CH471091;EMBL:D84371;EMBL:M63012;EMBL:M63013;EMBL:M63014;EMBL:S56546;EMBL:S56548;EMBL:S56555;EMBL:S64615;EMBL:S64696;EMBL:U53784;EMBL:U55877;EMBL:U55878;EMBL:U55879;EMBL:U55880;EMBL:U55881;EMBL:U55882;EMBL:U55883;EMBL:U55885;EMBL:Z70723;RefSeq:NP_000437.3;ProteinModelPortal:P2716…
516142	GH1 -- IGF-I	association	Pubmed 2004:15471789;Pubmed 2004:16456486;Pubmed 1993:8238332;Pubmed 2002:11904318;Pubmed 1995:7624742;Pubmed 1999:10416162;Pubmed 1997:9285006;Pubmed 1990:2080839;Pubmed 1991:2004558;	The drop in <b>IGF-I</b> often occurs despite an increase in the plasma concentration of <b>somatotropin</b>.[Pubmed 2004:15471789];<b>Insulin-like growth factor I</b> (IGF-I) is a peptide synthesized mainly in the liver by stimulation by <b>pituitary growth hormone</b> (GH).[Pubmed 2004:16456486];Throughout gestation, maternal <b>insulin-like growth factor I</b> (IGF-I) increases progressively d…	4341992	Gene	GH1	GH;GH-N;GH1;GHB5;GHN;growth hormone 1;hGH-N;IGHD1B;gh n;ghb v;Growth hormone;growth hormone -i;growth hormone of pituitary;growth hormone pituitary;growth hormone type i;growth hormone--an;growth hormone-1;growth hormone-i;growth of hormone;growth of the hormone;growth-hormone;hormone growth;hormone of growth;hormone of the growth;hormone of the pituitary growth;hormone the growth;hormone-growth;…	SWISSPROT_AC:P01241;SWISSPROT_ID:SOMA_HUMAN;GeneID:2688;Ensembl:ENSG00000259384;HGNC:HGNC:4261;MIM:139250;Vega:OTTHUMG00000172293;protein_accession:AAA52549.1;protein_accession:AAA52554.1;protein_accession:AAA98618.1;protein_accession:AAD48584.1;protein_accession:AAG09699.1;protein_accession:AAH62475.1;protein_accession:AAH75012.1;protein_accession:AAH75013.1;protein_accession:AAH90045.1;protein_…	196367	Protein	IGF-I	IBP1;IGF-I;IGF1;Insulin-like growth factor I;Mechano growth factor;MGF;Somatomedin-C;factor 1-insulin-like growth;factor i-insulin-like growth;factor-1-insulin-like growth;growth factor 1-insulin-like;growth factor i-insulin-like;growth factor-1-insulin-like;IGFI;insulin - like growth factor 1;insulin growth like factor 1;insulin growth like factor-i;insulin growth-like factor 1;insulin like grow…	SWISSPROT_AC:P05019;SWISSPROT_ID:IGF1_HUMAN;EMBL:AC010202;EMBL:AC068648;EMBL:AY260957;EMBL:BC148266;EMBL:CH471054;EMBL:M11568;EMBL:M12659;EMBL:M14153;EMBL:M14154;EMBL:M14155;EMBL:M14156;EMBL:M27544;EMBL:M37484;EMBL:X00173;EMBL:X03420;EMBL:X03421;EMBL:X03422;EMBL:X03563;EMBL:X56773;EMBL:X56774;EMBL:X57025;RefSeq:NP_000609.1;RefSeq:NP_001104754.1;RefSeq:NP_001104755.1;ProteinModelPortal:P05019;STRI…
516514	KL -- Ang II	association	Pubmed:16358222;Pubmed 2002:11967236;	<b>Angiotensin II</b> induced renal <b>klotho</b> down-regulation through angiotensin type 1 receptor-dependent but pressor-independent events, while dietary P(i) restriction induced klotho expression.[Pubmed:16358222];The down-regulation of the renal <b>klotho</b> gene could increase renal damage induced by <b>angiotensin II</b>, while klotho gene induction could have therapeutic possibilities i…	4347183	Gene	KL	KL;klotho;EC 3.2.1.31;KLOT;	SWISSPROT_AC:Q9UEF7;SWISSPROT_ID:KLOT_HUMAN;GeneID:9365;Ensembl:ENSG00000133116;HGNC:HGNC:6344;MIM:604824;Vega:OTTHUMG00000017408;protein_accession:BAA23382.1;protein_accession:BAA24940.1;protein_accession:BAA24941.1;protein_accession:BAG53456.1;protein_accession:BAL03067.1;protein_accession:CAC94767.1;protein_accession:CAC94773.1;protein_accession:CAR95139.1;protein_accession:EAX08525.1;protein_…	17470	Protein	Ang II	Ang II;Angiotensin 1-8;Angiotensin II;Angiotensin-2;ang -2;ang 2;ang ii-type;ang type 2;ang type-2;ang- 2;ang- ii;ang-ii;	TMP_SWISSPROT_AC:P01019_Ang II;PARENT_SWISSPROT_AC:P01019;PARENT_SWISSPROT_ID:ANGT_HUMAN;
517367	LCAT -- IL-6	association	Pubmed 2002:12032172;	Further, overexpression of STAT3 significantly enhanced the effect of <b>IL-6</b> on <b>LCAT</b> promoter activity.[Pubmed 2002:12032172];Using transfected HepG2 cells, results indicate that treatment with <b>IL-6</b> induced a 2.5-fold activation of full-length <b>LCAT</b> promoter activity.[Pubmed 2002:12032172];	4343016	Gene	LCAT	LCAT;lecithin-cholesterol acyltransferase;EC 2.3.1.43;Phosphatidylcholine-sterol acyltransferase;phospholipid cholesterol acyltransferase;Phospholipid-cholesterol acyltransferase;	SWISSPROT_AC:P04180;SWISSPROT_ID:LCAT_HUMAN;GeneID:3931;Ensembl:ENSG00000213398;HGNC:HGNC:6522;MIM:606967;Vega:OTTHUMG00000137551;protein_accession:AAA59498.1;protein_accession:AAA59499.1;protein_accession:AAA59500.1;protein_accession:AAB20750.1;protein_accession:AAD28484.1;protein_accession:AAH14781.1;protein_accession:AAP88750.1;protein_accession:AAR03499.1;protein_accession:AEE61161.1;protein_…	197638	Protein	IL-6	B-cell stimulatory factor 2;BSF-2;CDF;CTL differentiation factor;Hybridoma growth factor;IFN-beta-2;IFNB2;IL-6;IL6;Interferon beta-2;Interleukin-6;b cell stimulatory factor 2;b cell stimulatory factor-2;b-cell stimulatory factor-2;bsf- 2;BSF2;HGF;HSF;hsf-type;ifn beta 2;ifn-beta 2;ifn-beta2;il - 6;il -- 6;il -6;il 6;il- 6;il--6;il-6-type;il-vi;il6-type;interferon beta 2;interferon beta2;interfero…	SWISSPROT_AC:P05231;SWISSPROT_ID:IL6_HUMAN;EMBL:AF372214;EMBL:BC015511;EMBL:M14584;EMBL:M18403;EMBL:M29150;EMBL:M54894;EMBL:S56892;EMBL:X04402;EMBL:X04403;EMBL:X04430;EMBL:X04602;EMBL:Y00081;RefSeq:NP_000591.1;RefSeq:XP_011513692.1;ProteinModelPortal:P05231;STRING:9606.ENSP00000258743;SWISSPROT_AC_OLD:Q9UCU2;SWISSPROT_AC_OLD:Q9UCU3;SWISSPROT_AC_OLD:Q9UCU4;SMR:P05231;GeneID:3569;KEGG:hsa:3569;PIR:…
518810	ADIPOQ -- Adiponectin	association	Pubmed:29064512;Pubmed 2006:16933180;Pubmed 2002:12354786;Pubmed 2012:22010046;Pubmed 2012:23339001;Pubmed 2012:23483234;Pubmed 2008:18523726;Pubmed 2011:21273992;Pubmed 2011:21623778;Pubmed 2010:19893502;Pubmed 2010:21036322;Pubmed 2009:19131459;Pubmed 2009:19785008;Pubmed 2009:20011104;	At baseline, <b>ADIPOQ</b> -11391 A-allele carriers showed higher plasma <b>adiponectin</b> and lower total cholesterol levels when compared to G/G homozygotes.[Pubmed:29064512];Genetic variations within the <b>ADIPOQ</b> gene are associated with decreased <b>adiponectin</b> hormone levels.[Pubmed 2006:16933180];Single-nucleotide polymorphism haplotypes in the both proximal promoter and exon 3 of…	4347188	Gene	ADIPOQ	ACDC;ACRP30;adiponectin, C1Q and collagen domain containing;ADIPOQ;ADIPQTL1;ADPN;APM-1;APM1;GBP28;30 kDa adipocyte complement-related protein;30-kda adipocyte complement-related protein;acrp 30;acrp-30;ADIPO;Adipocyte complement-related 30 kDa protein;Adipocyte, C1q and collagen domain-containing protein;Adiponectin;adiponectin--an;adiponectin-an;Adipose most abundant gene transcript 1 protein;gb…	SWISSPROT_AC:Q15848;SWISSPROT_ID:ADIPO_HUMAN;GeneID:9370;Ensembl:ENSG00000181092;HGNC:HGNC:13633;MIM:605441;Vega:OTTHUMG00000156521;protein_accession:AAH54496.1;protein_accession:AAH96308.1;protein_accession:AAH96309.1;protein_accession:AAH96310.1;protein_accession:AAH96311.1;protein_accession:ABZ10942.1;protein_accession:BAA08227.1;protein_accession:BAA86716.1;protein_accession:BAF84214.1;protei…	11281	Protein	Adiponectin	30 kDa adipocyte complement-related protein;ACDC;ACRP30;ADIPO;Adipocyte complement-related 30 kDa protein;Adipocyte, C1q and collagen domain-containing protein;Adiponectin;ADIPOQ;Adipose most abundant gene transcript 1 protein;apM-1;APM1;GBP28;Gelatin-binding protein;30-kda adipocyte complement-related protein;acrp 30;acrp-30;adiponectin, C1Q and collagen domain containing;adiponectin--an;adipone…	SWISSPROT_AC:Q15848;SWISSPROT_ID:ADIPO_HUMAN;EMBL:AB012165;EMBL:AJ131460;EMBL:AJ131461;EMBL:BC054496;EMBL:BC096308;EMBL:BC096309;EMBL:BC096310;EMBL:BC096311;EMBL:D45371;RefSeq:NP_001171271.1;RefSeq:NP_004788.1;ProteinModelPortal:Q15848;STRING:9606.ENSP00000320709;SWISSPROT_AC_OLD:Q58EX9;SMR:Q15848;GeneID:9370;KEGG:hsa:9370;PIR:JC4708;eggNOG:ENOG410IHSJ;eggNOG:ENOG4111F5K;UniGene:Hs.80485;GO:GO:00…
520064	TIMP1 -- TGFB1	association	Pubmed 2006:16547158;Pubmed 2006:16961295;Pubmed 2014:23301526;Pubmed 1997:9137090;Pubmed 2003:12504095;Pubmed 2005:15456694;Pubmed 2005:16081167;	Among these kinases, the inhibition of only ERK1/2 pathway by PD98059, a specific inhibitor of MAPK/ERK kinase(MEK)-1, and transfection of dominant-negative MEK 1 effectively blocked the <b>TIMP-1</b> induction by <b>TGF-beta1</b>.[Pubmed 2006:16547158];Because augmentation of TIMP-1 might be the major factor for the anti-invasive and antimigrative activity of TGF-beta1, we investigated possible …	4345557	Gene	TIMP1	CLGI;EPA;EPO;HCI;TIMP;TIMP metallopeptidase inhibitor 1;TIMP-1;TIMP1;an-epo;Collagenase inhibitor;collagenase-inhibitor;epa-type;epo-type;erythroid potentiating activity;Erythroid-potentiating activity;Fibroblast collagenase inhibitor;inhibitor of collagenase;inhibitor of the collagenase;inhibitor-1 of metalloproteinase;Metalloproteinase inhibitor 1;metalloproteinase inhibitor type 1;metalloprote…	SWISSPROT_AC:P01033;SWISSPROT_ID:TIMP1_HUMAN;GeneID:7076;Ensembl:ENSG00000102265;HGNC:HGNC:11820;MIM:305370;Vega:OTTHUMG00000021447;protein_accession:AAA52436.1;protein_accession:AAA63234.1;protein_accession:AAA75558.1;protein_accession:AAD14009.1;protein_accession:AAH00866.1;protein_accession:AAX47478.1;protein_accession:ABM82048.1;protein_accession:ABM85227.1;protein_accession:BAA01913.1;protei…	484813	Protein	TGFB1	TGF-beta-1;TGFB;TGFB1;Transforming growth factor beta-1;CED;DPD1;LAP;lap-type;tgf -beta 1;tgf -beta1;tgf b 1;tgf b-1;tgf beta 1;tgf beta i;tgf beta type 1;tgf beta type i;tgf beta-1;tgf beta-type 1;tgf beta1;tgf- b 1;tgf- beta 1;tgf- beta1;tgf-b 1;tgf-beta 1;tgf-beta i;tgf-beta isoform 1;tgf-beta type 1;tgf-beta type i;tgf-beta type-i;tgf-beta's 1;tgf-beta-i;tgf-beta1;tgf-beta1-type;tgf-betai;tgf…	SWISSPROT_AC:P01137;SWISSPROT_ID:TGFB1_HUMAN;EMBL:AK291907;EMBL:BC000125;EMBL:BC001180;EMBL:BC022242;EMBL:BT007245;EMBL:CH471126;EMBL:M38449;EMBL:X02812;EMBL:X05839;EMBL:X05840;EMBL:X05843;EMBL:X05844;EMBL:X05849;EMBL:X05850;RefSeq:NP_000651.3;ProteinModelPortal:P01137;STRING:9606.ENSP00000221930;SWISSPROT_AC_OLD:A8K792;SWISSPROT_AC_OLD:Q9UCG4;SMR:P01137;GeneID:7040;KEGG:hsa:7040;PIR:A27513;eggNO…
521346	HMOX1 -- Erythropoietin	association	Pubmed 2003:12776808;	Effect of <b>epoetin</b> on <b>HO-1</b> mRNA level and plasma antioxidants in hemodialysis patients.[Pubmed 2003:12776808];	4342405	Gene	HMOX1	bK286B10;heme oxygenase 1;HMOX1;HMOX1D;HO-1;HSP32;EC 1.14.14.18;heme oxygenase - 1;heme oxygenase -1;heme oxygenase i;heme oxygenase isoform 1;heme oxygenase isoform-1;heme oxygenase type 1;heme oxygenase type i;heme oxygenase type-1;heme oxygenase- 1;heme oxygenase--1;heme oxygenase-1;heme oxygenase1;heme-oxygenase 1;heme-oxygenase i;heme-oxygenase isoform 1;heme-oxygenase- 1;heme-oxygenase-1;he…	SWISSPROT_AC:P09601;SWISSPROT_ID:HMOX1_HUMAN;GeneID:3162;Ensembl:ENSG00000100292;HGNC:HGNC:5013;MIM:141250;Vega:OTTHUMG00000150960;protein_accession:AAA50403.1;protein_accession:AAH01491.1;protein_accession:AAR23262.1;protein_accession:AAV38588.1;protein_accession:ABM83236.1;protein_accession:ABM86436.1;protein_accession:ACZ72606.1;protein_accession:ACZ72607.1;protein_accession:ADZ76424.1;protein…	123955	Protein	Erythropoietin	EPO;Epoetin;Erythropoietin;an-epo;EP;epo-type;epoetin--an;erythropoietin--an;erythropoietin-type;MVCD2;	SWISSPROT_AC:P01588;SWISSPROT_ID:EPO_HUMAN;EMBL:AC009488;EMBL:AF053356;EMBL:AF202306;EMBL:AF202307;EMBL:AF202308;EMBL:AF202311;EMBL:AF202312;EMBL:AF202313;EMBL:AF202314;EMBL:AH009004;EMBL:BC093628;EMBL:BC111937;EMBL:M11319;EMBL:S65458;EMBL:X02157;EMBL:X02158;RefSeq:NP_000790.2;ProteinModelPortal:P01588;STRING:9606.ENSP00000252723;SWISSPROT_AC_OLD:Q2M2L6;SWISSPROT_AC_OLD:Q549U2;SWISSPROT_AC_OLD:Q9…
521403	CYP2D6 -- CYP1A1	association	Pubmed:14602525;Pubmed 2003:12748560;	This case-control study was conducted to examine the association between the <b>CYP1A1</b> and <b>CYP2D6</b> genotypes and lung cancer risk among North Indians.[Pubmed:14602525];No significant association were identified between <b>CYP1A1</b> and <b>CYP2D6</b> gene polymorphisms and HNSCC.[Pubmed 2003:12748560];	4341081	Gene	CYP2D6	CPD6;CYP2D;CYP2D6;CYP2D7AP;CYP2D7BP;CYP2D7P2;CYP2D8P2;CYP2DL1;CYPIID6;cytochrome P450 family 2 subfamily D member 6;P450-DB1;P450C2D;P450DB1;2d6 isoform of cytochrome p-450;cholesterol 25 hydroxylase;Cholesterol 25-hydroxylase;cholesterol-25-hydroxylase;CP2D6;cpd 6;cyp2d6--an;cyp2d6-type;cytochrome p 450 2d6;cytochrome p-450 2d6;cytochrome p-450 db1;cytochrome p-450 isoform 2d6;cytochrome p-450-2…	SWISSPROT_AC:P10635;SWISSPROT_ID:CP2D6_HUMAN;GeneID:1565;Ensembl:ENSG00000100197;HGNC:HGNC:2625;MIM:124030;Vega:OTTHUMG00000150918;protein_accession:AAA35737.1;protein_accession:AAA52153.1;protein_accession:AAA53500.1;protein_accession:AAH66877.1;protein_accession:AAH67432.1;protein_accession:AAH75023.1;protein_accession:AAH75024.1;protein_accession:AAI06758.1;protein_accession:AAI06759.1;protein…	78842	Protein	CYP1A1	CP1A1;CYP1A1;CYPIA1;Cytochrome P450 1A1;Cytochrome P450 form 6;Cytochrome P450-C;Cytochrome P450-P1;EC 1.14.14.1;1a1 isoform of cytochrome p450;AHH;AHRR;c p450;c-p450;CP11;CYP1;cytochrome c p450;cytochrome p 450 1a1;cytochrome p 450 c;cytochrome p-450 1a1;cytochrome p-450 c;cytochrome p450 -1a1;cytochrome p450 1 a 1;cytochrome p450 1a 1;cytochrome p450 c;cytochrome P450 family 1 subfamily A membe…	SWISSPROT_AC:P04798;SWISSPROT_ID:CP1A1_HUMAN;EMBL:AC091230;EMBL:AF040259;EMBL:AF253322;EMBL:AK223113;EMBL:AM233518;EMBL:AM233519;EMBL:AM233520;EMBL:BC023019;EMBL:K03191;EMBL:M12079;EMBL:X02612;EMBL:X04300;RefSeq:NP_000490.1;RefSeq:NP_001306145.1;RefSeq:NP_001306146.1;ProteinModelPortal:P04798;STRING:9606.ENSP00000369050;SWISSPROT_AC_OLD:A4F3V9;SWISSPROT_AC_OLD:A4F3W0;SWISSPROT_AC_OLD:Q53G18;SMR:P…
522136	ADD1 -- ACE	association	Pubmed 2004:15097233;Pubmed 2007:17452507;Pubmed 2009:18800139;Pubmed 2003:12885793;Pubmed 2005:15699449;	In adjusted GEE analyses, systolic blood pressure was 9.3 mmHg (95% confidence interval 3.6-15.0 mmHg; P = 0.001) and 14.6 mmHg (95% confidence interval 3.4-25.8 mmHg; P = 0.01) higher in the ACE DD than II subjects among the alpha-adducin TrpTrp (n = 141) and aldosterone synthase CC (n = 33) homozygotes, respectively (P < or =0.05 for interactions of the <b>ACE</b> genotype with the <b>alpha-add…	4339897	Gene	ADD1	ADD1;ADDA;adducin 1;a-adducin;add-a;adducin-1;adducin1;alpha -adducin;alpha adducin;Alpha-adducin;Erythrocyte adducin subunit alpha;	SWISSPROT_AC:P35611;SWISSPROT_ID:ADDA_HUMAN;GeneID:118;Ensembl:ENSG00000087274;HGNC:HGNC:243;MIM:102680;Vega:OTTHUMG00000122080;protein_accession:AAB05645.1;protein_accession:AAB30913.1;protein_accession:AAB30914.2;protein_accession:AAH13393.1;protein_accession:AAH42998.1;protein_accession:BAG58391.1;protein_accession:BAG60726.1;protein_accession:CAA98970.1;protein_accession:CAI95603.1;protein_ac…	6617	Protein	ACE	ACE;Angiotensin-converting enzyme;CD143 antigen;DCP;DCP1;Dipeptidyl carboxypeptidase I;EC 3.2.1.-;EC 3.4.15.1;Kininase II;ace--an;ACE1;angiotensin I converting enzyme;cd 143;CD143;dipeptidyl carboxypeptidase 1;dipeptidyl carboxypeptidase-1;dipeptidyl carboxypeptidase-i;dipeptidyl-carboxypeptidase i;kininase 2;kininase ii-type;kininase type ii;kininase-ii;	SWISSPROT_AC:P12821;SWISSPROT_ID:ACE_HUMAN;EMBL:AB208971;EMBL:AC113554;EMBL:AF118569;EMBL:AK301988;EMBL:AY436326;EMBL:EU332840;EMBL:J04144;EMBL:M26657;EMBL:X16295;RefSeq:NP_000780.1;RefSeq:NP_001171528.1;RefSeq:NP_690043.1;ProteinModelPortal:P12821;STRING:9606.ENSP00000290866;SWISSPROT_AC_OLD:B0LPF0;SWISSPROT_AC_OLD:B4DXI3;SWISSPROT_AC_OLD:E7EU16;SWISSPROT_AC_OLD:P22966;SWISSPROT_AC_OLD:Q53YX9;SW…
523073	TIMP1 -- IL-6	association	Pubmed:10882449;Pubmed 1994:7835138;Pubmed 1994:8185237;Pubmed 2012:22579111;Pubmed 1995:7616276;Pubmed 2014:25522414;Pubmed 1999:10390419;Pubmed 2003:12927975;Pubmed 2003:14690764;Pubmed 1998:9593700;	Linear regression analysis revealed a significant positive correlation between <b>TIMP-1</b> and <b>IL-6</b> in groups 1 and 2.[Pubmed:10882449];The correlation between <b>IL-6</b> and <b>TIMP-1</b> in groups with mild and moderate damage suggests a regulating mechanism that is absent in severe lesions.[Pubmed:10882449];<b>IL-6</b> has synergistic action with <b>EPO</b> and GM-CSF, to enhance ery…	4345557	Gene	TIMP1	CLGI;EPA;EPO;HCI;TIMP;TIMP metallopeptidase inhibitor 1;TIMP-1;TIMP1;an-epo;Collagenase inhibitor;collagenase-inhibitor;epa-type;epo-type;erythroid potentiating activity;Erythroid-potentiating activity;Fibroblast collagenase inhibitor;inhibitor of collagenase;inhibitor of the collagenase;inhibitor-1 of metalloproteinase;Metalloproteinase inhibitor 1;metalloproteinase inhibitor type 1;metalloprote…	SWISSPROT_AC:P01033;SWISSPROT_ID:TIMP1_HUMAN;GeneID:7076;Ensembl:ENSG00000102265;HGNC:HGNC:11820;MIM:305370;Vega:OTTHUMG00000021447;protein_accession:AAA52436.1;protein_accession:AAA63234.1;protein_accession:AAA75558.1;protein_accession:AAD14009.1;protein_accession:AAH00866.1;protein_accession:AAX47478.1;protein_accession:ABM82048.1;protein_accession:ABM85227.1;protein_accession:BAA01913.1;protei…	197638	Protein	IL-6	B-cell stimulatory factor 2;BSF-2;CDF;CTL differentiation factor;Hybridoma growth factor;IFN-beta-2;IFNB2;IL-6;IL6;Interferon beta-2;Interleukin-6;b cell stimulatory factor 2;b cell stimulatory factor-2;b-cell stimulatory factor-2;bsf- 2;BSF2;HGF;HSF;hsf-type;ifn beta 2;ifn-beta 2;ifn-beta2;il - 6;il -- 6;il -6;il 6;il- 6;il--6;il-6-type;il-vi;il6-type;interferon beta 2;interferon beta2;interfero…	SWISSPROT_AC:P05231;SWISSPROT_ID:IL6_HUMAN;EMBL:AF372214;EMBL:BC015511;EMBL:M14584;EMBL:M18403;EMBL:M29150;EMBL:M54894;EMBL:S56892;EMBL:X04402;EMBL:X04403;EMBL:X04430;EMBL:X04602;EMBL:Y00081;RefSeq:NP_000591.1;RefSeq:XP_011513692.1;ProteinModelPortal:P05231;STRING:9606.ENSP00000258743;SWISSPROT_AC_OLD:Q9UCU2;SWISSPROT_AC_OLD:Q9UCU3;SWISSPROT_AC_OLD:Q9UCU4;SMR:P05231;GeneID:3569;KEGG:hsa:3569;PIR:…
523941	EDN1 -- TNF	association	Pubmed 2012:22409294;Pubmed 2003:14578413;	In addition, a significant positive correlation was observed between vitreous <b>TNF</b> as well as <b>EDN1</b> and serum HbA(1)c levels in PDR patients.[Pubmed 2012:22409294];<b>TNF-alpha</b> caused a significant increase in <b>ppET-1</b> mRNA levels and ET-1 secretion in both phenotypes.[Pubmed 2003:14578413];	4341344	Gene	EDN1	ARCND3;EDN1;endothelin 1;ET1;HDLCQ7;PPET1;QME;edn 1;edn-1;endothelin -1;endothelin i;endothelin type 1;endothelin- 1;endothelin- i;Endothelin-1;endothelin-1-type;endothelin1;preproendothelin 1;preproendothelin- 1;Preproendothelin-1;	SWISSPROT_AC:P05305;SWISSPROT_ID:EDN1_HUMAN;GeneID:1906;Ensembl:ENSG00000078401;HGNC:HGNC:3176;MIM:131240;Vega:OTTHUMG00000014266;protein_accession:AAA52338.1;protein_accession:AAA52339.1;protein_accession:AAA52407.1;protein_accession:AAB25760.1;protein_accession:AAH09720.1;protein_accession:AAQ96600.1;protein_accession:ABM81907.1;protein_accession:ABM85081.1;protein_accession:BAF84527.1;protein_…	492131	Protein	TNF	Cachectin;TNF;TNF-a;TNF-alpha;TNFA;TNFSF2;Tumor necrosis factor;Tumor necrosis factor ligand superfamily member 2;chain-tnf;DIF;dif-type;factor - tumor necrosis;factor of the tumor necrosis;factor of the tumor-necrosis;factor of tumor necrosis;factor tumor necrosis;factor-tumor necrosis;necrosis factor-tumor;necrosis tumor factor;tnf - a;tnf - alpha;tnf -a;tnf -alpha;tnf a;tnf alpha;tnf- a;tnf- a…	SWISSPROT_AC:P01375;SWISSPROT_ID:TNFA_HUMAN;EMBL:AB088112;EMBL:AF043342;EMBL:AF098751;EMBL:AF129756;EMBL:AY066019;EMBL:AY214167;EMBL:BA000025;EMBL:BC028148;EMBL:M10988;EMBL:M16441;EMBL:M26331;EMBL:X01394;EMBL:X02910;EMBL:Y14768;EMBL:Z15026;RefSeq:NP_000585.2;ProteinModelPortal:P01375;STRING:9606.ENSP00000398698;SWISSPROT_AC_OLD:O43647;SWISSPROT_AC_OLD:Q9P1Q2;SWISSPROT_AC_OLD:Q9UIV3;SMR:P01375;Gen…
524327	PPARG -- APOE	association	Pubmed 2009:19801450;Pubmed 2003:14659862;	The Tie2 PPARgamma(-/-) vs. WT mice in RA had increased platelet-derived growth factor receptor-beta (PDGF-Rbeta) expression and signaling, despite an elevation in the <b>PPARgamma</b> target <b>apolipoprotein E</b>, an inhibitor of PDGF signaling.[Pubmed 2009:19801450];A significant interaction between <b>apoE</b> epsilon4 and <b>PPARgamma</b> CT genotype was detected with respect to the effect …	4344191	Gene	PPARG	CIMT1;GLM1;NR1C3;peroxisome proliferator activated receptor gamma;PPARG;PPARG1;PPARG2;PPARgamma;cimt-1;cimt-i;glm-1;Nuclear receptor subfamily 1 group C member 3;peroxisome proliferator -activated receptor gamma;peroxisome proliferator activated receptor g;peroxisome proliferator activated receptor type gamma;peroxisome proliferator activated receptor- gamma;peroxisome proliferator activated rece…	SWISSPROT_AC:P37231;SWISSPROT_ID:PPARG_HUMAN;GeneID:5468;Ensembl:ENSG00000132170;HGNC:HGNC:9236;MIM:601487;Vega:OTTHUMG00000129764;protein_accession:AAB04028.1;protein_accession:AAC51248.1;protein_accession:AAH06811.1;protein_accession:AAK17925.1;protein_accession:AAN38992.2;protein_accession:AAP35945.1;protein_accession:ABC97372.1;protein_accession:ABM82034.1;protein_accession:ABM85215.1;protein…	19955	Protein	APOE	Apo-E;APOE;Apolipoprotein E;AD2;apo e;apoe 4;apoe type 4;apoe-4;apoe-isoform;apoe-type;ApoE4;apolipoprotein e-type;apolipoprotein-e;e - apolipoprotein;e apolipoprotein;LDLCQ5;LPG;	SWISSPROT_AC:P02649;SWISSPROT_ID:APOE_HUMAN;EMBL:AB035149;EMBL:AF050154;EMBL:AF261279;EMBL:AK314898;EMBL:BC003557;EMBL:FJ525876;EMBL:K00396;EMBL:M10065;EMBL:M12529;RefSeq:NP_000032.1;RefSeq:NP_001289617.1;RefSeq:NP_001289618.1;RefSeq:NP_001289619.1;RefSeq:NP_001289620.1;ProteinModelPortal:P02649;STRING:9606.ENSP00000252486;SWISSPROT_AC_OLD:B2RC15;SWISSPROT_AC_OLD:C0JYY5;SWISSPROT_AC_OLD:Q9P2S4;SM…
524355	S100A12 -- IL-6	association	Pubmed 2014:24603633;Pubmed 2010:20847094;Pubmed 2003:14644389;	Moreover, PBMC gene expression for HMGB1 and <b>S100A12</b> positively correlated with <b>IL-6</b>.[Pubmed 2014:24603633];<b>S100A12</b> had a strong positive correlation with C-reactive protein and <b>IL-6</b>, whereas sRAGE negatively associated with C-reactive protein.[Pubmed 2010:20847094];Pioglitazone also inhibited the induction of <b>EN-RAGE</b> mRNA by <b>IL-6</b>.[Pubmed 2003:14644389];T…	4344858	Gene	S100A12	CAAF1;CAGC;CGRP;ENRAGE;MRP-6;MRP6;p6;S100 calcium binding protein A12;S100A12;Calcium-binding protein in amniotic fluid 1;calcium-binding protein in amniotic fluid-1;calgranulin c;Calgranulin-C;cgrp-type;EN-RAGE;extracellular newly identified rage binding protein;Extracellular newly identified RAGE-binding protein;Migration inhibitory factor-related protein 6;mrp 6;Neutrophil S100 protein;protein…	SWISSPROT_AC:P80511;SWISSPROT_ID:S10AC_HUMAN;GeneID:6283;Ensembl:ENSG00000163221;HGNC:HGNC:10489;MIM:603112;Vega:OTTHUMG00000013127;protein_accession:AAH70294.1;protein_accession:ADR82637.1;protein_accession:BAA08497.1;protein_accession:BAA12030.1;protein_accession:BAA12036.1;protein_accession:CAA66453.1;protein_accession:CAB94792.1;protein_accession:EAW53332.1;protein_accession:NP_005612.1;prote…	197638	Protein	IL-6	B-cell stimulatory factor 2;BSF-2;CDF;CTL differentiation factor;Hybridoma growth factor;IFN-beta-2;IFNB2;IL-6;IL6;Interferon beta-2;Interleukin-6;b cell stimulatory factor 2;b cell stimulatory factor-2;b-cell stimulatory factor-2;bsf- 2;BSF2;HGF;HSF;hsf-type;ifn beta 2;ifn-beta 2;ifn-beta2;il - 6;il -- 6;il -6;il 6;il- 6;il--6;il-6-type;il-vi;il6-type;interferon beta 2;interferon beta2;interfero…	SWISSPROT_AC:P05231;SWISSPROT_ID:IL6_HUMAN;EMBL:AF372214;EMBL:BC015511;EMBL:M14584;EMBL:M18403;EMBL:M29150;EMBL:M54894;EMBL:S56892;EMBL:X04402;EMBL:X04403;EMBL:X04430;EMBL:X04602;EMBL:Y00081;RefSeq:NP_000591.1;RefSeq:XP_011513692.1;ProteinModelPortal:P05231;STRING:9606.ENSP00000258743;SWISSPROT_AC_OLD:Q9UCU2;SWISSPROT_AC_OLD:Q9UCU3;SWISSPROT_AC_OLD:Q9UCU4;SMR:P05231;GeneID:3569;KEGG:hsa:3569;PIR:…
524587	IGF1 -- IGF-I	association	Pubmed 2006:16404426;Pubmed 2006:17010055;Pubmed 2001:11161840;Pubmed 2004:15761237;Pubmed 2011:21113804;Pubmed 2011:21524689;Pubmed 2010:20810604;Pubmed 2009:18785005;Pubmed 2005:15645308;	Polymorphisms of the <b>IGF1</b> gene and of genes encoding for the major IGF-I carriers may predict circulating levels of <b>IGF-I</b> and have an impact on cancer risk.[Pubmed 2006:16404426];The absence of the <b>IGF1</b> 19-CA repeat allele has been associated with high <b>insulin-like growth factor-1</b> (IGF-1) levels during OC use in nulliparous women of four different ethnic groups.[Pubmed…	4342650	Gene	IGF1	IGF-I;IGF1;IGFI;insulin like growth factor 1;MGF;factor 1-insulin-like growth;factor i-insulin-like growth;factor-1-insulin-like growth;growth factor 1-insulin-like;growth factor i-insulin-like;growth factor-1-insulin-like;IBP1;insulin - like growth factor 1;insulin growth like factor 1;insulin growth like factor-i;insulin growth-like factor 1;insulin like growth factor -1;insulin like growth fac…	SWISSPROT_AC:P05019;SWISSPROT_ID:IGF1_HUMAN;GeneID:3479;Ensembl:ENSG00000017427;HGNC:HGNC:5464;MIM:147440;Vega:OTTHUMG00000149910;protein_accession:AAA52538.1;protein_accession:AAA52539.1;protein_accession:AAA52543.1;protein_accession:AAA52787.1;protein_accession:AAA52788.1;protein_accession:AAA52789.1;protein_accession:AAA52790.1;protein_accession:AAA96152.1;protein_accession:AAB21519.1;protein_…	196367	Protein	IGF-I	IBP1;IGF-I;IGF1;Insulin-like growth factor I;Mechano growth factor;MGF;Somatomedin-C;factor 1-insulin-like growth;factor i-insulin-like growth;factor-1-insulin-like growth;growth factor 1-insulin-like;growth factor i-insulin-like;growth factor-1-insulin-like;IGFI;insulin - like growth factor 1;insulin growth like factor 1;insulin growth like factor-i;insulin growth-like factor 1;insulin like grow…	SWISSPROT_AC:P05019;SWISSPROT_ID:IGF1_HUMAN;EMBL:AC010202;EMBL:AC068648;EMBL:AY260957;EMBL:BC148266;EMBL:CH471054;EMBL:M11568;EMBL:M12659;EMBL:M14153;EMBL:M14154;EMBL:M14155;EMBL:M14156;EMBL:M27544;EMBL:M37484;EMBL:X00173;EMBL:X03420;EMBL:X03421;EMBL:X03422;EMBL:X03563;EMBL:X56773;EMBL:X56774;EMBL:X57025;RefSeq:NP_000609.1;RefSeq:NP_001104754.1;RefSeq:NP_001104755.1;ProteinModelPortal:P05019;STRI…
525659	TGFB1 -- TGFB1	association	Pubmed 2004:15006917;Pubmed 1996:8770984;Pubmed 2009:19383262;	A T29C transition polymorphism in the <b>TGFB1</b> gene has been associated with higher circulating <b>TGF-beta1</b> levels, and inconsistently with breast cancer risk in three recent studies.[Pubmed 2004:15006917];<b>Transforming growth factor-beta 1</b>: regulation with a <b>TGF-beta 1</b> antisense oligomer.[Pubmed 1996:8770984];Administration of <b>rhLTGFB1</b> (approximately 150 microg in to…	4345519	Gene	TGFB1	CED;DPD1;LAP;TGFB;TGFB1;TGFbeta;transforming growth factor beta 1;lap-type;tgf -beta 1;tgf -beta1;tgf b 1;tgf b-1;tgf beta 1;tgf beta i;tgf beta type 1;tgf beta type i;tgf beta-1;tgf beta-type 1;tgf beta1;tgf- b 1;tgf- beta 1;tgf- beta1;tgf-b 1;tgf-beta 1;tgf-beta i;tgf-beta isoform 1;tgf-beta type 1;tgf-beta type i;tgf-beta type-i;tgf-beta's 1;TGF-beta-1;tgf-beta-i;tgf-beta1;tgf-beta1-type;tgf-b…	SWISSPROT_AC:P01137;SWISSPROT_ID:TGFB1_HUMAN;GeneID:7040;Ensembl:ENSG00000105329;HGNC:HGNC:11766;MIM:190180;Vega:OTTHUMG00000182760;protein_accession:AAA36735.1;protein_accession:AAH00125.1;protein_accession:AAH01180.1;protein_accession:AAH22242.1;protein_accession:AAL27646.2;protein_accession:AAN86616.1;protein_accession:AAP35909.1;protein_accession:AAQ18641.1;protein_accession:AAT77143.1;protei…	484813	Protein	TGFB1	TGF-beta-1;TGFB;TGFB1;Transforming growth factor beta-1;CED;DPD1;LAP;lap-type;tgf -beta 1;tgf -beta1;tgf b 1;tgf b-1;tgf beta 1;tgf beta i;tgf beta type 1;tgf beta type i;tgf beta-1;tgf beta-type 1;tgf beta1;tgf- b 1;tgf- beta 1;tgf- beta1;tgf-b 1;tgf-beta 1;tgf-beta i;tgf-beta isoform 1;tgf-beta type 1;tgf-beta type i;tgf-beta type-i;tgf-beta's 1;tgf-beta-i;tgf-beta1;tgf-beta1-type;tgf-betai;tgf…	SWISSPROT_AC:P01137;SWISSPROT_ID:TGFB1_HUMAN;EMBL:AK291907;EMBL:BC000125;EMBL:BC001180;EMBL:BC022242;EMBL:BT007245;EMBL:CH471126;EMBL:M38449;EMBL:X02812;EMBL:X05839;EMBL:X05840;EMBL:X05843;EMBL:X05844;EMBL:X05849;EMBL:X05850;RefSeq:NP_000651.3;ProteinModelPortal:P01137;STRING:9606.ENSP00000221930;SWISSPROT_AC_OLD:A8K792;SWISSPROT_AC_OLD:Q9UCG4;SMR:P01137;GeneID:7040;KEGG:hsa:7040;PIR:A27513;eggNO…
526004	TIMP1 -- Adiponectin	association	Pubmed 2004:15096450;	<b>Adiponectin</b> selectively increased <b>TIMP-1</b> expression in human monocyte-derived macrophages through IL-10 induction.[Pubmed 2004:15096450];Time course experiments indicated that <b>TIMP-1</b> mRNA levels started to increase at 24 hours of <b>adiponectin</b> treatment and were significantly elevated at 48 hours.[Pubmed 2004:15096450];	4345557	Gene	TIMP1	CLGI;EPA;EPO;HCI;TIMP;TIMP metallopeptidase inhibitor 1;TIMP-1;TIMP1;an-epo;Collagenase inhibitor;collagenase-inhibitor;epa-type;epo-type;erythroid potentiating activity;Erythroid-potentiating activity;Fibroblast collagenase inhibitor;inhibitor of collagenase;inhibitor of the collagenase;inhibitor-1 of metalloproteinase;Metalloproteinase inhibitor 1;metalloproteinase inhibitor type 1;metalloprote…	SWISSPROT_AC:P01033;SWISSPROT_ID:TIMP1_HUMAN;GeneID:7076;Ensembl:ENSG00000102265;HGNC:HGNC:11820;MIM:305370;Vega:OTTHUMG00000021447;protein_accession:AAA52436.1;protein_accession:AAA63234.1;protein_accession:AAA75558.1;protein_accession:AAD14009.1;protein_accession:AAH00866.1;protein_accession:AAX47478.1;protein_accession:ABM82048.1;protein_accession:ABM85227.1;protein_accession:BAA01913.1;protei…	11281	Protein	Adiponectin	30 kDa adipocyte complement-related protein;ACDC;ACRP30;ADIPO;Adipocyte complement-related 30 kDa protein;Adipocyte, C1q and collagen domain-containing protein;Adiponectin;ADIPOQ;Adipose most abundant gene transcript 1 protein;apM-1;APM1;GBP28;Gelatin-binding protein;30-kda adipocyte complement-related protein;acrp 30;acrp-30;adiponectin, C1Q and collagen domain containing;adiponectin--an;adipone…	SWISSPROT_AC:Q15848;SWISSPROT_ID:ADIPO_HUMAN;EMBL:AB012165;EMBL:AJ131460;EMBL:AJ131461;EMBL:BC054496;EMBL:BC096308;EMBL:BC096309;EMBL:BC096310;EMBL:BC096311;EMBL:D45371;RefSeq:NP_001171271.1;RefSeq:NP_004788.1;ProteinModelPortal:Q15848;STRING:9606.ENSP00000320709;SWISSPROT_AC_OLD:Q58EX9;SMR:Q15848;GeneID:9370;KEGG:hsa:9370;PIR:JC4708;eggNOG:ENOG410IHSJ;eggNOG:ENOG4111F5K;UniGene:Hs.80485;GO:GO:00…
526564	AGT -- PPAR	association	Pubmed 2004:15067378;	Effect of <b>peroxisome proliferator-activated receptor alpha</b> on human <b>angiotensinogen</b> promoter.[Pubmed 2004:15067378];These results suggest that <b>PPARalpha</b> and HNF-4 competitively affect the human <b>ANG</b> promoter through the C region.[Pubmed 2004:15067378];To examine whether or not <b>PPARalpha</b> activates the human <b>ANG</b> promoter, we used the reporter gene containing…	4339955	Gene	AGT	AGT;angiotensinogen;ANHU;SERPINA8;ANGT;chain-angiotensinogen;Serpin A8;	SWISSPROT_AC:P01019;SWISSPROT_ID:ANGT_HUMAN;GeneID:183;Ensembl:ENSG00000135744;HGNC:HGNC:333;MIM:106150;Vega:OTTHUMG00000037757;protein_accession:AAA51679.1;protein_accession:AAA51731.1;protein_accession:AAA52282.1;protein_accession:AAD14287.1;protein_accession:AAD14288.1;protein_accession:AAH11519.1;protein_accession:AAP35497.1;protein_accession:AAR03501.1;protein_accession:ABM81942.1;protein_ac…	325633	Protein	PPAR	NR1C1;Nuclear receptor subfamily 1 group C member 1;Peroxisome proliferator-activated receptor alpha;PPAR;PPAR-alpha;PPARA;hPPAR;peroxisome proliferator activated receptor a;peroxisome proliferator activated receptor alpha;peroxisome proliferator activated receptor-alpha;peroxisome proliferator activated-receptor alpha;peroxisome proliferator- activated receptor alpha;peroxisome proliferator- act…	SWISSPROT_AC:Q07869;SWISSPROT_ID:PPARA_HUMAN;EMBL:AB307690;EMBL:AK289821;EMBL:AL049856;EMBL:AL078611;EMBL:AY206718;EMBL:CH471138;EMBL:CR456547;EMBL:CR457435;EMBL:EU395809;EMBL:EU650667;EMBL:L02932;EMBL:S74349;EMBL:Y07619;EMBL:Z94161;RefSeq:NP_001001928.1;RefSeq:NP_005027.2;RefSeq:XP_005261712.1;RefSeq:XP_005261713.1;RefSeq:XP_006724332.1;RefSeq:XP_006724333.1;RefSeq:XP_011528541.1;RefSeq:XP_01152…
527737	ADM -- ANKRD1	association	Pubmed 2004:15242754;	<b>AM</b> gene from <b>carp</b> shared identities of 64.0, 44.2, and 46.0% to takifugu (AM-1), human, and rat AM orthologues, respectively.[Pubmed 2004:15242754];	4339910	Gene	ADM	ADM;adrenomedullin;AM;PAMP;ADML;am-an;am-type;pamp-type;	SWISSPROT_AC:P35318;SWISSPROT_ID:ADML_HUMAN;GeneID:133;Ensembl:ENSG00000148926;HGNC:HGNC:259;MIM:103275;Vega:OTTHUMG00000165907;protein_accession:AAC60642.1;protein_accession:AAH15961.1;protein_accession:AAP35548.1;protein_accession:AAZ38717.1;protein_accession:BAA03589.1;protein_accession:BAA07756.1;protein_accession:BAG35740.1;protein_accession:CAG46792.1;protein_accession:CBX47636.1;protein_ac…	17563	Protein	ANKRD1	ANKR1;ANKRD1;Ankyrin repeat domain-containing protein 1;C193;Cardiac ankyrin repeat protein;CARP;Cytokine-inducible gene C-193 protein;Cytokine-inducible nuclear protein;HA1A2;ALRP;ankrd-1;ankyrin repeat domain 1;ankyrin repeat domain-1;bA320F15.2;c-19 3;C-193;cardiac ankyrin-repeat protein;carp-an;CVARP;MCARP;	SWISSPROT_AC:Q15327;SWISSPROT_ID:ANKR1_HUMAN;EMBL:AL590622;EMBL:AY903446;EMBL:BC018667;EMBL:X83703;RefSeq:NP_055206.2;ProteinModelPortal:Q15327;STRING:9606.ENSP00000360762;SWISSPROT_AC_OLD:Q96LE7;SMR:Q15327;GeneID:27063;KEGG:hsa:27063;PIR:A57291;eggNOG:COG0666;eggNOG:KOG0504;UniGene:Hs.448589;GO:GO:0001085;GO:GO:0001105;GO:GO:0002039;GO:GO:0003677;GO:GO:0003714;GO:GO:0005634;GO:GO:0005654;GO:GO:0…
527753	ADM -- CALS	association	Pubmed 2004:15242754;	<b>AM</b> gene from <b>carp</b> shared identities of 64.0, 44.2, and 46.0% to takifugu (AM-1), human, and rat AM orthologues, respectively.[Pubmed 2004:15242754];	4339910	Gene	ADM	ADM;adrenomedullin;AM;PAMP;ADML;am-an;am-type;pamp-type;	SWISSPROT_AC:P35318;SWISSPROT_ID:ADML_HUMAN;GeneID:133;Ensembl:ENSG00000148926;HGNC:HGNC:259;MIM:103275;Vega:OTTHUMG00000165907;protein_accession:AAC60642.1;protein_accession:AAH15961.1;protein_accession:AAP35548.1;protein_accession:AAZ38717.1;protein_accession:BAA03589.1;protein_accession:BAA07756.1;protein_accession:BAG35740.1;protein_accession:CAG46792.1;protein_accession:CBX47636.1;protein_ac…	51330	Protein	CALS	CA-VIII;CA8;CAH8;CALS;Carbonic anhydrase VIII;Carbonic anhydrase-related protein;CARP;ca 8;ca rp;ca viii;CA-RP;cah 8;calpha8;CAMRQ3;carbonic anhydrase 8;carbonic anhydrase related protein;carbonic anhydrase related-protein;carbonic anhydrase type 8;carbonic anhydrase-8;carp-an;	SWISSPROT_AC:P35219;SWISSPROT_ID:CAH8_HUMAN;EMBL:AK090655;EMBL:AK289470;EMBL:AK314538;EMBL:AY075022;EMBL:BC069744;EMBL:BC069794;EMBL:BC108929;EMBL:CH471068;EMBL:L04656;RefSeq:NP_001308766.1;RefSeq:NP_001308767.1;RefSeq:NP_001308768.1;RefSeq:NP_004047.3;ProteinModelPortal:P35219;STRING:9606.ENSP00000314407;SWISSPROT_AC_OLD:A8K0A5;SWISSPROT_AC_OLD:B3KQZ7;SWISSPROT_AC_OLD:Q32MY2;SMR:P35219;GeneID:76…
527767	ADM -- C10orf97	association	Pubmed 2004:15242754;	<b>AM</b> gene from <b>carp</b> shared identities of 64.0, 44.2, and 46.0% to takifugu (AM-1), human, and rat AM orthologues, respectively.[Pubmed 2004:15242754];	4339910	Gene	ADM	ADM;adrenomedullin;AM;PAMP;ADML;am-an;am-type;pamp-type;	SWISSPROT_AC:P35318;SWISSPROT_ID:ADML_HUMAN;GeneID:133;Ensembl:ENSG00000148926;HGNC:HGNC:259;MIM:103275;Vega:OTTHUMG00000165907;protein_accession:AAC60642.1;protein_accession:AAH15961.1;protein_accession:AAP35548.1;protein_accession:AAZ38717.1;protein_accession:BAA03589.1;protein_accession:BAA07756.1;protein_accession:BAG35740.1;protein_accession:CAG46792.1;protein_accession:CBX47636.1;protein_ac…	129065	Protein	C10orf97	C10orf97;CARP;Dermal papilla-derived protein 5;DERP5;EC 3.4.19.12;F188A;FAM188A;Protein CARP;Ubiquitin carboxyl-terminal hydrolase FAM188A;carp protein;carp-an;derp 5;family with sequence similarity 188 member A;MST126;MSTP126;my042;protein of carp;	SWISSPROT_AC:Q9H8M7;SWISSPROT_ID:F188A_HUMAN;EMBL:AB014761;EMBL:AF063600;EMBL:AF176916;EMBL:AK023459;EMBL:AL590439;EMBL:AL833873;EMBL:BC020605;EMBL:BC061585;EMBL:BC067799;EMBL:CH471072;EMBL:CR457315;RefSeq:NP_001305259.1;RefSeq:NP_079224.1;RefSeq:XP_005252657.1;RefSeq:XP_005252659.1;RefSeq:XP_011517996.1;RefSeq:XP_016872162.1;ProteinModelPortal:Q9H8M7;STRING:9606.ENSP00000277632;SWISSPROT_AC_OLD:…
527956	ADRB2 -- NPY	association	Pubmed 2004:15364898;	Epistatic interaction between <b>beta2-adrenergic receptor</b> and <b>neuropeptide Y</b> genes influences LDL-cholesterol in hypertension.[Pubmed 2004:15364898];This study revealed an association of LDL-cholesterol with beta2-adrenergic receptor gene haplotype and provided evidence for epistatic interaction between <b>beta2-adrenergic receptor</b> gene and <b>neuropeptide Y</b> gene in determinat…	4339928	Gene	ADRB2	ADRB2;ADRB2R;ADRBR;adrenoceptor beta 2;B2AR;BAR;BETA2AR;b-2 adrenergic receptor;b-2-adrenergic receptor;b2 adrenergic receptor;b2 adrenoceptor;b2 adrenoreceptor;b2-adrenergic receptor;b2-adrenoceptor;b2-adrenoreceptor;beta -2 adrenergic receptor;beta 2 -adrenergic receptor;beta 2 -adrenoceptor;beta 2 adrenergic receptor;beta 2 adrenoceptor;beta 2 adrenoreceptor;beta 2- adrenergic receptor;beta 2-…	SWISSPROT_AC:P07550;SWISSPROT_ID:ADRB2_HUMAN;GeneID:154;Ensembl:ENSG00000169252;HGNC:HGNC:286;MIM:109690;Vega:OTTHUMG00000129933;protein_accession:AAA88014.1;protein_accession:AAA88015.1;protein_accession:AAA88017.1;protein_accession:AAB82148.1;protein_accession:AAB82149.1;protein_accession:AAB82150.1;protein_accession:AAB82151.1;protein_accession:AAD48036.1;protein_accession:AAF17569.1;protein_a…	280275	Protein	NPY	NPY;Pro-neuropeptide Y;neuropeptide Y;neuropeptide--y;neuropeptide-y;npy--an;npy-type;PYY4;y neuropeptide;	SWISSPROT_AC:P01303;SWISSPROT_ID:NPY_HUMAN;EMBL:AC004485;EMBL:BC029497;EMBL:K01911;EMBL:M14296;EMBL:M14297;EMBL:M14298;EMBL:M15789;RefSeq:NP_000896.1;ProteinModelPortal:P01303;STRING:9606.ENSP00000242152;SMR:P01303;GeneID:4852;KEGG:hsa:4852;PIR:A25198;eggNOG:ENOG410J0KC;eggNOG:ENOG41128I2;UniGene:Hs.1832;GO:GO:0001664;GO:GO:0001878;GO:GO:0004930;GO:GO:0005102;GO:GO:0005184;GO:GO:0005246;GO:GO:000…
527995	ADRB2 -- Neuropeptide Y	association	Pubmed 2004:15364898;	Epistatic interaction between <b>beta2-adrenergic receptor</b> and <b>neuropeptide Y</b> genes influences LDL-cholesterol in hypertension.[Pubmed 2004:15364898];This study revealed an association of LDL-cholesterol with beta2-adrenergic receptor gene haplotype and provided evidence for epistatic interaction between <b>beta2-adrenergic receptor</b> gene and <b>neuropeptide Y</b> gene in determinat…	4339928	Gene	ADRB2	ADRB2;ADRB2R;ADRBR;adrenoceptor beta 2;B2AR;BAR;BETA2AR;b-2 adrenergic receptor;b-2-adrenergic receptor;b2 adrenergic receptor;b2 adrenoceptor;b2 adrenoreceptor;b2-adrenergic receptor;b2-adrenoceptor;b2-adrenoreceptor;beta -2 adrenergic receptor;beta 2 -adrenergic receptor;beta 2 -adrenoceptor;beta 2 adrenergic receptor;beta 2 adrenoceptor;beta 2 adrenoreceptor;beta 2- adrenergic receptor;beta 2-…	SWISSPROT_AC:P07550;SWISSPROT_ID:ADRB2_HUMAN;GeneID:154;Ensembl:ENSG00000169252;HGNC:HGNC:286;MIM:109690;Vega:OTTHUMG00000129933;protein_accession:AAA88014.1;protein_accession:AAA88015.1;protein_accession:AAA88017.1;protein_accession:AAB82148.1;protein_accession:AAB82149.1;protein_accession:AAB82150.1;protein_accession:AAB82151.1;protein_accession:AAD48036.1;protein_accession:AAF17569.1;protein_a…	280276	Protein	Neuropeptide Y	Neuropeptide tyrosine;Neuropeptide Y;NPY;neuropeptide--y;neuropeptide-tyrosine;neuropeptide-y;npy--an;npy-type;y neuropeptide;	TMP_SWISSPROT_AC:P01303_NPY;PARENT_SWISSPROT_AC:P01303;PARENT_SWISSPROT_ID:NPY_HUMAN;
528406	PPARG -- Adiponectin	association	Pubmed 2004:15472214;Pubmed 2008:18373719;Pubmed 2008:18614852;Pubmed 2008:18703020;Pubmed 2007:17335469;Pubmed 2007:17335662;Pubmed 2014:24440313;Pubmed 2014:25142333;Pubmed 2009:19048458;Pubmed 2003:12829629;Pubmed 2005:15629137;	In conclusion, our results confirm that adiponectin concentrations are similar in PCOS and controls and demonstrate no effect of the <b>PPAR-gamma</b> gene Pro12Ala polymorphism on serum <b>adiponectin</b> levels.[Pubmed 2004:15472214];Lack of an association between <b>peroxisome proliferator-activated receptor-gamma</b> gene Pro12Ala polymorphism and <b>adiponectin</b> levels in the polycystic o…	4344191	Gene	PPARG	CIMT1;GLM1;NR1C3;peroxisome proliferator activated receptor gamma;PPARG;PPARG1;PPARG2;PPARgamma;cimt-1;cimt-i;glm-1;Nuclear receptor subfamily 1 group C member 3;peroxisome proliferator -activated receptor gamma;peroxisome proliferator activated receptor g;peroxisome proliferator activated receptor type gamma;peroxisome proliferator activated receptor- gamma;peroxisome proliferator activated rece…	SWISSPROT_AC:P37231;SWISSPROT_ID:PPARG_HUMAN;GeneID:5468;Ensembl:ENSG00000132170;HGNC:HGNC:9236;MIM:601487;Vega:OTTHUMG00000129764;protein_accession:AAB04028.1;protein_accession:AAC51248.1;protein_accession:AAH06811.1;protein_accession:AAK17925.1;protein_accession:AAN38992.2;protein_accession:AAP35945.1;protein_accession:ABC97372.1;protein_accession:ABM82034.1;protein_accession:ABM85215.1;protein…	11281	Protein	Adiponectin	30 kDa adipocyte complement-related protein;ACDC;ACRP30;ADIPO;Adipocyte complement-related 30 kDa protein;Adipocyte, C1q and collagen domain-containing protein;Adiponectin;ADIPOQ;Adipose most abundant gene transcript 1 protein;apM-1;APM1;GBP28;Gelatin-binding protein;30-kda adipocyte complement-related protein;acrp 30;acrp-30;adiponectin, C1Q and collagen domain containing;adiponectin--an;adipone…	SWISSPROT_AC:Q15848;SWISSPROT_ID:ADIPO_HUMAN;EMBL:AB012165;EMBL:AJ131460;EMBL:AJ131461;EMBL:BC054496;EMBL:BC096308;EMBL:BC096309;EMBL:BC096310;EMBL:BC096311;EMBL:D45371;RefSeq:NP_001171271.1;RefSeq:NP_004788.1;ProteinModelPortal:Q15848;STRING:9606.ENSP00000320709;SWISSPROT_AC_OLD:Q58EX9;SMR:Q15848;GeneID:9370;KEGG:hsa:9370;PIR:JC4708;eggNOG:ENOG410IHSJ;eggNOG:ENOG4111F5K;UniGene:Hs.80485;GO:GO:00…
529610	NOS3 -- Caldesmon	association	Pubmed 2005:15913034;	In conclusion, we failed to demonstrate that the <b>eNOS</b> 4a/b gene polymorphism was a genetic marker for premature <b>CAD</b> in Slovene men.[Pubmed 2005:15913034];In this cross-sectional case-control association study we tested the hypothesis whether the <b>eNOS</b> 4alb gene polymorphism is a genetic marker for premature <b>CAD</b> in Slovene men.[Pubmed 2005:15913034];	4343688	Gene	NOS3	ECNOS;eNOS;nitric oxide synthase 3;NOS3;cNOS;constitutive isoform of nos;Constitutive NOS;constitutive type of nos;constitutive-nos;constitutive-type nos;EC 1.14.13.39;ec nos;EC-NOS;endothelial isoform of nos;Endothelial NOS;endothelial nos-isoform;endothelial type nos;endothelial-nos;endothelial-type nos;nitric oxide synthase iii;nitric oxide synthase isoform iii;nitric oxide synthase isoform, t…	SWISSPROT_AC:P29474;SWISSPROT_ID:NOS3_HUMAN;GeneID:4846;Ensembl:ENSG00000164867;HGNC:HGNC:7876;MIM:163729;Vega:OTTHUMG00000158343;protein_accession:AAA36364.1;protein_accession:AAA36365.1;protein_accession:AAA36372.1;protein_accession:AAA36373.1;protein_accession:AAA36374.1;protein_accession:AAB87083.1;protein_accession:AAD14336.1;protein_accession:AAH63294.1;protein_accession:AAH69465.1;protein_…	51678	Protein	Caldesmon	CAD;CALD1;Caldesmon;CDM;cad-h;cad-l;cad-type;caldesmon 1;caldesmon-1;h cad;H-CAD;HCAD;L-CAD;LCAD;NAG22;	SWISSPROT_AC:Q05682;SWISSPROT_ID:CALD1_HUMAN;EMBL:AC019014;EMBL:AC083870;EMBL:AK289686;EMBL:BC040354;EMBL:D90452;EMBL:D90453;EMBL:M64110;EMBL:M83216;RefSeq:NP_004333.1;RefSeq:NP_149129.2;RefSeq:NP_149130.1;RefSeq:NP_149131.1;RefSeq:NP_149347.2;RefSeq:XP_016868140.1;RefSeq:XP_016868141.1;ProteinModelPortal:Q05682;STRING:9606.ENSP00000354826;SWISSPROT_AC_OLD:A8K0X1;SWISSPROT_AC_OLD:Q13978;SWISSPROT…
529635	NOS3 -- DFF40	association	Pubmed 2005:15913034;	In conclusion, we failed to demonstrate that the <b>eNOS</b> 4a/b gene polymorphism was a genetic marker for premature <b>CAD</b> in Slovene men.[Pubmed 2005:15913034];In this cross-sectional case-control association study we tested the hypothesis whether the <b>eNOS</b> 4alb gene polymorphism is a genetic marker for premature <b>CAD</b> in Slovene men.[Pubmed 2005:15913034];	4343688	Gene	NOS3	ECNOS;eNOS;nitric oxide synthase 3;NOS3;cNOS;constitutive isoform of nos;Constitutive NOS;constitutive type of nos;constitutive-nos;constitutive-type nos;EC 1.14.13.39;ec nos;EC-NOS;endothelial isoform of nos;Endothelial NOS;endothelial nos-isoform;endothelial type nos;endothelial-nos;endothelial-type nos;nitric oxide synthase iii;nitric oxide synthase isoform iii;nitric oxide synthase isoform, t…	SWISSPROT_AC:P29474;SWISSPROT_ID:NOS3_HUMAN;GeneID:4846;Ensembl:ENSG00000164867;HGNC:HGNC:7876;MIM:163729;Vega:OTTHUMG00000158343;protein_accession:AAA36364.1;protein_accession:AAA36365.1;protein_accession:AAA36372.1;protein_accession:AAA36373.1;protein_accession:AAA36374.1;protein_accession:AAB87083.1;protein_accession:AAD14336.1;protein_accession:AAH63294.1;protein_accession:AAH69465.1;protein_…	100815	Protein	DFF40	CAD;Caspase-activated deoxyribonuclease;Caspase-activated DNase;Caspase-activated nuclease;CPAN;DFF-40;DFF2;DFF40;DFFB;DNA fragmentation factor 40 kDa subunit;DNA fragmentation factor subunit beta;EC 3.-.-.-;cad-type;caspase activated deoxyribonuclease;caspase activated dnase;dff 40;dff-b;nuclease caspase-activated;	SWISSPROT_AC:O76075;SWISSPROT_ID:DFFB_HUMAN;EMBL:AB013918;EMBL:AB028911;EMBL:AB028912;EMBL:AB028913;EMBL:AF039210;EMBL:AF064019;EMBL:AK290877;EMBL:AL691523;EMBL:BC048797;RefSeq:NP_001307061.1;RefSeq:NP_004393.1;ProteinModelPortal:O76075;STRING:9606.ENSP00000367454;SWISSPROT_AC_OLD:O60521;SWISSPROT_AC_OLD:Q5SR22;SWISSPROT_AC_OLD:Q9BYI4;SWISSPROT_AC_OLD:Q9BYI5;SWISSPROT_AC_OLD:Q9BYI6;SMR:O76075;Gen…
529652	NOS3 -- IRG1	association	Pubmed 2005:15913034;	In conclusion, we failed to demonstrate that the <b>eNOS</b> 4a/b gene polymorphism was a genetic marker for premature <b>CAD</b> in Slovene men.[Pubmed 2005:15913034];In this cross-sectional case-control association study we tested the hypothesis whether the <b>eNOS</b> 4alb gene polymorphism is a genetic marker for premature <b>CAD</b> in Slovene men.[Pubmed 2005:15913034];	4343688	Gene	NOS3	ECNOS;eNOS;nitric oxide synthase 3;NOS3;cNOS;constitutive isoform of nos;Constitutive NOS;constitutive type of nos;constitutive-nos;constitutive-type nos;EC 1.14.13.39;ec nos;EC-NOS;endothelial isoform of nos;Endothelial NOS;endothelial nos-isoform;endothelial type nos;endothelial-nos;endothelial-type nos;nitric oxide synthase iii;nitric oxide synthase isoform iii;nitric oxide synthase isoform, t…	SWISSPROT_AC:P29474;SWISSPROT_ID:NOS3_HUMAN;GeneID:4846;Ensembl:ENSG00000164867;HGNC:HGNC:7876;MIM:163729;Vega:OTTHUMG00000158343;protein_accession:AAA36364.1;protein_accession:AAA36365.1;protein_accession:AAA36372.1;protein_accession:AAA36373.1;protein_accession:AAA36374.1;protein_accession:AAB87083.1;protein_accession:AAD14336.1;protein_accession:AAH63294.1;protein_accession:AAH69465.1;protein_…	201926	Protein	IRG1	ACOD1;Aconitate decarboxylase;Aconitate decarboxylase 1;CAD;Cis-aconitate decarboxylase;Cis-aconitic acid decarboxylase;EC 4.1.1.6;Immune-responsive gene 1 protein;IRG1;cad-type;	SWISSPROT_AC:A6NK06;SWISSPROT_ID:IRG1_HUMAN;EMBL:AC000403;RefSeq:NP_001245335.1;ProteinModelPortal:A6NK06;STRING:9606.ENSP00000366682;SMR:A6NK06;GeneID:730249;KEGG:hsa:730249;eggNOG:COG2079;eggNOG:ENOG410IEAF;UniGene:Hs.160789;GO:GO:0002760;GO:GO:0005739;GO:GO:0006952;GO:GO:0006954;GO:GO:0007566;GO:GO:0008152;GO:GO:0032088;GO:GO:0032480;GO:GO:0034136;GO:GO:0034144;GO:GO:0035458;GO:GO:0045824;GO:G…
529671	NOS3 -- PYR1	association	Pubmed 2005:15913034;	In conclusion, we failed to demonstrate that the <b>eNOS</b> 4a/b gene polymorphism was a genetic marker for premature <b>CAD</b> in Slovene men.[Pubmed 2005:15913034];In this cross-sectional case-control association study we tested the hypothesis whether the <b>eNOS</b> 4alb gene polymorphism is a genetic marker for premature <b>CAD</b> in Slovene men.[Pubmed 2005:15913034];	4343688	Gene	NOS3	ECNOS;eNOS;nitric oxide synthase 3;NOS3;cNOS;constitutive isoform of nos;Constitutive NOS;constitutive type of nos;constitutive-nos;constitutive-type nos;EC 1.14.13.39;ec nos;EC-NOS;endothelial isoform of nos;Endothelial NOS;endothelial nos-isoform;endothelial type nos;endothelial-nos;endothelial-type nos;nitric oxide synthase iii;nitric oxide synthase isoform iii;nitric oxide synthase isoform, t…	SWISSPROT_AC:P29474;SWISSPROT_ID:NOS3_HUMAN;GeneID:4846;Ensembl:ENSG00000164867;HGNC:HGNC:7876;MIM:163729;Vega:OTTHUMG00000158343;protein_accession:AAA36364.1;protein_accession:AAA36365.1;protein_accession:AAA36372.1;protein_accession:AAA36373.1;protein_accession:AAA36374.1;protein_accession:AAB87083.1;protein_accession:AAD14336.1;protein_accession:AAH63294.1;protein_accession:AAH69465.1;protein_…	345101	Protein	PYR1	CAD;CAD protein;PYR1;cad-type;carbamoyl-phosphate synthetase 2, aspartate transcarbamylase, and dihydroorotase;CDG1Z;protein cad;protein of the cad;	SWISSPROT_AC:P27708;SWISSPROT_ID:PYR1_HUMAN;EMBL:BC014178;EMBL:BC065510;EMBL:CH471053;EMBL:D78586;EMBL:M38561;RefSeq:NP_001293008.1;RefSeq:NP_004332.2;ProteinModelPortal:P27708;STRING:9606.ENSP00000264705;SWISSPROT_AC_OLD:D6W552;SWISSPROT_AC_OLD:Q6P0Q0;SWISSPROT_AC_OLD:Q96CK3;SMR:P27708;GeneID:790;KEGG:hsa:790;PIR:A36240;eggNOG:COG0458;eggNOG:COG0505;eggNOG:COG0540;eggNOG:KOG0370;UniGene:Hs.37701…
529810	AGT -- AGTR1	association	Pubmed 2001:11707217;Pubmed 2004:15062885;Pubmed 2008:18239384;Pubmed 2000:11013071;Pubmed 2014:25249154;Pubmed 1999:10351920;Pubmed 2003:14502296;Pubmed 2005:15676177;	An epistatic effect was observed in young women between <b>angiotensin II type 1 receptor</b> polymorphisms and <b>angiotensinogen</b> polymorphisms.[Pubmed 2001:11707217];No comparable results were observed for gene polymorphisms related either to <b>angiotensinogen</b> or to <b>angiotensin II type 1 receptor</b>.[Pubmed 2004:15062885];Furthermore, significant 2-way gene-gene interactions betwee…	4339955	Gene	AGT	AGT;angiotensinogen;ANHU;SERPINA8;ANGT;chain-angiotensinogen;Serpin A8;	SWISSPROT_AC:P01019;SWISSPROT_ID:ANGT_HUMAN;GeneID:183;Ensembl:ENSG00000135744;HGNC:HGNC:333;MIM:106150;Vega:OTTHUMG00000037757;protein_accession:AAA51679.1;protein_accession:AAA51731.1;protein_accession:AAA52282.1;protein_accession:AAD14287.1;protein_accession:AAD14288.1;protein_accession:AAH11519.1;protein_accession:AAP35497.1;protein_accession:AAR03501.1;protein_accession:ABM81942.1;protein_ac…	12586	Protein	AGTR1	AGTR1;AGTR1A;AGTR1B;Angiotensin II type-1 receptor;AT1;AT1AR;AT1BR;AT2R1;AT2R1B;Type-1 angiotensin II receptor;1 angiotensin ii receptor;1 angiotensin ii-receptor;1 angiotensin-2 receptor;1 angiotensin-ii receptor;1 angiotensin-ii-receptor;1 receptor of angiotensin ii;1 receptor of the angiotensin ii;1-angiotensin type 2 receptor;AG2S;agtr-1;angiotensin 2 receptor type 1;angiotensin 2 type 1 rece…	SWISSPROT_AC:P30556;SWISSPROT_ID:AGTR1_HUMAN;EMBL:AF245699;EMBL:AY221090;EMBL:BC022447;EMBL:D13814;EMBL:M87290;EMBL:M91464;EMBL:M93394;EMBL:S77410;EMBL:X65699;EMBL:Z11162;RefSeq:NP_000676.1;RefSeq:NP_004826.5;RefSeq:NP_033611.1;ProteinModelPortal:P30556;STRING:9606.ENSP00000273430;SWISSPROT_AC_OLD:Q13725;SWISSPROT_AC_OLD:Q8TBK4;SMR:P30556;GeneID:185;KEGG:hsa:185;PIR:I39418;PIR:JC1104;eggNOG:ENOG4…
531580	CST3 -- Cystatin-C	association	Pubmed 2007:18026100;Pubmed 2014:24952865;Pubmed 2005:15882666;	Using transgenic mice expressing human <b>cystatin C</b> (encoded by <b>CST3</b>), we show that cystatin C binds soluble amyloid-beta peptide and inhibits cerebral amyloid deposition in amyloid-beta precursor protein (APP) transgenic mice.[Pubmed 2007:18026100];Genetic polymorphisms in <b>CST3</b> influence <b>cystatin C</b> levels, but their relationship to outcomes is unclear.[Pubmed 2014:24952…	4341004	Gene	CST3	ARMD11;CST3;cystatin C;HEL-S-2;c cystatin;cystatin c--an;cystatin c-type;Cystatin-3;Cystatin-C;CYTC;g-trace;gamma trace;Gamma-trace;Neuroendocrine basic polypeptide;post-gamma globulin;Post-gamma-globulin;	SWISSPROT_AC:P01034;SWISSPROT_ID:CYTC_HUMAN;GeneID:1471;Ensembl:ENSG00000101439;HGNC:HGNC:2475;MIM:604312;Vega:OTTHUMG00000032080;protein_accession:AAA52164.1;protein_accession:AAH13083.1;protein_accession:AAI10306.1;protein_accession:AAP35485.1;protein_accession:ABM82365.1;protein_accession:ABW03385.1;protein_accession:ACV87188.1;protein_accession:BAG35146.1;protein_accession:BAJ83816.1;protein_…	90894	Protein	Cystatin-C	CST3;Cystatin-3;Cystatin-C;CYTC;Gamma-trace;Neuroendocrine basic polypeptide;Post-gamma-globulin;ARMD11;c cystatin;cystatin C;cystatin c--an;cystatin c-type;g-trace;gamma trace;HEL-S-2;post-gamma globulin;	SWISSPROT_AC:P01034;SWISSPROT_ID:CYTC_HUMAN;EMBL:AK312213;EMBL:AL121894;EMBL:BC013083;EMBL:BC110305;EMBL:BT006839;EMBL:CH471133;EMBL:CR541988;EMBL:CR542018;EMBL:M27889;EMBL:M27890;EMBL:M27891;EMBL:X05607;EMBL:X52255;EMBL:X61681;EMBL:X61682;EMBL:X61683;RefSeq:NP_000090.1;RefSeq:NP_001275543.1;ProteinModelPortal:P01034;STRING:9606.ENSP00000366124;SWISSPROT_AC_OLD:B2R5J9;SWISSPROT_AC_OLD:D3DW42;SWIS…
531686	SERPINA1 -- COPD	association	Pubmed 2004:15182280;Pubmed 2011:22078084;Pubmed 2005:15820782;	Protease inhibitor phenotypes and serum <b>alpha-1-antitrypsin</b> levels in patients with <b>COPD</b>: a study from Hong Kong.[Pubmed 2004:15182280];<b>A1AT</b> deficiency can result in the development of <b>COPD</b>, liver disease, and certain skin conditions.[Pubmed 2011:22078084];However, the PIM3 allele of the <b>alpha1AT</b> gene was found to be associated with <b>COPD</b>.[Pubmed 2005:1582…	4344025	Gene	SERPINA1	A1A;A1AT;AAT;alpha1AT;PI;PI1;PRO2275;serpin family A member 1;SERPINA1;a-1 antitrypsin;a-1-antitrypsin;a-1at;a-i antitrypsin;a1 antitrypsin;a1- antitrypsin;a1-antitrypsin;a1-protease inhibitor;alpha - 1 antitrypsin;alpha 1 -antitrypsin;alpha 1 -protease inhibitor;alpha 1 antiproteinase;alpha 1 antitrypsin;alpha 1 inhibitor of protease;alpha 1 protease inhibitor;alpha 1- antitrypsin;alpha 1--antit…	SWISSPROT_AC:P01009;SWISSPROT_ID:A1AT_HUMAN;GeneID:5265;Ensembl:ENSG00000197249;HGNC:HGNC:8941;MIM:107400;Vega:OTTHUMG00000150355;protein_accession:AAA51545.1;protein_accession:AAA51546.1;protein_accession:AAA51547.1;protein_accession:AAB59369.1;protein_accession:AAB59370.1;protein_accession:AAB59371.1;protein_accession:AAB59375.1;protein_accession:AAB59495.1;protein_accession:AAF15128.1;protein_…	76441	Protein	COPD	Archain;ARCN1;Coatomer subunit delta;COPD;Delta-coat protein;Delta-COP;archain 1;copd--an;copd-type;SRMMD;	SWISSPROT_AC:P48444;SWISSPROT_ID:COPD_HUMAN;EMBL:AK304019;EMBL:AP000941;EMBL:BC093636;EMBL:BC093638;EMBL:X81197;EMBL:X81198;RefSeq:NP_001135753.1;RefSeq:NP_001646.2;ProteinModelPortal:P48444;STRING:9606.ENSP00000264028;SWISSPROT_AC_OLD:B4E1X2;SWISSPROT_AC_OLD:E9PEU4;SWISSPROT_AC_OLD:Q52M80;GeneID:372;KEGG:hsa:372;PIR:A56750;eggNOG:ENOG410XRH2;eggNOG:KOG2635;UniGene:Hs.33642;GO:GO:0000139;GO:GO:00…
532025	LIPG -- Ang II	association	Pubmed 2005:15914124;	In cultured rat aortic smooth muscle cells, <b>Ang II</b> and PMA increased <b>EL</b> mRNA levels by 2.9- and 3.3-fold, respectively.[Pubmed 2005:15914124];	4347204	Gene	LIPG	EDL;EL;lipase G, endothelial type;LIPG;PRO719;EC 3.1.1.3;ec3.1.1.3;Endothelial cell-derived lipase;Endothelial lipase;lip gamma;lipase of endothelial;LIPE;	SWISSPROT_AC:Q9Y5X9;SWISSPROT_ID:LIPE_HUMAN;GeneID:9388;Ensembl:ENSG00000101670;HGNC:HGNC:6623;MIM:603684;Vega:OTTHUMG00000179658;protein_accession:AAD30434.1;protein_accession:AAH60825.1;protein_accession:AAQ89287.1;protein_accession:ABY87545.1;protein_accession:ADQ32526.1;protein_accession:BAF84488.1;protein_accession:BAG37674.1;protein_accession:BAG62080.1;protein_accession:EAW62947.1;protein_…	17470	Protein	Ang II	Ang II;Angiotensin 1-8;Angiotensin II;Angiotensin-2;ang -2;ang 2;ang ii-type;ang type 2;ang type-2;ang- 2;ang- ii;ang-ii;	TMP_SWISSPROT_AC:P01019_Ang II;PARENT_SWISSPROT_AC:P01019;PARENT_SWISSPROT_ID:ANGT_HUMAN;
532238	IL18 -- IL-18	association	Pubmed 2007:17962365;Pubmed 2005:16043644;	Variation within <b>IL18</b> affects <b>IL-18</b> concentrations in healthy and diseased individuals and thus may influence the pathophysiology of plaques at all stages of CHD progression.[Pubmed 2007:17962365];We evaluated the effect of common variation within the <b>IL18</b> gene on concentrations of circulating <b>IL-18</b>.[Pubmed 2007:17962365];Haplotypes of the <b>IL18</b> gene were associa…	4342753	Gene	IL18	IGIF;IL-18;IL-1g;IL18;IL1F4;interleukin 18;factor inducing interferon gamma;Iboctadekin;ifn gamma-inducing factor;ifn-g inducing factor;ifn-gamma inducing factor;IFN-gamma-inducing factor;ifngamma-inducing factor;il -18;il 18;il- 18;IL-1 gamma;il-1gamma;interferon gamma inducing factor;Interferon gamma-inducing factor;interferon- gamma-inducing factor;interferon-gamma inducing factor;interferon-g…	SWISSPROT_AC:Q14116;SWISSPROT_ID:IL18_HUMAN;GeneID:3606;Ensembl:ENSG00000150782;HGNC:HGNC:5986;MIM:600953;Vega:OTTHUMG00000167006;protein_accession:AAB50010.1;protein_accession:AAC27787.1;protein_accession:AAH07007.1;protein_accession:AAH07461.1;protein_accession:AAK57024.1;protein_accession:AAK95950.1;protein_accession:AAP92112.1;protein_accession:ACA06006.1;protein_accession:BAA08706.1;protein_…	197348	Protein	IL-18	Iboctadekin;IFN-gamma-inducing factor;IGIF;IL-1 gamma;IL-18;IL18;IL1F4;Interferon gamma-inducing factor;Interleukin-1 gamma;Interleukin-18;factor inducing interferon gamma;ifn gamma-inducing factor;ifn-g inducing factor;ifn-gamma inducing factor;ifngamma-inducing factor;il -18;il 18;il- 18;IL-1g;il-1gamma;interferon gamma inducing factor;interferon- gamma-inducing factor;interferon-gamma inducing…	SWISSPROT_AC:Q14116;SWISSPROT_ID:IL18_HUMAN;EMBL:AF077611;EMBL:AP002007;EMBL:AP002884;EMBL:AY044641;EMBL:AY266351;EMBL:BC007007;EMBL:BC007461;EMBL:CH471065;EMBL:CR541973;EMBL:CR542001;EMBL:D49950;EMBL:U90434;RefSeq:NP_001230140.1;RefSeq:NP_001553.1;RefSeq:XP_011541107.1;RefSeq:XP_011541108.1;ProteinModelPortal:Q14116;STRING:9606.ENSP00000280357;SWISSPROT_AC_OLD:O75599;SWISSPROT_AC_OLD:Q6FGY3;SWIS…
534724	CYP2D6 -- CYP2D6	association	Pubmed 2006:16364273;Pubmed 2002:11779102;Pubmed 2002:12023534;Pubmed 2000:10923858;Pubmed 2011:21670550;Pubmed 2009:19059219;Pubmed 1999:9931507;Pubmed 1998:9721180;	The first stage is a multiplex long-range PCR which is used to simultaneously screen for whole gene deletions and duplications while isolating <b>CYP2D6</b> from the <b>CYP2D</b> gene cluster to avoid pseudogene contamination.[Pubmed 2006:16364273];These data demonstrate genotype-dependent mRNA expression for CYP2D6 and they emphasize the necessity of differentiating between the functional <b>CYP…	4341081	Gene	CYP2D6	CPD6;CYP2D;CYP2D6;CYP2D7AP;CYP2D7BP;CYP2D7P2;CYP2D8P2;CYP2DL1;CYPIID6;cytochrome P450 family 2 subfamily D member 6;P450-DB1;P450C2D;P450DB1;2d6 isoform of cytochrome p-450;cholesterol 25 hydroxylase;Cholesterol 25-hydroxylase;cholesterol-25-hydroxylase;CP2D6;cpd 6;cyp2d6--an;cyp2d6-type;cytochrome p 450 2d6;cytochrome p-450 2d6;cytochrome p-450 db1;cytochrome p-450 isoform 2d6;cytochrome p-450-2…	SWISSPROT_AC:P10635;SWISSPROT_ID:CP2D6_HUMAN;GeneID:1565;Ensembl:ENSG00000100197;HGNC:HGNC:2625;MIM:124030;Vega:OTTHUMG00000150918;protein_accession:AAA35737.1;protein_accession:AAA52153.1;protein_accession:AAA53500.1;protein_accession:AAH66877.1;protein_accession:AAH67432.1;protein_accession:AAH75023.1;protein_accession:AAH75024.1;protein_accession:AAI06758.1;protein_accession:AAI06759.1;protein…	79014	Protein	CYP2D6	Cholesterol 25-hydroxylase;CP2D6;CYP2D6;CYP2DL1;CYPIID6;Cytochrome P450 2D6;Cytochrome P450-DB1;Debrisoquine 4-hydroxylase;EC 1.14.14.1;2d6 isoform of cytochrome p-450;cholesterol 25 hydroxylase;cholesterol-25-hydroxylase;cpd 6;CPD6;CYP2D;cyp2d6--an;cyp2d6-type;CYP2D7AP;CYP2D7BP;CYP2D7P2;CYP2D8P2;cytochrome p 450 2d6;cytochrome p-450 2d6;cytochrome p-450 db1;cytochrome p-450 isoform 2d6;cytochrom…	SWISSPROT_AC:P10635;SWISSPROT_ID:CP2D6_HUMAN;EMBL:AY545216;EMBL:BC066877;EMBL:BC075023;EMBL:BC075024;EMBL:BX247885;EMBL:DQ282144;EMBL:DQ282145;EMBL:DQ282146;EMBL:DQ282151;EMBL:DQ282154;EMBL:DQ282155;EMBL:M20403;EMBL:M33388;EMBL:X08006;RefSeq:NP_000097.3;RefSeq:NP_001020332.2;ProteinModelPortal:P10635;STRING:9606.ENSP00000353820;SWISSPROT_AC_OLD:Q16752;SWISSPROT_AC_OLD:Q2XND6;SWISSPROT_AC_OLD:Q2XN…
535330	PDGFC -- TGFB1	association	Pubmed 2006:16439802;	In this regard, <b>TGF-beta1</b> increased PDGF-A and <b>PDGF-C</b> mRNA expression as well as PDGF-AA protein expression.[Pubmed 2006:16439802];	4353121	Gene	PDGFC	FALLOTEIN;PDGFC;platelet derived growth factor C;SCDGF;e vegf;pdgf c;PDGF-C;platelet derived growth factor-c;Platelet-derived growth factor C;platelet-derived growth factor-c;Spinal cord-derived growth factor;VEGF-E;	SWISSPROT_AC:Q9NRA1;SWISSPROT_ID:PDGFC_HUMAN;GeneID:56034;Ensembl:ENSG00000145431;HGNC:HGNC:8801;MIM:608452;Vega:OTTHUMG00000161803;protein_accession:AAF00049.1;protein_accession:AAF80597.1;protein_accession:AAI36663.1;protein_accession:AAK51637.1;protein_accession:AAQ88857.1;protein_accession:AAY40906.1;protein_accession:BAB03266.1;protein_accession:BAG36553.1;protein_accession:BAG62196.1;protei…	484813	Protein	TGFB1	TGF-beta-1;TGFB;TGFB1;Transforming growth factor beta-1;CED;DPD1;LAP;lap-type;tgf -beta 1;tgf -beta1;tgf b 1;tgf b-1;tgf beta 1;tgf beta i;tgf beta type 1;tgf beta type i;tgf beta-1;tgf beta-type 1;tgf beta1;tgf- b 1;tgf- beta 1;tgf- beta1;tgf-b 1;tgf-beta 1;tgf-beta i;tgf-beta isoform 1;tgf-beta type 1;tgf-beta type i;tgf-beta type-i;tgf-beta's 1;tgf-beta-i;tgf-beta1;tgf-beta1-type;tgf-betai;tgf…	SWISSPROT_AC:P01137;SWISSPROT_ID:TGFB1_HUMAN;EMBL:AK291907;EMBL:BC000125;EMBL:BC001180;EMBL:BC022242;EMBL:BT007245;EMBL:CH471126;EMBL:M38449;EMBL:X02812;EMBL:X05839;EMBL:X05840;EMBL:X05843;EMBL:X05844;EMBL:X05849;EMBL:X05850;RefSeq:NP_000651.3;ProteinModelPortal:P01137;STRING:9606.ENSP00000221930;SWISSPROT_AC_OLD:A8K792;SWISSPROT_AC_OLD:Q9UCG4;SMR:P01137;GeneID:7040;KEGG:hsa:7040;PIR:A27513;eggNO…
535931	OLR1 -- Ang II	association	Pubmed 2006:16484599;Pubmed 2007:17893372;Pubmed 1999:10468518;	In this study, we explored <b>LOX-1</b> transcriptional promoter activation in response to <b>Ang II</b> in human coronary artery endothelial cells (HCAECs).[Pubmed 2006:16484599];In vitro experiments showed that <b>Ang II</b> (1 nmol/L) induced the expression of <b>LOX-1</b> and VEGF and enhanced capillary formation from human coronary endothelial cells in Matrigel assay.[Pubmed 2007:17893372];W…	4343790	Gene	OLR1	CLEC8A;LOX1;LOXIN;OLR1;oxidized low density lipoprotein receptor 1;SCARE1;SLOX1;C-type lectin domain family 8 member A;hLOX-1;Lectin-like oxidized LDL receptor 1;lectin-like oxidized ldl receptor-1;lectin-like oxidized-ldl receptor-1;Lectin-like oxLDL receptor 1;lectin-like oxldl receptor-1;lectin-like oxldl receptor-i;lectin-like-oxidized ldl receptor-1;lectin-like-oxldl-receptor-1;Lectin-type o…	SWISSPROT_AC:P78380;SWISSPROT_ID:OLR1_HUMAN;GeneID:4973;Ensembl:ENSG00000173391;HGNC:HGNC:8133;MIM:602601;Vega:OTTHUMG00000168527;protein_accession:AAC82329.1;protein_accession:AAC97927.1;protein_accession:AAH22295.1;protein_accession:ABC40744.1;protein_accession:ABM82335.1;protein_accession:ABM85511.1;protein_accession:BAA24580.1;protein_accession:BAC81565.1;protein_accession:BAF84813.1;protein_…	17470	Protein	Ang II	Ang II;Angiotensin 1-8;Angiotensin II;Angiotensin-2;ang -2;ang 2;ang ii-type;ang type 2;ang type-2;ang- 2;ang- ii;ang-ii;	TMP_SWISSPROT_AC:P01019_Ang II;PARENT_SWISSPROT_AC:P01019;PARENT_SWISSPROT_ID:ANGT_HUMAN;
536545	NPY -- Leptin	association	Pubmed:15573845;Pubmed 2006:16568137;Pubmed 2013:23652383;Pubmed 2002:11939485;Pubmed 2000:10879675;Pubmed 2014:24721038;Pubmed 1998:10361808;	However, changes in <b>neuropeptide-Y</b> appears to be mediated independently of <b>leptin</b> or insulin during this type of fasting.[Pubmed:15573845];Furthermore, male carriers of the Pro7-allele of the <b>NPY</b> gene had on average higher <b>leptin</b> levels and BMI values vs non-carriers of this allele: 4.7 microg/l (95% CI 3.7-6.0) and 25.7 kg/m2 (95% CI 24.4-27.0) vs 3.1 microg/l (95% CI…	4343703	Gene	NPY	neuropeptide Y;NPY;PYY4;neuropeptide--y;neuropeptide-y;npy--an;npy-type;Pro-neuropeptide Y;y neuropeptide;	SWISSPROT_AC:P01303;SWISSPROT_ID:NPY_HUMAN;GeneID:4852;Ensembl:ENSG00000122585;HGNC:HGNC:7955;MIM:162640;Vega:OTTHUMG00000022973;protein_accession:AAA59944.1;protein_accession:AAA59945.1;protein_accession:AAA59946.1;protein_accession:AAH29497.1;protein_accession:AAQ96843.1;protein_accession:ABM84261.1;protein_accession:ABM87650.1;protein_accession:BAG35090.1;protein_accession:CEF39432.1;protein_a…	219985	Protein	Leptin	LEP;Leptin;OB;Obese protein;Obesity factor;OBS;factor obesity;factor of obesity;LEPD;leptin--an;leptin-type;obesity--factor;protein obese;	SWISSPROT_AC:P41159;SWISSPROT_ID:LEP_HUMAN;EMBL:AF008123;EMBL:AY996373;EMBL:BC060830;EMBL:BC069452;EMBL:BC069527;EMBL:D49487;EMBL:D63519;EMBL:D63710;EMBL:U18915;EMBL:U43415;EMBL:U43653;RefSeq:NP_000221.1;RefSeq:XP_005250397.1;ProteinModelPortal:P41159;STRING:9606.ENSP00000312652;SWISSPROT_AC_OLD:O15158;SWISSPROT_AC_OLD:Q56A88;SMR:P41159;GeneID:3952;KEGG:hsa:3952;PIR:A38952;PIR:I53166;eggNOG:ENOG4…
537031	RGS2 -- Ang II	association	Pubmed 2006:16627589;Pubmed 2004:15292363;Pubmed 2007:17613534;Pubmed 2011:22057271;	<b>RGS2</b> is regulated by <b>angiotensin II</b> and functions as a negative feedback of aldosterone production in H295R human adrenocortical cells.[Pubmed 2006:16627589];In conclusion, <b>RGS2</b> expression is induced by <b>Ang II</b> to terminate the intracellular signaling cascade generated by Ang II.[Pubmed 2006:16627589];These results suggest that <b>Ang II</b> up-regulates <b>RGS2</b> mRN…	4344628	Gene	RGS2	G0S8;regulator of G-protein signaling 2;RGS2;Cell growth-inhibiting gene 31 protein;G0/G1 switch regulatory protein 8;regulator of g protein signaling 2;regulator of g protein signaling-2;regulator of g protein-signaling 2;regulator of g-protein signaling-2;	SWISSPROT_AC:P41220;SWISSPROT_ID:RGS2_HUMAN;GeneID:5997;Ensembl:ENSG00000116741;HGNC:HGNC:9998;MIM:600861;Vega:OTTHUMG00000035600;protein_accession:AAA20680.1;protein_accession:AAC37587.1;protein_accession:AAH07049.1;protein_accession:AAH42755.1;protein_accession:AAM12640.1;protein_accession:AAP35728.1;protein_accession:AAY40361.1;protein_accession:ABM84104.1;protein_accession:ABM87477.1;protein_…	17470	Protein	Ang II	Ang II;Angiotensin 1-8;Angiotensin II;Angiotensin-2;ang -2;ang 2;ang ii-type;ang type 2;ang type-2;ang- 2;ang- ii;ang-ii;	TMP_SWISSPROT_AC:P01019_Ang II;PARENT_SWISSPROT_AC:P01019;PARENT_SWISSPROT_ID:ANGT_HUMAN;
537045	RIEG2 -- Ang II	association	Pubmed 2006:16627589;Pubmed 2007:17613534;	<b>RGS2</b> is regulated by <b>angiotensin II</b> and functions as a negative feedback of aldosterone production in H295R human adrenocortical cells.[Pubmed 2006:16627589];In conclusion, <b>RGS2</b> expression is induced by <b>Ang II</b> to terminate the intracellular signaling cascade generated by Ang II.[Pubmed 2006:16627589];These results suggest that <b>Ang II</b> up-regulates <b>RGS2</b> mRN…	4344646	Gene	RIEG2	ARS;RGS2;RIEG2;Rieger syndrome 2;ars-type;	GeneID:6012;HGNC:HGNC:10015;MIM:601499;	17470	Protein	Ang II	Ang II;Angiotensin 1-8;Angiotensin II;Angiotensin-2;ang -2;ang 2;ang ii-type;ang type 2;ang type-2;ang- 2;ang- ii;ang-ii;	TMP_SWISSPROT_AC:P01019_Ang II;PARENT_SWISSPROT_AC:P01019;PARENT_SWISSPROT_ID:ANGT_HUMAN;
538276	AGT -- TGFB1	association	Pubmed 2006:16598193;Pubmed 2002:12352892;Pubmed 2007:17504233;Pubmed 2009:19211927;	Stable transfer of p53 cDNA (S) enhanced and p53 cDNA (AS) abolished the stimulatory effect of <b>TGF-beta1</b> on <b>ANG</b> mRNA expression in IRPTCs.[Pubmed 2006:16598193];The present study investigated whether <b>transforming growth factor-beta 1</b> (TGF-beta1) exerts an autocrine positive effect on <b>angiotensinogen</b> (ANG) gene expression in rat kidney proximal tubular cells, and deline…	4339955	Gene	AGT	AGT;angiotensinogen;ANHU;SERPINA8;ANGT;chain-angiotensinogen;Serpin A8;	SWISSPROT_AC:P01019;SWISSPROT_ID:ANGT_HUMAN;GeneID:183;Ensembl:ENSG00000135744;HGNC:HGNC:333;MIM:106150;Vega:OTTHUMG00000037757;protein_accession:AAA51679.1;protein_accession:AAA51731.1;protein_accession:AAA52282.1;protein_accession:AAD14287.1;protein_accession:AAD14288.1;protein_accession:AAH11519.1;protein_accession:AAP35497.1;protein_accession:AAR03501.1;protein_accession:ABM81942.1;protein_ac…	484813	Protein	TGFB1	TGF-beta-1;TGFB;TGFB1;Transforming growth factor beta-1;CED;DPD1;LAP;lap-type;tgf -beta 1;tgf -beta1;tgf b 1;tgf b-1;tgf beta 1;tgf beta i;tgf beta type 1;tgf beta type i;tgf beta-1;tgf beta-type 1;tgf beta1;tgf- b 1;tgf- beta 1;tgf- beta1;tgf-b 1;tgf-beta 1;tgf-beta i;tgf-beta isoform 1;tgf-beta type 1;tgf-beta type i;tgf-beta type-i;tgf-beta's 1;tgf-beta-i;tgf-beta1;tgf-beta1-type;tgf-betai;tgf…	SWISSPROT_AC:P01137;SWISSPROT_ID:TGFB1_HUMAN;EMBL:AK291907;EMBL:BC000125;EMBL:BC001180;EMBL:BC022242;EMBL:BT007245;EMBL:CH471126;EMBL:M38449;EMBL:X02812;EMBL:X05839;EMBL:X05840;EMBL:X05843;EMBL:X05844;EMBL:X05849;EMBL:X05850;RefSeq:NP_000651.3;ProteinModelPortal:P01137;STRING:9606.ENSP00000221930;SWISSPROT_AC_OLD:A8K792;SWISSPROT_AC_OLD:Q9UCG4;SMR:P01137;GeneID:7040;KEGG:hsa:7040;PIR:A27513;eggNO…
538501	VWF -- VWF	association	Pubmed 2006:16545435;Pubmed 2006:16873672;Pubmed 2006:17033959;Pubmed 2006:17080221;Pubmed 2001:11672586;Pubmed 2013:23035816;Pubmed 2013:23558858;Pubmed 1994:7819109;Pubmed 1993:7690994;Pubmed 2012:22431572;Pubmed 2007:17488704;Pubmed 2000:11876992;Pubmed 2014:25696906;Pubmed 2011:21534939;Pubmed 2010:20371742;Pubmed 2009:19060241;Pubmed 2009:19624459;Pubmed 1999:10650864;Pubmed 1999:9929110;Pub…	The <b>vWD</b> PN aims to further elucidate the role of <b>vWF</b> concentrate prophylaxis in vWD and to identify patients most likely to benefit from prophylaxis.[Pubmed 2006:16545435];Enhanced VWF biosynthesis and elevated plasma <b>VWF</b> due to a natural variant in the murine <b>Vwf</b> gene.[Pubmed 2006:16873672];Previous studies have shown that <b>VWD</b> domains (homologous to the D domai…	4345874	Gene	VWF	F8VWF;von Willebrand factor;VWD;VWF;factor of von willebrand;factor von willebrand;factor-von willebrand;von -willebrand factor;von willebrand factor-type;von willebrand-factor;von-willebrand factor;von-willebrand's factor;von-willebrand-factor;vwd-subtype;vwd-type;	SWISSPROT_AC:P04275;SWISSPROT_ID:VWF_HUMAN;GeneID:7450;Ensembl:ENSG00000110799;HGNC:HGNC:12726;MIM:613160;Vega:OTTHUMG00000168265;protein_accession:AAA61293.1;protein_accession:AAA61294.1;protein_accession:AAA61295.1;protein_accession:AAA65940.1;protein_accession:AAB39987.1;protein_accession:AAB59458.1;protein_accession:AAB59512.1;protein_accession:AAH22258.1;protein_accession:ACX32324.1;protein_…	525858	Protein	VWF	F8VWF;von Willebrand factor;VWF;factor of von willebrand;factor von willebrand;factor-von willebrand;von -willebrand factor;von willebrand factor-type;von willebrand-factor;von-willebrand factor;von-willebrand's factor;von-willebrand-factor;VWD;vwd-subtype;vwd-type;	SWISSPROT_AC:P04275;SWISSPROT_ID:VWF_HUMAN;EMBL:AC005845;EMBL:AC005846;EMBL:AC005904;EMBL:BC022258;EMBL:CH471116;EMBL:K03028;EMBL:M10321;EMBL:M16945;EMBL:M16946;EMBL:M17588;EMBL:M25828;EMBL:M25829;EMBL:M25830;EMBL:M25831;EMBL:M25832;EMBL:M25833;EMBL:M25834;EMBL:M25835;EMBL:M25836;EMBL:M25837;EMBL:M25838;EMBL:M25839;EMBL:M25840;EMBL:M25841;EMBL:M25842;EMBL:M25843;EMBL:M25844;EMBL:M25845;EMBL:M2584…
541143	F3 -- TLR4	association	Pubmed 2007:17157899;Pubmed 2014:25108557;Pubmed 2010:20483743;	The intersubject variability of <b>tissue factor</b> mRNA production in human monocytes--relation with the <b>toll-like receptor 4</b>.[Pubmed 2007:17157899];Our previous study has demonstrated that <b>Toll-like receptor 4</b> (TLR4) can contribute to anti-ГЋВІ2-glycoprotein I/ГЋВІ2-glycoprotein I (anti-ГЋВІ2GPI/ГЋВІ2GPI)-induced <b>tissue factor</b> (TF) expression in human acute monocytic leuke…	4341533	Gene	F3	CD142;coagulation factor III, tissue factor;F3;TF;TFA;CD142 antigen;coagulation factor 3;Coagulation factor III;factor of the tissue;factor of tissue;factor tissue;factor--tissue;factor-tissue;Thromboplastin;Tissue factor;tissue-factor;	SWISSPROT_AC:P13726;SWISSPROT_ID:TF_HUMAN;GeneID:2152;Ensembl:ENSG00000117525;HGNC:HGNC:3541;MIM:134390;Vega:OTTHUMG00000010716;protein_accession:AAA36734.1;protein_accession:AAA61150.1;protein_accession:AAA61151.1;protein_accession:AAA61152.1;protein_accession:AAH11029.1;protein_accession:AAN01236.1;protein_accession:AAO61150.1;protein_accession:AAO61151.1;protein_accession:AAO61152.1;protein_ac…	490609	Protein	TLR4	CD284 antigen;hToll;TLR4;Toll-like receptor 4;ARMD10;CD284;tlr 4;tlr- 4;TLR-4;TOLL;toll like receptor 4;toll like receptor-4;toll like receptor4;toll- like receptor 4;toll-like receptor iv;toll-like receptor type 4;toll-like receptor- 4;toll-like receptor-4;toll-like receptor4;toll-like- receptor 4;toll-like-receptor 4;toll-like-receptor-4;	SWISSPROT_AC:O00206;SWISSPROT_ID:TLR4_HUMAN;EMBL:AB445638;EMBL:AF172169;EMBL:AF172170;EMBL:AF172171;EMBL:AF177765;EMBL:AF177766;EMBL:AK290053;EMBL:AK293068;EMBL:AK303730;EMBL:AL160272;EMBL:BC117422;EMBL:CH471090;EMBL:DQ018107;EMBL:DQ018108;EMBL:DQ018109;EMBL:EF535831;EMBL:EF535832;EMBL:EF535833;EMBL:U88880;EMBL:U93091;RefSeq:NP_003257.1;RefSeq:NP_612564.1;RefSeq:NP_612567.1;ProteinModelPortal:O00…
541923	AGTR1 -- PAI-1	association	Pubmed 2007:17207964;	Activation of the renin-angiotensin system has been linked to the production of <b>PAI-1</b> expression via the <b>angiotensin II type 1 receptor</b> (AT1R).[Pubmed 2007:17207964];In both females and males, the bradykinin B2 gene interacted with <b>AT1R</b> gene on plasma <b>PAI-1</b> levels (P=0.026 and P=0.039, respectively).[Pubmed 2007:17207964];	4339956	Gene	AGTR1	AG2S;AGTR1;AGTR1B;angiotensin II receptor type 1;AT1;AT1AR;AT1B;AT1BR;AT1R;AT2R1;HAT1R;1 angiotensin ii receptor;1 angiotensin ii-receptor;1 angiotensin-2 receptor;1 angiotensin-ii receptor;1 angiotensin-ii-receptor;1 receptor of angiotensin ii;1 receptor of the angiotensin ii;1-angiotensin type 2 receptor;agtr-1;AGTR1A;angiotensin 2 receptor type 1;angiotensin 2 type 1 receptor;angiotensin ii -r…	SWISSPROT_AC:P30556;SWISSPROT_ID:AGTR1_HUMAN;GeneID:185;Ensembl:ENSG00000144891;HGNC:HGNC:336;MIM:106165;Vega:OTTHUMG00000159503;protein_accession:AAA35535.1;protein_accession:AAA35569.1;protein_accession:AAA58370.1;protein_accession:AAB34644.1;protein_accession:AAB35647.1;protein_accession:AAF70464.1;protein_accession:AAH22447.1;protein_accession:AAH68494.1;protein_accession:AAO65968.1;protein_a…	298674	Protein	PAI-1	Endothelial plasminogen activator inhibitor;PAI;PAI-1;PAI1;PLANH1;Plasminogen activator inhibitor 1;Serpin E1;SERPINE1;activator inhibitor type-1-plasminogen;activator plasminogen inhibitor-1;endothelial type of plasminogen activator inhibitor;endothelial type plasminogen activator inhibitor;endothelial-type plasminogen activator inhibitor;inhibitor of type 1 plasminogen activator;inhibitor type …	SWISSPROT_AC:P05121;SWISSPROT_ID:PAI1_HUMAN;EMBL:AC004876;EMBL:AF386492;EMBL:AK297728;EMBL:BC010860;EMBL:J03764;EMBL:M14083;EMBL:M16006;EMBL:M22314;EMBL:M22315;EMBL:M22316;EMBL:M22317;EMBL:M22318;EMBL:M22319;EMBL:M22320;EMBL:M22321;EMBL:X04429;EMBL:X04729;EMBL:X04731;EMBL:X04744;EMBL:X12701;EMBL:X13323;EMBL:X13338;EMBL:X13339;EMBL:X13340;EMBL:X13341;EMBL:X13342;EMBL:X13343;EMBL:X13344;EMBL:X13345…
542509	DDAH1 -- DDAH	association	Pubmed 2007:17273169;	Here we reveal the structure of human DDAH-1 and probe the function of <b>DDAH-1</b> both by deleting the <b>DDAH1</b> gene in mice and by using DDAH-specific inhibitors which, as we demonstrate by crystallography, bind to the active site of human DDAH-1.[Pubmed 2007:17273169];	4349453	Gene	DDAH1	DDAH;DDAH-1;DDAH1;DDAHI;dimethylarginine dimethylaminohydrolase 1;HEL-S-16;ddah 1;ddah i;ddah isoform 1;ddah isoform-1;ddah-i;Dimethylargininase-1;dimethylargininase-i;dimethylarginine dimethylaminohydrolase i;dimethylarginine dimethylaminohydrolase isoform 1;dimethylarginine dimethylaminohydrolase type 1;dimethylarginine dimethylaminohydrolase-1;dimethylarginine dimethylaminohydrolase1;dimethyla…	SWISSPROT_AC:O94760;SWISSPROT_ID:DDAH1_HUMAN;GeneID:23576;Ensembl:ENSG00000153904;HGNC:HGNC:2715;MIM:604743;Vega:OTTHUMG00000191181;protein_accession:AAH33680.1;protein_accession:AAH43235.2;protein_accession:ACJ13659.1;protein_accession:BAG35341.1;protein_accession:BAG57891.1;protein_accession:BAG63803.1;protein_accession:BAG65613.1;protein_accession:CAI45988.1;protein_accession:EAW73199.1;protei…	96833	Protein	DDAH	DDAH;DDAH-1;DDAH1;DDAHI;Dimethylargininase-1;Dimethylarginine dimethylaminohydrolase 1;EC 3.5.3.18;N(G),N(G)-dimethylarginine dimethylaminohydrolase 1;ddah 1;ddah i;ddah isoform 1;ddah isoform-1;ddah-i;dimethylargininase-i;dimethylarginine dimethylaminohydrolase i;dimethylarginine dimethylaminohydrolase isoform 1;dimethylarginine dimethylaminohydrolase type 1;dimethylarginine dimethylaminohydrola…	SWISSPROT_AC:O94760;SWISSPROT_ID:DDAH1_HUMAN;EMBL:AB001915;EMBL:AC092807;EMBL:AL078459;EMBL:AL360219;EMBL:BC033680;EMBL:BC043235;EMBL:BX648145;EMBL:CH471097;RefSeq:NP_001127917.1;RefSeq:NP_036269.1;RefSeq:XP_005270767.1;ProteinModelPortal:O94760;STRING:9606.ENSP00000284031;SWISSPROT_AC_OLD:Q5HYC8;SWISSPROT_AC_OLD:Q86XK5;SMR:O94760;GeneID:23576;KEGG:hsa:23576;eggNOG:COG1834;eggNOG:ENOG410IFS6;UniG…
542693	TGFB1 -- BEST1	association	Pubmed 2007:17059371;	Large-scale population-based study shows no association between common polymorphisms of the <b>TGFB1</b> gene and <b>BMD</b> in women.[Pubmed 2007:17059371];Several polymorphisms have been identified in TGFB1, and previous work has suggested that allelic variants of <b>TGFB1</b> may regulate <b>BMD</b> and susceptibility to osteoporotic fracture.[Pubmed 2007:17059371];We studied the relationship …	4345519	Gene	TGFB1	CED;DPD1;LAP;TGFB;TGFB1;TGFbeta;transforming growth factor beta 1;lap-type;tgf -beta 1;tgf -beta1;tgf b 1;tgf b-1;tgf beta 1;tgf beta i;tgf beta type 1;tgf beta type i;tgf beta-1;tgf beta-type 1;tgf beta1;tgf- b 1;tgf- beta 1;tgf- beta1;tgf-b 1;tgf-beta 1;tgf-beta i;tgf-beta isoform 1;tgf-beta type 1;tgf-beta type i;tgf-beta type-i;tgf-beta's 1;TGF-beta-1;tgf-beta-i;tgf-beta1;tgf-beta1-type;tgf-b…	SWISSPROT_AC:P01137;SWISSPROT_ID:TGFB1_HUMAN;GeneID:7040;Ensembl:ENSG00000105329;HGNC:HGNC:11766;MIM:190180;Vega:OTTHUMG00000182760;protein_accession:AAA36735.1;protein_accession:AAH00125.1;protein_accession:AAH01180.1;protein_accession:AAH22242.1;protein_accession:AAL27646.2;protein_accession:AAN86616.1;protein_accession:AAP35909.1;protein_accession:AAQ18641.1;protein_accession:AAT77143.1;protei…	43724	Protein	BEST1	BEST1;Bestrophin-1;TU15B;Vitelliform macular dystrophy protein 2;VMD2;ARB;BEST;bestrophin 1;bestrophin1;BMD;rp 50;rp-50;RP50;vmd-2;	SWISSPROT_AC:O76090;SWISSPROT_ID:BEST1_HUMAN;EMBL:AF057169;EMBL:AF057170;EMBL:AF073491;EMBL:AF073492;EMBL:AF073493;EMBL:AF073494;EMBL:AF073495;EMBL:AF073496;EMBL:AF073497;EMBL:AF073498;EMBL:AF073499;EMBL:AF073500;EMBL:AF073501;EMBL:AK289681;EMBL:AK295998;EMBL:AK301392;EMBL:AY515704;EMBL:BC015220;EMBL:BC041664;EMBL:CH471076;RefSeq:NP_001132915.1;RefSeq:NP_001287715.1;RefSeq:NP_001287716.1;RefSeq:N…
542785	ST2 -- TGFB1	association	Pubmed 2007:17454104;	<b>ST2</b> mRNA expression statistically correlated with <b>TGF-beta 1</b> mRNA expression.[Pubmed 2007:17454104];	4345278	Gene	ST2	ST2;suppression of tumorigenicity 2;suppression of tumorigenicity-2;	GeneID:6761;HGNC:HGNC:11347;MIM:185440;	484813	Protein	TGFB1	TGF-beta-1;TGFB;TGFB1;Transforming growth factor beta-1;CED;DPD1;LAP;lap-type;tgf -beta 1;tgf -beta1;tgf b 1;tgf b-1;tgf beta 1;tgf beta i;tgf beta type 1;tgf beta type i;tgf beta-1;tgf beta-type 1;tgf beta1;tgf- b 1;tgf- beta 1;tgf- beta1;tgf-b 1;tgf-beta 1;tgf-beta i;tgf-beta isoform 1;tgf-beta type 1;tgf-beta type i;tgf-beta type-i;tgf-beta's 1;tgf-beta-i;tgf-beta1;tgf-beta1-type;tgf-betai;tgf…	SWISSPROT_AC:P01137;SWISSPROT_ID:TGFB1_HUMAN;EMBL:AK291907;EMBL:BC000125;EMBL:BC001180;EMBL:BC022242;EMBL:BT007245;EMBL:CH471126;EMBL:M38449;EMBL:X02812;EMBL:X05839;EMBL:X05840;EMBL:X05843;EMBL:X05844;EMBL:X05849;EMBL:X05850;RefSeq:NP_000651.3;ProteinModelPortal:P01137;STRING:9606.ENSP00000221930;SWISSPROT_AC_OLD:A8K792;SWISSPROT_AC_OLD:Q9UCG4;SMR:P01137;GeneID:7040;KEGG:hsa:7040;PIR:A27513;eggNO…
542802	TGFB1 -- ST2	association	Pubmed 2007:17454104;	<b>ST2</b> mRNA expression statistically correlated with <b>TGF-beta 1</b> mRNA expression.[Pubmed 2007:17454104];	4345519	Gene	TGFB1	CED;DPD1;LAP;TGFB;TGFB1;TGFbeta;transforming growth factor beta 1;lap-type;tgf -beta 1;tgf -beta1;tgf b 1;tgf b-1;tgf beta 1;tgf beta i;tgf beta type 1;tgf beta type i;tgf beta-1;tgf beta-type 1;tgf beta1;tgf- b 1;tgf- beta 1;tgf- beta1;tgf-b 1;tgf-beta 1;tgf-beta i;tgf-beta isoform 1;tgf-beta type 1;tgf-beta type i;tgf-beta type-i;tgf-beta's 1;TGF-beta-1;tgf-beta-i;tgf-beta1;tgf-beta1-type;tgf-b…	SWISSPROT_AC:P01137;SWISSPROT_ID:TGFB1_HUMAN;GeneID:7040;Ensembl:ENSG00000105329;HGNC:HGNC:11766;MIM:190180;Vega:OTTHUMG00000182760;protein_accession:AAA36735.1;protein_accession:AAH00125.1;protein_accession:AAH01180.1;protein_accession:AAH22242.1;protein_accession:AAL27646.2;protein_accession:AAN86616.1;protein_accession:AAP35909.1;protein_accession:AAQ18641.1;protein_accession:AAT77143.1;protei…	4345278	Gene	ST2	ST2;suppression of tumorigenicity 2;suppression of tumorigenicity-2;	GeneID:6761;HGNC:HGNC:11347;MIM:185440;
542805	SULT2A1 -- TGFB1	association	Pubmed 2007:17454104;	<b>ST2</b> mRNA expression statistically correlated with <b>TGF-beta 1</b> mRNA expression.[Pubmed 2007:17454104];	4345329	Gene	SULT2A1	DHEA-ST;DHEAS;HST;hSTa;ST2;ST2A1;ST2A3;STD;sulfotransferase family 2A member 1;SULT2A1;Bile salt sulfotransferase;Dehydroepiandrosterone sulfotransferase;dehydroepiandrosterone-sulfotransferase;dhea st;EC 2.8.2.14;hst a;hst-a;hst-alpha;Hydroxysteroid Sulfotransferase;std--an;Sulfotransferase 2A1;sulfotransferase-2a1;	SWISSPROT_AC:Q06520;SWISSPROT_ID:ST2A1_HUMAN;GeneID:6822;Ensembl:ENSG00000105398;HGNC:HGNC:11458;MIM:125263;Vega:OTTHUMG00000162469;protein_accession:AAA17749.1;protein_accession:AAA17750.1;protein_accession:AAA35758.1;protein_accession:AAA75491.1;protein_accession:AAB23169.2;protein_accession:AAC51353.1;protein_accession:AAH20755.1;protein_accession:ABM82091.1;protein_accession:ABM85272.1;protei…	484813	Protein	TGFB1	TGF-beta-1;TGFB;TGFB1;Transforming growth factor beta-1;CED;DPD1;LAP;lap-type;tgf -beta 1;tgf -beta1;tgf b 1;tgf b-1;tgf beta 1;tgf beta i;tgf beta type 1;tgf beta type i;tgf beta-1;tgf beta-type 1;tgf beta1;tgf- b 1;tgf- beta 1;tgf- beta1;tgf-b 1;tgf-beta 1;tgf-beta i;tgf-beta isoform 1;tgf-beta type 1;tgf-beta type i;tgf-beta type-i;tgf-beta's 1;tgf-beta-i;tgf-beta1;tgf-beta1-type;tgf-betai;tgf…	SWISSPROT_AC:P01137;SWISSPROT_ID:TGFB1_HUMAN;EMBL:AK291907;EMBL:BC000125;EMBL:BC001180;EMBL:BC022242;EMBL:BT007245;EMBL:CH471126;EMBL:M38449;EMBL:X02812;EMBL:X05839;EMBL:X05840;EMBL:X05843;EMBL:X05844;EMBL:X05849;EMBL:X05850;RefSeq:NP_000651.3;ProteinModelPortal:P01137;STRING:9606.ENSP00000221930;SWISSPROT_AC_OLD:A8K792;SWISSPROT_AC_OLD:Q9UCG4;SMR:P01137;GeneID:7040;KEGG:hsa:7040;PIR:A27513;eggNO…
542821	IL1RL1 -- TGFB1	association	Pubmed 2007:17454104;	<b>ST2</b> mRNA expression statistically correlated with <b>TGF-beta 1</b> mRNA expression.[Pubmed 2007:17454104];	4347038	Gene	IL1RL1	DER4;FIT-1;IL1RL1;IL33R;interleukin 1 receptor like 1;ST2;ST2L;ST2V;T1;der 4;der-4;ILRL1;interleukin-1 receptor like 1;Interleukin-1 receptor-like 1;interleukin-1 receptor-like-1;protein st-2;Protein ST2;st-2 protein;st2 protein;	SWISSPROT_AC:Q01638;SWISSPROT_ID:ILRL1_HUMAN;GeneID:9173;Ensembl:ENSG00000115602;HGNC:HGNC:5998;MIM:601203;Vega:OTTHUMG00000130782;protein_accession:AAH30975.1;protein_accession:AAY15047.1;protein_accession:ABW33704.1;protein_accession:ABW33705.1;protein_accession:BAA02233.1;protein_accession:BAA20539.1;protein_accession:BAA82405.2;protein_accession:BAA85894.1;protein_accession:BAF84267.1;protein…	484813	Protein	TGFB1	TGF-beta-1;TGFB;TGFB1;Transforming growth factor beta-1;CED;DPD1;LAP;lap-type;tgf -beta 1;tgf -beta1;tgf b 1;tgf b-1;tgf beta 1;tgf beta i;tgf beta type 1;tgf beta type i;tgf beta-1;tgf beta-type 1;tgf beta1;tgf- b 1;tgf- beta 1;tgf- beta1;tgf-b 1;tgf-beta 1;tgf-beta i;tgf-beta isoform 1;tgf-beta type 1;tgf-beta type i;tgf-beta type-i;tgf-beta's 1;tgf-beta-i;tgf-beta1;tgf-beta1-type;tgf-betai;tgf…	SWISSPROT_AC:P01137;SWISSPROT_ID:TGFB1_HUMAN;EMBL:AK291907;EMBL:BC000125;EMBL:BC001180;EMBL:BC022242;EMBL:BT007245;EMBL:CH471126;EMBL:M38449;EMBL:X02812;EMBL:X05839;EMBL:X05840;EMBL:X05843;EMBL:X05844;EMBL:X05849;EMBL:X05850;RefSeq:NP_000651.3;ProteinModelPortal:P01137;STRING:9606.ENSP00000221930;SWISSPROT_AC_OLD:A8K792;SWISSPROT_AC_OLD:Q9UCG4;SMR:P01137;GeneID:7040;KEGG:hsa:7040;PIR:A27513;eggNO…
542823	TGFB1 -- SULT2A1	association	Pubmed 2007:17454104;	<b>ST2</b> mRNA expression statistically correlated with <b>TGF-beta 1</b> mRNA expression.[Pubmed 2007:17454104];	4345519	Gene	TGFB1	CED;DPD1;LAP;TGFB;TGFB1;TGFbeta;transforming growth factor beta 1;lap-type;tgf -beta 1;tgf -beta1;tgf b 1;tgf b-1;tgf beta 1;tgf beta i;tgf beta type 1;tgf beta type i;tgf beta-1;tgf beta-type 1;tgf beta1;tgf- b 1;tgf- beta 1;tgf- beta1;tgf-b 1;tgf-beta 1;tgf-beta i;tgf-beta isoform 1;tgf-beta type 1;tgf-beta type i;tgf-beta type-i;tgf-beta's 1;TGF-beta-1;tgf-beta-i;tgf-beta1;tgf-beta1-type;tgf-b…	SWISSPROT_AC:P01137;SWISSPROT_ID:TGFB1_HUMAN;GeneID:7040;Ensembl:ENSG00000105329;HGNC:HGNC:11766;MIM:190180;Vega:OTTHUMG00000182760;protein_accession:AAA36735.1;protein_accession:AAH00125.1;protein_accession:AAH01180.1;protein_accession:AAH22242.1;protein_accession:AAL27646.2;protein_accession:AAN86616.1;protein_accession:AAP35909.1;protein_accession:AAQ18641.1;protein_accession:AAT77143.1;protei…	4345329	Gene	SULT2A1	DHEA-ST;DHEAS;HST;hSTa;ST2;ST2A1;ST2A3;STD;sulfotransferase family 2A member 1;SULT2A1;Bile salt sulfotransferase;Dehydroepiandrosterone sulfotransferase;dehydroepiandrosterone-sulfotransferase;dhea st;EC 2.8.2.14;hst a;hst-a;hst-alpha;Hydroxysteroid Sulfotransferase;std--an;Sulfotransferase 2A1;sulfotransferase-2a1;	SWISSPROT_AC:Q06520;SWISSPROT_ID:ST2A1_HUMAN;GeneID:6822;Ensembl:ENSG00000105398;HGNC:HGNC:11458;MIM:125263;Vega:OTTHUMG00000162469;protein_accession:AAA17749.1;protein_accession:AAA17750.1;protein_accession:AAA35758.1;protein_accession:AAA75491.1;protein_accession:AAB23169.2;protein_accession:AAC51353.1;protein_accession:AAH20755.1;protein_accession:ABM82091.1;protein_accession:ABM85272.1;protei…
[truncated: 3,896 more rows]

## Sheet: Interactions cardiovascular dis
IntId	IntSchema	IntType	IntLinks	Sentences	ObjId1	ObjType1	ObjName1	ObjSymonyms1	ObjLinks1	ObjId2	ObjType2	ObjName2	ObjSymonyms2	ObjLinks2
[truncated: 342 more rows]
