# Supplementary material for: Bioinformatic Reconstruction and Analysis of Gene Networks Related to Glucose Variability in Diabetes and Its Complications
Source: Int J Mol Sci. 2020 Nov 18;21(22):8691. doi: 10.3390/ijms21228691 (PMC7698756; doi:10.3390/ijms21228691)
Supplement: Supplementary file 1 [file ijms-21-08691-s001.zip › ijms-982039-revised-supplementary/Table S6.xlsx]

## Sheet: Interactions
IntId	IntSchema	IntType	IntLinks	Sentences	ObjId1	ObjType1	ObjName1	ObjSymonyms1	ObjLinks1	ObjId2	ObjType2	ObjName2	ObjSymonyms2	ObjLinks2
782	HTR2A --> HTR2A	Expression	GeneID:3356;		4342560	Gene	HTR2A	5-HT2A;5-hydroxytryptamine receptor 2A;HTR2;HTR2A;2a serotonin receptor;2a-serotonin receptor;5 -ht2;5 -ht2a;5 ht2;5- ht2a;5-ht 2;5-ht 2 a;5-ht 2a;5-ht subtype 2a;5-ht type 2;5-ht type 2a;5-ht type-2a;5-HT-2;5-HT-2A;5-ht2 a;5-ht2-subtype;5-ht2-type;5-hydroxytryptamine 2a receptor;5-hydroxytryptamine receptor subtype 2a;5-hydroxytryptamine subtype 2a receptor;5-hydroxytryptamine type 2a receptor;5…	SWISSPROT_AC:P28223;SWISSPROT_ID:5HT2A_HUMAN;GeneID:3356;Ensembl:ENSG00000102468;HGNC:HGNC:5293;MIM:182135;Vega:OTTHUMG00000016881;protein_accession:AAA58354.1;protein_accession:AAB22791.2;protein_accession:AAB24166.2;protein_accession:AAB31320.1;protein_accession:AAD14995.1;protein_accession:AAH69356.1;protein_accession:AAH69576.1;protein_accession:AAH74848.1;protein_accession:AAH74849.1;protein…	2363	Protein	HTR2A	5-HT-2;5-HT-2A;5-hydroxytryptamine receptor 2A;5HT2A;HTR2;HTR2A;Serotonin receptor 2A;2a serotonin receptor;2a-serotonin receptor;5 -ht2;5 -ht2a;5 ht2;5- ht2a;5-ht 2;5-ht 2 a;5-ht 2a;5-ht subtype 2a;5-ht type 2;5-ht type 2a;5-ht type-2a;5-ht2 a;5-ht2-subtype;5-ht2-type;5-HT2A;5-hydroxytryptamine 2a receptor;5-hydroxytryptamine receptor subtype 2a;5-hydroxytryptamine subtype 2a receptor;5-hydroxyt…	SWISSPROT_AC:P28223;SWISSPROT_ID:5HT2A_HUMAN;EMBL:AF498982;EMBL:AK302787;EMBL:AK314132;EMBL:AL136958;EMBL:AL160397;EMBL:BC069356;EMBL:BC069576;EMBL:BC074848;EMBL:BC074849;EMBL:BC096839;EMBL:CH471075;EMBL:M86841;EMBL:S42165;EMBL:S42167;EMBL:S42168;EMBL:S49737;EMBL:S50113;EMBL:S50130;EMBL:S71229;EMBL:X57830;RefSeq:NP_000612.1;RefSeq:NP_001159419.1;ProteinModelPortal:P28223;STRING:9606.ENSP000003679…
2482	ACE2 --> ACE2	Expression	GeneID:59272;		4353906	Gene	ACE2	ACE2;ACEH;angiotensin I converting enzyme 2;ACE-related carboxypeptidase;angiotensin -converting enzyme 2;angiotensin 1 converting enzyme 2;angiotensin 1-converting enzyme 2;angiotensin converting enzyme 2;angiotensin converting enzyme ii;angiotensin converting enzyme type 2;angiotensin converting enzyme-2;angiotensin converting enzyme-ii;angiotensin i-converting enzyme 2;angiotensin i-converting…	SWISSPROT_AC:Q9BYF1;SWISSPROT_ID:ACE2_HUMAN;GeneID:59272;Ensembl:ENSG00000130234;HGNC:HGNC:13557;MIM:300335;Vega:OTTHUMG00000021177;protein_accession:AAF78220.1;protein_accession:AAF99721.1;protein_accession:AAH39902.1;protein_accession:AAH48094.2;protein_accession:AAO25651.1;protein_accession:AAQ89076.1;protein_accession:AAT45083.1;protein_accession:ACT66268.1;protein_accession:BAB40370.1;protei…	6378	Protein	ACE2	ACE-related carboxypeptidase;ACE2;ACEH;Angiotensin-converting enzyme 2;Angiotensin-converting enzyme homolog;EC 3.4.17.23;Metalloprotease MPROT15;angiotensin -converting enzyme 2;angiotensin 1 converting enzyme 2;angiotensin 1-converting enzyme 2;angiotensin converting enzyme 2;angiotensin converting enzyme ii;angiotensin converting enzyme type 2;angiotensin converting enzyme-2;angiotensin conver…	SWISSPROT_AC:Q9BYF1;SWISSPROT_ID:ACE2_HUMAN;EMBL:AB046569;EMBL:AB193259;EMBL:AB193260;EMBL:AF241254;EMBL:AF291820;EMBL:AL110224;EMBL:AY217547;EMBL:AY358714;EMBL:AY623811;EMBL:BC039902;EMBL:BC048094;EMBL:CH471074;EMBL:E39033;EMBL:GQ262784;RefSeq:NP_068576.1;ProteinModelPortal:Q9BYF1;STRING:9606.ENSP00000252519;SWISSPROT_AC_OLD:C7ECU1;SWISSPROT_AC_OLD:Q6UWP0;SWISSPROT_AC_OLD:Q86WT0;SWISSPROT_AC_OLD…
2631	ACE --> ACE	Expression	GeneID:1636;		4341139	Gene	ACE	ACE;ACE1;angiotensin I converting enzyme;CD143;DCP;DCP1;ace--an;Angiotensin-converting enzyme;cd 143;CD143 antigen;dipeptidyl carboxypeptidase 1;Dipeptidyl carboxypeptidase I;dipeptidyl carboxypeptidase-1;dipeptidyl carboxypeptidase-i;dipeptidyl-carboxypeptidase i;EC 3.2.1.-;EC 3.4.15.1;kininase 2;Kininase II;kininase ii-type;kininase type ii;kininase-ii;	SWISSPROT_AC:P12821;SWISSPROT_ID:ACE_HUMAN;GeneID:1636;Ensembl:ENSG00000159640;Ensembl:ENSG00000264813;HGNC:HGNC:2707;MIM:106180;Vega:OTTHUMG00000154927;Vega:OTTHUMG00000178900;protein_accession:AAA51684.1;protein_accession:AAA60611.1;protein_accession:AAD14360.1;protein_accession:AAD28560.1;protein_accession:AAD28561.1;protein_accession:AAP03651.1;protein_accession:AAP13243.1;protein_accession:A…	6617	Protein	ACE	ACE;Angiotensin-converting enzyme;CD143 antigen;DCP;DCP1;Dipeptidyl carboxypeptidase I;EC 3.2.1.-;EC 3.4.15.1;Kininase II;ace--an;ACE1;angiotensin I converting enzyme;cd 143;CD143;dipeptidyl carboxypeptidase 1;dipeptidyl carboxypeptidase-1;dipeptidyl carboxypeptidase-i;dipeptidyl-carboxypeptidase i;kininase 2;kininase ii-type;kininase type ii;kininase-ii;	SWISSPROT_AC:P12821;SWISSPROT_ID:ACE_HUMAN;EMBL:AB208971;EMBL:AC113554;EMBL:AF118569;EMBL:AK301988;EMBL:AY436326;EMBL:EU332840;EMBL:J04144;EMBL:M26657;EMBL:X16295;RefSeq:NP_000780.1;RefSeq:NP_001171528.1;RefSeq:NP_690043.1;ProteinModelPortal:P12821;STRING:9606.ENSP00000290866;SWISSPROT_AC_OLD:B0LPF0;SWISSPROT_AC_OLD:B4DXI3;SWISSPROT_AC_OLD:E7EU16;SWISSPROT_AC_OLD:P22966;SWISSPROT_AC_OLD:Q53YX9;SW…
3676	ACTN4 --> ACTN4	Expression	GeneID:81;		4339865	Gene	ACTN4	actinin alpha 4;ACTININ-4;ACTN4;FSGS;FSGS1;a-actinin-4;actinin 4;actinin alpha-4;actinin-alpha 4;actinin-alpha4;actinin4;actn 4;actn-4;alpha actinin 4;alpha actinin-4;alpha actinin4;alpha-actinin 4;Alpha-actinin-4;fsgs 1;fsgs-type;Non-muscle alpha-actinin 4;non-muscle alpha-actinin-4;	SWISSPROT_AC:O43707;SWISSPROT_ID:ACTN4_HUMAN;GeneID:81;Ensembl:ENSG00000130402;HGNC:HGNC:166;MIM:604638;Vega:OTTHUMG00000137382;protein_accession:AAC17470.1;protein_accession:AAH05033.1;protein_accession:AAH15620.2;protein_accession:ABD96103.1;protein_accession:ABM84365.1;protein_accession:ABM87776.1;protein_accession:ADG03678.1;protein_accession:ALQ33339.1;protein_accession:ALQ33340.1;protein_ac…	9424	Protein	ACTN4	ACTN4;Alpha-actinin-4;Non-muscle alpha-actinin 4;a-actinin-4;actinin 4;actinin alpha 4;actinin alpha-4;ACTININ-4;actinin-alpha 4;actinin-alpha4;actinin4;actn 4;actn-4;alpha actinin 4;alpha actinin-4;alpha actinin4;alpha-actinin 4;FSGS;fsgs 1;fsgs-type;FSGS1;non-muscle alpha-actinin-4;	SWISSPROT_AC:O43707;SWISSPROT_ID:ACTN4_HUMAN;EMBL:AC008649;EMBL:AC022144;EMBL:AL047603;EMBL:AU118403;EMBL:BC005033;EMBL:D89980;EMBL:DQ431186;EMBL:GU987085;EMBL:U48734;RefSeq:NP_004915.2;ProteinModelPortal:O43707;STRING:9606.ENSP00000252699;SWISSPROT_AC_OLD:A4K467;SWISSPROT_AC_OLD:D6PXK4;SWISSPROT_AC_OLD:O76048;SMR:O43707;GeneID:81;KEGG:hsa:81;eggNOG:COG5069;eggNOG:KOG0035;UniGene:Hs.270291;GO:GO:…
8777	ADIPOQ --> Adiponectin	Expression	GeneID:9370;		4347188	Gene	ADIPOQ	ACDC;ACRP30;adiponectin, C1Q and collagen domain containing;ADIPOQ;ADIPQTL1;ADPN;APM-1;APM1;GBP28;30 kDa adipocyte complement-related protein;30-kda adipocyte complement-related protein;acrp 30;acrp-30;ADIPO;Adipocyte complement-related 30 kDa protein;Adipocyte, C1q and collagen domain-containing protein;Adiponectin;adiponectin--an;adiponectin-an;Adipose most abundant gene transcript 1 protein;gb…	SWISSPROT_AC:Q15848;SWISSPROT_ID:ADIPO_HUMAN;GeneID:9370;Ensembl:ENSG00000181092;HGNC:HGNC:13633;MIM:605441;Vega:OTTHUMG00000156521;protein_accession:AAH54496.1;protein_accession:AAH96308.1;protein_accession:AAH96309.1;protein_accession:AAH96310.1;protein_accession:AAH96311.1;protein_accession:ABZ10942.1;protein_accession:BAA08227.1;protein_accession:BAA86716.1;protein_accession:BAF84214.1;protei…	11281	Protein	Adiponectin	30 kDa adipocyte complement-related protein;ACDC;ACRP30;ADIPO;Adipocyte complement-related 30 kDa protein;Adipocyte, C1q and collagen domain-containing protein;Adiponectin;ADIPOQ;Adipose most abundant gene transcript 1 protein;apM-1;APM1;GBP28;Gelatin-binding protein;30-kda adipocyte complement-related protein;acrp 30;acrp-30;adiponectin, C1Q and collagen domain containing;adiponectin--an;adipone…	SWISSPROT_AC:Q15848;SWISSPROT_ID:ADIPO_HUMAN;EMBL:AB012165;EMBL:AJ131460;EMBL:AJ131461;EMBL:BC054496;EMBL:BC096308;EMBL:BC096309;EMBL:BC096310;EMBL:BC096311;EMBL:D45371;RefSeq:NP_001171271.1;RefSeq:NP_004788.1;ProteinModelPortal:Q15848;STRING:9606.ENSP00000320709;SWISSPROT_AC_OLD:Q58EX9;SMR:Q15848;GeneID:9370;KEGG:hsa:9370;PIR:JC4708;eggNOG:ENOG410IHSJ;eggNOG:ENOG4111F5K;UniGene:Hs.80485;GO:GO:00…
8814	ADM --> ADM	Expression	GeneID:133;		4339910	Gene	ADM	ADM;adrenomedullin;AM;PAMP;ADML;am-an;am-type;pamp-type;	SWISSPROT_AC:P35318;SWISSPROT_ID:ADML_HUMAN;GeneID:133;Ensembl:ENSG00000148926;HGNC:HGNC:259;MIM:103275;Vega:OTTHUMG00000165907;protein_accession:AAC60642.1;protein_accession:AAH15961.1;protein_accession:AAP35548.1;protein_accession:AAZ38717.1;protein_accession:BAA03589.1;protein_accession:BAA07756.1;protein_accession:BAG35740.1;protein_accession:CAG46792.1;protein_accession:CBX47636.1;protein_ac…	11330	Protein	ADM	ADM;ADML;AM;adrenomedullin;am-an;am-type;PAMP;pamp-type;	SWISSPROT_AC:P35318;SWISSPROT_ID:ADML_HUMAN;EMBL:AK312893;EMBL:BC015961;EMBL:BT006902;EMBL:CH471064;EMBL:CR541995;EMBL:D14874;EMBL:D43639;EMBL:DQ143945;EMBL:S73906;RefSeq:NP_001115.1;ProteinModelPortal:P35318;STRING:9606.ENSP00000278175;SWISSPROT_AC_OLD:B2R793;SWISSPROT_AC_OLD:D3DQV3;SWISSPROT_AC_OLD:Q6FGW2;SMR:P35318;GeneID:133;KEGG:hsa:133;PIR:JC2351;eggNOG:ENOG410IK4C;eggNOG:ENOG41120TV;UniGen…
8897	ADRB3 --> ADRB3	Expression	GeneID:155;		4339929	Gene	ADRB3	ADRB3;adrenoceptor beta 3;BETA3AR;ADRB3R;adrenergic receptor b3;adrenoceptor beta-3;b3 adrenergic receptor;b3 adrenoceptor;b3 adrenoreceptor;b3-adrenergic receptor;B3AR;beta 3 adrenergic receptor;beta 3 adrenoceptor;beta 3 adrenoreceptor;beta 3-adrenergic receptor;beta 3-adrenergic-receptor;beta 3-adrenoceptor;beta 3-adrenoceptor-subtype;beta 3-adrenoreceptor;beta 3ar;Beta-3 adrenergic receptor;B…	SWISSPROT_AC:P13945;SWISSPROT_ID:ADRB3_HUMAN;GeneID:155;Ensembl:ENSG00000188778;HGNC:HGNC:288;MIM:109691;Vega:OTTHUMG00000164028;protein_accession:AAA35550.1;protein_accession:AAB24837.1;protein_accession:AAH75017.1;protein_accession:AAR37414.1;protein_accession:AAY88743.1;protein_accession:ACL14174.1;protein_accession:ACL14175.1;protein_accession:BAF85722.1;protein_accession:BAG36585.1;protein_a…	11465	Protein	ADRB3	ADRB3;ADRB3R;B3AR;Beta-3 adrenergic receptor;Beta-3 adrenoceptor;Beta-3 adrenoreceptor;adrenergic receptor b3;adrenoceptor beta 3;adrenoceptor beta-3;b3 adrenergic receptor;b3 adrenoceptor;b3 adrenoreceptor;b3-adrenergic receptor;beta 3 adrenergic receptor;beta 3 adrenoceptor;beta 3 adrenoreceptor;beta 3-adrenergic receptor;beta 3-adrenergic-receptor;beta 3-adrenoceptor;beta 3-adrenoceptor-subtyp…	SWISSPROT_AC:P13945;SWISSPROT_ID:ADRB3_HUMAN;EMBL:AY487247;EMBL:BC075017;EMBL:DQ104441;EMBL:M29932;EMBL:S53291;EMBL:X70811;EMBL:X70812;EMBL:X72861;RefSeq:NP_000016.1;ProteinModelPortal:P13945;STRING:9606.ENSP00000343782;SWISSPROT_AC_OLD:Q4JFT4;SMR:P13945;GeneID:155;KEGG:hsa:155;PIR:I57941;PIR:S33751;eggNOG:ENOG410XRW9;eggNOG:KOG3656;UniGene:Hs.2549;GO:GO:0001659;GO:GO:0002024;GO:GO:0002025;GO:GO:…
8919	FDXR --> FDXR	Expression	GeneID:2232;		4341604	Gene	FDXR	ADXR;FDXR;ferredoxin reductase;Adrenodoxin reductase;adrenodoxin-reductase;ADRO;AR;ar-subtype;ar-type;EC 1.18.1.6;ferredoxin nadp(+) reductase;ferredoxin reductase-type;ferredoxin- nadp(+) reductase;Ferredoxin--NADP(+) reductase;ferredoxin-nadp(+) reductase;ferredoxin-nadp(+)-reductase;ferredoxin-nadp(+)reductase;ferredoxin-type reductase;NADPH:adrenodoxin oxidoreductase, mitochondrial;reductase …	SWISSPROT_AC:P22570;SWISSPROT_ID:ADRO_HUMAN;GeneID:2232;Ensembl:ENSG00000161513;HGNC:HGNC:3642;MIM:103270;Vega:OTTHUMG00000179026;protein_accession:AAA51668.1;protein_accession:AAA51669.1;protein_accession:AAB59497.1;protein_accession:AAB59498.1;protein_accession:AAH02960.1;protein_accession:AAH63493.1;protein_accession:AAP35330.1;protein_accession:AAY68215.1;protein_accession:BAD97250.1;protein_…	11491	Protein	FDXR	Adrenodoxin reductase;ADRO;ADXR;AR;EC 1.18.1.6;FDXR;Ferredoxin reductase;Ferredoxin--NADP(+) reductase;NADPH:adrenodoxin oxidoreductase, mitochondrial;adrenodoxin-reductase;ar-subtype;ar-type;ferredoxin nadp(+) reductase;ferredoxin reductase-type;ferredoxin- nadp(+) reductase;ferredoxin-nadp(+) reductase;ferredoxin-nadp(+)-reductase;ferredoxin-nadp(+)reductase;ferredoxin-type reductase;reductase …	SWISSPROT_AC:P22570;SWISSPROT_ID:ADRO_HUMAN;EMBL:AC068874;EMBL:AK293208;EMBL:AK295307;EMBL:AK298908;EMBL:AK301779;EMBL:AK301977;EMBL:BC002960;EMBL:DQ085780;EMBL:J03826;EMBL:M58508;EMBL:M58509;RefSeq:NP_001244941.2;RefSeq:NP_001244942.2;RefSeq:NP_001244943.2;RefSeq:NP_001244944.1;RefSeq:NP_001244945.2;RefSeq:NP_004101.3;RefSeq:NP_077728.3;ProteinModelPortal:P22570;STRING:9606.ENSP00000462972;SWISS…
8948	SLC25A5 --> ANT2	Expression	GeneID:292;		4340044	Gene	SLC25A5	AAC2;ANT2;SLC25A5;solute carrier family 25 member 5;T2;T3;aac 2;aac-2;Adenine nucleotide translocator 2;adenine nucleotide translocator isoform 2;adenine nucleotide translocator-2;adenine-nucleotide translocator-2;ADP,ATP carrier protein 2;ADP,ATP carrier protein, fibroblast isoform;ADP/ATP translocase 2;ADT2;ant -2;ANT 2;ant ii;ant isoform 2;t - 3;t iii;t type 3;t-iii;t3-isoform;t3-type;	SWISSPROT_AC:P05141;SWISSPROT_ID:ADT2_HUMAN;GeneID:292;Ensembl:ENSG00000005022;HGNC:HGNC:10991;MIM:300150;Vega:OTTHUMG00000022715;protein_accession:AAA35579.1;protein_accession:AAA36749.1;protein_accession:AAA51737.1;protein_accession:AAB39266.1;protein_accession:AAB96347.1;protein_accession:AAH56160.1;protein_accession:AAH68199.1;protein_accession:ADQ32589.1;protein_accession:BAG37698.1;protein_…	11531	Protein	ANT2	Adenine nucleotide translocator 2;ADP,ATP carrier protein 2;ADP,ATP carrier protein, fibroblast isoform;ADP/ATP translocase 2;ADT2;ANT 2;ANT2;SLC25A5;Solute carrier family 25 member 5;aac 2;aac-2;AAC2;adenine nucleotide translocator isoform 2;adenine nucleotide translocator-2;adenine-nucleotide translocator-2;ant -2;ant ii;ant isoform 2;t - 3;t iii;t type 3;t-iii;T2;T3;t3-isoform;t3-type;	SWISSPROT_AC:P05141;SWISSPROT_ID:ADT2_HUMAN;EMBL:AC004000;EMBL:AK315292;EMBL:BC056160;EMBL:J02683;EMBL:J03591;EMBL:L78810;EMBL:M57424;RefSeq:NP_001143.2;ProteinModelPortal:P05141;STRING:9606.ENSP00000360671;SWISSPROT_AC_OLD:B2RCV1;SWISSPROT_AC_OLD:O43350;SMR:P05141;GeneID:292;KEGG:hsa:292;PIR:A29132;eggNOG:ENOG410XNW0;eggNOG:KOG0749;UniGene:Hs.632282;GO:GO:0005634;GO:GO:0005739;GO:GO:0005743;GO:G…
9538	AGRN --> AGRIN	Expression	GeneID:375790;		4362672	Gene	AGRN	agrin;AGRN;CMS8;CMSPPD;cms viii;	SWISSPROT_AC:O00468;SWISSPROT_ID:AGRIN_HUMAN;GeneID:375790;Ensembl:ENSG00000188157;HGNC:HGNC:329;MIM:103320;Vega:OTTHUMG00000040778;protein_accession:AAB23327.1;protein_accession:AAB52917.1;protein_accession:AAC39776.1;protein_accession:AAH04220.2;protein_accession:AAH07649.1;protein_accession:AAH34009.1;protein_accession:AAH63620.1;protein_accession:AAH84578.1;protein_accession:BAD52440.1;protei…	12531	Protein	AGRIN	AGRIN;AGRN;cms viii;CMS8;CMSPPD;	SWISSPROT_AC:O00468;SWISSPROT_ID:AGRIN_HUMAN;EMBL:AB191264;EMBL:AF016903;EMBL:AL645608;EMBL:BC004220;EMBL:BC007649;EMBL:BC034009;EMBL:BC063620;EMBL:U84406;RefSeq:NP_940978.2;RefSeq:XP_005244806.1;ProteinModelPortal:O00468;STRING:9606.ENSP00000368678;SWISSPROT_AC_OLD:Q5SVA1;SWISSPROT_AC_OLD:Q5SVA2;SWISSPROT_AC_OLD:Q60FE1;SWISSPROT_AC_OLD:Q7KYS8;SWISSPROT_AC_OLD:Q8N4J5;SWISSPROT_AC_OLD:Q96IC1;SWISS…
9575	AGTR1 --> AGTR1	Expression	GeneID:185;		4339956	Gene	AGTR1	AG2S;AGTR1;AGTR1B;angiotensin II receptor type 1;AT1;AT1AR;AT1B;AT1BR;AT1R;AT2R1;HAT1R;1 angiotensin ii receptor;1 angiotensin ii-receptor;1 angiotensin-2 receptor;1 angiotensin-ii receptor;1 angiotensin-ii-receptor;1 receptor of angiotensin ii;1 receptor of the angiotensin ii;1-angiotensin type 2 receptor;agtr-1;AGTR1A;angiotensin 2 receptor type 1;angiotensin 2 type 1 receptor;angiotensin ii -r…	SWISSPROT_AC:P30556;SWISSPROT_ID:AGTR1_HUMAN;GeneID:185;Ensembl:ENSG00000144891;HGNC:HGNC:336;MIM:106165;Vega:OTTHUMG00000159503;protein_accession:AAA35535.1;protein_accession:AAA35569.1;protein_accession:AAA58370.1;protein_accession:AAB34644.1;protein_accession:AAB35647.1;protein_accession:AAF70464.1;protein_accession:AAH22447.1;protein_accession:AAH68494.1;protein_accession:AAO65968.1;protein_a…	12586	Protein	AGTR1	AGTR1;AGTR1A;AGTR1B;Angiotensin II type-1 receptor;AT1;AT1AR;AT1BR;AT2R1;AT2R1B;Type-1 angiotensin II receptor;1 angiotensin ii receptor;1 angiotensin ii-receptor;1 angiotensin-2 receptor;1 angiotensin-ii receptor;1 angiotensin-ii-receptor;1 receptor of angiotensin ii;1 receptor of the angiotensin ii;1-angiotensin type 2 receptor;AG2S;agtr-1;angiotensin 2 receptor type 1;angiotensin 2 type 1 rece…	SWISSPROT_AC:P30556;SWISSPROT_ID:AGTR1_HUMAN;EMBL:AF245699;EMBL:AY221090;EMBL:BC022447;EMBL:D13814;EMBL:M87290;EMBL:M91464;EMBL:M93394;EMBL:S77410;EMBL:X65699;EMBL:Z11162;RefSeq:NP_000676.1;RefSeq:NP_004826.5;RefSeq:NP_033611.1;ProteinModelPortal:P30556;STRING:9606.ENSP00000273430;SWISSPROT_AC_OLD:Q13725;SWISSPROT_AC_OLD:Q8TBK4;SMR:P30556;GeneID:185;KEGG:hsa:185;PIR:I39418;PIR:JC1104;eggNOG:ENOG4…
9752	AIF1 --> IBA1	Expression	GeneID:199;		4339965	Gene	AIF1	AIF-1;AIF1;allograft inflammatory factor 1;IBA1;IRT-1;IRT1;aif 1;aif-i;allograft inflammatory factor-1;allograft-inflammatory factor-1;allograft-inflammatory-factor-1;g 1 protein;g i protein;g-1 protein;G1;g1 protein;g1-protein;gamma 1 of protein;gamma 1 protein;gamma-1 protein;gamma1 chain protein;gamma1 isoform of protein;gamma1 protein;gamma1-isoform of protein;iba 1;iba- 1;iba-1;ionized calci…	SWISSPROT_AC:P55008;SWISSPROT_ID:AIF1_HUMAN;GeneID:199;Ensembl:ENSG00000204472;HGNC:HGNC:352;MIM:601833;Vega:OTTHUMG00000031246;protein_accession:AAA92457.1;protein_accession:AAB05003.1;protein_accession:AAC24422.1;protein_accession:AAD18087.1;protein_accession:AAG39110.1;protein_accession:AAG39112.1;protein_accession:AAH09474.1;protein_accession:ABK35646.1;protein_accession:ABK35647.1;protein_ac…	12961	Protein	IBA1	AIF-1;AIF1;Allograft inflammatory factor 1;G1;IBA1;Ionized calcium-binding adapter molecule 1;Protein G1;aif 1;aif-i;allograft inflammatory factor-1;allograft-inflammatory factor-1;allograft-inflammatory-factor-1;g 1 protein;g i protein;g-1 protein;g1 protein;g1-protein;gamma 1 of protein;gamma 1 protein;gamma-1 protein;gamma1 chain protein;gamma1 isoform of protein;gamma1 protein;gamma1-isoform …	SWISSPROT_AC:P55008;SWISSPROT_ID:AIF1_HUMAN;EMBL:AF129756;EMBL:AF299327;EMBL:AK290771;EMBL:AL662801;EMBL:AL662847;EMBL:AL805934;EMBL:BA000025;EMBL:BC009474;EMBL:BX248305;EMBL:CH471081;EMBL:CR542153;EMBL:CR753892;EMBL:CR759761;EMBL:D86438;EMBL:EF070982;EMBL:U19713;EMBL:U49392;EMBL:U95213;EMBL:Y14768;RefSeq:NP_001305899.1;RefSeq:NP_001614.3;RefSeq:NP_116573.1;RefSeq:XP_016865821.1;ProteinModelPorta…
10415	ALB --> ALBU	Expression	GeneID:213;		4339977	Gene	ALB	ALB;albumin;HSA;PRO0883;PRO0903;PRO1341;ALBU;hs a;hs-a;hsalpha;Serum albumin;	SWISSPROT_AC:P02768;SWISSPROT_ID:ALBU_HUMAN;GeneID:213;Ensembl:ENSG00000163631;HGNC:HGNC:399;MIM:103600;Vega:OTTHUMG00000129919;protein_accession:AAA51688.1;protein_accession:AAA98797.1;protein_accession:AAA98798.1;protein_accession:AAB30282.1;protein_accession:AAB31177.1;protein_accession:AAF01333.1;protein_accession:AAH14308.1;protein_accession:AAH34023.1;protein_accession:AAH35969.1;protein_ac…	14021	Protein	ALBU	ALB;ALBU;Serum albumin;albumin;hs a;hs-a;HSA;hsalpha;PRO0883;PRO0903;PRO1341;	SWISSPROT_AC:P02768;SWISSPROT_ID:ALBU_HUMAN;EMBL:A06977;EMBL:AC108157;EMBL:AF116645;EMBL:AF118090;EMBL:AF119840;EMBL:AF119890;EMBL:AF130077;EMBL:AF190168;EMBL:AF542069;EMBL:AH002596;EMBL:AY358313;EMBL:AY544124;EMBL:AY550967;EMBL:AY728024;EMBL:BC014308;EMBL:BC034023;EMBL:BC035969;EMBL:BC036003;EMBL:BC041789;EMBL:CH471057;EMBL:CR749331;EMBL:DQ986150;EMBL:EF649953;EMBL:M12523;EMBL:U22961;EMBL:V00494…
10511	AKR1B1 --> Aldose reductase	Expression	GeneID:231;		4339994	Gene	AKR1B1	ADR;AKR1B1;aldo-keto reductase family 1 member B;ALDR1;ALR2;AR;adr-type;Aldehyde reductase;aldehyde-reductase;Aldo-keto reductase family 1 member B1;Aldose reductase;aldose reductase-an;aldose-reductase;ALDR;ar-subtype;ar-type;EC 1.1.1.21;type-ar;	SWISSPROT_AC:P15121;SWISSPROT_ID:ALDR_HUMAN;GeneID:231;Ensembl:ENSG00000085662;HGNC:HGNC:381;MIM:103880;Vega:OTTHUMG00000155322;protein_accession:AAA35560.1;protein_accession:AAA35561.1;protein_accession:AAA51712.1;protein_accession:AAA51713.1;protein_accession:AAA51714.1;protein_accession:AAA51715.1;protein_accession:AAB61992.1;protein_accession:AAB88851.1;protein_accession:AAH00260.1;protein_ac…	14189	Protein	Aldose reductase	AKR1B1;Aldehyde reductase;Aldo-keto reductase family 1 member B1;Aldose reductase;ALDR;ALDR1;AR;EC 1.1.1.21;ADR;adr-type;aldehyde-reductase;aldo-keto reductase family 1 member B;aldose reductase-an;aldose-reductase;ALR2;ar-subtype;ar-type;type-ar;	SWISSPROT_AC:P15121;SWISSPROT_ID:ALDR_HUMAN;EMBL:AF032455;EMBL:AF328729;EMBL:AK313439;EMBL:BC000260;EMBL:BC005387;EMBL:BC010391;EMBL:BT019859;EMBL:CH236950;EMBL:CH471070;EMBL:CR450351;EMBL:CR542203;EMBL:J04795;EMBL:J05017;EMBL:J05474;EMBL:M34720;EMBL:M34721;EMBL:M59783;EMBL:M59856;EMBL:X15414;RefSeq:NP_001619.1;ProteinModelPortal:P15121;STRING:9606.ENSP00000285930;SWISSPROT_AC_OLD:B2R8N3;SWISSPRO…
11786	AR --> Androgen receptor	Expression	GeneID:367;		4340107	Gene	AR	AIS;androgen receptor;AR;AR8;DHTR;HUMARA;HYSP1;KD;NR3C4;SBMA;SMAX1;TFM;ais-type;ANDR;androgen receptor--an;androgen-receptor;ar 8;ar-subtype;ar-type;Dihydrotestosterone receptor;dihydrotestosterone-receptor;nr3c4-type;Nuclear receptor subfamily 3 group C member 4;receptor androgen;receptor's androgen;type-ar;	SWISSPROT_AC:P10275;SWISSPROT_ID:ANDR_HUMAN;GeneID:367;Ensembl:ENSG00000169083;HGNC:HGNC:644;MIM:313700;Vega:OTTHUMG00000021740;protein_accession:AAA51729.1;protein_accession:AAA51735.1;protein_accession:AAA51770.1;protein_accession:AAA51771.1;protein_accession:AAA51772.1;protein_accession:AAA51774.1;protein_accession:AAA51775.1;protein_accession:AAA51778.1;protein_accession:AAA51780.1;protein_ac…	17165	Protein	Androgen receptor	ANDR;Androgen receptor;AR;DHTR;Dihydrotestosterone receptor;NR3C4;Nuclear receptor subfamily 3 group C member 4;AIS;ais-type;androgen receptor--an;androgen-receptor;ar 8;ar-subtype;ar-type;AR8;dihydrotestosterone-receptor;HUMARA;HYSP1;KD;nr3c4-type;receptor androgen;receptor's androgen;SBMA;SMAX1;TFM;type-ar;	SWISSPROT_AC:P10275;SWISSPROT_ID:ANDR_HUMAN;EMBL:AL049564;EMBL:AL158016;EMBL:AL356358;EMBL:AX453758;EMBL:BC132975;EMBL:CH471132;EMBL:FJ235916;EMBL:FJ235917;EMBL:L29496;EMBL:M20132;EMBL:M20260;EMBL:M21748;EMBL:M23263;EMBL:M27423;EMBL:M27424;EMBL:M27425;EMBL:M27426;EMBL:M27427;EMBL:M27428;EMBL:M27429;EMBL:M27430;EMBL:M34233;EMBL:M35844;EMBL:M35845;EMBL:M35846;EMBL:M35847;EMBL:M35848;EMBL:M35849;EMB…
11838	ANGPTL2 --> ANGPTL2	Expression	GeneID:23452;		4349358	Gene	ANGPTL2	angiopoietin like 2;ANGPTL2;ARP2;HARP;angiopoietin like protein 2;angiopoietin like-2;Angiopoietin-like protein 2;angiopoietin-like protein-2;angiopoietin-like-2;angiopoietin-like-protein 2;Angiopoietin-related protein 2;angiopoietin-related protein-2;ANGL2;angptl 2;angptl-2;	SWISSPROT_AC:Q9UKU9;SWISSPROT_ID:ANGL2_HUMAN;GeneID:23452;Ensembl:ENSG00000136859;HGNC:HGNC:490;MIM:605001;Vega:OTTHUMG00000020695;protein_accession:AAD55357.1;protein_accession:AAH12368.1;protein_accession:AAQ88641.1;protein_accession:ADQ32778.1;protein_accession:BAC11164.1;protein_accession:BAC11358.1;protein_accession:BAG35727.1;protein_accession:EAW87649.1;protein_accession:EAW87650.1;protein…	17381	Protein	ANGPTL2	Angiopoietin-like protein 2;Angiopoietin-related protein 2;ANGL2;ANGPTL2;ARP2;angiopoietin like 2;angiopoietin like protein 2;angiopoietin like-2;angiopoietin-like protein-2;angiopoietin-like-2;angiopoietin-like-protein 2;angiopoietin-related protein-2;angptl 2;angptl-2;HARP;	SWISSPROT_AC:Q9UKU9;SWISSPROT_ID:ANGL2_HUMAN;EMBL:AF125175;EMBL:AK074726;EMBL:AL356862;EMBL:AY358274;EMBL:BC012368;EMBL:CH471090;RefSeq:NP_036230.1;ProteinModelPortal:Q9UKU9;STRING:9606.ENSP00000362524;SWISSPROT_AC_OLD:Q5JT58;SWISSPROT_AC_OLD:Q8NCH7;SMR:Q9UKU9;GeneID:23452;KEGG:hsa:23452;eggNOG:ENOG410ZYS4;eggNOG:KOG2579;UniGene:Hs.653262;GO:GO:0005102;GO:GO:0005615;GO:GO:0007275;GO:GO:0070062;HO…
11859	ANGPT2 --> ANG-2	Expression	GeneID:285;		4340038	Gene	ANGPT2	AGPT2;ANG2;angiopoietin 2;ANGPT2;ANG-2;angiopoietin ii;angiopoietin- 2;Angiopoietin-2;angiopoietin2;angp-2;ANGP2;angpt 2;angpt-2;	SWISSPROT_AC:O15123;SWISSPROT_ID:ANGP2_HUMAN;GeneID:285;Ensembl:ENSG00000091879;HGNC:HGNC:485;MIM:601922;Vega:OTTHUMG00000090365;protein_accession:AAB63190.1;protein_accession:AAF76526.1;protein_accession:AAG17257.1;protein_accession:AAI26201.1;protein_accession:AAI26203.1;protein_accession:AAI43903.1;protein_accession:AAT69979.1;protein_accession:ADR83012.1;protein_accession:BAA95590.1;protein_a…	17411	Protein	ANG-2	ANG-2;Angiopoietin-2;ANGP2;ANGPT2;AGPT2;ANG2;angiopoietin 2;angiopoietin ii;angiopoietin- 2;angiopoietin2;angp-2;angpt 2;angpt-2;	SWISSPROT_AC:O15123;SWISSPROT_ID:ANGP2_HUMAN;EMBL:AB009865;EMBL:AC018398;EMBL:AF004327;EMBL:AF187858;EMBL:AK290070;EMBL:BC126200;EMBL:BC126202;EMBL:BC143902;EMBL:CH471153;RefSeq:NP_001112359.1;RefSeq:NP_001112360.1;RefSeq:NP_001138.1;ProteinModelPortal:O15123;STRING:9606.ENSP00000314897;SWISSPROT_AC_OLD:A0AV38;SWISSPROT_AC_OLD:A8K205;SWISSPROT_AC_OLD:B7ZLM7;SWISSPROT_AC_OLD:Q9NRR7;SWISSPROT_AC_OL…
11865	ANGPT1 --> Angiopoietin-1	Expression	GeneID:284;		4340036	Gene	ANGPT1	AGP1;AGPT;ANG1;angiopoietin 1;ANGPT1;ANG-1;angiopoietin i;angiopoietin- i;Angiopoietin-1;angiopoietin-i;angiopoietin1;ANGP1;angpt-1;KIAA0003;	SWISSPROT_AC:Q15389;SWISSPROT_ID:ANGP1_HUMAN;GeneID:284;Ensembl:ENSG00000154188;HGNC:HGNC:484;MIM:601667;Vega:OTTHUMG00000164812;protein_accession:AAB50557.1;protein_accession:AAH29406.1;protein_accession:AAI52412.1;protein_accession:AAI52420.1;protein_accession:AAI66662.1;protein_accession:AAL59669.1;protein_accession:AAM81745.1;protein_accession:AAM92271.1;protein_accession:ACE86690.1;protein_a…	17405	Protein	Angiopoietin-1	ANG-1;Angiopoietin-1;ANGP1;ANGPT1;KIAA0003;AGP1;AGPT;ANG1;angiopoietin 1;angiopoietin i;angiopoietin- i;angiopoietin-i;angiopoietin1;angpt-1;	SWISSPROT_AC:Q15389;SWISSPROT_ID:ANGP1_HUMAN;EMBL:AB084454;EMBL:AC091010;EMBL:AP000428;EMBL:AP003480;EMBL:AY121504;EMBL:AY124380;EMBL:BC152411;EMBL:BC152419;EMBL:BX648814;EMBL:CH471060;EMBL:D13628;EMBL:U83508;RefSeq:NP_001137.2;RefSeq:NP_001186788.1;RefSeq:NP_001300980.1;ProteinModelPortal:Q15389;STRING:9606.ENSP00000428340;SWISSPROT_AC_OLD:Q5HYA0;SMR:Q15389;GeneID:284;KEGG:hsa:284;eggNOG:ENOG410…
11872	AGT --> Angiotensinogen	Expression	GeneID:183;		4339955	Gene	AGT	AGT;angiotensinogen;ANHU;SERPINA8;ANGT;chain-angiotensinogen;Serpin A8;	SWISSPROT_AC:P01019;SWISSPROT_ID:ANGT_HUMAN;GeneID:183;Ensembl:ENSG00000135744;HGNC:HGNC:333;MIM:106150;Vega:OTTHUMG00000037757;protein_accession:AAA51679.1;protein_accession:AAA51731.1;protein_accession:AAA52282.1;protein_accession:AAD14287.1;protein_accession:AAD14288.1;protein_accession:AAH11519.1;protein_accession:AAP35497.1;protein_accession:AAR03501.1;protein_accession:ABM81942.1;protein_ac…	17469	Protein	Angiotensinogen	AGT;Angiotensinogen;ANGT;Serpin A8;SERPINA8;ANHU;chain-angiotensinogen;	SWISSPROT_AC:P01019;SWISSPROT_ID:ANGT_HUMAN;EMBL:BC011519;EMBL:K02215;EMBL:M24686;EMBL:M24687;EMBL:M24688;EMBL:M24689;EMBL:M69110;EMBL:S78529;EMBL:S78530;EMBL:X15324;EMBL:X15325;EMBL:X15326;EMBL:X15327;RefSeq:NP_000020.1;ProteinModelPortal:P01019;STRING:9606.ENSP00000355627;SWISSPROT_AC_OLD:Q16358;SWISSPROT_AC_OLD:Q16359;SWISSPROT_AC_OLD:Q96F91;SMR:P01019;GeneID:183;KEGG:hsa:183;PIR:A35203;eggNOG…
12282	ANXA2 --> Annexin A2	Expression	GeneID:302;		4340047	Gene	ANXA2	annexin A2;ANX2;ANX2L4;ANXA2;CAL1H;HEL-S-270;LIP2;LPC2;LPC2D;P36;PAP-IV;alpha2-annexin;Annexin II;Annexin-2;annexin-a2;anx 2;anx ii;anx-2;anx-ii;anxa-2;calpactin i heavy;Calpactin I heavy chain;calpactin i heavy-chain;Calpactin-1 heavy chain;Chromobindin-8;lip 2;lip ii;lip type 2;lip-2;lip-ii;lipocortin 2;Lipocortin II;lipocortin-2;lipocortin-ii;lpc 2;lpc-2;p 36;p-36;p3-6;pap 4;pap iv;pap-4;Place…	SWISSPROT_AC:P07355;SWISSPROT_ID:ANXA2_HUMAN;GeneID:302;Ensembl:ENSG00000182718;HGNC:HGNC:537;MIM:151740;Vega:OTTHUMG00000132763;protein_accession:AAH01388.1;protein_accession:AAH09564.1;protein_accession:AAH15834.1;protein_accession:AAH16774.1;protein_accession:AAH21114.1;protein_accession:AAH23990.1;protein_accession:AAH52558.1;protein_accession:AAH52567.1;protein_accession:AAH66955.2;protein_a…	18253	Protein	Annexin A2	Annexin A2;Annexin II;Annexin-2;ANX2;ANX2L4;ANXA2;CAL1H;Calpactin I heavy chain;Calpactin-1 heavy chain;Chromobindin-8;Lipocortin II;LPC2D;p36;PAP-IV;Placental anticoagulant protein IV;Protein I;alpha2-annexin;annexin-a2;anx 2;anx ii;anx-2;anx-ii;anxa-2;calpactin i heavy;calpactin i heavy-chain;HEL-S-270;lip 2;lip ii;lip type 2;lip-2;lip-ii;LIP2;lipocortin 2;lipocortin-2;lipocortin-ii;lpc 2;lpc-2…	SWISSPROT_AC:P07355;SWISSPROT_ID:ANXA2_HUMAN;EMBL:AC087385;EMBL:BC001388;EMBL:BC009564;EMBL:BC015834;EMBL:BC016774;EMBL:BC021114;EMBL:BC023990;EMBL:BC052558;EMBL:BC052567;EMBL:BC066955;EMBL:BC068065;EMBL:BC093056;EMBL:BT007432;EMBL:BX640598;EMBL:D00017;RefSeq:NP_001002857.1;RefSeq:NP_001002858.1;RefSeq:NP_001129487.1;RefSeq:NP_004030.1;RefSeq:XP_016877579.1;RefSeq:XP_016877580.1;ProteinModelPorta…
12888	APLN --> Apelin	Expression	GeneID:8862;		4346817	Gene	APLN	APEL;apelin;APLN;XNPEP2;APJ endogenous ligand;endogenous ligand of apj;endogenous ligand of the apj;	SWISSPROT_AC:Q9ULZ1;SWISSPROT_ID:APEL_HUMAN;GeneID:8862;Ensembl:ENSG00000171388;HGNC:HGNC:16665;MIM:300297;Vega:OTTHUMG00000022371;protein_accession:AAF25815.1;protein_accession:AAH21104.2;protein_accession:AAQ89020.1;protein_accession:ABM83051.1;protein_accession:ABM86244.1;protein_accession:BAA84975.1;protein_accession:BAG34997.1;protein_accession:EAX11828.1;protein_accession:EAX11829.1;protein…	19361	Protein	Apelin	APEL;Apelin;APJ endogenous ligand;APLN;endogenous ligand of apj;endogenous ligand of the apj;XNPEP2;	SWISSPROT_AC:Q9ULZ1;SWISSPROT_ID:APEL_HUMAN;EMBL:AB023493;EMBL:AF179680;EMBL:AL022162;EMBL:BC021104;RefSeq:NP_059109.3;ProteinModelPortal:Q9ULZ1;STRING:9606.ENSP00000305464;SWISSPROT_AC_OLD:Q4VY08;SWISSPROT_AC_OLD:Q8WU89;SMR:Q9ULZ1;GeneID:8862;KEGG:hsa:8862;eggNOG:ENOG410J5ST;eggNOG:ENOG410ZHPP;UniGene:Hs.303084;GO:GO:0001664;GO:GO:0002026;GO:GO:0005102;GO:GO:0005576;GO:GO:0005615;GO:GO:0006955;G…
13092	APOC1 --> ApoC-I	Expression	GeneID:341;		4340084	Gene	APOC1	Apo-CI;apo-CIB;ApoC-I;apoC-IB;APOC1;apolipoprotein C1;apo ci;apoc i;apoc-1;Apolipoprotein C-I;	SWISSPROT_AC:P02654;SWISSPROT_ID:APOC1_HUMAN;GeneID:341;Ensembl:ENSG00000130208;HGNC:HGNC:607;MIM:107710;Vega:OTTHUMG00000180844;protein_accession:AAA51762.1;protein_accession:AAA88018.1;protein_accession:AAD02506.1;protein_accession:AAG49499.1;protein_accession:AAG49500.1;protein_accession:AAH09698.1;protein_accession:AAH55093.1;protein_accession:AAP35806.1;protein_accession:AAQ91813.1;protein_a…	19854	Protein	ApoC-I	Apo-CI;ApoC-I;APOC1;Apolipoprotein C-I;Apolipoprotein C1;apo ci;apo-CIB;apoc i;apoc-1;apoC-IB;	SWISSPROT_AC:P02654;SWISSPROT_ID:APOC1_HUMAN;EMBL:AF050154;EMBL:AK312036;EMBL:AM392727;EMBL:AY422954;EMBL:BC009698;EMBL:BC055093;EMBL:BT007142;EMBL:CH471126;EMBL:CR456907;EMBL:FJ525874;EMBL:M20843;EMBL:M20902;EMBL:M27359;EMBL:X00570;RefSeq:NP_001307994.1;RefSeq:NP_001307995.1;RefSeq:NP_001636.1;ProteinModelPortal:P02654;STRING:9606.ENSP00000252491;SWISSPROT_AC_OLD:B2R526;SWISSPROT_AC_OLD:Q6IB97;S…
13118	APOE --> APOE	Expression	GeneID:348;		4340090	Gene	APOE	AD2;APO-E;APOE;ApoE4;apolipoprotein E;LDLCQ5;LPG;apo e;apoe 4;apoe type 4;apoe-4;apoe-isoform;apoe-type;apolipoprotein e-type;apolipoprotein-e;e - apolipoprotein;e apolipoprotein;	SWISSPROT_AC:P02649;SWISSPROT_ID:APOE_HUMAN;GeneID:348;Ensembl:ENSG00000130203;HGNC:HGNC:613;MIM:107741;Vega:OTTHUMG00000128901;protein_accession:AAB59397.1;protein_accession:AAB59518.1;protein_accession:AAB59546.1;protein_accession:AAD02505.1;protein_accession:AAG27089.1;protein_accession:AAH03557.1;protein_accession:AAL82810.1;protein_accession:ABM83474.1;protein_accession:ABM86685.1;protein_ac…	19955	Protein	APOE	Apo-E;APOE;Apolipoprotein E;AD2;apo e;apoe 4;apoe type 4;apoe-4;apoe-isoform;apoe-type;ApoE4;apolipoprotein e-type;apolipoprotein-e;e - apolipoprotein;e apolipoprotein;LDLCQ5;LPG;	SWISSPROT_AC:P02649;SWISSPROT_ID:APOE_HUMAN;EMBL:AB035149;EMBL:AF050154;EMBL:AF261279;EMBL:AK314898;EMBL:BC003557;EMBL:FJ525876;EMBL:K00396;EMBL:M10065;EMBL:M12529;RefSeq:NP_000032.1;RefSeq:NP_001289617.1;RefSeq:NP_001289618.1;RefSeq:NP_001289619.1;RefSeq:NP_001289620.1;ProteinModelPortal:P02649;STRING:9606.ENSP00000252486;SWISSPROT_AC_OLD:B2RC15;SWISSPROT_AC_OLD:C0JYY5;SWISSPROT_AC_OLD:Q9P2S4;SM…
13158	APOC3 --> ApoC-III	Expression	GeneID:345;		4340088	Gene	APOC3	APOC3;APOCIII;apolipoprotein C3;HALP2;apo ciii;Apo-CIII;apoc iii;apoc-3;ApoC-III;Apolipoprotein C-III;	SWISSPROT_AC:P02656;SWISSPROT_ID:APOC3_HUMAN;GeneID:345;Ensembl:ENSG00000110245;HGNC:HGNC:610;MIM:107720;Vega:OTTHUMG00000046115;protein_accession:AAA51760.1;protein_accession:AAA51761.1;protein_accession:AAB59372.1;protein_accession:AAB59515.1;protein_accession:AAH27977.1;protein_accession:AAI21082.1;protein_accession:AAI34420.1;protein_accession:AAQ91810.1;protein_accession:AAS68230.1;protein_a…	19912	Protein	ApoC-III	Apo-CIII;ApoC-III;APOC3;Apolipoprotein C-III;Apolipoprotein C3;apo ciii;apoc iii;apoc-3;APOCIII;HALP2;	SWISSPROT_AC:P02656;SWISSPROT_ID:APOC3_HUMAN;EMBL:AY422951;EMBL:AY555191;EMBL:BC027977;EMBL:BC121081;EMBL:J00098;EMBL:M28613;EMBL:M28614;EMBL:M33041;EMBL:M33042;EMBL:M33043;EMBL:V01513;EMBL:X00567;EMBL:X01388;EMBL:X01392;EMBL:X03120;RefSeq:NP_000031.1;ProteinModelPortal:P02656;STRING:9606.ENSP00000227667;SWISSPROT_AC_OLD:Q08E83;SWISSPROT_AC_OLD:Q6Q786;SMR:P02656;GeneID:345;KEGG:hsa:345;PIR:A90950…
13456	AQP2 --> AQP2	Expression	GeneID:359;		4340100	Gene	AQP2	AQP-CD;AQP2;aquaporin 2;WCH-CD;ADH water channel;aqp -2;aqp 2;aqp- 2;AQP-2;aquaporin type 2;Aquaporin-2;Aquaporin-CD;aquaporin-ii;aquaporin2;Collecting duct water channel protein;collecting-duct water channel protein;collecting-duct water-channel protein;Water channel protein for renal collecting duct;	SWISSPROT_AC:P41181;SWISSPROT_ID:AQP2_HUMAN;GeneID:359;Ensembl:ENSG00000167580;HGNC:HGNC:634;MIM:107777;Vega:OTTHUMG00000169709;protein_accession:AAB31998.1;protein_accession:AAB31999.1;protein_accession:AAD14825.1;protein_accession:AAD38692.1;protein_accession:AAH42496.1;protein_accession:AAK55747.1;protein_accession:BAA06632.1;protein_accession:CAA82627.1;protein_accession:CAG46821.1;protein_ac…	20840	Protein	AQP2	ADH water channel;AQP-2;AQP-CD;AQP2;Aquaporin-2;Aquaporin-CD;Collecting duct water channel protein;Water channel protein for renal collecting duct;WCH-CD;aqp -2;aqp 2;aqp- 2;aquaporin 2;aquaporin type 2;aquaporin-ii;aquaporin2;collecting-duct water channel protein;collecting-duct water-channel protein;	SWISSPROT_AC:P41181;SWISSPROT_ID:AQP2_HUMAN;EMBL:AF147092;EMBL:AF147093;EMBL:BC042496;EMBL:D31846;EMBL:S73196;EMBL:S73197;EMBL:Z29491;RefSeq:NP_000477.1;ProteinModelPortal:P41181;STRING:9606.ENSP00000199280;SWISSPROT_AC_OLD:Q9UD68;SMR:P41181;GeneID:359;KEGG:hsa:359;PIR:A53442;PIR:I64818;eggNOG:COG0580;eggNOG:KOG0223;UniGene:Hs.130730;GO:GO:0003091;GO:GO:0003097;GO:GO:0005372;GO:GO:0005794;GO:GO:0…
13797	AREG --> Amphiregulin	Expression	GeneID:374;		4340112	Gene	AREG	amphiregulin;AR;AREG;AREGB;CRDGF;SDGF;ar-subtype;ar-type;Colorectum cell-derived growth factor;type-ar;	SWISSPROT_AC:P15514;SWISSPROT_ID:AREG_HUMAN;GeneID:374;Ensembl:ENSG00000109321;HGNC:HGNC:651;MIM:104640;Vega:OTTHUMG00000130006;protein_accession:AAA51773.1;protein_accession:AAA51781.1;protein_accession:AAH09799.1;protein_accession:AAI46954.1;protein_accession:AAI46968.1;protein_accession:AAR05438.1;protein_accession:AAV38669.1;protein_accession:ABM83816.1;protein_accession:ABM87136.1;protein_ac…	21714	Protein	Amphiregulin	Amphiregulin;AR;AREG;AREGB;Colorectum cell-derived growth factor;CRDGF;SDGF;ar-subtype;ar-type;type-ar;	SWISSPROT_AC:P15514;SWISSPROT_ID:AREG_HUMAN;EMBL:AC021180;EMBL:AY442340;EMBL:BC009799;EMBL:BC146953;EMBL:BC146967;EMBL:BT019866;EMBL:CH471057;EMBL:M30698;EMBL:M30699;EMBL:M30700;EMBL:M30701;EMBL:M30702;EMBL:M30704;RefSeq:NP_001648.1;ProteinModelPortal:P15514;STRING:9606.ENSP00000370227;SWISSPROT_AC_OLD:Q5U026;SMR:P15514;GeneID:374;KEGG:hsa:374;PIR:A34702;eggNOG:ENOG410IXZG;eggNOG:ENOG4112CXY;UniG…
16561	ASAH1 --> ASAH	Expression	GeneID:427;		4340158	Gene	ASAH1	AC;ACDase;ASAH;ASAH1;N-acylsphingosine amidohydrolase 1;PHP;PHP32;SMAPME;ac-an;ac-subtype;ac-type;Acid CDase;Acid ceramidase;acid-cdase;acid-ceramidase;Acylsphingosine deacylase;EC 3.5.1.23;N-acylsphingosine amidohydrolase;n-acylsphingosine amidohydrolase-1;Putative 32 kDa heart protein;	SWISSPROT_AC:Q13510;SWISSPROT_ID:ASAH1_HUMAN;GeneID:427;Ensembl:ENSG00000104763;HGNC:HGNC:735;MIM:613468;Vega:OTTHUMG00000096997;protein_accession:AAC50907.1;protein_accession:AAC73009.1;protein_accession:AAF91230.1;protein_accession:AAH16481.1;protein_accession:AAH16828.1;protein_accession:AAQ75550.1;protein_accession:ABM81997.1;protein_accession:ABM85180.1;protein_accession:BAB15085.1;protein_a…	29917	Protein	ASAH	AC;ACDase;Acid CDase;Acid ceramidase;Acylsphingosine deacylase;ASAH;ASAH1;EC 3.5.1.23;N-acylsphingosine amidohydrolase;PHP32;Putative 32 kDa heart protein;ac-an;ac-subtype;ac-type;acid-cdase;acid-ceramidase;N-acylsphingosine amidohydrolase 1;n-acylsphingosine amidohydrolase-1;PHP;SMAPME;	SWISSPROT_AC:Q13510;SWISSPROT_ID:ASAH1_HUMAN;EMBL:AC124242;EMBL:AF220172;EMBL:AF220173;EMBL:AF220175;EMBL:AY305384;EMBL:BC016481;EMBL:BC016828;EMBL:U47674;EMBL:U70063;RefSeq:NP_001120977.1;RefSeq:NP_004306.3;RefSeq:NP_808592.2;ProteinModelPortal:Q13510;STRING:9606.ENSP00000371152;SWISSPROT_AC_OLD:E9PDS0;SWISSPROT_AC_OLD:Q6W898;SWISSPROT_AC_OLD:Q96AS2;GeneID:427;KEGG:hsa:427;eggNOG:ENOG410IFSS;egg…
21090	ADAMTS13 --> ADAMTS13	Expression	GeneID:11093;		4348644	Gene	ADAMTS13	ADAM metallopeptidase with thrombospondin type 1 motif 13;ADAM-TS13;ADAMTS-13;ADAMTS13;C9orf8;vWF-CP;VWFCP;A disintegrin and metalloproteinase with thrombospondin motifs 13;adam ts 13;adam ts13;ADAM-TS 13;adamts 13;ATS13;EC 3.4.24.87;von Willebrand factor-cleaving protease;vWF-cleaving protease;	SWISSPROT_AC:Q76LX8;SWISSPROT_ID:ATS13_HUMAN;GeneID:11093;Ensembl:ENSG00000160323;HGNC:HGNC:1366;MIM:604134;Vega:OTTHUMG00000020876;protein_accession:AAI72369.1;protein_accession:AAL11094.1;protein_accession:AAL11095.1;protein_accession:AAL17652.1;protein_accession:AAQ88485.1;protein_accession:AAS54901.1;protein_accession:AAS54902.1;protein_accession:AAS54903.1;protein_accession:AAS54904.1;protei…	40861	Protein	ADAMTS13	A disintegrin and metalloproteinase with thrombospondin motifs 13;ADAM-TS 13;ADAM-TS13;ADAMTS-13;ADAMTS13;ATS13;C9orf8;EC 3.4.24.87;von Willebrand factor-cleaving protease;vWF-cleaving protease;vWF-CP;ADAM metallopeptidase with thrombospondin type 1 motif 13;adam ts 13;adam ts13;adamts 13;VWFCP;	SWISSPROT_AC:Q76LX8;SWISSPROT_ID:ATS13_HUMAN;EMBL:AB069698;EMBL:AF414401;EMBL:AJ011374;EMBL:AJ305314;EMBL:AJ420810;EMBL:AL136809;EMBL:AL158826;EMBL:AL593848;EMBL:AY055376;EMBL:AY358118;EMBL:CH471090;EMBL:DQ422807;RefSeq:NP_620594.1;RefSeq:NP_620595.1;RefSeq:NP_620596.2;ProteinModelPortal:Q76LX8;STRING:9606.ENSP00000360997;SWISSPROT_AC_OLD:Q6UY16;SWISSPROT_AC_OLD:Q710F6;SWISSPROT_AC_OLD:Q711T8;SWI…
22575	BEST1 --> BEST1	Expression	GeneID:7439;		4345866	Gene	BEST1	ARB;BEST;BEST1;bestrophin 1;BMD;RP50;TU15B;VMD2;Bestrophin-1;bestrophin1;rp 50;rp-50;Vitelliform macular dystrophy protein 2;vmd-2;	SWISSPROT_AC:O76090;SWISSPROT_ID:BEST1_HUMAN;GeneID:7439;Ensembl:ENSG00000167995;HGNC:HGNC:12703;MIM:607854;Vega:OTTHUMG00000167469;protein_accession:AAC33766.1;protein_accession:AAC64343.1;protein_accession:AAC64344.1;protein_accession:AAC64926.1;protein_accession:AAH15220.1;protein_accession:AAH41664.1;protein_accession:AAR99654.1;protein_accession:AFR11385.1;protein_accession:ALQ33848.1;protei…	43724	Protein	BEST1	BEST1;Bestrophin-1;TU15B;Vitelliform macular dystrophy protein 2;VMD2;ARB;BEST;bestrophin 1;bestrophin1;BMD;rp 50;rp-50;RP50;vmd-2;	SWISSPROT_AC:O76090;SWISSPROT_ID:BEST1_HUMAN;EMBL:AF057169;EMBL:AF057170;EMBL:AF073491;EMBL:AF073492;EMBL:AF073493;EMBL:AF073494;EMBL:AF073495;EMBL:AF073496;EMBL:AF073497;EMBL:AF073498;EMBL:AF073499;EMBL:AF073500;EMBL:AF073501;EMBL:AK289681;EMBL:AK295998;EMBL:AK301392;EMBL:AY515704;EMBL:BC015220;EMBL:BC041664;EMBL:CH471076;RefSeq:NP_001132915.1;RefSeq:NP_001287715.1;RefSeq:NP_001287716.1;RefSeq:N…
22858	TGFBI --> TGFBI	Expression	GeneID:7045;		4345524	Gene	TGFBI	BIGH3;CDB1;CDG2;CDGG1;CSD;CSD1;CSD2;CSD3;EBMD;LCD1;TGFBI;transforming growth factor beta induced;Beta ig-h3;beta-ig-h3;BGH3;bigh 3;cdb i;cdb type i;cdg 2;cdg ii;cdg type 2;cdg type ii;cdg-2;cdg-ii;collagen-associated protein containing the rgd;csd 1;csd i;csd-1;induced transforming growth factor beta;induced transforming growth factor-beta;Kerato-epithelin;lcd i;lcd type 1;lcd type i;lcd-i;RGD-CA…	SWISSPROT_AC:Q15582;SWISSPROT_ID:BGH3_HUMAN;GeneID:7045;Ensembl:ENSG00000120708;HGNC:HGNC:11771;MIM:601692;Vega:OTTHUMG00000163213;protein_accession:AAA61163.1;protein_accession:AAB88695.1;protein_accession:AAB88696.1;protein_accession:AAB88697.1;protein_accession:AAB88698.1;protein_accession:AAC08449.1;protein_accession:AAC24944.1;protein_accession:AAH00097.1;protein_accession:AAH04972.1;protein…	44427	Protein	TGFBI	Beta ig-h3;BGH3;BIGH3;Kerato-epithelin;RGD-CAP;RGD-containing collagen-associated protein;TGFBI;Transforming growth factor-beta-induced protein ig-h3;beta-ig-h3;bigh 3;cdb i;cdb type i;CDB1;cdg 2;cdg ii;cdg type 2;cdg type ii;cdg-2;cdg-ii;CDG2;CDGG1;collagen-associated protein containing the rgd;CSD;csd 1;csd i;csd-1;CSD1;CSD2;CSD3;EBMD;induced transforming growth factor beta;induced transforming…	SWISSPROT_AC:Q15582;SWISSPROT_ID:BGH3_HUMAN;EMBL:AC004503;EMBL:AC005219;EMBL:AF035626;EMBL:AF035627;EMBL:AF035628;EMBL:AF035629;EMBL:AY149344;EMBL:BC000097;EMBL:BC004972;EMBL:BT009820;EMBL:CH471062;EMBL:M77349;RefSeq:NP_000349.1;ProteinModelPortal:Q15582;STRING:9606.ENSP00000416330;SWISSPROT_AC_OLD:D3DQB1;SWISSPROT_AC_OLD:O14471;SWISSPROT_AC_OLD:O14472;SWISSPROT_AC_OLD:O14476;SWISSPROT_AC_OLD:O43…
23706	BDKRB2 --> B2R	Expression	GeneID:624;		4340307	Gene	BDKRB2	B2R;BDKRB2;BK-2;BK2;BKR2;bradykinin receptor B2;BRB2;B2 bradykinin receptor;b2 receptor bradykinin;b2 receptor of bradykinin;b2 type bradykinin receptor;b2-bradykinin receptor;b2-subtype bradykinin receptor;b2-type bradykinin receptor;beta2 bradykinin receptor;bk type 2 receptor;bk type ii receptor;BK-2 receptor;bk2 receptor;bk2 subtype receptor;bk2-receptor;bkr-2;BKRB2;bradykinin b2 receptor;bra…	SWISSPROT_AC:P30411;SWISSPROT_ID:BKRB2_HUMAN;GeneID:624;Ensembl:ENSG00000168398;HGNC:HGNC:1030;MIM:113503;Vega:OTTHUMG00000171408;protein_accession:AAB02793.1;protein_accession:AAB23467.1;protein_accession:AAB25765.1;protein_accession:AAH74894.1;protein_accession:AAH74895.1;protein_accession:AAK56376.1;protein_accession:AAP32297.1;protein_accession:BAG61326.1;protein_accession:CAA49360.1;protein_…	46530	Protein	B2R	B2 bradykinin receptor;B2R;BDKRB2;BK-2 receptor;BKR2;BKRB2;b2 receptor bradykinin;b2 receptor of bradykinin;b2 type bradykinin receptor;b2-bradykinin receptor;b2-subtype bradykinin receptor;b2-type bradykinin receptor;beta2 bradykinin receptor;bk type 2 receptor;bk type ii receptor;BK-2;BK2;bk2 receptor;bk2 subtype receptor;bk2-receptor;bkr-2;bradykinin b2 receptor;bradykinin b2 type receptor;bra…	SWISSPROT_AC:P30411;SWISSPROT_ID:BKRB2_HUMAN;EMBL:AF378542;EMBL:AY275465;EMBL:BC074894;EMBL:BC074895;EMBL:L27594;EMBL:M88714;EMBL:S45489;EMBL:S56772;EMBL:X69680;EMBL:X86164;EMBL:X86165;RefSeq:NP_000614.1;ProteinModelPortal:P30411;STRING:9606.ENSP00000307713;GeneID:624;KEGG:hsa:624;PIR:JH0712;eggNOG:ENOG410INT3;eggNOG:ENOG41117RA;UniGene:Hs.654542;UniGene:Hs.726620;GO:GO:0002020;GO:GO:0004435;GO:G…
23917	BMP7 --> BMP-7	Expression	GeneID:655;		4340334	Gene	BMP7	BMP7;bone morphogenetic protein 7;OP-1;bmp 7;bmp- 7;BMP-7;bone morphogenetic protein -7;bone morphogenetic protein-7;bone morphogenetic protein7;bone-morphogenetic protein-7;Eptotermin alfa;op 1;op i;op- 1;op-i;OP1;Osteogenic protein 1;osteogenic protein type 1;osteogenic protein-1;protein-1 osteogenic;	SWISSPROT_AC:P18075;SWISSPROT_ID:BMP7_HUMAN;GeneID:655;Ensembl:ENSG00000101144;HGNC:HGNC:1074;MIM:112267;Vega:OTTHUMG00000032812;protein_accession:AAA36738.1;protein_accession:AAG43508.1;protein_accession:AAH08584.1;protein_accession:ABM82420.1;protein_accession:ABM85611.1;protein_accession:ABW03413.1;protein_accession:ACD50899.1;protein_accession:AIL24690.1;protein_accession:BAF83875.1;protein_a…	47001	Protein	BMP-7	BMP-7;BMP7;Bone morphogenetic protein 7;Eptotermin alfa;OP-1;OP1;Osteogenic protein 1;bmp 7;bmp- 7;bone morphogenetic protein -7;bone morphogenetic protein-7;bone morphogenetic protein7;bone-morphogenetic protein-7;op 1;op i;op- 1;op-i;osteogenic protein type 1;osteogenic protein-1;protein-1 osteogenic;	SWISSPROT_AC:P18075;SWISSPROT_ID:BMP7_HUMAN;EMBL:AL122058;EMBL:AL157414;EMBL:BC008584;EMBL:M60316;EMBL:X51801;RefSeq:NP_001710.1;ProteinModelPortal:P18075;STRING:9606.ENSP00000379204;SWISSPROT_AC_OLD:Q9H512;SWISSPROT_AC_OLD:Q9NTQ7;SMR:P18075;GeneID:655;KEGG:hsa:655;PIR:C39263;eggNOG:ENOG410XT8Z;eggNOG:KOG3900;UniGene:Hs.473163;GO:GO:0001501;GO:GO:0001503;GO:GO:0001656;GO:GO:0001657;GO:GO:0001707;…
25338	C1QL1 --> CRF	Expression	GeneID:10882;		4348465	Gene	C1QL1	C1QL1;C1QRF;C1QTNF14;complement C1q like 1;CRF;C1q and tumor necrosis factor-related protein 14;C1q-related factor;C1q/TNF-related protein 14;Complement component 1 Q subcomponent-like 1;crf-type;CTRP14;	SWISSPROT_AC:O75973;SWISSPROT_ID:C1QRF_HUMAN;GeneID:10882;Ensembl:ENSG00000131094;HGNC:HGNC:24182;MIM:611586;Vega:OTTHUMG00000162944;protein_accession:AAC64186.1;protein_accession:AAH08798.1;protein_accession:AAK95248.1;protein_accession:EAW51563.1;protein_accession:NP_006679.1;protein_accession:O75973.1;protein_gi:119571948;protein_gi:13626143;protein_gi:14250666;protein_gi:15294142;protein_gi:3…	49618	Protein	CRF	C1q and tumor necrosis factor-related protein 14;C1q-related factor;C1q/TNF-related protein 14;C1QL1;C1QRF;Complement component 1 Q subcomponent-like 1;CRF;CTRP14;C1QTNF14;complement C1q like 1;crf-type;	SWISSPROT_AC:O75973;SWISSPROT_ID:C1QRF_HUMAN;EMBL:AF095154;EMBL:AF410771;EMBL:BC008798;RefSeq:NP_006679.1;ProteinModelPortal:O75973;STRING:9606.ENSP00000253407;SMR:O75973;GeneID:10882;KEGG:hsa:10882;eggNOG:ENOG410IFA6;eggNOG:ENOG4111FAZ;UniGene:Hs.134012;GO:GO:0005581;GO:GO:0005737;GO:GO:0007626;GO:GO:0016322;GO:GO:0043083;GO:GO:0044301;GO:GO:0061743;GO:GO:0098793;GO:GO:0099558;HOGENOM:HOG0000856…
27259	CARD8 --> CARDINAL	Expression	GeneID:22900;		4348924	Gene	CARD8	CARD8;CARDINAL;caspase recruitment domain family member 8;DACAR;DAKAR;NDPP;NDPP1;TUCAN;Apoptotic protein NDPP1;card viii;card-8;CARD-inhibitor of NF-kappa-B-activating ligand;Caspase recruitment domain-containing protein 8;KIAA0955;Tumor up-regulated CARD-containing antagonist of CASP9;	SWISSPROT_AC:Q9Y2G2;SWISSPROT_ID:CARD8_HUMAN;GeneID:22900;Ensembl:ENSG00000105483;HGNC:HGNC:17057;MIM:609051;Vega:OTTHUMG00000165047;protein_accession:AAG50014.1;protein_accession:AAH45539.1;protein_accession:AAH56891.1;protein_accession:AAK01126.1;protein_accession:AAK08982.1;protein_accession:AAL02427.1;protein_accession:AAM46959.1;protein_accession:ABW96891.1;protein_accession:ABW96892.1;prote…	53810	Protein	CARDINAL	Apoptotic protein NDPP1;CARD-inhibitor of NF-kappa-B-activating ligand;CARD8;CARDINAL;Caspase recruitment domain-containing protein 8;DACAR;KIAA0955;NDPP1;TUCAN;Tumor up-regulated CARD-containing antagonist of CASP9;card viii;card-8;caspase recruitment domain family member 8;DAKAR;NDPP;	SWISSPROT_AC:Q9Y2G2;SWISSPROT_ID:CARD8_HUMAN;EMBL:AB023172;EMBL:AC008392;EMBL:AC011466;EMBL:AF322184;EMBL:AF331519;EMBL:AF405558;EMBL:AF511652;EMBL:AK297045;EMBL:AK297069;EMBL:AY026322;EMBL:BC056891;EMBL:CH471177;EMBL:EU118120;RefSeq:NP_001171829.1;RefSeq:NP_001171830.1;RefSeq:NP_001171831.1;RefSeq:NP_001171832.1;RefSeq:NP_055774.2;RefSeq:XP_006723154.1;RefSeq:XP_006723155.1;RefSeq:XP_006723156.1…
28361	CPM --> CPM	Expression	GeneID:1368;		4340916	Gene	CPM	carboxypeptidase M;CPM;carboxypeptidase m-type;carboxypeptidase-m;CBPM;EC 3.4.17.12;	SWISSPROT_AC:P14384;SWISSPROT_ID:CBPM_HUMAN;GeneID:1368;Ensembl:ENSG00000135678;HGNC:HGNC:2311;MIM:114860;Vega:OTTHUMG00000169300;protein_accession:AAA35651.2;protein_accession:AAG47641.1;protein_accession:AAH22276.1;protein_accession:AAK69717.1;protein_accession:AAK69718.1;protein_accession:ABM84045.1;protein_accession:ABM87391.1;protein_accession:BAG35997.1;protein_accession:NP_001005502.1;prot…	56216	Protein	CPM	Carboxypeptidase M;CBPM;CPM;EC 3.4.17.12;carboxypeptidase m-type;carboxypeptidase-m;	SWISSPROT_AC:P14384;SWISSPROT_ID:CBPM_HUMAN;EMBL:AF262940;EMBL:AF262941;EMBL:AF262942;EMBL:AF262943;EMBL:AF262944;EMBL:AF262945;EMBL:AF262946;EMBL:AF262947;EMBL:AF368463;EMBL:AK313180;EMBL:BC022276;EMBL:J04970;RefSeq:NP_001005502.1;RefSeq:NP_001865.1;RefSeq:NP_938079.1;ProteinModelPortal:P14384;STRING:9606.ENSP00000339157;SWISSPROT_AC_OLD:B2R800;SWISSPROT_AC_OLD:Q9H2K9;SMR:P14384;GeneID:1368;KEGG…
29291	CCL2 --> MCP-1	Expression	GeneID:6347;		4344914	Gene	CCL2	C-C motif chemokine ligand 2;CCL2;GDCF-2;HC11;HSMCR30;MCAF;MCP-1;MCP1;SCYA2;SMC-CF;c-c chemokine motif ligand 2;C-C motif chemokine 2;c-c motif chemokine ligand-2;c-c motif ligand 2 chemokine;chemokine c-c motif ligand 2;chemokine c-c motif ligand-2;hc 11;hc-11;mcp -1;mcp 1;mcp i;mcp- 1;mcp- i;mcp--1;monocyte chemoattractant protein -1;Monocyte chemoattractant protein 1;monocyte chemoattractant p…	SWISSPROT_AC:P13500;SWISSPROT_ID:CCL2_HUMAN;GeneID:6347;Ensembl:ENSG00000108691;HGNC:HGNC:10618;MIM:158105;Vega:OTTHUMG00000132887;protein_accession:AAA18102.1;protein_accession:AAA18164.1;protein_accession:AAA36330.1;protein_accession:AAA60308.1;protein_accession:AAA60309.1;protein_accession:AAA96708.1;protein_accession:AAB20651.1;protein_accession:AAB29926.1;protein_accession:AAH09716.1;protein…	57718	Protein	MCP-1	C-C motif chemokine 2;CCL2;HC11;MCAF;MCP-1;MCP1;Monocyte chemoattractant protein 1;Monocyte chemotactic and activating factor;Monocyte chemotactic protein 1;Monocyte secretory protein JE;SCYA2;Small-inducible cytokine A2;c-c chemokine motif ligand 2;C-C motif chemokine ligand 2;c-c motif chemokine ligand-2;c-c motif ligand 2 chemokine;chemokine c-c motif ligand 2;chemokine c-c motif ligand-2;GDCF…	SWISSPROT_AC:P13500;SWISSPROT_ID:CCL2_HUMAN;EMBL:A17786;EMBL:AF519531;EMBL:AK311960;EMBL:BC009716;EMBL:BT007329;EMBL:CH471147;EMBL:M24545;EMBL:M28223;EMBL:M28224;EMBL:M28225;EMBL:M28226;EMBL:M30816;EMBL:M31625;EMBL:M31626;EMBL:M37719;EMBL:S69738;EMBL:S71513;EMBL:X14768;EMBL:Y18933;RefSeq:NP_002973.1;ProteinModelPortal:P13500;STRING:9606.ENSP00000225831;SWISSPROT_AC_OLD:B2R4V3;SWISSPROT_AC_OLD:Q9U…
29304	CCL5 --> CCL5	Expression	GeneID:6352;		4344915	Gene	CCL5	C-C motif chemokine ligand 5;CCL5;D17S136E;eoCP;RANTES;SCYA5;SIS-delta;SISd;TCP228;C-C motif chemokine 5;c-c motif chemokine ligand type 5;ccl 5;ccl-5;chemokine c-c motif ligand 5;Eosinophil chemotactic cytokine;eosinophil-chemotactic cytokine;scya-5;small inducible cytokine a5;Small-inducible cytokine A5;T cell-specific protein P228;T-cell-specific protein RANTES;	SWISSPROT_AC:P13501;SWISSPROT_ID:CCL5_HUMAN;GeneID:6352;Ensembl:ENSG00000271503;HGNC:HGNC:10632;MIM:187011;Vega:OTTHUMG00000188396;protein_accession:AAA36725.1;protein_accession:AAC03541.1;protein_accession:AAC63331.1;protein_accession:AAD14942.1;protein_accession:AAF73070.1;protein_accession:AAH08600.1;protein_accession:AAY22177.1;protein_accession:ABB69929.1;protein_accession:ABM82416.1;protein…	57749	Protein	CCL5	C-C motif chemokine 5;CCL5;D17S136E;EoCP;Eosinophil chemotactic cytokine;SCYA5;SIS-delta;Small-inducible cytokine A5;T cell-specific protein P228;T-cell-specific protein RANTES;TCP228;C-C motif chemokine ligand 5;c-c motif chemokine ligand type 5;ccl 5;ccl-5;chemokine c-c motif ligand 5;eosinophil-chemotactic cytokine;RANTES;scya-5;SISd;small inducible cytokine a5;	SWISSPROT_AC:P13501;SWISSPROT_ID:CCL5_HUMAN;EMBL:AF043341;EMBL:AF088219;EMBL:AF266753;EMBL:BC008600;EMBL:DQ017060;EMBL:DQ230537;EMBL:M21121;RefSeq:NP_002976.2;ProteinModelPortal:P13501;STRING:9606.ENSP00000293272;SWISSPROT_AC_OLD:O43646;SWISSPROT_AC_OLD:Q0QVW8;SWISSPROT_AC_OLD:Q4ZGJ1;SWISSPROT_AC_OLD:Q9NYA2;SWISSPROT_AC_OLD:Q9UBG2;SWISSPROT_AC_OLD:Q9UC99;SMR:P13501;GeneID:6352;KEGG:hsa:6352;PIR:A…
29965	CDK11B --> CLK-1	Expression	GeneID:984;		4340611	Gene	CDK11B	CDC2L1;CDK11;CDK11-p110;CDK11-p46;CDK11-p58;CDK11B;CLK-1;cyclin dependent kinase 11B;p58;p58CDC2L1;p58CLK-1;PITSLREA;PK58;cd11 b;cd11-b;CD11B;cd11beta;Cell division cycle 2-like protein kinase 1;Cell division protein kinase 11B;Cyclin-dependent kinase 11B;EC 2.7.11.22;Galactosyltransferase-associated protein kinase p58/GTA;p 58;p-58;p5-8;p58 CLK-1;pitslre a;pitslre alpha;PITSLRE serine/threonine-…	SWISSPROT_AC:P21127;SWISSPROT_ID:CD11B_HUMAN;GeneID:984;Ensembl:ENSG00000248333;HGNC:HGNC:1729;MIM:176873;Vega:OTTHUMG00000078638;protein_accession:AAA19582.1;protein_accession:AAA19583.1;protein_accession:AAA19584.1;protein_accession:AAA19586.1;protein_accession:AAC72077.1;protein_accession:AAC72078.1;protein_accession:AAC72079.1;protein_accession:AAC72080.1;protein_accession:AAC72081.1;protein_…	59003	Protein	CLK-1	CD11B;CDC2L1;CDK11;CDK11B;Cell division cycle 2-like protein kinase 1;Cell division protein kinase 11B;CLK-1;Cyclin-dependent kinase 11B;EC 2.7.11.22;Galactosyltransferase-associated protein kinase p58/GTA;p58 CLK-1;PITSLRE serine/threonine-protein kinase CDC2L1;PITSLREA;PK58;cd11 b;cd11-b;cd11beta;CDK11-p110;CDK11-p46;CDK11-p58;cyclin dependent kinase 11B;p 58;p-58;p5-8;p58;p58CDC2L1;p58CLK-1;pi…	SWISSPROT_AC:P21127;SWISSPROT_ID:CD11B_HUMAN;EMBL:AF067512;EMBL:AF067513;EMBL:AF067514;EMBL:AF067515;EMBL:AF067516;EMBL:AF067517;EMBL:AF080678;EMBL:AF080679;EMBL:AF080680;EMBL:AF080681;EMBL:AF080682;EMBL:AF080683;EMBL:AF080685;EMBL:AF080686;EMBL:AF080687;EMBL:AF080688;EMBL:AF092429;EMBL:AF092430;EMBL:AF174497;EMBL:M37712;EMBL:M88553;EMBL:M88554;EMBL:M88555;EMBL:M88558;EMBL:M88559;EMBL:M88560;EMBL…
30091	CD2AP --> CD2AP	Expression	GeneID:23607;		4349479	Gene	CD2AP	CD2 associated protein;CD2AP;CMS;Adapter protein CMS;Cas ligand with multiple SH3 domains;CD2-associated protein;cd2-associated-protein;protein cd2-associated;	SWISSPROT_AC:Q9Y5K6;SWISSPROT_ID:CD2AP_HUMAN;GeneID:23607;Ensembl:ENSG00000198087;HGNC:HGNC:14258;MIM:604241;Vega:OTTHUMG00000014799;protein_accession:AAD34595.1;protein_accession:AAF80495.1;protein_accession:AAH69444.1;protein_accession:CAB43274.1;protein_accession:EAX04319.1;protein_accession:NP_036252.1;protein_accession:Q9Y5K6.1;protein_accession:XP_005249033.1;protein_accession:XP_011512751.…	59146	Protein	CD2AP	Adapter protein CMS;Cas ligand with multiple SH3 domains;CD2-associated protein;CD2AP;CD2 associated protein;cd2-associated-protein;CMS;protein cd2-associated;	SWISSPROT_AC:Q9Y5K6;SWISSPROT_ID:CD2AP_HUMAN;EMBL:AF146277;EMBL:AF164377;EMBL:AL050105;EMBL:AL355353;EMBL:AL358178;EMBL:BC069444;EMBL:CH471081;RefSeq:NP_036252.1;ProteinModelPortal:Q9Y5K6;STRING:9606.ENSP00000352264;SWISSPROT_AC_OLD:A6NL34;SWISSPROT_AC_OLD:Q5VYA3;SWISSPROT_AC_OLD:Q9UG97;SMR:Q9Y5K6;GeneID:23607;KEGG:hsa:23607;PIR:T13151;eggNOG:ENOG410XQBY;eggNOG:KOG4348;UniGene:Hs.485518;GO:GO:000…
30158	CD44 --> CD44	Expression	GeneID:960;		4340590	Gene	CD44	CD44;CD44 molecule (Indian blood group);CDW44;CSPG8;ECMR-III;HCELL;HUTCH-I;IN;LHR;MC56;MDU2;MDU3;MIC4;Pgp1;antigen cd44;CD44 antigen;Epican;Extracellular matrix receptor III;GP90 lymphocyte homing/adhesion receptor;Heparan sulfate proteoglycan;heparan sulfate proteoglycan-type;heparan sulfate-proteoglycan;heparan- sulfate proteoglycan;heparan-sulfate proteoglycan;heparan-sulfate-proteoglycan;Herm…	SWISSPROT_AC:P16070;SWISSPROT_ID:CD44_HUMAN;GeneID:960;Ensembl:ENSG00000026508;HGNC:HGNC:1681;MIM:107269;Vega:OTTHUMG00000044388;protein_accession:AAA35674.1;protein_accession:AAA36138.1;protein_accession:AAA51950.1;protein_accession:AAA82949.1;protein_accession:AAB13622.1;protein_accession:AAB13623.1;protein_accession:AAB13624.1;protein_accession:AAB13625.1;protein_accession:AAB13626.1;protein_a…	59269	Protein	CD44	CD44;CD44 antigen;CDw44;ECMR-III;Epican;Extracellular matrix receptor III;GP90 lymphocyte homing/adhesion receptor;Heparan sulfate proteoglycan;Hermes antigen;HUTCH-I;Hyaluronate receptor;LHR;MDU2;MDU3;MIC4;PGP-1;PGP-I;Phagocytic glycoprotein 1;Phagocytic glycoprotein I;antigen cd44;CD44 molecule (Indian blood group);CSPG8;HCELL;heparan sulfate proteoglycan-type;heparan sulfate-proteoglycan;hepar…	SWISSPROT_AC:P16070;SWISSPROT_ID:CD44_HUMAN;EMBL:AF098641;EMBL:AJ251595;EMBL:AL133330;EMBL:AL136989;EMBL:AL356215;EMBL:AL832642;EMBL:AY101192;EMBL:AY101193;EMBL:BC004372;EMBL:BC067348;EMBL:CH471064;EMBL:EF581837;EMBL:FJ216964;EMBL:L05407;EMBL:L05408;EMBL:L05409;EMBL:L05410;EMBL:L05411;EMBL:L05412;EMBL:L05414;EMBL:L05415;EMBL:L05416;EMBL:L05417;EMBL:L05418;EMBL:L05419;EMBL:L05420;EMBL:L05421;EMBL:…
30236	CD80 --> CD80	Expression	GeneID:941;		4340571	Gene	CD80	B7;B7-1;B7.1;BB1;CD28LG;CD28LG1;CD80;CD80 molecule;LAB7;activation antigen b7-1;Activation B7-1 antigen;antigen cd80;b 7-1;b 7.1;b 71;b-7.1;b-71;b7--1;b7-i;beta 7.1;beta 71;beta71;cd 80;cd-80;cd-80 antigen;CD80 antigen;cd80 of antigen;CTLA-4 counter-receptor B7.1;lab 7;lab-7;molecule cd80;T-lymphocyte activation antigen CD80;	SWISSPROT_AC:P33681;SWISSPROT_ID:CD80_HUMAN;GeneID:941;Ensembl:ENSG00000121594;HGNC:HGNC:1700;MIM:112203;Vega:OTTHUMG00000159419;protein_accession:AAA36045.1;protein_accession:AAA58390.1;protein_accession:AAC51754.1;protein_accession:AAH42665.1;protein_accession:AAL89819.1;protein_accession:AAO39208.1;protein_accession:AAO39209.1;protein_accession:ABK41933.1;protein_accession:BAF84818.1;protein_a…	59379	Protein	CD80	Activation B7-1 antigen;B7;BB1;CD28LG;CD28LG1;CD80;CD80 antigen;CTLA-4 counter-receptor B7.1;LAB7;T-lymphocyte activation antigen CD80;activation antigen b7-1;antigen cd80;b 7-1;b 7.1;b 71;b-7.1;b-71;b7--1;B7-1;b7-i;B7.1;beta 7.1;beta 71;beta71;cd 80;cd-80;cd-80 antigen;CD80 molecule;cd80 of antigen;lab 7;lab-7;molecule cd80;	SWISSPROT_AC:P33681;SWISSPROT_ID:CD80_HUMAN;EMBL:AC073352;EMBL:AY197777;EMBL:AY197778;EMBL:BC042665;EMBL:M27533;EMBL:M83072;EMBL:M83073;EMBL:M83074;EMBL:M83077;RefSeq:NP_005182.1;ProteinModelPortal:P33681;STRING:9606.ENSP00000264246;SWISSPROT_AC_OLD:Q5DTA9;SWISSPROT_AC_OLD:Q5DTB0;SMR:P33681;GeneID:941;KEGG:hsa:941;PIR:I54495;eggNOG:ENOG410J3XE;eggNOG:ENOG411154Z;UniGene:Hs.838;GO:GO:0001618;GO:GO…
31946	CFTR --> CFTR	Expression	GeneID:1080;		4340692	Gene	CFTR	ABC35;ABCC7;CF;CFTR;CFTR/MRP;cystic fibrosis transmembrane conductance regulator;dJ760C5.1;MRP7;TNR-CFTR;ATP-binding cassette sub-family C member 7;camp dependent chloride channel;cAMP-dependent chloride channel;cf-type;cftr-type;Channel conductance-controlling ATPase;cystic fibrosis conductance transmembrane regulator;cystic fibrosis transmembrane regulator conductance;cystic fibrosis transmembr…	SWISSPROT_AC:P13569;SWISSPROT_ID:CFTR_HUMAN;GeneID:1080;Ensembl:ENSG00000001626;HGNC:HGNC:1884;MIM:602421;Vega:OTTHUMG00000023076;protein_accession:AAA35680.1;protein_accession:AAA51979.1;protein_accession:AAA51980.1;protein_accession:AAA51982.1;protein_accession:AAB20218.2;protein_accession:AAB27879.2;protein_accession:AAB46340.2;protein_accession:AAB46352.1;protein_accession:AAB59381.1;protein_…	61930	Protein	CFTR	ABCC7;ATP-binding cassette sub-family C member 7;cAMP-dependent chloride channel;CFTR;Channel conductance-controlling ATPase;Cystic fibrosis transmembrane conductance regulator;EC 3.6.3.49;ABC35;camp dependent chloride channel;CF;cf-type;cftr-type;CFTR/MRP;cystic fibrosis conductance transmembrane regulator;cystic fibrosis transmembrane regulator conductance;cystic fibrosis transmembrane-conducta…	SWISSPROT_AC:P13569;SWISSPROT_ID:CFTR_HUMAN;EMBL:AC000061;EMBL:AC000111;EMBL:CH236947;EMBL:DQ354388;EMBL:DQ354389;EMBL:DQ354390;EMBL:DQ354391;EMBL:DQ356258;EMBL:DQ356259;EMBL:DQ356261;EMBL:DQ356262;EMBL:DQ356263;EMBL:DQ356264;EMBL:DQ388128;EMBL:DQ388129;EMBL:DQ388131;EMBL:DQ388132;EMBL:DQ388133;EMBL:DQ388134;EMBL:DQ388135;EMBL:DQ388138;EMBL:DQ388139;EMBL:DQ388140;EMBL:DQ388141;EMBL:DQ388142;EMBL:…
34738	CLTC --> CLTC	Expression	GeneID:1213;		4340800	Gene	CLTC	CHC;CHC17;clathrin heavy chain;CLH-17;CLTC;CLTCL2;Hc;clathrin heavy;Clathrin heavy chain 1;Clathrin heavy chain on chromosome 17;clathrin heavy-chain;clathrin's heavy;clathrin-heavy;CLH1;CLH17;hc-an;hc-type;heavy chain of clathrin;heavy clathrin;heavy-chain clathrin;KIAA0034;type-hc;	SWISSPROT_AC:Q00610;SWISSPROT_ID:CLH1_HUMAN;GeneID:1213;Ensembl:ENSG00000141367;HGNC:HGNC:2092;MIM:118955;Vega:OTTHUMG00000134279;protein_accession:AAH36430.1;protein_accession:AAH51800.1;protein_accession:AAH54489.1;protein_accession:BAA04801.3;protein_accession:CAA39363.1;protein_accession:CAE45761.1;protein_accession:EAW94395.1;protein_accession:EAW94396.1;protein_accession:EAW94397.1;protein_…	68053	Protein	CLTC	Clathrin heavy chain 1;Clathrin heavy chain on chromosome 17;CLH-17;CLH1;CLH17;CLTC;CLTCL2;KIAA0034;CHC;CHC17;clathrin heavy;clathrin heavy chain;clathrin heavy-chain;clathrin's heavy;clathrin-heavy;Hc;hc-an;hc-type;heavy chain of clathrin;heavy clathrin;heavy-chain clathrin;type-hc;	SWISSPROT_AC:Q00610;SWISSPROT_ID:CLH1_HUMAN;EMBL:BC051800;EMBL:BC054489;EMBL:BX640615;EMBL:CH471109;EMBL:D21260;EMBL:X55878;RefSeq:NP_004850.1;ProteinModelPortal:Q00610;STRING:9606.ENSP00000269122;SWISSPROT_AC_OLD:D3DU00;SWISSPROT_AC_OLD:Q6N0A0;SWISSPROT_AC_OLD:Q86TF2;SMR:Q00610;GeneID:1213;KEGG:hsa:1213;PIR:A40573;eggNOG:ENOG410XPH1;eggNOG:KOG0985;UniGene:Hs.491351;GO:GO:0001649;GO:GO:0003725;GO…
35685	CMA1 --> Chymase	Expression	GeneID:1215;		4340802	Gene	CMA1	chymase;chymase 1;CMA1;CYH;MCT1;Alpha-chymase;chymase i;chymase-1;chymase-type;cma 1;cma-1;cma-i;CYM;EC 3.4.21.39;Mast cell protease I;	SWISSPROT_AC:P23946;SWISSPROT_ID:CMA1_HUMAN;GeneID:1215;Ensembl:ENSG00000092009;HGNC:HGNC:2097;MIM:118938;Vega:OTTHUMG00000140181;protein_accession:AAA52019.1;protein_accession:AAA52020.1;protein_accession:AAA52021.1;protein_accession:AAB26828.1;protein_accession:AAH69110.1;protein_accession:AAH69370.1;protein_accession:AAH69490.1;protein_accession:AAI03975.1;protein_accession:AAI03976.1;protein_…	70629	Protein	Chymase	Alpha-chymase;Chymase;CMA1;CYH;CYM;EC 3.4.21.39;Mast cell protease I;chymase 1;chymase i;chymase-1;chymase-type;cma 1;cma-1;cma-i;MCT1;	SWISSPROT_AC:P23946;SWISSPROT_ID:CMA1_HUMAN;EMBL:AB451464;EMBL:AL132800;EMBL:BC069110;EMBL:BC069370;EMBL:BC069490;EMBL:BC103974;EMBL:BC103975;EMBL:CH471078;EMBL:M64269;EMBL:M69136;EMBL:M69137;EMBL:S61334;EMBL:X59072;RefSeq:NP_001295012.1;RefSeq:NP_001827.1;ProteinModelPortal:P23946;STRING:9606.ENSP00000250378;SWISSPROT_AC_OLD:B5BUM8;SWISSPROT_AC_OLD:Q16018;SWISSPROT_AC_OLD:Q3SY36;SWISSPROT_AC_OLD…
36097	CNDP1 --> CN1	Expression	GeneID:84735;		4356115	Gene	CNDP1	carnosine dipeptidase 1;CN1;CNDP1;CPGL2;HsT2308;Beta-Ala-His dipeptidase;carnosine dipeptidase i;carnosine dipeptidase-1;CNDP dipeptidase 1;EC 3.4.13.20;Glutamate carboxypeptidase-like protein 2;Serum carnosinase;	SWISSPROT_AC:Q96KN2;SWISSPROT_ID:CNDP1_HUMAN;GeneID:84735;Ensembl:ENSG00000150656;HGNC:HGNC:20675;MIM:609064;Vega:OTTHUMG00000132852;protein_accession:AAI10296.1;protein_accession:AAI13513.1;protein_accession:AAI17123.1;protein_accession:AAQ89116.1;protein_accession:ADR83013.1;protein_accession:BAF82605.1;protein_accession:BAG64692.1;protein_accession:CAC40015.1;protein_accession:CAD10388.1;prote…	71507	Protein	CN1	Beta-Ala-His dipeptidase;Carnosine dipeptidase 1;CN1;CNDP dipeptidase 1;CNDP1;CPGL2;EC 3.4.13.20;Glutamate carboxypeptidase-like protein 2;Serum carnosinase;carnosine dipeptidase i;carnosine dipeptidase-1;HsT2308;	SWISSPROT_AC:Q96KN2;SWISSPROT_ID:CNDP1_HUMAN;EMBL:AJ417564;EMBL:AY358756;EMBL:BC004271;EMBL:BC110295;EMBL:BC113512;EMBL:BC117122;RefSeq:NP_116038.4;ProteinModelPortal:Q96KN2;STRING:9606.ENSP00000351682;SWISSPROT_AC_OLD:Q14D40;SWISSPROT_AC_OLD:Q17S05;SWISSPROT_AC_OLD:Q2TBG0;SWISSPROT_AC_OLD:Q6UWK2;SWISSPROT_AC_OLD:Q9BT98;SMR:Q96KN2;GeneID:84735;KEGG:hsa:84735;eggNOG:COG0624;eggNOG:KOG2276;UniGene:…
36103	CNDP2 --> PEPA	Expression	GeneID:55748;		4352964	Gene	CNDP2	CN2;CNDP dipeptidase 2 (metallopeptidase M20 family);CNDP2;CPGL;HEL-S-13;HsT2298;PEPA;Carnosine dipeptidase II;CNDP dipeptidase 2;cytosolic non specific dipeptidase;Cytosolic non-specific dipeptidase;EC 3.4.13.18;Epididymis secretory protein Li 13;Glutamate carboxypeptidase-like protein 1;non-specific cytosolic dipeptidase;Peptidase A;peptidase--a;	SWISSPROT_AC:Q96KP4;SWISSPROT_ID:CNDP2_HUMAN;GeneID:55748;Ensembl:ENSG00000133313;HGNC:HGNC:24437;MIM:169800;Vega:OTTHUMG00000132853;protein_accession:AAG23795.1;protein_accession:AAH01375.1;protein_accession:AAH03176.1;protein_accession:ACJ13654.1;protein_accession:BAA91587.1;protein_accession:BAA91840.1;protein_accession:BAA92018.1;protein_accession:BAB15761.1;protein_accession:BAG53426.1;prote…	71511	Protein	PEPA	Carnosine dipeptidase II;CN2;CNDP dipeptidase 2;CNDP2;CPGL;Cytosolic non-specific dipeptidase;EC 3.4.13.18;Epididymis secretory protein Li 13;Glutamate carboxypeptidase-like protein 1;HEL-S-13;PEPA;Peptidase A;CNDP dipeptidase 2 (metallopeptidase M20 family);cytosolic non specific dipeptidase;HsT2298;non-specific cytosolic dipeptidase;peptidase--a;	SWISSPROT_AC:Q96KP4;SWISSPROT_ID:CNDP2_HUMAN;EMBL:AC009704;EMBL:AF258592;EMBL:AJ347717;EMBL:AK001692;EMBL:AK097155;EMBL:AX523938;EMBL:BC001375;EMBL:BC003176;EMBL:CH471117;EMBL:EU794600;RefSeq:NP_001161971.1;RefSeq:NP_060705.2;RefSeq:XP_005266785.1;RefSeq:XP_006722566.1;RefSeq:XP_011524373.1;RefSeq:XP_011524374.1;ProteinModelPortal:Q96KP4;STRING:9606.ENSP00000325548;SWISSPROT_AC_OLD:B3KUG4;SWISSPR…
36309	CNR2 --> CB2	Expression	GeneID:1269;		4340834	Gene	CNR2	cannabinoid receptor 2;CB-2;CB2;CNR2;CX5;cannabinoid receptor of type 2;cannabinoid receptor subtype 2;cannabinoid receptor type 2;cannabinoid receptor type ii;cannabinoid receptor type-2;cannabinoid receptor-2;cannabinoid-receptor 2;cannabinoid-receptor-2;CB2A;CB2B;cnr-2;cx 5;cx-5;hcb 2;hCB2;	SWISSPROT_AC:P34972;SWISSPROT_ID:CNR2_HUMAN;GeneID:1269;Ensembl:ENSG00000188822;HGNC:HGNC:2160;MIM:605051;Vega:OTTHUMG00000013892;protein_accession:AAH69722.1;protein_accession:AAH74767.1;protein_accession:AAH95545.1;protein_accession:AAO92299.1;protein_accession:ACD31539.1;protein_accession:CAA52376.1;protein_accession:CAD22548.1;protein_accession:CAD22549.1;protein_accession:CAJ42137.1;protein_…	71745	Protein	CB2	Cannabinoid receptor 2;CB-2;CB2;CB2A;CB2B;CNR2;CX5;hCB2;cannabinoid receptor of type 2;cannabinoid receptor subtype 2;cannabinoid receptor type 2;cannabinoid receptor type ii;cannabinoid receptor type-2;cannabinoid receptor-2;cannabinoid-receptor 2;cannabinoid-receptor-2;cnr-2;cx 5;cx-5;hcb 2;	SWISSPROT_AC:P34972;SWISSPROT_ID:CNR2_HUMAN;EMBL:AJ430063;EMBL:AJ430064;EMBL:AL590609;EMBL:AM156854;EMBL:AM156855;EMBL:AM156856;EMBL:AY242132;EMBL:BC069722;EMBL:BC074767;EMBL:BC095545;EMBL:CH471134;EMBL:EU517121;EMBL:X74328;RefSeq:NP_001832.1;RefSeq:XP_011538931.1;RefSeq:XP_016855750.1;ProteinModelPortal:P34972;STRING:9606.ENSP00000363596;SWISSPROT_AC_OLD:C6ES44;SWISSPROT_AC_OLD:Q4VBK8;SWISSPROT_…
36529	COL8A2 --> COL8A2	Expression	GeneID:1296;		4340858	Gene	COL8A2	COL8A2;collagen type VIII alpha 2 chain;FECD;FECD1;PPCD;PPCD2;CO8A2;collagen 8a2;Collagen alpha-2(VIII) chain;collagen of endothelial;collagen type 8 alpha2;collagen type viii alpha2;collagen viii alpha 2;collagen viii alpha2;Endothelial collagen;	SWISSPROT_AC:P25067;SWISSPROT_ID:CO8A2_HUMAN;GeneID:1296;Ensembl:ENSG00000171812;HGNC:HGNC:2216;MIM:120252;Vega:OTTHUMG00000007665;protein_accession:AAA62822.1;protein_accession:AAH96295.1;protein_accession:AAH96296.1;protein_accession:AAH96297.1;protein_accession:AAH99645.1;protein_accession:AGN55423.1;protein_accession:AGN55424.1;protein_accession:AGN55425.1;protein_accession:AGN55426.1;protein…	72407	Protein	COL8A2	CO8A2;COL8A2;Collagen alpha-2(VIII) chain;Endothelial collagen;collagen 8a2;collagen of endothelial;collagen type 8 alpha2;collagen type VIII alpha 2 chain;collagen type viii alpha2;collagen viii alpha 2;collagen viii alpha2;FECD;FECD1;PPCD;PPCD2;	SWISSPROT_AC:P25067;SWISSPROT_ID:CO8A2_HUMAN;EMBL:AK074129;EMBL:AL138787;EMBL:CH471059;EMBL:M60832;RefSeq:NP_001281276.1;RefSeq:NP_005193.1;ProteinModelPortal:P25067;STRING:9606.ENSP00000305913;SWISSPROT_AC_OLD:Q5JV31;SWISSPROT_AC_OLD:Q8TEJ5;SMR:P25067;GeneID:1296;KEGG:hsa:1296;PIR:A57131;eggNOG:ENOG410IHF4;eggNOG:ENOG410ZRFW;UniGene:Hs.353001;GO:GO:0001525;GO:GO:0005201;GO:GO:0005576;GO:GO:00055…
39219	CYP24A1 --> CYP24A1	Expression	GeneID:1591;		4341102	Gene	CYP24A1	CP24;CYP24;CYP24A1;cytochrome P450 family 24 subfamily A member 1;HCAI;HCINF1;P450-CC24;1,25-dihydroxyvitamin D(3) 24-hydroxylase, mitochondrial;24 ohase;24-OHase;CP24A;Cytochrome P450 24A1;cytochrome p450 type 24a1;Cytochrome P450-CC24;EC 1.14.15.16;Vitamin D(3) 24-hydroxylase;	SWISSPROT_AC:Q07973;SWISSPROT_ID:CP24A_HUMAN;GeneID:1591;Ensembl:ENSG00000019186;HGNC:HGNC:2602;MIM:126065;Vega:OTTHUMG00000032773;protein_accession:AAA62379.1;protein_accession:AAB03776.1;protein_accession:AAB29308.1;protein_accession:AAI09084.1;protein_accession:AAI09085.1;protein_accession:AAW50795.1;protein_accession:EAW75573.1;protein_accession:NP_000773.2;protein_accession:NP_001122387.1;pr…	78914	Protein	CYP24A1	1,25-dihydroxyvitamin D(3) 24-hydroxylase, mitochondrial;24-OHase;CP24A;CYP24;CYP24A1;Cytochrome P450 24A1;Cytochrome P450-CC24;EC 1.14.15.16;Vitamin D(3) 24-hydroxylase;24 ohase;CP24;cytochrome P450 family 24 subfamily A member 1;cytochrome p450 type 24a1;HCAI;HCINF1;P450-CC24;	SWISSPROT_AC:Q07973;SWISSPROT_ID:CP24A_HUMAN;EMBL:AL138805;EMBL:AY858838;EMBL:BC109083;EMBL:BC109084;EMBL:L13286;EMBL:S67623;EMBL:U60669;RefSeq:NP_000773.2;RefSeq:NP_001122387.1;RefSeq:XP_005260361.1;RefSeq:XP_016883180.1;RefSeq:XP_016883181.1;RefSeq:XP_016883182.1;ProteinModelPortal:Q07973;STRING:9606.ENSP00000216862;SWISSPROT_AC_OLD:Q15807;SWISSPROT_AC_OLD:Q32ML3;SWISSPROT_AC_OLD:Q5I2W7;SMR:Q07…
40288	CRH --> CRH	Expression	GeneID:1392;		4340936	Gene	CRH	corticotropin releasing hormone;CRF;CRH;CRH1;Corticoliberin;corticotropin hormone-releasing;corticotropin releasing factor;corticotropin releasing factor-type;corticotropin releasing-factor;corticotropin releasing-hormone;corticotropin- releasing factor;corticotropin- releasing hormone;Corticotropin-releasing factor;Corticotropin-releasing hormone;corticotropin-releasing-factor;corticotropin-rele…	SWISSPROT_AC:P06850;SWISSPROT_ID:CRF_HUMAN;GeneID:1392;Ensembl:ENSG00000147571;HGNC:HGNC:2355;MIM:122560;Vega:OTTHUMG00000164474;protein_accession:AAH02599.1;protein_accession:AAH11031.1;protein_accession:AAP36121.1;protein_accession:ALQ33452.1;protein_accession:ALQ33453.1;protein_accession:BAG52136.1;protein_accession:CAA23834.1;protein_accession:EAW86897.1;protein_accession:NP_000747.1;protein_…	80981	Protein	CRH	Corticoliberin;Corticotropin-releasing factor;Corticotropin-releasing hormone;CRF;CRH;corticotropin hormone-releasing;corticotropin releasing factor;corticotropin releasing factor-type;corticotropin releasing hormone;corticotropin releasing-factor;corticotropin releasing-hormone;corticotropin- releasing factor;corticotropin- releasing hormone;corticotropin-releasing-factor;corticotropin-releasing…	SWISSPROT_AC:P06850;SWISSPROT_ID:CRF_HUMAN;EMBL:AK075431;EMBL:BC002599;EMBL:BC011031;EMBL:BT007453;EMBL:CH471068;EMBL:V00571;RefSeq:NP_000747.1;RefSeq:XP_016868579.1;RefSeq:XP_016868580.1;RefSeq:XP_016868581.1;RefSeq:XP_016868582.1;ProteinModelPortal:P06850;STRING:9606.ENSP00000276571;SWISSPROT_AC_OLD:B3KQS4;SMR:P06850;GeneID:1392;KEGG:hsa:1392;PIR:A30327;eggNOG:ENOG410IWZK;eggNOG:ENOG4111ZIN;Uni…
41729	CTAG2 --> LAGE-1	Expression	GeneID:30848;		4351280	Gene	CTAG2	CAMEL;cancer/testis antigen 2;CT2;CT6.2;CT6.2a;CT6.2b;CTAG2;ESO2;LAGE-1;LAGE2B;Autoimmunogenic cancer/testis antigen NY-ESO-2;camel-type;Cancer/testis antigen 6.2;eso 2;L antigen family member 1;lage type 1;lage-i;LAGE1;	SWISSPROT_AC:O75638;SWISSPROT_ID:CTAG2_HUMAN;GeneID:30848;Ensembl:ENSG00000126890;HGNC:HGNC:2492;MIM:300396;Vega:OTTHUMG00000024239;protein_accession:AAH02833.1;protein_accession:AAI13999.1;protein_accession:AAI14934.1;protein_accession:AAI28046.1;protein_accession:AAL27015.1;protein_accession:AAV98584.1;protein_accession:AAV98585.1;protein_accession:CAA10193.1;protein_accession:CAA10194.1;protei…	83969	Protein	LAGE-1	Autoimmunogenic cancer/testis antigen NY-ESO-2;Cancer/testis antigen 2;Cancer/testis antigen 6.2;CT2;CT6.2;CTAG2;ESO2;L antigen family member 1;LAGE-1;LAGE1;CAMEL;camel-type;CT6.2a;CT6.2b;eso 2;lage type 1;lage-i;LAGE2B;	SWISSPROT_AC:O75638;SWISSPROT_ID:CTAG2_HUMAN;EMBL:AF277315;EMBL:AJ012834;EMBL:AJ012835;EMBL:AJ223040;EMBL:AJ223041;EMBL:AJ223093;EMBL:AY679088;EMBL:AY679089;EMBL:BC002833;EMBL:BC113998;EMBL:BC128045;RefSeq:NP_066274.2;RefSeq:NP_758965.2;ProteinModelPortal:O75638;SWISSPROT_AC_OLD:O75637;SWISSPROT_AC_OLD:Q0VIL6;SWISSPROT_AC_OLD:Q14CD6;SWISSPROT_AC_OLD:Q2Z1N4;SWISSPROT_AC_OLD:Q9BU80;SWISSPROT_AC_OLD…
41795	CTGF --> CTGF	Expression	GeneID:1490;		4341023	Gene	CTGF	CCN2;connective tissue growth factor;CTGF;HCS24;IGFBP8;NOV2;CCN family member 2;connective tissue-growth factor;connective-tissue growth factor;connective-tissue growth-factor;factor connective tissue growth;growth factor connective tissue;growth factor of connective tissue;growth factor of the connective tissue;hcs 24;Hypertrophic chondrocyte-specific protein 24;IBP-8;IGF-binding protein 8;IGFBP…	SWISSPROT_AC:P29279;SWISSPROT_ID:CTGF_HUMAN;GeneID:1490;Ensembl:ENSG00000118523;HGNC:HGNC:2500;MIM:121009;Vega:OTTHUMG00000015573;protein_accession:AAA75378.1;protein_accession:AAA91279.1;protein_accession:AAH87839.1;protein_accession:AAK60505.1;protein_accession:AAK60506.1;protein_accession:AAK60507.1;protein_accession:AAQ95223.1;protein_accession:AAS55639.1;protein_accession:AAV38597.1;protein_…	84063	Protein	CTGF	CCN family member 2;CCN2;Connective tissue growth factor;CTGF;HCS24;Hypertrophic chondrocyte-specific protein 24;IBP-8;IGF-binding protein 8;IGFBP-8;IGFBP8;Insulin-like growth factor-binding protein 8;connective tissue-growth factor;connective-tissue growth factor;connective-tissue growth-factor;factor connective tissue growth;growth factor connective tissue;growth factor of connective tissue;gro…	SWISSPROT_AC:P29279;SWISSPROT_ID:CTGF_HUMAN;EMBL:AF316366;EMBL:AF316367;EMBL:AF316368;EMBL:AL354866;EMBL:AY395801;EMBL:AY550024;EMBL:BT019794;EMBL:BT019795;EMBL:CH471051;EMBL:CR541759;EMBL:M92934;EMBL:U14750;EMBL:X78947;EMBL:X92511;RefSeq:NP_001892.1;ProteinModelPortal:P29279;STRING:9606.ENSP00000356954;SWISSPROT_AC_OLD:E1P578;SWISSPROT_AC_OLD:Q6LCY0;SWISSPROT_AC_OLD:Q96A79;SWISSPROT_AC_OLD:Q96QX…
42881	CYBA --> p22phox	Expression	GeneID:1535;		4341059	Gene	CYBA	CYBA;cytochrome b-245 alpha chain;p22-PHOX;CY24A;Cytochrome b(558) alpha chain;cytochrome b-245 alpha;cytochrome b-245 light;Cytochrome b-245 light chain;Cytochrome b558 subunit alpha;Neutrophil cytochrome b 22 kDa polypeptide;p 22 phox;p22 phagocyte B-cytochrome;p22 phox;p22phox;phox-p22;Superoxide-generating NADPH oxidase light chain subunit;	SWISSPROT_AC:P13498;SWISSPROT_ID:CY24A_HUMAN;GeneID:1535;Ensembl:ENSG00000051523;HGNC:HGNC:2577;MIM:608508;Vega:OTTHUMG00000173320;protein_accession:AAA52134.1;protein_accession:AAA90925.1;protein_accession:AAH06465.1;protein_accession:AAM96953.1;protein_accession:AAP35507.1;protein_accession:ABF20535.1;protein_accession:ABM84161.1;protein_accession:ABM87564.1;protein_accession:BAG61858.1;protein…	86126	Protein	p22phox	CY24A;CYBA;Cytochrome b(558) alpha chain;Cytochrome b-245 light chain;Cytochrome b558 subunit alpha;Neutrophil cytochrome b 22 kDa polypeptide;p22 phagocyte B-cytochrome;p22-phox;p22phox;Superoxide-generating NADPH oxidase light chain subunit;cytochrome b-245 alpha;cytochrome b-245 alpha chain;cytochrome b-245 light;p 22 phox;p22 phox;phox-p22;	SWISSPROT_AC:P13498;SWISSPROT_ID:CY24A_HUMAN;EMBL:AC116552;EMBL:AH002664;EMBL:BC006465;EMBL:BT006861;EMBL:M21186;RefSeq:NP_000092.2;ProteinModelPortal:P13498;STRING:9606.ENSP00000261623;SWISSPROT_AC_OLD:Q14090;SWISSPROT_AC_OLD:Q9BR72;SMR:P13498;GeneID:1535;KEGG:hsa:1535;PIR:A28201;eggNOG:ENOG410IXYN;eggNOG:ENOG4111MI6;UniGene:Hs.513803;GO:GO:0000302;GO:GO:0001666;GO:GO:0001725;GO:GO:0001938;GO:GO…
47215	DEFB1 --> hBD-1	Expression	GeneID:1672;		4341171	Gene	DEFB1	BD1;DEFB-1;DEFB1;DEFB101;defensin beta 1;HBD1;bd 1;bd i;bd subtype i;bd type 1;bd type i;bd type-i;BD-1;bd-i;bd-type i;beta defensin 1;beta defensin-1;beta defensin1;beta-defensin -1;Beta-defensin 1;beta-defensin type 1;beta-defensin-1;beta-defensin1;defb 1;defbeta1;defensin beta-1;defensin beta1;Defensin, beta 1;defensin-beta1;defensinbeta1;hbd 1;hBD-1;	SWISSPROT_AC:P60022;SWISSPROT_ID:DEFB1_HUMAN;GeneID:1672;Ensembl:ENSG00000164825;HGNC:HGNC:2766;MIM:602056;Vega:OTTHUMG00000090367;protein_accession:AAB49758.1;protein_accession:AAC51728.1;protein_accession:AAH33298.1;protein_accession:AAH47677.1;protein_accession:ADQ33019.1;protein_accession:BAC56888.1;protein_accession:CAA63405.1;protein_accession:CAA90650.1;protein_accession:EAW80482.1;protein…	98207	Protein	hBD-1	BD-1;BD1;Beta-defensin 1;DEFB1;Defensin, beta 1;hBD-1;HBD1;bd 1;bd i;bd subtype i;bd type 1;bd type i;bd type-i;bd-i;bd-type i;beta defensin 1;beta defensin-1;beta defensin1;beta-defensin -1;beta-defensin type 1;beta-defensin-1;beta-defensin1;defb 1;DEFB-1;DEFB101;defbeta1;defensin beta 1;defensin beta-1;defensin beta1;defensin-beta1;defensinbeta1;hbd 1;	SWISSPROT_AC:P60022;SWISSPROT_ID:DEFB1_HUMAN;EMBL:BC033298;EMBL:BC047677;EMBL:U50930;EMBL:U50931;EMBL:U73945;EMBL:X92744;EMBL:Z50788;RefSeq:NP_005209.1;ProteinModelPortal:P60022;STRING:9606.ENSP00000297439;SWISSPROT_AC_OLD:Q09753;SMR:P60022;GeneID:1672;KEGG:hsa:1672;PIR:S66282;eggNOG:ENOG410J7H1;eggNOG:ENOG41119QC;UniGene:Hs.32949;GO:GO:0002227;GO:GO:0002526;GO:GO:0005576;GO:GO:0005615;GO:GO:0005…
51721	DPP4 --> CD26	Expression	GeneID:1803;		4341262	Gene	DPP4	ADABP;ADCP2;CD26;dipeptidyl peptidase 4;DPP4;DPPIV;TP103;ADCP-2;Adenosine deaminase complexing protein 2;adenosine deaminase complexing protein-2;antigen cd26;cd 26;cd 26 antigen;CD26 antigen;dipeptidyl peptidase - 4;dipeptidyl peptidase -4;Dipeptidyl peptidase IV;dipeptidyl peptidase type iv;dipeptidyl peptidase type-4;dipeptidyl peptidase- 4;dipeptidyl peptidase--4;dipeptidyl peptidase-4;dipept…	SWISSPROT_AC:P27487;SWISSPROT_ID:DPP4_HUMAN;GeneID:1803;Ensembl:ENSG00000197635;HGNC:HGNC:3009;MIM:102720;Vega:OTTHUMG00000132056;protein_accession:AAA51943.1;protein_accession:AAA52308.1;protein_accession:AAB35614.1;protein_accession:AAB60646.1;protein_accession:AAH13329.2;protein_accession:AAH65265.1;protein_accession:AAX93179.1;protein_accession:BAG70153.1;protein_accession:BAG70302.1;protein_…	108900	Protein	CD26	ADABP;ADCP-2;ADCP2;Adenosine deaminase complexing protein 2;CD26;CD26 antigen;Dipeptidyl peptidase 4;Dipeptidyl peptidase IV;DPP IV;DPP4;EC 3.4.14.5;T-cell activation antigen CD26;TP103;adenosine deaminase complexing protein-2;antigen cd26;cd 26;cd 26 antigen;dipeptidyl peptidase - 4;dipeptidyl peptidase -4;dipeptidyl peptidase type iv;dipeptidyl peptidase type-4;dipeptidyl peptidase- 4;dipeptidy…	SWISSPROT_AC:P27487;SWISSPROT_ID:DPP4_HUMAN;EMBL:AB451339;EMBL:AB451488;EMBL:AC008063;EMBL:BC013329;EMBL:BC065265;EMBL:CH471058;EMBL:M74777;EMBL:M80536;EMBL:S79876;EMBL:U13710;EMBL:U13711;EMBL:U13712;EMBL:U13713;EMBL:U13714;EMBL:U13715;EMBL:U13716;EMBL:U13717;EMBL:U13718;EMBL:U13719;EMBL:U13720;EMBL:U13721;EMBL:U13722;EMBL:U13723;EMBL:U13724;EMBL:U13725;EMBL:U13726;EMBL:U13727;EMBL:U13728;EMBL:U1…
54351	EDNRA --> ETA	Expression	GeneID:1909;		4341348	Gene	EDNRA	EDNRA;endothelin receptor type A;ET-A;ETA;ETA-R;ETAR;ETRA;hET-AR;MFDA;a-et;alpha et;alpha-et;endothelin 1 receptor;Endothelin A receptor;endothelin a type receptor;endothelin a-receptor;endothelin a-type receptor;endothelin receptor a;endothelin receptor subtype a;endothelin receptor subtype-a;endothelin receptor type-a;endothelin receptor--a;endothelin receptor-a;endothelin receptor-type a;endot…	SWISSPROT_AC:P25101;SWISSPROT_ID:EDNRA_HUMAN;GeneID:1909;Ensembl:ENSG00000151617;HGNC:HGNC:3179;MIM:131243;Vega:OTTHUMG00000161354;protein_accession:AAA58447.1;protein_accession:AAB20278.1;protein_accession:AAB20407.1;protein_accession:AAB23644.1;protein_accession:AAB24923.1;protein_accession:AAB25212.1;protein_accession:AAB25530.2;protein_accession:AAB36325.1;protein_accession:AAB36326.1;protein…	114800	Protein	ETA	EDNRA;Endothelin A receptor;Endothelin-1 receptor;ET-A;ETA;ETA-R;ETRA;hET-AR;a-et;alpha et;alpha-et;endothelin 1 receptor;endothelin a type receptor;endothelin a-receptor;endothelin a-type receptor;endothelin receptor a;endothelin receptor subtype a;endothelin receptor subtype-a;endothelin receptor type A;endothelin receptor type-a;endothelin receptor--a;endothelin receptor-a;endothelin receptor-…	SWISSPROT_AC:P25101;SWISSPROT_ID:EDNRA_HUMAN;EMBL:AC093908;EMBL:AF014826;EMBL:AK304451;EMBL:AK312812;EMBL:AK315931;EMBL:AY275462;EMBL:AY422989;EMBL:BC022511;EMBL:CH471056;EMBL:D11151;EMBL:D90348;EMBL:L06622;EMBL:S45956;EMBL:S55772;EMBL:S57498;EMBL:S63938;EMBL:S67127;EMBL:S81539;EMBL:S81542;EMBL:S81545;EMBL:X61950;RefSeq:NP_001159527.1;RefSeq:NP_001243212.1;RefSeq:NP_001948.1;ProteinModelPortal:P2…
56769	ELMO1 --> ELMO1	Expression	GeneID:9844;		4347587	Gene	ELMO1	CED-12;CED12;ELMO-1;ELMO1;engulfment and cell motility 1;Engulfment and cell motility protein 1;KIAA0281;Protein ced-12 homolog;	SWISSPROT_AC:Q92556;SWISSPROT_ID:ELMO1_HUMAN;GeneID:9844;Ensembl:ENSG00000155849;HGNC:HGNC:16286;MIM:606420;Vega:OTTHUMG00000023701;protein_accession:AAH03051.1;protein_accession:AAH64635.1;protein_accession:AAH77074.1;protein_accession:AAI14342.1;protein_accession:AAL14466.1;protein_accession:ADQ32677.1;protein_accession:BAA13397.3;protein_accession:BAC86597.1;protein_accession:BAF84473.1;protei…	120204	Protein	ELMO1	ELMO1;Engulfment and cell motility protein 1;KIAA0281;Protein ced-12 homolog;CED-12;CED12;ELMO-1;engulfment and cell motility 1;	SWISSPROT_AC:Q92556;SWISSPROT_ID:ELMO1_HUMAN;EMBL:AF398885;EMBL:AK126565;EMBL:AL136787;EMBL:BC003051;EMBL:BC064635;EMBL:BC077074;EMBL:BC114341;EMBL:CH236951;EMBL:CH471073;EMBL:D87457;RefSeq:NP_001034548.1;RefSeq:NP_001193409.1;RefSeq:NP_001193411.1;RefSeq:NP_055615.8;RefSeq:NP_569709.1;RefSeq:XP_005249976.1;RefSeq:XP_006715868.1;RefSeq:XP_011513956.1;RefSeq:XP_016868327.1;RefSeq:XP_016868328.1;Pr…
57818	ENPP1 --> ENPP1	Expression	GeneID:5167;		4343946	Gene	ENPP1	ARHR2;COLED;ectonucleotide pyrophosphatase/phosphodiesterase 1;ENPP1;M6S1;NPP1;NPPS;PC-1;PCA1;PDNP1;E-NPP 1;ectonucleotide pyrophosphatase/ phosphodiesterase 1;Ectonucleotide pyrophosphatase/phosphodiesterase family member 1;ectonucleotide pyrophosphatase/phosphodiesterase i;ectonucleotide pyrophosphatase/phosphodiesterase-1;ectonucleotide pyrophosphatase/phosphodiesterase1;ectonucleotide-pyropho…	SWISSPROT_AC:P22413;SWISSPROT_ID:ENPP1_HUMAN;GeneID:5167;Ensembl:ENSG00000197594;HGNC:HGNC:3356;MIM:173335;Vega:OTTHUMG00000015572;protein_accession:AAA63237.1;protein_accession:AAD38420.1;protein_accession:AAD38421.1;protein_accession:AAF36094.1;protein_accession:AAH59375.2;protein_accession:BAA02054.1;protein_accession:BAA97562.1;protein_accession:BAG37385.1;protein_accession:CAC39442.1;protein…	122806	Protein	ENPP1	E-NPP 1;Ectonucleotide pyrophosphatase/phosphodiesterase family member 1;ENPP1;M6S1;Membrane component chromosome 6 surface marker 1;NPPS;PC1;PDNP1;Phosphodiesterase I/nucleotide pyrophosphatase 1;Plasma-cell membrane glycoprotein PC-1;ARHR2;COLED;ectonucleotide pyrophosphatase/ phosphodiesterase 1;ectonucleotide pyrophosphatase/phosphodiesterase 1;ectonucleotide pyrophosphatase/phosphodiesterase…	SWISSPROT_AC:P22413;SWISSPROT_ID:ENPP1_HUMAN;EMBL:AF067177;EMBL:AF067178;EMBL:AF110280;EMBL:AF110281;EMBL:AF110283;EMBL:AF110284;EMBL:AF110285;EMBL:AF110286;EMBL:AF110287;EMBL:AF110288;EMBL:AF110289;EMBL:AF110290;EMBL:AF110291;EMBL:AF110292;EMBL:AF110293;EMBL:AF110294;EMBL:AF110295;EMBL:AF110296;EMBL:AF110297;EMBL:AF110298;EMBL:AF110299;EMBL:AF110300;EMBL:AF110301;EMBL:AF110302;EMBL:AF110303;EMBL…
57850	ENPP3 --> ENPP3	Expression	GeneID:5169;		4343950	Gene	ENPP3	B10;CD203c;ectonucleotide pyrophosphatase/phosphodiesterase 3;ENPP3;NPP3;PD-IBETA;PDNP3;antigen cd203c;b - 10;b -- 10;b 10;b--10;b-10;b1 0;beta 10;beta type 10;beta-10;beta-x;beta10;betax;CD203c antigen;E-NPP 3;e-npp3;Ectonucleotide pyrophosphatase/phosphodiesterase family member 3;ectonucleotide pyrophosphatase/phosphodiesterase-3;pd-1 b;pd-1 beta;pd-1b;pd-i b;Phosphodiesterase I beta;Phosphodie…	SWISSPROT_AC:O14638;SWISSPROT_ID:ENPP3_HUMAN;GeneID:5169;Ensembl:ENSG00000154269;HGNC:HGNC:3358;MIM:602182;Vega:OTTHUMG00000016292;protein_accession:AAD05192.1;protein_accession:AAD46160.1;protein_accession:AAI41435.1;protein_accession:AAI46580.1;protein_accession:ABB29976.1;protein_accession:ABQ59045.1;protein_accession:BAF85592.1;protein_accession:BAF98784.1;protein_accession:BAG58836.1;protein…	122815	Protein	ENPP3	CD203c antigen;E-NPP 3;Ectonucleotide pyrophosphatase/phosphodiesterase family member 3;ENPP3;PD-Ibeta;PDNP3;Phosphodiesterase I beta;Phosphodiesterase I/nucleotide pyrophosphatase 3;antigen cd203c;b - 10;b -- 10;b 10;b--10;b-10;b1 0;B10;beta 10;beta type 10;beta-10;beta-x;beta10;betax;CD203c;e-npp3;ectonucleotide pyrophosphatase/phosphodiesterase 3;ectonucleotide pyrophosphatase/phosphodiesteras…	SWISSPROT_AC:O14638;SWISSPROT_ID:ENPP3_HUMAN;EMBL:AC005587;EMBL:AF005632;EMBL:AL121575;EMBL:AL355150;EMBL:CH471051;EMBL:EF560735;RefSeq:NP_005012.2;ProteinModelPortal:O14638;STRING:9606.ENSP00000350265;SWISSPROT_AC_OLD:Q5JTL3;SMR:O14638;GeneID:5169;KEGG:hsa:5169;eggNOG:COG1524;eggNOG:KOG2645;UniGene:Hs.486489;GO:GO:0003676;GO:GO:0004528;GO:GO:0004551;GO:GO:0005044;GO:GO:0005887;GO:GO:0006796;GO:G…
57889	ENTPD1 --> CD39	Expression	GeneID:953;		4340583	Gene	ENTPD1	ATPDase;CD39;ectonucleoside triphosphate diphosphohydrolase 1;ENTPD1;NTPDase-1;SPG64;antigen cd39;cd 39;cd- 39;cd-39;cd-39-type;CD39 antigen;cd39--an;cd39-an;cd39-type;EC 3.6.1.5;ec3.6.1.5;Ecto-apyrase;Ecto-ATP diphosphohydrolase 1;Ecto-ATPase 1;ecto-atpase of type i;Ecto-ATPDase 1;ectonucleoside triphosphate diphosphohydrolase-1;ectonucleoside triphosphate diphosphohydrolase1;ENTP1;entpd-1;Lymph…	SWISSPROT_AC:P49961;SWISSPROT_ID:ENTP1_HUMAN;GeneID:953;Ensembl:ENSG00000138185;Ensembl:ENSG00000282889;HGNC:HGNC:3363;MIM:601752;Vega:OTTHUMG00000018818;protein_accession:AAB32152.1;protein_accession:AAB47572.1;protein_accession:AAH47664.1;protein_accession:BAG62981.1;protein_accession:BAG64933.1;protein_accession:BAG65580.1;protein_accession:BAH12835.1;protein_accession:BAH14380.1;protein_acces…	122949	Protein	CD39	CD39;CD39 antigen;EC 3.6.1.5;Ecto-apyrase;Ecto-ATP diphosphohydrolase 1;Ecto-ATPase 1;Ecto-ATPDase 1;Ectonucleoside triphosphate diphosphohydrolase 1;ENTP1;ENTPD1;Lymphoid cell activation antigen;NTPDase 1;antigen cd39;ATPDase;cd 39;cd- 39;cd-39;cd-39-type;cd39--an;cd39-an;cd39-type;ec3.6.1.5;ecto-atpase of type i;ectonucleoside triphosphate diphosphohydrolase-1;ectonucleoside triphosphate diphos…	SWISSPROT_AC:P49961;SWISSPROT_ID:ENTP1_HUMAN;EMBL:AJ133133;EMBL:AJ133134;EMBL:AK298648;EMBL:AK301459;EMBL:AK304018;EMBL:AK304836;EMBL:AK316009;EMBL:AL356632;EMBL:AL365273;EMBL:BC047664;EMBL:CH471066;EMBL:S73813;EMBL:U87967;RefSeq:NP_001091645.1;RefSeq:NP_001157650.1;RefSeq:NP_001157653.1;RefSeq:NP_001157654.1;RefSeq:NP_001157655.1;RefSeq:NP_001299583.1;RefSeq:NP_001307845.1;RefSeq:NP_001767.3;Ref…
58382	ERBB4 --> ERBB4	Expression	GeneID:2066;		4341475	Gene	ERBB4	ALS19;erb-b2 receptor tyrosine kinase 4;ERBB4;HER4;p180erbB4;als-19;als1-9;EC 2.7.10.1;erb b-4;erb-b-4;erbb 4;erbb- 4;erbb-4;erbb-4 receptor protein-tyrosine kinase;p180erbb-4;Proto-oncogene-like protein c-ErbB-4;Receptor tyrosine-protein kinase erbB-4;Tyrosine kinase-type cell surface receptor HER4;	SWISSPROT_AC:Q15303;SWISSPROT_ID:ERBB4_HUMAN;GeneID:2066;Ensembl:ENSG00000178568;HGNC:HGNC:3432;MIM:600543;Vega:OTTHUMG00000133012;protein_accession:AAB59446.1;protein_accession:AAI12200.1;protein_accession:AAI43742.1;protein_accession:AAI43748.1;protein_accession:AAI43750.1;protein_accession:AAX82011.1;protein_accession:AAX88856.1;protein_accession:AAY14899.1;protein_accession:AAY15092.1;protein…	124447	Protein	ERBB4	EC 2.7.10.1;ERBB4;HER4;p180erbB4;Proto-oncogene-like protein c-ErbB-4;Receptor tyrosine-protein kinase erbB-4;Tyrosine kinase-type cell surface receptor HER4;als-19;als1-9;ALS19;erb b-4;erb-b-4;erb-b2 receptor tyrosine kinase 4;erbb 4;erbb- 4;erbb-4;erbb-4 receptor protein-tyrosine kinase;p180erbb-4;	SWISSPROT_AC:Q15303;SWISSPROT_ID:ERBB4_HUMAN;EMBL:AB209697;EMBL:BC112199;EMBL:BC143741;EMBL:BC143747;EMBL:BC143749;EMBL:L07868;RefSeq:NP_001036064.1;RefSeq:NP_005226.1;RefSeq:XP_005246433.1;RefSeq:XP_005246434.1;ProteinModelPortal:Q15303;STRING:9606.ENSP00000342235;SWISSPROT_AC_OLD:B7ZLD7;SWISSPROT_AC_OLD:B7ZLE2;SWISSPROT_AC_OLD:B7ZLE3;SWISSPROT_AC_OLD:Q2M1W1;SWISSPROT_AC_OLD:Q59EW4;SMR:Q15303;Ge…
58886	ERRFI1 --> MIG6	Expression	GeneID:54206;		4352059	Gene	ERRFI1	ERBB receptor feedback inhibitor 1;ERRFI1;GENE-33;MIG-6;MIG6;RALT;ERRFI;errfi-1;Mitogen-inducible gene 6 protein;	SWISSPROT_AC:Q9UJM3;SWISSPROT_ID:ERRFI_HUMAN;GeneID:54206;Ensembl:ENSG00000116285;HGNC:HGNC:18185;MIM:608069;Vega:OTTHUMG00000001221;protein_accession:AAH25337.1;protein_accession:ABM83063.1;protein_accession:ABM86257.1;protein_accession:AFM52327.1;protein_accession:BAG38076.1;protein_accession:BAG53220.1;protein_accession:CAB70672.1;protein_accession:CAC20426.1;protein_accession:EAW71592.1;prote…	125253	Protein	MIG6	ERBB receptor feedback inhibitor 1;ERRFI;ERRFI1;MIG-6;MIG6;Mitogen-inducible gene 6 protein;errfi-1;GENE-33;RALT;	SWISSPROT_AC:Q9UJM3;SWISSPROT_ID:ERRFI_HUMAN;EMBL:AJ276373;EMBL:AK315718;EMBL:AL034417;EMBL:AL137274;EMBL:BC025337;EMBL:CH471130;RefSeq:NP_061821.1;RefSeq:XP_006710760.1;ProteinModelPortal:Q9UJM3;STRING:9606.ENSP00000366702;SWISSPROT_AC_OLD:B2RDX9;SWISSPROT_AC_OLD:Q9NTG9;SWISSPROT_AC_OLD:Q9UD05;SMR:Q9UJM3;GeneID:54206;KEGG:hsa:54206;PIR:T46346;eggNOG:ENOG410IEVS;eggNOG:ENOG4111HB5;UniGene:Hs.6054…
58942	ESAM --> ESAM	Expression	GeneID:90952;		4356588	Gene	ESAM	endothelial cell adhesion molecule;ESAM;W117m;adhesion molecule endothelial cell-selective;cell adhesion molecule endothelial;endothelial cell selective adhesion molecule;endothelial cell-adhesion molecule;endothelial cell-adhesion-molecule;Endothelial cell-selective adhesion molecule;endothelial-cell adhesion molecule;endothelial-cell-adhesion molecule;molecule endothelial cell-selective adhesio…	SWISSPROT_AC:Q96AP7;SWISSPROT_ID:ESAM_HUMAN;GeneID:90952;Ensembl:ENSG00000149564;HGNC:HGNC:17474;MIM:614281;Vega:OTTHUMG00000151986;protein_accession:AAF97236.1;protein_accession:AAH16868.1;protein_accession:AAK51065.1;protein_accession:AAO86725.1;protein_accession:AAQ88748.1;protein_accession:ABM82694.1;protein_accession:ABM85878.1;protein_accession:BAC11594.1;protein_accession:BAG62750.1;protei…	125395	Protein	ESAM	Endothelial cell-selective adhesion molecule;ESAM;adhesion molecule endothelial cell-selective;cell adhesion molecule endothelial;endothelial cell adhesion molecule;endothelial cell selective adhesion molecule;endothelial cell-adhesion molecule;endothelial cell-adhesion-molecule;endothelial-cell adhesion molecule;endothelial-cell-adhesion molecule;molecule endothelial cell-selective adhesion;W117…	SWISSPROT_AC:Q96AP7;SWISSPROT_ID:ESAM_HUMAN;EMBL:AF361746;EMBL:AK075396;EMBL:AK301160;EMBL:AP000866;EMBL:AY358382;EMBL:BC016868;RefSeq:NP_620411.2;ProteinModelPortal:Q96AP7;STRING:9606.ENSP00000278927;SWISSPROT_AC_OLD:B4DVN8;SWISSPROT_AC_OLD:Q96T50;SMR:Q96AP7;GeneID:90952;KEGG:hsa:90952;eggNOG:ENOG410IHVB;eggNOG:ENOG4111DT8;UniGene:Hs.173840;GO:GO:0005886;GO:GO:0005912;GO:GO:0005923;GO:GO:0007156…
61435	FABP3 --> H-FABP	Expression	GeneID:2170;		4341551	Gene	FABP3	FABP11;FABP3;fatty acid binding protein 3;H-FABP;M-FABP;MDGI;O-FABP;binding protein, heart-type fatty acid;FABPH;fatty acid binding protein-3;Fatty acid-binding protein 3;fatty acid-binding protein heart;Fatty acid-binding protein, heart;fatty acid-binding protein, heart-type;fatty acid-binding protein-3;fatty-acid binding protein 3;heart fatty acid binding protein;heart fatty acid-binding protei…	SWISSPROT_AC:P05413;SWISSPROT_ID:FABPH_HUMAN;GeneID:2170;Ensembl:ENSG00000121769;HGNC:HGNC:3557;MIM:134651;Vega:OTTHUMG00000003797;protein_accession:AAB02555.1;protein_accession:AAB29294.1;protein_accession:AAC99800.1;protein_accession:AAH07021.1;protein_accession:AAP35373.1;protein_accession:ABM84080.1;protein_accession:ABM87448.1;protein_accession:BAG36813.1;protein_accession:CAA39889.1;protein…	130595	Protein	H-FABP	FABP11;FABP3;FABPH;Fatty acid-binding protein 3;Fatty acid-binding protein, heart;H-FABP;Heart-type fatty acid-binding protein;M-FABP;Mammary-derived growth inhibitor;MDGI;Muscle fatty acid-binding protein;binding protein, heart-type fatty acid;fatty acid binding protein 3;fatty acid binding protein-3;fatty acid-binding protein heart;fatty acid-binding protein, heart-type;fatty acid-binding prote…	SWISSPROT_AC:P05413;SWISSPROT_ID:FABPH_HUMAN;EMBL:AK314122;EMBL:AL451070;EMBL:BC007021;EMBL:BT006727;EMBL:CH471059;EMBL:S67314;EMBL:U17081;EMBL:U57623;EMBL:X56549;EMBL:Y10255;RefSeq:NP_004093.1;ProteinModelPortal:P05413;STRING:9606.ENSP00000362817;SWISSPROT_AC_OLD:B2RAB6;SWISSPROT_AC_OLD:Q5VV93;SWISSPROT_AC_OLD:Q99957;SMR:P05413;GeneID:2170;KEGG:hsa:2170;PIR:S15432;eggNOG:ENOG4111US8;eggNOG:KOG40…
61447	FABP1 --> L-FABP	Expression	GeneID:2168;		4341549	Gene	FABP1	FABP1;FABPL;fatty acid binding protein 1;L-FABP;fatty acid binding protein-1;Fatty acid-binding protein 1;fatty acid-binding protein type 1;Fatty acid-binding protein, liver;fatty acid-binding protein-1;l-type fabp;Liver-type fatty acid-binding protein;protein, liver fatty acid binding;	SWISSPROT_AC:P07148;SWISSPROT_ID:FABPL_HUMAN;GeneID:2168;Ensembl:ENSG00000163586;HGNC:HGNC:3555;MIM:134650;Vega:OTTHUMG00000130312;protein_accession:AAA52418.1;protein_accession:AAA52419.1;protein_accession:AAH22287.1;protein_accession:AAH32801.1;protein_accession:AAX88905.1;protein_accession:CAG46887.1;protein_accession:EAW77075.1;protein_accession:EAW77076.1;protein_accession:NP_001434.1;protei…	130615	Protein	L-FABP	FABP1;FABPL;Fatty acid-binding protein 1;Fatty acid-binding protein, liver;L-FABP;Liver-type fatty acid-binding protein;fatty acid binding protein 1;fatty acid binding protein-1;fatty acid-binding protein type 1;fatty acid-binding protein-1;l-type fabp;protein, liver fatty acid binding;	SWISSPROT_AC:P07148;SWISSPROT_ID:FABPL_HUMAN;EMBL:BC032801;EMBL:M10050;EMBL:M10617;RefSeq:NP_001434.1;ProteinModelPortal:P07148;STRING:9606.ENSP00000295834;SMR:P07148;GeneID:2168;KEGG:hsa:2168;PIR:A22289;eggNOG:ENOG4111US8;eggNOG:KOG4015;UniGene:Hs.380135;GO:GO:0003682;GO:GO:0005324;GO:GO:0005504;GO:GO:0005543;GO:GO:0005654;GO:GO:0005737;GO:GO:0005782;GO:GO:0005829;GO:GO:0008144;GO:GO:0008284;GO:…
63658	AHSG --> Fetuin-A	Expression	GeneID:197;		4339964	Gene	AHSG	A2HS;AHS;AHSG;alpha 2-HS glycoprotein;FETUA;HSGA;alpha 2 hs glycoprotein;alpha 2 hs-glycoprotein;alpha 2-hs - glycoprotein;alpha 2-hs-glycoprotein;alpha- 2-hs-glycoprotein;alpha-2 hs glycoprotein;alpha-2 hs-glycoprotein;alpha-2-hs glycoprotein;Alpha-2-HS-glycoprotein;Alpha-2-Z-globulin;alpha2 hs glycoprotein;alpha2 hs-glycoprotein;alpha2-hs glycoprotein;alpha2-hs-glycoprotein;Ba-alpha-2-glycoprot…	SWISSPROT_AC:P02765;SWISSPROT_ID:FETUA_HUMAN;GeneID:197;Ensembl:ENSG00000145192;HGNC:HGNC:349;MIM:138680;Vega:OTTHUMG00000156605;protein_accession:AAA51683.1;protein_accession:AAB29984.1;protein_accession:AAH48198.1;protein_accession:AAH52590.1;protein_accession:ADQ32184.1;protein_accession:BAA22651.1;protein_accession:BAA22652.1;protein_accession:BAA92189.1;protein_accession:BAF85440.1;protein_a…	135591	Protein	Fetuin-A	AHSG;Alpha-2-HS-glycoprotein;Alpha-2-Z-globulin;Ba-alpha-2-glycoprotein;FETUA;Fetuin-A;A2HS;AHS;alpha 2 hs glycoprotein;alpha 2 hs-glycoprotein;alpha 2-hs - glycoprotein;alpha 2-HS glycoprotein;alpha 2-hs-glycoprotein;alpha- 2-hs-glycoprotein;alpha-2 hs glycoprotein;alpha-2 hs-glycoprotein;alpha-2-hs glycoprotein;alpha2 hs glycoprotein;alpha2 hs-glycoprotein;alpha2-hs glycoprotein;alpha2-hs-glyco…	SWISSPROT_AC:P02765;SWISSPROT_ID:FETUA_HUMAN;EMBL:AB038689;EMBL:AC068631;EMBL:AF119895;EMBL:AK292751;EMBL:AK312969;EMBL:BC048198;EMBL:BC052590;EMBL:CH471052;EMBL:D67012;EMBL:D67013;EMBL:M16961;RefSeq:NP_001613.2;ProteinModelPortal:P02765;STRING:9606.ENSP00000393887;SWISSPROT_AC_OLD:A8K9N6;SWISSPROT_AC_OLD:B2R7G1;SWISSPROT_AC_OLD:O14961;SWISSPROT_AC_OLD:O14962;SWISSPROT_AC_OLD:Q9P152;SMR:P02765;Ge…
63783	FGF21 --> FGF21	Expression	GeneID:26291;		4349970	Gene	FGF21	FGF21;fibroblast growth factor 21;fgf 21;FGF-21;fgf2 1;fibroblast growth factor -21;fibroblast growth factor-21;	SWISSPROT_AC:Q9NSA1;SWISSPROT_ID:FGF21_HUMAN;GeneID:26291;Ensembl:ENSG00000105550;HGNC:HGNC:3678;MIM:609436;Vega:OTTHUMG00000183326;protein_accession:AAH18404.1;protein_accession:AAQ89444.1;protein_accession:ABI75345.1;protein_accession:ABM82712.1;protein_accession:ABM85896.1;protein_accession:BAA99415.1;protein_accession:CAC41219.1;protein_accession:CBL54507.1;protein_accession:CBY65805.1;protei…	135752	Protein	FGF21	FGF-21;FGF21;Fibroblast growth factor 21;fgf 21;fgf2 1;fibroblast growth factor -21;fibroblast growth factor-21;	SWISSPROT_AC:Q9NSA1;SWISSPROT_ID:FGF21_HUMAN;EMBL:AB021975;EMBL:AY359086;EMBL:BC018404;EMBL:CH471177;EMBL:DQ847413;RefSeq:NP_061986.1;ProteinModelPortal:Q9NSA1;STRING:9606.ENSP00000222157;SWISSPROT_AC_OLD:Q8N683;SMR:Q9NSA1;GeneID:26291;KEGG:hsa:26291;eggNOG:ENOG4111IPH;eggNOG:KOG3885;UniGene:Hs.283015;GO:GO:0005576;GO:GO:0005615;GO:GO:0005623;GO:GO:0007165;GO:GO:0007267;GO:GO:0008284;GO:GO:001089…
63804	FGF23 --> FGF23	Expression	GeneID:8074;		4346226	Gene	FGF23	ADHR;FGF23;FGFN;fibroblast growth factor 23;HPDR2;HYPF;PHPTC;fgf 23;fgf- 23;FGF-23;fibroblast growth factor -23;fibroblast growth factor-23;fibroblast growth factor23;fibroblast-growth factor 23;fibroblast-growth factor-23;fibroblast-growth-factor 23;fibroblast-growth-factor-23;Phosphatonin;Tumor-derived hypophosphatemia-inducing factor;	SWISSPROT_AC:Q9GZV9;SWISSPROT_ID:FGF23_HUMAN;GeneID:8074;Ensembl:ENSG00000118972;HGNC:HGNC:3680;MIM:605380;Vega:OTTHUMG00000168241;protein_accession:AAG09917.1;protein_accession:AAH69333.1;protein_accession:AAH96713.1;protein_accession:AAH98147.1;protein_accession:AAH98252.1;protein_accession:AAP97433.1;protein_accession:AAQ88689.1;protein_accession:AAS59157.1;protein_accession:BAB13477.1;protein…	135756	Protein	FGF23	FGF-23;FGF23;Fibroblast growth factor 23;HYPF;Phosphatonin;Tumor-derived hypophosphatemia-inducing factor;ADHR;fgf 23;fgf- 23;FGFN;fibroblast growth factor -23;fibroblast growth factor-23;fibroblast growth factor23;fibroblast-growth factor 23;fibroblast-growth factor-23;fibroblast-growth-factor 23;fibroblast-growth-factor-23;HPDR2;PHPTC;	SWISSPROT_AC:Q9GZV9;SWISSPROT_ID:FGF23_HUMAN;EMBL:AB037973;EMBL:AB047858;EMBL:AF263537;EMBL:AY358323;EMBL:AY566236;EMBL:BC069333;EMBL:BC096713;EMBL:BC098147;EMBL:BC098252;RefSeq:NP_065689.1;ProteinModelPortal:Q9GZV9;STRING:9606.ENSP00000237837;SWISSPROT_AC_OLD:Q4V758;SMR:Q9GZV9;GeneID:8074;KEGG:hsa:8074;eggNOG:ENOG4111IPH;eggNOG:KOG3885;UniGene:Hs.287370;GO:GO:0000165;GO:GO:0004713;GO:GO:0005088;…
64125	FN1 --> Fibronectin	Expression	GeneID:2335;		4341696	Gene	FN1	CIG;ED-B;fibronectin 1;FINC;FN;FN1;FNZ;GFND;GFND2;LETS;MSF;cold insoluble globulin;Cold-insoluble globulin;ed b;Fibronectin;fibronectin i;fibronectin type 1;fibronectin type i;fibronectin--an;fibronectin-1;fibronectin-type;fibronectin1;	SWISSPROT_AC:P02751;SWISSPROT_ID:FINC_HUMAN;GeneID:2335;Ensembl:ENSG00000115414;HGNC:HGNC:3778;MIM:135600;Vega:OTTHUMG00000133054;protein_accession:AAA52461.1;protein_accession:AAA52462.1;protein_accession:AAA52463.1;protein_accession:AAA52464.1;protein_accession:AAA52465.1;protein_accession:AAA52466.1;protein_accession:AAA53376.1;protein_accession:AAA58483.1;protein_accession:AAD00013.1;protein_…	136502	Protein	Fibronectin	CIG;Cold-insoluble globulin;Fibronectin;FINC;FN;FN1;cold insoluble globulin;ed b;ED-B;fibronectin 1;fibronectin i;fibronectin type 1;fibronectin type i;fibronectin--an;fibronectin-1;fibronectin-type;fibronectin1;FNZ;GFND;GFND2;LETS;MSF;	SWISSPROT_AC:P02751;SWISSPROT_ID:FINC_HUMAN;EMBL:AB191261;EMBL:AB209840;EMBL:AC012462;EMBL:AC073284;EMBL:AF312399;EMBL:AJ276395;EMBL:AJ320525;EMBL:AJ320526;EMBL:AJ320527;EMBL:AJ535086;EMBL:AJ849445;EMBL:AL832202;EMBL:BC117176;EMBL:BC143763;EMBL:BX537590;EMBL:BX538017;EMBL:BX538018;EMBL:BX538045;EMBL:BX640608;EMBL:BX640731;EMBL:BX640875;EMBL:BX640920;EMBL:CH471063;EMBL:CR749281;EMBL:CR749316;EMBL:…
66411	FRMD3 --> FRMD3	Expression	GeneID:257019;		4360453	Gene	FRMD3	4.1O;EPB41L4O;EPB41LO;FERM domain containing 3;FRMD3;P410;Band 4.1-like protein 4O;ferm domain containing protein 3;FERM domain-containing protein 3;Ovary type protein 4.1;p 4 10;p 4-10;p4 10;p4-10;	SWISSPROT_AC:A2A2Y4;SWISSPROT_ID:FRMD3_HUMAN;GeneID:257019;Ensembl:ENSG00000172159;HGNC:HGNC:24125;MIM:607619;Vega:OTTHUMG00000020103;protein_accession:A2A2Y4.1;protein_accession:AAH23560.1;protein_accession:AAH37253.1;protein_accession:AAN52119.1;protein_accession:ABQ59052.1;protein_accession:ACT64586.1;protein_accession:BAC04321.1;protein_accession:BAD97317.1;protein_accession:BAG60076.1;protei…	142389	Protein	FRMD3	4.1O;Band 4.1-like protein 4O;EPB41L4O;FERM domain-containing protein 3;FRMD3;Ovary type protein 4.1;EPB41LO;FERM domain containing 3;ferm domain containing protein 3;p 4 10;p 4-10;p4 10;p4-10;P410;	SWISSPROT_AC:A2A2Y4;SWISSPROT_ID:FRMD3_HUMAN;EMBL:AK094281;EMBL:AK223597;EMBL:AK297722;EMBL:AL137847;EMBL:AL161786;EMBL:AL450026;EMBL:AY137774;EMBL:BC023560;EMBL:BC037253;EMBL:CH471089;EMBL:EF560742;RefSeq:NP_001231888.1;RefSeq:NP_001231889.1;RefSeq:NP_001231890.1;RefSeq:NP_001231891.1;RefSeq:NP_777598.3;ProteinModelPortal:A2A2Y4;STRING:9606.ENSP00000303508;SWISSPROT_AC_OLD:A8MQB0;SWISSPROT_AC_OL…
68591	GAS6 --> GAS6	Expression	GeneID:2621;		4341935	Gene	GAS6	AXLLG;AXSF;GAS6;growth arrest specific 6;AXL receptor tyrosine kinase ligand;gas 6;GAS-6;growth arrest specific protein 6;growth arrest specific-6;Growth arrest-specific protein 6;growth arrest-specific-6;growth-arrest specific 6;growth-arrest specific protein 6;growth-arrest specific- protein 6;growth-arrest-specific 6;growth-arrest-specific protein 6;ligand of axl tyrosine kinase receptor;	SWISSPROT_AC:Q14393;SWISSPROT_ID:GAS6_HUMAN;GeneID:2621;Ensembl:ENSG00000183087;HGNC:HGNC:4168;MIM:600441;Vega:OTTHUMG00000017395;protein_accession:AAA58494.1;protein_accession:AAH38984.1;protein_accession:AAO41859.1;protein_accession:AAO84057.1;protein_accession:ABR09277.1;protein_accession:AKC96396.1;protein_accession:AKC96397.1;protein_accession:AKC96398.1;protein_accession:AKC96399.1;protein_…	148113	Protein	GAS6	AXL receptor tyrosine kinase ligand;AXLLG;GAS-6;GAS6;Growth arrest-specific protein 6;AXSF;gas 6;growth arrest specific 6;growth arrest specific protein 6;growth arrest specific-6;growth arrest-specific-6;growth-arrest specific 6;growth-arrest specific protein 6;growth-arrest specific- protein 6;growth-arrest-specific 6;growth-arrest-specific protein 6;ligand of axl tyrosine kinase receptor;	SWISSPROT_AC:Q14393;SWISSPROT_ID:GAS6_HUMAN;EMBL:AK092028;EMBL:AK122969;EMBL:AK126533;EMBL:AK290803;EMBL:AY170372;EMBL:AY256830;EMBL:AY256831;EMBL:AY256832;EMBL:AY256833;EMBL:AY256834;EMBL:AY256835;EMBL:AY256836;EMBL:AY256837;EMBL:AY256838;EMBL:AY256839;EMBL:AY256840;EMBL:AY256841;EMBL:AY256842;EMBL:AY256843;EMBL:BC038984;EMBL:BK001240;EMBL:BX072579;EMBL:EF631974;EMBL:L13720;RefSeq:NP_000811.1;Pr…
71313	GHR --> GHR	Expression	GeneID:2690;		4341994	Gene	GHR	GHBP;GHIP;GHR;growth hormone receptor;GH receptor;gh- receptor;gh-receptor;growth hormone--receptor;growth hormone-receptor;growth of hormone receptor;growth of the hormone receptor;growth receptor hormone;growth-hormone receptor;growth-hormone-receptor;receptor gh;receptor growth hormone;receptor of growth hormone;receptor subtype gh;receptor-gh;Somatotropin receptor;	SWISSPROT_AC:P10912;SWISSPROT_ID:GHR_HUMAN;GeneID:2690;Ensembl:ENSG00000112964;HGNC:HGNC:4263;MIM:600946;Vega:OTTHUMG00000094791;protein_accession:AAA52555.1;protein_accession:AAB34503.2;protein_accession:AAD15015.1;protein_accession:AAF71399.1;protein_accession:AAI36497.1;protein_accession:AAY24715.1;protein_accession:CAA29808.1;protein_accession:CAA77845.1;protein_accession:CAA77846.1;protein_a…	154583	Protein	GHR	GH receptor;GHR;Growth hormone receptor;Somatotropin receptor;gh- receptor;gh-receptor;GHBP;GHIP;growth hormone--receptor;growth hormone-receptor;growth of hormone receptor;growth of the hormone receptor;growth receptor hormone;growth-hormone receptor;growth-hormone-receptor;receptor gh;receptor growth hormone;receptor of growth hormone;receptor subtype gh;receptor-gh;	SWISSPROT_AC:P10912;SWISSPROT_ID:GHR_HUMAN;EMBL:AJ278681;EMBL:M28458;EMBL:M28459;EMBL:M28460;EMBL:M28461;EMBL:M28462;EMBL:M28463;EMBL:M28464;EMBL:M28465;EMBL:M28466;EMBL:X06562;RefSeq:NP_000154.1;RefSeq:NP_001229328.1;RefSeq:NP_001229329.1;RefSeq:NP_001229330.1;RefSeq:NP_001229331.1;RefSeq:NP_001229332.1;RefSeq:NP_001229333.1;RefSeq:NP_001229334.1;RefSeq:NP_001229335.1;RefSeq:NP_001229389.1;RefSe…
75735	GREM1 --> DRM	Expression	GeneID:26585;		4350050	Gene	GREM1	C15DUPq;CKTSF1B1;CRAC1;CRCS4;DAND2;DRM;DUP15q;GREM1;GREMLIN;gremlin 1, DAN family BMP antagonist;HMPS;HMPS1;IHG-2;MPSH;PIG2;Cell proliferation-inducing gene 2 protein;Cysteine knot superfamily 1, BMP antagonist 1;DAN domain family member 2;Down-regulated in Mos-transformed cells protein;gremlin 1;Gremlin-1;gremlin1;Increased in high glucose protein 2;	SWISSPROT_AC:O60565;SWISSPROT_ID:GREM1_HUMAN;GeneID:26585;Ensembl:ENSG00000166923;HGNC:HGNC:2001;MIM:603054;Vega:OTTHUMG00000129319;protein_accession:AAC39725.1;protein_accession:AAF06677.1;protein_accession:AAG23891.1;protein_accession:AAH69525.1;protein_accession:AAH93778.1;protein_accession:AAI01612.1;protein_accession:AAP69985.1;protein_accession:ADQ32880.1;protein_accession:BAA84462.1;protei…	166407	Protein	DRM	Cell proliferation-inducing gene 2 protein;CKTSF1B1;Cysteine knot superfamily 1, BMP antagonist 1;DAN domain family member 2;DAND2;Down-regulated in Mos-transformed cells protein;DRM;GREM1;Gremlin-1;IHG-2;Increased in high glucose protein 2;C15DUPq;CRAC1;CRCS4;DUP15q;GREMLIN;gremlin 1;gremlin 1, DAN family BMP antagonist;gremlin1;HMPS;HMPS1;MPSH;PIG2;	SWISSPROT_AC:O60565;SWISSPROT_ID:GREM1_HUMAN;EMBL:AB032372;EMBL:AF045800;EMBL:AF110137;EMBL:AF154054;EMBL:AK095890;EMBL:AY232290;EMBL:BC069525;EMBL:BC093778;EMBL:BC101611;RefSeq:NP_001178252.1;RefSeq:NP_037504.1;ProteinModelPortal:O60565;STRING:9606.ENSP00000300177;SWISSPROT_AC_OLD:Q52LV3;SWISSPROT_AC_OLD:Q8N914;SWISSPROT_AC_OLD:Q8N936;SMR:O60565;GeneID:26585;KEGG:hsa:26585;eggNOG:ENOG410IG3Z;egg…
75955	HSPA5 --> GRP78	Expression	GeneID:3309;		4342526	Gene	HSPA5	BIP;GRP78;heat shock protein family A (Hsp70) member 5;HEL-S-89n;HSPA5;MIF2;78 kda glucose regulated protein;78 kDa glucose-regulated protein;78 kda-glucose regulated protein;78 kda-glucose-regulated protein;78-kda glucose regulated protein;78-kda glucose-regulated protein;binding immunoglobulin heavy chain protein;bip-an;Endoplasmic reticulum lumenal Ca(2+)-binding protein grp78;GRP-78;Heat shoc…	SWISSPROT_AC:P11021;SWISSPROT_ID:GRP78_HUMAN;GeneID:3309;Ensembl:ENSG00000044574;HGNC:HGNC:5238;MIM:138120;Vega:OTTHUMG00000020672;protein_accession:AAA52614.1;protein_accession:AAF13605.1;protein_accession:AAF42836.1;protein_accession:AAH20235.1;protein_accession:ABD04090.1;protein_accession:ABM83099.1;protein_accession:ABM86294.1;protein_accession:ACJ13671.1;protein_accession:BAG57068.1;protein…	166757	Protein	GRP78	78 kDa glucose-regulated protein;BiP;Endoplasmic reticulum lumenal Ca(2+)-binding protein grp78;GRP-78;GRP78;Heat shock 70 kDa protein 5;HSPA5;Immunoglobulin heavy chain-binding protein;78 kda glucose regulated protein;78 kda-glucose regulated protein;78 kda-glucose-regulated protein;78-kda glucose regulated protein;78-kda glucose-regulated protein;binding immunoglobulin heavy chain protein;bip-a…	SWISSPROT_AC:P11021;SWISSPROT_ID:GRP78_HUMAN;EMBL:AF188611;EMBL:AF216292;EMBL:AJ271729;EMBL:AL354710;EMBL:BC020235;EMBL:CH471090;EMBL:DQ385847;EMBL:M19645;EMBL:X59969;EMBL:X87949;RefSeq:NP_005338.1;ProteinModelPortal:P11021;STRING:9606.ENSP00000324173;SWISSPROT_AC_OLD:B0QZ61;SWISSPROT_AC_OLD:Q2EF78;SWISSPROT_AC_OLD:Q9NPF1;SWISSPROT_AC_OLD:Q9UK02;SMR:P11021;GeneID:3309;KEGG:hsa:3309;PIR:A29821;egg…
76780	GSTT1 --> GSTT1	Expression	GeneID:2952;		4342222	Gene	GSTT1	glutathione S-transferase theta 1;GSTT1;EC 2.5.1.18;glutathione s transferase theta 1;glutathione s transferase theta1;Glutathione S-transferase theta-1;glutathione s-transferase theta1;Glutathione transferase T1-1;glutathione-s transferase theta 1;glutathione-s-transferase theta 1;glutathione-s-transferase theta-1;GST class-theta-1;gstt 1;gstt-1;	SWISSPROT_AC:P30711;SWISSPROT_ID:GSTT1_HUMAN;GeneID:2952;HGNC:HGNC:4641;MIM:600436;protein_accession:AAG02374.1;protein_accession:AAH07065.1;protein_accession:AAL31549.1;protein_accession:AAV38754.1;protein_accession:ABM84406.1;protein_accession:ABM87756.1;protein_accession:BAB39498.1;protein_accession:CAA55935.1;protein_accession:CAG30385.1;protein_accession:CAI30331.1;protein_accession:CAI30332…	168951	Protein	GSTT1	EC 2.5.1.18;Glutathione S-transferase theta-1;Glutathione transferase T1-1;GST class-theta-1;GSTT1;glutathione s transferase theta 1;glutathione s transferase theta1;glutathione S-transferase theta 1;glutathione s-transferase theta1;glutathione-s transferase theta 1;glutathione-s-transferase theta 1;glutathione-s-transferase theta-1;gstt 1;gstt-1;	SWISSPROT_AC:P30711;SWISSPROT_ID:GSTT1_HUMAN;EMBL:AB057594;EMBL:AF240786;EMBL:AF435971;EMBL:AP000351;EMBL:BC007065;EMBL:BT019951;EMBL:CR456499;EMBL:X79389;EMBL:Z84718;RefSeq:NP_000844.2;RefSeq:NP_001280736.1;RefSeq:NP_001280737.1;RefSeq:NP_001280738.1;RefSeq:NP_001280739.1;RefSeq:NP_001280740.1;RefSeq:NP_001280741.1;ProteinModelPortal:P30711;STRING:9606.ENSP00000248935;SWISSPROT_AC_OLD:O00226;SWI…
76998	SLC2A1 --> GLUT1	Expression	GeneID:6513;		4345055	Gene	SLC2A1	CSE;DYT17;DYT18;DYT9;EIG12;GLUT;GLUT-1;GLUT1;GLUT1DS;HTLVR;PED;SDCHCN;SLC2A1;solute carrier family 2 member 1;cse-an;glucose transporter of hepg2;Glucose transporter type 1, erythrocyte/brain;glut -1;glut 1;glut i;glut isoform 1;glut isoform-1;glut- 1;glut- i;glut-1-type;glut-type;GTR1;HepG2 glucose transporter;hepg2 glucose-transporter;hepg2-type glucose transporter;ped-type;Solute carrier famil…	SWISSPROT_AC:P11166;SWISSPROT_ID:GTR1_HUMAN;GeneID:6513;Ensembl:ENSG00000117394;HGNC:HGNC:11005;MIM:138140;MIM:143090;Vega:OTTHUMG00000007657;protein_accession:AAA52571.1;protein_accession:AAB61084.1;protein_accession:AAC28635.1;protein_accession:AAI18591.1;protein_accession:AAI21805.1;protein_accession:AAK56795.1;protein_accession:BAD92224.1;protein_accession:BAF85480.1;protein_accession:BAG3531…	169311	Protein	GLUT1	Glucose transporter type 1, erythrocyte/brain;GLUT-1;GLUT1;GTR1;HepG2 glucose transporter;SLC2A1;Solute carrier family 2, facilitated glucose transporter member 1;CSE;cse-an;DYT17;DYT18;DYT9;EIG12;glucose transporter of hepg2;GLUT;glut -1;glut 1;glut i;glut isoform 1;glut isoform-1;glut- 1;glut- i;glut-1-type;glut-type;GLUT1DS;hepg2 glucose-transporter;hepg2-type glucose transporter;HTLVR;PED;ped…	SWISSPROT_AC:P11166;SWISSPROT_ID:GTR1_HUMAN;EMBL:AF070544;EMBL:AK292791;EMBL:AK312403;EMBL:AY034633;EMBL:BC118590;EMBL:CH471059;EMBL:K03195;EMBL:M20653;RefSeq:NP_006507.2;ProteinModelPortal:P11166;STRING:9606.ENSP00000416293;SWISSPROT_AC_OLD:A8K9S6;SWISSPROT_AC_OLD:B2R620;SWISSPROT_AC_OLD:D3DPX0;SWISSPROT_AC_OLD:O75535;SWISSPROT_AC_OLD:Q147X2;SMR:P11166;GeneID:6513;KEGG:hsa:6513;PIR:A27217;eggNOG…
78498	HAVCR1 --> KIM-1	Expression	GeneID:26762;		4350106	Gene	HAVCR1	CD365;HAVCR;HAVCR-1;HAVCR1;hepatitis A virus cellular receptor 1;KIM-1;KIM1;TIM;TIM-1;TIM1;TIMD-1;TIMD1;HAVR1;hepatitis a virus cellular receptor-1;kidney injury molecule -1;Kidney injury molecule 1;kidney injury molecule type 1;kidney injury molecule- 1;kidney injury molecule--1;kidney injury molecule-1;kidney injury molecule1;kidney-injury molecule-1;kidney-injury-molecule-1;kim 1;kim--1;kim-i;…	SWISSPROT_AC:Q96D42;SWISSPROT_ID:HAVR1_HUMAN;GeneID:26762;Ensembl:ENSG00000113249;HGNC:HGNC:17866;MIM:606518;Vega:OTTHUMG00000163466;protein_accession:AAC39862.1;protein_accession:AAH13325.1;protein_accession:ABM83696.1;protein_accession:ABM87018.1;protein_accession:ADZ24772.1;protein_accession:ADZ24773.1;protein_accession:ADZ24774.1;protein_accession:AFO66592.1;protein_accession:BAG60523.1;prote…	172768	Protein	KIM-1	HAVcr-1;HAVCR1;HAVR1;Hepatitis A virus cellular receptor 1;Kidney injury molecule 1;KIM-1;KIM1;T-cell immunoglobulin and mucin domain-containing protein 1;T-cell immunoglobulin mucin receptor 1;T-cell membrane protein 1;TIM;TIM-1;TIM1;TIMD-1;TIMD1;CD365;HAVCR;hepatitis a virus cellular receptor-1;kidney injury molecule -1;kidney injury molecule type 1;kidney injury molecule- 1;kidney injury molec…	SWISSPROT_AC:Q96D42;SWISSPROT_ID:HAVR1_HUMAN;EMBL:AC026777;EMBL:AF043724;EMBL:BC013325;EMBL:CR457114;RefSeq:NP_001166864.1;RefSeq:NP_001295085.1;RefSeq:NP_036338.2;ProteinModelPortal:Q96D42;STRING:9606.ENSP00000344844;SWISSPROT_AC_OLD:O43656;SMR:Q96D42;GeneID:26762;KEGG:hsa:26762;eggNOG:ENOG410IZDR;eggNOG:ENOG410YSF7;UniGene:Hs.129711;GO:GO:0001618;GO:GO:0016021;GO:GO:0031514;PDB:5DZO;PDB:5F70;PD…
78849	HDAC4 --> HDAC4	Expression	GeneID:9759;		4347514	Gene	HDAC4	AHO3;BDMR;HA6116;HD4;HDAC-4;HDAC-A;HDAC4;HDACA;histone deacetylase 4;EC 3.5.1.98;hdac 4;histone deacetylase type 4;histone deacetylase-4;histone deacetylase4;KIAA0288;	SWISSPROT_AC:P56524;SWISSPROT_ID:HDAC4_HUMAN;GeneID:9759;Ensembl:ENSG00000068024;HGNC:HGNC:14063;MIM:605314;Vega:OTTHUMG00000133344;protein_accession:AAD29046.1;protein_accession:AAH39904.1;protein_accession:AAX93070.1;protein_accession:AAX93254.1;protein_accession:BAA22957.3;protein_accession:BAH13789.1;protein_accession:BAH13951.1;protein_accession:BAH13968.1;protein_accession:BAH13999.1;protei…	174435	Protein	HDAC4	EC 3.5.1.98;HD4;HDAC4;Histone deacetylase 4;KIAA0288;AHO3;BDMR;HA6116;hdac 4;HDAC-4;HDAC-A;HDACA;histone deacetylase type 4;histone deacetylase-4;histone deacetylase4;	SWISSPROT_AC:P56524;SWISSPROT_ID:HDAC4_HUMAN;EMBL:AB006626;EMBL:AC017028;EMBL:AC062017;EMBL:AF132607;EMBL:BC039904;EMBL:CH471063;EMBL:KF510800;EMBL:KF510801;RefSeq:NP_006028.2;ProteinModelPortal:P56524;STRING:9606.ENSP00000264606;SWISSPROT_AC_OLD:E9PGB9;SWISSPROT_AC_OLD:F5GX36;SWISSPROT_AC_OLD:Q86YH7;SWISSPROT_AC_OLD:Q9UND6;SMR:P56524;GeneID:9759;KEGG:hsa:9759;eggNOG:COG0123;eggNOG:KOG1343;UniGen…
81854	HMCN1 --> HMCN1	Expression	GeneID:83872;		4355686	Gene	HMCN1	ARMD1;FBLN6;FIBL-6;FIBL6;hemicentin 1;HMCN1;fibulin 6;Fibulin-6;Hemicentin-1;hemicentin1;	SWISSPROT_AC:Q96RW7;SWISSPROT_ID:HMCN1_HUMAN;GeneID:83872;Ensembl:ENSG00000143341;HGNC:HGNC:19194;MIM:608548;Vega:OTTHUMG00000059337;protein_accession:AAK68690.1;protein_accession:BAB55049.1;protein_accession:BAB71154.1;protein_accession:BAB71216.1;protein_accession:CAC37630.1;protein_accession:CAH10605.1;protein_accession:CAJ30880.1;protein_accession:EAW91198.1;protein_accession:EAW91199.1;prote…	184008	Protein	HMCN1	FIBL-6;FIBL6;Fibulin-6;Hemicentin-1;HMCN1;ARMD1;FBLN6;fibulin 6;hemicentin 1;hemicentin1;	SWISSPROT_AC:Q96RW7;SWISSPROT_ID:HMCN1_HUMAN;EMBL:AF156100;EMBL:AJ306906;EMBL:AK056336;EMBL:AK056557;EMBL:AL118512;EMBL:AL121996;EMBL:AL133515;EMBL:AL133553;EMBL:AL135796;EMBL:AL135797;EMBL:AL391824;EMBL:BX928748;RefSeq:NP_114141.2;RefSeq:XP_011508340.1;ProteinModelPortal:Q96RW7;STRING:9606.ENSP00000271588;SWISSPROT_AC_OLD:A6NGE3;SWISSPROT_AC_OLD:Q5TYR7;SWISSPROT_AC_OLD:Q96DN3;SWISSPROT_AC_OLD:Q9…
81944	HMGB1 --> HMGB1	Expression	GeneID:3146;		4342392	Gene	HMGB1	high mobility group box 1;HMG-1;HMG1;HMG3;HMGB1;SBP-1;high mobility group b1 protein;high mobility group box -1;high mobility group box i;high mobility group box-1;high mobility group box1;High mobility group protein 1;High mobility group protein B1;high mobility group protein-1;high mobility group protein-b1;high mobility group protein-i;high mobility group-box 1;high mobility group-box1;high mo…	SWISSPROT_AC:P09429;SWISSPROT_ID:HMGB1_HUMAN;GeneID:3146;Ensembl:ENSG00000189403;HGNC:HGNC:4983;MIM:163905;Vega:OTTHUMG00000016670;protein_accession:AAB08987.1;protein_accession:AAF71287.1;protein_accession:AAH03378.1;protein_accession:AAH30981.1;protein_accession:AAH66889.1;protein_accession:AAH67732.1;protein_accession:AAI40014.1;protein_accession:AAI40019.1;protein_accession:AAI41845.1;protein…	184172	Protein	HMGB1	High mobility group protein 1;High mobility group protein B1;HMG-1;HMG1;HMGB1;high mobility group b1 protein;high mobility group box -1;high mobility group box 1;high mobility group box i;high mobility group box-1;high mobility group box1;high mobility group protein-1;high mobility group protein-b1;high mobility group protein-i;high mobility group-box 1;high mobility group-box1;high mobility of g…	SWISSPROT_AC:P09429;SWISSPROT_ID:HMGB1_HUMAN;EMBL:AK122825;EMBL:AK291494;EMBL:AL353648;EMBL:AY377859;EMBL:BC003378;EMBL:BC030981;EMBL:BC066889;EMBL:BC067732;EMBL:BC141844;EMBL:BT006940;EMBL:BT020159;EMBL:CH471075;EMBL:CR456863;EMBL:CR749614;EMBL:D63874;EMBL:EF157968;EMBL:EU012027;EMBL:U51677;EMBL:X12597;RefSeq:NP_001300821.1;RefSeq:NP_001300822.1;RefSeq:NP_002119.1;ProteinModelPortal:P09429;STRIN…
82183	HNF1A --> HNF1A	Expression	GeneID:6927;		4345419	Gene	HNF1A	HNF-1A;HNF1;HNF1 homeobox A;HNF1A;IDDM20;LFB1;MODY3;TCF-1;TCF1;factor 1 transcription;factor 1-transcription;factor i transcription;factor-1 transcription;factor-i transcription;factor1 transcription;hepatocyte nuclear factor -1 alpha;hepatocyte nuclear factor 1 alpha;Hepatocyte nuclear factor 1-alpha;hepatocyte nuclear factor 1a;hepatocyte nuclear factor 1alpha;hepatocyte nuclear factor-1 alpha;…	SWISSPROT_AC:P20823;SWISSPROT_ID:HNF1A_HUMAN;GeneID:6927;Ensembl:ENSG00000135100;HGNC:HGNC:11621;MIM:142410;Vega:OTTHUMG00000151015;protein_accession:AAA88077.1;protein_accession:AAC51137.1;protein_accession:AAD14878.1;protein_accession:AAI04909.1;protein_accession:AAI04911.1;protein_accession:ABR09270.1;protein_accession:ABZ92189.1;protein_accession:ACL15377.1;protein_accession:ACL15378.1;protei…	184545	Protein	HNF1A	Hepatocyte nuclear factor 1-alpha;HNF-1-alpha;HNF-1A;HNF1A;LFB1;Liver-specific transcription factor LF-B1;TCF-1;TCF1;Transcription factor 1;factor 1 transcription;factor 1-transcription;factor i transcription;factor-1 transcription;factor-i transcription;factor1 transcription;hepatocyte nuclear factor -1 alpha;hepatocyte nuclear factor 1 alpha;hepatocyte nuclear factor 1a;hepatocyte nuclear facto…	SWISSPROT_AC:P20823;SWISSPROT_ID:HNF1A_HUMAN;EMBL:AC079602;EMBL:BC104908;EMBL:BC104910;EMBL:CH471054;EMBL:EF641294;EMBL:HM116552;EMBL:HM116557;EMBL:HM116558;EMBL:HM449088;EMBL:HM449089;EMBL:M57732;EMBL:U72612;EMBL:U72613;EMBL:U72614;EMBL:U72615;EMBL:U72616;EMBL:U72617;EMBL:U72618;EMBL:X71346;RefSeq:NP_000536.5;RefSeq:NP_001293108.1;ProteinModelPortal:P20823;STRING:9606.ENSP00000257555;SWISSPROT_A…
82885	HPSE --> HPA	Expression	GeneID:10855;		4348440	Gene	HPSE	heparanase;HPA;HPA1;HPR1;HPSE;HPSE1;HSE1;EC 3.2.1.166;Endo-glucoronidase;HEP;heparanase 1;heparanase isoform 1;Heparanase-1;hp a;hp alpha;hp alpha-chain;hp-a;hp-alpha;hpa-type;hpalpha;hpse-1;hse type 1;hse-1;	SWISSPROT_AC:Q9Y251;SWISSPROT_ID:HPSE_HUMAN;GeneID:10855;Ensembl:ENSG00000173083;HGNC:HGNC:5164;MIM:604724;Vega:OTTHUMG00000130425;protein_accession:AAD41342.1;protein_accession:AAD45379.1;protein_accession:AAD45669.1;protein_accession:AAD54516.1;protein_accession:AAD54941.1;protein_accession:AAH51321.1;protein_accession:AAX47106.1;protein_accession:ACT98237.1;protein_accession:ACT98238.1;protein…	186018	Protein	HPA	EC 3.2.1.166;Endo-glucoronidase;HEP;Heparanase;Heparanase-1;HPA;HPA1;HPR1;HPSE;HPSE1;HSE1;heparanase 1;heparanase isoform 1;hp a;hp alpha;hp alpha-chain;hp-a;hp-alpha;hpa-type;hpalpha;hpse-1;hse type 1;hse-1;	SWISSPROT_AC:Q9Y251;SWISSPROT_ID:HPSE_HUMAN;EMBL:AC114781;EMBL:AF084467;EMBL:AF144325;EMBL:AF152376;EMBL:AF155510;EMBL:AF165154;EMBL:AK222986;EMBL:AM419200;EMBL:AY948074;EMBL:BC051321;EMBL:GQ337901;EMBL:GQ337902;RefSeq:NP_001092010.1;RefSeq:NP_001159970.1;RefSeq:NP_001186759.1;RefSeq:NP_006656.2;ProteinModelPortal:Q9Y251;STRING:9606.ENSP00000308107;SWISSPROT_AC_OLD:A9JIG7;SWISSPROT_AC_OLD:C7F7I3;…
82908	HP --> Haptoglobin	Expression	GeneID:3240;		4342480	Gene	HP	BP;haptoglobin;HP;HP2ALPHA2;HPA1S;haptoglobin--an;haptoglobin-type;HPT;hpt-type;Zonulin;	SWISSPROT_AC:P00738;SWISSPROT_ID:HPT_HUMAN;GeneID:3240;Ensembl:ENSG00000257017;HGNC:HGNC:5141;MIM:140100;Vega:OTTHUMG00000173009;protein_accession:AAA52684.1;protein_accession:AAA52685.1;protein_accession:AAA52687.1;protein_accession:AAA88078.1;protein_accession:AAA88080.1;protein_accession:AAC27432.1;protein_accession:AAH17862.1;protein_accession:AAH58031.1;protein_accession:AAH70299.1;protein_a…	186066	Protein	Haptoglobin	Haptoglobin;HP;HPT;Zonulin;BP;haptoglobin--an;haptoglobin-type;HP2ALPHA2;HPA1S;hpt-type;	SWISSPROT_AC:P00738;SWISSPROT_ID:HPT_HUMAN;EMBL:AC004682;EMBL:AC009087;EMBL:AK314700;EMBL:BC107587;EMBL:BC121124;EMBL:BC121125;EMBL:DQ314870;EMBL:K00422;EMBL:K01763;EMBL:L29394;EMBL:M10935;EMBL:M13192;EMBL:M69197;EMBL:X00606;EMBL:X00637;EMBL:X01786;EMBL:X01789;EMBL:X01791;EMBL:X01793;EMBL:X02206;RefSeq:NP_001119574.1;RefSeq:NP_001305067.1;RefSeq:NP_005134.1;ProteinModelPortal:P00738;STRING:9606.E…
84878	HYOU1 --> ORP150	Expression	GeneID:10525;		4348174	Gene	HYOU1	GRP-170;Grp170;HSP12A;HYOU1;hypoxia up-regulated 1;ORP-150;ORP150;150 kda oxygen regulated protein;150 kDa oxygen-regulated protein;150-kda oxygen-regulated protein;170 kDa glucose-regulated protein;grp1 70;hyou-1;Hypoxia up-regulated protein 1;orp 150;	SWISSPROT_AC:Q9Y4L1;SWISSPROT_ID:HYOU1_HUMAN;GeneID:10525;Ensembl:ENSG00000149428;HGNC:HGNC:16931;MIM:601746;Vega:OTTHUMG00000166354;protein_accession:AAC50947.1;protein_accession:AAH04560.1;protein_accession:AAH17726.1;protein_accession:AAH72436.1;protein_accession:ABC75106.1;protein_accession:ABD14370.1;protein_accession:ACA06002.1;protein_accession:BAD96476.1;protein_accession:BAF80348.1;prote…	191872	Protein	ORP150	150 kDa oxygen-regulated protein;170 kDa glucose-regulated protein;GRP-170;GRP170;HYOU1;Hypoxia up-regulated protein 1;ORP-150;ORP150;150 kda oxygen regulated protein;150-kda oxygen-regulated protein;grp1 70;HSP12A;hyou-1;hypoxia up-regulated 1;orp 150;	SWISSPROT_AC:Q9Y4L1;SWISSPROT_ID:HYOU1_HUMAN;EMBL:AB009979;EMBL:AK222756;EMBL:AK304264;EMBL:AK314178;EMBL:AP003392;EMBL:DQ350134;EMBL:DQ372932;EMBL:EF444986;EMBL:U65785;RefSeq:NP_001124463.1;RefSeq:NP_006380.1;RefSeq:XP_016872585.1;RefSeq:XP_016872586.1;ProteinModelPortal:Q9Y4L1;STRING:9606.ENSP00000384144;SWISSPROT_AC_OLD:A8C1Z0;SWISSPROT_AC_OLD:B7Z909;SWISSPROT_AC_OLD:Q2I204;SWISSPROT_AC_OLD:Q5…
85162	IGFBP1 --> IGFBP-1	Expression	GeneID:3484;		4342655	Gene	IGFBP1	AFBP;hIGFBP-1;IBP1;IGF-BP25;IGFBP1;insulin like growth factor binding protein 1;PP12;higfbp1;IBP-1;igf binding protein -1;igf binding protein 1;igf binding protein i;igf binding protein type 1;igf binding protein-1;igf binding protein-i;IGF-binding protein 1;igf-binding protein i;igf-binding protein-1;igf-binding protein-i;igf-binding-protein-1;igf-bp 25;igfbp -1;igfbp 1;igfbp's 1;igfbp's i;igfbp…	SWISSPROT_AC:P08833;SWISSPROT_ID:IBP1_HUMAN;GeneID:3484;Ensembl:ENSG00000146678;HGNC:HGNC:5469;MIM:146730;Vega:OTTHUMG00000152343;protein_accession:AAA52540.1;protein_accession:AAA52542.1;protein_accession:AAA52783.1;protein_accession:AAA52784.1;protein_accession:AAA52785.1;protein_accession:AAH35263.2;protein_accession:AAH57806.1;protein_accession:AAQ96599.1;protein_accession:AAS07553.1;protein_…	192533	Protein	IGFBP-1	IBP-1;IBP1;IGF-binding protein 1;IGFBP-1;IGFBP1;Insulin-like growth factor-binding protein 1;Placental protein 12;PP12;AFBP;hIGFBP-1;higfbp1;igf binding protein -1;igf binding protein 1;igf binding protein i;igf binding protein type 1;igf binding protein-1;igf binding protein-i;igf-binding protein i;igf-binding protein-1;igf-binding protein-i;igf-binding-protein-1;igf-bp 25;IGF-BP25;igfbp -1;igfb…	SWISSPROT_AC:P08833;SWISSPROT_ID:IBP1_HUMAN;EMBL:AY434089;EMBL:BC035263;EMBL:BT019685;EMBL:CH236958;EMBL:CH471128;EMBL:M20841;EMBL:M23592;EMBL:M23593;EMBL:M23594;EMBL:M23595;EMBL:M31145;EMBL:M59316;EMBL:M74587;EMBL:X12385;EMBL:X13405;EMBL:X15002;EMBL:Y00856;RefSeq:NP_000587.1;ProteinModelPortal:P08833;STRING:9606.ENSP00000275525;SWISSPROT_AC_OLD:A4D2F4;SWISSPROT_AC_OLD:D3DVL9;SWISSPROT_AC_OLD:Q8I…
85174	IGFBP3 --> IGFBP-3	Expression	GeneID:3486;		4342657	Gene	IGFBP3	BP-53;IBP3;IGFBP3;insulin like growth factor binding protein 3;binding protein 3-igf;binding protein-3-igf;bp -53;IBP-3;igf binding protein -3;igf binding protein 3;igf binding protein iii;igf binding protein-3;igf binding-protein 3;igf binding-protein-3;igf- binding protein 3;igf-binding protein -3;IGF-binding protein 3;igf-binding protein-3;igf-binding protein3;igf-binding-protein-3;igfbp 3;igf…	SWISSPROT_AC:P17936;SWISSPROT_ID:IBP3_HUMAN;GeneID:3486;Ensembl:ENSG00000146674;HGNC:HGNC:5472;MIM:146732;Vega:OTTHUMG00000023769;protein_accession:AAA52541.1;protein_accession:AAA52706.1;protein_accession:AAH00013.1;protein_accession:AAH18962.1;protein_accession:AAH64987.1;protein_accession:AAQ15254.1;protein_accession:AAS07554.1;protein_accession:ABB96247.1;protein_accession:ABI63363.1;protein_…	192552	Protein	IGFBP-3	IBP-3;IBP3;IGF-binding protein 3;IGFBP-3;IGFBP3;Insulin-like growth factor-binding protein 3;binding protein 3-igf;binding protein-3-igf;bp -53;BP-53;igf binding protein -3;igf binding protein 3;igf binding protein iii;igf binding protein-3;igf binding-protein 3;igf binding-protein-3;igf- binding protein 3;igf-binding protein -3;igf-binding protein-3;igf-binding protein3;igf-binding-protein-3;igf…	SWISSPROT_AC:P17936;SWISSPROT_ID:IBP3_HUMAN;EMBL:AC091524;EMBL:BC000013;EMBL:BC018962;EMBL:BC064987;EMBL:CH236958;EMBL:CH471128;EMBL:DQ301819;EMBL:M31159;EMBL:M35878;EMBL:X64875;RefSeq:NP_000589.2;RefSeq:NP_001013416.1;RefSeq:XP_016867641.1;ProteinModelPortal:P17936;STRING:9606.ENSP00000370473;SWISSPROT_AC_OLD:A4D2F5;SWISSPROT_AC_OLD:D3DVM0;SWISSPROT_AC_OLD:Q2V509;SWISSPROT_AC_OLD:Q6P1M6;SWISSPRO…
86759	IGF1 --> IGF-I	Expression	GeneID:3479;		4342650	Gene	IGF1	IGF-I;IGF1;IGFI;insulin like growth factor 1;MGF;factor 1-insulin-like growth;factor i-insulin-like growth;factor-1-insulin-like growth;growth factor 1-insulin-like;growth factor i-insulin-like;growth factor-1-insulin-like;IBP1;insulin - like growth factor 1;insulin growth like factor 1;insulin growth like factor-i;insulin growth-like factor 1;insulin like growth factor -1;insulin like growth fac…	SWISSPROT_AC:P05019;SWISSPROT_ID:IGF1_HUMAN;GeneID:3479;Ensembl:ENSG00000017427;HGNC:HGNC:5464;MIM:147440;Vega:OTTHUMG00000149910;protein_accession:AAA52538.1;protein_accession:AAA52539.1;protein_accession:AAA52543.1;protein_accession:AAA52787.1;protein_accession:AAA52788.1;protein_accession:AAA52789.1;protein_accession:AAA52790.1;protein_accession:AAA96152.1;protein_accession:AAB21519.1;protein_…	196367	Protein	IGF-I	IBP1;IGF-I;IGF1;Insulin-like growth factor I;Mechano growth factor;MGF;Somatomedin-C;factor 1-insulin-like growth;factor i-insulin-like growth;factor-1-insulin-like growth;growth factor 1-insulin-like;growth factor i-insulin-like;growth factor-1-insulin-like;IGFI;insulin - like growth factor 1;insulin growth like factor 1;insulin growth like factor-i;insulin growth-like factor 1;insulin like grow…	SWISSPROT_AC:P05019;SWISSPROT_ID:IGF1_HUMAN;EMBL:AC010202;EMBL:AC068648;EMBL:AY260957;EMBL:BC148266;EMBL:CH471054;EMBL:M11568;EMBL:M12659;EMBL:M14153;EMBL:M14154;EMBL:M14155;EMBL:M14156;EMBL:M27544;EMBL:M37484;EMBL:X00173;EMBL:X03420;EMBL:X03421;EMBL:X03422;EMBL:X03563;EMBL:X56773;EMBL:X56774;EMBL:X57025;RefSeq:NP_000609.1;RefSeq:NP_001104754.1;RefSeq:NP_001104755.1;ProteinModelPortal:P05019;STRI…
87118	IL18 --> IL-18	Expression	GeneID:3606;		4342753	Gene	IL18	IGIF;IL-18;IL-1g;IL18;IL1F4;interleukin 18;factor inducing interferon gamma;Iboctadekin;ifn gamma-inducing factor;ifn-g inducing factor;ifn-gamma inducing factor;IFN-gamma-inducing factor;ifngamma-inducing factor;il -18;il 18;il- 18;IL-1 gamma;il-1gamma;interferon gamma inducing factor;Interferon gamma-inducing factor;interferon- gamma-inducing factor;interferon-gamma inducing factor;interferon-g…	SWISSPROT_AC:Q14116;SWISSPROT_ID:IL18_HUMAN;GeneID:3606;Ensembl:ENSG00000150782;HGNC:HGNC:5986;MIM:600953;Vega:OTTHUMG00000167006;protein_accession:AAB50010.1;protein_accession:AAC27787.1;protein_accession:AAH07007.1;protein_accession:AAH07461.1;protein_accession:AAK57024.1;protein_accession:AAK95950.1;protein_accession:AAP92112.1;protein_accession:ACA06006.1;protein_accession:BAA08706.1;protein_…	197348	Protein	IL-18	Iboctadekin;IFN-gamma-inducing factor;IGIF;IL-1 gamma;IL-18;IL18;IL1F4;Interferon gamma-inducing factor;Interleukin-1 gamma;Interleukin-18;factor inducing interferon gamma;ifn gamma-inducing factor;ifn-g inducing factor;ifn-gamma inducing factor;ifngamma-inducing factor;il -18;il 18;il- 18;IL-1g;il-1gamma;interferon gamma inducing factor;interferon- gamma-inducing factor;interferon-gamma inducing…	SWISSPROT_AC:Q14116;SWISSPROT_ID:IL18_HUMAN;EMBL:AF077611;EMBL:AP002007;EMBL:AP002884;EMBL:AY044641;EMBL:AY266351;EMBL:BC007007;EMBL:BC007461;EMBL:CH471065;EMBL:CR541973;EMBL:CR542001;EMBL:D49950;EMBL:U90434;RefSeq:NP_001230140.1;RefSeq:NP_001553.1;RefSeq:XP_011541107.1;RefSeq:XP_011541108.1;ProteinModelPortal:Q14116;STRING:9606.ENSP00000280357;SWISSPROT_AC_OLD:O75599;SWISSPROT_AC_OLD:Q6FGY3;SWIS…
87201	IL2RA --> IL2RA	Expression	GeneID:3559;		4342714	Gene	IL2RA	CD25;IDDM10;IL2R;IL2RA;IMD41;interleukin 2 receptor subunit alpha;p55;TCGFR;antigen cd25;cd 25;cd-25;CD25 antigen;cd25-antigen;il-2 r alpha;il-2 ra;il-2 ralpha;IL-2 receptor subunit alpha;il-2-r alpha;il-2-r-alpha;il-2-r-alpha-chain;IL-2-RA;IL-2R subunit alpha;il2 ralpha;il2-r alpha;IL2-RA;il2-ralpha;il2r alpha;il2r alpha-chain;il2r-alpha;il2ralpha;Interleukin-2 receptor subunit alpha;TAC antigen…	SWISSPROT_AC:P01589;SWISSPROT_ID:IL2RA_HUMAN;GeneID:3559;Ensembl:ENSG00000134460;HGNC:HGNC:6008;MIM:147730;Vega:OTTHUMG00000017616;protein_accession:AAA59142.1;protein_accession:AAA59144.1;protein_accession:AAA59162.1;protein_accession:AAA67527.1;protein_accession:AAB59535.1;protein_accession:AAB63458.1;protein_accession:AAI52890.1;protein_accession:AAI56628.1;protein_accession:AAS55572.1;protein…	197474	Protein	IL2RA	CD25 antigen;IL-2 receptor subunit alpha;IL-2-RA;IL-2R subunit alpha;IL2-RA;IL2RA;Interleukin-2 receptor subunit alpha;p55;TAC antigen;antigen cd25;cd 25;cd-25;CD25;cd25-antigen;IDDM10;il-2 r alpha;il-2 ra;il-2 ralpha;il-2-r alpha;il-2-r-alpha;il-2-r-alpha-chain;il2 ralpha;il2-r alpha;il2-ralpha;IL2R;il2r alpha;il2r alpha-chain;il2r-alpha;il2ralpha;IMD41;interleukin 2 receptor subunit alpha;tac-a…	SWISSPROT_AC:P01589;SWISSPROT_ID:IL2RA_HUMAN;EMBL:AL137186;EMBL:AL157395;EMBL:AY563103;EMBL:BN000945;EMBL:CH471072;EMBL:K03122;EMBL:M10322;EMBL:M11060;EMBL:M11061;EMBL:M11062;EMBL:M11063;EMBL:M11064;EMBL:M11065;EMBL:M11066;EMBL:M15864;EMBL:X01057;EMBL:X03131;EMBL:X03132;EMBL:X03133;EMBL:X03134;EMBL:X03135;EMBL:X03136;EMBL:X03137;EMBL:X03138;RefSeq:NP_000408.1;RefSeq:NP_001295171.1;RefSeq:NP_00129…
87243	IL33 --> IL-33	Expression	GeneID:90865;		4356587	Gene	IL33	C9orf26;DVS27;IL1F11;IL33;interleukin 33;NF-HEV;NFEHEV;dvs 27;il 33;IL-1F11;IL-33;il-33-an;il-33-type;Interleukin-1 family member 11;Interleukin-33;NFHEV;Nuclear factor from high endothelial venules;	SWISSPROT_AC:O95760;SWISSPROT_ID:IL33_HUMAN;GeneID:90865;Ensembl:ENSG00000137033;HGNC:HGNC:16028;MIM:608678;Vega:OTTHUMG00000019516;protein_accession:AAH47085.1;protein_accession:AAX86998.1;protein_accession:ADR77828.1;protein_accession:AOZ26494.1;protein_accession:AOZ26495.1;protein_accession:BAA75892.1;protein_accession:BAG36208.1;protein_accession:BAG58697.1;protein_accession:BAG64871.1;protei…	197534	Protein	IL-33	C9orf26;IL-1F11;IL-33;IL1F11;IL33;Interleukin-1 family member 11;Interleukin-33;NF-HEV;NFHEV;Nuclear factor from high endothelial venules;dvs 27;DVS27;il 33;il-33-an;il-33-type;interleukin 33;NFEHEV;	SWISSPROT_AC:O95760;SWISSPROT_ID:IL33_HUMAN;EMBL:AB024518;EMBL:AK295908;EMBL:AK303943;EMBL:AK313414;EMBL:AL353741;EMBL:AY905581;EMBL:BC047085;EMBL:CH471071;EMBL:CR407619;EMBL:HQ641439;RefSeq:NP_001186569.1;RefSeq:NP_001186570.1;RefSeq:NP_001300973.1;RefSeq:NP_001300974.1;RefSeq:NP_001300975.1;RefSeq:NP_001300976.1;RefSeq:NP_001300977.1;RefSeq:NP_254274.1;ProteinModelPortal:O95760;STRING:9606.ENSP…
88437	INS --> Insulin	Expression	GeneID:3630;		4342772	Gene	INS	IDDM;IDDM1;IDDM2;ILPR;INS;insulin;IRDN;MODY10;an-ins;iddm 1;iddm 2;iddm type 1;iddm-1;iddm-2;iddm-type;ins-type;insulin--an;insulin-chain;insulin-type;mody-x;type-insulin;	SWISSPROT_AC:P01308;SWISSPROT_ID:INS_HUMAN;GeneID:3630;Ensembl:ENSG00000254647;HGNC:HGNC:6081;MIM:176730;Vega:OTTHUMG00000009558;protein_accession:AAA59172.1;protein_accession:AAA59173.1;protein_accession:AAA59179.1;protein_accession:AAH05255.1;protein_accession:AAP35454.1;protein_accession:AAW83741.1;protein_accession:ABI63346.1;protein_accession:ABM83966.1;protein_accession:ABM87282.1;protein_a…	200308	Protein	Insulin	INS;Insulin;an-ins;IDDM;iddm 1;iddm 2;iddm type 1;iddm-1;iddm-2;iddm-type;IDDM1;IDDM2;ILPR;ins-type;insulin--an;insulin-chain;insulin-type;IRDN;mody-x;MODY10;type-insulin;	SWISSPROT_AC:P01308;SWISSPROT_ID:INS_HUMAN;EMBL:AJ009655;EMBL:AY138590;EMBL:AY899304;EMBL:BC005255;EMBL:BT006808;EMBL:CH471158;EMBL:J00265;EMBL:L15440;EMBL:M10039;EMBL:V00565;EMBL:X70508;RefSeq:NP_000198.1;RefSeq:NP_001172026.1;RefSeq:NP_001172027.1;RefSeq:NP_001278826.1;ProteinModelPortal:P01308;STRING:9606.ENSP00000250971;SWISSPROT_AC_OLD:Q5EEX2;SMR:P01308;GeneID:3630;KEGG:hsa:3630;PIR:A93222;e…
89041	IQGAP1 --> IQGAP1	Expression	GeneID:8826;		4346786	Gene	IQGAP1	HUMORFA01;IQ motif containing GTPase activating protein 1;IQGAP1;p195;SAR1;iq motif containing gtpase-activating protein 1;iq motif containing gtpase-activating protein-1;iq motif-containing gtpase activating protein 1;iq motif-containing gtpase-activating protein 1;iq-motif-containing gtpase-activating protein 1;IQGA1;iqgap-1;KIAA0051;p-195;Ras GTPase-activating-like protein IQGAP1;	SWISSPROT_AC:P46940;SWISSPROT_ID:IQGA1_HUMAN;GeneID:8826;Ensembl:ENSG00000140575;HGNC:HGNC:6110;MIM:603379;Vega:OTTHUMG00000149832;protein_accession:AAH05906.1;protein_accession:AAH20549.1;protein_accession:AAH37425.1;protein_accession:AAH64971.1;protein_accession:AAH89385.1;protein_accession:AAI10812.1;protein_accession:AAI39732.1;protein_accession:AAI51835.1;protein_accession:AAL02166.1;protein…	201658	Protein	IQGAP1	IQGA1;IQGAP1;KIAA0051;p195;Ras GTPase-activating-like protein IQGAP1;HUMORFA01;IQ motif containing GTPase activating protein 1;iq motif containing gtpase-activating protein 1;iq motif containing gtpase-activating protein-1;iq motif-containing gtpase activating protein 1;iq motif-containing gtpase-activating protein 1;iq-motif-containing gtpase-activating protein 1;iqgap-1;p-195;SAR1;	SWISSPROT_AC:P46940;SWISSPROT_ID:IQGA1_HUMAN;EMBL:BC151834;EMBL:CH471101;EMBL:D29640;EMBL:L33075;RefSeq:NP_003861.1;ProteinModelPortal:P46940;STRING:9606.ENSP00000268182;SWISSPROT_AC_OLD:A7MBM3;SMR:P46940;GeneID:8826;KEGG:hsa:8826;PIR:A54854;eggNOG:COG5261;eggNOG:KOG2128;UniGene:Hs.430551;GO:GO:0001726;GO:GO:0001817;GO:GO:0005095;GO:GO:0005096;GO:GO:0005509;GO:GO:0005516;GO:GO:0005547;GO:GO:00056…
89391	ISG20 --> ISG20	Expression	GeneID:3669;		4342800	Gene	ISG20	CD25;HEM45;interferon stimulated exonuclease gene 20;ISG20;cd 25;cd-25;EC 3.1.13.1;Estrogen-regulated transcript 45 protein;interferon-stimulated exonuclease gene 20;Interferon-stimulated gene 20 kDa protein;isg-20;Promyelocytic leukemia nuclear body-associated protein ISG20;	SWISSPROT_AC:Q96AZ6;SWISSPROT_ID:ISG20_HUMAN;GeneID:3669;Ensembl:ENSG00000172183;HGNC:HGNC:6130;MIM:604533;Vega:OTTHUMG00000148679;protein_accession:AAB53416.1;protein_accession:AAH07922.1;protein_accession:AAH16341.1;protein_accession:AAP35598.1;protein_accession:BAD92876.1;protein_accession:CAA61915.2;protein_accession:CAG33223.1;protein_accession:EAX02013.1;protein_accession:EAX02014.1;protein…	202531	Protein	ISG20	EC 3.1.13.1;Estrogen-regulated transcript 45 protein;HEM45;Interferon-stimulated gene 20 kDa protein;ISG20;Promyelocytic leukemia nuclear body-associated protein ISG20;cd 25;cd-25;CD25;interferon stimulated exonuclease gene 20;interferon-stimulated exonuclease gene 20;isg-20;	SWISSPROT_AC:Q96AZ6;SWISSPROT_ID:ISG20_HUMAN;EMBL:BC007922;EMBL:BC016341;EMBL:BT006952;EMBL:CR456942;EMBL:U88964;EMBL:X89773;RefSeq:NP_001290162.1;RefSeq:NP_001290163.1;RefSeq:NP_001290165.1;RefSeq:NP_002192.2;RefSeq:XP_005254956.1;RefSeq:XP_006720551.1;ProteinModelPortal:Q96AZ6;STRING:9606.ENSP00000306565;SWISSPROT_AC_OLD:O00441;SWISSPROT_AC_OLD:O00586;SMR:Q96AZ6;GeneID:3669;KEGG:hsa:3669;eggNOG…
90227	ITGAM --> ITAM	Expression	GeneID:3684;		4342816	Gene	ITGAM	CD11B;CR3A;integrin subunit alpha M;ITGAM;MAC-1;MAC1A;MO1A;SLEB6;antigen cd11b;CD11 antigen-like family member B;cd11 b;cd11-b;CD11b antigen;cd11b-antigen;cd11beta;Cell surface glycoprotein MAC-1 subunit alpha;CR-3 alpha chain;cr3 alpha;cr3-alpha;Integrin alpha-M;ITAM;Leukocyte adhesion receptor MO1;mac -1;mac 1;mac i;mac type i;mac- 1;mac---1;mac-i;mac1 alpha;Neutrophil adherence receptor;	SWISSPROT_AC:P11215;SWISSPROT_ID:ITAM_HUMAN;GeneID:3684;Ensembl:ENSG00000169896;HGNC:HGNC:6149;MIM:120980;Vega:OTTHUMG00000176612;protein_accession:AAA51960.1;protein_accession:AAA58410.1;protein_accession:AAA59491.1;protein_accession:AAA59544.1;protein_accession:AAA59903.1;protein_accession:AAB24821.1;protein_accession:AAH96346.1;protein_accession:AAH96347.1;protein_accession:AAH96348.1;protein_…	205338	Protein	ITAM	CD11 antigen-like family member B;CD11B;CD11b antigen;Cell surface glycoprotein MAC-1 subunit alpha;CR-3 alpha chain;CR3A;Integrin alpha-M;ITAM;ITGAM;Leukocyte adhesion receptor MO1;Neutrophil adherence receptor;antigen cd11b;cd11 b;cd11-b;cd11b-antigen;cd11beta;cr3 alpha;cr3-alpha;integrin subunit alpha M;mac -1;mac 1;mac i;mac type i;mac- 1;mac---1;MAC-1;mac-i;mac1 alpha;MAC1A;MO1A;SLEB6;	SWISSPROT_AC:P11215;SWISSPROT_ID:ITAM_HUMAN;EMBL:BC096346;EMBL:BC096347;EMBL:BC096348;EMBL:BC099660;EMBL:J03925;EMBL:J04145;EMBL:M18044;EMBL:M76724;EMBL:M84477;EMBL:S52152;EMBL:S52153;EMBL:S52154;EMBL:S52155;EMBL:S52157;EMBL:S52159;EMBL:S52161;EMBL:S52164;EMBL:S52165;EMBL:S52167;EMBL:S52169;EMBL:S52170;EMBL:S52173;EMBL:S52174;EMBL:S52180;EMBL:S52181;EMBL:S52184;EMBL:S52189;EMBL:S52191;EMBL:S52192…
90795	JTB --> JTB	Expression	GeneID:10899;		4348480	Gene	JTB	hJT;HJTB;HSPC222;JTB;jumping translocation breakpoint;PAR;jtb protein;Jumping translocation breakpoint protein;PAR protein;par-protein;par-type;Prostate androgen-regulated protein;Protein JTB;protein par;	SWISSPROT_AC:O76095;SWISSPROT_ID:JTB_HUMAN;GeneID:10899;Ensembl:ENSG00000143543;HGNC:HGNC:6201;MIM:604671;Vega:OTTHUMG00000036590;protein_accession:AAD09822.2;protein_accession:AAD20045.1;protein_accession:AAF36142.1;protein_accession:AAH00499.1;protein_accession:AAH00996.1;protein_accession:AAH01363.1;protein_accession:AAH01667.1;protein_accession:AAH04239.1;protein_accession:AAH19277.1;protein_…	206205	Protein	JTB	JTB;Jumping translocation breakpoint protein;PAR protein;Prostate androgen-regulated protein;Protein JTB;hJT;HJTB;HSPC222;jtb protein;jumping translocation breakpoint;PAR;par-protein;par-type;protein par;	SWISSPROT_AC:O76095;SWISSPROT_ID:JTB_HUMAN;EMBL:AB016488;EMBL:AB016492;EMBL:AB016493;EMBL:AF115850;EMBL:AF131797;EMBL:AF151056;EMBL:AK312106;EMBL:AL358472;EMBL:BC000499;EMBL:BC000996;EMBL:BC001363;EMBL:BC001667;EMBL:BC004239;EMBL:BC019277;EMBL:BT007285;EMBL:CH471121;EMBL:CR456985;RefSeq:NP_006685.1;ProteinModelPortal:O76095;STRING:9606.ENSP00000271843;SWISSPROT_AC_OLD:O95442;SWISSPROT_AC_OLD:Q6IB…
92232	KCNN4 --> IK1	Expression	GeneID:3783;		4342899	Gene	KCNN4	DHS2;hIKCa1;hKCa4;hSK4;IK;IK1;IKCA1;KCa3.1;KCA4;KCNN4;potassium calcium-activated channel subfamily N member 4;SK4;hsk4-type;Intermediate conductance calcium-activated potassium channel protein 4;kc a 3.1;kca 3.1;Putative Gardos channel;sk 4;sk-4;sk4-type;SKCa 4;SKCa4;	SWISSPROT_AC:O15554;SWISSPROT_ID:KCNN4_HUMAN;GeneID:3783;Ensembl:ENSG00000104783;HGNC:HGNC:6293;MIM:602754;Vega:OTTHUMG00000182779;protein_accession:AAB82739.1;protein_accession:AAC23541.1;protein_accession:AAC35281.1;protein_accession:AAC36804.1;protein_accession:AAC51913.1;protein_accession:AAG26917.1;protein_accession:AAH15337.1;protein_accession:AAK81862.1;protein_accession:AAP36094.1;protein…	209249	Protein	IK1	IK1;IKCA1;Intermediate conductance calcium-activated potassium channel protein 4;KCa3.1;KCA4;KCNN4;Putative Gardos channel;SK4;SKCa 4;SKCa4;DHS2;hIKCa1;hKCa4;hSK4;hsk4-type;IK;kc a 3.1;kca 3.1;potassium calcium-activated channel subfamily N member 4;sk 4;sk-4;sk4-type;	SWISSPROT_AC:O15554;SWISSPROT_ID:KCNN4_HUMAN;EMBL:AF000972;EMBL:AF022150;EMBL:AF022797;EMBL:AF033021;EMBL:AF053403;EMBL:AF305731;EMBL:AF305732;EMBL:AF305733;EMBL:AF305734;EMBL:AF305735;EMBL:AF395661;EMBL:BC015337;EMBL:BT007426;EMBL:CH471126;RefSeq:NP_002241.1;ProteinModelPortal:O15554;STRING:9606.ENSP00000262888;SWISSPROT_AC_OLD:Q53XR4;SMR:O15554;GeneID:3783;KEGG:hsa:3783;eggNOG:ENOG410XT9D;eggNO…
92236	KCNQ1 --> KCNQ1	Expression	GeneID:3784;		4342901	Gene	KCNQ1	ATFB1;ATFB3;JLNS1;KCNA8;KCNA9;KCNQ1;Kv1.9;Kv7.1;KVLQT1;LQT;LQT1;potassium voltage-gated channel subfamily Q member 1;RWS;SQT2;WRS;IKs producing slow voltage-gated potassium channel subunit alpha KvLQT1;kcnq 1;kcnq1-type;KQT-like 1;kv 7.1;lqt-1;Potassium voltage-gated channel subfamily KQT member 1;rws-type;Voltage-gated potassium channel subunit Kv7.1;	SWISSPROT_AC:P51787;SWISSPROT_ID:KCNQ1_HUMAN;GeneID:3784;Ensembl:ENSG00000053918;HGNC:HGNC:6294;MIM:607542;Vega:OTTHUMG00000009900;protein_accession:AAB53974.1;protein_accession:AAC00066.1;protein_accession:AAC05705.1;protein_accession:AAC51776.1;protein_accession:AAC51781.1;protein_accession:AAH17074.1;protein_accession:AAI11848.1;protein_accession:AAI13546.1;protein_accession:AAM94040.1;protein…	209255	Protein	KCNQ1	IKs producing slow voltage-gated potassium channel subunit alpha KvLQT1;KCNA8;KCNA9;KCNQ1;KQT-like 1;KVLQT1;Potassium voltage-gated channel subfamily KQT member 1;Voltage-gated potassium channel subunit Kv7.1;ATFB1;ATFB3;JLNS1;kcnq 1;kcnq1-type;kv 7.1;Kv1.9;Kv7.1;LQT;lqt-1;LQT1;potassium voltage-gated channel subfamily Q member 1;RWS;rws-type;SQT2;WRS;	SWISSPROT_AC:P51787;SWISSPROT_ID:KCNQ1_HUMAN;EMBL:AB015163;EMBL:AC013791;EMBL:AC021424;EMBL:AC124055;EMBL:AC124057;EMBL:AF000571;EMBL:AF051426;EMBL:AJ006345;EMBL:AK290618;EMBL:AP006463;EMBL:AY114213;EMBL:BC113545;EMBL:CH471158;EMBL:KF455303;EMBL:KF455304;EMBL:KF455305;EMBL:KF455306;EMBL:KF459741;EMBL:U86146;EMBL:U89364;RefSeq:NP_000209.2;RefSeq:NP_861463.1;ProteinModelPortal:P51787;STRING:9606.EN…
94080	KLK1 --> Tissue kallikrein	Expression	GeneID:3816;		4342930	Gene	KLK1	hK1;kallikrein 1;KLK1;Klk6;KLKR;EC 3.4.21.35;kallikrein tissue;Kallikrein-1;kallikrein-i;kallikrein1;Kidney/pancreas/salivary gland kallikrein;Tissue kallikrein;tissue-kallikrein;tissue-type kallikrein;	SWISSPROT_AC:P06870;SWISSPROT_ID:KLK1_HUMAN;GeneID:3816;Ensembl:ENSG00000167748;HGNC:HGNC:6357;MIM:147910;Vega:OTTHUMG00000182876;protein_accession:AAA36135.1;protein_accession:AAA36136.1;protein_accession:AAA59201.1;protein_accession:AAA59455.1;protein_accession:AAB34120.1;protein_accession:AAF86333.1;protein_accession:AAG33353.1;protein_accession:AAH05313.1;protein_accession:AAM11874.1;protein_…	213828	Protein	Tissue kallikrein	EC 3.4.21.35;Kallikrein-1;Kidney/pancreas/salivary gland kallikrein;KLK1;Tissue kallikrein;hK1;kallikrein 1;kallikrein tissue;kallikrein-i;kallikrein1;Klk6;KLKR;tissue-kallikrein;tissue-type kallikrein;	SWISSPROT_AC:P06870;SWISSPROT_ID:KLK1_HUMAN;EMBL:AC010325;EMBL:AF243527;EMBL:AF277050;EMBL:AY094609;EMBL:AY703451;EMBL:BC005313;EMBL:BT007253;EMBL:M12706;EMBL:M25629;EMBL:M33105;EMBL:M33106;EMBL:M33107;EMBL:M33108;EMBL:M33109;EMBL:X13561;RefSeq:NP_002248.1;ProteinModelPortal:P06870;STRING:9606.ENSP00000301420;SWISSPROT_AC_OLD:Q66US9;SWISSPROT_AC_OLD:Q86U61;SWISSPROT_AC_OLD:Q8TCV8;SWISSPROT_AC_OLD…
94101	KL --> Klotho	Expression	GeneID:9365;		4347183	Gene	KL	KL;klotho;EC 3.2.1.31;KLOT;	SWISSPROT_AC:Q9UEF7;SWISSPROT_ID:KLOT_HUMAN;GeneID:9365;Ensembl:ENSG00000133116;HGNC:HGNC:6344;MIM:604824;Vega:OTTHUMG00000017408;protein_accession:BAA23382.1;protein_accession:BAA24940.1;protein_accession:BAA24941.1;protein_accession:BAG53456.1;protein_accession:BAL03067.1;protein_accession:CAC94767.1;protein_accession:CAC94773.1;protein_accession:CAR95139.1;protein_accession:EAX08525.1;protein_…	213877	Protein	Klotho	EC 3.2.1.31;KL;KLOT;Klotho;	SWISSPROT_AC:Q9UEF7;SWISSPROT_ID:KLOT_HUMAN;EMBL:AB005142;EMBL:AB009667;EMBL:AL161898;EMBL:Z84483;EMBL:Z92540;RefSeq:NP_004786.2;ProteinModelPortal:Q9UEF7;STRING:9606.ENSP00000369442;SWISSPROT_AC_OLD:Q5VZ95;SWISSPROT_AC_OLD:Q96KV5;SWISSPROT_AC_OLD:Q96KW5;SWISSPROT_AC_OLD:Q9UEI9;SWISSPROT_AC_OLD:Q9Y4F0;SMR:Q9UEF7;GeneID:9365;KEGG:hsa:9365;PIR:JC5925;PIR:JC5926;eggNOG:COG2723;eggNOG:KOG0626;UniGene…
94386	PRKCB --> PKC-beta	Expression	GeneID:5579;		4344284	Gene	PRKCB	PKC-beta;PKCB;PRKCB;PRKCB1;PRKCB2;protein kinase C beta;c beta of protein kinase;c-beta-protein kinase;cbeta of protein kinase;cbeta-protein kinase;EC 2.7.11.13;kpc beta;KPCB;pkc beta;pkc beta-isoform;pkc isoform beta;pkc type beta;PKC-B;pkc-beta-isoform;prkc beta;prkc-beta;protein kinase c b;Protein kinase C beta type;protein kinase c beta-isoform;protein kinase c beta-subtype;protein kinase c i…	SWISSPROT_AC:P05771;SWISSPROT_ID:KPCB_HUMAN;GeneID:5579;Ensembl:ENSG00000166501;HGNC:HGNC:9395;MIM:176970;Vega:OTTHUMG00000131615;protein_accession:AAA60095.1;protein_accession:AAA60096.1;protein_accession:AAA60097.1;protein_accession:AAB97933.1;protein_accession:AAB97934.1;protein_accession:AAD13852.1;protein_accession:AAH36472.1;protein_accession:ACE87802.1;protein_accession:ACS14045.1;protein_…	214325	Protein	PKC-beta	EC 2.7.11.13;KPCB;PKC-B;PKC-beta;PKCB;PRKCB;PRKCB1;Protein kinase C beta type;c beta of protein kinase;c-beta-protein kinase;cbeta of protein kinase;cbeta-protein kinase;kpc beta;pkc beta;pkc beta-isoform;pkc isoform beta;pkc type beta;pkc-beta-isoform;prkc beta;prkc-beta;PRKCB2;protein kinase c b;protein kinase C beta;protein kinase c beta-isoform;protein kinase c beta-subtype;protein kinase c i…	SWISSPROT_AC:P05771;SWISSPROT_ID:KPCB_HUMAN;EMBL:AC002299;EMBL:AC130454;EMBL:AJ002799;EMBL:AJ002800;EMBL:BC036472;EMBL:CH471145;EMBL:D10022;EMBL:FJ907246;EMBL:M13975;EMBL:M18254;EMBL:M18255;EMBL:S47311;EMBL:X05971;EMBL:X05972;EMBL:X06318;EMBL:X07109;EMBL:X62532;RefSeq:NP_002729.2;RefSeq:NP_997700.1;ProteinModelPortal:P05771;STRING:9606.ENSP00000305355;SWISSPROT_AC_OLD:C5IFJ8;SWISSPROT_AC_OLD:D3DW…
98470	LIPC --> Hepatic lipase	Expression	GeneID:3990;		4343056	Gene	LIPC	HDLCQ12;HL;HTGL;lipase C, hepatic type;LIPC;LIPH;EC 3.1.1.3;ec3.1.1.3;Hepatic lipase;Hepatic triacylglycerol lipase;hepatic triacylglycerol-lipase;hepatic-lipase;hl-type;Lipase member C;lipase of hepatic;	SWISSPROT_AC:P11150;SWISSPROT_ID:LIPC_HUMAN;GeneID:3990;Ensembl:ENSG00000166035;HGNC:HGNC:6619;MIM:151670;Vega:OTTHUMG00000132632;protein_accession:AAA59520.1;protein_accession:AAA59521.1;protein_accession:AAA61165.1;protein_accession:AAB60702.1;protein_accession:AAC34206.1;protein_accession:AAI32826.1;protein_accession:AAI36496.1;protein_accession:AAI46660.1;protein_accession:ABY81275.1;protein_…	225091	Protein	Hepatic lipase	EC 3.1.1.3;Hepatic lipase;Hepatic triacylglycerol lipase;HL;HTGL;Lipase member C;LIPC;ec3.1.1.3;HDLCQ12;hepatic triacylglycerol-lipase;hepatic-lipase;hl-type;lipase C, hepatic type;lipase of hepatic;LIPH;	SWISSPROT_AC:P11150;SWISSPROT_ID:LIPC_HUMAN;EMBL:AC018904;EMBL:AC084781;EMBL:AF037404;EMBL:AK292631;EMBL:AK315306;EMBL:BC132825;EMBL:BC136495;EMBL:D83062;EMBL:D83548;EMBL:J03540;EMBL:J03895;EMBL:M29186;EMBL:M29187;EMBL:M29188;EMBL:M29189;EMBL:M29190;EMBL:M29191;EMBL:M29192;EMBL:M29193;EMBL:M29194;EMBL:M35425;EMBL:M35426;EMBL:M35427;EMBL:M35429;EMBL:M35430;EMBL:M35431;EMBL:M35432;EMBL:M35433;EMBL:…
98900	LMNA --> LMNA	Expression	GeneID:4000;		4343063	Gene	LMNA	CDCD1;CDDC;CMD1A;CMT2B1;EMD2;FPL;FPLD;FPLD2;HGPS;IDC;lamin A/C;LDP1;LFP;LGMD1B;LMN1;LMNA;LMNC;LMNL1;MADA;PRO1;a/c lamin;a/c-type lamin;fpld 2;fpld type 2;idc-type;lamin a /c;lfp-type;mad a;mad-a;prelamin a/c;Prelamin-A/C;	SWISSPROT_AC:P02545;SWISSPROT_ID:LMNA_HUMAN;GeneID:4000;Ensembl:ENSG00000160789;HGNC:HGNC:6636;MIM:150330;Vega:OTTHUMG00000013961;protein_accession:AAA36160.1;protein_accession:AAA36164.1;protein_accession:AAH00511.1;protein_accession:AAH03162.1;protein_accession:AAH14507.1;protein_accession:AAH33088.1;protein_accession:AAK59326.1;protein_accession:AAR29466.1;protein_accession:AAW32538.1;protein_…	225827	Protein	LMNA	LMN1;LMNA;Prelamin-A/C;a/c lamin;a/c-type lamin;CDCD1;CDDC;CMD1A;CMT2B1;EMD2;FPL;FPLD;fpld 2;fpld type 2;FPLD2;HGPS;IDC;idc-type;lamin a /c;lamin A/C;LDP1;LFP;lfp-type;LGMD1B;LMNC;LMNL1;mad a;mad-a;MADA;prelamin a/c;PRO1;	SWISSPROT_AC:P02545;SWISSPROT_ID:LMNA_HUMAN;EMBL:AF381029;EMBL:AK295390;EMBL:AL135927;EMBL:AL355388;EMBL:AL356734;EMBL:AY357727;EMBL:AY847595;EMBL:AY847597;EMBL:BC000511;EMBL:BC003162;EMBL:BC014507;EMBL:CH471121;EMBL:M13451;EMBL:M13452;EMBL:X03444;EMBL:X03445;RefSeq:NP_001244303.1;RefSeq:NP_001269553.1;RefSeq:NP_001269554.1;RefSeq:NP_001269555.1;RefSeq:NP_005563.1;RefSeq:NP_733821.1;RefSeq:NP_733…
100496	LRP2 --> Megalin	Expression	GeneID:4036;		4343086	Gene	LRP2	DBS;GP330;LDL receptor related protein 2;LRP2;an-dbs;dbs-type;Glycoprotein 330;glycoprotein-330;gp 330;ldl receptor-related protein 2;ldl receptor-related protein-2;Low-density lipoprotein receptor-related protein 2;LRP-2;lrp-ii;Megalin;	SWISSPROT_AC:P98164;SWISSPROT_ID:LRP2_HUMAN;GeneID:4036;Ensembl:ENSG00000081479;HGNC:HGNC:6694;MIM:600073;Vega:OTTHUMG00000132179;protein_accession:AAB02882.1;protein_accession:AAB30825.1;protein_accession:AAB41649.1;protein_accession:AAC17129.2;protein_accession:AAP88585.1;protein_accession:AAP88586.1;protein_accession:AAX88965.1;protein_accession:AAY24266.1;protein_accession:BAG58066.1;protein_…	230023	Protein	Megalin	Glycoprotein 330;gp330;Low-density lipoprotein receptor-related protein 2;LRP-2;LRP2;Megalin;an-dbs;DBS;dbs-type;glycoprotein-330;gp 330;LDL receptor related protein 2;ldl receptor-related protein 2;ldl receptor-related protein-2;lrp-ii;	SWISSPROT_AC:P98164;SWISSPROT_ID:LRP2_HUMAN;EMBL:AC007556;EMBL:AC008178;EMBL:S73145;EMBL:U04441;EMBL:U33837;RefSeq:NP_004516.2;ProteinModelPortal:P98164;STRING:9606.ENSP00000263816;SWISSPROT_AC_OLD:O00711;SWISSPROT_AC_OLD:Q16215;SMR:P98164;GeneID:4036;KEGG:hsa:4036;PIR:I38467;PIR:I53413;eggNOG:ENOG410XP34;eggNOG:KOG1215;UniGene:Hs.657729;GO:GO:0001523;GO:GO:0003281;GO:GO:0005041;GO:GO:0005509;GO:…
101297	SELL --> L-selectin	Expression	GeneID:6402;		4344960	Gene	SELL	CD62L;LAM1;LECAM1;LEU8;LNHR;LSEL;LYAM1;PLNHR;selectin L;SELL;TQ1;CD62 antigen-like family member L;CD62L antigen;endothelial cell leukocyte adhesion molecule 1;endothelial cell leukocyte adhesion molecule-1;endothelial cell-leukocyte adhesion molecule 1;endothelial cell-leukocyte adhesion molecule-1;endothelial leukocyte cell adhesion molecule-1;gp90-MEL;l -selectin;l selectin;l- selectin;L-selec…	SWISSPROT_AC:P14151;SWISSPROT_ID:LYAM1_HUMAN;GeneID:6402;Ensembl:ENSG00000188404;HGNC:HGNC:10720;MIM:153240;Vega:OTTHUMG00000034809;protein_accession:AAB60700.1;protein_accession:AAC63053.1;protein_accession:AAH20758.1;protein_accession:AAO48272.1;protein_accession:AAQ67701.1;protein_accession:ABM82302.1;protein_accession:ABM85480.1;protein_accession:BAG35555.1;protein_accession:BAG60862.1;protei…	232058	Protein	L-selectin	CD62 antigen-like family member L;CD62L antigen;gp90-MEL;L-selectin;LAM-1;LECAM1;Leukocyte adhesion molecule 1;Leukocyte surface antigen Leu-8;Leukocyte-endothelial cell adhesion molecule 1;LNHR;LYAM1;Lymph node homing receptor;SELL;TQ1;CD62L;endothelial cell leukocyte adhesion molecule 1;endothelial cell leukocyte adhesion molecule-1;endothelial cell-leukocyte adhesion molecule 1;endothelial cel…	SWISSPROT_AC:P14151;SWISSPROT_ID:LYAM1_HUMAN;EMBL:AJ246000;EMBL:AK312673;EMBL:AL021940;EMBL:AY233976;EMBL:CH471067;EMBL:M25280;EMBL:M32406;EMBL:M32407;EMBL:M32408;EMBL:M32409;EMBL:M32410;EMBL:M32411;EMBL:M32412;EMBL:M32413;EMBL:M32414;EMBL:X16070;EMBL:X16150;EMBL:X17519;RefSeq:NP_000646.2;ProteinModelPortal:P14151;STRING:9606.ENSP00000236147;SWISSPROT_AC_OLD:B2R6Q8;SWISSPROT_AC_OLD:P15023;SWISSPR…
101310	SELE --> E-selectin	Expression	GeneID:6401;		4344957	Gene	SELE	CD62E;ELAM;ELAM1;ESEL;LECAM2;SELE;selectin E;CD62 antigen-like family member E;CD62E antigen;e selectin;e- selectin;E-selectin;e-selectin-type;elam 1;ELAM-1;elam-i;Endothelial leukocyte adhesion molecule 1;endothelial leukocyte adhesion molecule i;endothelial leukocyte adhesion molecule type 1;endothelial leukocyte adhesion molecule-1;endothelial leukocyte adhesion molecule-i;endothelial leukocyt…	SWISSPROT_AC:P16581;SWISSPROT_ID:LYAM2_HUMAN;GeneID:6401;Ensembl:ENSG00000007908;HGNC:HGNC:10718;MIM:131210;Vega:OTTHUMG00000034851;protein_accession:AAA52375.1;protein_accession:AAA52376.1;protein_accession:AAA52377.1;protein_accession:AAI31552.1;protein_accession:AAI42678.1;protein_accession:AAI42712.1;protein_accession:AAN01237.1;protein_accession:AAQ67702.1;protein_accession:BAG36888.1;protei…	232068	Protein	E-selectin	CD62 antigen-like family member E;CD62E antigen;E-selectin;ELAM-1;ELAM1;Endothelial leukocyte adhesion molecule 1;LECAM2;Leukocyte-endothelial cell adhesion molecule 2;LYAM2;SELE;CD62E;e selectin;e- selectin;e-selectin-type;ELAM;elam 1;elam-i;endothelial leukocyte adhesion molecule i;endothelial leukocyte adhesion molecule type 1;endothelial leukocyte adhesion molecule-1;endothelial leukocyte adh…	SWISSPROT_AC:P16581;SWISSPROT_ID:LYAM2_HUMAN;EMBL:AF540378;EMBL:AL021940;EMBL:BC131551;EMBL:BC142677;EMBL:BC142711;EMBL:CH471067;EMBL:M24736;EMBL:M30640;EMBL:M61887;EMBL:M61888;EMBL:M61890;EMBL:M61891;EMBL:M61892;EMBL:M61893;EMBL:M61895;RefSeq:NP_000441.2;ProteinModelPortal:P16581;STRING:9606.ENSP00000331736;SWISSPROT_AC_OLD:A2RRD6;SWISSPROT_AC_OLD:P16111;SMR:P16581;GeneID:6401;KEGG:hsa:6401;PIR:…
103294	MBL2 --> MBL	Expression	GeneID:4153;		4343191	Gene	MBL2	COLEC1;HSMBPC;mannose binding lectin 2;MBL;MBL2;MBL2D;MBP;MBP-C;MBP1;MBPD;c-type mannose-binding protein;collectin 1;Collectin-1;mannan binding protein;Mannan-binding protein;mannan-binding-protein;mannose- binding protein c;Mannose-binding lectin;mannose-binding lectin2;Mannose-binding protein C;mannose-binding protein-c;mannose-binding-lectin 2;mannose-binding-lectin-2;mbl-2;mbl-ii;mbl-type;mbp…	SWISSPROT_AC:P11226;SWISSPROT_ID:MBL2_HUMAN;GeneID:4153;Ensembl:ENSG00000165471;HGNC:HGNC:6922;MIM:154545;Vega:OTTHUMG00000150270;protein_accession:AAC31937.1;protein_accession:AAH69338.1;protein_accession:AAH96179.1;protein_accession:AAH96180.3;protein_accession:AAH96181.3;protein_accession:AAH96182.3;protein_accession:AAK52907.1;protein_accession:AAN39274.1;protein_accession:AAN39275.1;protein_…	236495	Protein	MBL	COLEC1;Collectin-1;Mannan-binding protein;Mannose-binding lectin;Mannose-binding protein C;MBL;MBL2;MBP-C;MBP1;c-type mannose-binding protein;collectin 1;HSMBPC;mannan binding protein;mannan-binding-protein;mannose binding lectin 2;mannose- binding protein c;mannose-binding lectin2;mannose-binding protein-c;mannose-binding-lectin 2;mannose-binding-lectin-2;mbl-2;mbl-ii;mbl-type;MBL2D;MBP;mbp c;MB…	SWISSPROT_AC:P11226;SWISSPROT_ID:MBL2_HUMAN;EMBL:AF080508;EMBL:AF080509;EMBL:AF080510;EMBL:AF360991;EMBL:AF482699;EMBL:AF482700;EMBL:AY826184;EMBL:BC069338;EMBL:BC096179;EMBL:BC096180;EMBL:BC096181;EMBL:BC096182;EMBL:CH471083;EMBL:DQ217939;EMBL:EU596574;EMBL:X15422;EMBL:X15954;EMBL:X15955;EMBL:X15956;EMBL:X15957;EMBL:Y16576;EMBL:Y16577;EMBL:Y16578;EMBL:Y16579;EMBL:Y16580;EMBL:Y16581;EMBL:Y16582;R…
103924	NR3C2 --> MLR	Expression	GeneID:4306;		4343302	Gene	NR3C2	MCR;MLR;MR;NR3C2;NR3C2VIT;nuclear receptor subfamily 3 group C member 2;mcr-type;Mineralocorticoid receptor;mineralocorticoid type receptor;mineralocorticoid-receptor;mlr-type;receptor the mineralocorticoid;receptor--the mineralocorticoid;receptor-mineralocorticoid;	SWISSPROT_AC:P08235;SWISSPROT_ID:MCR_HUMAN;GeneID:4306;Ensembl:ENSG00000151623;HGNC:HGNC:7979;MIM:600983;Vega:OTTHUMG00000161455;protein_accession:AAA59571.1;protein_accession:AAC63513.1;protein_accession:AAI11759.1;protein_accession:AAY41033.1;protein_accession:ACA05923.1;protein_accession:ACA05924.1;protein_accession:ACA05925.1;protein_accession:ACA05926.1;protein_accession:ACS13715.1;protein_a…	237511	Protein	MLR	MCR;Mineralocorticoid receptor;MLR;MR;NR3C2;Nuclear receptor subfamily 3 group C member 2;mcr-type;mineralocorticoid type receptor;mineralocorticoid-receptor;mlr-type;NR3C2VIT;receptor the mineralocorticoid;receptor--the mineralocorticoid;receptor-mineralocorticoid;	SWISSPROT_AC:P08235;SWISSPROT_ID:MCR_HUMAN;EMBL:AC069272;EMBL:AC093678;EMBL:AC093881;EMBL:AC104691;EMBL:AC106899;EMBL:AH006913;EMBL:AJ315514;EMBL:AJ315515;EMBL:BC111758;EMBL:EU326312;EMBL:FJ515829;EMBL:M16801;RefSeq:NP_000892.2;RefSeq:NP_001159576.1;RefSeq:XP_011530277.1;RefSeq:XP_011530278.1;RefSeq:XP_011530279.1;ProteinModelPortal:P08235;STRING:9606.ENSP00000341390;SWISSPROT_AC_OLD:B0ZBF5;SWISS…
105466	MEP1B --> MEP1B	Expression	GeneID:4225;		4343246	Gene	MEP1B	MEP1B;meprin A subunit beta;EC 3.4.24.63;Endopeptidase-2;Meprin B;meprin beta;meprin-b;meprin-beta;meprinbeta;N-benzoyl-L-tyrosyl-P-amino-benzoic acid hydrolase subunit beta;PABA peptide hydrolase;PPH beta;pphbeta;	SWISSPROT_AC:Q16820;SWISSPROT_ID:MEP1B_HUMAN;GeneID:4225;Ensembl:ENSG00000141434;HGNC:HGNC:7020;MIM:600389;Vega:OTTHUMG00000179708;protein_accession:AAI36560.1;protein_accession:AAI44245.1;protein_accession:AAU05377.1;protein_accession:CAA57107.1;protein_accession:EAX01284.1;protein_accession:EAX01285.1;protein_accession:NP_001295100.1;protein_accession:NP_005916.2;protein_accession:Q16820.3;prot…	240879	Protein	MEP1B	EC 3.4.24.63;Endopeptidase-2;MEP1B;Meprin A subunit beta;Meprin B;N-benzoyl-L-tyrosyl-P-amino-benzoic acid hydrolase subunit beta;PABA peptide hydrolase;PPH beta;meprin beta;meprin-b;meprin-beta;meprinbeta;pphbeta;	SWISSPROT_AC:Q16820;SWISSPROT_ID:MEP1B_HUMAN;EMBL:AY695931;EMBL:BC136559;EMBL:BC144244;EMBL:X81333;RefSeq:NP_001295100.1;RefSeq:NP_005916.2;ProteinModelPortal:Q16820;STRING:9606.ENSP00000269202;SWISSPROT_AC_OLD:B7ZM35;SWISSPROT_AC_OLD:B9EGL6;SWISSPROT_AC_OLD:Q670J1;SMR:Q16820;GeneID:4225;KEGG:hsa:4225;PIR:S49383;eggNOG:ENOG410ZPX7;eggNOG:KOG3714;UniGene:Hs.194777;GO:GO:0004222;GO:GO:0005615;GO:GO…
106429	MCF2L2 --> DRG	Expression	GeneID:23101;		4349075	Gene	MCF2L2	ARHGEF22;MCF.2 cell line derived transforming sequence-like 2;MCF2L2;an-drg;Dbs-related Rho family guanine nucleotide exchange factor;dr g;DRG;drg--an;drg-type;KIAA0861;MCF2-transforming sequence-like protein 2;MF2L2;Probable guanine nucleotide exchange factor MCF2L2;	SWISSPROT_AC:Q86YR7;SWISSPROT_ID:MF2L2_HUMAN;GeneID:23101;Ensembl:ENSG00000053524;HGNC:HGNC:30319;Vega:OTTHUMG00000158388;protein_accession:AAH29074.2;protein_accession:AAH64632.1;protein_accession:AAO19651.1;protein_accession:BAA74884.1;protein_accession:BAC85866.1;protein_accession:BAG63170.1;protein_accession:EAW78329.1;protein_accession:EAW78330.1;protein_accession:EAW78331.1;protein_accessio…	243340	Protein	DRG	Dbs-related Rho family guanine nucleotide exchange factor;DRG;KIAA0861;MCF2-transforming sequence-like protein 2;MCF2L2;MF2L2;Probable guanine nucleotide exchange factor MCF2L2;an-drg;ARHGEF22;dr g;drg--an;drg-type;MCF.2 cell line derived transforming sequence-like 2;	SWISSPROT_AC:Q86YR7;SWISSPROT_ID:MF2L2_HUMAN;EMBL:AB020668;EMBL:AC069417;EMBL:AC092960;EMBL:AC104641;EMBL:AC112647;EMBL:AK124500;EMBL:AY172737;EMBL:BC029074;EMBL:BC064632;RefSeq:NP_055893.3;ProteinModelPortal:Q86YR7;STRING:9606.ENSP00000328118;SWISSPROT_AC_OLD:O94942;SWISSPROT_AC_OLD:Q6P2B8;SWISSPROT_AC_OLD:Q6ZVJ5;SWISSPROT_AC_OLD:Q8N318;SMR:Q86YR7;GeneID:23101;KEGG:hsa:23101;eggNOG:ENOG410XPCA;e…
106497	MFN2 --> MFN2	Expression	GeneID:9927;		4347663	Gene	MFN2	CMT2A;CMT2A2;CMT2A2A;CMT2A2B;CPRP1;HMSN6A;HSG;MARF;MFN2;mitofusin 2;EC 3.6.5.-;hs g;hs gamma;hs-g;KIAA0214;mitofusin type-2;Mitofusin-2;mitofusin2;Transmembrane GTPase MFN2;	SWISSPROT_AC:O95140;SWISSPROT_ID:MFN2_HUMAN;GeneID:9927;Ensembl:ENSG00000116688;HGNC:HGNC:16877;MIM:608507;Vega:OTTHUMG00000002392;protein_accession:AAD02058.2;protein_accession:AAH17061.1;protein_accession:AAK18728.1;protein_accession:ABM85107.1;protein_accession:ABW03721.1;protein_accession:BAA34389.3;protein_accession:BAF82517.1;protein_accession:BAG50864.1;protein_accession:BAG51062.1;protein…	243472	Protein	MFN2	CPRP1;EC 3.6.5.-;KIAA0214;MFN2;Mitofusin-2;Transmembrane GTPase MFN2;CMT2A;CMT2A2;CMT2A2A;CMT2A2B;HMSN6A;hs g;hs gamma;hs-g;HSG;MARF;mitofusin 2;mitofusin type-2;mitofusin2;	SWISSPROT_AC:O95140;SWISSPROT_ID:MFN2_HUMAN;EMBL:AF036536;EMBL:AK289828;EMBL:AL096840;EMBL:AL137666;EMBL:AY028429;EMBL:BC017061;EMBL:CH471130;EMBL:D86987;RefSeq:NP_001121132.1;RefSeq:NP_055689.1;RefSeq:XP_005263600.1;RefSeq:XP_005263602.1;RefSeq:XP_005263604.1;RefSeq:XP_005263605.1;ProteinModelPortal:O95140;STRING:9606.ENSP00000235329;SWISSPROT_AC_OLD:A8K1B3;SWISSPROT_AC_OLD:O95572;SWISSPROT_AC_O…
106567	SLC25A37 --> MSCP	Expression	GeneID:51312;		4351650	Gene	SLC25A37	HT015;MFRN;MFRN1;MSC;MSCP;PRO1278;PRO1584;PRO2217;SLC25A37;solute carrier family 25 member 37;Mitochondrial iron transporter 1;Mitochondrial solute carrier protein;mitoferrin 1;Mitoferrin-1;mitoferrin1;	SWISSPROT_AC:Q9NYZ2;SWISSPROT_ID:MFRN1_HUMAN;GeneID:51312;Ensembl:ENSG00000147454;HGNC:HGNC:29786;MIM:610387;Vega:OTTHUMG00000163865;protein_accession:AAD14436.1;protein_accession:AAF64141.1;protein_accession:AAF67479.1;protein_accession:AAF71053.1;protein_accession:AAF71063.1;protein_accession:AAH15013.1;protein_accession:AAI32800.1;protein_accession:AAI32802.1;protein_accession:AAK38154.1;prote…	243557	Protein	MSCP	MFRN;MFRN1;Mitochondrial iron transporter 1;Mitochondrial solute carrier protein;Mitoferrin-1;MSCP;SLC25A37;Solute carrier family 25 member 37;HT015;mitoferrin 1;mitoferrin1;MSC;PRO1278;PRO1584;PRO2217;	SWISSPROT_AC:Q9NYZ2;SWISSPROT_ID:MFRN1_HUMAN;EMBL:AF155660;EMBL:AF223466;EMBL:AK223194;EMBL:AL833186;EMBL:AY032628;EMBL:BC015013;EMBL:BC132799;EMBL:BC132801;EMBL:CH471080;RefSeq:NP_001304741.1;RefSeq:NP_001304742.1;RefSeq:NP_001304743.1;RefSeq:NP_057696.2;RefSeq:XP_011542856.1;ProteinModelPortal:Q9NYZ2;STRING:9606.ENSP00000429200;SWISSPROT_AC_OLD:A2RU93;SWISSPROT_AC_OLD:Q53FT7;SWISSPROT_AC_OLD:Q6…
107466	MIF --> GIF	Expression	GeneID:4282;		4343282	Gene	MIF	GIF;GLIF;macrophage migration inhibitory factor (glycosylation-inhibiting factor);MIF;MMIF;EC 5.3.2.1;EC 5.3.3.12;factor macrophage migration inhibitory;gif-type;glycosylation inhibiting factor;Glycosylation-inhibiting factor;inhibitory factor macrophage migration;L-dopachrome isomerase;L-dopachrome tautomerase;macrophage inhibitory migration factor;Macrophage migration inhibitory factor;macropha…	SWISSPROT_AC:P14174;SWISSPROT_ID:MIF_HUMAN;GeneID:4282;Ensembl:ENSG00000240972;HGNC:HGNC:7097;MIM:153620;Vega:OTTHUMG00000150773;protein_accession:AAA21814.1;protein_accession:AAA35892.1;protein_accession:AAA36179.1;protein_accession:AAA36315.1;protein_accession:AAH00447.1;protein_accession:AAH07676.1;protein_accession:AAH08914.1;protein_accession:AAH13976.1;protein_accession:AAH22414.1;protein_a…	246023	Protein	GIF	EC 5.3.2.1;EC 5.3.3.12;GIF;GLIF;Glycosylation-inhibiting factor;L-dopachrome isomerase;L-dopachrome tautomerase;Macrophage migration inhibitory factor;MIF;MMIF;Phenylpyruvate tautomerase;factor macrophage migration inhibitory;gif-type;glycosylation inhibiting factor;inhibitory factor macrophage migration;macrophage inhibitory migration factor;macrophage migration inhibitory factor (glycosylation-…	SWISSPROT_AC:P14174;SWISSPROT_ID:MIF_HUMAN;EMBL:AF469046;EMBL:AK311929;EMBL:BC000447;EMBL:BC007676;EMBL:BC008914;EMBL:BC013976;EMBL:BC022414;EMBL:BC053376;EMBL:BT007148;EMBL:CH471095;EMBL:CR407644;EMBL:CR456520;EMBL:CR541651;EMBL:DQ307455;EMBL:EF611126;EMBL:L10612;EMBL:L19686;EMBL:M25639;EMBL:M95775;EMBL:Z23063;RefSeq:NP_002406.1;ProteinModelPortal:P14174;STRING:9606.ENSP00000215754;SWISSPROT_AC_…
107708	MIOX --> MIOX	Expression	GeneID:55586;		4352832	Gene	MIOX	ALDRL6;MIOX;myo-inositol oxygenase;Aldehyde reductase-like 6;EC 1.13.99.1;Inositol oxygenase;Kidney-specific protein 32;KSP32;MI oxygenase;Renal-specific oxidoreductase;RSOR;	SWISSPROT_AC:Q9UGB7;SWISSPROT_ID:MIOX_HUMAN;GeneID:55586;Ensembl:ENSG00000100253;HGNC:HGNC:14522;MIM:606774;Vega:OTTHUMG00000150207;protein_accession:AAF25204.1;protein_accession:AAH12025.1;protein_accession:AAH73848.1;protein_accession:AAL47192.1;protein_accession:AAV65816.1;protein_accession:CAG30364.1;protein_accession:CAK54459.1;protein_accession:CAK54758.1;protein_accession:EAW73544.1;protei…	246796	Protein	MIOX	Aldehyde reductase-like 6;ALDRL6;EC 1.13.99.1;Inositol oxygenase;Kidney-specific protein 32;KSP32;MI oxygenase;MIOX;Myo-inositol oxygenase;Renal-specific oxidoreductase;RSOR;	SWISSPROT_AC:Q9UGB7;SWISSPROT_ID:MIOX_HUMAN;EMBL:AF197129;EMBL:AF230095;EMBL:AK000576;EMBL:AL096767;EMBL:AY064416;EMBL:AY738258;EMBL:BC012025;EMBL:BC073848;EMBL:CH471138;EMBL:CR456478;RefSeq:NP_060054.4;ProteinModelPortal:Q9UGB7;STRING:9606.ENSP00000216075;SWISSPROT_AC_OLD:Q05DJ6;SWISSPROT_AC_OLD:Q5S8C9;SWISSPROT_AC_OLD:Q9BZZ1;SWISSPROT_AC_OLD:Q9UHB8;SMR:Q9UGB7;GeneID:55586;KEGG:hsa:55586;eggNOG:…
108269	MMP12 --> HME	Expression	GeneID:4321;		4343315	Gene	MMP12	HME;matrix metallopeptidase 12;ME;MME;MMP-12;MMP12;EC 3.4.24.65;elastase macrophage;Macrophage elastase;Macrophage metalloelastase;matrix metallopeptidase-12;matrix metalloproteinase 12;Matrix metalloproteinase-12;mmp 12;mmp- 12;mmp-1 -2;	SWISSPROT_AC:P39900;SWISSPROT_ID:MMP12_HUMAN;GeneID:4321;Ensembl:ENSG00000262406;HGNC:HGNC:7158;MIM:601046;Vega:OTTHUMG00000165848;protein_accession:AAA58658.1;protein_accession:AAB06314.1;protein_accession:AAB36943.1;protein_accession:AAI12302.1;protein_accession:AAI43774.1;protein_accession:AAW29944.1;protein_accession:ADR83017.1;protein_accession:BAG36675.1;protein_accession:EAW67033.1;protein…	247740	Protein	HME	EC 3.4.24.65;HME;Macrophage elastase;Macrophage metalloelastase;Matrix metalloproteinase-12;ME;MME;MMP-12;MMP12;elastase macrophage;matrix metallopeptidase 12;matrix metallopeptidase-12;matrix metalloproteinase 12;mmp 12;mmp- 12;mmp-1 -2;	SWISSPROT_AC:P39900;SWISSPROT_ID:MMP12_HUMAN;EMBL:AK313959;EMBL:AY856072;EMBL:BC112301;EMBL:BC143773;EMBL:CH471065;EMBL:L23808;RefSeq:NP_002417.2;ProteinModelPortal:P39900;SWISSPROT_AC_OLD:B2R9X8;SWISSPROT_AC_OLD:B7ZLF6;SWISSPROT_AC_OLD:Q2M1L9;SMR:P39900;GeneID:4321;KEGG:hsa:4321;PIR:A49499;UniGene:Hs.1695;UniGene:Hs.709832;GO:GO:0004175;GO:GO:0004222;GO:GO:0004252;GO:GO:0005509;GO:GO:0005576;GO:…
112234	MTHFR --> MTHFR	Expression	GeneID:4524;		4343431	Gene	MTHFR	methylenetetrahydrofolate reductase;MTHFR;EC 1.5.1.20;methylenetetrahydrofolate-reductase;MTHR;	SWISSPROT_AC:P42898;SWISSPROT_ID:MTHR_HUMAN;GeneID:4524;Ensembl:ENSG00000177000;HGNC:HGNC:7436;MIM:607093;Vega:OTTHUMG00000002277;protein_accession:AAA74440.2;protein_accession:AAD17965.1;protein_accession:AAG33979.1;protein_accession:AAH53509.1;protein_accession:AAL17646.1;protein_accession:AAL17647.1;protein_accession:AAL17648.1;protein_accession:AAL17649.1;protein_accession:AAL17650.1;protein_…	258081	Protein	MTHFR	EC 1.5.1.20;Methylenetetrahydrofolate reductase;MTHFR;MTHR;methylenetetrahydrofolate-reductase;	SWISSPROT_AC:P42898;SWISSPROT_ID:MTHR_HUMAN;EMBL:AF105977;EMBL:AF105978;EMBL:AF105979;EMBL:AF105980;EMBL:AF105981;EMBL:AF105982;EMBL:AF105983;EMBL:AF105984;EMBL:AF105985;EMBL:AF105986;EMBL:AF105987;EMBL:AF398930;EMBL:AJ237672;EMBL:AK312907;EMBL:AL953897;EMBL:AY046562;EMBL:AY338232;EMBL:BC053509;EMBL:CH471130;EMBL:U09806;RefSeq:NP_001317287.1;RefSeq:NP_005948.3;RefSeq:XP_005263517.1;RefSeq:XP_0052…
113089	MCAM --> MCAM	Expression	GeneID:4162;		4343198	Gene	MCAM	CD146;MCAM;melanoma cell adhesion molecule;MUC18;cd 146;cd-146;CD146 antigen;Cell surface glycoprotein MUC18;Cell surface glycoprotein P1H12;melanoma cell-adhesion molecule;Melanoma-associated antigen A32;Melanoma-associated antigen MUC18;muc 18;muc-18;muc1-8;S-endo 1 endothelial-associated antigen;	SWISSPROT_AC:P43121;SWISSPROT_ID:MUC18_HUMAN;GeneID:4162;Ensembl:ENSG00000076706;HGNC:HGNC:6934;MIM:155735;Vega:OTTHUMG00000166197;protein_accession:AAA20824.1;protein_accession:AAA20922.1;protein_accession:AAD17799.1;protein_accession:AAH56418.1;protein_accession:ACE87805.1;protein_accession:ACT64464.1;protein_accession:BAC86520.1;protein_accession:BAD93162.1;protein_accession:BAF84260.1;protein…	259992	Protein	MCAM	CD146 antigen;Cell surface glycoprotein MUC18;Cell surface glycoprotein P1H12;MCAM;Melanoma cell adhesion molecule;Melanoma-associated antigen A32;Melanoma-associated antigen MUC18;MUC18;S-endo 1 endothelial-associated antigen;cd 146;cd-146;CD146;melanoma cell-adhesion molecule;muc 18;muc-18;muc1-8;	SWISSPROT_AC:P43121;SWISSPROT_ID:MUC18_HUMAN;EMBL:AB209925;EMBL:AF089868;EMBL:AK126303;EMBL:BC056418;EMBL:M28882;EMBL:M29277;EMBL:X68264;EMBL:X68265;EMBL:X68266;EMBL:X68267;EMBL:X68268;EMBL:X68270;EMBL:X68271;RefSeq:NP_006491.2;ProteinModelPortal:P43121;STRING:9606.ENSP00000264036;SWISSPROT_AC_OLD:O95812;SWISSPROT_AC_OLD:Q59E86;SWISSPROT_AC_OLD:Q6PHR3;SWISSPROT_AC_OLD:Q6ZTR2;GeneID:4162;KEGG:hsa:…
114279	MSC --> MSC	Expression	GeneID:9242;		4347090	Gene	MSC	ABF-1;ABF1;bHLHa22;MSC;musculin;MYOR;abf 1;abf1-type;activated b cell factor 1;activated b cell factor-1;Activated B-cell factor 1;activated b-cell factor-1;Class A basic helix-loop-helix protein 22;MUSC;	SWISSPROT_AC:O60682;SWISSPROT_ID:MUSC_HUMAN;GeneID:9242;Ensembl:ENSG00000178860;HGNC:HGNC:7321;MIM:603628;Vega:OTTHUMG00000164489;protein_accession:AAC15071.1;protein_accession:AAC69870.1;protein_accession:AAH06313.1;protein_accession:AAH67827.1;protein_accession:AAP35833.1;protein_accession:ADZ15935.1;protein_accession:EAW86984.1;protein_accession:NP_005089.2;protein_accession:O60682.2;protein_g…	264128	Protein	MSC	ABF-1;ABF1;Activated B-cell factor 1;BHLHA22;Class A basic helix-loop-helix protein 22;MSC;MUSC;Musculin;abf 1;abf1-type;activated b cell factor 1;activated b cell factor-1;activated b-cell factor-1;MYOR;	SWISSPROT_AC:O60682;SWISSPROT_ID:MUSC_HUMAN;EMBL:AF060154;EMBL:AF087036;EMBL:BC006313;EMBL:BC067827;EMBL:BT007169;EMBL:CH471068;RefSeq:NP_005089.2;ProteinModelPortal:O60682;STRING:9606.ENSP00000321445;SWISSPROT_AC_OLD:O75946;SWISSPROT_AC_OLD:Q53XZ2;SWISSPROT_AC_OLD:Q9BRE7;SMR:O60682;GeneID:9242;KEGG:hsa:9242;eggNOG:ENOG411227D;eggNOG:KOG4029;UniGene:Hs.442619;GO:GO:0000980;GO:GO:0001206;GO:GO:000…
116438	NAMPT --> Visfatin	Expression	GeneID:10135;		4347838	Gene	NAMPT	1110035O14Rik;NAMPT;nicotinamide phosphoribosyltransferase;PBEF;PBEF1;VF;VISFATIN;EC 2.4.2.12;enhancing factor pre-b cell;NAmPRTase;nicotinamide-phosphoribosyltransferase;phosphoribosyltransferase nicotinamide;phosphoribosyltransferase-nicotinamide;pre-b cell colony - enhancing factor 1;pre-b cell colony-enhancing factor 1;pre-b cell enhancing factor;Pre-B cell-enhancing factor;pre-b-cell colony …	SWISSPROT_AC:P43490;SWISSPROT_ID:NAMPT_HUMAN;GeneID:10135;Ensembl:ENSG00000105835;HGNC:HGNC:30092;MIM:608764;Vega:OTTHUMG00000140388;protein_accession:AAA17884.1;protein_accession:AAF19249.1;protein_accession:AAH72439.1;protein_accession:AAI06047.1;protein_accession:AAQ96862.1;protein_accession:ADQ32034.1;protein_accession:BAF85540.1;protein_accession:BAH14102.1;protein_accession:CAH56351.1;prote…	269712	Protein	Visfatin	EC 2.4.2.12;NAmPRTase;NAMPT;Nicotinamide phosphoribosyltransferase;PBEF;PBEF1;Pre-B cell-enhancing factor;Pre-B-cell colony-enhancing factor 1;Visfatin;1110035O14Rik;enhancing factor pre-b cell;nicotinamide-phosphoribosyltransferase;phosphoribosyltransferase nicotinamide;phosphoribosyltransferase-nicotinamide;pre-b cell colony - enhancing factor 1;pre-b cell colony-enhancing factor 1;pre-b cell e…	SWISSPROT_AC:P43490;SWISSPROT_ID:NAMPT_HUMAN;EMBL:AC007032;EMBL:AK292851;EMBL:BC072439;EMBL:BC106046;EMBL:CH236947;EMBL:CH471070;EMBL:U02020;RefSeq:NP_005737.1;RefSeq:XP_005250157.1;ProteinModelPortal:P43490;STRING:9606.ENSP00000222553;SWISSPROT_AC_OLD:A4D0Q9;SWISSPROT_AC_OLD:A4D0R0;SWISSPROT_AC_OLD:Q3KQV0;SWISSPROT_AC_OLD:Q8WW95;SMR:P43490;GeneID:10135;KEGG:hsa:10135;PIR:A55927;eggNOG:COG1488;eg…
116510	NANOS3 --> NOS3	Expression	GeneID:342977;		4362037	Gene	NANOS3	nanos C2HC-type zinc finger 3;NANOS1L;NANOS3;NOS3;ZC2HC12C;nano 3;NANO3;Nanos homolog 3;nanos-3;NOS-3;	SWISSPROT_AC:P60323;SWISSPROT_ID:NANO3_HUMAN;GeneID:342977;Ensembl:ENSG00000187556;HGNC:HGNC:22048;MIM:608229;Vega:OTTHUMG00000181850;protein_accession:AAI01210.1;protein_accession:AAI01211.1;protein_accession:NP_001092092.1;protein_accession:P60323.1;protein_accession:XP_011526266.1;protein_gi:133778229;protein_gi:148886760;protein_gi:41688563;protein_gi:71680488;protein_gi:768002189;RNA_nucleot…	270057	Protein	NOS3	NANO3;Nanos homolog 3;NANOS3;NOS-3;NOS3;nano 3;nanos C2HC-type zinc finger 3;nanos-3;NANOS1L;ZC2HC12C;	SWISSPROT_AC:P60323;SWISSPROT_ID:NANO3_HUMAN;EMBL:AC020916;EMBL:BC101209;EMBL:BC101210;EMBL:BM702754;RefSeq:NP_001092092.1;ProteinModelPortal:P60323;SWISSPROT_AC_OLD:Q495E5;SMR:P60323;GeneID:342977;KEGG:hsa:342977;UniGene:Hs.127982;GO:GO:0000932;GO:GO:0003723;GO:GO:0005634;GO:GO:0005737;GO:GO:0006417;GO:GO:0007275;GO:GO:0007281;GO:GO:0007283;GO:GO:0008270;GO:GO:0010494;GO:GO:0017148;GO:GO:0048471…
116887	NBL1 --> NBL1	Expression	GeneID:4681;		4343555	Gene	NBL1	D1S1733E;DAN;DAND1;NB;NBL1;neuroblastoma 1, DAN family BMP antagonist;NO3;DAN domain family member 1;dan--an;dan-an;n03 protein;nbl-1;Neuroblastoma suppressor of tumorigenicity 1;no 3;no iii;no type 3;no type iii;no type-iii;no-3;Protein N03;Zinc finger protein DAN;	SWISSPROT_AC:P41271;SWISSPROT_ID:NBL1_HUMAN;GeneID:4681;Ensembl:ENSG00000158747;HGNC:HGNC:7650;MIM:600613;Vega:OTTHUMG00000002700;protein_accession:AAH12037.1;protein_accession:AAL15440.1;protein_accession:AAV38230.1;protein_accession:BAA05671.1;protein_accession:BAA92265.1;protein_accession:BAF84790.1;protein_accession:BAG36074.1;protein_accession:BAG62517.1;protein_accession:EAW94894.1;protein_…	270745	Protein	NBL1	DAN;DAN domain family member 1;DAND1;NBL1;Neuroblastoma suppressor of tumorigenicity 1;Protein N03;Zinc finger protein DAN;D1S1733E;dan--an;dan-an;n03 protein;NB;nbl-1;neuroblastoma 1, DAN family BMP antagonist;no 3;no iii;no type 3;no type iii;no type-iii;no-3;NO3;	SWISSPROT_AC:P41271;SWISSPROT_ID:NBL1_HUMAN;EMBL:AK289456;EMBL:AK292101;EMBL:AK300872;EMBL:AK313265;EMBL:AL031727;EMBL:AY049783;EMBL:BC012037;EMBL:BT019423;EMBL:CH471134;EMBL:D28124;EMBL:D89013;RefSeq:NP_001191013.1;RefSeq:NP_001191014.1;RefSeq:NP_001191017.1;RefSeq:NP_001191018.1;RefSeq:NP_001265093.1;RefSeq:NP_001265094.1;RefSeq:NP_001265095.1;RefSeq:NP_005371.2;RefSeq:NP_877421.2;ProteinModelP…
118685	MME --> Neprilysin	Expression	GeneID:4311;		4343306	Gene	MME	CALLA;CD10;CMT2T;membrane metalloendopeptidase;MME;NEP;SCA43;SFE;antigen cd 10;antigen cd10;Atriopeptidase;cd 10;cd-10;cd-x;CD10 antigen;Common acute lymphocytic leukemia antigen;EC 3.4.24.11;ec3.4.24.11;Enkephalinase;EPN;nep-type;Neprilysin;Neutral endopeptidase;Neutral endopeptidase 24.11;neutral endopeptidase-24.11;neutral-endopeptidase;Skin fibroblast elastase;skin fibroblast elastase-type;ty…	SWISSPROT_AC:P08473;SWISSPROT_ID:NEP_HUMAN;GeneID:4311;Ensembl:ENSG00000196549;HGNC:HGNC:7154;MIM:120520;Vega:OTTHUMG00000158455;protein_accession:AAA51915.1;protein_accession:AAI01633.1;protein_accession:AAI01659.1;protein_accession:AAI06071.1;protein_accession:AAI43466.1;protein_accession:ACA05913.1;protein_accession:ACA05914.1;protein_accession:AGE12493.1;protein_accession:AGE12494.1;protein_a…	274655	Protein	Neprilysin	Atriopeptidase;CALLA;CD10 antigen;Common acute lymphocytic leukemia antigen;EC 3.4.24.11;Enkephalinase;EPN;MME;NEP;Neprilysin;Neutral endopeptidase;Neutral endopeptidase 24.11;SFE;Skin fibroblast elastase;antigen cd 10;antigen cd10;cd 10;cd-10;cd-x;CD10;CMT2T;ec3.4.24.11;membrane metalloendopeptidase;nep-type;neutral endopeptidase-24.11;neutral-endopeptidase;SCA43;skin fibroblast elastase-type;ty…	SWISSPROT_AC:P08473;SWISSPROT_ID:NEP_HUMAN;EMBL:AK291761;EMBL:BC101632;EMBL:BC101658;EMBL:CH471052;EMBL:EU326307;EMBL:J03779;EMBL:M26607;EMBL:M26608;EMBL:M26609;EMBL:M26610;EMBL:M26611;EMBL:M26612;EMBL:M26613;EMBL:M26614;EMBL:M26615;EMBL:M26616;EMBL:M26617;EMBL:M26618;EMBL:M26619;EMBL:M26620;EMBL:M26621;EMBL:M26622;EMBL:M26623;EMBL:M26624;EMBL:M26625;EMBL:M26626;EMBL:M26627;EMBL:M26628;EMBL:X0716…
118847	NFE2L2 --> NRF2	Expression	GeneID:4780;		4343633	Gene	NFE2L2	HEBP1;NFE2L2;NRF2;nuclear factor, erythroid 2 like 2;erythroid 2-related factor 2 nuclear factor;factor erythroid 2-related factor 2 nuclear;factor nuclear erythroid 2-related factor 2;factor nuclear erythroid-2-related factor-2;nf e2 related factor 2;nf e2-related factor 2;nf-e2 related factor 2;nf-e2 related factor-2;nf-e2 related factor2;NF-E2-related factor 2;nf-e2-related factor-2;nf-e2-rela…	SWISSPROT_AC:Q16236;SWISSPROT_ID:NF2L2_HUMAN;GeneID:4780;Ensembl:ENSG00000116044;HGNC:HGNC:7782;MIM:600492;Vega:OTTHUMG00000133620;protein_accession:AAB32188.1;protein_accession:AAH11558.1;protein_accession:AAK01657.1;protein_accession:AAY14710.1;protein_accession:ABZ92168.1;protein_accession:ACE86746.1;protein_accession:ACE87432.1;protein_accession:ACE87835.1;protein_accession:ACT64362.1;protein…	275155	Protein	NRF2	HEBP1;NF-E2-related factor 2;NF2L2;NFE2-related factor 2;NFE2L2;NRF2;Nuclear factor erythroid 2-related factor 2;Nuclear factor, erythroid derived 2, like 2;erythroid 2-related factor 2 nuclear factor;factor erythroid 2-related factor 2 nuclear;factor nuclear erythroid 2-related factor 2;factor nuclear erythroid-2-related factor-2;nf e2 related factor 2;nf e2-related factor 2;nf-e2 related factor…	SWISSPROT_AC:Q16236;SWISSPROT_ID:NF2L2_HUMAN;EMBL:AB208786;EMBL:AC019080;EMBL:AC079305;EMBL:AK304555;EMBL:AK314816;EMBL:AL135266;EMBL:BC011558;EMBL:CH471058;EMBL:S74017;RefSeq:NP_001138884.1;RefSeq:NP_001138885.1;RefSeq:NP_001300829.1;RefSeq:NP_001300830.1;RefSeq:NP_006155.2;ProteinModelPortal:Q16236;STRING:9606.ENSP00000380252;SWISSPROT_AC_OLD:B2RBU2;SWISSPROT_AC_OLD:B4E338;SWISSPROT_AC_OLD:E9PG…
118872	NFAT5 --> NFAT5	Expression	GeneID:10725;		4348334	Gene	NFAT5	NF-AT5;NFAT5;NFATL1;NFATZ;nuclear factor of activated T-cells 5;OREBP;TONEBP;KIAA0827;nfat 5;nfat-5;T-cell transcription factor NFAT5;tone binding protein;TonE-binding protein;tonicity responsive enhancer binding protein;tonicity-responsive enhancer binding protein;Tonicity-responsive enhancer-binding protein;	SWISSPROT_AC:O94916;SWISSPROT_ID:NFAT5_HUMAN;GeneID:10725;Ensembl:ENSG00000102908;HGNC:HGNC:7774;MIM:604708;Vega:OTTHUMG00000137572;protein_accession:AAD00352.1;protein_accession:AAD18136.1;protein_accession:AAD38360.1;protein_accession:AAD48441.1;protein_accession:AAI31510.1;protein_accession:AAI46766.1;protein_accession:AAK91166.1;protein_accession:BAA74850.3;protein_accession:CAB09693.1;protei…	275191	Protein	NFAT5	KIAA0827;NF-AT5;NFAT5;Nuclear factor of activated T-cells 5;T-cell transcription factor NFAT5;TonE-binding protein;TONEBP;Tonicity-responsive enhancer-binding protein;nfat 5;nfat-5;NFATL1;NFATZ;OREBP;tone binding protein;tonicity responsive enhancer binding protein;tonicity-responsive enhancer binding protein;	SWISSPROT_AC:O94916;SWISSPROT_ID:NFAT5_HUMAN;EMBL:AB020634;EMBL:AC009032;EMBL:AC012321;EMBL:AF089824;EMBL:AF134870;EMBL:AF163836;EMBL:AF346509;EMBL:AJ243298;EMBL:AJ243299;EMBL:BC131509;EMBL:BC146765;EMBL:CH471092;EMBL:Z97016;RefSeq:NP_001106649.1;RefSeq:NP_006590.1;RefSeq:NP_619727.2;RefSeq:NP_619728.2;RefSeq:NP_775321.1;RefSeq:NP_775322.1;RefSeq:XP_006721188.1;RefSeq:XP_011521120.1;RefSeq:XP_016…
120923	NOS1 --> nNOS	Expression	GeneID:4842;		4343686	Gene	NOS1	bNOS;IHPS1;N-NOS;NC-NOS;nitric oxide synthase 1;nNOS;NOS;NOS1;an-nos;constitutive isoform of nos;Constitutive NOS;constitutive type of nos;constitutive-nos;constitutive-type nos;EC 1.14.13.39;neuronal isoform of nos;Neuronal NOS;neuronal type nos;neuronal type of nos;neuronal-nos;neuronal-type nos;nitric oxide synthase i;nitric oxide synthase isoform i;nitric oxide synthase subtype i;nitric oxide…	SWISSPROT_AC:P29475;SWISSPROT_ID:NOS1_HUMAN;GeneID:4842;Ensembl:ENSG00000089250;HGNC:HGNC:7872;MIM:163731;Vega:OTTHUMG00000137376;protein_accession:AAA36376.1;protein_accession:AAA62405.1;protein_accession:AAB49040.1;protein_accession:AAB60654.1;protein_accession:AAH33208.1;protein_accession:AAI56400.1;protein_accession:AAI72474.1;protein_accession:AAR07069.1;protein_accession:ACF04132.1;protein_…	279361	Protein	nNOS	bNOS;Constitutive NOS;EC 1.14.13.39;N-NOS;NC-NOS;Neuronal NOS;Nitric oxide synthase, brain;nNOS;NOS type I;NOS1;Peptidyl-cysteine S-nitrosylase NOS1;an-nos;constitutive isoform of nos;constitutive type of nos;constitutive-nos;constitutive-type nos;IHPS1;neuronal isoform of nos;neuronal type nos;neuronal type of nos;neuronal-nos;neuronal-type nos;nitric oxide synthase 1;nitric oxide synthase i;nit…	SWISSPROT_AC:P29475;SWISSPROT_ID:NOS1_HUMAN;EMBL:AC026364;EMBL:AC068799;EMBL:AC073864;EMBL:AJ004918;EMBL:AY445095;EMBL:D16408;EMBL:L02881;EMBL:U17299;EMBL:U17300;EMBL:U17301;EMBL:U17302;EMBL:U17303;EMBL:U17304;EMBL:U17305;EMBL:U17307;EMBL:U17308;EMBL:U17309;EMBL:U17310;EMBL:U17311;EMBL:U17312;EMBL:U17313;EMBL:U17314;EMBL:U17315;EMBL:U17316;EMBL:U17317;EMBL:U17318;EMBL:U17319;EMBL:U17320;EMBL:U173…
120940	NOS2 --> iNOS	Expression	GeneID:4843;		4343687	Gene	NOS2	HEP-NOS;INOS;nitric oxide synthase 2;NOS;NOS2;NOS2A;an-nos;EC 1.14.13.39;Hepatocyte NOS;inducible isoform of no synthase;inducible isoform of no-synthase;inducible isoform of nos;inducible isoform of the no synthase;Inducible NO synthase;inducible no-synthase;Inducible NOS;inducible type no synthase;inducible type of no synthase;inducible type of nos;inducible type of the no synthase;inducible-no…	SWISSPROT_AC:P35228;SWISSPROT_ID:NOS2_HUMAN;GeneID:4843;Ensembl:ENSG00000007171;HGNC:HGNC:7873;MIM:163730;Vega:OTTHUMG00000132445;protein_accession:AAA36375.1;protein_accession:AAA56666.1;protein_accession:AAA59171.1;protein_accession:AAB49041.1;protein_accession:AAB60366.1;protein_accession:AAC19133.1;protein_accession:AAD14179.1;protein_accession:AAD14226.1;protein_accession:AAI30284.1;protein_…	279371	Protein	iNOS	EC 1.14.13.39;HEP-NOS;Hepatocyte NOS;Inducible NO synthase;Inducible NOS;iNOS;Nitric oxide synthase, inducible;NOS type II;NOS2;NOS2A;Peptidyl-cysteine S-nitrosylase NOS2;an-nos;inducible isoform of no synthase;inducible isoform of no-synthase;inducible isoform of nos;inducible isoform of the no synthase;inducible no-synthase;inducible type no synthase;inducible type of no synthase;inducible type…	SWISSPROT_AC:P35228;SWISSPROT_ID:NOS2_HUMAN;EMBL:AB022318;EMBL:AF068236;EMBL:BC130283;EMBL:BC144126;EMBL:D26525;EMBL:DQ060518;EMBL:EU332854;EMBL:L09210;EMBL:L24553;EMBL:S75615;EMBL:U05810;EMBL:U20141;EMBL:U31511;EMBL:X73029;RefSeq:NP_000616.3;RefSeq:XP_011523161.1;ProteinModelPortal:P35228;STRING:9606.ENSP00000327251;SWISSPROT_AC_OLD:A1L3U5;SWISSPROT_AC_OLD:B7ZLY2;SWISSPROT_AC_OLD:O60757;SWISSPRO…
120945	NOS3 --> eNOS	Expression	GeneID:4846;		4343688	Gene	NOS3	ECNOS;eNOS;nitric oxide synthase 3;NOS3;cNOS;constitutive isoform of nos;Constitutive NOS;constitutive type of nos;constitutive-nos;constitutive-type nos;EC 1.14.13.39;ec nos;EC-NOS;endothelial isoform of nos;Endothelial NOS;endothelial nos-isoform;endothelial type nos;endothelial-nos;endothelial-type nos;nitric oxide synthase iii;nitric oxide synthase isoform iii;nitric oxide synthase isoform, t…	SWISSPROT_AC:P29474;SWISSPROT_ID:NOS3_HUMAN;GeneID:4846;Ensembl:ENSG00000164867;HGNC:HGNC:7876;MIM:163729;Vega:OTTHUMG00000158343;protein_accession:AAA36364.1;protein_accession:AAA36365.1;protein_accession:AAA36372.1;protein_accession:AAA36373.1;protein_accession:AAA36374.1;protein_accession:AAB87083.1;protein_accession:AAD14336.1;protein_accession:AAH63294.1;protein_accession:AAH69465.1;protein_…	279380	Protein	eNOS	cNOS;Constitutive NOS;EC 1.14.13.39;EC-NOS;Endothelial NOS;eNOS;Nitric oxide synthase, endothelial;NOS type III;NOS3;NOSIII;constitutive isoform of nos;constitutive type of nos;constitutive-nos;constitutive-type nos;ec nos;ECNOS;endothelial isoform of nos;endothelial nos-isoform;endothelial type nos;endothelial-nos;endothelial-type nos;nitric oxide synthase 3;nitric oxide synthase iii;nitric oxid…	SWISSPROT_AC:P29474;SWISSPROT_ID:NOS3_HUMAN;EMBL:AC010973;EMBL:AF400594;EMBL:AF519768;EMBL:AK223636;EMBL:AK292928;EMBL:AK315213;EMBL:BC063294;EMBL:BC069465;EMBL:CH471173;EMBL:D26607;EMBL:DQ256130;EMBL:DQ256131;EMBL:EU332855;EMBL:L10693;EMBL:L10694;EMBL:L10695;EMBL:L10696;EMBL:L10697;EMBL:L10698;EMBL:L10699;EMBL:L10700;EMBL:L10701;EMBL:L10702;EMBL:L10703;EMBL:L10704;EMBL:L10705;EMBL:L10706;EMBL:L1…
121019	NOV --> CCN3	Expression	GeneID:4856;		4343695	Gene	NOV	CCN3;IBP-9;IGFBP-9;IGFBP9;nephroblastoma overexpressed;NOV;NOVh;CCN family member 3;IGF-binding protein 9;Insulin-like growth factor-binding protein 9;nephroblastoma-overexpressed;Nephroblastoma-overexpressed gene protein homolog;Protein NOV homolog;	SWISSPROT_AC:P48745;SWISSPROT_ID:NOV_HUMAN;GeneID:4856;Ensembl:ENSG00000136999;HGNC:HGNC:7885;MIM:164958;Vega:OTTHUMG00000164984;protein_accession:AAH15028.1;protein_accession:AAL92490.1;protein_accession:ABM82105.1;protein_accession:ABM85287.1;protein_accession:ABW90714.1;protein_accession:BAG35274.1;protein_accession:BAG57572.1;protein_accession:CAA55146.1;protein_accession:CAA65403.1;protein_a…	279542	Protein	CCN3	CCN family member 3;CCN3;IBP-9;IGF-binding protein 9;IGFBP-9;IGFBP9;Insulin-like growth factor-binding protein 9;Nephroblastoma-overexpressed gene protein homolog;NOV;NOVH;Protein NOV homolog;nephroblastoma overexpressed;nephroblastoma-overexpressed;	SWISSPROT_AC:P48745;SWISSPROT_ID:NOV_HUMAN;EMBL:AK312355;EMBL:AY082381;EMBL:BC015028;EMBL:CR457432;EMBL:X78351;EMBL:X78352;EMBL:X78353;EMBL:X78354;EMBL:X96584;RefSeq:NP_002505.1;ProteinModelPortal:P48745;STRING:9606.ENSP00000259526;SWISSPROT_AC_OLD:B2R5X7;SWISSPROT_AC_OLD:Q6I9S3;SWISSPROT_AC_OLD:Q96BY5;SWISSPROT_AC_OLD:Q9UDE4;SMR:P48745;GeneID:4856;KEGG:hsa:4856;PIR:I38069;eggNOG:ENOG410IH0W;eggN…
121215	NPHS1 --> Nephrin	Expression	GeneID:4868;		4343707	Gene	NPHS1	CNF;nephrin;NPHN;NPHS1;NPHS1, nephrin;nphs 1;nphs-1;nphs-i;Renal glomerulus-specific cell adhesion receptor;	SWISSPROT_AC:O60500;SWISSPROT_ID:NPHN_HUMAN;GeneID:4868;Ensembl:ENSG00000161270;HGNC:HGNC:7908;MIM:602716;Vega:OTTHUMG00000180689;protein_accession:AAB80768.1;protein_accession:AAC39687.1;protein_accession:AAF36451.1;protein_accession:AAG17141.1;protein_accession:AAI56196.1;protein_accession:AAI56936.1;protein_accession:ACH99862.1;protein_accession:AME15535.1;protein_accession:AME15536.1;protein_…	279877	Protein	Nephrin	Nephrin;NPHN;NPHS1;Renal glomerulus-specific cell adhesion receptor;CNF;nphs 1;nphs-1;nphs-i;NPHS1, nephrin;	SWISSPROT_AC:O60500;SWISSPROT_ID:NPHN_HUMAN;EMBL:AC002133;EMBL:AF035835;EMBL:AF126957;EMBL:AF190637;EMBL:EU642886;RefSeq:NP_004637.1;ProteinModelPortal:O60500;STRING:9606.ENSP00000368190;SWISSPROT_AC_OLD:A6NDH2;SWISSPROT_AC_OLD:C3RX61;SMR:O60500;GeneID:4868;KEGG:hsa:4868;PIR:T37190;eggNOG:ENOG410XRJN;eggNOG:KOG3515;UniGene:Hs.122186;GO:GO:0005622;GO:GO:0005886;GO:GO:0005887;GO:GO:0007155;GO:GO:00…
121344	NPNT --> POEM	Expression	GeneID:255743;		4360394	Gene	NPNT	EGFL6L;nephronectin;NPNT;POEM;Preosteoblast EGF-like repeat protein with MAM domain;Protein EGFL6-like;	SWISSPROT_AC:Q6UXI9;SWISSPROT_ID:NPNT_HUMAN;GeneID:255743;Ensembl:ENSG00000168743;HGNC:HGNC:27405;MIM:610306;Vega:OTTHUMG00000161189;protein_accession:AAI66654.1;protein_accession:AAQ88702.1;protein_accession:BAF82718.1;protein_accession:BAG58596.1;protein_accession:BAG63765.1;protein_accession:BAG65139.1;protein_accession:BAG65484.1;protein_accession:EAX06194.1;protein_accession:EAX06195.1;prote…	280053	Protein	POEM	EGFL6L;Nephronectin;NPNT;POEM;Preosteoblast EGF-like repeat protein with MAM domain;Protein EGFL6-like;	SWISSPROT_AC:Q6UXI9;SWISSPROT_ID:NPNT_HUMAN;EMBL:AC093782;EMBL:AC109361;EMBL:AK290029;EMBL:AK295772;EMBL:AK302477;EMBL:AK304279;EMBL:AK304721;EMBL:AY358336;EMBL:CH471057;RefSeq:NP_001028219.1;RefSeq:NP_001171619.1;RefSeq:NP_001171620.1;RefSeq:NP_001171621.1;RefSeq:NP_001171622.1;ProteinModelPortal:Q6UXI9;SWISSPROT_AC_OLD:A6NFT9;SWISSPROT_AC_OLD:A8K1W4;SWISSPROT_AC_OLD:B4DIT4;SWISSPROT_AC_OLD:B4DY…
121677	NR1I2 --> PXR	Expression	GeneID:8856;		4346811	Gene	NR1I2	BXR;NR1I2;nuclear receptor subfamily 1 group I member 2;ONR1;PAR;PAR1;PAR2;PARq;PRR;PXR;SAR;SXR;Orphan nuclear receptor PAR1;Orphan nuclear receptor PXR;par-type;Pregnane X receptor;pregnane-x- receptor;receptor pregnane-x;Steroid and xenobiotic receptor;	SWISSPROT_AC:O75469;SWISSPROT_ID:NR1I2_HUMAN;GeneID:8856;Ensembl:ENSG00000144852;HGNC:HGNC:7968;MIM:603065;Vega:OTTHUMG00000159400;protein_accession:AAC64557.1;protein_accession:AAC64558.1;protein_accession:AAD05436.1;protein_accession:AAG23345.1;protein_accession:AAH17304.2;protein_accession:AAK38720.1;protein_accession:AAK38721.1;protein_accession:AAK38722.1;protein_accession:AAM26736.1;protein…	280891	Protein	PXR	NR1I2;Nuclear receptor subfamily 1 group I member 2;Orphan nuclear receptor PAR1;Orphan nuclear receptor PXR;Pregnane X receptor;PXR;Steroid and xenobiotic receptor;SXR;BXR;ONR1;PAR;par-type;PAR1;PAR2;PARq;pregnane-x- receptor;PRR;receptor pregnane-x;SAR;	SWISSPROT_AC:O75469;SWISSPROT_ID:NR1I2_HUMAN;EMBL:AF061056;EMBL:AF084644;EMBL:AF084645;EMBL:AF364606;EMBL:AJ009936;EMBL:AJ009937;EMBL:AY091855;EMBL:BC017304;EMBL:DQ911122;EMBL:DQ923326;EMBL:EF614253;RefSeq:NP_003880.3;RefSeq:NP_071285.1;RefSeq:NP_148934.1;ProteinModelPortal:O75469;STRING:9606.ENSP00000336528;SWISSPROT_AC_OLD:Q006P5;SWISSPROT_AC_OLD:Q008C8;SWISSPROT_AC_OLD:Q96AC7;SWISSPROT_AC_OLD:…
126654	MGEA5 --> N-acetyl-beta-D-glucosaminidase	Expression	GeneID:10724;		4348333	Gene	MGEA5	MEA5;meningioma expressed antigen 5 (hyaluronidase);MGEA5;NCOAT;OGA;b-hexosaminidase;b-n-acetylglucosaminidase;beta - hexosaminidase;beta -hexosaminidase;beta -n-acetylglucosaminidase;beta hexosaminidase;beta- n -acetylglucosaminidase;beta- n -acetylhexosaminidase;beta- n-acetylglucosaminidase;Beta-hexosaminidase;beta-n acetylglucosaminidase;Beta-N-acetylglucosaminidase;Beta-N-acetylhexosaminidas…	SWISSPROT_AC:O60502;SWISSPROT_ID:OGA_HUMAN;GeneID:10724;Ensembl:ENSG00000198408;HGNC:HGNC:7056;MIM:604039;Vega:OTTHUMG00000018939;protein_accession:AAD05385.2;protein_accession:AAG21428.1;protein_accession:AAH01343.1;protein_accession:AAH39583.2;protein_accession:AAH47877.1;protein_accession:BAA31654.3;protein_accession:BAG51014.1;protein_accession:BAG63869.1;protein_accession:EAW49741.1;protein_…	292809	Protein	N-acetyl-beta-D-glucosaminidase	Beta-hexosaminidase;Beta-N-acetylglucosaminidase;Beta-N-acetylhexosaminidase;EC 3.2.1.-;EC 3.2.1.169;HEXC;KIAA0679;MEA5;Meningioma-expressed antigen 5;MGEA5;N-acetyl-beta-D-glucosaminidase;N-acetyl-beta-glucosaminidase;NCOAT;Nuclear cytoplasmic O-GlcNAcase and acetyltransferase;OGA;Protein O-GlcNAcase;b-hexosaminidase;b-n-acetylglucosaminidase;beta - hexosaminidase;beta -hexosaminidase;beta -n-ac…	SWISSPROT_AC:O60502;SWISSPROT_ID:OGA_HUMAN;EMBL:AB014579;EMBL:AC010789;EMBL:AF036144;EMBL:AF307332;EMBL:BC001343;EMBL:BC039583;EMBL:BC047877;EMBL:CH471066;RefSeq:NP_001135906.1;RefSeq:NP_036347.1;ProteinModelPortal:O60502;STRING:9606.ENSP00000354850;SWISSPROT_AC_OLD:B7WPB9;SWISSPROT_AC_OLD:D3DR79;SWISSPROT_AC_OLD:E9PGF9;SWISSPROT_AC_OLD:O75166;SWISSPROT_AC_OLD:Q86WV0;SWISSPROT_AC_OLD:Q8IV98;SWISS…
129466	SERPINE1 --> PAI-1	Expression	GeneID:5054;		4343854	Gene	SERPINE1	PAI;PAI-1;PAI1;PLANH1;serpin family E member 1;SERPINE1;activator inhibitor type-1-plasminogen;activator plasminogen inhibitor-1;Endothelial plasminogen activator inhibitor;endothelial type of plasminogen activator inhibitor;endothelial type plasminogen activator inhibitor;endothelial-type plasminogen activator inhibitor;inhibitor of type 1 plasminogen activator;inhibitor type 1 plasminogen activ…	SWISSPROT_AC:P05121;SWISSPROT_ID:PAI1_HUMAN;GeneID:5054;Ensembl:ENSG00000106366;HGNC:HGNC:8583;MIM:173360;Vega:OTTHUMG00000157107;protein_accession:AAA60003.1;protein_accession:AAA60007.1;protein_accession:AAA60008.1;protein_accession:AAA60009.1;protein_accession:AAD45828.1;protein_accession:AAH10860.1;protein_accession:AAK60338.1;protein_accession:ABM81620.1;protein_accession:ABM84803.1;protein_…	298674	Protein	PAI-1	Endothelial plasminogen activator inhibitor;PAI;PAI-1;PAI1;PLANH1;Plasminogen activator inhibitor 1;Serpin E1;SERPINE1;activator inhibitor type-1-plasminogen;activator plasminogen inhibitor-1;endothelial type of plasminogen activator inhibitor;endothelial type plasminogen activator inhibitor;endothelial-type plasminogen activator inhibitor;inhibitor of type 1 plasminogen activator;inhibitor type …	SWISSPROT_AC:P05121;SWISSPROT_ID:PAI1_HUMAN;EMBL:AC004876;EMBL:AF386492;EMBL:AK297728;EMBL:BC010860;EMBL:J03764;EMBL:M14083;EMBL:M16006;EMBL:M22314;EMBL:M22315;EMBL:M22316;EMBL:M22317;EMBL:M22318;EMBL:M22319;EMBL:M22320;EMBL:M22321;EMBL:X04429;EMBL:X04729;EMBL:X04731;EMBL:X04744;EMBL:X12701;EMBL:X13323;EMBL:X13338;EMBL:X13339;EMBL:X13340;EMBL:X13341;EMBL:X13342;EMBL:X13343;EMBL:X13344;EMBL:X13345…
130234	PAPPA --> PAPP-A	Expression	GeneID:5069;		4343864	Gene	PAPPA	ASBABP2;DIPLA1;IGFBP-4ase;PAPA;PAPP-A;PAPPA;PAPPA1;pappalysin 1;EC 3.4.24.79;IGF-dependent IGFBP-4 protease;Insulin-like growth factor-dependent IGF-binding protein 4 protease;papa-an;papa-type;papp a;papp--a;papp-a 1;papp-a-1;papp-a-type;PAPP1;Pappalysin-1;plasma pregnancy-associated protein a;pregnancy associated plasma protein a;pregnancy associated plasma protein-a;pregnancy associated-plasma…	SWISSPROT_AC:Q13219;SWISSPROT_ID:PAPP1_HUMAN;GeneID:5069;Ensembl:ENSG00000182752;HGNC:HGNC:8602;MIM:176385;Vega:OTTHUMG00000021045;protein_accession:AAH78657.1;protein_accession:AAN25598.1;protein_accession:AAO25648.1;protein_accession:AAP68818.1;protein_accession:AAV41518.1;protein_accession:AAV41521.1;protein_accession:BAG61919.1;protein_accession:BAG61920.1;protein_accession:CAA48341.1;protein…	301671	Protein	PAPP-A	EC 3.4.24.79;IGF-dependent IGFBP-4 protease;IGFBP-4ase;Insulin-like growth factor-dependent IGF-binding protein 4 protease;PAPP-A;PAPP1;PAPPA;Pappalysin-1;Pregnancy-associated plasma protein A;ASBABP2;DIPLA1;PAPA;papa-an;papa-type;papp a;papp--a;papp-a 1;papp-a-1;papp-a-type;PAPPA1;pappalysin 1;plasma pregnancy-associated protein a;pregnancy associated plasma protein a;pregnancy associated plasma…	SWISSPROT_AC:Q13219;SWISSPROT_ID:PAPP1_HUMAN;EMBL:AL137024;EMBL:AL353141;EMBL:AL691426;EMBL:BC078657;EMBL:U28727;EMBL:X68280;RefSeq:NP_002572.2;ProteinModelPortal:Q13219;STRING:9606.ENSP00000330658;SWISSPROT_AC_OLD:B1AMF9;SWISSPROT_AC_OLD:Q08371;SWISSPROT_AC_OLD:Q68G52;SWISSPROT_AC_OLD:Q9UDK7;GeneID:5069;KEGG:hsa:5069;PIR:S65464;eggNOG:ENOG410KDUG;eggNOG:ENOG410YRGU;UniGene:Hs.643599;GO:GO:000422…
130410	PARP1 --> PARP-1	Expression	GeneID:142;		4339917	Gene	PARP1	ADPRT;ADPRT 1;ADPRT1;ARTD1;pADPRT-1;PARP;PARP-1;PARP1;poly(ADP-ribose) polymerase 1;PPOL;ADP-ribosyltransferase diphtheria toxin-like 1;artd-1;EC 2.4.2.30;NAD(+) ADP-ribosyltransferase 1;parp 1;parp i;parp-i;parp-type;poly [adp ribose] polymerase 1;Poly [ADP-ribose] polymerase 1;poly [adp-ribose] polymerase-1;poly [adp-ribose] polymerase1;poly(adp ribose) polymerase 1;poly(adp ribose) polymerase-…	SWISSPROT_AC:P09874;SWISSPROT_ID:PARP1_HUMAN;GeneID:142;Ensembl:ENSG00000143799;HGNC:HGNC:270;MIM:173870;Vega:OTTHUMG00000037556;protein_accession:AAA51599.1;protein_accession:AAA51663.1;protein_accession:AAA60000.1;protein_accession:AAA60137.1;protein_accession:AAA60155.1;protein_accession:AAB59447.1;protein_accession:AAH14206.1;protein_accession:AAH18620.1;protein_accession:AAH37545.1;protein_a…	301963	Protein	PARP-1	ADP-ribosyltransferase diphtheria toxin-like 1;ADPRT;ADPRT 1;ARTD1;EC 2.4.2.30;NAD(+) ADP-ribosyltransferase 1;PARP-1;PARP1;Poly [ADP-ribose] polymerase 1;Poly[ADP-ribose] synthase 1;PPOL;ADPRT1;artd-1;pADPRT-1;PARP;parp 1;parp i;parp-i;parp-type;poly [adp ribose] polymerase 1;poly [adp-ribose] polymerase-1;poly [adp-ribose] polymerase1;poly(adp ribose) polymerase 1;poly(adp ribose) polymerase-1;…	SWISSPROT_AC:P09874;SWISSPROT_ID:PARP1_HUMAN;EMBL:AF524947;EMBL:AL359704;EMBL:AL359742;EMBL:BC037545;EMBL:CH471098;EMBL:J03473;EMBL:M17081;EMBL:M18112;EMBL:M29544;EMBL:M29545;EMBL:M29766;EMBL:M29767;EMBL:M29768;EMBL:M29769;EMBL:M29770;EMBL:M29771;EMBL:M29772;EMBL:M29773;EMBL:M29774;EMBL:M29775;EMBL:M29776;EMBL:M29777;EMBL:M29778;EMBL:M29779;EMBL:M29780;EMBL:M29781;EMBL:M29782;EMBL:M29783;EMBL:M29…
130411	PARN --> PARN	Expression	GeneID:5073;		4343867	Gene	PARN	DAN;DKCB6;PARN;PFBMFT4;poly(A)-specific ribonuclease;dan--an;dan-an;Deadenylating nuclease;Deadenylation nuclease;EC 3.1.13.4;parn-type;Poly(A)-specific ribonuclease PARN;Polyadenylate-specific ribonuclease;	SWISSPROT_AC:O95453;SWISSPROT_ID:PARN_HUMAN;GeneID:5073;Ensembl:ENSG00000140694;HGNC:HGNC:8609;MIM:604212;Vega:OTTHUMG00000173199;protein_accession:AAH50029.1;protein_accession:ADZ15574.1;protein_accession:BAG37510.1;protein_accession:BAG51231.1;protein_accession:BAG56729.1;protein_accession:BAG61572.1;protein_accession:BAG63126.1;protein_accession:BAG64410.1;protein_accession:CAA06683.1;protein_…	301955	Protein	PARN	DAN;Deadenylating nuclease;Deadenylation nuclease;EC 3.1.13.4;PARN;Poly(A)-specific ribonuclease PARN;Polyadenylate-specific ribonuclease;dan--an;dan-an;DKCB6;parn-type;PFBMFT4;poly(A)-specific ribonuclease;	SWISSPROT_AC:O95453;SWISSPROT_ID:PARN_HUMAN;EMBL:AC009167;EMBL:AC092291;EMBL:AJ005698;EMBL:AK293189;EMBL:AK299653;EMBL:AK301648;EMBL:AK315020;EMBL:BC050029;EMBL:CH471112;EMBL:KF456163;RefSeq:NP_001127949.1;RefSeq:NP_001229921.1;RefSeq:NP_002573.1;ProteinModelPortal:O95453;STRING:9606.ENSP00000387911;SWISSPROT_AC_OLD:B2RCB3;SWISSPROT_AC_OLD:B4DDG8;SWISSPROT_AC_OLD:B4DSB0;SWISSPROT_AC_OLD:B4DWR4;SW…
132422	PTGER1 --> PTGER1	Expression	GeneID:5731;		4344417	Gene	PTGER1	EP1;prostaglandin E receptor 1;PTGER1;ep1 prostanoid receptor;ep1 subtype of pge receptor;ep1 subtype of pge2 receptor;ep1 subtype of prostaglandin e2 receptor;ep1-pge2 receptor;PE2R1;pge receptor ep1;PGE receptor EP1 subtype;pge2 ep1 receptor;pge2 receptor ep1;PGE2 receptor EP1 subtype;pge2 receptor subtype ep1;prostaglandin e receptor subtype 1;prostaglandin e receptor type 1;prostaglandin e2 e…	SWISSPROT_AC:P34995;SWISSPROT_ID:PE2R1_HUMAN;GeneID:5731;Ensembl:ENSG00000160951;HGNC:HGNC:9593;MIM:176802;Vega:OTTHUMG00000039610;protein_accession:AAC37539.1;protein_accession:AAH29768.1;protein_accession:AAH39034.1;protein_accession:AAH51286.1;protein_accession:AAP32302.1;protein_accession:BAC05723.1;protein_accession:EAW84422.1;protein_accession:NP_000946.2;protein_accession:P34995.3;protein_…	306852	Protein	PTGER1	PE2R1;PGE receptor EP1 subtype;PGE2 receptor EP1 subtype;Prostaglandin E2 receptor EP1 subtype;Prostanoid EP1 receptor;PTGER1;EP1;ep1 prostanoid receptor;ep1 subtype of pge receptor;ep1 subtype of pge2 receptor;ep1 subtype of prostaglandin e2 receptor;ep1-pge2 receptor;pge receptor ep1;pge2 ep1 receptor;pge2 receptor ep1;pge2 receptor subtype ep1;prostaglandin E receptor 1;prostaglandin e recepto…	SWISSPROT_AC:P34995;SWISSPROT_ID:PE2R1_HUMAN;EMBL:AB065464;EMBL:AY275470;EMBL:BC039034;EMBL:BC051286;EMBL:L22647;RefSeq:NP_000946.2;ProteinModelPortal:P34995;STRING:9606.ENSP00000292513;SWISSPROT_AC_OLD:Q5U5U4;SWISSPROT_AC_OLD:Q86UH3;SWISSPROT_AC_OLD:Q86VB5;SWISSPROT_AC_OLD:Q8NHB2;GeneID:5731;KEGG:hsa:5731;PIR:A49690;eggNOG:ENOG410XRW9;eggNOG:KOG3656;UniGene:Hs.159360;GO:GO:0004957;GO:GO:0005886;…
132432	PTGER3 --> PTGER3	Expression	GeneID:5733;		4344420	Gene	PTGER3	EP3;EP3-I;EP3-II;EP3-III;EP3-IV;EP3-VI;EP3e;PGE2-R;prostaglandin E receptor 3;PTGER3;ep 3;ep 32;ep iii;ep-3;ep3 pge2 receptor;ep3 prostaglandin e2 receptor;ep3 prostanoid receptor;ep3 receptor of pge2;ep3 subtype of pge receptor;ep3 subtype of prostaglandin e2 receptor;ep3 subtype of the pge2 receptor;ep3 subtype of the prostaglandin e2 receptor;ep3 subtype pge receptor;ep3 subtype pge2 receptor;…	SWISSPROT_AC:P43115;SWISSPROT_ID:PE2R3_HUMAN;GeneID:5733;Ensembl:ENSG00000050628;HGNC:HGNC:9595;MIM:176806;Vega:OTTHUMG00000009399;protein_accession:AAA21130.1;protein_accession:AAA21131.1;protein_accession:AAA21132.1;protein_accession:AAA21133.1;protein_accession:AAA21134.1;protein_accession:AAA60076.1;protein_accession:AAA68191.1;protein_accession:AAA68192.1;protein_accession:AAA68193.1;protein…	306860	Protein	PTGER3	PE2R3;PGE receptor EP3 subtype;PGE2 receptor EP3 subtype;PGE2-R;Prostaglandin E2 receptor EP3 subtype;Prostanoid EP3 receptor;PTGER3;ep 3;ep 32;ep iii;ep-3;EP3;ep3 pge2 receptor;ep3 prostaglandin e2 receptor;ep3 prostanoid receptor;ep3 receptor of pge2;ep3 subtype of pge receptor;ep3 subtype of prostaglandin e2 receptor;ep3 subtype of the pge2 receptor;ep3 subtype of the prostaglandin e2 receptor…	SWISSPROT_AC:P43115;SWISSPROT_ID:PE2R3_HUMAN;EMBL:AB451481;EMBL:AK315825;EMBL:AL031429;EMBL:AL158087;EMBL:AY429108;EMBL:BC024229;EMBL:CH471059;EMBL:D38297;EMBL:D38298;EMBL:D38299;EMBL:D38300;EMBL:D38301;EMBL:D86096;EMBL:D86098;EMBL:L26976;EMBL:L27488;EMBL:L27489;EMBL:L27490;EMBL:L32660;EMBL:L32661;EMBL:L32662;EMBL:S69200;EMBL:S69326;EMBL:U13214;EMBL:U13215;EMBL:U13216;EMBL:U13217;EMBL:U13218;EMBL…
132450	PTGER4 --> PTGER4	Expression	GeneID:5734;		4344421	Gene	PTGER4	EP4;EP4R;prostaglandin E receptor 4;PTGER4;ep 4;ep iv;ep-4;ep4 pge receptor;ep4 pge2 receptor;ep4 prostaglandin e2 receptor;ep4 prostanoid receptor;ep4 receptor of pge2;ep4 subtype of prostaglandin e2 receptor;ep4 subtype of the pge receptor;PE2R4;pge 2-ep4 receptor;pge receptor ep4;PGE receptor EP4 subtype;pge receptor subtype ep4;pge2 ep4 receptor;pge2 receptor ep4;PGE2 receptor EP4 subtype;pge…	SWISSPROT_AC:P35408;SWISSPROT_ID:PE2R4_HUMAN;GeneID:5734;Ensembl:ENSG00000171522;HGNC:HGNC:9596;MIM:601586;Vega:OTTHUMG00000094769;protein_accession:AAA36434.1;protein_accession:AAA36438.1;protein_accession:AAH27934.1;protein_accession:AAI01535.1;protein_accession:AAI13524.1;protein_accession:AAR07904.1;protein_accession:ABD48960.1;protein_accession:ADR83198.1;protein_accession:BAA05834.1;protein…	306866	Protein	PTGER4	PE2R4;PGE receptor EP4 subtype;PGE2 receptor EP4 subtype;Prostaglandin E2 receptor EP4 subtype;Prostanoid EP4 receptor;PTGER2;PTGER4;ep 4;ep iv;ep-4;EP4;ep4 pge receptor;ep4 pge2 receptor;ep4 prostaglandin e2 receptor;ep4 prostanoid receptor;ep4 receptor of pge2;ep4 subtype of prostaglandin e2 receptor;ep4 subtype of the pge receptor;EP4R;pge 2-ep4 receptor;pge receptor ep4;pge receptor subtype e…	SWISSPROT_AC:P35408;SWISSPROT_ID:PE2R4_HUMAN;EMBL:AY429109;EMBL:BC101534;EMBL:BC113523;EMBL:D28472;EMBL:DQ400918;EMBL:L25124;EMBL:L28175;EMBL:X97873;EMBL:X97874;RefSeq:NP_000949.1;ProteinModelPortal:P35408;STRING:9606.ENSP00000302846;SWISSPROT_AC_OLD:Q3MJ87;GeneID:5734;KEGG:hsa:5734;PIR:A53572;eggNOG:ENOG410XRW9;eggNOG:KOG3656;UniGene:Hs.199248;GO:GO:0004957;GO:GO:0005622;GO:GO:0005886;GO:GO:0005…
132513	SERPINF1 --> PEDF	Expression	GeneID:5176;		4343956	Gene	SERPINF1	EPC-1;OI12;OI6;PEDF;PIG35;serpin family F member 1;SERPINF1;Cell proliferation-inducing gene 35 protein;factor of pigment epithelium-derived;factor pigment epithelium-derived;factor-pigment epithelium derived;factor-pigment epithelium-derived;oi 6;oi type vi;oi-vi;pigment epithelium derived factor;pigment epithelium derived factor--the;pigment epithelium- derived factor;pigment epithelium--derive…	SWISSPROT_AC:P36955;SWISSPROT_ID:PEDF_HUMAN;GeneID:5176;Ensembl:ENSG00000132386;HGNC:HGNC:8824;MIM:172860;Vega:OTTHUMG00000090571;protein_accession:AAA60058.1;protein_accession:AAA84914.1;protein_accession:AAA93524.1;protein_accession:AAB38685.1;protein_accession:AAH00522.1;protein_accession:AAH13984.1;protein_accession:AAK92491.1;protein_accession:AAP35886.1;protein_accession:AAT08033.1;protein_…	307000	Protein	PEDF	Cell proliferation-inducing gene 35 protein;EPC-1;PEDF;Pigment epithelium-derived factor;Serpin F1;SERPINF1;factor of pigment epithelium-derived;factor pigment epithelium-derived;factor-pigment epithelium derived;factor-pigment epithelium-derived;oi 6;oi type vi;oi-vi;OI12;OI6;PIG35;pigment epithelium derived factor;pigment epithelium derived factor--the;pigment epithelium- derived factor;pigment…	SWISSPROT_AC:P36955;SWISSPROT_ID:PEDF_HUMAN;EMBL:AB593011;EMBL:AB593012;EMBL:AB593013;EMBL:AC130343;EMBL:AC130689;EMBL:AF400442;EMBL:AH004879;EMBL:AY513280;EMBL:BC000522;EMBL:BC013984;EMBL:BT007222;EMBL:CH471108;EMBL:M76979;EMBL:M90439;EMBL:U29953;RefSeq:NP_001316832.1;RefSeq:NP_002606.3;ProteinModelPortal:P36955;STRING:9606.ENSP00000254722;SWISSPROT_AC_OLD:F1T092;SWISSPROT_AC_OLD:Q13236;SWISSPRO…
132969	MPO --> MPO	Expression	GeneID:4353;		4343337	Gene	MPO	MPO;myeloperoxidase;EC 1.11.2.2;myeloperoxidase--an;myeloperoxidase-type;PERM;	SWISSPROT_AC:P05164;SWISSPROT_ID:PERM_HUMAN;GeneID:4353;Ensembl:ENSG00000005381;HGNC:HGNC:7218;MIM:606989;Vega:OTTHUMG00000178922;protein_accession:AAA59863.1;protein_accession:AAA59864.1;protein_accession:AAA59865.1;protein_accession:AAA59896.1;protein_accession:AAA60346.1;protein_accession:AAB25582.1;protein_accession:AAI30477.1;protein_accession:AAY68218.1;protein_accession:ADR83396.1;protein_…	308194	Protein	MPO	EC 1.11.2.2;MPO;Myeloperoxidase;PERM;myeloperoxidase--an;myeloperoxidase-type;	SWISSPROT_AC:P05164;SWISSPROT_ID:PERM_HUMAN;EMBL:BC130476;EMBL:CH471109;EMBL:D14466;EMBL:DQ088846;EMBL:J02694;EMBL:M17170;EMBL:M17171;EMBL:M17172;EMBL:M17173;EMBL:M17174;EMBL:M17175;EMBL:M17176;EMBL:M19507;EMBL:M19508;EMBL:S56200;EMBL:X04876;EMBL:X15377;RefSeq:NP_000241.1;ProteinModelPortal:P05164;STRING:9606.ENSP00000225275;SWISSPROT_AC_OLD:A1L4B8;SWISSPROT_AC_OLD:Q14862;SWISSPROT_AC_OLD:Q4PJH5;…
134220	PDGFRA --> PDGFRA	Expression	GeneID:5156;		4343937	Gene	PDGFRA	CD140A;PDGFR-2;PDGFR2;PDGFRA;platelet derived growth factor receptor alpha;alpha platelet derived growth factor receptor;Alpha platelet-derived growth factor receptor;alpha receptor of platelet-derived growth factor;alpha type platelet derived growth factor receptor;alpha-platelet derived growth factor receptor;alpha-platelet-derived growth factor receptor;Alpha-type platelet-derived growth facto…	SWISSPROT_AC:P16234;SWISSPROT_ID:PGFRA_HUMAN;GeneID:5156;Ensembl:ENSG00000134853;HGNC:HGNC:8803;MIM:173490;Vega:OTTHUMG00000128699;protein_accession:AAA60048.1;protein_accession:AAA96715.1;protein_accession:AAH15186.1;protein_accession:AAH63414.1;protein_accession:BAA08742.1;protein_accession:BAG38166.1;protein_accession:CAJ33669.1;protein_accession:CAJ33686.1;protein_accession:CAN37625.1;protein…	310205	Protein	PDGFRA	Alpha platelet-derived growth factor receptor;Alpha-type platelet-derived growth factor receptor;CD140 antigen-like family member A;CD140a antigen;EC 2.7.10.1;PDGF-R-alpha;PDGFR-2;PDGFR-alpha;PDGFR2;PDGFRA;PGFRA;Platelet-derived growth factor alpha receptor;Platelet-derived growth factor receptor 2;Platelet-derived growth factor receptor alpha;RHEPDGFRA;alpha platelet derived growth factor recept…	SWISSPROT_AC:P16234;SWISSPROT_ID:PGFRA_HUMAN;EMBL:AC098587;EMBL:AC138779;EMBL:AK316578;EMBL:AY229892;EMBL:BC015186;EMBL:BC063414;EMBL:D50017;EMBL:M21574;EMBL:M22734;RefSeq:NP_006197.1;RefSeq:XP_005265800.1;RefSeq:XP_011532687.1;ProteinModelPortal:P16234;STRING:9606.ENSP00000257290;SWISSPROT_AC_OLD:B2RE69;SWISSPROT_AC_OLD:E9PBH0;SWISSPROT_AC_OLD:Q6P4H5;SWISSPROT_AC_OLD:Q96KZ7;SWISSPROT_AC_OLD:Q9UD…
134246	PTGS2 --> COX-2	Expression	GeneID:5743;		4344429	Gene	PTGS2	COX-2;COX2;GRIPGHS;hCox-2;PGG/HS;PGHS-2;PHS-2;prostaglandin-endoperoxide synthase 2;PTGS2;cox - 2;cox -2;cox 2;cox ii;cox type 2;cox type-2;cox- 2;cox-2--an;cox-2-type;cyclooxygenase -2;cyclooxygenase -ii;cyclooxygenase 2;cyclooxygenase 2-an;cyclooxygenase ii;cyclooxygenase isoform 2;cyclooxygenase isoform-2;cyclooxygenase of type 2;cyclooxygenase type 2;cyclooxygenase type ii;cyclooxygenase type…	SWISSPROT_AC:P35354;SWISSPROT_ID:PGH2_HUMAN;GeneID:5743;Ensembl:ENSG00000073756;HGNC:HGNC:9605;MIM:600262;Vega:OTTHUMG00000035473;protein_accession:AAA35803.1;protein_accession:AAA57317.1;protein_accession:AAA58433.1;protein_accession:AAD14842.1;protein_accession:AAF85977.1;protein_accession:AAH13734.1;protein_accession:AAN52932.1;protein_accession:AAN87129.1;protein_accession:AAO38056.1;protein_…	310247	Protein	COX-2	COX-2;COX2;Cyclooxygenase-2;EC 1.14.99.1;PGH synthase 2;PGH2;PGHS-2;PHS II;Prostaglandin G/H synthase 2;Prostaglandin H2 synthase 2;Prostaglandin-endoperoxide synthase 2;PTGS2;cox - 2;cox -2;cox 2;cox ii;cox type 2;cox type-2;cox- 2;cox-2--an;cox-2-type;cyclooxygenase -2;cyclooxygenase -ii;cyclooxygenase 2;cyclooxygenase 2-an;cyclooxygenase ii;cyclooxygenase isoform 2;cyclooxygenase isoform-2;cyc…	SWISSPROT_AC:P35354;SWISSPROT_ID:PGH2_HUMAN;EMBL:AK292167;EMBL:AL033533;EMBL:AY229989;EMBL:AY382629;EMBL:AY462100;EMBL:BC013734;EMBL:CH471067;EMBL:D28235;EMBL:L15326;EMBL:M90100;EMBL:U04636;RefSeq:NP_000954.1;ProteinModelPortal:P35354;STRING:9606.ENSP00000356438;SWISSPROT_AC_OLD:A8K802;SWISSPROT_AC_OLD:Q16876;SMR:P35354;GeneID:5743;KEGG:hsa:5743;PIR:A46150;eggNOG:ENOG410XPZ3;eggNOG:KOG2408;UniGen…
134665	DCN --> Decorin	Expression	GeneID:1634;		4341138	Gene	DCN	CSCD;DCN;decorin;DSPG2;PG40;PGII;PGS2;SLRR1B;Bone proteoglycan II;decorin-subtype;decorin-type;dspg-ii;pg 4-0;pg-40;PG-S2;pgii-type;pgs 2;pgs-2;	SWISSPROT_AC:P07585;SWISSPROT_ID:PGS2_HUMAN;GeneID:1634;Ensembl:ENSG00000011465;HGNC:HGNC:2705;MIM:125255;Vega:OTTHUMG00000169998;protein_accession:AAA52301.1;protein_accession:AAB60901.1;protein_accession:AAD44713.1;protein_accession:AAD44714.1;protein_accession:AAD44715.1;protein_accession:AAF61437.1;protein_accession:AAF61438.1;protein_accession:AAH05322.1;protein_accession:AAL92176.1;protein_…	311322	Protein	Decorin	Bone proteoglycan II;DCN;Decorin;PG-S2;PG40;PGS2;SLRR1B;CSCD;decorin-subtype;decorin-type;dspg-ii;DSPG2;pg 4-0;pg-40;PGII;pgii-type;pgs 2;pgs-2;	SWISSPROT_AC:P07585;SWISSPROT_ID:PGS2_HUMAN;EMBL:AF138300;EMBL:AF138301;EMBL:AF138302;EMBL:AF138303;EMBL:AF138304;EMBL:AF491944;EMBL:AH005442;EMBL:BC005322;EMBL:BT019800;EMBL:L01125;EMBL:L01126;EMBL:L01127;EMBL:L01129;EMBL:L01130;EMBL:L01131;EMBL:M14219;RefSeq:NP_001911.1;RefSeq:NP_598010.1;RefSeq:NP_598011.1;RefSeq:NP_598012.1;RefSeq:NP_598013.1;RefSeq:NP_598014.1;RefSeq:XP_005268750.1;RefSeq:XP…
136223	PKD1 --> Polycystin-1	Expression	GeneID:5310;		4344066	Gene	PKD1	PBP;Pc-1;PKD1;polycystin 1, transient receptor potential channel interacting;TRPP1;Autosomal dominant polycystic kidney disease 1 protein;pc 1;pc i;pc type 1;pc type i;pc-i;PC1;polycystin -1;polycystin 1;polycystin 1-type;Polycystin-1;polycystin1;	SWISSPROT_AC:P98161;SWISSPROT_ID:PKD1_HUMAN;GeneID:5310;Ensembl:ENSG00000008710;HGNC:HGNC:9008;MIM:601313;Vega:OTTHUMG00000155795;protein_accession:AAB59488.1;protein_accession:AAC34211.1;protein_accession:AAC37576.1;protein_accession:AAC41765.1;protein_accession:AAC50128.1;protein_accession:ACN97591.1;protein_accession:ACN97592.1;protein_accession:ACN97593.1;protein_accession:AIT52087.1;protein_…	314542	Protein	Polycystin-1	Autosomal dominant polycystic kidney disease 1 protein;PC1;PKD1;Polycystin-1;PBP;pc 1;pc i;pc type 1;pc type i;Pc-1;pc-i;polycystin -1;polycystin 1;polycystin 1, transient receptor potential channel interacting;polycystin 1-type;polycystin1;TRPP1;	SWISSPROT_AC:P98161;SWISSPROT_ID:PKD1_HUMAN;EMBL:AC009065;EMBL:AC093513;EMBL:L33243;EMBL:L43601;EMBL:L43602;EMBL:L43604;EMBL:L43605;EMBL:L43610;EMBL:L43617;EMBL:L43618;EMBL:L43619;EMBL:U24497;RefSeq:NP_000287.3;RefSeq:NP_001009944.2;ProteinModelPortal:P98161;STRING:9606.ENSP00000262304;SWISSPROT_AC_OLD:Q15140;SWISSPROT_AC_OLD:Q15141;SMR:P98161;GeneID:5310;KEGG:hsa:5310;PIR:A38971;eggNOG:ENOG410XT…
136880	PNPLA2 --> ATGL	Expression	GeneID:57104;		4353437	Gene	PNPLA2	1110001C14Rik;ATGL;FP17548;iPLA2zeta;patatin like phospholipase domain containing 2;PEDF-R;PNPLA2;TTS-2.2;TTS2;Adipose triglyceride lipase;adipose-triglyceride lipase;calcium independent phospholipase a2;Calcium-independent phospholipase A2;calcium-independent subtype of phospholipase a2;Desnutrin;EC 3.1.1.3;ec3.1.1.3;factor of pigment epithelium-derived;factor pigment epithelium-derived;factor-p…	SWISSPROT_AC:Q96AD5;SWISSPROT_ID:PLPL2_HUMAN;GeneID:57104;Ensembl:ENSG00000177666;HGNC:HGNC:30802;MIM:609059;Vega:OTTHUMG00000133309;protein_accession:AAC09354.1;protein_accession:AAH11958.1;protein_accession:AAH17280.1;protein_accession:AAP34448.1;protein_accession:AAW81962.1;protein_accession:ADU85972.1;protein_accession:AEZ01596.1;protein_accession:AIB55759.1;protein_accession:AIS72443.1;prote…	315607	Protein	ATGL	Adipose triglyceride lipase;ATGL;Calcium-independent phospholipase A2;Desnutrin;EC 3.1.1.3;IPLA2-zeta;Patatin-like phospholipase domain-containing protein 2;Pigment epithelium-derived factor;PLPL2;PNPLA2;Transport-secretion protein 2;TTS2;TTS2.2;1110001C14Rik;adipose-triglyceride lipase;calcium independent phospholipase a2;calcium-independent subtype of phospholipase a2;ec3.1.1.3;factor of pigmen…	SWISSPROT_AC:Q96AD5;SWISSPROT_ID:PLPL2_HUMAN;EMBL:AF055000;EMBL:AJ278475;EMBL:AJ278476;EMBL:AY203925;EMBL:AY894804;EMBL:BC011958;EMBL:BC017280;RefSeq:NP_065109.1;RefSeq:XP_016873517.1;ProteinModelPortal:Q96AD5;STRING:9606.ENSP00000337701;SWISSPROT_AC_OLD:O60643;SWISSPROT_AC_OLD:Q5EFF5;SWISSPROT_AC_OLD:Q6XYE5;SWISSPROT_AC_OLD:Q96ET6;SWISSPROT_AC_OLD:Q9NQ61;SWISSPROT_AC_OLD:Q9NQ62;SMR:Q96AD5;GeneID…
138275	NPHS2 --> Podocin	Expression	GeneID:7827;		4346098	Gene	NPHS2	NPHS2;NPHS2, podocin;PDCN;SRN1;nphs ii;nphs-2;nphs-ii;PODO;Podocin;	SWISSPROT_AC:Q9NP85;SWISSPROT_ID:PODO_HUMAN;GeneID:7827;Ensembl:ENSG00000116218;HGNC:HGNC:13394;MIM:604766;Vega:OTTHUMG00000035252;protein_accession:AAH29141.1;protein_accession:AKJ86508.1;protein_accession:AKJ86509.1;protein_accession:AKJ86510.1;protein_accession:AKJ86511.1;protein_accession:AKJ86512.1;protein_accession:AKJ86513.1;protein_accession:AKJ86514.1;protein_accession:AKJ86515.1;protein…	318957	Protein	Podocin	NPHS2;PODO;Podocin;nphs ii;nphs-2;nphs-ii;NPHS2, podocin;PDCN;SRN1;	SWISSPROT_AC:Q9NP85;SWISSPROT_ID:PODO_HUMAN;EMBL:AJ279246;EMBL:AJ279247;EMBL:AJ279248;EMBL:AJ279249;EMBL:AJ279250;EMBL:AJ279251;EMBL:AJ279252;EMBL:AJ279253;EMBL:AJ279254;EMBL:AL160286;EMBL:BC029141;EMBL:CH471067;RefSeq:NP_001284504.1;RefSeq:NP_055440.1;ProteinModelPortal:Q9NP85;STRING:9606.ENSP00000356587;SWISSPROT_AC_OLD:B1AM32;SWISSPROT_AC_OLD:B1AM33;SWISSPROT_AC_OLD:Q8N6Q5;SMR:Q9NP85;GeneID:78…
138435	PON2 --> PON2	Expression	GeneID:5445;		4344171	Gene	PON2	paraoxonase 2;PON2;A-esterase 2;Aromatic esterase 2;EC 3.1.1.2;EC 3.1.1.81;paraoxonase-2;paraoxonase2;PON 2;pon-2;Serum aryldialkylphosphatase 2;Serum paraoxonase/arylesterase 2;	SWISSPROT_AC:Q15165;SWISSPROT_ID:PON2_HUMAN;GeneID:5445;Ensembl:ENSG00000105854;HGNC:HGNC:9205;MIM:602447;Vega:OTTHUMG00000153948;protein_accession:AAC27944.1;protein_accession:AAC27945.1;protein_accession:AAC27946.1;protein_accession:AAC41995.1;protein_accession:AAC62431.1;protein_accession:AAH09728.1;protein_accession:AAH40010.1;protein_accession:AAH46160.1;protein_accession:AAO18083.1;protein_…	324302	Protein	PON2	A-esterase 2;Aromatic esterase 2;EC 3.1.1.2;EC 3.1.1.81;PON 2;PON2;Serum aryldialkylphosphatase 2;Serum paraoxonase/arylesterase 2;paraoxonase 2;paraoxonase-2;paraoxonase2;pon-2;	SWISSPROT_AC:Q15165;SWISSPROT_ID:PON2_HUMAN;EMBL:AB102891;EMBL:AC005021;EMBL:AF001601;EMBL:AF001602;EMBL:AF001603;EMBL:AK291103;EMBL:AK296029;EMBL:AK315209;EMBL:AY210982;EMBL:BC040010;EMBL:CH236949;EMBL:L48513;RefSeq:NP_000296.2;ProteinModelPortal:Q15165;STRING:9606.ENSP00000222572;SWISSPROT_AC_OLD:A4D1H7;SWISSPROT_AC_OLD:B2RCP9;SWISSPROT_AC_OLD:B4DJD5;SWISSPROT_AC_OLD:O15114;SWISSPROT_AC_OLD:O15…
139354	PPARA --> PPAR	Expression	GeneID:5465;		4344188	Gene	PPARA	hPPAR;NR1C1;peroxisome proliferator activated receptor alpha;PPAR;PPARA;PPARalpha;Nuclear receptor subfamily 1 group C member 1;peroxisome proliferator activated receptor a;peroxisome proliferator activated receptor-alpha;peroxisome proliferator activated-receptor alpha;peroxisome proliferator- activated receptor alpha;peroxisome proliferator- activated receptor-alpha;peroxisome proliferator--act…	SWISSPROT_AC:Q07869;SWISSPROT_ID:PPARA_HUMAN;GeneID:5465;Ensembl:ENSG00000186951;HGNC:HGNC:9232;MIM:170998;Vega:OTTHUMG00000150443;protein_accession:AAA36468.1;protein_accession:AAB32649.1;protein_accession:AAO13489.1;protein_accession:AAO89521.1;protein_accession:AAO89522.1;protein_accession:AAO89523.1;protein_accession:AAO89524.1;protein_accession:AAO89525.1;protein_accession:AAO89526.1;protein…	325633	Protein	PPAR	NR1C1;Nuclear receptor subfamily 1 group C member 1;Peroxisome proliferator-activated receptor alpha;PPAR;PPAR-alpha;PPARA;hPPAR;peroxisome proliferator activated receptor a;peroxisome proliferator activated receptor alpha;peroxisome proliferator activated receptor-alpha;peroxisome proliferator activated-receptor alpha;peroxisome proliferator- activated receptor alpha;peroxisome proliferator- act…	SWISSPROT_AC:Q07869;SWISSPROT_ID:PPARA_HUMAN;EMBL:AB307690;EMBL:AK289821;EMBL:AL049856;EMBL:AL078611;EMBL:AY206718;EMBL:CH471138;EMBL:CR456547;EMBL:CR457435;EMBL:EU395809;EMBL:EU650667;EMBL:L02932;EMBL:S74349;EMBL:Y07619;EMBL:Z94161;RefSeq:NP_001001928.1;RefSeq:NP_005027.2;RefSeq:XP_005261712.1;RefSeq:XP_005261713.1;RefSeq:XP_006724332.1;RefSeq:XP_006724333.1;RefSeq:XP_011528541.1;RefSeq:XP_01152…
139357	PPARG --> PPARG	Expression	GeneID:5468;		4344191	Gene	PPARG	CIMT1;GLM1;NR1C3;peroxisome proliferator activated receptor gamma;PPARG;PPARG1;PPARG2;PPARgamma;cimt-1;cimt-i;glm-1;Nuclear receptor subfamily 1 group C member 3;peroxisome proliferator -activated receptor gamma;peroxisome proliferator activated receptor g;peroxisome proliferator activated receptor type gamma;peroxisome proliferator activated receptor- gamma;peroxisome proliferator activated rece…	SWISSPROT_AC:P37231;SWISSPROT_ID:PPARG_HUMAN;GeneID:5468;Ensembl:ENSG00000132170;HGNC:HGNC:9236;MIM:601487;Vega:OTTHUMG00000129764;protein_accession:AAB04028.1;protein_accession:AAC51248.1;protein_accession:AAH06811.1;protein_accession:AAK17925.1;protein_accession:AAN38992.2;protein_accession:AAP35945.1;protein_accession:ABC97372.1;protein_accession:ABM82034.1;protein_accession:ABM85215.1;protein…	325645	Protein	PPARG	NR1C3;Nuclear receptor subfamily 1 group C member 3;Peroxisome proliferator-activated receptor gamma;PPAR-gamma;PPARG;cimt-1;cimt-i;CIMT1;glm-1;GLM1;peroxisome proliferator -activated receptor gamma;peroxisome proliferator activated receptor g;peroxisome proliferator activated receptor gamma;peroxisome proliferator activated receptor type gamma;peroxisome proliferator activated receptor- gamma;pe…	SWISSPROT_AC:P37231;SWISSPROT_ID:PPARG_HUMAN;EMBL:AB005526;EMBL:AB451337;EMBL:AB451486;EMBL:AC090947;EMBL:AC091492;EMBL:AC093174;EMBL:AK290581;EMBL:AY157024;EMBL:BC006811;EMBL:BT007281;EMBL:CH471055;EMBL:D83233;EMBL:DQ356894;EMBL:L40904;EMBL:U63415;EMBL:U79012;EMBL:X90563;RefSeq:NP_005028.4;RefSeq:NP_056953.2;RefSeq:NP_619725.2;RefSeq:NP_619726.2;RefSeq:XP_011532143.1;ProteinModelPortal:P37231;ST…
139381	ALPI --> Intestinal alkaline phosphatase	Expression	GeneID:248;		4340005	Gene	ALPI	alkaline phosphatase, intestinal;ALPI;IAP;alkaline phosphatase intestinal;alkaline phosphatase of intestinal;EC 3.1.3.1;iap-type;Intestinal alkaline phosphatase;intestinal type alkaline phosphatase;Intestinal-type alkaline phosphatase;PPBI;	SWISSPROT_AC:P09923;SWISSPROT_ID:PPBI_HUMAN;GeneID:248;Ensembl:ENSG00000163295;HGNC:HGNC:437;MIM:171740;Vega:OTTHUMG00000133258;protein_accession:AAA51703.1;protein_accession:AAA51704.1;protein_accession:AAA98617.1;protein_accession:AAI32679.1;protein_accession:AAY24089.1;protein_accession:BAG35981.1;protein_accession:CAA68564.1;protein_accession:EAW70997.1;protein_accession:EAW70998.1;protein_ac…	325708	Protein	Intestinal alkaline phosphatase	ALPI;EC 3.1.3.1;IAP;Intestinal alkaline phosphatase;Intestinal-type alkaline phosphatase;PPBI;alkaline phosphatase intestinal;alkaline phosphatase of intestinal;alkaline phosphatase, intestinal;iap-type;intestinal type alkaline phosphatase;	SWISSPROT_AC:P09923;SWISSPROT_ID:PPBI_HUMAN;EMBL:AC068134;EMBL:AK313163;EMBL:BC132678;EMBL:CH471063;EMBL:J03930;EMBL:M15694;EMBL:M19161;EMBL:M31008;EMBL:Y00512;RefSeq:NP_001622.2;ProteinModelPortal:P09923;STRING:9606.ENSP00000295463;SWISSPROT_AC_OLD:B2R7Y4;SWISSPROT_AC_OLD:Q53S80;SWISSPROT_AC_OLD:Q9UBV5;SWISSPROT_AC_OLD:Q9UCL2;SMR:P09923;GeneID:248;KEGG:hsa:248;PIR:A31073;eggNOG:COG1785;eggNOG:KO…
146205	PTS --> PTS	Expression	GeneID:5805;		4344476	Gene	PTS	6-pyruvoyltetrahydropterin synthase;PTPS;PTS;6- pyruvoyltetrahydropterin synthase;6-pyruvoyl tetrahydrobiopterin synthase;6-pyruvoyl- tetrahydrobiopterin synthase;6-pyruvoyl-tetrahydrobiopterin synthase;EC 4.2.3.12;PTP synthase;pts-type;	SWISSPROT_AC:Q03393;SWISSPROT_ID:PTPS_HUMAN;GeneID:5805;Ensembl:ENSG00000150787;HGNC:HGNC:9689;MIM:612719;Vega:OTTHUMG00000167167;protein_accession:AAA51541.1;protein_accession:AAB64229.1;protein_accession:AAC16970.1;protein_accession:AAH09686.1;protein_accession:AAH18029.1;protein_accession:ABM81887.1;protein_accession:ABM85059.1;protein_accession:ACA06065.1;protein_accession:BAA04224.1;protein_…	340276	Protein	PTS	6-pyruvoyl tetrahydrobiopterin synthase;EC 4.2.3.12;PTP synthase;PTPS;PTS;6- pyruvoyltetrahydropterin synthase;6-pyruvoyl- tetrahydrobiopterin synthase;6-pyruvoyl-tetrahydrobiopterin synthase;6-pyruvoyltetrahydropterin synthase;pts-type;	SWISSPROT_AC:Q03393;SWISSPROT_ID:PTPS_HUMAN;EMBL:AB042297;EMBL:BC009686;EMBL:BC018029;EMBL:CH471065;EMBL:D17400;EMBL:D25234;EMBL:EF445018;EMBL:L76259;EMBL:M97655;EMBL:U63380;EMBL:U63381;EMBL:U63382;EMBL:U63383;RefSeq:NP_000308.1;ProteinModelPortal:Q03393;STRING:9606.ENSP00000280362;SWISSPROT_AC_OLD:B0YJ87;SWISSPROT_AC_OLD:Q8WVG8;SMR:Q03393;GeneID:5805;KEGG:hsa:5805;PIR:JC1405;eggNOG:COG0720;eggNO…
150430	RABGEF1 --> Rabex-5	Expression	GeneID:27342;		4350412	Gene	RABGEF1	RAB guanine nucleotide exchange factor 1;rabex-5;RABEX5;RABGEF1;RAP1;gdp/gtp exchange factor of rab5;Rab5 GDP/GTP exchange factor;Rabaptin-5-associated exchange factor for Rab5;rabex -5;RABX5;	SWISSPROT_AC:Q9UJ41;SWISSPROT_ID:RABX5_HUMAN;GeneID:27342;Ensembl:ENSG00000154710;HGNC:HGNC:17676;MIM:609700;Vega:OTTHUMG00000129547;protein_accession:AAH15330.1;protein_accession:AAP35771.1;protein_accession:AAQ93362.1;protein_accession:ABA64473.1;protein_accession:ABA64474.1;protein_accession:ABA64475.1;protein_accession:BAD97049.1;protein_accession:BAF83367.1;protein_accession:BAG50963.1;prote…	352959	Protein	Rabex-5	Rab5 GDP/GTP exchange factor;Rabaptin-5-associated exchange factor for Rab5;Rabex-5;RABEX5;RABGEF1;RABX5;RAP1;gdp/gtp exchange factor of rab5;RAB guanine nucleotide exchange factor 1;rabex -5;	SWISSPROT_AC:Q9UJ41;SWISSPROT_ID:RABX5_HUMAN;EMBL:AC027644;EMBL:AC079588;EMBL:AJ250042;EMBL:AK127790;EMBL:AK223329;EMBL:AK303006;EMBL:BC015330;EMBL:BT007107;EMBL:DQ230533;EMBL:DQ230534;RefSeq:NP_001273989.1;RefSeq:NP_001273990.1;RefSeq:NP_001273991.1;RefSeq:NP_055319.1;ProteinModelPortal:Q9UJ41;SWISSPROT_AC_OLD:B4DZM7;SWISSPROT_AC_OLD:Q3HKR2;SWISSPROT_AC_OLD:Q3HKR3;SWISSPROT_AC_OLD:Q53FG0;SMR:Q9U…
150799	AGER --> AGER	Expression	GeneID:177;		4339950	Gene	AGER	advanced glycosylation end-product specific receptor;AGER;RAGE;SCARJ1;Advanced glycosylation end product-specific receptor;rage-type;Receptor for advanced glycosylation end products;	SWISSPROT_AC:Q15109;SWISSPROT_ID:RAGE_HUMAN;GeneID:177;Ensembl:ENSG00000204305;HGNC:HGNC:320;MIM:600214;Vega:OTTHUMG00000031120;protein_accession:AAA03574.1;protein_accession:AAB47491.1;protein_accession:AAD15888.1;protein_accession:AAD15889.1;protein_accession:AAG35728.1;protein_accession:AAH20669.1;protein_accession:AAQ10685.1;protein_accession:AAQ10686.1;protein_accession:AAQ10782.1;protein_ac…	353451	Protein	AGER	Advanced glycosylation end product-specific receptor;AGER;RAGE;Receptor for advanced glycosylation end products;advanced glycosylation end-product specific receptor;rage-type;SCARJ1;	SWISSPROT_AC:Q15109;SWISSPROT_ID:RAGE_HUMAN;EMBL:AB036432;EMBL:AB061668;EMBL:AF208289;EMBL:AJ133822;EMBL:AK313178;EMBL:AL662830;EMBL:AL662884;EMBL:AL845464;EMBL:AY755619;EMBL:AY755620;EMBL:AY755621;EMBL:AY755622;EMBL:AY755623;EMBL:AY755624;EMBL:AY755625;EMBL:AY755628;EMBL:BC020669;EMBL:BX284686;EMBL:BX927239;EMBL:CH471081;EMBL:CR812478;EMBL:CR933878;EMBL:D28769;EMBL:DQ104252;EMBL:EU117141;EMBL:KC…
150895	RAP1A --> RAP1A	Expression	GeneID:5906;		4344547	Gene	RAP1A	C21KG;G-22K;KREV-1;KREV1;RAP1;RAP1A;RAP1A, member of RAS oncogene family;SMGP21;c21k g;GTP-binding protein smg p21A;rap1 a;rap1-a;rap1a-type;Ras-related protein Krev-1;Ras-related protein Rap-1A;	SWISSPROT_AC:P62834;SWISSPROT_ID:RAP1A_HUMAN;GeneID:5906;Ensembl:ENSG00000116473;HGNC:HGNC:9855;MIM:179520;Vega:OTTHUMG00000011959;protein_accession:AAA36150.1;protein_accession:AAH14086.1;protein_accession:AAM12626.1;protein_accession:AAV38472.1;protein_accession:ACE86473.1;protein_accession:ACE87154.1;protein_accession:BAB61868.1;protein_accession:BAF85733.1;protein_accession:BAG70049.1;protein…	353605	Protein	RAP1A	C21KG;G-22K;GTP-binding protein smg p21A;KREV1;RAP1A;Ras-related protein Krev-1;Ras-related protein Rap-1A;c21k g;KREV-1;RAP1;rap1 a;rap1-a;RAP1A, member of RAS oncogene family;rap1a-type;SMGP21;	SWISSPROT_AC:P62834;SWISSPROT_ID:RAP1A_HUMAN;EMBL:AF493912;EMBL:AL049557;EMBL:BC014086;EMBL:M22995;EMBL:X12533;RefSeq:NP_001010935.1;RefSeq:NP_001278825.1;RefSeq:NP_002875.1;RefSeq:XP_016857451.1;RefSeq:XP_016857452.1;RefSeq:XP_016857453.1;ProteinModelPortal:P62834;STRING:9606.ENSP00000348786;SWISSPROT_AC_OLD:P10113;SMR:P62834;GeneID:5906;KEGG:hsa:5906;PIR:A32342;eggNOG:COG1100;eggNOG:KOG0395;Uni…
150986	RARRES2 --> Chemerin	Expression	GeneID:5919;		4344560	Gene	RARRES2	HP10433;RARRES2;retinoic acid receptor responder 2;TIG2;Chemerin;RAR-responsive protein TIG2;RARR2;rarres 2;Retinoic acid receptor responder protein 2;retinoic acid receptor responder-2;Tazarotene-induced gene 2 protein;	SWISSPROT_AC:Q99969;SWISSPROT_ID:RARR2_HUMAN;GeneID:5919;Ensembl:ENSG00000106538;HGNC:HGNC:9868;MIM:601973;Vega:OTTHUMG00000158325;protein_accession:AAB47975.1;protein_accession:AAH00069.1;protein_accession:AAS00384.1;protein_accession:BAA76499.1;protein_accession:BAG35130.1;protein_accession:CAG46789.1;protein_accession:CAG46823.1;protein_accession:EAL24473.1;protein_accession:EAW54120.1;protein…	353898	Protein	Chemerin	Chemerin;RAR-responsive protein TIG2;RARR2;RARRES2;Retinoic acid receptor responder protein 2;Tazarotene-induced gene 2 protein;TIG2;HP10433;rarres 2;retinoic acid receptor responder 2;retinoic acid receptor responder-2;	SWISSPROT_AC:Q99969;SWISSPROT_ID:RARR2_HUMAN;EMBL:AB015632;EMBL:AC005586;EMBL:AK312197;EMBL:BC000069;EMBL:CH471173;EMBL:CR541992;EMBL:CR542026;EMBL:U77594;RefSeq:NP_002880.1;ProteinModelPortal:Q99969;STRING:9606.ENSP00000223271;SWISSPROT_AC_OLD:Q7LE02;GeneID:5919;KEGG:hsa:5919;eggNOG:ENOG410IY1C;eggNOG:ENOG410ZEJF;UniGene:Hs.647064;GO:GO:0001523;GO:GO:0001701;GO:GO:0001934;GO:GO:0002576;GO:GO:000…
151091	MRAS --> MRAS	Expression	GeneID:22808;		4348848	Gene	MRAS	M-RAs;MRAS;muscle RAS oncogene homolog;R-RAS3;RRAS3;Ras-related protein M-Ras;Ras-related protein R-Ras3;RASM;rras-3;	SWISSPROT_AC:O14807;SWISSPROT_ID:RASM_HUMAN;GeneID:22808;Ensembl:ENSG00000158186;HGNC:HGNC:7227;MIM:608435;Vega:OTTHUMG00000159888;protein_accession:AAC52085.1;protein_accession:AAD02287.1;protein_accession:AAH17733.1;protein_accession:AAI56846.1;protein_accession:AAM12632.1;protein_accession:AAV38860.1;protein_accession:BAG54117.1;protein_accession:BAG58512.1;protein_accession:BAH14442.1;protein…	354026	Protein	MRAS	MRAS;Ras-related protein M-Ras;Ras-related protein R-Ras3;RASM;RRAS3;M-RAs;muscle RAS oncogene homolog;R-RAS3;rras-3;	SWISSPROT_AC:O14807;SWISSPROT_ID:RASM_HUMAN;EMBL:AC022337;EMBL:AC022497;EMBL:AF022080;EMBL:AF043938;EMBL:AF493918;EMBL:AK295640;EMBL:AK316071;EMBL:BC047690;EMBL:BT020057;RefSeq:NP_001078518.1;RefSeq:NP_001239019.1;RefSeq:NP_001239020.1;RefSeq:NP_001239021.1;RefSeq:NP_001239022.1;RefSeq:NP_036351.3;RefSeq:XP_005247285.1;RefSeq:XP_016861376.1;ProteinModelPortal:O14807;STRING:9606.ENSP00000289104;SW…
153280	REG1A --> REG	Expression	GeneID:5967;		4344600	Gene	REG1A	ICRF;P19;PSP;PSPS;PSPS1;PTP;REG;REG1A;regenerating family member 1 alpha;i alpha-reg;ialpha reg;Islet cells regeneration factor;Islet of Langerhans regenerating protein;lithostathine-1 alpha;Lithostathine-1-alpha;Pancreatic stone protein;Pancreatic thread protein;psp-type;reg 1 alpha;reg 1a;reg 1alpha;reg i alpha;reg ialpha;REG-1-alpha;reg-1alpha;reg-i alpha;reg-ialpha;reg1 alpha;reg1alpha;Regene…	SWISSPROT_AC:P05451;SWISSPROT_ID:REG1A_HUMAN;GeneID:5967;Ensembl:ENSG00000115386;HGNC:HGNC:9951;MIM:167770;Vega:OTTHUMG00000130016;protein_accession:AAA36558.1;protein_accession:AAA36559.1;protein_accession:AAA60546.1;protein_accession:AAD51330.1;protein_accession:AAH05350.1;protein_accession:AAI10439.2;protein_accession:AAI18622.1;protein_accession:AAX88842.1;protein_accession:BAF84670.1;protein…	360606	Protein	REG	ICRF;Islet cells regeneration factor;Islet of Langerhans regenerating protein;Lithostathine-1-alpha;Pancreatic stone protein;Pancreatic thread protein;PSP;PSPS;PSPS1;PTP;REG;REG-1-alpha;REG1A;Regenerating islet-derived protein 1-alpha;Regenerating protein I alpha;i alpha-reg;ialpha reg;lithostathine-1 alpha;P19;psp-type;reg 1 alpha;reg 1a;reg 1alpha;reg i alpha;reg ialpha;reg-1alpha;reg-i alpha;r…	SWISSPROT_AC:P05451;SWISSPROT_ID:REG1A_HUMAN;EMBL:AC017004;EMBL:AF172331;EMBL:BC005350;EMBL:CH471053;EMBL:J05412;EMBL:M18963;EMBL:M27189;EMBL:M27190;RefSeq:NP_002900.2;ProteinModelPortal:P05451;STRING:9606.ENSP00000233735;SWISSPROT_AC_OLD:P11379;SWISSPROT_AC_OLD:Q4ZG28;SMR:P05451;GeneID:5967;KEGG:hsa:5967;PIR:A35197;PIR:A45751;eggNOG:ENOG410XPJ1;eggNOG:KOG4297;UniGene:Hs.4158;UniGene:Hs.49407;Uni…
153654	RETN --> Resistin	Expression	GeneID:56729;		4353276	Gene	RETN	ADSF;FIZZ3;resistin;RETN;RETN1;RSTN;XCP1;Adipose tissue-specific secretory factor;adipose-tissue-specific secretory factor;C/EBP-epsilon-regulated myeloid-specific secreted cysteine-rich protein;Cysteine-rich secreted protein A12-alpha-like 2;Cysteine-rich secreted protein FIZZ3;HXCP1;xcp-1;	SWISSPROT_AC:Q9HD89;SWISSPROT_ID:RETN_HUMAN;GeneID:56729;Ensembl:ENSG00000104918;HGNC:HGNC:20389;MIM:605565;Vega:OTTHUMG00000182503;protein_accession:AAG02144.1;protein_accession:AAG59824.1;protein_accession:AAH69302.1;protein_accession:AAI01555.1;protein_accession:AAI01561.1;protein_accession:AAK18621.1;protein_accession:AAK83106.1;protein_accession:AAO38860.1;protein_accession:AAQ89425.1;protei…	361314	Protein	Resistin	Adipose tissue-specific secretory factor;ADSF;C/EBP-epsilon-regulated myeloid-specific secreted cysteine-rich protein;Cysteine-rich secreted protein A12-alpha-like 2;Cysteine-rich secreted protein FIZZ3;FIZZ3;HXCP1;Resistin;RETN;RSTN;adipose-tissue-specific secretory factor;RETN1;xcp-1;XCP1;	SWISSPROT_AC:Q9HD89;SWISSPROT_ID:RETN_HUMAN;EMBL:AB111910;EMBL:AC008763;EMBL:AF205952;EMBL:AF290874;EMBL:AF323081;EMBL:AF352730;EMBL:AY207314;EMBL:AY359066;EMBL:BC069302;EMBL:BC101554;EMBL:BC101560;EMBL:CH471139;EMBL:DQ301958;RefSeq:NP_001180303.1;RefSeq:NP_065148.1;ProteinModelPortal:Q9HD89;STRING:9606.ENSP00000221515;SWISSPROT_AC_OLD:D6W649;SWISSPROT_AC_OLD:Q540D9;SWISSPROT_AC_OLD:Q76B53;SMR:Q9…
153699	RBP4 --> RBP	Expression	GeneID:5950;		4344588	Gene	RBP4	MCOPCB10;RBP4;RDCCAS;retinol binding protein 4;plasma retinol binding protein;plasma retinol binding-protein;Plasma retinol-binding protein;PRBP;RBP;ret 4;ret-4;RET4;retinol binding protein plasma;retinol binding protein4;retinol- binding protein-4;retinol--binding protein--4;Retinol-binding protein 4;retinol-binding protein plasma;retinol-binding protein- 4;retinol-binding protein4;retinol-bindi…	SWISSPROT_AC:P02753;SWISSPROT_ID:RET4_HUMAN;GeneID:5950;Ensembl:ENSG00000138207;HGNC:HGNC:9922;MIM:180250;Vega:OTTHUMG00000018773;protein_accession:AAC02945.1;protein_accession:AAC02946.1;protein_accession:AAH20633.1;protein_accession:ABM82307.1;protein_accession:ABM85484.1;protein_accession:CAA24959.1;protein_accession:CAA26553.1;protein_accession:CAB46489.1;protein_accession:EAW50065.1;protein_…	361288	Protein	RBP	Plasma retinol-binding protein;PRBP;RBP;RBP4;RET4;Retinol-binding protein 4;MCOPCB10;plasma retinol binding protein;plasma retinol binding-protein;RDCCAS;ret 4;ret-4;retinol binding protein 4;retinol binding protein plasma;retinol binding protein4;retinol- binding protein-4;retinol--binding protein--4;retinol-binding protein plasma;retinol-binding protein- 4;retinol-binding protein4;retinol-bindi…	SWISSPROT_AC:P02753;SWISSPROT_ID:RET4_HUMAN;EMBL:AF025334;EMBL:AF025335;EMBL:AF119868;EMBL:AL356214;EMBL:BC020633;EMBL:CH471066;EMBL:X00129;EMBL:X02775;EMBL:X02824;RefSeq:NP_001310446.1;RefSeq:NP_001310447.1;RefSeq:NP_006735.2;ProteinModelPortal:P02753;STRING:9606.ENSP00000360519;SWISSPROT_AC_OLD:D3DR38;SWISSPROT_AC_OLD:O43478;SWISSPROT_AC_OLD:O43479;SWISSPROT_AC_OLD:Q5VY24;SWISSPROT_AC_OLD:Q8WWA…
168255	RAPGEF5 --> GFR	Expression	GeneID:9771;		4347524	Gene	RAPGEF5	GFR;MR-GEF;Rap guanine nucleotide exchange factor 5;RAPGEF5;REPAC;Guanine nucleotide exchange factor for Rap1;KIAA0277;M-Ras-regulated Rap GEF;MRGEF;Related to Epac;RPGF5;	SWISSPROT_AC:Q92565;SWISSPROT_ID:RPGF5_HUMAN;GeneID:9771;Ensembl:ENSG00000136237;HGNC:HGNC:16862;MIM:609527;Vega:OTTHUMG00000152525;protein_accession:AAH39203.1;protein_accession:ALQ33948.1;protein_accession:ALQ33949.1;protein_accession:BAA13406.2;protein_accession:BAG58663.1;protein_accession:CAI46177.1;protein_accession:EAL24270.1;protein_accession:EAW93746.1;protein_accession:NP_036426.3;prote…	406948	Protein	GFR	GFR;Guanine nucleotide exchange factor for Rap1;KIAA0277;M-Ras-regulated Rap GEF;MR-GEF;MRGEF;Rap guanine nucleotide exchange factor 5;RAPGEF5;Related to Epac;Repac;RPGF5;	SWISSPROT_AC:Q92565;SWISSPROT_ID:RPGF5_HUMAN;EMBL:BC039203;EMBL:CH236948;EMBL:D87467;RefSeq:NP_036426.3;ProteinModelPortal:Q92565;STRING:9606.ENSP00000343656;SWISSPROT_AC_OLD:A4D140;SWISSPROT_AC_OLD:Q8IXU5;SMR:Q92565;GeneID:9771;KEGG:hsa:9771;eggNOG:ENOG410XPX9;eggNOG:KOG2378;UniGene:Hs.174768;UniGene:Hs.713217;GO:GO:0005088;GO:GO:0005634;GO:GO:0007264;GO:GO:0007399;GO:GO:0017034;GO:GO:0030742;PD…
179613	SLC12A3 --> NCC	Expression	GeneID:6559;		4345097	Gene	SLC12A3	NCC;NCCT;SLC12A3;solute carrier family 12 member 3;TSC;Na-Cl cotransporter;Na-Cl symporter;na-cl-cotransporter;S12A3;thiazide sensitive sodium chloride cotransporter;thiazide- sensitive sodium chloride cotransporter;thiazide- sensitive sodium-chloride cotransporter;thiazide-sensitive sodium chloride cotransporter;Thiazide-sensitive sodium-chloride cotransporter;	SWISSPROT_AC:P55017;SWISSPROT_ID:S12A3_HUMAN;GeneID:6559;Ensembl:ENSG00000070915;HGNC:HGNC:10912;MIM:600968;Vega:OTTHUMG00000133284;protein_accession:AAC50355.1;protein_accession:AAI11851.1;protein_accession:AAK38112.1;protein_accession:CAA62613.1;protein_accession:CCQ42979.1;protein_accession:EAW82888.1;protein_accession:EAW82889.1;protein_accession:EAW82890.1;protein_accession:EAW82891.1;protei…	440303	Protein	NCC	Na-Cl cotransporter;Na-Cl symporter;NCC;S12A3;SLC12A3;Solute carrier family 12 member 3;Thiazide-sensitive sodium-chloride cotransporter;TSC;na-cl-cotransporter;NCCT;thiazide sensitive sodium chloride cotransporter;thiazide- sensitive sodium chloride cotransporter;thiazide- sensitive sodium-chloride cotransporter;thiazide-sensitive sodium chloride cotransporter;	SWISSPROT_AC:P55017;SWISSPROT_ID:S12A3_HUMAN;EMBL:AC012181;EMBL:AK315298;EMBL:U44128;EMBL:X91220;RefSeq:NP_000330.2;RefSeq:NP_001119579.1;RefSeq:NP_001119580.1;ProteinModelPortal:P55017;STRING:9606.ENSP00000402152;SWISSPROT_AC_OLD:A8MSJ2;SWISSPROT_AC_OLD:C9JNN9;SMR:P55017;GeneID:6559;KEGG:hsa:6559;PIR:G01202;PIR:PC4180;eggNOG:COG0531;eggNOG:KOG2083;UniGene:Hs.669115;GO:GO:0005215;GO:GO:0005829;GO…
181419	SCAI --> SCAI	Expression	GeneID:286205;		4361360	Gene	SCAI	C9orf126;NET40;SCAI;suppressor of cancer cell invasion;Protein SCAI;scai protein;Suppressor of cancer cell invasion protein;	SWISSPROT_AC:Q8N9R8;SWISSPROT_ID:SCAI_HUMAN;GeneID:286205;Ensembl:ENSG00000173611;HGNC:HGNC:26709;Vega:OTTHUMG00000020667;protein_accession:AAI04031.1;protein_accession:AAI04032.1;protein_accession:AAI04033.1;protein_accession:BAC05217.1;protein_accession:EAW87608.1;protein_accession:EAW87609.1;protein_accession:NP_001138349.1;protein_accession:NP_775961.2;protein_accession:Q8N9R8.2;protein_gi:11…	443114	Protein	SCAI	C9orf126;Protein SCAI;SCAI;Suppressor of cancer cell invasion protein;NET40;scai protein;suppressor of cancer cell invasion;	SWISSPROT_AC:Q8N9R8;SWISSPROT_ID:SCAI_HUMAN;EMBL:AK098024;EMBL:AL445930;EMBL:AL451125;EMBL:BC104030;EMBL:BC104031;EMBL:CH471090;RefSeq:NP_001138349.1;RefSeq:NP_775961.2;ProteinModelPortal:Q8N9R8;STRING:9606.ENSP00000362650;SWISSPROT_AC_OLD:Q3SXZ1;SWISSPROT_AC_OLD:Q3SXZ2;SWISSPROT_AC_OLD:Q5T163;SWISSPROT_AC_OLD:Q8N1I4;SMR:Q8N9R8;GeneID:286205;KEGG:hsa:286205;eggNOG:ENOG410IEKH;eggNOG:ENOG410XRRG;U…
184502	SGK1 --> SGK1	Expression	GeneID:6446;		4344998	Gene	SGK1	serum/glucocorticoid regulated kinase 1;SGK;SGK1;EC 2.7.11.1;Serine/threonine-protein kinase Sgk1;serum/glucocorticoid regulated kinase-1;Serum/glucocorticoid-regulated kinase 1;serum/glucocorticoid-regulated kinase-1;serum/glucocorticoid-regulated kinase1;	SWISSPROT_AC:O00141;SWISSPROT_ID:SGK1_HUMAN;GeneID:6446;Ensembl:ENSG00000118515;HGNC:HGNC:10810;MIM:602958;Vega:OTTHUMG00000015613;protein_accession:AAD41091.1;protein_accession:AAH01263.1;protein_accession:AAN40971.1;protein_accession:ACD35864.1;protein_accession:AFJ04414.1;protein_accession:BAG51463.1;protein_accession:BAH11497.1;protein_accession:BAH12061.1;protein_accession:BAH12848.1;protein…	449509	Protein	SGK1	EC 2.7.11.1;Serine/threonine-protein kinase Sgk1;Serum/glucocorticoid-regulated kinase 1;SGK;SGK1;serum/glucocorticoid regulated kinase 1;serum/glucocorticoid regulated kinase-1;serum/glucocorticoid-regulated kinase-1;serum/glucocorticoid-regulated kinase1;	SWISSPROT_AC:O00141;SWISSPROT_ID:SGK1_HUMAN;EMBL:AF153609;EMBL:AJ000512;EMBL:AK055077;EMBL:AK298688;EMBL:AL135839;EMBL:AL355881;EMBL:BC001263;EMBL:CH471051;EMBL:EU518415;EMBL:FM205707;EMBL:FM205708;EMBL:FM205709;EMBL:FM205710;EMBL:Y10032;EMBL:Z84486;RefSeq:NP_001137148.1;RefSeq:NP_001137149.1;RefSeq:NP_001137150.1;RefSeq:NP_001278924.1;RefSeq:NP_005618.2;RefSeq:XP_011534373.1;ProteinModelPortal:O…
185737	SLC9A1 --> NHE1	Expression	GeneID:6548;		4345087	Gene	SLC9A1	APNH;LIKNS;NHE-1;NHE1;PPP1R143;SLC9A1;solute carrier family 9 member A1;APNH1;na(+) /h(+) -exchanger isoform i;na(+) /h(+) exchanger 1;na(+) /h(+) exchanger isoform 1;na(+) /h(+) exchanger-1;na(+)/h (+) exchanger isoform 1;na(+)/h( +) exchanger-1;Na(+)/H(+) antiporter, amiloride-sensitive;Na(+)/H(+) exchanger 1;na(+)/h(+) exchanger isoform 1;na(+)/h(+) exchanger isoform-1;na(+)/h(+) exchanger typ…	SWISSPROT_AC:P19634;SWISSPROT_ID:SL9A1_HUMAN;GeneID:6548;Ensembl:ENSG00000090020;HGNC:HGNC:11071;MIM:107310;Vega:OTTHUMG00000004271;protein_accession:AAB59460.1;protein_accession:AAC60606.1;protein_accession:AAF21350.1;protein_accession:AAF21351.1;protein_accession:AAF21352.1;protein_accession:AAF21353.1;protein_accession:AAF21354.1;protein_accession:AAF21355.1;protein_accession:AAF21356.1;protei…	451430	Protein	NHE1	APNH;APNH1;Na(+)/H(+) antiporter, amiloride-sensitive;Na(+)/H(+) exchanger 1;NHE-1;NHE1;SL9A1;SLC9A1;Sodium/hydrogen exchanger 1;Solute carrier family 9 member 1;LIKNS;na(+) /h(+) -exchanger isoform i;na(+) /h(+) exchanger 1;na(+) /h(+) exchanger isoform 1;na(+) /h(+) exchanger-1;na(+)/h (+) exchanger isoform 1;na(+)/h( +) exchanger-1;na(+)/h(+) exchanger isoform 1;na(+)/h(+) exchanger isoform-1;…	SWISSPROT_AC:P19634;SWISSPROT_ID:SL9A1_HUMAN;EMBL:AF141350;EMBL:AF141351;EMBL:AF141352;EMBL:AF141353;EMBL:AF141354;EMBL:AF141355;EMBL:AF141356;EMBL:AF141357;EMBL:AF141358;EMBL:AF141359;EMBL:AF146430;EMBL:AF146431;EMBL:AF146432;EMBL:AF146433;EMBL:AF146434;EMBL:AF146435;EMBL:AF146436;EMBL:AF146437;EMBL:AF146438;EMBL:AF146439;EMBL:AL137860;EMBL:AL590640;EMBL:BC012121;EMBL:CH471059;EMBL:M81768;EMBL:S…
186235	SMAD1 --> SMAD1	Expression	GeneID:4086;		4343130	Gene	SMAD1	BSP-1;BSP1;JV4-1;JV41;MADH1;MADR1;SMAD family member 1;SMAD1;bsp 1;bsp i;bsp-i;hSMAD1;MAD homolog 1;Mad-related protein 1;mad-related protein-1;Mothers against decapentaplegic homolog 1;Mothers against DPP homolog 1;SMAD 1;smad-i;smad-type i;Transforming growth factor-beta-signaling protein 1;	SWISSPROT_AC:Q15797;SWISSPROT_ID:SMAD1_HUMAN;GeneID:4086;Ensembl:ENSG00000170365;HGNC:HGNC:6767;MIM:601595;Vega:OTTHUMG00000161592;protein_accession:AAB06852.1;protein_accession:AAC50493.1;protein_accession:AAC50621.1;protein_accession:AAC50790.1;protein_accession:AAH01878.1;protein_accession:AAP36050.1;protein_accession:ABM83436.1;protein_accession:ABM86650.1;protein_accession:BAF85744.1;protein…	452497	Protein	SMAD1	BSP-1;BSP1;hSMAD1;JV4-1;MAD homolog 1;Mad-related protein 1;MADH1;MADR1;Mothers against decapentaplegic homolog 1;Mothers against DPP homolog 1;SMAD 1;SMAD family member 1;SMAD1;Transforming growth factor-beta-signaling protein 1;bsp 1;bsp i;bsp-i;JV41;mad-related protein-1;smad-i;smad-type i;	SWISSPROT_AC:Q15797;SWISSPROT_ID:SMAD1_HUMAN;EMBL:AK293055;EMBL:AL117396;EMBL:BC001878;EMBL:BT007386;EMBL:CH471056;EMBL:U54826;EMBL:U57456;EMBL:U59423;EMBL:U59912;RefSeq:NP_001003688.1;RefSeq:NP_005891.1;RefSeq:XP_005263049.1;RefSeq:XP_006714280.1;RefSeq:XP_011530263.1;RefSeq:XP_011530264.1;RefSeq:XP_011530265.1;RefSeq:XP_011530266.1;ProteinModelPortal:Q15797;STRING:9606.ENSP00000305769;SWISSPROT…
186260	SMAD5 --> SMAD5	Expression	GeneID:4090;		4343134	Gene	SMAD5	DWFC;JV5-1;MADH5;SMAD family member 5;SMAD5;hSmad5;MAD homolog 5;Mothers against decapentaplegic homolog 5;Mothers against DPP homolog 5;SMAD 5;smad-5;	SWISSPROT_AC:Q99717;SWISSPROT_ID:SMAD5_HUMAN;GeneID:4090;Ensembl:ENSG00000113658;HGNC:HGNC:6771;MIM:603110;Vega:OTTHUMG00000163212;protein_accession:AAB66353.1;protein_accession:AAB72180.1;protein_accession:AAB92396.1;protein_accession:AAB95090.1;protein_accession:AAC50791.1;protein_accession:AAD20799.1;protein_accession:AAD20800.1;protein_accession:AAD20801.1;protein_accession:AAD20802.1;protein…	452519	Protein	SMAD5	hSmad5;JV5-1;MAD homolog 5;MADH5;Mothers against decapentaplegic homolog 5;Mothers against DPP homolog 5;SMAD 5;SMAD family member 5;SMAD5;DWFC;smad-5;	SWISSPROT_AC:Q99717;SWISSPROT_ID:SMAD5_HUMAN;EMBL:AF009678;EMBL:AF009739;EMBL:AF009740;EMBL:AF009741;EMBL:AF009742;EMBL:AF009743;EMBL:AF009744;EMBL:AF010601;EMBL:AF010602;EMBL:AF010603;EMBL:AF010604;EMBL:AF010605;EMBL:AF010606;EMBL:AF010607;EMBL:BC009682;EMBL:U59913;EMBL:U73825;RefSeq:NP_001001419.1;RefSeq:NP_001001420.1;RefSeq:NP_005894.3;RefSeq:XP_016864959.1;ProteinModelPortal:Q99717;STRING:96…
187374	SOD1 --> SOD1	Expression	GeneID:6647;		4345176	Gene	SOD1	ALS;ALS1;HEL-S-44;homodimer;hSod1;IPOA;SOD;SOD1;superoxide dismutase 1, soluble;als--an;als-type;EC 1.15.1.1;homodimer-type;hsod-1;ipo-a;sod-isoform;sod-type;SODC;superoxide dismutase -1;Superoxide dismutase 1;superoxide dismutase type 1;superoxide dismutase type i;superoxide dismutase type-1;Superoxide dismutase [Cu-Zn];superoxide dismutase-1;superoxide dismutase-i;superoxide dismutase-type 1;su…	SWISSPROT_AC:P00441;SWISSPROT_ID:SODC_HUMAN;GeneID:6647;Ensembl:ENSG00000142168;HGNC:HGNC:11179;MIM:147450;Vega:OTTHUMG00000084878;protein_accession:AAB05661.1;protein_accession:AAB05662.1;protein_accession:AAB59626.1;protein_accession:AAB59627.1;protein_accession:AAC41773.1;protein_accession:AAH01034.1;protein_accession:AAL15444.1;protein_accession:AAP35322.1;protein_accession:AAR21563.1;protein…	454202	Protein	SOD1	EC 1.15.1.1;hSod1;SOD1;SODC;Superoxide dismutase 1;Superoxide dismutase [Cu-Zn];ALS;als--an;als-type;ALS1;HEL-S-44;homodimer;homodimer-type;hsod-1;ipo-a;IPOA;SOD;sod-isoform;sod-type;superoxide dismutase -1;superoxide dismutase 1, soluble;superoxide dismutase type 1;superoxide dismutase type i;superoxide dismutase type-1;superoxide dismutase-1;superoxide dismutase-i;superoxide dismutase-type 1;su…	SWISSPROT_AC:P00441;SWISSPROT_ID:SODC_HUMAN;EMBL:AK312116;EMBL:AP000253;EMBL:AY049787;EMBL:AY450286;EMBL:AY835629;EMBL:BC001034;EMBL:BT006676;EMBL:CH471079;EMBL:CR450355;EMBL:CR541742;EMBL:EF151142;EMBL:L44135;EMBL:L44136;EMBL:L44137;EMBL:L44139;EMBL:L44746;EMBL:L46374;EMBL:L46375;EMBL:X01780;EMBL:X01781;EMBL:X01782;EMBL:X01783;EMBL:X01784;EMBL:X02317;EMBL:X95228;RefSeq:NP_000445.1;ProteinModelPo…
187471	SOD2 --> SOD2	Expression	GeneID:6648;		4345177	Gene	SOD2	IPO-B;IPOB;Mn-SOD;MNSOD;MVCD6;SOD2;superoxide dismutase 2, mitochondrial;EC 1.15.1.1;isoform--mnsod;SODM;Superoxide dismutase [Mn], mitochondrial;	SWISSPROT_AC:P04179;SWISSPROT_ID:SODM_HUMAN;GeneID:6648;Ensembl:ENSG00000112096;HGNC:HGNC:11180;MIM:147460;Vega:OTTHUMG00000015940;protein_accession:AAA36622.1;protein_accession:AAA83933.1;protein_accession:AAC15835.1;protein_accession:AAD14248.1;protein_accession:AAH12423.1;protein_accession:AAH16934.1;protein_accession:AAP03428.1;protein_accession:AAP34407.1;protein_accession:AAP34408.1;protein…	454436	Protein	SOD2	EC 1.15.1.1;SOD2;SODM;Superoxide dismutase [Mn], mitochondrial;IPO-B;IPOB;isoform--mnsod;Mn-SOD;MNSOD;MVCD6;superoxide dismutase 2, mitochondrial;	SWISSPROT_AC:P04179;SWISSPROT_ID:SODM_HUMAN;EMBL:AK097395;EMBL:AK296809;EMBL:AK304766;EMBL:AK313082;EMBL:AL135914;EMBL:AY267901;EMBL:BC012423;EMBL:BT006967;EMBL:CH471051;EMBL:M36693;EMBL:S77127;EMBL:X07834;EMBL:X14322;EMBL:X15132;EMBL:X59445;EMBL:Y00472;EMBL:Y00985;RefSeq:NP_000627.2;RefSeq:NP_001019636.1;RefSeq:NP_001019637.1;RefSeq:NP_001309743.1;RefSeq:NP_001309744.1;RefSeq:NP_001309746.1;RefS…
187735	SOX2 --> SOX2	Expression	GeneID:6657;		4345186	Gene	SOX2	ANOP3;MCOPS3;SOX2;SRY-box 2;sox2 transcription factor;Transcription factor SOX-2;transcription factor sox2;	SWISSPROT_AC:P48431;SWISSPROT_ID:SOX2_HUMAN;GeneID:6657;Ensembl:ENSG00000181449;HGNC:HGNC:11195;MIM:184429;Vega:OTTHUMG00000158222;protein_accession:AAA35997.1;protein_accession:AAH13923.1;protein_accession:ABZ92183.1;protein_accession:AJF45876.1;protein_accession:AJF45877.1;protein_accession:AJF45878.1;protein_accession:AJF45879.1;protein_accession:AJF45880.1;protein_accession:AJF45899.1;protein…	454999	Protein	SOX2	SOX2;Transcription factor SOX-2;ANOP3;MCOPS3;sox2 transcription factor;SRY-box 2;transcription factor sox2;	SWISSPROT_AC:P48431;SWISSPROT_ID:SOX2_HUMAN;EMBL:BC013923;EMBL:L07335;EMBL:Z31560;RefSeq:NP_003097.1;ProteinModelPortal:P48431;STRING:9606.ENSP00000323588;SWISSPROT_AC_OLD:Q14537;SMR:P48431;GeneID:6657;KEGG:hsa:6657;eggNOG:ENOG410IPZI;eggNOG:ENOG411009V;UniGene:Hs.518438;UniGene:Hs.732963;GO:GO:0000122;GO:GO:0000976;GO:GO:0001077;GO:GO:0001649;GO:GO:0001654;GO:GO:0001714;GO:GO:0003677;GO:GO:00037…
188167	SERPINB7 --> Megsin	Expression	GeneID:8710;		4346691	Gene	SERPINB7	MEGSIN;PPKN;serpin family B member 7;SERPINB7;TP55;Serpin B7;spb-7;SPB7;	SWISSPROT_AC:O75635;SWISSPROT_ID:SPB7_HUMAN;GeneID:8710;Ensembl:ENSG00000166396;HGNC:HGNC:13902;MIM:603357;Vega:OTTHUMG00000060591;protein_accession:AAC64506.1;protein_accession:AAH69417.1;protein_accession:AAH69442.1;protein_accession:AAH69547.1;protein_accession:AAI06744.1;protein_accession:AAI06745.1;protein_accession:BAA31232.1;protein_accession:BAF83362.1;protein_accession:BAF83565.1;protein…	455741	Protein	Megsin	Megsin;Serpin B7;SERPINB7;SPB7;TP55;PPKN;serpin family B member 7;spb-7;	SWISSPROT_AC:O75635;SWISSPROT_ID:SPB7_HUMAN;EMBL:AC069356;EMBL:AC072051;EMBL:AF027866;EMBL:AK300828;EMBL:BC069417;EMBL:BC069442;EMBL:BC069547;EMBL:BC106743;EMBL:BC106744;EMBL:D88575;RefSeq:NP_001035237.1;RefSeq:NP_001248759.1;RefSeq:NP_001248760.1;RefSeq:NP_003775.1;ProteinModelPortal:O75635;STRING:9606.ENSP00000337212;SWISSPROT_AC_OLD:B4DUW8;SWISSPROT_AC_OLD:F5GZC0;SWISSPROT_AC_OLD:Q1ED45;SWISSP…
188846	SPON2 --> Mindin	Expression	GeneID:10417;		4348080	Gene	SPON2	DIL-1;DIL1;M-SPONDIN;MINDIN;SPON2;spondin 2;Differentially expressed in cancerous and non-cancerous lung cells 1;dil 1;spon-2;Spondin-2;spondin2;	SWISSPROT_AC:Q9BUD6;SWISSPROT_ID:SPON2_HUMAN;GeneID:10417;Ensembl:ENSG00000159674;HGNC:HGNC:11253;MIM:605918;Vega:OTTHUMG00000089002;protein_accession:AAH02707.1;protein_accession:AAH36341.1;protein_accession:AAQ89307.1;protein_accession:AAY40988.1;protein_accession:BAA85892.1;protein_accession:BAB15789.1;protein_accession:BAC11092.1;protein_accession:BAC11196.1;protein_accession:CAF85941.1;prote…	457722	Protein	Mindin	Differentially expressed in cancerous and non-cancerous lung cells 1;DIL-1;DIL1;Mindin;SPON2;Spondin-2;dil 1;M-SPONDIN;spon-2;spondin 2;spondin2;	SWISSPROT_AC:Q9BUD6;SWISSPROT_ID:SPON2_HUMAN;EMBL:AB027466;EMBL:AC092535;EMBL:AK074618;EMBL:AK074770;EMBL:AY358948;EMBL:BC002707;EMBL:BC036341;EMBL:CH471131;RefSeq:NP_001121797.1;RefSeq:NP_001185950.1;RefSeq:NP_036577.1;ProteinModelPortal:Q9BUD6;STRING:9606.ENSP00000290902;SWISSPROT_AC_OLD:D3DVN9;SWISSPROT_AC_OLD:Q4W5N4;SWISSPROT_AC_OLD:Q9ULW1;SMR:Q9BUD6;GeneID:10417;KEGG:hsa:10417;eggNOG:ENOG410…
188954	SPARC --> SPARC	Expression	GeneID:6678;		4345205	Gene	SPARC	BM-40;OI17;ON;secreted protein acidic and cysteine rich;SPARC;Basement-membrane protein 40;Osteonectin;Secreted protein acidic and rich in cysteine;SPRC;	SWISSPROT_AC:P09486;SWISSPROT_ID:SPRC_HUMAN;GeneID:6678;Ensembl:ENSG00000113140;HGNC:HGNC:11219;MIM:182120;Vega:OTTHUMG00000130122;protein_accession:AAA60570.1;protein_accession:AAA60993.1;protein_accession:AAH04974.1;protein_accession:AAH08011.1;protein_accession:AAH72457.1;protein_accession:AAS50152.1;protein_accession:ABM84341.1;protein_accession:ABM87733.1;protein_accession:BAA05747.1;protein…	457844	Protein	SPARC	Basement-membrane protein 40;BM-40;ON;Osteonectin;Secreted protein acidic and rich in cysteine;SPARC;SPRC;OI17;secreted protein acidic and cysteine rich;	SWISSPROT_AC:P09486;SWISSPROT_ID:SPRC_HUMAN;EMBL:AL709729;EMBL:BC004974;EMBL:BC008011;EMBL:BC072457;EMBL:CH471062;EMBL:CR456799;EMBL:J03040;EMBL:M25738;EMBL:M25739;EMBL:M25740;EMBL:M25741;EMBL:M25742;EMBL:M25743;EMBL:M25744;EMBL:M25745;EMBL:M25746;EMBL:Y00755;RefSeq:NP_001296372.1;RefSeq:NP_001296373.1;RefSeq:NP_003109.1;ProteinModelPortal:P09486;STRING:9606.ENSP00000231061;SWISSPROT_AC_OLD:D3DQH…
189393	AGXT --> SPT	Expression	GeneID:189;		4339959	Gene	AGXT	AGT;AGT1;AGXT;AGXT1;alanine-glyoxylate aminotransferase;PH1;SPAT;SPT;TLH6;alanine glyoxylate aminotransferase;Alanine--glyoxylate aminotransferase;alanine-glyoxylate-aminotransferase;EC 2.6.1.44;EC 2.6.1.51;Serine--pyruvate aminotransferase;SPYA;	SWISSPROT_AC:P21549;SWISSPROT_ID:SPYA_HUMAN;GeneID:189;Ensembl:ENSG00000172482;HGNC:HGNC:341;MIM:604285;Vega:OTTHUMG00000133354;protein_accession:AAA51680.1;protein_accession:AAB20488.1;protein_accession:AAF05604.1;protein_accession:AAI32820.1;protein_accession:AAK30157.1;protein_accession:AAY24168.1;protein_accession:BAA02632.1;protein_accession:BAF46862.1;protein_accession:BAF85443.1;protein_ac…	458533	Protein	SPT	AGT;AGT1;AGXT;Alanine--glyoxylate aminotransferase;EC 2.6.1.44;EC 2.6.1.51;Serine--pyruvate aminotransferase;SPAT;SPT;SPYA;AGXT1;alanine glyoxylate aminotransferase;alanine-glyoxylate aminotransferase;alanine-glyoxylate-aminotransferase;PH1;TLH6;	SWISSPROT_AC:P21549;SWISSPROT_ID:SPYA_HUMAN;EMBL:AC104809;EMBL:AK292754;EMBL:BC132819;EMBL:CH471063;EMBL:D13368;EMBL:M61763;EMBL:X53414;EMBL:X56092;RefSeq:NP_000021.1;ProteinModelPortal:P21549;STRING:9606.ENSP00000302620;SWISSPROT_AC_OLD:Q53QU6;SMR:P21549;GeneID:189;KEGG:hsa:189;PIR:I39419;eggNOG:COG0075;eggNOG:KOG2862;UniGene:Hs.144567;GO:GO:0004760;GO:GO:0005102;GO:GO:0005759;GO:GO:0005777;GO:G…
191002	STAT3 --> STAT3	Expression	GeneID:6774;		4345290	Gene	STAT3	ADMIO;ADMIO1;APRF;HIES;signal transducer and activator of transcription 3;STAT3;acute phase response factor;Acute-phase response factor;acute-phase response of factor;stat 3;stat-3;	SWISSPROT_AC:P40763;SWISSPROT_ID:STAT3_HUMAN;GeneID:6774;Ensembl:ENSG00000168610;HGNC:HGNC:11364;MIM:102582;Vega:OTTHUMG00000150645;protein_accession:AAA58374.1;protein_accession:AAB84254.1;protein_accession:AAH00627.1;protein_accession:AAH14482.1;protein_accession:AAK17196.1;protein_accession:AAS66986.1;protein_accession:ABZ92186.1;protein_accession:ACE86450.1;protein_accession:ACE87126.1;protei…	461696	Protein	STAT3	Acute-phase response factor;APRF;Signal transducer and activator of transcription 3;STAT3;acute phase response factor;acute-phase response of factor;ADMIO;ADMIO1;HIES;stat 3;stat-3;	SWISSPROT_AC:P40763;SWISSPROT_ID:STAT3_HUMAN;EMBL:AC087691;EMBL:AF029311;EMBL:AJ012463;EMBL:AK291933;EMBL:AY572796;EMBL:BC000627;EMBL:BC014482;EMBL:CH471152;EMBL:JB252046;EMBL:L29277;RefSeq:NP_003141.2;RefSeq:NP_644805.1;RefSeq:NP_998827.1;RefSeq:XP_005257673.2;RefSeq:XP_005257674.2;RefSeq:XP_011523447.1;RefSeq:XP_011523448.1;RefSeq:XP_016880461.1;RefSeq:XP_016880464.1;ProteinModelPortal:P40763;S…
194410	GARS --> GlyRS	Expression	GeneID:2617;		4341931	Gene	GARS	CMT2D;DSMAV;GARS;glycyl-tRNA synthetase;GlyRS;HMN5;SMAD1;AP-4-A synthetase;Diadenosine tetraphosphate synthetase;EC 3.6.1.17;EC 6.1.1.14;Glycine--tRNA ligase;glycyl trna synthetase;hmn type v;hmn v;SYG;	SWISSPROT_AC:P41250;SWISSPROT_ID:SYG_HUMAN;GeneID:2617;Ensembl:ENSG00000106105;HGNC:HGNC:4162;MIM:600287;Vega:OTTHUMG00000152769;protein_accession:AAA57001.1;protein_accession:AAA86443.1;protein_accession:AAC71652.1;protein_accession:AAH07722.1;protein_accession:AAH07755.1;protein_accession:AAS00367.1;protein_accession:ABM83699.1;protein_accession:ABM87020.1;protein_accession:BAA06338.1;protein_a…	470401	Protein	GlyRS	AP-4-A synthetase;Diadenosine tetraphosphate synthetase;EC 3.6.1.17;EC 6.1.1.14;GARS;Glycine--tRNA ligase;Glycyl-tRNA synthetase;GlyRS;SYG;CMT2D;DSMAV;glycyl trna synthetase;hmn type v;hmn v;HMN5;SMAD1;	SWISSPROT_AC:P41250;SWISSPROT_ID:SYG_HUMAN;EMBL:AC004976;EMBL:AC005154;EMBL:AC006969;EMBL:AK074524;EMBL:AK295490;EMBL:BC007722;EMBL:BC007755;EMBL:D30658;EMBL:U09510;EMBL:U09587;RefSeq:NP_001303701.1;RefSeq:NP_002038.2;ProteinModelPortal:P41250;STRING:9606.ENSP00000373918;SWISSPROT_AC_OLD:B3KQA2;SWISSPROT_AC_OLD:B4DIA0;SWISSPROT_AC_OLD:Q969Y1;SMR:P41250;GeneID:2617;KEGG:hsa:2617;PIR:A55314;eggNOG:…
197401	GTF2E1 --> TFIIE-alpha	Expression	GeneID:2960;		4342231	Gene	GTF2E1	FE;general transcription factor IIE subunit 1;GTF2E1;TF2E1;TFIIE-A;fe-type;General transcription factor IIE 56 kDa subunit;T2EA;tfiie alpha;TFIIE-alpha;Transcription initiation factor IIE subunit alpha;	SWISSPROT_AC:P29083;SWISSPROT_ID:T2EA_HUMAN;GeneID:2960;Ensembl:ENSG00000153767;HGNC:HGNC:4650;MIM:189962;Vega:OTTHUMG00000159667;protein_accession:AAB20413.1;protein_accession:AAH05917.1;protein_accession:AAI56225.1;protein_accession:AAI56998.1;protein_accession:BAD97121.1;protein_accession:CAA45068.1;protein_accession:EAW79519.1;protein_accession:NP_005504.2;protein_accession:P29083.2;protein_a…	478877	Protein	TFIIE-alpha	General transcription factor IIE 56 kDa subunit;General transcription factor IIE subunit 1;GTF2E1;T2EA;TF2E1;TFIIE-alpha;Transcription initiation factor IIE subunit alpha;FE;fe-type;tfiie alpha;TFIIE-A;	SWISSPROT_AC:P29083;SWISSPROT_ID:T2EA_HUMAN;EMBL:S67859;EMBL:X63468;RefSeq:NP_005504.2;RefSeq:XP_011511046.1;RefSeq:XP_011511047.1;ProteinModelPortal:P29083;STRING:9606.ENSP00000283875;SWISSPROT_AC_OLD:Q16103;SMR:P29083;GeneID:2960;KEGG:hsa:2960;PIR:S29291;eggNOG:COG1675;eggNOG:KOG2593;UniGene:Hs.445272;GO:GO:0005634;GO:GO:0005654;GO:GO:0005669;GO:GO:0005737;GO:GO:0006355;GO:GO:0006366;GO:GO:0006…
197412	GTF2E2 --> GTF2E2	Expression	GeneID:2961;		4342232	Gene	GTF2E2	FE;general transcription factor IIE subunit 2;GTF2E2;TF2E2;TFIIE-B;TTD6;fe-type;T2EB;tfiie beta;TFIIE-beta;Transcription initiation factor IIE subunit beta;	SWISSPROT_AC:P29084;SWISSPROT_ID:T2EB_HUMAN;GeneID:2961;Ensembl:ENSG00000197265;HGNC:HGNC:4651;MIM:189964;Vega:OTTHUMG00000163934;protein_accession:AAB20414.1;protein_accession:AAH30572.1;protein_accession:CAA45069.1;protein_accession:EAW63446.1;protein_accession:EAW63447.1;protein_accession:EAW63448.1;protein_accession:EAW63449.1;protein_accession:NP_002086.1;protein_accession:P29084.1;protein_a…	478884	Protein	GTF2E2	General transcription factor IIE subunit 2;GTF2E2;T2EB;TF2E2;TFIIE-beta;Transcription initiation factor IIE subunit beta;FE;fe-type;tfiie beta;TFIIE-B;TTD6;	SWISSPROT_AC:P29084;SWISSPROT_ID:T2EB_HUMAN;EMBL:AF292056;EMBL:AF292057;EMBL:AF292058;EMBL:AF292059;EMBL:AF292060;EMBL:AF292061;EMBL:AF292062;EMBL:BC030572;EMBL:CH471080;EMBL:S67861;EMBL:X63469;RefSeq:NP_002086.1;RefSeq:XP_016868852.1;RefSeq:XP_016868853.1;ProteinModelPortal:P29084;STRING:9606.ENSP00000348168;SWISSPROT_AC_OLD:D3DSV2;SWISSPROT_AC_OLD:Q9H2B9;SMR:P29084;GeneID:2961;KEGG:hsa:2961;PIR…
199165	TCN1 --> Haptocorrin	Expression	GeneID:6947;		4345435	Gene	TCN1	HC;TC-1;TC1;TCI;TCN1;transcobalamin 1;Haptocorrin;hc-an;hc-type;Protein R;protein-r;r protein;r-protein;tc 1;TC I;tc-i;tc1-type;tcn-1;tco-1;tco-i;TCO1;Transcobalamin I;Transcobalamin-1;transcobalamin-i;type-hc;	SWISSPROT_AC:P20061;SWISSPROT_ID:TCO1_HUMAN;GeneID:6947;Ensembl:ENSG00000134827;HGNC:HGNC:11652;MIM:189905;Vega:OTTHUMG00000167400;protein_accession:AAA61058.1;protein_accession:AAI56608.1;protein_accession:ABM83733.1;protein_accession:ABM87053.1;protein_accession:BAF85679.1;protein_accession:EAW73861.1;protein_accession:NP_001053.2;protein_accession:P20061.2;protein_gi:119594267;protein_gi:12398…	482602	Protein	Haptocorrin	Haptocorrin;HC;Protein R;TC I;TC-1;TC1;TCI;TCN1;TCO1;Transcobalamin I;Transcobalamin-1;hc-an;hc-type;protein-r;r protein;r-protein;tc 1;tc-i;tc1-type;tcn-1;tco-1;tco-i;transcobalamin 1;transcobalamin-i;type-hc;	SWISSPROT_AC:P20061;SWISSPROT_ID:TCO1_HUMAN;EMBL:AK292990;EMBL:AP002347;EMBL:CH471076;EMBL:J05068;RefSeq:NP_001053.2;ProteinModelPortal:P20061;STRING:9606.ENSP00000257264;SWISSPROT_AC_OLD:A8KAC5;SWISSPROT_AC_OLD:Q8WV77;SMR:P20061;GeneID:6947;KEGG:hsa:6947;PIR:A34227;eggNOG:ENOG410IVBN;eggNOG:ENOG410XSU1;UniGene:Hs.2012;GO:GO:0005576;GO:GO:0005615;GO:GO:0006824;GO:GO:0009235;GO:GO:0015889;GO:GO:00…
199616	TERF2IP --> hRap1	Expression	GeneID:54386;		4352075	Gene	TERF2IP	DRIP5;RAP1;TERF2 interacting protein;TERF2IP;Dopamine receptor-interacting protein 5;homolog of rap1;hRap1;rap-1 homolog;RAP1 homolog;Repressor/activator protein 1 homolog;TE2IP;Telomeric repeat-binding factor 2-interacting protein 1;TERF2-interacting telomeric protein 1;TRF2-interacting telomeric protein 1;	SWISSPROT_AC:Q9NYB0;SWISSPROT_ID:TE2IP_HUMAN;GeneID:54386;Ensembl:ENSG00000166848;HGNC:HGNC:19246;MIM:605061;Vega:OTTHUMG00000177136;protein_accession:AAF72711.1;protein_accession:AAH04465.1;protein_accession:AAH05841.1;protein_accession:AAH22428.1;protein_accession:AAH78171.1;protein_accession:AAL55783.1;protein_accession:AAQ14259.1;protein_accession:ADQ32745.1;protein_accession:BAA91317.1;prote…	483466	Protein	hRap1	Dopamine receptor-interacting protein 5;DRIP5;hRap1;RAP1;RAP1 homolog;Repressor/activator protein 1 homolog;TE2IP;Telomeric repeat-binding factor 2-interacting protein 1;TERF2-interacting telomeric protein 1;TERF2IP;TRF2-interacting telomeric protein 1;homolog of rap1;rap-1 homolog;TERF2 interacting protein;	SWISSPROT_AC:Q9NYB0;SWISSPROT_ID:TE2IP_HUMAN;EMBL:AC025287;EMBL:AF250393;EMBL:AF262988;EMBL:AF289599;EMBL:AK000669;EMBL:AK298880;EMBL:BC004465;EMBL:BC005841;EMBL:BC022428;EMBL:BC078171;EMBL:CH471114;RefSeq:NP_061848.2;ProteinModelPortal:Q9NYB0;STRING:9606.ENSP00000300086;SWISSPROT_AC_OLD:B4DQN4;SWISSPROT_AC_OLD:Q4W4Y2;SWISSPROT_AC_OLD:Q8WYZ3;SWISSPROT_AC_OLD:Q9NWR2;SMR:Q9NYB0;GeneID:54386;KEGG:hs…
200117	TCF7L2 --> TCF7L2	Expression	GeneID:6934;		4345423	Gene	TCF7L2	TCF-4;TCF4;TCF7L2;transcription factor 7 like 2;HMG box transcription factor 4;hTCF-4;htcf4;t cell-specific transcription factor 4;T-cell factor 4;T-cell-specific transcription factor 4;tcf 4;TF7L2;transcription factor 7 like-2;Transcription factor 7-like 2;transcription factor 7-like-2;transcription factor 7-like2;transcription factor-7-like 2;	SWISSPROT_AC:Q9NQB0;SWISSPROT_ID:TF7L2_HUMAN;GeneID:6934;Ensembl:ENSG00000148737;HGNC:HGNC:11641;MIM:602228;Vega:OTTHUMG00000019070;protein_accession:AAH32656.1;protein_accession:AAQ08860.1;protein_accession:ACI28522.1;protein_accession:ACI28523.1;protein_accession:ACI28524.1;protein_accession:ACI28525.1;protein_accession:ACI28526.1;protein_accession:ACI28527.1;protein_accession:ACI28528.1;protei…	484347	Protein	TCF7L2	HMG box transcription factor 4;hTCF-4;T-cell factor 4;T-cell-specific transcription factor 4;TCF-4;TCF4;TCF7L2;TF7L2;Transcription factor 7-like 2;htcf4;t cell-specific transcription factor 4;tcf 4;transcription factor 7 like 2;transcription factor 7 like-2;transcription factor 7-like-2;transcription factor 7-like2;transcription factor-7-like 2;	SWISSPROT_AC:Q9NQB0;SWISSPROT_ID:TF7L2_HUMAN;EMBL:AB034691;EMBL:AB440195;EMBL:AJ270770;EMBL:AJ270771;EMBL:AJ270772;EMBL:AJ270773;EMBL:AJ270774;EMBL:AJ270775;EMBL:AJ270776;EMBL:AJ270777;EMBL:AJ270778;EMBL:AK299295;EMBL:AL135792;EMBL:AL158212;EMBL:AL445486;EMBL:AL451084;EMBL:BC032656;EMBL:CH471066;EMBL:FJ010167;EMBL:FJ010169;EMBL:FJ010172;EMBL:HM352839;EMBL:HM352842;EMBL:HM352844;EMBL:HM352845;EMBL…
200418	TGFB1 --> TGFB1	Expression	GeneID:7040;		4345519	Gene	TGFB1	CED;DPD1;LAP;TGFB;TGFB1;TGFbeta;transforming growth factor beta 1;lap-type;tgf -beta 1;tgf -beta1;tgf b 1;tgf b-1;tgf beta 1;tgf beta i;tgf beta type 1;tgf beta type i;tgf beta-1;tgf beta-type 1;tgf beta1;tgf- b 1;tgf- beta 1;tgf- beta1;tgf-b 1;tgf-beta 1;tgf-beta i;tgf-beta isoform 1;tgf-beta type 1;tgf-beta type i;tgf-beta type-i;tgf-beta's 1;TGF-beta-1;tgf-beta-i;tgf-beta1;tgf-beta1-type;tgf-b…	SWISSPROT_AC:P01137;SWISSPROT_ID:TGFB1_HUMAN;GeneID:7040;Ensembl:ENSG00000105329;HGNC:HGNC:11766;MIM:190180;Vega:OTTHUMG00000182760;protein_accession:AAA36735.1;protein_accession:AAH00125.1;protein_accession:AAH01180.1;protein_accession:AAH22242.1;protein_accession:AAL27646.2;protein_accession:AAN86616.1;protein_accession:AAP35909.1;protein_accession:AAQ18641.1;protein_accession:AAT77143.1;protei…	484813	Protein	TGFB1	TGF-beta-1;TGFB;TGFB1;Transforming growth factor beta-1;CED;DPD1;LAP;lap-type;tgf -beta 1;tgf -beta1;tgf b 1;tgf b-1;tgf beta 1;tgf beta i;tgf beta type 1;tgf beta type i;tgf beta-1;tgf beta-type 1;tgf beta1;tgf- b 1;tgf- beta 1;tgf- beta1;tgf-b 1;tgf-beta 1;tgf-beta i;tgf-beta isoform 1;tgf-beta type 1;tgf-beta type i;tgf-beta type-i;tgf-beta's 1;tgf-beta-i;tgf-beta1;tgf-beta1-type;tgf-betai;tgf…	SWISSPROT_AC:P01137;SWISSPROT_ID:TGFB1_HUMAN;EMBL:AK291907;EMBL:BC000125;EMBL:BC001180;EMBL:BC022242;EMBL:BT007245;EMBL:CH471126;EMBL:M38449;EMBL:X02812;EMBL:X05839;EMBL:X05840;EMBL:X05843;EMBL:X05844;EMBL:X05849;EMBL:X05850;RefSeq:NP_000651.3;ProteinModelPortal:P01137;STRING:9606.ENSP00000221930;SWISSPROT_AC_OLD:A8K792;SWISSPROT_AC_OLD:Q9UCG4;SMR:P01137;GeneID:7040;KEGG:hsa:7040;PIR:A27513;eggNO…
200439	TGFBR2 --> TGFBR2	Expression	GeneID:7048;		4345527	Gene	TGFBR2	AAT3;FAA3;LDS1B;LDS2;LDS2B;MFS2;RIIC;TAAD2;TGFbeta-RII;TGFBR2;TGFR-2;transforming growth factor beta receptor 2;EC 2.7.11.30;faa 3;lds 2;lds ii;lds type 2;lds type ii;mfs type 2;mfs-2;t beta r ii;t beta r-ii;tbetar ii;tbetar type ii;tbetar-2;TbetaR-II;tbetar2;tgf beta ii receptor;tgf beta receptor ii;tgf beta receptor type ii;tgf beta receptor-ii;tgf beta type ii receptor;tgf- beta receptor-ii;tg…	SWISSPROT_AC:P37173;SWISSPROT_ID:TGFR2_HUMAN;GeneID:7048;Ensembl:ENSG00000163513;HGNC:HGNC:11773;MIM:190182;Vega:OTTHUMG00000130569;protein_accession:AAA61164.1;protein_accession:AAB17553.1;protein_accession:AAB40916.1;protein_accession:AAI52841.1;protein_accession:AAT70724.1;protein_accession:ABG65632.1;protein_accession:ACZ58376.1;protein_accession:ACZ58377.1;protein_accession:AHI94910.1;protei…	484863	Protein	TGFBR2	EC 2.7.11.30;TbetaR-II;TGF-beta receptor type II;TGF-beta receptor type-2;TGF-beta type II receptor;TGFBR2;TGFR-2;TGFR2;Transforming growth factor-beta receptor type II;AAT3;faa 3;FAA3;lds 2;lds ii;lds type 2;lds type ii;LDS1B;LDS2;LDS2B;mfs type 2;mfs-2;MFS2;RIIC;t beta r ii;t beta r-ii;TAAD2;tbetar ii;tbetar type ii;tbetar-2;tbetar2;tgf beta ii receptor;tgf beta receptor ii;tgf beta receptor ty…	SWISSPROT_AC:P37173;SWISSPROT_ID:TGFR2_HUMAN;EMBL:AK300383;EMBL:AY675319;EMBL:CH471055;EMBL:D28131;EMBL:D50683;EMBL:M85079;EMBL:U52240;EMBL:U52241;EMBL:U52242;EMBL:U52244;EMBL:U52245;EMBL:U52246;EMBL:U69146;EMBL:U69147;EMBL:U69148;EMBL:U69149;EMBL:U69150;EMBL:U69151;EMBL:U69152;RefSeq:NP_001020018.1;RefSeq:NP_003233.4;ProteinModelPortal:P37173;STRING:9606.ENSP00000351905;SWISSPROT_AC_OLD:B4DTV5;S…
202472	TIMP2 --> TIMP-2	Expression	GeneID:7077;		4345553	Gene	TIMP2	CSC-21K;DDC8;TIMP metallopeptidase inhibitor 2;TIMP2;Metalloproteinase inhibitor 2;metalloproteinase inhibitor-2;timp -2;timp 2;timp ii;timp- 2;TIMP-2;timp-ii;tissue inhibitor metalloproteinases 2;tissue inhibitor of metalloproteinases -2;Tissue inhibitor of metalloproteinases 2;tissue inhibitor of metalloproteinases ii;tissue inhibitor of metalloproteinases type 2;tissue inhibitor of metalloprot…	SWISSPROT_AC:P16035;SWISSPROT_ID:TIMP2_HUMAN;GeneID:7077;Ensembl:ENSG00000035862;HGNC:HGNC:11821;MIM:188825;Vega:OTTHUMG00000154517;protein_accession:AAA59581.1;protein_accession:AAA61186.1;protein_accession:AAB19474.1;protein_accession:AAC50729.1;protein_accession:AAD14025.1;protein_accession:AAH52605.1;protein_accession:AAH71586.1;protein_accession:ADQ32873.1;protein_accession:AEE61194.1;protei…	489910	Protein	TIMP-2	CSC-21K;Metalloproteinase inhibitor 2;TIMP-2;TIMP2;Tissue inhibitor of metalloproteinases 2;DDC8;metalloproteinase inhibitor-2;timp -2;timp 2;timp ii;TIMP metallopeptidase inhibitor 2;timp- 2;timp-ii;tissue inhibitor metalloproteinases 2;tissue inhibitor of metalloproteinases -2;tissue inhibitor of metalloproteinases ii;tissue inhibitor of metalloproteinases type 2;tissue inhibitor of metalloprot…	SWISSPROT_AC:P16035;SWISSPROT_ID:TIMP2_HUMAN;EMBL:BC052605;EMBL:BC071586;EMBL:J05593;EMBL:M32304;EMBL:S48568;EMBL:S68860;EMBL:U44381;EMBL:U44382;EMBL:U44383;EMBL:U44385;EMBL:X54533;RefSeq:NP_003246.1;ProteinModelPortal:P16035;STRING:9606.ENSP00000262768;SWISSPROT_AC_OLD:Q16121;SWISSPROT_AC_OLD:Q93006;SWISSPROT_AC_OLD:Q9UDF7;SMR:P16035;GeneID:7077;KEGG:hsa:7077;PIR:A37128;PIR:I53729;eggNOG:ENOG411…
202476	TIMP3 --> TIMP-3	Expression	GeneID:7078;		4345556	Gene	TIMP3	HSMRK222;K222;K222TA2;SFD;TIMP metallopeptidase inhibitor 3;TIMP3;k-222;Metalloproteinase inhibitor 3;metalloproteinase inhibitor iii;metalloproteinase inhibitor-3;mig-5 protein;Protein MIG-5;timp -3;timp 3;TIMP-3;Tissue inhibitor of metalloproteinases 3;tissue inhibitor of metalloproteinases type 3;tissue inhibitor of metalloproteinases type-3;tissue inhibitor of metalloproteinases- 3;tissue inh…	SWISSPROT_AC:P35625;SWISSPROT_ID:TIMP3_HUMAN;GeneID:7078;Ensembl:ENSG00000100234;HGNC:HGNC:11822;MIM:188826;Vega:OTTHUMG00000030784;protein_accession:AAA17672.1;protein_accession:AAA21815.1;protein_accession:AAB07547.1;protein_accession:AAB17602.1;protein_accession:AAB34532.1;protein_accession:AAB60373.1;protein_accession:AAB68799.1;protein_accession:AAC50393.1;protein_accession:AAH14277.1;protei…	489917	Protein	TIMP-3	Metalloproteinase inhibitor 3;Protein MIG-5;TIMP-3;TIMP3;Tissue inhibitor of metalloproteinases 3;HSMRK222;k-222;K222;K222TA2;metalloproteinase inhibitor iii;metalloproteinase inhibitor-3;mig-5 protein;SFD;timp -3;timp 3;TIMP metallopeptidase inhibitor 3;tissue inhibitor of metalloproteinases type 3;tissue inhibitor of metalloproteinases type-3;tissue inhibitor of metalloproteinases- 3;tissue inh…	SWISSPROT_AC:P35625;SWISSPROT_ID:TIMP3_HUMAN;EMBL:AK314871;EMBL:AL023282;EMBL:BC014277;EMBL:BT006848;EMBL:CH471095;EMBL:CR456593;EMBL:L15078;EMBL:S78453;EMBL:U02571;EMBL:U14394;EMBL:U33110;EMBL:U33111;EMBL:U33112;EMBL:U33113;EMBL:U33114;EMBL:U38952;EMBL:U38953;EMBL:U38954;EMBL:U38955;EMBL:U67195;EMBL:X76227;EMBL:Z30183;EMBL:Z98256;RefSeq:NP_000353.1;ProteinModelPortal:P35625;STRING:9606.ENSP00000…
202508	TIMP1 --> EPA	Expression	GeneID:7076;		4345557	Gene	TIMP1	CLGI;EPA;EPO;HCI;TIMP;TIMP metallopeptidase inhibitor 1;TIMP-1;TIMP1;an-epo;Collagenase inhibitor;collagenase-inhibitor;epa-type;epo-type;erythroid potentiating activity;Erythroid-potentiating activity;Fibroblast collagenase inhibitor;inhibitor of collagenase;inhibitor of the collagenase;inhibitor-1 of metalloproteinase;Metalloproteinase inhibitor 1;metalloproteinase inhibitor type 1;metalloprote…	SWISSPROT_AC:P01033;SWISSPROT_ID:TIMP1_HUMAN;GeneID:7076;Ensembl:ENSG00000102265;HGNC:HGNC:11820;MIM:305370;Vega:OTTHUMG00000021447;protein_accession:AAA52436.1;protein_accession:AAA63234.1;protein_accession:AAA75558.1;protein_accession:AAD14009.1;protein_accession:AAH00866.1;protein_accession:AAX47478.1;protein_accession:ABM82048.1;protein_accession:ABM85227.1;protein_accession:BAA01913.1;protei…	489894	Protein	EPA	CLGI;Collagenase inhibitor;EPA;Erythroid-potentiating activity;Fibroblast collagenase inhibitor;Metalloproteinase inhibitor 1;TIMP;TIMP-1;TIMP1;Tissue inhibitor of metalloproteinases 1;an-epo;collagenase-inhibitor;epa-type;EPO;epo-type;erythroid potentiating activity;HCI;inhibitor of collagenase;inhibitor of the collagenase;inhibitor-1 of metalloproteinase;metalloproteinase inhibitor type 1;metal…	SWISSPROT_AC:P01033;SWISSPROT_ID:TIMP1_HUMAN;EMBL:BC000866;EMBL:D11139;EMBL:L47361;EMBL:M12670;EMBL:M59906;EMBL:S68252;EMBL:X02598;EMBL:X03124;RefSeq:NP_003245.1;ProteinModelPortal:P01033;STRING:9606.ENSP00000218388;SWISSPROT_AC_OLD:Q14252;SWISSPROT_AC_OLD:Q9UCU1;SMR:P01033;GeneID:7076;KEGG:hsa:7076;PIR:A93372;eggNOG:ENOG41103NU;eggNOG:KOG4745;UniGene:Hs.522632;GO:GO:0001775;GO:GO:0002020;GO:GO:0…
202838	TLR2 --> TLR2	Expression	GeneID:7097;		4345575	Gene	TLR2	CD282;TIL4;TLR2;toll like receptor 2;CD282 antigen;receptor 2-toll-like;toll like receptor ii;toll like receptor-2;toll-like receptor -2;Toll-like receptor 2;toll-like receptor type 2;toll-like receptor-2;toll-like receptor2;toll-like-receptor 2;toll-like-receptor-2;toll-like-receptor2;Toll/interleukin-1 receptor-like protein 4;	SWISSPROT_AC:O60603;SWISSPROT_ID:TLR2_HUMAN;GeneID:7097;Ensembl:ENSG00000137462;HGNC:HGNC:11848;MIM:603028;Vega:OTTHUMG00000161525;protein_accession:AAC34133.1;protein_accession:AAC34377.1;protein_accession:AAH33756.1;protein_accession:AAM23001.1;protein_accession:AAY85644.1;protein_accession:AAY85645.1;protein_accession:AAY85646.1;protein_accession:AAY85647.1;protein_accession:AAY85648.1;protein…	490593	Protein	TLR2	CD282 antigen;TIL4;TLR2;Toll-like receptor 2;Toll/interleukin-1 receptor-like protein 4;CD282;receptor 2-toll-like;toll like receptor 2;toll like receptor ii;toll like receptor-2;toll-like receptor -2;toll-like receptor type 2;toll-like receptor-2;toll-like receptor2;toll-like-receptor 2;toll-like-receptor-2;toll-like-receptor2;	SWISSPROT_AC:O60603;SWISSPROT_ID:TLR2_HUMAN;EMBL:AB445624;EMBL:AF051152;EMBL:AF502291;EMBL:BC033756;EMBL:CH471056;EMBL:DQ012265;EMBL:DQ012266;EMBL:DQ012267;EMBL:DQ012268;EMBL:DQ012269;EMBL:DQ012270;EMBL:DQ012271;EMBL:U88878;RefSeq:NP_001305716.1;RefSeq:NP_001305718.1;RefSeq:NP_001305719.1;RefSeq:NP_001305720.1;RefSeq:NP_001305722.1;RefSeq:NP_001305724.1;RefSeq:NP_001305725.1;RefSeq:NP_003255.2;Re…
204931	TPD52 --> TPD52	Expression	GeneID:7163;		4345633	Gene	TPD52	D52;hD52;N8L;PC-1;PrLZ;TPD52;tumor protein D52;d 52;d-5-2;d-52;hd 52;n8 protein;pc 1;pc i;pc type 1;pc type i;pc-i;Protein N8;	SWISSPROT_AC:P55327;SWISSPROT_ID:TPD52_HUMAN;GeneID:7163;Ensembl:ENSG00000076554;HGNC:HGNC:12005;MIM:604068;Vega:OTTHUMG00000164565;protein_accession:AAB36475.1;protein_accession:AAC50183.1;protein_accession:AAH18117.1;protein_accession:AAO22156.1;protein_accession:AAV38251.1;protein_accession:ABM81958.1;protein_accession:ABM85137.1;protein_accession:ACY08776.1;protein_accession:ACY08777.1;protei…	493875	Protein	TPD52	Protein N8;TPD52;Tumor protein D52;d 52;d-5-2;d-52;D52;hd 52;hD52;n8 protein;N8L;pc 1;pc i;pc type 1;pc type i;PC-1;pc-i;PrLZ;	SWISSPROT_AC:P55327;SWISSPROT_ID:TPD52_HUMAN;EMBL:AC009686;EMBL:AC018952;EMBL:AC036214;EMBL:AC104212;EMBL:AF202897;EMBL:AK223631;EMBL:AK295468;EMBL:AK296615;EMBL:AK313135;EMBL:BC018117;EMBL:BT019444;EMBL:BX640835;EMBL:CH471068;EMBL:CR542034;EMBL:CR542064;EMBL:GQ499324;EMBL:GQ499325;EMBL:GQ499326;EMBL:GQ499327;EMBL:GQ499328;EMBL:S82081;EMBL:U18914;RefSeq:NP_001020423.1;RefSeq:NP_001020424.1;RefSeq…
205772	THBD --> Thrombomodulin	Expression	GeneID:7056;		4345535	Gene	THBD	AHUS6;BDCA3;CD141;THBD;THPH12;THRM;thrombomodulin;TM;cd 141;CD141 antigen;Fetomodulin;tm chain-chain;tm-an;tm-type;TRBM;	SWISSPROT_AC:P07204;SWISSPROT_ID:TRBM_HUMAN;GeneID:7056;Ensembl:ENSG00000178726;HGNC:HGNC:11784;MIM:188040;Vega:OTTHUMG00000032053;protein_accession:AAA61175.1;protein_accession:AAB59508.1;protein_accession:AAH35602.2;protein_accession:AAH53357.1;protein_accession:AAM03232.1;protein_accession:BAA00149.1;protein_accession:BAG53913.1;protein_accession:CAA29045.1;protein_accession:EAX10172.1;protein…	495604	Protein	Thrombomodulin	CD141 antigen;Fetomodulin;THBD;THRM;Thrombomodulin;TM;TRBM;AHUS6;BDCA3;cd 141;CD141;THPH12;tm chain-chain;tm-an;tm-type;	SWISSPROT_AC:P07204;SWISSPROT_ID:TRBM_HUMAN;EMBL:AF495471;EMBL:AL049651;EMBL:BC035602;EMBL:BC053357;EMBL:D00210;EMBL:J02973;EMBL:M16552;EMBL:X05495;RefSeq:NP_000352.1;ProteinModelPortal:P07204;STRING:9606.ENSP00000366307;SWISSPROT_AC_OLD:Q8IV29;SWISSPROT_AC_OLD:Q9UC32;SMR:P07204;GeneID:7056;KEGG:hsa:7056;PIR:A41442;eggNOG:ENOG410IF0T;eggNOG:ENOG410Y5JS;UniGene:Hs.2030;GO:GO:0004872;GO:GO:0004888;…
207289	TRPC1 --> TRPC1	Expression	GeneID:7220;		4345681	Gene	TRPC1	HTRP-1;transient receptor potential cation channel subfamily C member 1;TRP1;TRPC1;htrp 1;htrp1;Short transient receptor potential channel 1;Transient receptor protein 1;trp 1;trp i;trp type i;trp- 1;TRP-1;	SWISSPROT_AC:P48995;SWISSPROT_ID:TRPC1_HUMAN;GeneID:7220;Ensembl:ENSG00000144935;HGNC:HGNC:12333;MIM:602343;Vega:OTTHUMG00000159301;protein_accession:AAI12339.1;protein_accession:AAI13954.1;protein_accession:AAM97860.1;protein_accession:ABP94017.1;protein_accession:ACT66710.1;protein_accession:BAF76425.1;protein_accession:CAA61447.1;protein_accession:CAJ01296.1;protein_accession:EAW78963.1;protei…	499649	Protein	TRPC1	Short transient receptor potential channel 1;Transient receptor protein 1;TRP-1;TRP1;TRPC1;htrp 1;HTRP-1;htrp1;transient receptor potential cation channel subfamily C member 1;trp 1;trp i;trp type i;trp- 1;	SWISSPROT_AC:P48995;SWISSPROT_ID:TRPC1_HUMAN;EMBL:BC112338;EMBL:BC113953;EMBL:CH471052;EMBL:U31110;EMBL:X89066;EMBL:Z73903;RefSeq:NP_001238774.1;RefSeq:NP_003295.1;ProteinModelPortal:P48995;STRING:9606.ENSP00000273482;SWISSPROT_AC_OLD:Q14CE4;GeneID:7220;KEGG:hsa:7220;PIR:S68238;eggNOG:ENOG410XQ0Y;eggNOG:KOG3609;UniGene:Hs.250687;UniGene:Hs.684389;GO:GO:0005261;GO:GO:0005262;GO:GO:0005886;GO:GO:00…
208793	TSN --> TSN	Expression	GeneID:7247;		4345707	Gene	TSN	BCLF-1;C3PO;RCHF1;REHF-1;TBRBP;translin;TRSLN;TSN;Component 3 of promoter of RISC;EC 3.1.-.-;	SWISSPROT_AC:Q15631;SWISSPROT_ID:TSN_HUMAN;GeneID:7247;Ensembl:ENSG00000211460;HGNC:HGNC:12379;MIM:600575;Vega:OTTHUMG00000153334;protein_accession:AAH02359.1;protein_accession:AAV38297.1;protein_accession:AAV38298.1;protein_accession:AAY14831.1;protein_accession:BAD96588.1;protein_accession:BAG52440.1;protein_accession:BAH12364.1;protein_accession:BAH12875.1;protein_accession:CAA55341.1;protein_…	504096	Protein	TSN	C3PO;Component 3 of promoter of RISC;EC 3.1.-.-;Translin;TSN;BCLF-1;RCHF1;REHF-1;TBRBP;TRSLN;	SWISSPROT_AC:Q15631;SWISSPROT_ID:TSN_HUMAN;EMBL:AC018737;EMBL:AK296469;EMBL:BC002359;EMBL:BT019490;EMBL:BT019491;EMBL:X78627;EMBL:Y12563;EMBL:Y12564;EMBL:Y12565;EMBL:Y12566;EMBL:Y12567;RefSeq:NP_001248330.1;RefSeq:NP_004613.1;ProteinModelPortal:Q15631;STRING:9606.ENSP00000374332;SWISSPROT_AC_OLD:B7Z3X8;SWISSPROT_AC_OLD:Q5U0K7;SMR:Q15631;GeneID:7247;KEGG:hsa:7247;PIR:S51738;eggNOG:ENOG410XR87;eggN…
208800	THBS1 --> TSP	Expression	GeneID:7057;		4345536	Gene	THBS1	THBS;THBS-1;THBS1;thrombospondin 1;TSP;TSP-1;TSP1;thbs 1;thrombospondin -1;thrombospondin i;thrombospondin type 1;thrombospondin type i;thrombospondin type-1;thrombospondin type-i;thrombospondin- 1;thrombospondin- i;thrombospondin--type i;Thrombospondin-1;thrombospondin-type 1;thrombospondin1;tsp 1;tsp i;tsp of type 1;tsp type 1;tsp type i;tsp-i;tsp-type;tsp-type 1;	SWISSPROT_AC:P07996;SWISSPROT_ID:TSP1_HUMAN;GeneID:7057;Ensembl:ENSG00000137801;HGNC:HGNC:11785;MIM:188060;Vega:OTTHUMG00000133665;protein_accession:AAA21126.1;protein_accession:AAA21127.1;protein_accession:AAA36741.1;protein_accession:AAA61178.1;protein_accession:AAA61237.1;protein_accession:AAB59366.1;protein_accession:AAH28145.1;protein_accession:AAI36470.1;protein_accession:AAI36471.1;protein…	504105	Protein	TSP	THBS1;Thrombospondin-1;TSP;TSP1;THBS;thbs 1;THBS-1;thrombospondin -1;thrombospondin 1;thrombospondin i;thrombospondin type 1;thrombospondin type i;thrombospondin type-1;thrombospondin type-i;thrombospondin- 1;thrombospondin- i;thrombospondin--type i;thrombospondin-type 1;thrombospondin1;tsp 1;tsp i;tsp of type 1;tsp type 1;tsp type i;TSP-1;tsp-i;tsp-type;tsp-type 1;	SWISSPROT_AC:P07996;SWISSPROT_ID:TSP1_HUMAN;EMBL:AB209912;EMBL:AC037198;EMBL:AK291639;EMBL:AK304754;EMBL:BC136469;EMBL:BC136470;EMBL:J04835;EMBL:M14326;EMBL:M25631;EMBL:M99425;EMBL:X04665;EMBL:X14787;RefSeq:NP_003237.2;ProteinModelPortal:P07996;STRING:9606.ENSP00000260356;SWISSPROT_AC_OLD:A8K6H4;SWISSPROT_AC_OLD:B4E3J7;SWISSPROT_AC_OLD:B9EGH6;SWISSPROT_AC_OLD:Q15667;SWISSPROT_AC_OLD:Q59E99;SMR:P0…
211769	AXL --> AXL	Expression	GeneID:558;		4340257	Gene	AXL	ARK;AXL;AXL receptor tyrosine kinase;JTK11;Tyro7;UFO;ark-type;AXL oncogene;axl receptor tyrosine-kinase;axl tyrosine kinase receptor;EC 2.7.10.1;receptor tyrosine kinase - axl;receptor tyrosine kinase axl;receptor-type tyrosine kinase axl;tyro 7;tyrosine kinase receptor axl;Tyrosine-protein kinase receptor UFO;	SWISSPROT_AC:P30530;SWISSPROT_ID:UFO_HUMAN;GeneID:558;Ensembl:ENSG00000167601;HGNC:HGNC:905;MIM:109135;Vega:OTTHUMG00000182727;protein_accession:AAA61243.1;protein_accession:AAB20305.1;protein_accession:AAH32229.1;protein_accession:ABM85043.1;protein_accession:CAA40338.1;protein_accession:CAA46829.1;protein_accession:CBX54237.1;protein_accession:CBX54238.1;protein_accession:EAW57022.1;protein_acc…	510732	Protein	AXL	AXL;AXL oncogene;EC 2.7.10.1;Tyrosine-protein kinase receptor UFO;UFO;ARK;ark-type;AXL receptor tyrosine kinase;axl receptor tyrosine-kinase;axl tyrosine kinase receptor;JTK11;receptor tyrosine kinase - axl;receptor tyrosine kinase axl;receptor-type tyrosine kinase axl;tyro 7;Tyro7;tyrosine kinase receptor axl;	SWISSPROT_AC:P30530;SWISSPROT_ID:UFO_HUMAN;EMBL:AC011510;EMBL:BC032229;EMBL:M76125;EMBL:S65125;EMBL:X57019;RefSeq:NP_001690.2;RefSeq:NP_068713.2;ProteinModelPortal:P30530;STRING:9606.ENSP00000301178;SWISSPROT_AC_OLD:Q8N5L2;SWISSPROT_AC_OLD:Q9UD27;SMR:P30530;GeneID:558;KEGG:hsa:558;PIR:A41527;eggNOG:COG0515;eggNOG:ENOG410IG6I;UniGene:Hs.590970;GO:GO:0001618;GO:GO:0001764;GO:GO:0001779;GO:GO:000178…
212070	UNC13B --> munc13	Expression	GeneID:10497;		4348154	Gene	UNC13B	MUNC13;unc-13 homolog B;UNC13;UNC13B;Unc13h2;Munc13-2;Protein unc-13 homolog B;UN13B;	SWISSPROT_AC:O14795;SWISSPROT_ID:UN13B_HUMAN;GeneID:10497;Ensembl:ENSG00000198722;HGNC:HGNC:12566;MIM:605836;Vega:OTTHUMG00000019856;protein_accession:AAC19406.1;protein_accession:AAI11782.1;protein_accession:AAI11801.1;protein_accession:BAE06080.2;protein_accession:BAG59406.1;protein_accession:EAW58383.1;protein_accession:EAW58384.1;protein_accession:NP_001317582.1;protein_accession:NP_006368.3;…	511748	Protein	munc13	munc13;Munc13-2;Protein unc-13 homolog B;UN13B;UNC13;UNC13B;unc-13 homolog B;Unc13h2;	SWISSPROT_AC:O14795;SWISSPROT_ID:UN13B_HUMAN;EMBL:AF020202;EMBL:AL160274;EMBL:AL353795;EMBL:AL354669;EMBL:BC111781;EMBL:CH471071;RefSeq:NP_001317582.1;RefSeq:NP_006368.3;ProteinModelPortal:O14795;STRING:9606.ENSP00000367756;SWISSPROT_AC_OLD:Q2NKJ5;SWISSPROT_AC_OLD:Q5VYM8;SMR:O14795;GeneID:10497;KEGG:hsa:10497;eggNOG:ENOG410XS5D;eggNOG:KOG1011;UniGene:Hs.493791;GO:GO:0005516;GO:GO:0005794;GO:GO:00…
214898	VCAM1 --> VCAM-1	Expression	GeneID:7412;		4345843	Gene	VCAM1	CD106;INCAM-100;vascular cell adhesion molecule 1;VCAM1;antigen cd106;cd 106;CD106 antigen;L1CAM;V-CAM 1;v-cam-1;v-cam1;vascular adhesion cell molecule-1;vascular cell adhesion molecule -1;vascular cell adhesion molecule i;vascular cell adhesion molecule type 1;vascular cell adhesion molecule type-1;vascular cell adhesion molecule- 1;vascular cell adhesion molecule--1;vascular cell adhesion molec…	SWISSPROT_AC:P19320;SWISSPROT_ID:VCAM1_HUMAN;GeneID:7412;Ensembl:ENSG00000162692;HGNC:HGNC:12663;MIM:192225;Vega:OTTHUMG00000010982;protein_accession:AAA51917.1;protein_accession:AAA61269.1;protein_accession:AAA61270.1;protein_accession:AAH17276.3;protein_accession:AAH68490.2;protein_accession:AAH85003.1;protein_accession:AAM96190.1;protein_accession:ACE86744.1;protein_accession:ACE87430.1;protei…	519634	Protein	VCAM-1	CD106 antigen;INCAM-100;L1CAM;V-CAM 1;Vascular cell adhesion protein 1;VCAM-1;VCAM1;antigen cd106;cd 106;CD106;v-cam-1;v-cam1;vascular adhesion cell molecule-1;vascular cell adhesion molecule -1;vascular cell adhesion molecule 1;vascular cell adhesion molecule i;vascular cell adhesion molecule type 1;vascular cell adhesion molecule type-1;vascular cell adhesion molecule- 1;vascular cell adhesion …	SWISSPROT_AC:P19320;SWISSPROT_ID:VCAM1_HUMAN;EMBL:AC093428;EMBL:AF536818;EMBL:AK291732;EMBL:AK296692;EMBL:BC017276;EMBL:BC068490;EMBL:BC085003;EMBL:CH471097;EMBL:M30257;EMBL:M60335;EMBL:M73255;EMBL:M92431;EMBL:X53051;RefSeq:NP_001069.1;RefSeq:NP_001186763.1;RefSeq:NP_542413.1;ProteinModelPortal:P19320;STRING:9606.ENSP00000294728;SWISSPROT_AC_OLD:A8K6R7;SWISSPROT_AC_OLD:B4DKS4;SWISSPROT_AC_OLD:E9P…
215100	VEGFA --> VEGF	Expression	GeneID:7422;		4345852	Gene	VEGFA	MVCD1;vascular endothelial growth factor A;VEGF;VEGFA;VPF;endothelial growth factor-a-vascular;endothelial vascular growth factor-a;factor of vascular permeability;factor vascular permeability;factor-a-vascular endothelial growth;growth factor-a-vascular endothelial;permeability factor vascular;permeability factor-vascular;vascular endothelial growth factor - a;vascular endothelial growth factor …	SWISSPROT_AC:P15692;SWISSPROT_ID:VEGFA_HUMAN;GeneID:7422;Ensembl:ENSG00000112715;HGNC:HGNC:12680;MIM:192240;Vega:OTTHUMG00000014745;protein_accession:AAA35789.1;protein_accession:AAA36804.1;protein_accession:AAA36807.1;protein_accession:AAC16730.1;protein_accession:AAC63101.1;protein_accession:AAC63102.1;protein_accession:AAC63143.1;protein_accession:AAD04918.1;protein_accession:AAD55345.1;protei…	520242	Protein	VEGF	Vascular endothelial growth factor A;Vascular permeability factor;VEGF;VEGF-A;VEGFA;VPF;endothelial growth factor-a-vascular;endothelial vascular growth factor-a;factor of vascular permeability;factor vascular permeability;factor-a-vascular endothelial growth;growth factor-a-vascular endothelial;MVCD1;permeability factor vascular;permeability factor-vascular;vascular endothelial growth factor - a…	SWISSPROT_AC:P15692;SWISSPROT_ID:VEGFA_HUMAN;EMBL:AB021221;EMBL:AB451322;EMBL:AB451451;EMBL:AF022375;EMBL:AF062645;EMBL:AF091352;EMBL:AF214570;EMBL:AF430806;EMBL:AF437895;EMBL:AF486837;EMBL:AH006909;EMBL:AJ010438;EMBL:AL136131;EMBL:AY047581;EMBL:AY766116;EMBL:BC065522;EMBL:CH471081;EMBL:DQ229900;EMBL:M27281;EMBL:M32977;EMBL:M63971;EMBL:M63972;EMBL:M63973;EMBL:M63974;EMBL:M63975;EMBL:M63976;EMBL:M…
215507	FLT1 --> FLT-1	Expression	GeneID:2321;		4341684	Gene	FLT1	FLT;FLT-1;FLT1;fms related tyrosine kinase 1;VEGFR-1;VEGFR1;EC 2.7.10.1;flt - 1;flt -1;flt 1;flt- 1;flt- i;flt-i;fms like tyrosine kinase 1;fms like tyrosine kinase-1;Fms-like tyrosine kinase 1;fms-like tyrosine kinase i;fms-like tyrosine kinase-1;fms-like tyrosine kinase1;fms-like tyrosine-kinase 1;fms-like tyrosine-kinase-1;fms-like-tyrosine kinase-1;fms-related tyrosine kinase-1;FRT;receptor-1…	SWISSPROT_AC:P17948;SWISSPROT_ID:VGFR1_HUMAN;GeneID:2321;Ensembl:ENSG00000102755;HGNC:HGNC:3763;MIM:165070;Vega:OTTHUMG00000016648;protein_accession:AAB34001.1;protein_accession:AAB34002.1;protein_accession:AAC16449.2;protein_accession:AAC50060.1;protein_accession:AAH39007.1;protein_accession:ABI53803.1;protein_accession:ABI53804.1;protein_accession:ABI53805.1;protein_accession:ABS32268.1;protein…	521317	Protein	FLT-1	EC 2.7.10.1;FLT;FLT-1;FLT1;Fms-like tyrosine kinase 1;FRT;Tyrosine-protein kinase FRT;Tyrosine-protein kinase receptor FLT;Vascular endothelial growth factor receptor 1;Vascular permeability factor receptor;VEGFR-1;VEGFR1;VGFR1;flt - 1;flt -1;flt 1;flt- 1;flt- i;flt-i;fms like tyrosine kinase 1;fms like tyrosine kinase-1;fms related tyrosine kinase 1;fms-like tyrosine kinase i;fms-like tyrosine k…	SWISSPROT_AC:P17948;SWISSPROT_ID:VGFR1_HUMAN;EMBL:AF063657;EMBL:AK292936;EMBL:AK300392;EMBL:AL138712;EMBL:AL139005;EMBL:BC039007;EMBL:CH471075;EMBL:D00133;EMBL:DQ836394;EMBL:DQ836395;EMBL:DQ836396;EMBL:EF491868;EMBL:EF491869;EMBL:EF491870;EMBL:EU332841;EMBL:EU360600;EMBL:EU368830;EMBL:EU826561;EMBL:U01134;EMBL:X51602;RefSeq:NP_001153392.1;RefSeq:NP_001153502.1;RefSeq:NP_001153503.1;RefSeq:NP_0020…
216777	VTN --> Vitronectin	Expression	GeneID:7448;		4345872	Gene	VTN	V75;vitronectin;VN;VNT;VTN;S-protein;serum spreading factor;Serum-spreading factor;VTNC;	SWISSPROT_AC:P04004;SWISSPROT_ID:VTNC_HUMAN;GeneID:7448;Ensembl:ENSG00000109072;HGNC:HGNC:12724;MIM:193190;Vega:OTTHUMG00000132500;protein_accession:AAH05046.1;protein_accession:AAK60270.1;protein_accession:ABM84320.1;protein_accession:ABM87715.1;protein_accession:ADL14521.1;protein_accession:AFQ00545.1;protein_accession:BAG35807.1;protein_accession:BAH12789.1;protein_accession:CAA26933.1;protein…	525726	Protein	Vitronectin	S-protein;Serum-spreading factor;V75;Vitronectin;VN;VTN;VTNC;serum spreading factor;VNT;	SWISSPROT_AC:P04004;SWISSPROT_ID:VTNC_HUMAN;EMBL:AF382388;EMBL:AK312968;EMBL:BC005046;EMBL:X03168;EMBL:X05006;RefSeq:NP_000629.3;ProteinModelPortal:P04004;STRING:9606.ENSP00000226218;SWISSPROT_AC_OLD:B2R7G0;SWISSPROT_AC_OLD:P01141;SWISSPROT_AC_OLD:Q9BSH7;SMR:P04004;GeneID:7448;KEGG:hsa:7448;PIR:A29744;eggNOG:ENOG410XQ5D;eggNOG:KOG1565;UniGene:Hs.2257;GO:GO:0005044;GO:GO:0005178;GO:GO:0005576;GO:G…
217036	WDFY2 --> Prof	Expression	GeneID:115825;		4357194	Gene	WDFY2	PROF;WD repeat and FYVE domain containing 2;WDF2;WDFY2;ZFYVE22;Propeller-FYVE protein;WD repeat and FYVE domain-containing protein 2;WD40- and FYVE domain-containing protein 2;Zinc finger FYVE domain-containing protein 22;	SWISSPROT_AC:Q96P53;SWISSPROT_ID:WDFY2_HUMAN;GeneID:115825;Ensembl:ENSG00000139668;HGNC:HGNC:20482;MIM:610418;Vega:OTTHUMG00000017407;protein_accession:AAH14004.1;protein_accession:AAL04162.1;protein_accession:ADQ32635.1;protein_accession:BAB71687.1;protein_accession:EAX08883.1;protein_accession:NP_443182.1;protein_accession:Q96P53.2;protein_accession:XP_011533216.1;protein_accession:XP_011533217…	526212	Protein	Prof	Prof;Propeller-FYVE protein;WD repeat and FYVE domain-containing protein 2;WD40- and FYVE domain-containing protein 2;WDF2;WDFY2;ZFYVE22;Zinc finger FYVE domain-containing protein 22;WD repeat and FYVE domain containing 2;	SWISSPROT_AC:Q96P53;SWISSPROT_ID:WDFY2_HUMAN;EMBL:AF411978;EMBL:AL136525;EMBL:AL139183;EMBL:BC014004;EMBL:CH471075;RefSeq:NP_443182.1;ProteinModelPortal:Q96P53;STRING:9606.ENSP00000298125;SWISSPROT_AC_OLD:B1AL86;SWISSPROT_AC_OLD:Q96CS1;GeneID:115825;KEGG:hsa:115825;eggNOG:COG2319;eggNOG:KOG1409;UniGene:Hs.208550;UniGene:Hs.46506;GO:GO:0001934;GO:GO:0005769;GO:GO:0031982;GO:GO:0045600;GO:GO:004687…
218053	CX3CL1 --> Fractalkine	Expression	GeneID:6376;		4344940	Gene	CX3CL1	ABCD-3;C-X3-C motif chemokine ligand 1;C3Xkine;CX3CL1;CXC3;CXC3C;fractalkine;neurotactin;NTN;NTT;SCYD1;C-X3-C motif chemokine 1;chemokine c-x3-c motif ligand 1;CX3C membrane-anchored chemokine;cx3cl-1;FKN;membrane-anchored cx3c chemokine;ntn-type;ntt-type;Small-inducible cytokine D1;X3CL1;	SWISSPROT_AC:P78423;SWISSPROT_ID:X3CL1_HUMAN;GeneID:6376;Ensembl:ENSG00000006210;HGNC:HGNC:10647;MIM:601880;Vega:OTTHUMG00000133469;protein_accession:AAB49679.1;protein_accession:AAB50014.1;protein_accession:AAC24307.1;protein_accession:AAH01163.1;protein_accession:AAH16164.1;protein_accession:ABK41928.1;protein_accession:ABM81630.1;protein_accession:ABM82797.1;protein_accession:ABM84814.1;protei…	527859	Protein	Fractalkine	C-X3-C motif chemokine 1;CX3C membrane-anchored chemokine;CX3CL1;FKN;Fractalkine;Neurotactin;NTT;SCYD1;Small-inducible cytokine D1;X3CL1;ABCD-3;C-X3-C motif chemokine ligand 1;C3Xkine;chemokine c-x3-c motif ligand 1;cx3cl-1;CXC3;CXC3C;membrane-anchored cx3c chemokine;NTN;ntn-type;ntt-type;	SWISSPROT_AC:P78423;SWISSPROT_ID:X3CL1_HUMAN;EMBL:AC004382;EMBL:BC001163;EMBL:BC016164;EMBL:U84487;EMBL:U91835;RefSeq:NP_001291321.1;RefSeq:NP_002987.1;ProteinModelPortal:P78423;STRING:9606.ENSP00000006053;SWISSPROT_AC_OLD:O00672;SMR:P78423;GeneID:6376;KEGG:hsa:6376;eggNOG:ENOG410IJQZ;eggNOG:ENOG41116BY;UniGene:Hs.531668;GO:GO:0002523;GO:GO:0002548;GO:GO:0005102;GO:GO:0005178;GO:GO:0005576;GO:GO:…
218398	XK --> Kx antigen	Expression	GeneID:7504;		4345920	Gene	XK	KX;NA;NAC;X-linked Kx blood group;X1k;XK;XKR1;Kell complex 37 kDa component;Kx antigen;Membrane transport protein XK;n - a;n -- a;n -alpha;n alpha;n--a;n-alpha;n-type alpha;na-subtype;na-type;nac-type;nalpha;XK-related protein 1;XRG1;	SWISSPROT_AC:P51811;SWISSPROT_ID:XK_HUMAN;GeneID:7504;Ensembl:ENSG00000047597;HGNC:HGNC:12811;MIM:314850;Vega:OTTHUMG00000033171;protein_accession:AAH36019.1;protein_accession:AAT07087.1;protein_accession:AAY43132.1;protein_accession:AIY23069.1;protein_accession:BAE48708.1;protein_accession:CAA83632.2;protein_accession:CAS01776.1;protein_accession:EAW59454.1;protein_accession:NP_066569.1;protein_…	528610	Protein	Kx antigen	Kell complex 37 kDa component;Kx antigen;Membrane transport protein XK;XK;XK-related protein 1;XKR1;XRG1;KX;n - a;n -- a;n -alpha;n alpha;n--a;n-alpha;n-type alpha;NA;na-subtype;na-type;NAC;nac-type;nalpha;X-linked Kx blood group;X1k;	SWISSPROT_AC:P51811;SWISSPROT_ID:XK_HUMAN;EMBL:AY534238;EMBL:BC036019;EMBL:DQ062746;EMBL:Z32684;RefSeq:NP_066569.1;ProteinModelPortal:P51811;STRING:9606.ENSP00000367879;SWISSPROT_AC_OLD:Q4TTN6;SWISSPROT_AC_OLD:Q8IUK6;SWISSPROT_AC_OLD:Q9UC77;GeneID:7504;KEGG:hsa:7504;PIR:I39294;eggNOG:ENOG410IE7C;eggNOG:ENOG410XP4P;UniGene:Hs.78919;GO:GO:0005215;GO:GO:0005886;GO:GO:0006810;GO:GO:0006865;GO:GO:0006…
218831	XYLT2 --> XT-II	Expression	GeneID:64132;		4354108	Gene	XYLT2	PXYLT2;SOS;XT-II;XT2;xylosyltransferase 2;xylT-II;XYLT2;EC 2.4.2.26;Peptide O-xylosyltransferase 1;sos-type;Xylosyltransferase II;xylosyltransferase-ii;	SWISSPROT_AC:Q9H1B5;SWISSPROT_ID:XYLT2_HUMAN;GeneID:64132;Ensembl:ENSG00000015532;HGNC:HGNC:15517;MIM:608125;Vega:OTTHUMG00000162057;protein_accession:AAH52262.2;protein_accession:AAI56445.1;protein_accession:AAQ88457.1;protein_accession:BAG61818.1;protein_accession:CAC16788.1;protein_accession:EAW94626.1;protein_accession:EAW94627.1;protein_accession:NP_071450.2;protein_accession:Q9H1B5.2;protei…	529573	Protein	XT-II	EC 2.4.2.26;Peptide O-xylosyltransferase 1;XT-II;XT2;Xylosyltransferase 2;Xylosyltransferase II;XylT-II;XYLT2;PXYLT2;SOS;sos-type;xylosyltransferase-ii;	SWISSPROT_AC:Q9H1B5;SWISSPROT_ID:XYLT2_HUMAN;EMBL:AJ277442;EMBL:AY358090;EMBL:BC052262;RefSeq:NP_071450.2;ProteinModelPortal:Q9H1B5;STRING:9606.ENSP00000017003;SWISSPROT_AC_OLD:Q6UY41;SWISSPROT_AC_OLD:Q86V00;GeneID:64132;KEGG:hsa:64132;eggNOG:ENOG410XQ7M;eggNOG:KOG0799;UniGene:Hs.463416;UniGene:Hs.718822;GO:GO:0000139;GO:GO:0005789;GO:GO:0006024;GO:GO:0008375;GO:GO:0015012;GO:GO:0016021;GO:GO:003…
237730	ZNF236 --> ZNF236	Expression	GeneID:7776;		4346074	Gene	ZNF236	zinc finger protein 236;ZNF236;ZNF236A;ZNF236B;ZN236;	SWISSPROT_AC:Q9UL36;SWISSPROT_ID:ZN236_HUMAN;GeneID:7776;Ensembl:ENSG00000130856;HGNC:HGNC:13028;MIM:604760;Vega:OTTHUMG00000179331;protein_accession:AAC72200.1;protein_accession:AAD55328.1;protein_accession:AAD55329.1;protein_accession:AAI40860.1;protein_accession:BAD92071.1;protein_accession:EAW66587.1;protein_accession:NP_001293018.1;protein_accession:NP_031371.3;protein_accession:Q9UL36.2;pro…	573496	Protein	ZNF236	Zinc finger protein 236;ZN236;ZNF236;ZNF236A;ZNF236B;	SWISSPROT_AC:Q9UL36;SWISSPROT_ID:ZN236_HUMAN;EMBL:AC027575;EMBL:AC093330;EMBL:AF085243;EMBL:AF085244;EMBL:BC140859;EMBL:CH471117;RefSeq:NP_001293018.1;RefSeq:NP_031371.3;RefSeq:XP_011524467.1;ProteinModelPortal:Q9UL36;STRING:9606.ENSP00000253159;SWISSPROT_AC_OLD:B2RTX9;SWISSPROT_AC_OLD:Q9UL37;SMR:Q9UL36;GeneID:7776;KEGG:hsa:7776;eggNOG:COG5048;eggNOG:KOG1721;UniGene:Hs.719137;GO:GO:0003677;GO:GO:…
292563	LPA --> Lp(a)	Expression	GeneID:4018;		4343077	Gene	LPA	AK38;APOA;lipoprotein(a);LP;LPA;ak 38;apo a;apo alpha;Apo(a);apo(a)-isoform;apo(a)-type;apo(a)isoform;apo-(a);apo-a;apo-alpha;Apolipoprotein(a);apolipoprotein(a)-isoform;apolipoprotein-(a);EC 3.4.21.-;lipoprotein(a)--an;lipoprotein-(a);lp a;lp alpha;Lp(a);lp(a)--an;lp(a-);lp(alpha);lp-(a);lp-a;lp-alpha;lpa-type;	GeneID:4018;Ensembl:ENSG00000198670;HGNC:HGNC:6667;MIM:152200;Vega:OTTHUMG00000015956;protein_accession:AAB66587.2;protein_accession:AAF03676.1;protein_accession:AAF03678.1;protein_accession:AAF03680.1;protein_accession:AAK74187.1;protein_accession:ABF47086.1;protein_accession:CAA29618.1;protein_accession:EAW47596.1;protein_accession:NP_005568.2;protein_accession:P08519.1;protein_gi:114062;protei…	19830	Protein	Lp(a)	Apo(a);APOA;Apolipoprotein(a);EC 3.4.21.-;Lp(a);LPA;ak 38;AK38;apo a;apo alpha;apo(a)-isoform;apo(a)-type;apo(a)isoform;apo-(a);apo-a;apo-alpha;apolipoprotein(a)-isoform;apolipoprotein-(a);lipoprotein(a);lipoprotein(a)--an;lipoprotein-(a);LP;lp a;lp alpha;lp(a)--an;lp(a-);lp(alpha);lp-(a);lp-a;lp-alpha;lpa-type;	SWISSPROT_AC:P08519;SWISSPROT_ID:APOA_HUMAN;EMBL:AL109933;EMBL:AL596089;EMBL:X06290;ProteinModelPortal:P08519;STRING:9606.ENSP00000321334;SWISSPROT_AC_OLD:Q5VTD7;SWISSPROT_AC_OLD:Q9UD88;SMR:P08519;GeneID:4018;PIR:S00657;eggNOG:COG5640;eggNOG:ENOG410IDXR;UniGene:Hs.520120;GO:GO:0001968;GO:GO:0004252;GO:GO:0004866;GO:GO:0005576;GO:GO:0006629;GO:GO:0006869;GO:GO:0008015;GO:GO:0008201;GO:GO:0034185;G…
481996	HP -- IL-6	association	Pubmed 2001:11397854;Pubmed 2012:22629362;Pubmed 1995:7492636;Pubmed 2011:21712644;Pubmed 1992:1371418;Pubmed 1992:1381393;Pubmed 1992:18475439;Pubmed 1999:10221778;Pubmed 1997:8998126;Pubmed 1990:2320005;Pubmed 1998:9755236;	<b>Interleukin-6</b> differentially stimulates <b>haptoglobin</b> production by peritoneal and endometriotic cells in vitro: a model for endometrial-peritoneal interaction in endometriosis.[Pubmed 2001:11397854];As <b>interleukin-6</b> (IL-6) stimulates <b>Hp</b> in other tissues and is produced by endometrial cells, we tested our hypothesis by evaluating the effects of IL-6 on Hp production by P…	4342480	Gene	HP	BP;haptoglobin;HP;HP2ALPHA2;HPA1S;haptoglobin--an;haptoglobin-type;HPT;hpt-type;Zonulin;	SWISSPROT_AC:P00738;SWISSPROT_ID:HPT_HUMAN;GeneID:3240;Ensembl:ENSG00000257017;HGNC:HGNC:5141;MIM:140100;Vega:OTTHUMG00000173009;protein_accession:AAA52684.1;protein_accession:AAA52685.1;protein_accession:AAA52687.1;protein_accession:AAA88078.1;protein_accession:AAA88080.1;protein_accession:AAC27432.1;protein_accession:AAH17862.1;protein_accession:AAH58031.1;protein_accession:AAH70299.1;protein_a…	197638	Protein	IL-6	B-cell stimulatory factor 2;BSF-2;CDF;CTL differentiation factor;Hybridoma growth factor;IFN-beta-2;IFNB2;IL-6;IL6;Interferon beta-2;Interleukin-6;b cell stimulatory factor 2;b cell stimulatory factor-2;b-cell stimulatory factor-2;bsf- 2;BSF2;HGF;HSF;hsf-type;ifn beta 2;ifn-beta 2;ifn-beta2;il - 6;il -- 6;il -6;il 6;il- 6;il--6;il-6-type;il-vi;il6-type;interferon beta 2;interferon beta2;interfero…	SWISSPROT_AC:P05231;SWISSPROT_ID:IL6_HUMAN;EMBL:AF372214;EMBL:BC015511;EMBL:M14584;EMBL:M18403;EMBL:M29150;EMBL:M54894;EMBL:S56892;EMBL:X04402;EMBL:X04403;EMBL:X04430;EMBL:X04602;EMBL:Y00081;RefSeq:NP_000591.1;RefSeq:XP_011513692.1;ProteinModelPortal:P05231;STRING:9606.ENSP00000258743;SWISSPROT_AC_OLD:Q9UCU2;SWISSPROT_AC_OLD:Q9UCU3;SWISSPROT_AC_OLD:Q9UCU4;SMR:P05231;GeneID:3569;KEGG:hsa:3569;PIR:…
482364	TIMP2 -- EPA	association	Pubmed 1993:8410600;Pubmed 2002:11929488;Pubmed 2002:12077765;Pubmed 2012:23388475;Pubmed 1995:7795886;Pubmed 2008:18584412;Pubmed 1996:8808829;Pubmed 2010:20712241;Pubmed 1992:1480041;Pubmed 1997:9412584;Pubmed 1990:2380196;Pubmed 2003:12606436;Pubmed 2003:14667201;Pubmed 2005:15617743;Pubmed 2005:16207317;	The differential gene expression of TIMP-1 and <b>TIMP-2</b> in our study may account for a distinct genetic regulation of <b>TIMP-1</b> and -2 in vivo.[Pubmed 1993:8410600];Addition of HMC-1 had no effect on fibroblasts <b>TIMP-1</b> but induced a dose-dependent increase of <b>TIMP-2</b> activity.[Pubmed 2002:11929488];There was no statistical difference between mean values for serum <b>TIMP-1</…	4345553	Gene	TIMP2	CSC-21K;DDC8;TIMP metallopeptidase inhibitor 2;TIMP2;Metalloproteinase inhibitor 2;metalloproteinase inhibitor-2;timp -2;timp 2;timp ii;timp- 2;TIMP-2;timp-ii;tissue inhibitor metalloproteinases 2;tissue inhibitor of metalloproteinases -2;Tissue inhibitor of metalloproteinases 2;tissue inhibitor of metalloproteinases ii;tissue inhibitor of metalloproteinases type 2;tissue inhibitor of metalloprot…	SWISSPROT_AC:P16035;SWISSPROT_ID:TIMP2_HUMAN;GeneID:7077;Ensembl:ENSG00000035862;HGNC:HGNC:11821;MIM:188825;Vega:OTTHUMG00000154517;protein_accession:AAA59581.1;protein_accession:AAA61186.1;protein_accession:AAB19474.1;protein_accession:AAC50729.1;protein_accession:AAD14025.1;protein_accession:AAH52605.1;protein_accession:AAH71586.1;protein_accession:ADQ32873.1;protein_accession:AEE61194.1;protei…	489894	Protein	EPA	CLGI;Collagenase inhibitor;EPA;Erythroid-potentiating activity;Fibroblast collagenase inhibitor;Metalloproteinase inhibitor 1;TIMP;TIMP-1;TIMP1;Tissue inhibitor of metalloproteinases 1;an-epo;collagenase-inhibitor;epa-type;EPO;epo-type;erythroid potentiating activity;HCI;inhibitor of collagenase;inhibitor of the collagenase;inhibitor-1 of metalloproteinase;metalloproteinase inhibitor type 1;metal…	SWISSPROT_AC:P01033;SWISSPROT_ID:TIMP1_HUMAN;EMBL:BC000866;EMBL:D11139;EMBL:L47361;EMBL:M12670;EMBL:M59906;EMBL:S68252;EMBL:X02598;EMBL:X03124;RefSeq:NP_003245.1;ProteinModelPortal:P01033;STRING:9606.ENSP00000218388;SWISSPROT_AC_OLD:Q14252;SWISSPROT_AC_OLD:Q9UCU1;SMR:P01033;GeneID:7076;KEGG:hsa:7076;PIR:A93372;eggNOG:ENOG41103NU;eggNOG:KOG4745;UniGene:Hs.522632;GO:GO:0001775;GO:GO:0002020;GO:GO:0…
483260	TGFB1 -- IL-6	association	Pubmed 2013:23298711;Pubmed 1993:8376781;Pubmed 2009:19209241;Pubmed 1999:10219249;Pubmed 2003:14614040;Pubmed 1991:2009947;	Addition of rh IL-6 and <b>TGF-ГЋВІ1</b> increased endogenous <b>IL-6</b> and TGF-ГЋВІ1 expression through crosstalk and induced cell invasion, EMT and chemoresistance.[Pubmed 2013:23298711];Addition of rh IL-6 and <b>TGF-ГѓВЋГ‚ВІ1</b> increased endogenous <b>IL-6</b> and TGF-ГѓВЋГ‚ВІ1 expression through crosstalk and induced cell invasion, EMT and chemoresistance.[Pubmed 2013:23298711];Addition …	4345519	Gene	TGFB1	CED;DPD1;LAP;TGFB;TGFB1;TGFbeta;transforming growth factor beta 1;lap-type;tgf -beta 1;tgf -beta1;tgf b 1;tgf b-1;tgf beta 1;tgf beta i;tgf beta type 1;tgf beta type i;tgf beta-1;tgf beta-type 1;tgf beta1;tgf- b 1;tgf- beta 1;tgf- beta1;tgf-b 1;tgf-beta 1;tgf-beta i;tgf-beta isoform 1;tgf-beta type 1;tgf-beta type i;tgf-beta type-i;tgf-beta's 1;TGF-beta-1;tgf-beta-i;tgf-beta1;tgf-beta1-type;tgf-b…	SWISSPROT_AC:P01137;SWISSPROT_ID:TGFB1_HUMAN;GeneID:7040;Ensembl:ENSG00000105329;HGNC:HGNC:11766;MIM:190180;Vega:OTTHUMG00000182760;protein_accession:AAA36735.1;protein_accession:AAH00125.1;protein_accession:AAH01180.1;protein_accession:AAH22242.1;protein_accession:AAL27646.2;protein_accession:AAN86616.1;protein_accession:AAP35909.1;protein_accession:AAQ18641.1;protein_accession:AAT77143.1;protei…	197638	Protein	IL-6	B-cell stimulatory factor 2;BSF-2;CDF;CTL differentiation factor;Hybridoma growth factor;IFN-beta-2;IFNB2;IL-6;IL6;Interferon beta-2;Interleukin-6;b cell stimulatory factor 2;b cell stimulatory factor-2;b-cell stimulatory factor-2;bsf- 2;BSF2;HGF;HSF;hsf-type;ifn beta 2;ifn-beta 2;ifn-beta2;il - 6;il -- 6;il -6;il 6;il- 6;il--6;il-6-type;il-vi;il6-type;interferon beta 2;interferon beta2;interfero…	SWISSPROT_AC:P05231;SWISSPROT_ID:IL6_HUMAN;EMBL:AF372214;EMBL:BC015511;EMBL:M14584;EMBL:M18403;EMBL:M29150;EMBL:M54894;EMBL:S56892;EMBL:X04402;EMBL:X04403;EMBL:X04430;EMBL:X04602;EMBL:Y00081;RefSeq:NP_000591.1;RefSeq:XP_011513692.1;ProteinModelPortal:P05231;STRING:9606.ENSP00000258743;SWISSPROT_AC_OLD:Q9UCU2;SWISSPROT_AC_OLD:Q9UCU3;SWISSPROT_AC_OLD:Q9UCU4;SMR:P05231;GeneID:3569;KEGG:hsa:3569;PIR:…
483389	SERPINE1 -- bFGF	association	Pubmed 1991:1905574;	<b>bFGF</b> induces <b>PAI 1</b> mRNA expression in the undifferentiated cells, but unlike PAI 1 protein after RA-treatment, the inhibitor does not accumulate around the cells but is released in the medium.[Pubmed 1991:1905574];	4343854	Gene	SERPINE1	PAI;PAI-1;PAI1;PLANH1;serpin family E member 1;SERPINE1;activator inhibitor type-1-plasminogen;activator plasminogen inhibitor-1;Endothelial plasminogen activator inhibitor;endothelial type of plasminogen activator inhibitor;endothelial type plasminogen activator inhibitor;endothelial-type plasminogen activator inhibitor;inhibitor of type 1 plasminogen activator;inhibitor type 1 plasminogen activ…	SWISSPROT_AC:P05121;SWISSPROT_ID:PAI1_HUMAN;GeneID:5054;Ensembl:ENSG00000106366;HGNC:HGNC:8583;MIM:173360;Vega:OTTHUMG00000157107;protein_accession:AAA60003.1;protein_accession:AAA60007.1;protein_accession:AAA60008.1;protein_accession:AAA60009.1;protein_accession:AAD45828.1;protein_accession:AAH10860.1;protein_accession:AAK60338.1;protein_accession:ABM81620.1;protein_accession:ABM84803.1;protein_…	135766	Protein	bFGF	Basic fibroblast growth factor;bFGF;FGF-2;FGF2;FGFB;Fibroblast growth factor 2;HBGF-2;Heparin-binding growth factor 2;basic fibroblast growth-factor;basic fibroblast-growth factor;basic fibroblast-growth-factor;basic-fibroblast growth factor;basic-fibroblast-growth-factor;bfgf-isoform;bfgf-type;factor basic fibroblast growth;factor of basic fibroblast growth;factor-basic fibroblast growth;fgf -2;…	SWISSPROT_AC:P09038;SWISSPROT_ID:FGF2_HUMAN;EMBL:AB451321;EMBL:AB451450;EMBL:AC021205;EMBL:AY820133;EMBL:CH471056;EMBL:EF506888;EMBL:J04513;EMBL:M17599;EMBL:M27968;EMBL:S47380;EMBL:S81809;EMBL:X04431;EMBL:X04432;EMBL:X04433;EMBL:Y13468;RefSeq:NP_001997.5;ProteinModelPortal:P09038;STRING:9606.ENSP00000264498;SWISSPROT_AC_OLD:A4LBB8;SWISSPROT_AC_OLD:O00527;SWISSPROT_AC_OLD:P78443;SWISSPROT_AC_OLD:Q…
483595	DCN -- TGFB1	association	Pubmed 2006:16183063;Pubmed 2006:16964650;Pubmed 2006:17067743;Pubmed 2001:11345837;Pubmed 2001:11532373;Pubmed 2004:15389721;Pubmed 2007:18029226;Pubmed 1998:9645608;Pubmed 1998:9682679;Pubmed 1991:2037600;	Interestingly, plasma triglycerides were reduced and <b>decorin</b> formed complexes with <b>transforming growth factor-beta1</b> (TGF-beta1) that resulted in reduced circulating free-TGF-beta1.[Pubmed 2006:16183063];The antagonistic effect of recombinant human <b>decorin</b> on <b>TGF-beta1</b> stimulation of fibroblasts in collagen lattices.[Pubmed 2006:16964650];The pathogenesis of hypertrophi…	4341138	Gene	DCN	CSCD;DCN;decorin;DSPG2;PG40;PGII;PGS2;SLRR1B;Bone proteoglycan II;decorin-subtype;decorin-type;dspg-ii;pg 4-0;pg-40;PG-S2;pgii-type;pgs 2;pgs-2;	SWISSPROT_AC:P07585;SWISSPROT_ID:PGS2_HUMAN;GeneID:1634;Ensembl:ENSG00000011465;HGNC:HGNC:2705;MIM:125255;Vega:OTTHUMG00000169998;protein_accession:AAA52301.1;protein_accession:AAB60901.1;protein_accession:AAD44713.1;protein_accession:AAD44714.1;protein_accession:AAD44715.1;protein_accession:AAF61437.1;protein_accession:AAF61438.1;protein_accession:AAH05322.1;protein_accession:AAL92176.1;protein_…	484813	Protein	TGFB1	TGF-beta-1;TGFB;TGFB1;Transforming growth factor beta-1;CED;DPD1;LAP;lap-type;tgf -beta 1;tgf -beta1;tgf b 1;tgf b-1;tgf beta 1;tgf beta i;tgf beta type 1;tgf beta type i;tgf beta-1;tgf beta-type 1;tgf beta1;tgf- b 1;tgf- beta 1;tgf- beta1;tgf-b 1;tgf-beta 1;tgf-beta i;tgf-beta isoform 1;tgf-beta type 1;tgf-beta type i;tgf-beta type-i;tgf-beta's 1;tgf-beta-i;tgf-beta1;tgf-beta1-type;tgf-betai;tgf…	SWISSPROT_AC:P01137;SWISSPROT_ID:TGFB1_HUMAN;EMBL:AK291907;EMBL:BC000125;EMBL:BC001180;EMBL:BC022242;EMBL:BT007245;EMBL:CH471126;EMBL:M38449;EMBL:X02812;EMBL:X05839;EMBL:X05840;EMBL:X05843;EMBL:X05844;EMBL:X05849;EMBL:X05850;RefSeq:NP_000651.3;ProteinModelPortal:P01137;STRING:9606.ENSP00000221930;SWISSPROT_AC_OLD:A8K792;SWISSPROT_AC_OLD:Q9UCG4;SMR:P01137;GeneID:7040;KEGG:hsa:7040;PIR:A27513;eggNO…
483736	VTN -- TGFB1	association	Pubmed 2002:11900491;Pubmed 1991:1712727;	<b>TGF-beta1</b> dramatically up-regulated <b>VnR</b> expression, relative to FnR, over time but the optimal time for this was 2-4 h later than that of force stimulation.[Pubmed 2002:11900491];Accordingly, <b>TGF beta 1</b> enhanced the expression of <b>vitronectin</b> mRNA at picomolar concentrations (2-20 ng/ml) as shown by Northern hybridization analysis.[Pubmed 1991:1712727];In the current wo…	4345872	Gene	VTN	V75;vitronectin;VN;VNT;VTN;S-protein;serum spreading factor;Serum-spreading factor;VTNC;	SWISSPROT_AC:P04004;SWISSPROT_ID:VTNC_HUMAN;GeneID:7448;Ensembl:ENSG00000109072;HGNC:HGNC:12724;MIM:193190;Vega:OTTHUMG00000132500;protein_accession:AAH05046.1;protein_accession:AAK60270.1;protein_accession:ABM84320.1;protein_accession:ABM87715.1;protein_accession:ADL14521.1;protein_accession:AFQ00545.1;protein_accession:BAG35807.1;protein_accession:BAH12789.1;protein_accession:CAA26933.1;protein…	484813	Protein	TGFB1	TGF-beta-1;TGFB;TGFB1;Transforming growth factor beta-1;CED;DPD1;LAP;lap-type;tgf -beta 1;tgf -beta1;tgf b 1;tgf b-1;tgf beta 1;tgf beta i;tgf beta type 1;tgf beta type i;tgf beta-1;tgf beta-type 1;tgf beta1;tgf- b 1;tgf- beta 1;tgf- beta1;tgf-b 1;tgf-beta 1;tgf-beta i;tgf-beta isoform 1;tgf-beta type 1;tgf-beta type i;tgf-beta type-i;tgf-beta's 1;tgf-beta-i;tgf-beta1;tgf-beta1-type;tgf-betai;tgf…	SWISSPROT_AC:P01137;SWISSPROT_ID:TGFB1_HUMAN;EMBL:AK291907;EMBL:BC000125;EMBL:BC001180;EMBL:BC022242;EMBL:BT007245;EMBL:CH471126;EMBL:M38449;EMBL:X02812;EMBL:X05839;EMBL:X05840;EMBL:X05843;EMBL:X05844;EMBL:X05849;EMBL:X05850;RefSeq:NP_000651.3;ProteinModelPortal:P01137;STRING:9606.ENSP00000221930;SWISSPROT_AC_OLD:A8K792;SWISSPROT_AC_OLD:Q9UCG4;SMR:P01137;GeneID:7040;KEGG:hsa:7040;PIR:A27513;eggNO…
483921	CCL2 -- TNF	association	Pubmed 2001:11521698;Pubmed 2013:23183267;Pubmed 2004:14767877;Pubmed 2004:15274652;Pubmed 1994:7891669;Pubmed 2008:18656701;Pubmed 2007:17712227;Pubmed 1999:11477802;Pubmed 1999:12840897;Pubmed 2005:16106219;Pubmed 1991:1875058;Pubmed 1991:1937574;	The migration of HRPE cells induced by IL-1beta and <b>TNF-alpha</b> may be associated with the <b>MCP-1</b> that HRPE cells secretes under the stimulation of these two cytokines.[Pubmed 2001:11521698];Both QPCT and <b>CCL2</b> are regulated in a NF-ГѓВЋГ‚ВєB-dependent pathway shown by stimulation with <b>TNFa</b> and IL1b as well as by inhibition with the IKK2 inhibitor and RNAi of p50.[Pubmed 2…	4344914	Gene	CCL2	C-C motif chemokine ligand 2;CCL2;GDCF-2;HC11;HSMCR30;MCAF;MCP-1;MCP1;SCYA2;SMC-CF;c-c chemokine motif ligand 2;C-C motif chemokine 2;c-c motif chemokine ligand-2;c-c motif ligand 2 chemokine;chemokine c-c motif ligand 2;chemokine c-c motif ligand-2;hc 11;hc-11;mcp -1;mcp 1;mcp i;mcp- 1;mcp- i;mcp--1;monocyte chemoattractant protein -1;Monocyte chemoattractant protein 1;monocyte chemoattractant p…	SWISSPROT_AC:P13500;SWISSPROT_ID:CCL2_HUMAN;GeneID:6347;Ensembl:ENSG00000108691;HGNC:HGNC:10618;MIM:158105;Vega:OTTHUMG00000132887;protein_accession:AAA18102.1;protein_accession:AAA18164.1;protein_accession:AAA36330.1;protein_accession:AAA60308.1;protein_accession:AAA60309.1;protein_accession:AAA96708.1;protein_accession:AAB20651.1;protein_accession:AAB29926.1;protein_accession:AAH09716.1;protein…	492131	Protein	TNF	Cachectin;TNF;TNF-a;TNF-alpha;TNFA;TNFSF2;Tumor necrosis factor;Tumor necrosis factor ligand superfamily member 2;chain-tnf;DIF;dif-type;factor - tumor necrosis;factor of the tumor necrosis;factor of the tumor-necrosis;factor of tumor necrosis;factor tumor necrosis;factor-tumor necrosis;necrosis factor-tumor;necrosis tumor factor;tnf - a;tnf - alpha;tnf -a;tnf -alpha;tnf a;tnf alpha;tnf- a;tnf- a…	SWISSPROT_AC:P01375;SWISSPROT_ID:TNFA_HUMAN;EMBL:AB088112;EMBL:AF043342;EMBL:AF098751;EMBL:AF129756;EMBL:AY066019;EMBL:AY214167;EMBL:BA000025;EMBL:BC028148;EMBL:M10988;EMBL:M16441;EMBL:M26331;EMBL:X01394;EMBL:X02910;EMBL:Y14768;EMBL:Z15026;RefSeq:NP_000585.2;ProteinModelPortal:P01375;STRING:9606.ENSP00000398698;SWISSPROT_AC_OLD:O43647;SWISSPROT_AC_OLD:Q9P1Q2;SWISSPROT_AC_OLD:Q9UIV3;SMR:P01375;Gen…
484012	IGFBP1 -- Insulin	association	Pubmed:10392359;Pubmed:20634211;Pubmed:9420847;Pubmed 2006:16390864;Pubmed 2001:11453959;Pubmed 2001:11502796;Pubmed 2013:23781317;Pubmed 2004:15163339;Pubmed 1994:7507835;Pubmed 1994:7519235;Pubmed 1994:7520930;Pubmed 1994:7521354;Pubmed 1994:7523562;Pubmed 1994:7525123;Pubmed 1994:7983014;Pubmed 1993:7521339;Pubmed 1993:7521340;Pubmed 1993:7683658;Pubmed 1993:7685718;Pubmed 1993:7690486;Pubmed …	A negative correlation was found between <b>IGFBP-1</b> and <b>insulin</b> levels (r = -0.30, p = 0.05) in the obese children.[Pubmed:10392359];Putatively, an elevated circulating concentration of <b>insulin</b> inhibits the production of <b>insulin-like growth factor binding protein-1</b> (IGFBP-1), thus increasing the level of free IGF-I in serum and stimulating ovarian androgen production.[Pub…	4342655	Gene	IGFBP1	AFBP;hIGFBP-1;IBP1;IGF-BP25;IGFBP1;insulin like growth factor binding protein 1;PP12;higfbp1;IBP-1;igf binding protein -1;igf binding protein 1;igf binding protein i;igf binding protein type 1;igf binding protein-1;igf binding protein-i;IGF-binding protein 1;igf-binding protein i;igf-binding protein-1;igf-binding protein-i;igf-binding-protein-1;igf-bp 25;igfbp -1;igfbp 1;igfbp's 1;igfbp's i;igfbp…	SWISSPROT_AC:P08833;SWISSPROT_ID:IBP1_HUMAN;GeneID:3484;Ensembl:ENSG00000146678;HGNC:HGNC:5469;MIM:146730;Vega:OTTHUMG00000152343;protein_accession:AAA52540.1;protein_accession:AAA52542.1;protein_accession:AAA52783.1;protein_accession:AAA52784.1;protein_accession:AAA52785.1;protein_accession:AAH35263.2;protein_accession:AAH57806.1;protein_accession:AAQ96599.1;protein_accession:AAS07553.1;protein_…	200308	Protein	Insulin	INS;Insulin;an-ins;IDDM;iddm 1;iddm 2;iddm type 1;iddm-1;iddm-2;iddm-type;IDDM1;IDDM2;ILPR;ins-type;insulin--an;insulin-chain;insulin-type;IRDN;mody-x;MODY10;type-insulin;	SWISSPROT_AC:P01308;SWISSPROT_ID:INS_HUMAN;EMBL:AJ009655;EMBL:AY138590;EMBL:AY899304;EMBL:BC005255;EMBL:BT006808;EMBL:CH471158;EMBL:J00265;EMBL:L15440;EMBL:M10039;EMBL:V00565;EMBL:X70508;RefSeq:NP_000198.1;RefSeq:NP_001172026.1;RefSeq:NP_001172027.1;RefSeq:NP_001278826.1;ProteinModelPortal:P01308;STRING:9606.ENSP00000250971;SWISSPROT_AC_OLD:Q5EEX2;SMR:P01308;GeneID:3630;KEGG:hsa:3630;PIR:A93222;e…
484276	APOE -- EGFR	association	Pubmed 1991:1842218;	The contribution of allelic variation in the <b>Apo E</b> gene to the definition of the multivariate <b>mena</b> and variance of the lipid and apolipoprotein hyperspace was evaluated.[Pubmed 1991:1842218];	4340090	Gene	APOE	AD2;APO-E;APOE;ApoE4;apolipoprotein E;LDLCQ5;LPG;apo e;apoe 4;apoe type 4;apoe-4;apoe-isoform;apoe-type;apolipoprotein e-type;apolipoprotein-e;e - apolipoprotein;e apolipoprotein;	SWISSPROT_AC:P02649;SWISSPROT_ID:APOE_HUMAN;GeneID:348;Ensembl:ENSG00000130203;HGNC:HGNC:613;MIM:107741;Vega:OTTHUMG00000128901;protein_accession:AAB59397.1;protein_accession:AAB59518.1;protein_accession:AAB59546.1;protein_accession:AAD02505.1;protein_accession:AAG27089.1;protein_accession:AAH03557.1;protein_accession:AAL82810.1;protein_accession:ABM83474.1;protein_accession:ABM86685.1;protein_ac…	118933	Protein	EGFR	EC 2.7.10.1;EGFR;Epidermal growth factor receptor;ERBB;ERBB1;HER1;Proto-oncogene c-ErbB-1;Receptor tyrosine-protein kinase erbB-1;c-erb-b-1 proto-oncogene;c-erbb1 proto-oncogene;egfr-type;epidermal growth factor - receptor;epidermal growth factor -receptor;epidermal growth factor receptor-type;epidermal growth factor's receptor;epidermal growth factor-receptor;epidermal growth receptor factor;epi…	SWISSPROT_AC:P00533;SWISSPROT_ID:EGFR_HUMAN;EMBL:AF125253;EMBL:AF125538;EMBL:AF125539;EMBL:AF277897;EMBL:AF288738;EMBL:AY588246;EMBL:AY698024;EMBL:M11234;EMBL:M38425;EMBL:U48722;EMBL:U48723;EMBL:U48724;EMBL:U48725;EMBL:U48726;EMBL:U48727;EMBL:U48728;EMBL:U48729;EMBL:U95089;EMBL:X00588;EMBL:X00663;EMBL:X06370;RefSeq:NP_005219.2;RefSeq:NP_958439.1;RefSeq:NP_958440.1;RefSeq:NP_958441.1;ProteinModelP…
485203	SERPINE1 -- IGF-I	association	Pubmed 1992:1618746;	Insulin and <b>insulin-like growth factor I</b> (IGF-1) increase steady state levels of <b>PAI-1</b> mRNA in Hep G2 cells independently and synergistically.[Pubmed 1992:1618746];	4343854	Gene	SERPINE1	PAI;PAI-1;PAI1;PLANH1;serpin family E member 1;SERPINE1;activator inhibitor type-1-plasminogen;activator plasminogen inhibitor-1;Endothelial plasminogen activator inhibitor;endothelial type of plasminogen activator inhibitor;endothelial type plasminogen activator inhibitor;endothelial-type plasminogen activator inhibitor;inhibitor of type 1 plasminogen activator;inhibitor type 1 plasminogen activ…	SWISSPROT_AC:P05121;SWISSPROT_ID:PAI1_HUMAN;GeneID:5054;Ensembl:ENSG00000106366;HGNC:HGNC:8583;MIM:173360;Vega:OTTHUMG00000157107;protein_accession:AAA60003.1;protein_accession:AAA60007.1;protein_accession:AAA60008.1;protein_accession:AAA60009.1;protein_accession:AAD45828.1;protein_accession:AAH10860.1;protein_accession:AAK60338.1;protein_accession:ABM81620.1;protein_accession:ABM84803.1;protein_…	196367	Protein	IGF-I	IBP1;IGF-I;IGF1;Insulin-like growth factor I;Mechano growth factor;MGF;Somatomedin-C;factor 1-insulin-like growth;factor i-insulin-like growth;factor-1-insulin-like growth;growth factor 1-insulin-like;growth factor i-insulin-like;growth factor-1-insulin-like;IGFI;insulin - like growth factor 1;insulin growth like factor 1;insulin growth like factor-i;insulin growth-like factor 1;insulin like grow…	SWISSPROT_AC:P05019;SWISSPROT_ID:IGF1_HUMAN;EMBL:AC010202;EMBL:AC068648;EMBL:AY260957;EMBL:BC148266;EMBL:CH471054;EMBL:M11568;EMBL:M12659;EMBL:M14153;EMBL:M14154;EMBL:M14155;EMBL:M14156;EMBL:M27544;EMBL:M37484;EMBL:X00173;EMBL:X03420;EMBL:X03421;EMBL:X03422;EMBL:X03563;EMBL:X56773;EMBL:X56774;EMBL:X57025;RefSeq:NP_000609.1;RefSeq:NP_001104754.1;RefSeq:NP_001104755.1;ProteinModelPortal:P05019;STRI…
485205	SERPINE1 -- Insulin	association	Pubmed:10867719;Pubmed:1563535;Pubmed 2006:17072441;Pubmed 2001:11410822;Pubmed 2001:11596666;Pubmed 2001:11727398;Pubmed 2004:15218974;Pubmed 1994:8281664;Pubmed 1993:8241103;Pubmed 1993:8261243;Pubmed 2002:12091793;Pubmed 2002:12444310;Pubmed 2012:22645201;Pubmed 2008:18607173;Pubmed 2000:10766405;Pubmed 1996:8692017;Pubmed 1996:8837313;Pubmed 1996:8993938;Pubmed 2010:20920820;Pubmed 1992:16187…	This association between <b>PAI-1</b> and metabolic components of the Metabolic Syndrome could explain the predisposition of <b>insulin</b> resistant patients to atherothrombosis.[Pubmed:10867719];<b>PAI 1</b> levels could be more directly related to the <b>insulin</b> resistant state than to hyperinsulinaemia.[Pubmed:1563535];Adiponectin and <b>PAI-1</b> were associated with <b>insulin</b>, HOMA…	4343854	Gene	SERPINE1	PAI;PAI-1;PAI1;PLANH1;serpin family E member 1;SERPINE1;activator inhibitor type-1-plasminogen;activator plasminogen inhibitor-1;Endothelial plasminogen activator inhibitor;endothelial type of plasminogen activator inhibitor;endothelial type plasminogen activator inhibitor;endothelial-type plasminogen activator inhibitor;inhibitor of type 1 plasminogen activator;inhibitor type 1 plasminogen activ…	SWISSPROT_AC:P05121;SWISSPROT_ID:PAI1_HUMAN;GeneID:5054;Ensembl:ENSG00000106366;HGNC:HGNC:8583;MIM:173360;Vega:OTTHUMG00000157107;protein_accession:AAA60003.1;protein_accession:AAA60007.1;protein_accession:AAA60008.1;protein_accession:AAA60009.1;protein_accession:AAD45828.1;protein_accession:AAH10860.1;protein_accession:AAK60338.1;protein_accession:ABM81620.1;protein_accession:ABM84803.1;protein_…	200308	Protein	Insulin	INS;Insulin;an-ins;IDDM;iddm 1;iddm 2;iddm type 1;iddm-1;iddm-2;iddm-type;IDDM1;IDDM2;ILPR;ins-type;insulin--an;insulin-chain;insulin-type;IRDN;mody-x;MODY10;type-insulin;	SWISSPROT_AC:P01308;SWISSPROT_ID:INS_HUMAN;EMBL:AJ009655;EMBL:AY138590;EMBL:AY899304;EMBL:BC005255;EMBL:BT006808;EMBL:CH471158;EMBL:J00265;EMBL:L15440;EMBL:M10039;EMBL:V00565;EMBL:X70508;RefSeq:NP_000198.1;RefSeq:NP_001172026.1;RefSeq:NP_001172027.1;RefSeq:NP_001278826.1;ProteinModelPortal:P01308;STRING:9606.ENSP00000250971;SWISSPROT_AC_OLD:Q5EEX2;SMR:P01308;GeneID:3630;KEGG:hsa:3630;PIR:A93222;e…
485778	IGFBP3 -- IGF-I	association	Pubmed:10226805;Pubmed:10392348;Pubmed:10392359;Pubmed:10703534;Pubmed:11247331;Pubmed:18507013;Pubmed:23619263;Pubmed:8520621;Pubmed:8887130;Pubmed:8887139;Pubmed:8910818;Pubmed 2006:15998587;Pubmed 2006:16210470;Pubmed 2006:16390864;Pubmed 2006:16464954;Pubmed 2006:16704680;Pubmed 2006:16718634;Pubmed 2006:16887362;Pubmed 2006:16955207;Pubmed 2006:16969385;Pubmed 2006:17047053;Pubmed 2006:17194…	This proteolysis was less pronounced for IGFBP-3 containing a mutated heparin binding domain, and was prevented by purifying <b>IGFBP-3</b> on an <b>IGF-I</b> affinity column in the presence of 2 M sodium chloride, suggesting that the responsible protease(s) binds the IGFBP-3 heparin binding domain.[Pubmed:10226805];The GH response to exercise was not correlated with fitness, mean GH or <b>IGF-I<…	4342657	Gene	IGFBP3	BP-53;IBP3;IGFBP3;insulin like growth factor binding protein 3;binding protein 3-igf;binding protein-3-igf;bp -53;IBP-3;igf binding protein -3;igf binding protein 3;igf binding protein iii;igf binding protein-3;igf binding-protein 3;igf binding-protein-3;igf- binding protein 3;igf-binding protein -3;IGF-binding protein 3;igf-binding protein-3;igf-binding protein3;igf-binding-protein-3;igfbp 3;igf…	SWISSPROT_AC:P17936;SWISSPROT_ID:IBP3_HUMAN;GeneID:3486;Ensembl:ENSG00000146674;HGNC:HGNC:5472;MIM:146732;Vega:OTTHUMG00000023769;protein_accession:AAA52541.1;protein_accession:AAA52706.1;protein_accession:AAH00013.1;protein_accession:AAH18962.1;protein_accession:AAH64987.1;protein_accession:AAQ15254.1;protein_accession:AAS07554.1;protein_accession:ABB96247.1;protein_accession:ABI63363.1;protein_…	196367	Protein	IGF-I	IBP1;IGF-I;IGF1;Insulin-like growth factor I;Mechano growth factor;MGF;Somatomedin-C;factor 1-insulin-like growth;factor i-insulin-like growth;factor-1-insulin-like growth;growth factor 1-insulin-like;growth factor i-insulin-like;growth factor-1-insulin-like;IGFI;insulin - like growth factor 1;insulin growth like factor 1;insulin growth like factor-i;insulin growth-like factor 1;insulin like grow…	SWISSPROT_AC:P05019;SWISSPROT_ID:IGF1_HUMAN;EMBL:AC010202;EMBL:AC068648;EMBL:AY260957;EMBL:BC148266;EMBL:CH471054;EMBL:M11568;EMBL:M12659;EMBL:M14153;EMBL:M14154;EMBL:M14155;EMBL:M14156;EMBL:M27544;EMBL:M37484;EMBL:X00173;EMBL:X03420;EMBL:X03421;EMBL:X03422;EMBL:X03563;EMBL:X56773;EMBL:X56774;EMBL:X57025;RefSeq:NP_000609.1;RefSeq:NP_001104754.1;RefSeq:NP_001104755.1;ProteinModelPortal:P05019;STRI…
485860	IGFBP3 -- TGFB1	association	Pubmed:18507013;Pubmed 2001:11375125;Pubmed 1993:7684061;Pubmed 1996:9018103;Pubmed 1992:1382959;Pubmed 1999:10199559;Pubmed 1999:10509807;Pubmed 1998:9843764;	<b>TGF-beta1</b> increased the expression of IGF-I and <b>IGF binding protein-3</b> (IGFBP-3).[Pubmed:18507013];RT-PCR experiments revealed that <b>TGF-beta1</b> upregulated the mRNA expression of IGF-I and <b>IGFBP-3</b>.[Pubmed:18507013];<b>Transforming growth factor-beta1</b> stimulates the production of insulin-like growth factor-I and <b>insulin-like growth factor-binding protein-3</b> in hu…	4342657	Gene	IGFBP3	BP-53;IBP3;IGFBP3;insulin like growth factor binding protein 3;binding protein 3-igf;binding protein-3-igf;bp -53;IBP-3;igf binding protein -3;igf binding protein 3;igf binding protein iii;igf binding protein-3;igf binding-protein 3;igf binding-protein-3;igf- binding protein 3;igf-binding protein -3;IGF-binding protein 3;igf-binding protein-3;igf-binding protein3;igf-binding-protein-3;igfbp 3;igf…	SWISSPROT_AC:P17936;SWISSPROT_ID:IBP3_HUMAN;GeneID:3486;Ensembl:ENSG00000146674;HGNC:HGNC:5472;MIM:146732;Vega:OTTHUMG00000023769;protein_accession:AAA52541.1;protein_accession:AAA52706.1;protein_accession:AAH00013.1;protein_accession:AAH18962.1;protein_accession:AAH64987.1;protein_accession:AAQ15254.1;protein_accession:AAS07554.1;protein_accession:ABB96247.1;protein_accession:ABI63363.1;protein_…	484813	Protein	TGFB1	TGF-beta-1;TGFB;TGFB1;Transforming growth factor beta-1;CED;DPD1;LAP;lap-type;tgf -beta 1;tgf -beta1;tgf b 1;tgf b-1;tgf beta 1;tgf beta i;tgf beta type 1;tgf beta type i;tgf beta-1;tgf beta-type 1;tgf beta1;tgf- b 1;tgf- beta 1;tgf- beta1;tgf-b 1;tgf-beta 1;tgf-beta i;tgf-beta isoform 1;tgf-beta type 1;tgf-beta type i;tgf-beta type-i;tgf-beta's 1;tgf-beta-i;tgf-beta1;tgf-beta1-type;tgf-betai;tgf…	SWISSPROT_AC:P01137;SWISSPROT_ID:TGFB1_HUMAN;EMBL:AK291907;EMBL:BC000125;EMBL:BC001180;EMBL:BC022242;EMBL:BT007245;EMBL:CH471126;EMBL:M38449;EMBL:X02812;EMBL:X05839;EMBL:X05840;EMBL:X05843;EMBL:X05844;EMBL:X05849;EMBL:X05850;RefSeq:NP_000651.3;ProteinModelPortal:P01137;STRING:9606.ENSP00000221930;SWISSPROT_AC_OLD:A8K792;SWISSPROT_AC_OLD:Q9UCG4;SMR:P01137;GeneID:7040;KEGG:hsa:7040;PIR:A27513;eggNO…
486049	IGFBP1 -- EGF	association	Pubmed 1992:1281991;Pubmed 1992:1380055;	<b>Epidermal growth factor</b> (EGF) was found to induce a rapid 2-fold increase in the amount of <b>insulin-like growth factor binding protein-1</b> (IGFBP-1) mRNA in human hepatoma Hep2G cells, and this was accompanied by a 2-fold increase in IGFBP-1 secretion.[Pubmed 1992:1281991];<b>Epidermal growth factor</b> stimulates production of <b>insulin-like growth factor-binding protein-1</b> in hum…	4342655	Gene	IGFBP1	AFBP;hIGFBP-1;IBP1;IGF-BP25;IGFBP1;insulin like growth factor binding protein 1;PP12;higfbp1;IBP-1;igf binding protein -1;igf binding protein 1;igf binding protein i;igf binding protein type 1;igf binding protein-1;igf binding protein-i;IGF-binding protein 1;igf-binding protein i;igf-binding protein-1;igf-binding protein-i;igf-binding-protein-1;igf-bp 25;igfbp -1;igfbp 1;igfbp's 1;igfbp's i;igfbp…	SWISSPROT_AC:P08833;SWISSPROT_ID:IBP1_HUMAN;GeneID:3484;Ensembl:ENSG00000146678;HGNC:HGNC:5469;MIM:146730;Vega:OTTHUMG00000152343;protein_accession:AAA52540.1;protein_accession:AAA52542.1;protein_accession:AAA52783.1;protein_accession:AAA52784.1;protein_accession:AAA52785.1;protein_accession:AAH35263.2;protein_accession:AAH57806.1;protein_accession:AAQ96599.1;protein_accession:AAS07553.1;protein_…	118940	Protein	EGF	EGF;Pro-epidermal growth factor;egf-type;epidermal factor of growth;epidermal growth factor;epidermal growth factor-type;epidermal growth-factor;epidermal- growth-factor;epidermal-growth factor;epidermal-growth-factor;factor -- epidermal growth;factor epidermal growth;factor of epidermal growth;factor of the epidermal growth;factor-epidermal growth;growth factor -- epidermal;growth factor epiderm…	SWISSPROT_AC:P01133;SWISSPROT_ID:EGF_HUMAN;EMBL:AC004050;EMBL:AC005509;EMBL:AK299306;EMBL:AY506357;EMBL:BC093731;EMBL:BC113461;EMBL:X04571;RefSeq:NP_001171601.1;RefSeq:NP_001171602.1;RefSeq:NP_001954.2;ProteinModelPortal:P01133;STRING:9606.ENSP00000265171;SWISSPROT_AC_OLD:B4DRK7;SWISSPROT_AC_OLD:E7EVD2;SWISSPROT_AC_OLD:E9PBF0;SWISSPROT_AC_OLD:Q52LZ6;SMR:P01133;GeneID:1950;KEGG:hsa:1950;PIR:A25531…
486068	IGFBP1 -- Epidermal growth factor	association	Pubmed 1992:1281991;Pubmed 1992:1380055;	<b>Epidermal growth factor</b> (EGF) was found to induce a rapid 2-fold increase in the amount of <b>insulin-like growth factor binding protein-1</b> (IGFBP-1) mRNA in human hepatoma Hep2G cells, and this was accompanied by a 2-fold increase in IGFBP-1 secretion.[Pubmed 1992:1281991];<b>Epidermal growth factor</b> stimulates production of <b>insulin-like growth factor-binding protein-1</b> in hum…	4342655	Gene	IGFBP1	AFBP;hIGFBP-1;IBP1;IGF-BP25;IGFBP1;insulin like growth factor binding protein 1;PP12;higfbp1;IBP-1;igf binding protein -1;igf binding protein 1;igf binding protein i;igf binding protein type 1;igf binding protein-1;igf binding protein-i;IGF-binding protein 1;igf-binding protein i;igf-binding protein-1;igf-binding protein-i;igf-binding-protein-1;igf-bp 25;igfbp -1;igfbp 1;igfbp's 1;igfbp's i;igfbp…	SWISSPROT_AC:P08833;SWISSPROT_ID:IBP1_HUMAN;GeneID:3484;Ensembl:ENSG00000146678;HGNC:HGNC:5469;MIM:146730;Vega:OTTHUMG00000152343;protein_accession:AAA52540.1;protein_accession:AAA52542.1;protein_accession:AAA52783.1;protein_accession:AAA52784.1;protein_accession:AAA52785.1;protein_accession:AAH35263.2;protein_accession:AAH57806.1;protein_accession:AAQ96599.1;protein_accession:AAS07553.1;protein_…	118942	Protein	Epidermal growth factor	Epidermal growth factor;Urogastrone;epidermal factor of growth;epidermal growth factor-type;epidermal growth-factor;epidermal- growth-factor;epidermal-growth factor;epidermal-growth-factor;factor -- epidermal growth;factor epidermal growth;factor of epidermal growth;factor of the epidermal growth;factor-epidermal growth;growth factor -- epidermal;growth factor epidermal;growth factor of epidermal…	TMP_SWISSPROT_AC:P01133_Urogastrone;PARENT_SWISSPROT_AC:P01133;PARENT_SWISSPROT_ID:EGF_HUMAN;
486561	CCL5 -- TNF	association	Pubmed 2006:16413378;Pubmed 2006:17015691;Pubmed 2001:11160334;Pubmed 2001:11172624;Pubmed 2001:11344355;Pubmed 2001:11478739;Pubmed 2004:15509547;Pubmed 2004:15537425;Pubmed 1993:7680648;Pubmed 2002:11876523;Pubmed 2002:11891780;Pubmed 2007:17628646;Pubmed 2000:10694272;Pubmed 1996:8982121;Pubmed 1999:10190694;Pubmed 1999:10553092;Pubmed 1999:9973432;Pubmed 2003:12792476;Pubmed 2003:12875587;Pub…	These findings for the first time demonstrate that HDSMCs release IL-8, IL-6, and <b>RANTES</b> in response to IL-1beta and <b>TNF-alpha</b>.[Pubmed 2006:16413378];Because endogenous TLR4 ligands are expressed in the rheumatoid joint, the TLR4 ligand LPS was used to characterize the effects of <b>RANTES</b> on the TLR4-mediated induction of <b>TNF-alpha</b> and IL-6.[Pubmed 2006:17015691];Specifi…	4344915	Gene	CCL5	C-C motif chemokine ligand 5;CCL5;D17S136E;eoCP;RANTES;SCYA5;SIS-delta;SISd;TCP228;C-C motif chemokine 5;c-c motif chemokine ligand type 5;ccl 5;ccl-5;chemokine c-c motif ligand 5;Eosinophil chemotactic cytokine;eosinophil-chemotactic cytokine;scya-5;small inducible cytokine a5;Small-inducible cytokine A5;T cell-specific protein P228;T-cell-specific protein RANTES;	SWISSPROT_AC:P13501;SWISSPROT_ID:CCL5_HUMAN;GeneID:6352;Ensembl:ENSG00000271503;HGNC:HGNC:10632;MIM:187011;Vega:OTTHUMG00000188396;protein_accession:AAA36725.1;protein_accession:AAC03541.1;protein_accession:AAC63331.1;protein_accession:AAD14942.1;protein_accession:AAF73070.1;protein_accession:AAH08600.1;protein_accession:AAY22177.1;protein_accession:ABB69929.1;protein_accession:ABM82416.1;protein…	492131	Protein	TNF	Cachectin;TNF;TNF-a;TNF-alpha;TNFA;TNFSF2;Tumor necrosis factor;Tumor necrosis factor ligand superfamily member 2;chain-tnf;DIF;dif-type;factor - tumor necrosis;factor of the tumor necrosis;factor of the tumor-necrosis;factor of tumor necrosis;factor tumor necrosis;factor-tumor necrosis;necrosis factor-tumor;necrosis tumor factor;tnf - a;tnf - alpha;tnf -a;tnf -alpha;tnf a;tnf alpha;tnf- a;tnf- a…	SWISSPROT_AC:P01375;SWISSPROT_ID:TNFA_HUMAN;EMBL:AB088112;EMBL:AF043342;EMBL:AF098751;EMBL:AF129756;EMBL:AY066019;EMBL:AY214167;EMBL:BA000025;EMBL:BC028148;EMBL:M10988;EMBL:M16441;EMBL:M26331;EMBL:X01394;EMBL:X02910;EMBL:Y14768;EMBL:Z15026;RefSeq:NP_000585.2;ProteinModelPortal:P01375;STRING:9606.ENSP00000398698;SWISSPROT_AC_OLD:O43647;SWISSPROT_AC_OLD:Q9P1Q2;SWISSPROT_AC_OLD:Q9UIV3;SMR:P01375;Gen…
487454	MME -- Neprilysin	association	Pubmed 2001:11367540;Pubmed 1993:8325937;Pubmed 2014:24395329;	not only did the number of CD10 positive cells correlate with NEP activity, but contrary to control samples, MENK upregulated the expression of <b>CD10</b> marker as demonstrated by an increase of mean florescence intensity (F-mean) in donors with low <b>NEP</b> activity.[Pubmed 2001:11367540];We found that TGF beta 1 acts in human endometrial stromal cells and sex skin fibroblasts in culture to …	4343306	Gene	MME	CALLA;CD10;CMT2T;membrane metalloendopeptidase;MME;NEP;SCA43;SFE;antigen cd 10;antigen cd10;Atriopeptidase;cd 10;cd-10;cd-x;CD10 antigen;Common acute lymphocytic leukemia antigen;EC 3.4.24.11;ec3.4.24.11;Enkephalinase;EPN;nep-type;Neprilysin;Neutral endopeptidase;Neutral endopeptidase 24.11;neutral endopeptidase-24.11;neutral-endopeptidase;Skin fibroblast elastase;skin fibroblast elastase-type;ty…	SWISSPROT_AC:P08473;SWISSPROT_ID:NEP_HUMAN;GeneID:4311;Ensembl:ENSG00000196549;HGNC:HGNC:7154;MIM:120520;Vega:OTTHUMG00000158455;protein_accession:AAA51915.1;protein_accession:AAI01633.1;protein_accession:AAI01659.1;protein_accession:AAI06071.1;protein_accession:AAI43466.1;protein_accession:ACA05913.1;protein_accession:ACA05914.1;protein_accession:AGE12493.1;protein_accession:AGE12494.1;protein_a…	274655	Protein	Neprilysin	Atriopeptidase;CALLA;CD10 antigen;Common acute lymphocytic leukemia antigen;EC 3.4.24.11;Enkephalinase;EPN;MME;NEP;Neprilysin;Neutral endopeptidase;Neutral endopeptidase 24.11;SFE;Skin fibroblast elastase;antigen cd 10;antigen cd10;cd 10;cd-10;cd-x;CD10;CMT2T;ec3.4.24.11;membrane metalloendopeptidase;nep-type;neutral endopeptidase-24.11;neutral-endopeptidase;SCA43;skin fibroblast elastase-type;ty…	SWISSPROT_AC:P08473;SWISSPROT_ID:NEP_HUMAN;EMBL:AK291761;EMBL:BC101632;EMBL:BC101658;EMBL:CH471052;EMBL:EU326307;EMBL:J03779;EMBL:M26607;EMBL:M26608;EMBL:M26609;EMBL:M26610;EMBL:M26611;EMBL:M26612;EMBL:M26613;EMBL:M26614;EMBL:M26615;EMBL:M26616;EMBL:M26617;EMBL:M26618;EMBL:M26619;EMBL:M26620;EMBL:M26621;EMBL:M26622;EMBL:M26623;EMBL:M26624;EMBL:M26625;EMBL:M26626;EMBL:M26627;EMBL:M26628;EMBL:X0716…
487862	IGFBP1 -- HNF1A	association	Pubmed 1993:7692852;	In addition, DBP and <b>HNF1</b> were capable of functional co-operation in activating the <b>IGFBP-1</b> promoter.[Pubmed 1993:7692852];	4342655	Gene	IGFBP1	AFBP;hIGFBP-1;IBP1;IGF-BP25;IGFBP1;insulin like growth factor binding protein 1;PP12;higfbp1;IBP-1;igf binding protein -1;igf binding protein 1;igf binding protein i;igf binding protein type 1;igf binding protein-1;igf binding protein-i;IGF-binding protein 1;igf-binding protein i;igf-binding protein-1;igf-binding protein-i;igf-binding-protein-1;igf-bp 25;igfbp -1;igfbp 1;igfbp's 1;igfbp's i;igfbp…	SWISSPROT_AC:P08833;SWISSPROT_ID:IBP1_HUMAN;GeneID:3484;Ensembl:ENSG00000146678;HGNC:HGNC:5469;MIM:146730;Vega:OTTHUMG00000152343;protein_accession:AAA52540.1;protein_accession:AAA52542.1;protein_accession:AAA52783.1;protein_accession:AAA52784.1;protein_accession:AAA52785.1;protein_accession:AAH35263.2;protein_accession:AAH57806.1;protein_accession:AAQ96599.1;protein_accession:AAS07553.1;protein_…	184545	Protein	HNF1A	Hepatocyte nuclear factor 1-alpha;HNF-1-alpha;HNF-1A;HNF1A;LFB1;Liver-specific transcription factor LF-B1;TCF-1;TCF1;Transcription factor 1;factor 1 transcription;factor 1-transcription;factor i transcription;factor-1 transcription;factor-i transcription;factor1 transcription;hepatocyte nuclear factor -1 alpha;hepatocyte nuclear factor 1 alpha;hepatocyte nuclear factor 1a;hepatocyte nuclear facto…	SWISSPROT_AC:P20823;SWISSPROT_ID:HNF1A_HUMAN;EMBL:AC079602;EMBL:BC104908;EMBL:BC104910;EMBL:CH471054;EMBL:EF641294;EMBL:HM116552;EMBL:HM116557;EMBL:HM116558;EMBL:HM449088;EMBL:HM449089;EMBL:M57732;EMBL:U72612;EMBL:U72613;EMBL:U72614;EMBL:U72615;EMBL:U72616;EMBL:U72617;EMBL:U72618;EMBL:X71346;RefSeq:NP_000536.5;RefSeq:NP_001293108.1;ProteinModelPortal:P20823;STRING:9606.ENSP00000257555;SWISSPROT_A…
487949	APOC1 -- ApoC-I	association	Pubmed 1993:8276416;Pubmed 1992:1612596;Pubmed 2005:15777558;	The delineation of the sequence and structural organization of the mouse <b>Apoc1</b> gene is an essential step in enhancing the use of mouse models to study the function of <b>apoC1</b> in the lipoprotein metabolism.[Pubmed 1993:8276416];We have isolated and characterized cDNA and genomic clones for <b>apolipoprotein C-I</b> (apoC-I) encoded by the <b>APOC1</b> locus in baboons.[Pubmed 1992:1612…	4340084	Gene	APOC1	Apo-CI;apo-CIB;ApoC-I;apoC-IB;APOC1;apolipoprotein C1;apo ci;apoc i;apoc-1;Apolipoprotein C-I;	SWISSPROT_AC:P02654;SWISSPROT_ID:APOC1_HUMAN;GeneID:341;Ensembl:ENSG00000130208;HGNC:HGNC:607;MIM:107710;Vega:OTTHUMG00000180844;protein_accession:AAA51762.1;protein_accession:AAA88018.1;protein_accession:AAD02506.1;protein_accession:AAG49499.1;protein_accession:AAG49500.1;protein_accession:AAH09698.1;protein_accession:AAH55093.1;protein_accession:AAP35806.1;protein_accession:AAQ91813.1;protein_a…	19854	Protein	ApoC-I	Apo-CI;ApoC-I;APOC1;Apolipoprotein C-I;Apolipoprotein C1;apo ci;apo-CIB;apoc i;apoc-1;apoC-IB;	SWISSPROT_AC:P02654;SWISSPROT_ID:APOC1_HUMAN;EMBL:AF050154;EMBL:AK312036;EMBL:AM392727;EMBL:AY422954;EMBL:BC009698;EMBL:BC055093;EMBL:BT007142;EMBL:CH471126;EMBL:CR456907;EMBL:FJ525874;EMBL:M20843;EMBL:M20902;EMBL:M27359;EMBL:X00570;RefSeq:NP_001307994.1;RefSeq:NP_001307995.1;RefSeq:NP_001636.1;ProteinModelPortal:P02654;STRING:9606.ENSP00000252491;SWISSPROT_AC_OLD:B2R526;SWISSPROT_AC_OLD:Q6IB97;S…
488907	AREG -- EGF	association	Pubmed 2006:16472761;Pubmed 2004:15313392;Pubmed 1994:7908443;Pubmed 1994:8049525;Pubmed 2007:17591970;Pubmed 2000:10985499;Pubmed 2014:25147440;Pubmed 2011:22110207;Pubmed 1992:1639855;Pubmed 2009:18951974;Pubmed 1990:2164210;Pubmed 1998:9538006;Pubmed 2005:15979068;	Moreover, LY294002, but not PD98059, inhibited the PSA and <b>AR</b> suppression effect by <b>EGF</b> in concurrence with the suppression of phosphorylation levels of Akt.[Pubmed 2006:16472761];The discovery that gonadotropins activate certain mitogenic signal transduction pathways, may serve as a guide for novel anti-cancer therapy by (1) specific interference at the receptor level to block the …	4340112	Gene	AREG	amphiregulin;AR;AREG;AREGB;CRDGF;SDGF;ar-subtype;ar-type;Colorectum cell-derived growth factor;type-ar;	SWISSPROT_AC:P15514;SWISSPROT_ID:AREG_HUMAN;GeneID:374;Ensembl:ENSG00000109321;HGNC:HGNC:651;MIM:104640;Vega:OTTHUMG00000130006;protein_accession:AAA51773.1;protein_accession:AAA51781.1;protein_accession:AAH09799.1;protein_accession:AAI46954.1;protein_accession:AAI46968.1;protein_accession:AAR05438.1;protein_accession:AAV38669.1;protein_accession:ABM83816.1;protein_accession:ABM87136.1;protein_ac…	118940	Protein	EGF	EGF;Pro-epidermal growth factor;egf-type;epidermal factor of growth;epidermal growth factor;epidermal growth factor-type;epidermal growth-factor;epidermal- growth-factor;epidermal-growth factor;epidermal-growth-factor;factor -- epidermal growth;factor epidermal growth;factor of epidermal growth;factor of the epidermal growth;factor-epidermal growth;growth factor -- epidermal;growth factor epiderm…	SWISSPROT_AC:P01133;SWISSPROT_ID:EGF_HUMAN;EMBL:AC004050;EMBL:AC005509;EMBL:AK299306;EMBL:AY506357;EMBL:BC093731;EMBL:BC113461;EMBL:X04571;RefSeq:NP_001171601.1;RefSeq:NP_001171602.1;RefSeq:NP_001954.2;ProteinModelPortal:P01133;STRING:9606.ENSP00000265171;SWISSPROT_AC_OLD:B4DRK7;SWISSPROT_AC_OLD:E7EVD2;SWISSPROT_AC_OLD:E9PBF0;SWISSPROT_AC_OLD:Q52LZ6;SMR:P01133;GeneID:1950;KEGG:hsa:1950;PIR:A25531…
488921	AREG -- Epidermal growth factor	association	Pubmed 2006:16472761;Pubmed 1994:7908443;Pubmed 1994:8049525;Pubmed 2007:17591970;Pubmed 2000:10985499;Pubmed 1990:2164210;	Moreover, LY294002, but not PD98059, inhibited the PSA and <b>AR</b> suppression effect by <b>EGF</b> in concurrence with the suppression of phosphorylation levels of Akt.[Pubmed 2006:16472761];Exogenous <b>EGF</b> was found to induced both the <b>AR</b> mRNA and protein in the MCF-10A parental and transformed cells.[Pubmed 1994:7908443];<b>Epidermal growth factor</b> receptor-dependent stimulati…	4340112	Gene	AREG	amphiregulin;AR;AREG;AREGB;CRDGF;SDGF;ar-subtype;ar-type;Colorectum cell-derived growth factor;type-ar;	SWISSPROT_AC:P15514;SWISSPROT_ID:AREG_HUMAN;GeneID:374;Ensembl:ENSG00000109321;HGNC:HGNC:651;MIM:104640;Vega:OTTHUMG00000130006;protein_accession:AAA51773.1;protein_accession:AAA51781.1;protein_accession:AAH09799.1;protein_accession:AAI46954.1;protein_accession:AAI46968.1;protein_accession:AAR05438.1;protein_accession:AAV38669.1;protein_accession:ABM83816.1;protein_accession:ABM87136.1;protein_ac…	118942	Protein	Epidermal growth factor	Epidermal growth factor;Urogastrone;epidermal factor of growth;epidermal growth factor-type;epidermal growth-factor;epidermal- growth-factor;epidermal-growth factor;epidermal-growth-factor;factor -- epidermal growth;factor epidermal growth;factor of epidermal growth;factor of the epidermal growth;factor-epidermal growth;growth factor -- epidermal;growth factor epidermal;growth factor of epidermal…	TMP_SWISSPROT_AC:P01133_Urogastrone;PARENT_SWISSPROT_AC:P01133;PARENT_SWISSPROT_ID:EGF_HUMAN;
489151	TIMP1 -- TNF	association	Pubmed 1994:8185237;Pubmed 2002:12147614;Pubmed 2000:11225250;Pubmed 2010:19909407;Pubmed 1999:10550743;Pubmed 2005:15878362;	IL-1 and <b>TNF-alpha</b> were shown to inhibit <b>EPO</b> mRNA levels and EPO formation in the human hepatoma cell cultures HepG2 and Hep3B, and to lower EPO formation in isolated perfused rat kidneys.[Pubmed 1994:8185237];IL-1 and <b>TNF-alpha</b> were shown to inhibit EPO mRNA levels and <b>EPO</b> formation in the human hepatoma cell cultures HepG2 and Hep3B, and to lower EPO formation in iso…	4345557	Gene	TIMP1	CLGI;EPA;EPO;HCI;TIMP;TIMP metallopeptidase inhibitor 1;TIMP-1;TIMP1;an-epo;Collagenase inhibitor;collagenase-inhibitor;epa-type;epo-type;erythroid potentiating activity;Erythroid-potentiating activity;Fibroblast collagenase inhibitor;inhibitor of collagenase;inhibitor of the collagenase;inhibitor-1 of metalloproteinase;Metalloproteinase inhibitor 1;metalloproteinase inhibitor type 1;metalloprote…	SWISSPROT_AC:P01033;SWISSPROT_ID:TIMP1_HUMAN;GeneID:7076;Ensembl:ENSG00000102265;HGNC:HGNC:11820;MIM:305370;Vega:OTTHUMG00000021447;protein_accession:AAA52436.1;protein_accession:AAA63234.1;protein_accession:AAA75558.1;protein_accession:AAD14009.1;protein_accession:AAH00866.1;protein_accession:AAX47478.1;protein_accession:ABM82048.1;protein_accession:ABM85227.1;protein_accession:BAA01913.1;protei…	492131	Protein	TNF	Cachectin;TNF;TNF-a;TNF-alpha;TNFA;TNFSF2;Tumor necrosis factor;Tumor necrosis factor ligand superfamily member 2;chain-tnf;DIF;dif-type;factor - tumor necrosis;factor of the tumor necrosis;factor of the tumor-necrosis;factor of tumor necrosis;factor tumor necrosis;factor-tumor necrosis;necrosis factor-tumor;necrosis tumor factor;tnf - a;tnf - alpha;tnf -a;tnf -alpha;tnf a;tnf alpha;tnf- a;tnf- a…	SWISSPROT_AC:P01375;SWISSPROT_ID:TNFA_HUMAN;EMBL:AB088112;EMBL:AF043342;EMBL:AF098751;EMBL:AF129756;EMBL:AY066019;EMBL:AY214167;EMBL:BA000025;EMBL:BC028148;EMBL:M10988;EMBL:M16441;EMBL:M26331;EMBL:X01394;EMBL:X02910;EMBL:Y14768;EMBL:Z15026;RefSeq:NP_000585.2;ProteinModelPortal:P01375;STRING:9606.ENSP00000398698;SWISSPROT_AC_OLD:O43647;SWISSPROT_AC_OLD:Q9P1Q2;SWISSPROT_AC_OLD:Q9UIV3;SMR:P01375;Gen…
489368	HP -- TNF	association	Pubmed 1994:8195587;Pubmed 1995:7492636;Pubmed 1999:10229868;	Preliminary data indicate that neither IL-1 beta nor <b>TNF-alpha</b> were able to induce significantly <b>HP</b> mRNA expression and protein secretion.[Pubmed 1994:8195587];Stimulation of <b>haptoglobin</b> synthesis by interleukin-6 and <b>tumor necrosis factor</b>, but not by interleukin-1, in bovine primary cultured hepatocytes.[Pubmed 1995:7492636];In the present study, the effects of <b>TNF…	4342480	Gene	HP	BP;haptoglobin;HP;HP2ALPHA2;HPA1S;haptoglobin--an;haptoglobin-type;HPT;hpt-type;Zonulin;	SWISSPROT_AC:P00738;SWISSPROT_ID:HPT_HUMAN;GeneID:3240;Ensembl:ENSG00000257017;HGNC:HGNC:5141;MIM:140100;Vega:OTTHUMG00000173009;protein_accession:AAA52684.1;protein_accession:AAA52685.1;protein_accession:AAA52687.1;protein_accession:AAA88078.1;protein_accession:AAA88080.1;protein_accession:AAC27432.1;protein_accession:AAH17862.1;protein_accession:AAH58031.1;protein_accession:AAH70299.1;protein_a…	492131	Protein	TNF	Cachectin;TNF;TNF-a;TNF-alpha;TNFA;TNFSF2;Tumor necrosis factor;Tumor necrosis factor ligand superfamily member 2;chain-tnf;DIF;dif-type;factor - tumor necrosis;factor of the tumor necrosis;factor of the tumor-necrosis;factor of tumor necrosis;factor tumor necrosis;factor-tumor necrosis;necrosis factor-tumor;necrosis tumor factor;tnf - a;tnf - alpha;tnf -a;tnf -alpha;tnf a;tnf alpha;tnf- a;tnf- a…	SWISSPROT_AC:P01375;SWISSPROT_ID:TNFA_HUMAN;EMBL:AB088112;EMBL:AF043342;EMBL:AF098751;EMBL:AF129756;EMBL:AY066019;EMBL:AY214167;EMBL:BA000025;EMBL:BC028148;EMBL:M10988;EMBL:M16441;EMBL:M26331;EMBL:X01394;EMBL:X02910;EMBL:Y14768;EMBL:Z15026;RefSeq:NP_000585.2;ProteinModelPortal:P01375;STRING:9606.ENSP00000398698;SWISSPROT_AC_OLD:O43647;SWISSPROT_AC_OLD:Q9P1Q2;SWISSPROT_AC_OLD:Q9UIV3;SMR:P01375;Gen…
489948	SERPINE1 -- Ang II	association	Pubmed:12189294;Pubmed:12214151;Pubmed 2006:17082641;Pubmed 2006:17161777;Pubmed 2004:15194475;Pubmed 2004:15488878;Pubmed 1994:8026020;Pubmed 2000:10635057;Pubmed 2000:10880342;Pubmed 1996:21232303;Pubmed 2010:20470281;Pubmed 2009:19888787;Pubmed 1999:10619573;Pubmed 2003:12897205;Pubmed 1998:9544880;Pubmed 1998:9717049;	In addition to potential improvements in the regulation of vasomotion, ACE inhibitor therapy may increase bradykinin induced t-PA release and/or reduce <b>angiotensin II</b> mediated <b>PAI-1</b> release.[Pubmed:12189294];<b>AII</b> had a weak positive correlation with free <b>PAI-I</b> (n = 60, r = 0.26, p < 0.05) whereas AIV had a strong positive correlation with free PAI-I (n = 60, r = 0.57, p…	4343854	Gene	SERPINE1	PAI;PAI-1;PAI1;PLANH1;serpin family E member 1;SERPINE1;activator inhibitor type-1-plasminogen;activator plasminogen inhibitor-1;Endothelial plasminogen activator inhibitor;endothelial type of plasminogen activator inhibitor;endothelial type plasminogen activator inhibitor;endothelial-type plasminogen activator inhibitor;inhibitor of type 1 plasminogen activator;inhibitor type 1 plasminogen activ…	SWISSPROT_AC:P05121;SWISSPROT_ID:PAI1_HUMAN;GeneID:5054;Ensembl:ENSG00000106366;HGNC:HGNC:8583;MIM:173360;Vega:OTTHUMG00000157107;protein_accession:AAA60003.1;protein_accession:AAA60007.1;protein_accession:AAA60008.1;protein_accession:AAA60009.1;protein_accession:AAD45828.1;protein_accession:AAH10860.1;protein_accession:AAK60338.1;protein_accession:ABM81620.1;protein_accession:ABM84803.1;protein_…	17470	Protein	Ang II	Ang II;Angiotensin 1-8;Angiotensin II;Angiotensin-2;ang -2;ang 2;ang ii-type;ang type 2;ang type-2;ang- 2;ang- ii;ang-ii;	TMP_SWISSPROT_AC:P01019_Ang II;PARENT_SWISSPROT_AC:P01019;PARENT_SWISSPROT_ID:ANGT_HUMAN;
490321	THBS1 -- P53	association	Pubmed 2004:15519514;Pubmed 1994:7521539;Pubmed 2002:11796289;Pubmed 2007:17709727;Pubmed 2000:10719731;Pubmed 1997:9017002;Pubmed 2003:12609716;Pubmed 1998:9618039;Pubmed 1998:9828214;	<b>Thrombospondin-1</b> expression in relation to <b>p53</b> status and VEGF expression in human breast cancers.[Pubmed 2004:15519514];Control of angiogenesis in fibroblasts by <b>p53</b> regulation of <b>thrombospondin-1</b>.[Pubmed 1994:7521539];Transfection assays revealed that <b>p53</b> can stimulate the endogenous <b>TSP-1</b> gene and positively regulate TSP-1 promoter sequences.[Pubmed 19…	4345536	Gene	THBS1	THBS;THBS-1;THBS1;thrombospondin 1;TSP;TSP-1;TSP1;thbs 1;thrombospondin -1;thrombospondin i;thrombospondin type 1;thrombospondin type i;thrombospondin type-1;thrombospondin type-i;thrombospondin- 1;thrombospondin- i;thrombospondin--type i;Thrombospondin-1;thrombospondin-type 1;thrombospondin1;tsp 1;tsp i;tsp of type 1;tsp type 1;tsp type i;tsp-i;tsp-type;tsp-type 1;	SWISSPROT_AC:P07996;SWISSPROT_ID:TSP1_HUMAN;GeneID:7057;Ensembl:ENSG00000137801;HGNC:HGNC:11785;MIM:188060;Vega:OTTHUMG00000133665;protein_accession:AAA21126.1;protein_accession:AAA21127.1;protein_accession:AAA36741.1;protein_accession:AAA61178.1;protein_accession:AAA61237.1;protein_accession:AAB59366.1;protein_accession:AAH28145.1;protein_accession:AAI36470.1;protein_accession:AAI36471.1;protein…	297203	Protein	P53	Antigen NY-CO-13;Cellular tumor antigen p53;P53;Phosphoprotein p53;TP53;Tumor suppressor p53;BCC7;LFS1;p 53;p 53 tumor suppressor;p-53;p-53 tumor suppressor;p5-3;p53 phosphoprotein;p53 the tumor suppressor;p53 tumor protein;p53 tumor suppressor;p53 tumor-suppressor;p53's tumor suppressor;p53--an;p53-tumor suppressor;p53-tumor-suppressor;p53-type;protein of the p53 tumor;protein p53 tumor;tp 53;tp…	SWISSPROT_AC:P04637;SWISSPROT_ID:P53_HUMAN;EMBL:AB082923;EMBL:AC007421;EMBL:AC087388;EMBL:AF135120;EMBL:AF135121;EMBL:AF136270;EMBL:AF136271;EMBL:AF209128;EMBL:AF209129;EMBL:AF209130;EMBL:AF209131;EMBL:AF209132;EMBL:AF209133;EMBL:AF209134;EMBL:AF209135;EMBL:AF209136;EMBL:AF209148;EMBL:AF209149;EMBL:AF209150;EMBL:AF209151;EMBL:AF209152;EMBL:AF209153;EMBL:AF209154;EMBL:AF209155;EMBL:AF209156;EMBL:A…
490764	PRKCB -- Transferrin	association	Pubmed 1994:7949105;	Regulation of protein kinase C (PKC) expression by iron: effect of different iron compounds on PKC-beta and PKC-alpha gene expression and role of the 5'-flanking region of the <b>PKC-beta</b> gene in the response to ferric <b>transferrin</b>.[Pubmed 1994:7949105];	4344284	Gene	PRKCB	PKC-beta;PKCB;PRKCB;PRKCB1;PRKCB2;protein kinase C beta;c beta of protein kinase;c-beta-protein kinase;cbeta of protein kinase;cbeta-protein kinase;EC 2.7.11.13;kpc beta;KPCB;pkc beta;pkc beta-isoform;pkc isoform beta;pkc type beta;PKC-B;pkc-beta-isoform;prkc beta;prkc-beta;protein kinase c b;Protein kinase C beta type;protein kinase c beta-isoform;protein kinase c beta-subtype;protein kinase c i…	SWISSPROT_AC:P05771;SWISSPROT_ID:KPCB_HUMAN;GeneID:5579;Ensembl:ENSG00000166501;HGNC:HGNC:9395;MIM:176970;Vega:OTTHUMG00000131615;protein_accession:AAA60095.1;protein_accession:AAA60096.1;protein_accession:AAA60097.1;protein_accession:AAB97933.1;protein_accession:AAB97934.1;protein_accession:AAD13852.1;protein_accession:AAH36472.1;protein_accession:ACE87802.1;protein_accession:ACS14045.1;protein_…	495832	Protein	Transferrin	Beta-1 metal-binding globulin;Serotransferrin;Siderophilin;TF;Transferrin;TRFE;chain-transferrin;HEL-S-71p;PRO1557;PRO2086;TFQTL1;transferrin--an;transferrin-type;	SWISSPROT_AC:P02787;SWISSPROT_ID:TRFE_HUMAN;EMBL:AC080128;EMBL:AC083905;EMBL:AF058327;EMBL:AF118063;EMBL:AF288139;EMBL:AF288140;EMBL:AF288141;EMBL:AF288142;EMBL:AF288143;EMBL:AF288144;EMBL:AF294270;EMBL:AF294271;EMBL:AJ252279;EMBL:AY308797;EMBL:BC059367;EMBL:CH471052;EMBL:DQ525716;EMBL:M11361;EMBL:M11362;EMBL:M11363;EMBL:M11364;EMBL:M11365;EMBL:M11366;EMBL:M11367;EMBL:M11368;EMBL:M11369;EMBL:M113…
491452	CFTR -- CFTR	association	Pubmed 2006:16498081;Pubmed 2001:11503170;Pubmed 2013:23261175;Pubmed 2013:24225052;Pubmed 2004:14730652;Pubmed 2002:11933191;Pubmed 2002:15463806;Pubmed 2012:22020151;Pubmed 1995:7569582;Pubmed 1995:8668363;Pubmed 2008:18815075;Pubmed 2008:19092437;Pubmed 2007:16784904;Pubmed 2000:10800087;Pubmed 2000:10872417;Pubmed 2014:24927234;Pubmed 2011:21594777;Pubmed 2011:21594778;Pubmed 2011:21858268;Pu…	This specificity allows immunologic detection of <b>hCFTR</b> expressed in gene transfer studies in sheep against the background of endogenous ovine <b>CFTR</b>, thus enhancing the value of the sheep as a model animal in which to study CFTR gene transfer.[Pubmed 2006:16498081];Two novel frame shift mutations of <b>CFTR</b> causing null alleles in a patient with a severe course of <b>CF</b>.[Pubme…	4340692	Gene	CFTR	ABC35;ABCC7;CF;CFTR;CFTR/MRP;cystic fibrosis transmembrane conductance regulator;dJ760C5.1;MRP7;TNR-CFTR;ATP-binding cassette sub-family C member 7;camp dependent chloride channel;cAMP-dependent chloride channel;cf-type;cftr-type;Channel conductance-controlling ATPase;cystic fibrosis conductance transmembrane regulator;cystic fibrosis transmembrane regulator conductance;cystic fibrosis transmembr…	SWISSPROT_AC:P13569;SWISSPROT_ID:CFTR_HUMAN;GeneID:1080;Ensembl:ENSG00000001626;HGNC:HGNC:1884;MIM:602421;Vega:OTTHUMG00000023076;protein_accession:AAA35680.1;protein_accession:AAA51979.1;protein_accession:AAA51980.1;protein_accession:AAA51982.1;protein_accession:AAB20218.2;protein_accession:AAB27879.2;protein_accession:AAB46340.2;protein_accession:AAB46352.1;protein_accession:AAB59381.1;protein_…	61930	Protein	CFTR	ABCC7;ATP-binding cassette sub-family C member 7;cAMP-dependent chloride channel;CFTR;Channel conductance-controlling ATPase;Cystic fibrosis transmembrane conductance regulator;EC 3.6.3.49;ABC35;camp dependent chloride channel;CF;cf-type;cftr-type;CFTR/MRP;cystic fibrosis conductance transmembrane regulator;cystic fibrosis transmembrane regulator conductance;cystic fibrosis transmembrane-conducta…	SWISSPROT_AC:P13569;SWISSPROT_ID:CFTR_HUMAN;EMBL:AC000061;EMBL:AC000111;EMBL:CH236947;EMBL:DQ354388;EMBL:DQ354389;EMBL:DQ354390;EMBL:DQ354391;EMBL:DQ356258;EMBL:DQ356259;EMBL:DQ356261;EMBL:DQ356262;EMBL:DQ356263;EMBL:DQ356264;EMBL:DQ388128;EMBL:DQ388129;EMBL:DQ388131;EMBL:DQ388132;EMBL:DQ388133;EMBL:DQ388134;EMBL:DQ388135;EMBL:DQ388138;EMBL:DQ388139;EMBL:DQ388140;EMBL:DQ388141;EMBL:DQ388142;EMBL:…
492862	APOE -- TNF	association	Pubmed 1995:7635986;	Cell-permanent analogues of ceramide did not reproduce <b>TNF alpha</b> effect on <b>apo E</b>, but antagonists of protein kinase C did inhibit its effect.[Pubmed 1995:7635986];In summary, <b>TNF alpha</b> stimulates <b>apo E</b> gene transcription, mRNA abundance, and protein synthesis in the monocyte/macrophage in a phenotype-specific manner.[Pubmed 1995:7635986];	4340090	Gene	APOE	AD2;APO-E;APOE;ApoE4;apolipoprotein E;LDLCQ5;LPG;apo e;apoe 4;apoe type 4;apoe-4;apoe-isoform;apoe-type;apolipoprotein e-type;apolipoprotein-e;e - apolipoprotein;e apolipoprotein;	SWISSPROT_AC:P02649;SWISSPROT_ID:APOE_HUMAN;GeneID:348;Ensembl:ENSG00000130203;HGNC:HGNC:613;MIM:107741;Vega:OTTHUMG00000128901;protein_accession:AAB59397.1;protein_accession:AAB59518.1;protein_accession:AAB59546.1;protein_accession:AAD02505.1;protein_accession:AAG27089.1;protein_accession:AAH03557.1;protein_accession:AAL82810.1;protein_accession:ABM83474.1;protein_accession:ABM86685.1;protein_ac…	492131	Protein	TNF	Cachectin;TNF;TNF-a;TNF-alpha;TNFA;TNFSF2;Tumor necrosis factor;Tumor necrosis factor ligand superfamily member 2;chain-tnf;DIF;dif-type;factor - tumor necrosis;factor of the tumor necrosis;factor of the tumor-necrosis;factor of tumor necrosis;factor tumor necrosis;factor-tumor necrosis;necrosis factor-tumor;necrosis tumor factor;tnf - a;tnf - alpha;tnf -a;tnf -alpha;tnf a;tnf alpha;tnf- a;tnf- a…	SWISSPROT_AC:P01375;SWISSPROT_ID:TNFA_HUMAN;EMBL:AB088112;EMBL:AF043342;EMBL:AF098751;EMBL:AF129756;EMBL:AY066019;EMBL:AY214167;EMBL:BA000025;EMBL:BC028148;EMBL:M10988;EMBL:M16441;EMBL:M26331;EMBL:X01394;EMBL:X02910;EMBL:Y14768;EMBL:Z15026;RefSeq:NP_000585.2;ProteinModelPortal:P01375;STRING:9606.ENSP00000398698;SWISSPROT_AC_OLD:O43647;SWISSPROT_AC_OLD:Q9P1Q2;SWISSPROT_AC_OLD:Q9UIV3;SMR:P01375;Gen…
492875	AGT -- Ang II	association	Pubmed 2001:11383920;Pubmed 2001:11727501;Pubmed 2013:24065527;Pubmed 2002:11997278;Pubmed 2002:12080069;Pubmed 2012:22795463;Pubmed 1995:7498879;Pubmed 1995:7635535;Pubmed 2008:17932768;Pubmed 2008:18463317;Pubmed 2007:17409316;Pubmed 2007:17634399;Pubmed 2000:10829100;Pubmed 2000:11126238;Pubmed 2014:25278896;Pubmed 2014:25781279;Pubmed 1996:8567053;Pubmed 1996:8732994;Pubmed 1992:1509794;Pubme…	<b>Angiotensin II</b> downregulates <b>angiotensinogen</b> and renin gene expression, but it does not affect renin-binding protein and angiotensin-converting enzyme levels.[Pubmed 2001:11383920];Double transgenic mice (human renin plus human <b>AGT</b>) with high <b>angiotensin II</b> (Ang II) causing high blood pressure, treated with AAV-AT1R-AS, show a normalisation of blood pressure for over 6…	4339955	Gene	AGT	AGT;angiotensinogen;ANHU;SERPINA8;ANGT;chain-angiotensinogen;Serpin A8;	SWISSPROT_AC:P01019;SWISSPROT_ID:ANGT_HUMAN;GeneID:183;Ensembl:ENSG00000135744;HGNC:HGNC:333;MIM:106150;Vega:OTTHUMG00000037757;protein_accession:AAA51679.1;protein_accession:AAA51731.1;protein_accession:AAA52282.1;protein_accession:AAD14287.1;protein_accession:AAD14288.1;protein_accession:AAH11519.1;protein_accession:AAP35497.1;protein_accession:AAR03501.1;protein_accession:ABM81942.1;protein_ac…	17470	Protein	Ang II	Ang II;Angiotensin 1-8;Angiotensin II;Angiotensin-2;ang -2;ang 2;ang ii-type;ang type 2;ang type-2;ang- 2;ang- ii;ang-ii;	TMP_SWISSPROT_AC:P01019_Ang II;PARENT_SWISSPROT_AC:P01019;PARENT_SWISSPROT_ID:ANGT_HUMAN;
493011	VTN -- IL-6	association	Pubmed 1995:7545714;	To analyze the individual effects of raised corticosterone and <b>IL-6</b> levels on the expression of hepatic <b>Vn</b> mRNA, rats were injected (i.p.) with either dexamethasone or purified recombinant rat IL-6.[Pubmed 1995:7545714];	4345872	Gene	VTN	V75;vitronectin;VN;VNT;VTN;S-protein;serum spreading factor;Serum-spreading factor;VTNC;	SWISSPROT_AC:P04004;SWISSPROT_ID:VTNC_HUMAN;GeneID:7448;Ensembl:ENSG00000109072;HGNC:HGNC:12724;MIM:193190;Vega:OTTHUMG00000132500;protein_accession:AAH05046.1;protein_accession:AAK60270.1;protein_accession:ABM84320.1;protein_accession:ABM87715.1;protein_accession:ADL14521.1;protein_accession:AFQ00545.1;protein_accession:BAG35807.1;protein_accession:BAH12789.1;protein_accession:CAA26933.1;protein…	197638	Protein	IL-6	B-cell stimulatory factor 2;BSF-2;CDF;CTL differentiation factor;Hybridoma growth factor;IFN-beta-2;IFNB2;IL-6;IL6;Interferon beta-2;Interleukin-6;b cell stimulatory factor 2;b cell stimulatory factor-2;b-cell stimulatory factor-2;bsf- 2;BSF2;HGF;HSF;hsf-type;ifn beta 2;ifn-beta 2;ifn-beta2;il - 6;il -- 6;il -6;il 6;il- 6;il--6;il-6-type;il-vi;il6-type;interferon beta 2;interferon beta2;interfero…	SWISSPROT_AC:P05231;SWISSPROT_ID:IL6_HUMAN;EMBL:AF372214;EMBL:BC015511;EMBL:M14584;EMBL:M18403;EMBL:M29150;EMBL:M54894;EMBL:S56892;EMBL:X04402;EMBL:X04403;EMBL:X04430;EMBL:X04602;EMBL:Y00081;RefSeq:NP_000591.1;RefSeq:XP_011513692.1;ProteinModelPortal:P05231;STRING:9606.ENSP00000258743;SWISSPROT_AC_OLD:Q9UCU2;SWISSPROT_AC_OLD:Q9UCU3;SWISSPROT_AC_OLD:Q9UCU4;SMR:P05231;GeneID:3569;KEGG:hsa:3569;PIR:…
493708	APOC3 -- Insulin	association	Pubmed 2006:16298371;Pubmed 2001:11443500;Pubmed 1995:8675624;Pubmed 2003:12588953;Pubmed 2003:12697301;	Despite the major role of <b>insulin</b> in regulating <b>apolipoprotein C-III</b> (apo C-III) production, little is known about the relationship between apo C-III and insulin resistance.[Pubmed 2006:16298371];Polymorphisms in the insulin response element of <b>APOC-III</b> gene promoter influence the correlation between <b>insulin</b> and triglycerides or triglyceride-rich lipoproteins in humans…	4340088	Gene	APOC3	APOC3;APOCIII;apolipoprotein C3;HALP2;apo ciii;Apo-CIII;apoc iii;apoc-3;ApoC-III;Apolipoprotein C-III;	SWISSPROT_AC:P02656;SWISSPROT_ID:APOC3_HUMAN;GeneID:345;Ensembl:ENSG00000110245;HGNC:HGNC:610;MIM:107720;Vega:OTTHUMG00000046115;protein_accession:AAA51760.1;protein_accession:AAA51761.1;protein_accession:AAB59372.1;protein_accession:AAB59515.1;protein_accession:AAH27977.1;protein_accession:AAI21082.1;protein_accession:AAI34420.1;protein_accession:AAQ91810.1;protein_accession:AAS68230.1;protein_a…	200308	Protein	Insulin	INS;Insulin;an-ins;IDDM;iddm 1;iddm 2;iddm type 1;iddm-1;iddm-2;iddm-type;IDDM1;IDDM2;ILPR;ins-type;insulin--an;insulin-chain;insulin-type;IRDN;mody-x;MODY10;type-insulin;	SWISSPROT_AC:P01308;SWISSPROT_ID:INS_HUMAN;EMBL:AJ009655;EMBL:AY138590;EMBL:AY899304;EMBL:BC005255;EMBL:BT006808;EMBL:CH471158;EMBL:J00265;EMBL:L15440;EMBL:M10039;EMBL:V00565;EMBL:X70508;RefSeq:NP_000198.1;RefSeq:NP_001172026.1;RefSeq:NP_001172027.1;RefSeq:NP_001278826.1;ProteinModelPortal:P01308;STRING:9606.ENSP00000250971;SWISSPROT_AC_OLD:Q5EEX2;SMR:P01308;GeneID:3630;KEGG:hsa:3630;PIR:A93222;e…
494081	APOC1 -- APOE	association	Pubmed 2006:16537968;Pubmed 1995:7581381;Pubmed 2014:24498013;Pubmed 2011:21157034;Pubmed 1996:8804993;Pubmed 1999:10027549;Pubmed 1990:2266137;Pubmed 2005:15777558;Pubmed 1991:2026582;	We assessed whether physiological endogenous <b>apoC-I</b> levels are sufficient to modulate plasma lipid levels independently of effects of <b>apoE</b> on lipid metabolism by comparing apolipoprotein E gene-deficient/apolipoprotein C-I gene-deficient (apoe-/-apoc1-/-), apoe-/-apoc1+/-, and apoe-/-apoc1+/+ mice.[Pubmed 2006:16537968];Although the significance of apoE as a ligand for receptor-medi…	4340084	Gene	APOC1	Apo-CI;apo-CIB;ApoC-I;apoC-IB;APOC1;apolipoprotein C1;apo ci;apoc i;apoc-1;Apolipoprotein C-I;	SWISSPROT_AC:P02654;SWISSPROT_ID:APOC1_HUMAN;GeneID:341;Ensembl:ENSG00000130208;HGNC:HGNC:607;MIM:107710;Vega:OTTHUMG00000180844;protein_accession:AAA51762.1;protein_accession:AAA88018.1;protein_accession:AAD02506.1;protein_accession:AAG49499.1;protein_accession:AAG49500.1;protein_accession:AAH09698.1;protein_accession:AAH55093.1;protein_accession:AAP35806.1;protein_accession:AAQ91813.1;protein_a…	19955	Protein	APOE	Apo-E;APOE;Apolipoprotein E;AD2;apo e;apoe 4;apoe type 4;apoe-4;apoe-isoform;apoe-type;ApoE4;apolipoprotein e-type;apolipoprotein-e;e - apolipoprotein;e apolipoprotein;LDLCQ5;LPG;	SWISSPROT_AC:P02649;SWISSPROT_ID:APOE_HUMAN;EMBL:AB035149;EMBL:AF050154;EMBL:AF261279;EMBL:AK314898;EMBL:BC003557;EMBL:FJ525876;EMBL:K00396;EMBL:M10065;EMBL:M12529;RefSeq:NP_000032.1;RefSeq:NP_001289617.1;RefSeq:NP_001289618.1;RefSeq:NP_001289619.1;RefSeq:NP_001289620.1;ProteinModelPortal:P02649;STRING:9606.ENSP00000252486;SWISSPROT_AC_OLD:B2RC15;SWISSPROT_AC_OLD:C0JYY5;SWISSPROT_AC_OLD:Q9P2S4;SM…
494232	IGFBP3 -- TNF	association	Pubmed 2007:17029675;Pubmed 1996:8536626;Pubmed 1999:10527715;	In the presence of PI and high BSA, media <b>IGFBP-3</b> levels were shown to be increased by <b>TNF-alpha</b> consistent with the gene expression data.[Pubmed 2007:17029675];<b>TNF alpha</b> stimulated predominantly <b>IGFBP-3</b> (about 4-fold) both in terms of mRNA (a 2.6-kilobase transcript, measured by Northern blotting analysis), and protein (a doublet of 40-44 kDa, assessed by ligand blott…	4342657	Gene	IGFBP3	BP-53;IBP3;IGFBP3;insulin like growth factor binding protein 3;binding protein 3-igf;binding protein-3-igf;bp -53;IBP-3;igf binding protein -3;igf binding protein 3;igf binding protein iii;igf binding protein-3;igf binding-protein 3;igf binding-protein-3;igf- binding protein 3;igf-binding protein -3;IGF-binding protein 3;igf-binding protein-3;igf-binding protein3;igf-binding-protein-3;igfbp 3;igf…	SWISSPROT_AC:P17936;SWISSPROT_ID:IBP3_HUMAN;GeneID:3486;Ensembl:ENSG00000146674;HGNC:HGNC:5472;MIM:146732;Vega:OTTHUMG00000023769;protein_accession:AAA52541.1;protein_accession:AAA52706.1;protein_accession:AAH00013.1;protein_accession:AAH18962.1;protein_accession:AAH64987.1;protein_accession:AAQ15254.1;protein_accession:AAS07554.1;protein_accession:ABB96247.1;protein_accession:ABI63363.1;protein_…	492131	Protein	TNF	Cachectin;TNF;TNF-a;TNF-alpha;TNFA;TNFSF2;Tumor necrosis factor;Tumor necrosis factor ligand superfamily member 2;chain-tnf;DIF;dif-type;factor - tumor necrosis;factor of the tumor necrosis;factor of the tumor-necrosis;factor of tumor necrosis;factor tumor necrosis;factor-tumor necrosis;necrosis factor-tumor;necrosis tumor factor;tnf - a;tnf - alpha;tnf -a;tnf -alpha;tnf a;tnf alpha;tnf- a;tnf- a…	SWISSPROT_AC:P01375;SWISSPROT_ID:TNFA_HUMAN;EMBL:AB088112;EMBL:AF043342;EMBL:AF098751;EMBL:AF129756;EMBL:AY066019;EMBL:AY214167;EMBL:BA000025;EMBL:BC028148;EMBL:M10988;EMBL:M16441;EMBL:M26331;EMBL:X01394;EMBL:X02910;EMBL:Y14768;EMBL:Z15026;RefSeq:NP_000585.2;ProteinModelPortal:P01375;STRING:9606.ENSP00000398698;SWISSPROT_AC_OLD:O43647;SWISSPROT_AC_OLD:Q9P1Q2;SWISSPROT_AC_OLD:Q9UIV3;SMR:P01375;Gen…
494559	NOS2 -- IL-8	association	Pubmed 1996:8707887;	Moreover, osteoclast-like cells demonstrated an upregulation of NO production and <b>iNOS</b> mRNA by <b>IL-8</b> and IL-10, regulatory mechanism's not previously described.[Pubmed 1996:8707887];	4343687	Gene	NOS2	HEP-NOS;INOS;nitric oxide synthase 2;NOS;NOS2;NOS2A;an-nos;EC 1.14.13.39;Hepatocyte NOS;inducible isoform of no synthase;inducible isoform of no-synthase;inducible isoform of nos;inducible isoform of the no synthase;Inducible NO synthase;inducible no-synthase;Inducible NOS;inducible type no synthase;inducible type of no synthase;inducible type of nos;inducible type of the no synthase;inducible-no…	SWISSPROT_AC:P35228;SWISSPROT_ID:NOS2_HUMAN;GeneID:4843;Ensembl:ENSG00000007171;HGNC:HGNC:7873;MIM:163730;Vega:OTTHUMG00000132445;protein_accession:AAA36375.1;protein_accession:AAA56666.1;protein_accession:AAA59171.1;protein_accession:AAB49041.1;protein_accession:AAB60366.1;protein_accession:AAC19133.1;protein_accession:AAD14179.1;protein_accession:AAD14226.1;protein_accession:AAI30284.1;protein_…	197678	Protein	IL-8	C-X-C motif chemokine 8;Chemokine (C-X-C motif) ligand 8;CXCL8;Emoctakin;GCP-1;Granulocyte chemotactic protein 1;IL-8;IL8;Interleukin-8;MDNCF;MONAP;Monocyte-derived neutrophil chemotactic factor;Monocyte-derived neutrophil-activating peptide;NAP-1;Neutrophil-activating protein 1;Protein 3-10C;T-cell chemotactic factor;C-X-C motif chemokine ligand 8;chemokine (c-x-c) motif ligand 8;chemokine c-x-c…	SWISSPROT_AC:P10145;SWISSPROT_ID:IL8_HUMAN;EMBL:AF043337;EMBL:AF385628;EMBL:AK311874;EMBL:BC013615;EMBL:BT007067;EMBL:CH471057;EMBL:CR542151;EMBL:D14283;EMBL:M17017;EMBL:M26383;EMBL:M28130;EMBL:Y00787;EMBL:Z11686;RefSeq:NP_000575.1;ProteinModelPortal:P10145;STRING:9606.ENSP00000306512;SWISSPROT_AC_OLD:B2R4L8;SWISSPROT_AC_OLD:Q6FGF6;SWISSPROT_AC_OLD:Q6LAE6;SWISSPROT_AC_OLD:Q96RG6;SWISSPROT_AC_OLD:…
494739	CDKN1A -- TNF	association	Pubmed 1996:8600160;	<b>WAF1</b> mRNA increased in a dose-dependent manner in the cells after exposure to increasing concentrations of <b>TNF alpha</b>, and this increase occurred in the absence of new protein synthesis.[Pubmed 1996:8600160];and <b>TNF alpha</b> may mediate its cytostatic effects through <b>WAF1</b> in some cell types.[Pubmed 1996:8600160];These results indicate that <b>TNF alpha</b> increases <b>WAF…	4340650	Gene	CDKN1A	CAP20;CDKN1;CDKN1A;CIP1;cyclin dependent kinase inhibitor 1A;MDA-6;P21;p21CIP1;SDI1;WAF1;1alpha of the cyclin-dependent kinase inhibitor;cap 20;CDK-interacting protein 1;CDN1A;cyclin dependent kinase inhibitor 1;Cyclin-dependent kinase inhibitor 1;cyclin-dependent kinase inhibitor 1 a;cyclin-dependent kinase inhibitor i;cyclin-dependent kinase inhibitor-1;cyclin-dependent kinase inhibitor-1a;cycl…	SWISSPROT_AC:P38936;SWISSPROT_ID:CDN1A_HUMAN;GeneID:1026;Ensembl:ENSG00000124762;HGNC:HGNC:1784;MIM:116899;Vega:OTTHUMG00000014603;protein_accession:AAA16109.1;protein_accession:AAA19811.1;protein_accession:AAA85641.1;protein_accession:AAB29246.1;protein_accession:AAB59559.1;protein_accession:AAB59560.1;protein_accession:AAC04313.1;protein_accession:AAH00275.1;protein_accession:AAH00312.1;protein…	492131	Protein	TNF	Cachectin;TNF;TNF-a;TNF-alpha;TNFA;TNFSF2;Tumor necrosis factor;Tumor necrosis factor ligand superfamily member 2;chain-tnf;DIF;dif-type;factor - tumor necrosis;factor of the tumor necrosis;factor of the tumor-necrosis;factor of tumor necrosis;factor tumor necrosis;factor-tumor necrosis;necrosis factor-tumor;necrosis tumor factor;tnf - a;tnf - alpha;tnf -a;tnf -alpha;tnf a;tnf alpha;tnf- a;tnf- a…	SWISSPROT_AC:P01375;SWISSPROT_ID:TNFA_HUMAN;EMBL:AB088112;EMBL:AF043342;EMBL:AF098751;EMBL:AF129756;EMBL:AY066019;EMBL:AY214167;EMBL:BA000025;EMBL:BC028148;EMBL:M10988;EMBL:M16441;EMBL:M26331;EMBL:X01394;EMBL:X02910;EMBL:Y14768;EMBL:Z15026;RefSeq:NP_000585.2;ProteinModelPortal:P01375;STRING:9606.ENSP00000398698;SWISSPROT_AC_OLD:O43647;SWISSPROT_AC_OLD:Q9P1Q2;SWISSPROT_AC_OLD:Q9UIV3;SMR:P01375;Gen…
495764	TPD52 -- TPD52	association	Pubmed 1996:8812487;	Definition of the <b>tumor protein D52</b> (TPD52) gene family through cloning of <b>D52</b> homologues in human (hD53) and mouse (mD52).[Pubmed 1996:8812487];	4345633	Gene	TPD52	D52;hD52;N8L;PC-1;PrLZ;TPD52;tumor protein D52;d 52;d-5-2;d-52;hd 52;n8 protein;pc 1;pc i;pc type 1;pc type i;pc-i;Protein N8;	SWISSPROT_AC:P55327;SWISSPROT_ID:TPD52_HUMAN;GeneID:7163;Ensembl:ENSG00000076554;HGNC:HGNC:12005;MIM:604068;Vega:OTTHUMG00000164565;protein_accession:AAB36475.1;protein_accession:AAC50183.1;protein_accession:AAH18117.1;protein_accession:AAO22156.1;protein_accession:AAV38251.1;protein_accession:ABM81958.1;protein_accession:ABM85137.1;protein_accession:ACY08776.1;protein_accession:ACY08777.1;protei…	493875	Protein	TPD52	Protein N8;TPD52;Tumor protein D52;d 52;d-5-2;d-52;D52;hd 52;hD52;n8 protein;N8L;pc 1;pc i;pc type 1;pc type i;PC-1;pc-i;PrLZ;	SWISSPROT_AC:P55327;SWISSPROT_ID:TPD52_HUMAN;EMBL:AC009686;EMBL:AC018952;EMBL:AC036214;EMBL:AC104212;EMBL:AF202897;EMBL:AK223631;EMBL:AK295468;EMBL:AK296615;EMBL:AK313135;EMBL:BC018117;EMBL:BT019444;EMBL:BX640835;EMBL:CH471068;EMBL:CR542034;EMBL:CR542064;EMBL:GQ499324;EMBL:GQ499325;EMBL:GQ499326;EMBL:GQ499327;EMBL:GQ499328;EMBL:S82081;EMBL:U18914;RefSeq:NP_001020423.1;RefSeq:NP_001020424.1;RefSeq…
495959	CDKN1A -- P53	association	Pubmed 2006:16585169;Pubmed 2001:11394648;Pubmed 2001:11604067;Pubmed 2013:23684607;Pubmed 2013:23764397;Pubmed 2013:24283248;Pubmed 2004:15489892;Pubmed 1994:7949134;Pubmed 2002:11815410;Pubmed 2002:12174591;Pubmed 2012:22389628;Pubmed 1995:7538902;Pubmed 2008:18563380;Pubmed 2007:17721438;Pubmed 2007:17763087;Pubmed 2014:25040181;Pubmed 2014:25157408;Pubmed 2014:25367122;Pubmed 2011:21331045;Pu…	Using chromatin immunoprecipitation, we show that Mdm2 localizes with <b>p53</b> at its responsive elements on the <b>waf1</b> and mdm2 genes in human cell lines expressing p53, but not in cell lines lacking p53 expression, indicating that Mdm2 is recruited to regions of DNA in a p53-dependent manner.[Pubmed 2006:16585169];Transcriptional activation of the <b>WAF1</b> gene is induced by the upreg…	4340650	Gene	CDKN1A	CAP20;CDKN1;CDKN1A;CIP1;cyclin dependent kinase inhibitor 1A;MDA-6;P21;p21CIP1;SDI1;WAF1;1alpha of the cyclin-dependent kinase inhibitor;cap 20;CDK-interacting protein 1;CDN1A;cyclin dependent kinase inhibitor 1;Cyclin-dependent kinase inhibitor 1;cyclin-dependent kinase inhibitor 1 a;cyclin-dependent kinase inhibitor i;cyclin-dependent kinase inhibitor-1;cyclin-dependent kinase inhibitor-1a;cycl…	SWISSPROT_AC:P38936;SWISSPROT_ID:CDN1A_HUMAN;GeneID:1026;Ensembl:ENSG00000124762;HGNC:HGNC:1784;MIM:116899;Vega:OTTHUMG00000014603;protein_accession:AAA16109.1;protein_accession:AAA19811.1;protein_accession:AAA85641.1;protein_accession:AAB29246.1;protein_accession:AAB59559.1;protein_accession:AAB59560.1;protein_accession:AAC04313.1;protein_accession:AAH00275.1;protein_accession:AAH00312.1;protein…	297203	Protein	P53	Antigen NY-CO-13;Cellular tumor antigen p53;P53;Phosphoprotein p53;TP53;Tumor suppressor p53;BCC7;LFS1;p 53;p 53 tumor suppressor;p-53;p-53 tumor suppressor;p5-3;p53 phosphoprotein;p53 the tumor suppressor;p53 tumor protein;p53 tumor suppressor;p53 tumor-suppressor;p53's tumor suppressor;p53--an;p53-tumor suppressor;p53-tumor-suppressor;p53-type;protein of the p53 tumor;protein p53 tumor;tp 53;tp…	SWISSPROT_AC:P04637;SWISSPROT_ID:P53_HUMAN;EMBL:AB082923;EMBL:AC007421;EMBL:AC087388;EMBL:AF135120;EMBL:AF135121;EMBL:AF136270;EMBL:AF136271;EMBL:AF209128;EMBL:AF209129;EMBL:AF209130;EMBL:AF209131;EMBL:AF209132;EMBL:AF209133;EMBL:AF209134;EMBL:AF209135;EMBL:AF209136;EMBL:AF209148;EMBL:AF209149;EMBL:AF209150;EMBL:AF209151;EMBL:AF209152;EMBL:AF209153;EMBL:AF209154;EMBL:AF209155;EMBL:AF209156;EMBL:A…
496219	LPA -- IL-6	association	Pubmed 2006:16498607;Pubmed 2004:15036242;Pubmed 2004:15222632;Pubmed 2002:12160523;Pubmed 2007:17723116;Pubmed 1996:8878554;Pubmed 1999:10567380;	<b>IL-6</b> inversely correlated with <b>lipoprotein(a)</b> (r = -0.321 at T1) and LDL-cholesterol (r = -0.418 at T1).[Pubmed 2006:16498607];Although temporal associations did not indicate causality, these data provide a hypothesis to explain the inverse relationship between <b>lipoprotein(a)</b> and <b>IL-6</b>.[Pubmed 2006:16498607];This result suggests a prothrombotic association of <b>lipopro…	4343077	Gene	LPA	AK38;APOA;lipoprotein(a);LP;LPA;ak 38;apo a;apo alpha;Apo(a);apo(a)-isoform;apo(a)-type;apo(a)isoform;apo-(a);apo-a;apo-alpha;Apolipoprotein(a);apolipoprotein(a)-isoform;apolipoprotein-(a);EC 3.4.21.-;lipoprotein(a)--an;lipoprotein-(a);lp a;lp alpha;Lp(a);lp(a)--an;lp(a-);lp(alpha);lp-(a);lp-a;lp-alpha;lpa-type;	GeneID:4018;Ensembl:ENSG00000198670;HGNC:HGNC:6667;MIM:152200;Vega:OTTHUMG00000015956;protein_accession:AAB66587.2;protein_accession:AAF03676.1;protein_accession:AAF03678.1;protein_accession:AAF03680.1;protein_accession:AAK74187.1;protein_accession:ABF47086.1;protein_accession:CAA29618.1;protein_accession:EAW47596.1;protein_accession:NP_005568.2;protein_accession:P08519.1;protein_gi:114062;protei…	197638	Protein	IL-6	B-cell stimulatory factor 2;BSF-2;CDF;CTL differentiation factor;Hybridoma growth factor;IFN-beta-2;IFNB2;IL-6;IL6;Interferon beta-2;Interleukin-6;b cell stimulatory factor 2;b cell stimulatory factor-2;b-cell stimulatory factor-2;bsf- 2;BSF2;HGF;HSF;hsf-type;ifn beta 2;ifn-beta 2;ifn-beta2;il - 6;il -- 6;il -6;il 6;il- 6;il--6;il-6-type;il-vi;il6-type;interferon beta 2;interferon beta2;interfero…	SWISSPROT_AC:P05231;SWISSPROT_ID:IL6_HUMAN;EMBL:AF372214;EMBL:BC015511;EMBL:M14584;EMBL:M18403;EMBL:M29150;EMBL:M54894;EMBL:S56892;EMBL:X04402;EMBL:X04403;EMBL:X04430;EMBL:X04602;EMBL:Y00081;RefSeq:NP_000591.1;RefSeq:XP_011513692.1;ProteinModelPortal:P05231;STRING:9606.ENSP00000258743;SWISSPROT_AC_OLD:Q9UCU2;SWISSPROT_AC_OLD:Q9UCU3;SWISSPROT_AC_OLD:Q9UCU4;SMR:P05231;GeneID:3569;KEGG:hsa:3569;PIR:…
496443	SERPINE1 -- TGFB1	association	Pubmed 2006:16374430;Pubmed 2001:11331455;Pubmed 2001:11387235;Pubmed 2004:15372629;Pubmed 2002:12173049;Pubmed 2002:12379307;Pubmed 2002:12516631;Pubmed 2011:21526116;Pubmed 2011:21625455;Pubmed 1996:8939942;Pubmed 2010:20404506;Pubmed 2009:19492148;Pubmed 1999:10498890;Pubmed 1997:9251679;Pubmed 1990:2221087;Pubmed 2003:12743121;Pubmed 2003:14629474;Pubmed 1998:9706163;Pubmed 2005:16100155;Pubm…	Renin-induced increases in <b>TGF-beta1</b> in turn stimulate increases in <b>PAI-1</b>, FN and collagen I.[Pubmed 2006:16374430];There was a significant correlation between the concentration of <b>plasminogen activator inhibitor type 1</b> in peritoneal samples with active <b>TGF-beta1</b> (P <.03, r = 0.693) and adhesion tissue with total TGF-beta1 (P =.001, r = 0.872).[Pubmed 2001:11331455];In…	4343854	Gene	SERPINE1	PAI;PAI-1;PAI1;PLANH1;serpin family E member 1;SERPINE1;activator inhibitor type-1-plasminogen;activator plasminogen inhibitor-1;Endothelial plasminogen activator inhibitor;endothelial type of plasminogen activator inhibitor;endothelial type plasminogen activator inhibitor;endothelial-type plasminogen activator inhibitor;inhibitor of type 1 plasminogen activator;inhibitor type 1 plasminogen activ…	SWISSPROT_AC:P05121;SWISSPROT_ID:PAI1_HUMAN;GeneID:5054;Ensembl:ENSG00000106366;HGNC:HGNC:8583;MIM:173360;Vega:OTTHUMG00000157107;protein_accession:AAA60003.1;protein_accession:AAA60007.1;protein_accession:AAA60008.1;protein_accession:AAA60009.1;protein_accession:AAD45828.1;protein_accession:AAH10860.1;protein_accession:AAK60338.1;protein_accession:ABM81620.1;protein_accession:ABM84803.1;protein_…	484813	Protein	TGFB1	TGF-beta-1;TGFB;TGFB1;Transforming growth factor beta-1;CED;DPD1;LAP;lap-type;tgf -beta 1;tgf -beta1;tgf b 1;tgf b-1;tgf beta 1;tgf beta i;tgf beta type 1;tgf beta type i;tgf beta-1;tgf beta-type 1;tgf beta1;tgf- b 1;tgf- beta 1;tgf- beta1;tgf-b 1;tgf-beta 1;tgf-beta i;tgf-beta isoform 1;tgf-beta type 1;tgf-beta type i;tgf-beta type-i;tgf-beta's 1;tgf-beta-i;tgf-beta1;tgf-beta1-type;tgf-betai;tgf…	SWISSPROT_AC:P01137;SWISSPROT_ID:TGFB1_HUMAN;EMBL:AK291907;EMBL:BC000125;EMBL:BC001180;EMBL:BC022242;EMBL:BT007245;EMBL:CH471126;EMBL:M38449;EMBL:X02812;EMBL:X05839;EMBL:X05840;EMBL:X05843;EMBL:X05844;EMBL:X05849;EMBL:X05850;RefSeq:NP_000651.3;ProteinModelPortal:P01137;STRING:9606.ENSP00000221930;SWISSPROT_AC_OLD:A8K792;SWISSPROT_AC_OLD:Q9UCG4;SMR:P01137;GeneID:7040;KEGG:hsa:7040;PIR:A27513;eggNO…
496512	AGT -- ACE	association	Pubmed:26489814;Pubmed 2004:15112973;Pubmed 2004:15123355;Pubmed 2011:21440764;Pubmed 1996:8925576;Pubmed 1996:9115954;Pubmed 1997:9020385;Pubmed 1997:9231832;Pubmed 1997:9403547;Pubmed 2003:12675870;Pubmed 2003:12830507;Pubmed 2005:16027836;	We aim in this study to analyse the relationship between <b>AGT</b> M235T gene variant and <b>ACE</b> I/D gene variant with essential hypertension in a sample of the Algerian population of the Oran city.[Pubmed:26489814];Association between polymorphisms of the <b>angiotensin-converting enzyme</b> and <b>angiotensinogen</b> genes and allergic rhinitis in a Korean population.[Pubmed 2004:15112973]…	4339955	Gene	AGT	AGT;angiotensinogen;ANHU;SERPINA8;ANGT;chain-angiotensinogen;Serpin A8;	SWISSPROT_AC:P01019;SWISSPROT_ID:ANGT_HUMAN;GeneID:183;Ensembl:ENSG00000135744;HGNC:HGNC:333;MIM:106150;Vega:OTTHUMG00000037757;protein_accession:AAA51679.1;protein_accession:AAA51731.1;protein_accession:AAA52282.1;protein_accession:AAD14287.1;protein_accession:AAD14288.1;protein_accession:AAH11519.1;protein_accession:AAP35497.1;protein_accession:AAR03501.1;protein_accession:ABM81942.1;protein_ac…	6617	Protein	ACE	ACE;Angiotensin-converting enzyme;CD143 antigen;DCP;DCP1;Dipeptidyl carboxypeptidase I;EC 3.2.1.-;EC 3.4.15.1;Kininase II;ace--an;ACE1;angiotensin I converting enzyme;cd 143;CD143;dipeptidyl carboxypeptidase 1;dipeptidyl carboxypeptidase-1;dipeptidyl carboxypeptidase-i;dipeptidyl-carboxypeptidase i;kininase 2;kininase ii-type;kininase type ii;kininase-ii;	SWISSPROT_AC:P12821;SWISSPROT_ID:ACE_HUMAN;EMBL:AB208971;EMBL:AC113554;EMBL:AF118569;EMBL:AK301988;EMBL:AY436326;EMBL:EU332840;EMBL:J04144;EMBL:M26657;EMBL:X16295;RefSeq:NP_000780.1;RefSeq:NP_001171528.1;RefSeq:NP_690043.1;ProteinModelPortal:P12821;STRING:9606.ENSP00000290866;SWISSPROT_AC_OLD:B0LPF0;SWISSPROT_AC_OLD:B4DXI3;SWISSPROT_AC_OLD:E7EU16;SWISSPROT_AC_OLD:P22966;SWISSPROT_AC_OLD:Q53YX9;SW…
496625	SOD1 -- SOD1	association	Pubmed 2006:16674979;Pubmed 2006:17005203;Pubmed 2006:17128099;Pubmed 2013:22985433;Pubmed 2013:23134511;Pubmed 2013:23969235;Pubmed 2004:15034481;Pubmed 2004:15050430;Pubmed 2002:12495572;Pubmed 2012:22214312;Pubmed 2012:22431618;Pubmed 2012:22651090;Pubmed 2012:22970972;Pubmed 2008:18423055;Pubmed 2008:18504130;Pubmed 2008:18608099;Pubmed 2000:10751275;Pubmed 2000:10980308;Pubmed 2014:24918341;…	<b>SOD1</b> gene mutations are the most common identified cause of <b>ALS</b>, accounting for approximately 20% of familial ALS cases and around 4% of sporadic ALS cases.[Pubmed 2006:16674979];We obtained data about 5,544 people (116 families) including 516 subjects with <b>ALS</b> (169 from <b>SOD1</b> positive families) as well as 1,056 subjects "definitely"[Pubmed 2006:17005203];Although it is…	4345176	Gene	SOD1	ALS;ALS1;HEL-S-44;homodimer;hSod1;IPOA;SOD;SOD1;superoxide dismutase 1, soluble;als--an;als-type;EC 1.15.1.1;homodimer-type;hsod-1;ipo-a;sod-isoform;sod-type;SODC;superoxide dismutase -1;Superoxide dismutase 1;superoxide dismutase type 1;superoxide dismutase type i;superoxide dismutase type-1;Superoxide dismutase [Cu-Zn];superoxide dismutase-1;superoxide dismutase-i;superoxide dismutase-type 1;su…	SWISSPROT_AC:P00441;SWISSPROT_ID:SODC_HUMAN;GeneID:6647;Ensembl:ENSG00000142168;HGNC:HGNC:11179;MIM:147450;Vega:OTTHUMG00000084878;protein_accession:AAB05661.1;protein_accession:AAB05662.1;protein_accession:AAB59626.1;protein_accession:AAB59627.1;protein_accession:AAC41773.1;protein_accession:AAH01034.1;protein_accession:AAL15444.1;protein_accession:AAP35322.1;protein_accession:AAR21563.1;protein…	454202	Protein	SOD1	EC 1.15.1.1;hSod1;SOD1;SODC;Superoxide dismutase 1;Superoxide dismutase [Cu-Zn];ALS;als--an;als-type;ALS1;HEL-S-44;homodimer;homodimer-type;hsod-1;ipo-a;IPOA;SOD;sod-isoform;sod-type;superoxide dismutase -1;superoxide dismutase 1, soluble;superoxide dismutase type 1;superoxide dismutase type i;superoxide dismutase type-1;superoxide dismutase-1;superoxide dismutase-i;superoxide dismutase-type 1;su…	SWISSPROT_AC:P00441;SWISSPROT_ID:SODC_HUMAN;EMBL:AK312116;EMBL:AP000253;EMBL:AY049787;EMBL:AY450286;EMBL:AY835629;EMBL:BC001034;EMBL:BT006676;EMBL:CH471079;EMBL:CR450355;EMBL:CR541742;EMBL:EF151142;EMBL:L44135;EMBL:L44136;EMBL:L44137;EMBL:L44139;EMBL:L44746;EMBL:L46374;EMBL:L46375;EMBL:X01780;EMBL:X01781;EMBL:X01782;EMBL:X01783;EMBL:X01784;EMBL:X02317;EMBL:X95228;RefSeq:NP_000445.1;ProteinModelPo…
496877	PDGFRA -- TGFB1	association	Pubmed 1996:8997257;	<b>TGF-beta 1</b> downregulated <b>PDGF-R alpha</b> mRNA approximately 60% without changing PDGF-R beta mRNA levels.[Pubmed 1996:8997257];	4343937	Gene	PDGFRA	CD140A;PDGFR-2;PDGFR2;PDGFRA;platelet derived growth factor receptor alpha;alpha platelet derived growth factor receptor;Alpha platelet-derived growth factor receptor;alpha receptor of platelet-derived growth factor;alpha type platelet derived growth factor receptor;alpha-platelet derived growth factor receptor;alpha-platelet-derived growth factor receptor;Alpha-type platelet-derived growth facto…	SWISSPROT_AC:P16234;SWISSPROT_ID:PGFRA_HUMAN;GeneID:5156;Ensembl:ENSG00000134853;HGNC:HGNC:8803;MIM:173490;Vega:OTTHUMG00000128699;protein_accession:AAA60048.1;protein_accession:AAA96715.1;protein_accession:AAH15186.1;protein_accession:AAH63414.1;protein_accession:BAA08742.1;protein_accession:BAG38166.1;protein_accession:CAJ33669.1;protein_accession:CAJ33686.1;protein_accession:CAN37625.1;protein…	484813	Protein	TGFB1	TGF-beta-1;TGFB;TGFB1;Transforming growth factor beta-1;CED;DPD1;LAP;lap-type;tgf -beta 1;tgf -beta1;tgf b 1;tgf b-1;tgf beta 1;tgf beta i;tgf beta type 1;tgf beta type i;tgf beta-1;tgf beta-type 1;tgf beta1;tgf- b 1;tgf- beta 1;tgf- beta1;tgf-b 1;tgf-beta 1;tgf-beta i;tgf-beta isoform 1;tgf-beta type 1;tgf-beta type i;tgf-beta type-i;tgf-beta's 1;tgf-beta-i;tgf-beta1;tgf-beta1-type;tgf-betai;tgf…	SWISSPROT_AC:P01137;SWISSPROT_ID:TGFB1_HUMAN;EMBL:AK291907;EMBL:BC000125;EMBL:BC001180;EMBL:BC022242;EMBL:BT007245;EMBL:CH471126;EMBL:M38449;EMBL:X02812;EMBL:X05839;EMBL:X05840;EMBL:X05843;EMBL:X05844;EMBL:X05849;EMBL:X05850;RefSeq:NP_000651.3;ProteinModelPortal:P01137;STRING:9606.ENSP00000221930;SWISSPROT_AC_OLD:A8K792;SWISSPROT_AC_OLD:Q9UCG4;SMR:P01137;GeneID:7040;KEGG:hsa:7040;PIR:A27513;eggNO…
497532	CTGF -- TGFB1	association	Pubmed:17173248;Pubmed 2006:16527597;Pubmed 2006:16528248;Pubmed 2006:16731742;Pubmed 2006:17068624;Pubmed 2001:11495141;Pubmed 2013:24020120;Pubmed 2004:15037576;Pubmed 2002:11874477;Pubmed 2002:12065687;Pubmed 2012:22205539;Pubmed 2008:17996907;Pubmed 2008:18292194;Pubmed 2008:18395486;Pubmed 2008:18596209;Pubmed 2007:17498122;Pubmed 2000:10848753;Pubmed 2000:10959808;Pubmed 2011:21440544;Pubme…	In development of progressive extracellular matrix accumulation, <b>connective tissue growth factor</b> (CTGF) may act as a downstream mediator of <b>transforming growth factor-beta 1</b> (TGF-beta 1).[Pubmed:17173248];To clarify the correlation of <b>connective tissue growth factor</b> (CTGF) expression and fibronectin (FN) synthesis after <b>transforming growth factor-beta-1</b> (TGF-beta1) sti…	4341023	Gene	CTGF	CCN2;connective tissue growth factor;CTGF;HCS24;IGFBP8;NOV2;CCN family member 2;connective tissue-growth factor;connective-tissue growth factor;connective-tissue growth-factor;factor connective tissue growth;growth factor connective tissue;growth factor of connective tissue;growth factor of the connective tissue;hcs 24;Hypertrophic chondrocyte-specific protein 24;IBP-8;IGF-binding protein 8;IGFBP…	SWISSPROT_AC:P29279;SWISSPROT_ID:CTGF_HUMAN;GeneID:1490;Ensembl:ENSG00000118523;HGNC:HGNC:2500;MIM:121009;Vega:OTTHUMG00000015573;protein_accession:AAA75378.1;protein_accession:AAA91279.1;protein_accession:AAH87839.1;protein_accession:AAK60505.1;protein_accession:AAK60506.1;protein_accession:AAK60507.1;protein_accession:AAQ95223.1;protein_accession:AAS55639.1;protein_accession:AAV38597.1;protein_…	484813	Protein	TGFB1	TGF-beta-1;TGFB;TGFB1;Transforming growth factor beta-1;CED;DPD1;LAP;lap-type;tgf -beta 1;tgf -beta1;tgf b 1;tgf b-1;tgf beta 1;tgf beta i;tgf beta type 1;tgf beta type i;tgf beta-1;tgf beta-type 1;tgf beta1;tgf- b 1;tgf- beta 1;tgf- beta1;tgf-b 1;tgf-beta 1;tgf-beta i;tgf-beta isoform 1;tgf-beta type 1;tgf-beta type i;tgf-beta type-i;tgf-beta's 1;tgf-beta-i;tgf-beta1;tgf-beta1-type;tgf-betai;tgf…	SWISSPROT_AC:P01137;SWISSPROT_ID:TGFB1_HUMAN;EMBL:AK291907;EMBL:BC000125;EMBL:BC001180;EMBL:BC022242;EMBL:BT007245;EMBL:CH471126;EMBL:M38449;EMBL:X02812;EMBL:X05839;EMBL:X05840;EMBL:X05843;EMBL:X05844;EMBL:X05849;EMBL:X05850;RefSeq:NP_000651.3;ProteinModelPortal:P01137;STRING:9606.ENSP00000221930;SWISSPROT_AC_OLD:A8K792;SWISSPROT_AC_OLD:Q9UCG4;SMR:P01137;GeneID:7040;KEGG:hsa:7040;PIR:A27513;eggNO…
498668	HNF1A -- iNOS	association	Pubmed 1997:9244230;	Mice defective for the interferon regulatory <b>transcription factor-1</b> (IRF-1(-/-)) after gene targeting failed to induce <b>iNOS</b> expression and nitrotyrosine formation in the heart but developed cardiac myosin-induced myocarditis at prevalence and severity similar to those of heterozygous littermates (IRF-1(+/-)).[Pubmed 1997:9244230];	4345419	Gene	HNF1A	HNF-1A;HNF1;HNF1 homeobox A;HNF1A;IDDM20;LFB1;MODY3;TCF-1;TCF1;factor 1 transcription;factor 1-transcription;factor i transcription;factor-1 transcription;factor-i transcription;factor1 transcription;hepatocyte nuclear factor -1 alpha;hepatocyte nuclear factor 1 alpha;Hepatocyte nuclear factor 1-alpha;hepatocyte nuclear factor 1a;hepatocyte nuclear factor 1alpha;hepatocyte nuclear factor-1 alpha;…	SWISSPROT_AC:P20823;SWISSPROT_ID:HNF1A_HUMAN;GeneID:6927;Ensembl:ENSG00000135100;HGNC:HGNC:11621;MIM:142410;Vega:OTTHUMG00000151015;protein_accession:AAA88077.1;protein_accession:AAC51137.1;protein_accession:AAD14878.1;protein_accession:AAI04909.1;protein_accession:AAI04911.1;protein_accession:ABR09270.1;protein_accession:ABZ92189.1;protein_accession:ACL15377.1;protein_accession:ACL15378.1;protei…	279371	Protein	iNOS	EC 1.14.13.39;HEP-NOS;Hepatocyte NOS;Inducible NO synthase;Inducible NOS;iNOS;Nitric oxide synthase, inducible;NOS type II;NOS2;NOS2A;Peptidyl-cysteine S-nitrosylase NOS2;an-nos;inducible isoform of no synthase;inducible isoform of no-synthase;inducible isoform of nos;inducible isoform of the no synthase;inducible no-synthase;inducible type no synthase;inducible type of no synthase;inducible type…	SWISSPROT_AC:P35228;SWISSPROT_ID:NOS2_HUMAN;EMBL:AB022318;EMBL:AF068236;EMBL:BC130283;EMBL:BC144126;EMBL:D26525;EMBL:DQ060518;EMBL:EU332854;EMBL:L09210;EMBL:L24553;EMBL:S75615;EMBL:U05810;EMBL:U20141;EMBL:U31511;EMBL:X73029;RefSeq:NP_000616.3;RefSeq:XP_011523161.1;ProteinModelPortal:P35228;STRING:9606.ENSP00000327251;SWISSPROT_AC_OLD:A1L3U5;SWISSPROT_AC_OLD:B7ZLY2;SWISSPROT_AC_OLD:O60757;SWISSPRO…
498751	TGFB1 -- Ang II	association	Pubmed:16178483;Pubmed 2002:12107734;Pubmed 2000:10912457;Pubmed 2009:19273389;Pubmed 1997:9261254;Pubmed 2005:15841463;	Previous studies have demonstrated that <b>angiotensin II</b> (AII) increases expression of <b>TGF-beta1</b> in a number of different cell types;[Pubmed:16178483];<b>Angiotensin II</b> induces human <b>TGF-beta 1</b> promoter activation: similarity to hyperglycaemia.[Pubmed 2002:12107734];Because previous in vitro studies demonstrated the angiotensin II (<b>ang II</b>)-mediated up-regulation of t…	4345519	Gene	TGFB1	CED;DPD1;LAP;TGFB;TGFB1;TGFbeta;transforming growth factor beta 1;lap-type;tgf -beta 1;tgf -beta1;tgf b 1;tgf b-1;tgf beta 1;tgf beta i;tgf beta type 1;tgf beta type i;tgf beta-1;tgf beta-type 1;tgf beta1;tgf- b 1;tgf- beta 1;tgf- beta1;tgf-b 1;tgf-beta 1;tgf-beta i;tgf-beta isoform 1;tgf-beta type 1;tgf-beta type i;tgf-beta type-i;tgf-beta's 1;TGF-beta-1;tgf-beta-i;tgf-beta1;tgf-beta1-type;tgf-b…	SWISSPROT_AC:P01137;SWISSPROT_ID:TGFB1_HUMAN;GeneID:7040;Ensembl:ENSG00000105329;HGNC:HGNC:11766;MIM:190180;Vega:OTTHUMG00000182760;protein_accession:AAA36735.1;protein_accession:AAH00125.1;protein_accession:AAH01180.1;protein_accession:AAH22242.1;protein_accession:AAL27646.2;protein_accession:AAN86616.1;protein_accession:AAP35909.1;protein_accession:AAQ18641.1;protein_accession:AAT77143.1;protei…	17470	Protein	Ang II	Ang II;Angiotensin 1-8;Angiotensin II;Angiotensin-2;ang -2;ang 2;ang ii-type;ang type 2;ang type-2;ang- 2;ang- ii;ang-ii;	TMP_SWISSPROT_AC:P01019_Ang II;PARENT_SWISSPROT_AC:P01019;PARENT_SWISSPROT_ID:ANGT_HUMAN;
498781	AGT -- Insulin	association	Pubmed 2001:11356707;Pubmed 2004:15106803;Pubmed 2007:17170378;Pubmed 2000:10953996;Pubmed 2000:11967809;Pubmed 1996:8740916;Pubmed 1997:9249555;Pubmed 2003:14617233;	Characterization of a putative insulin-responsive element and its binding protein(s) in rat <b>angiotensinogen</b> gene promoter: regulation by glucose and <b>insulin</b>.[Pubmed 2001:11356707];Either low or high levels of <b>insulin</b> suppressed <b>angiotensinogen</b> and renin expression, however, high doses of insulin stimulated ACE activity in cultured human aortic EC.[Pubmed 2004:15106803]…	4339955	Gene	AGT	AGT;angiotensinogen;ANHU;SERPINA8;ANGT;chain-angiotensinogen;Serpin A8;	SWISSPROT_AC:P01019;SWISSPROT_ID:ANGT_HUMAN;GeneID:183;Ensembl:ENSG00000135744;HGNC:HGNC:333;MIM:106150;Vega:OTTHUMG00000037757;protein_accession:AAA51679.1;protein_accession:AAA51731.1;protein_accession:AAA52282.1;protein_accession:AAD14287.1;protein_accession:AAD14288.1;protein_accession:AAH11519.1;protein_accession:AAP35497.1;protein_accession:AAR03501.1;protein_accession:ABM81942.1;protein_ac…	200308	Protein	Insulin	INS;Insulin;an-ins;IDDM;iddm 1;iddm 2;iddm type 1;iddm-1;iddm-2;iddm-type;IDDM1;IDDM2;ILPR;ins-type;insulin--an;insulin-chain;insulin-type;IRDN;mody-x;MODY10;type-insulin;	SWISSPROT_AC:P01308;SWISSPROT_ID:INS_HUMAN;EMBL:AJ009655;EMBL:AY138590;EMBL:AY899304;EMBL:BC005255;EMBL:BT006808;EMBL:CH471158;EMBL:J00265;EMBL:L15440;EMBL:M10039;EMBL:V00565;EMBL:X70508;RefSeq:NP_000198.1;RefSeq:NP_001172026.1;RefSeq:NP_001172027.1;RefSeq:NP_001278826.1;ProteinModelPortal:P01308;STRING:9606.ENSP00000250971;SWISSPROT_AC_OLD:Q5EEX2;SMR:P01308;GeneID:3630;KEGG:hsa:3630;PIR:A93222;e…
499079	ADM -- ANP	association	Pubmed 2001:11488773;Pubmed 2002:11842040;Pubmed 1995:7732980;Pubmed 2007:17511350;Pubmed 2000:10867102;Pubmed 1996:8699935;Pubmed 1997:9281444;Pubmed 1998:9505862;Pubmed 1998:9505917;Pubmed 1998:9844147;	This provides further evidence of a synergistic interaction between <b>adrenomedullin</b> and <b>atrial natriuretic peptide</b> and suggests that adrenomedullin may have a role in fluid and electrolyte balance and blood pressure regulation.[Pubmed 2001:11488773];In CHF, similar <b>AM</b> levels but increased <b>ANF</b> expression were observed in left ventricular myocardium, as assessed by semiqu…	4339910	Gene	ADM	ADM;adrenomedullin;AM;PAMP;ADML;am-an;am-type;pamp-type;	SWISSPROT_AC:P35318;SWISSPROT_ID:ADML_HUMAN;GeneID:133;Ensembl:ENSG00000148926;HGNC:HGNC:259;MIM:103275;Vega:OTTHUMG00000165907;protein_accession:AAC60642.1;protein_accession:AAH15961.1;protein_accession:AAP35548.1;protein_accession:AAZ38717.1;protein_accession:BAA03589.1;protein_accession:BAA07756.1;protein_accession:BAG35740.1;protein_accession:CAG46792.1;protein_accession:CBX47636.1;protein_ac…	17314	Protein	ANP	ANF;ANP;Atrial natriuretic factor;Atrial natriuretic peptide;anp-type;atrial natriuretic-factor;atrial natriuretic-peptide;atrial-natriuretic factor;atrial-natriuretic peptide;atrial-natriuretic-factor;atrial-natriuretic-peptide;atrial-type natriuretic peptide;factor of atrial natriuretic;natriuretic atrial factor;natriuretic atrial peptide;peptide atrial natriuretic;peptide of atrial natriuretic…	TMP_SWISSPROT_AC:P01160_ANF;PARENT_SWISSPROT_AC:P01160;PARENT_SWISSPROT_ID:ANF_HUMAN;
499889	APOC3 -- APOE	association	Pubmed 2001:11483625;Pubmed 1994:8294490;Pubmed 1993:8327031;Pubmed 2007:17385437;Pubmed 1996:8698877;Pubmed 2010:20368524;Pubmed 2009:19139974;Pubmed 1999:10191287;Pubmed 1999:10508207;Pubmed 1997:9254067;Pubmed 1997:9409252;Pubmed 1991:1906400;	Sixteen distinct types of apoB lipoprotein particles were separated by first using anti-apoE and anti-apoC-III immunoaffinity chromatography in sequence and then ultracentrifugation [light VLDL, dense VLDL, IDL, and LDL, with <b>apoE</b> with or without <b>apoC-III</b> (E(+)C-III(+), E(+)C-III(-)) or without apoE with or without apoC-III (E(-)C-III(+), E(-)C-III(-))].[Pubmed 2001:11483625];Sixtee…	4340088	Gene	APOC3	APOC3;APOCIII;apolipoprotein C3;HALP2;apo ciii;Apo-CIII;apoc iii;apoc-3;ApoC-III;Apolipoprotein C-III;	SWISSPROT_AC:P02656;SWISSPROT_ID:APOC3_HUMAN;GeneID:345;Ensembl:ENSG00000110245;HGNC:HGNC:610;MIM:107720;Vega:OTTHUMG00000046115;protein_accession:AAA51760.1;protein_accession:AAA51761.1;protein_accession:AAB59372.1;protein_accession:AAB59515.1;protein_accession:AAH27977.1;protein_accession:AAI21082.1;protein_accession:AAI34420.1;protein_accession:AAQ91810.1;protein_accession:AAS68230.1;protein_a…	19955	Protein	APOE	Apo-E;APOE;Apolipoprotein E;AD2;apo e;apoe 4;apoe type 4;apoe-4;apoe-isoform;apoe-type;ApoE4;apolipoprotein e-type;apolipoprotein-e;e - apolipoprotein;e apolipoprotein;LDLCQ5;LPG;	SWISSPROT_AC:P02649;SWISSPROT_ID:APOE_HUMAN;EMBL:AB035149;EMBL:AF050154;EMBL:AF261279;EMBL:AK314898;EMBL:BC003557;EMBL:FJ525876;EMBL:K00396;EMBL:M10065;EMBL:M12529;RefSeq:NP_000032.1;RefSeq:NP_001289617.1;RefSeq:NP_001289618.1;RefSeq:NP_001289619.1;RefSeq:NP_001289620.1;ProteinModelPortal:P02649;STRING:9606.ENSP00000252486;SWISSPROT_AC_OLD:B2RC15;SWISSPROT_AC_OLD:C0JYY5;SWISSPROT_AC_OLD:Q9P2S4;SM…
501093	PPARG -- Leptin	association	Pubmed 2006:17003330;Pubmed 2001:11288034;Pubmed 2002:12218380;Pubmed 2003:12709137;Pubmed 1998:9467001;Pubmed 2005:16335797;	<b>Leptin</b> deficiency unmasks the deleterious effects of impaired <b>peroxisome proliferator-activated receptor gamma</b> function (P465L PPARgamma) in mice.[Pubmed 2006:17003330];Likewise, stromal cell differentiation results in elevated mRNA levels for the fatty acid binding protein aP2 and the adipogenic regulatory transcription factors CCAAT/enhancer binding protein alpha (C/EBPalpha) and …	4344191	Gene	PPARG	CIMT1;GLM1;NR1C3;peroxisome proliferator activated receptor gamma;PPARG;PPARG1;PPARG2;PPARgamma;cimt-1;cimt-i;glm-1;Nuclear receptor subfamily 1 group C member 3;peroxisome proliferator -activated receptor gamma;peroxisome proliferator activated receptor g;peroxisome proliferator activated receptor type gamma;peroxisome proliferator activated receptor- gamma;peroxisome proliferator activated rece…	SWISSPROT_AC:P37231;SWISSPROT_ID:PPARG_HUMAN;GeneID:5468;Ensembl:ENSG00000132170;HGNC:HGNC:9236;MIM:601487;Vega:OTTHUMG00000129764;protein_accession:AAB04028.1;protein_accession:AAC51248.1;protein_accession:AAH06811.1;protein_accession:AAK17925.1;protein_accession:AAN38992.2;protein_accession:AAP35945.1;protein_accession:ABC97372.1;protein_accession:ABM82034.1;protein_accession:ABM85215.1;protein…	219985	Protein	Leptin	LEP;Leptin;OB;Obese protein;Obesity factor;OBS;factor obesity;factor of obesity;LEPD;leptin--an;leptin-type;obesity--factor;protein obese;	SWISSPROT_AC:P41159;SWISSPROT_ID:LEP_HUMAN;EMBL:AF008123;EMBL:AY996373;EMBL:BC060830;EMBL:BC069452;EMBL:BC069527;EMBL:D49487;EMBL:D63519;EMBL:D63710;EMBL:U18915;EMBL:U43415;EMBL:U43653;RefSeq:NP_000221.1;RefSeq:XP_005250397.1;ProteinModelPortal:P41159;STRING:9606.ENSP00000312652;SWISSPROT_AC_OLD:O15158;SWISSPROT_AC_OLD:Q56A88;SMR:P41159;GeneID:3952;KEGG:hsa:3952;PIR:A38952;PIR:I53166;eggNOG:ENOG4…
501230	TGFB1 -- IGF-I	association	Pubmed 2006:17053321;Pubmed 2000:10705575;Pubmed 2000:10937620;Pubmed 1998:9462692;Pubmed 1998:9607190;	Effects of <b>insulin-like growth factor I</b> on <b>transforming growth factor beta1</b> induced chondrogenesis of synovium-derived mesenchymal stem cells cultured in a polyglycolic acid scaffold.[Pubmed 2006:17053321];As the <b>TGF-beta 1</b> induced by <b>IGF-1</b> is inactive in the traditionally used mink lung epithelial cell growth inhibition assay, we explored the possible role of IGF-II/M…	4345519	Gene	TGFB1	CED;DPD1;LAP;TGFB;TGFB1;TGFbeta;transforming growth factor beta 1;lap-type;tgf -beta 1;tgf -beta1;tgf b 1;tgf b-1;tgf beta 1;tgf beta i;tgf beta type 1;tgf beta type i;tgf beta-1;tgf beta-type 1;tgf beta1;tgf- b 1;tgf- beta 1;tgf- beta1;tgf-b 1;tgf-beta 1;tgf-beta i;tgf-beta isoform 1;tgf-beta type 1;tgf-beta type i;tgf-beta type-i;tgf-beta's 1;TGF-beta-1;tgf-beta-i;tgf-beta1;tgf-beta1-type;tgf-b…	SWISSPROT_AC:P01137;SWISSPROT_ID:TGFB1_HUMAN;GeneID:7040;Ensembl:ENSG00000105329;HGNC:HGNC:11766;MIM:190180;Vega:OTTHUMG00000182760;protein_accession:AAA36735.1;protein_accession:AAH00125.1;protein_accession:AAH01180.1;protein_accession:AAH22242.1;protein_accession:AAL27646.2;protein_accession:AAN86616.1;protein_accession:AAP35909.1;protein_accession:AAQ18641.1;protein_accession:AAT77143.1;protei…	196367	Protein	IGF-I	IBP1;IGF-I;IGF1;Insulin-like growth factor I;Mechano growth factor;MGF;Somatomedin-C;factor 1-insulin-like growth;factor i-insulin-like growth;factor-1-insulin-like growth;growth factor 1-insulin-like;growth factor i-insulin-like;growth factor-1-insulin-like;IGFI;insulin - like growth factor 1;insulin growth like factor 1;insulin growth like factor-i;insulin growth-like factor 1;insulin like grow…	SWISSPROT_AC:P05019;SWISSPROT_ID:IGF1_HUMAN;EMBL:AC010202;EMBL:AC068648;EMBL:AY260957;EMBL:BC148266;EMBL:CH471054;EMBL:M11568;EMBL:M12659;EMBL:M14153;EMBL:M14154;EMBL:M14155;EMBL:M14156;EMBL:M27544;EMBL:M37484;EMBL:X00173;EMBL:X03420;EMBL:X03421;EMBL:X03422;EMBL:X03563;EMBL:X56773;EMBL:X56774;EMBL:X57025;RefSeq:NP_000609.1;RefSeq:NP_001104754.1;RefSeq:NP_001104755.1;ProteinModelPortal:P05019;STRI…
[truncated: 7,999 more rows]
[truncated: 5 more columns]

## Sheet: Interactions with nephropathy
IntId	IntSchema	IntType	IntLinks	Sentences	ObjId1	ObjType1	ObjName1	ObjSymonyms1	ObjLinks1	ObjId2	ObjType2	ObjName2	ObjSymonyms2	ObjLinks2
[truncated: 1,093 more rows]
