# Supplementary material for: Bioinformatic Reconstruction and Analysis of Gene Networks Related to Glucose Variability in Diabetes and Its Complications
Source: Int J Mol Sci. 2020 Nov 18;21(22):8691. doi: 10.3390/ijms21228691 (PMC7698756; doi:10.3390/ijms21228691)
Supplement: Supplementary file 1 [file ijms-21-08691-s001.zip › ijms-982039-revised-supplementary/Table S7.xlsx]

## Sheet: Interactions
IntId	IntSchema	IntType	IntLinks	Sentences	ObjId1	ObjType1	ObjName1	ObjSymonyms1	ObjLinks1	ObjId2	ObjType2	ObjName2	ObjSymonyms2	ObjLinks2
2631	ACE --> ACE	Expression	GeneID:1636;		4341139	Gene	ACE	ACE;ACE1;angiotensin I converting enzyme;CD143;DCP;DCP1;ace--an;Angiotensin-converting enzyme;cd 143;CD143 antigen;dipeptidyl carboxypeptidase 1;Dipeptidyl carboxypeptidase I;dipeptidyl carboxypeptidase-1;dipeptidyl carboxypeptidase-i;dipeptidyl-carboxypeptidase i;EC 3.2.1.-;EC 3.4.15.1;kininase 2;Kininase II;kininase ii-type;kininase type ii;kininase-ii;	SWISSPROT_AC:P12821;SWISSPROT_ID:ACE_HUMAN;GeneID:1636;Ensembl:ENSG00000159640;Ensembl:ENSG00000264813;HGNC:HGNC:2707;MIM:106180;Vega:OTTHUMG00000154927;Vega:OTTHUMG00000178900;protein_accession:AAA51684.1;protein_accession:AAA60611.1;protein_accession:AAD14360.1;protein_accession:AAD28560.1;protein_accession:AAD28561.1;protein_accession:AAP03651.1;protein_accession:AAP13243.1;protein_accession:A…	6617	Protein	ACE	ACE;Angiotensin-converting enzyme;CD143 antigen;DCP;DCP1;Dipeptidyl carboxypeptidase I;EC 3.2.1.-;EC 3.4.15.1;Kininase II;ace--an;ACE1;angiotensin I converting enzyme;cd 143;CD143;dipeptidyl carboxypeptidase 1;dipeptidyl carboxypeptidase-1;dipeptidyl carboxypeptidase-i;dipeptidyl-carboxypeptidase i;kininase 2;kininase ii-type;kininase type ii;kininase-ii;	SWISSPROT_AC:P12821;SWISSPROT_ID:ACE_HUMAN;EMBL:AB208971;EMBL:AC113554;EMBL:AF118569;EMBL:AK301988;EMBL:AY436326;EMBL:EU332840;EMBL:J04144;EMBL:M26657;EMBL:X16295;RefSeq:NP_000780.1;RefSeq:NP_001171528.1;RefSeq:NP_690043.1;ProteinModelPortal:P12821;STRING:9606.ENSP00000290866;SWISSPROT_AC_OLD:B0LPF0;SWISSPROT_AC_OLD:B4DXI3;SWISSPROT_AC_OLD:E7EU16;SWISSPROT_AC_OLD:P22966;SWISSPROT_AC_OLD:Q53YX9;SW…
8814	ADM --> ADM	Expression	GeneID:133;		4339910	Gene	ADM	ADM;adrenomedullin;AM;PAMP;ADML;am-an;am-type;pamp-type;	SWISSPROT_AC:P35318;SWISSPROT_ID:ADML_HUMAN;GeneID:133;Ensembl:ENSG00000148926;HGNC:HGNC:259;MIM:103275;Vega:OTTHUMG00000165907;protein_accession:AAC60642.1;protein_accession:AAH15961.1;protein_accession:AAP35548.1;protein_accession:AAZ38717.1;protein_accession:BAA03589.1;protein_accession:BAA07756.1;protein_accession:BAG35740.1;protein_accession:CAG46792.1;protein_accession:CBX47636.1;protein_ac…	11330	Protein	ADM	ADM;ADML;AM;adrenomedullin;am-an;am-type;PAMP;pamp-type;	SWISSPROT_AC:P35318;SWISSPROT_ID:ADML_HUMAN;EMBL:AK312893;EMBL:BC015961;EMBL:BT006902;EMBL:CH471064;EMBL:CR541995;EMBL:D14874;EMBL:D43639;EMBL:DQ143945;EMBL:S73906;RefSeq:NP_001115.1;ProteinModelPortal:P35318;STRING:9606.ENSP00000278175;SWISSPROT_AC_OLD:B2R793;SWISSPROT_AC_OLD:D3DQV3;SWISSPROT_AC_OLD:Q6FGW2;SMR:P35318;GeneID:133;KEGG:hsa:133;PIR:JC2351;eggNOG:ENOG410IK4C;eggNOG:ENOG41120TV;UniGen…
9281	AGK --> AGK	Expression	GeneID:55750;		4352965	Gene	AGK	acylglycerol kinase;AGK;CATC5;CTRCT38;MTDPS10;MULK;Acylglycerol kinase, mitochondrial;EC 2.7.1.107;EC 2.7.1.94;hAGK;HsMuLK;Multi-substrate lipid kinase;Multiple substrate lipid kinase;	SWISSPROT_AC:Q53H12;SWISSPROT_ID:AGK_HUMAN;GeneID:55750;Ensembl:ENSG00000006530;HGNC:HGNC:21869;MIM:610345;Vega:OTTHUMG00000157499;protein_accession:AAH09775.1;protein_accession:AAH22777.1;protein_accession:AAS07537.1;protein_accession:AAS07538.1;protein_accession:BAA91848.1;protein_accession:BAD96489.1;protein_accession:BAG61184.1;protein_accession:BAG65310.1;protein_accession:CAB93536.1;protein…	12131	Protein	AGK	Acylglycerol kinase, mitochondrial;AGK;EC 2.7.1.107;EC 2.7.1.94;hAGK;HsMuLK;MULK;Multi-substrate lipid kinase;Multiple substrate lipid kinase;acylglycerol kinase;CATC5;CTRCT38;MTDPS10;	SWISSPROT_AC:Q53H12;SWISSPROT_ID:AGK_HUMAN;EMBL:AC004918;EMBL:AC073878;EMBL:AC099547;EMBL:AJ278150;EMBL:AK001704;EMBL:AK222769;EMBL:BC009775;EMBL:BC022777;RefSeq:NP_060708.1;RefSeq:XP_011514699.1;ProteinModelPortal:Q53H12;STRING:9606.ENSP00000347581;SWISSPROT_AC_OLD:Q75KN1;SWISSPROT_AC_OLD:Q96GC3;SWISSPROT_AC_OLD:Q9NP48;GeneID:55750;KEGG:hsa:55750;eggNOG:COG1597;eggNOG:KOG4435;UniGene:Hs.743318;G…
9575	AGTR1 --> AGTR1	Expression	GeneID:185;		4339956	Gene	AGTR1	AG2S;AGTR1;AGTR1B;angiotensin II receptor type 1;AT1;AT1AR;AT1B;AT1BR;AT1R;AT2R1;HAT1R;1 angiotensin ii receptor;1 angiotensin ii-receptor;1 angiotensin-2 receptor;1 angiotensin-ii receptor;1 angiotensin-ii-receptor;1 receptor of angiotensin ii;1 receptor of the angiotensin ii;1-angiotensin type 2 receptor;agtr-1;AGTR1A;angiotensin 2 receptor type 1;angiotensin 2 type 1 receptor;angiotensin ii -r…	SWISSPROT_AC:P30556;SWISSPROT_ID:AGTR1_HUMAN;GeneID:185;Ensembl:ENSG00000144891;HGNC:HGNC:336;MIM:106165;Vega:OTTHUMG00000159503;protein_accession:AAA35535.1;protein_accession:AAA35569.1;protein_accession:AAA58370.1;protein_accession:AAB34644.1;protein_accession:AAB35647.1;protein_accession:AAF70464.1;protein_accession:AAH22447.1;protein_accession:AAH68494.1;protein_accession:AAO65968.1;protein_a…	12586	Protein	AGTR1	AGTR1;AGTR1A;AGTR1B;Angiotensin II type-1 receptor;AT1;AT1AR;AT1BR;AT2R1;AT2R1B;Type-1 angiotensin II receptor;1 angiotensin ii receptor;1 angiotensin ii-receptor;1 angiotensin-2 receptor;1 angiotensin-ii receptor;1 angiotensin-ii-receptor;1 receptor of angiotensin ii;1 receptor of the angiotensin ii;1-angiotensin type 2 receptor;AG2S;agtr-1;angiotensin 2 receptor type 1;angiotensin 2 type 1 rece…	SWISSPROT_AC:P30556;SWISSPROT_ID:AGTR1_HUMAN;EMBL:AF245699;EMBL:AY221090;EMBL:BC022447;EMBL:D13814;EMBL:M87290;EMBL:M91464;EMBL:M93394;EMBL:S77410;EMBL:X65699;EMBL:Z11162;RefSeq:NP_000676.1;RefSeq:NP_004826.5;RefSeq:NP_033611.1;ProteinModelPortal:P30556;STRING:9606.ENSP00000273430;SWISSPROT_AC_OLD:Q13725;SWISSPROT_AC_OLD:Q8TBK4;SMR:P30556;GeneID:185;KEGG:hsa:185;PIR:I39418;PIR:JC1104;eggNOG:ENOG4…
9701	AHR --> AHR	Expression	GeneID:196;		4339962	Gene	AHR	AHR;aryl hydrocarbon receptor;bHLHe76;Ah receptor;ah-receptor;aryl hydrocarbon-receptor;aryl- hydrocarbon receptor;aryl-hydrocarbon-receptor;Class E basic helix-loop-helix protein 76;hydrocarbon receptor-aryl;receptor - aryl hydrocarbon;receptor ah;receptor aryl hydrocarbon;receptor-aryl hydrocarbon;	SWISSPROT_AC:P35869;SWISSPROT_ID:AHR_HUMAN;GeneID:196;Ensembl:ENSG00000106546;Ensembl:ENSG00000283321;HGNC:HGNC:348;MIM:600253;Vega:OTTHUMG00000149967;Vega:OTTHUMG00000191686;protein_accession:AAA16210.1;protein_accession:AAA92082.1;protein_accession:AAA92083.1;protein_accession:AAA92084.1;protein_accession:AAH69390.1;protein_accession:AAH70080.1;protein_accession:BAA03857.1;protein_accession:BAA…	12872	Protein	AHR	Ah receptor;AHR;Aryl hydrocarbon receptor;BHLHE76;Class E basic helix-loop-helix protein 76;ah-receptor;aryl hydrocarbon-receptor;aryl- hydrocarbon receptor;aryl-hydrocarbon-receptor;hydrocarbon receptor-aryl;receptor - aryl hydrocarbon;receptor ah;receptor aryl hydrocarbon;receptor-aryl hydrocarbon;	SWISSPROT_AC:P35869;SWISSPROT_ID:AHR_HUMAN;EMBL:AC003075;EMBL:BC069390;EMBL:BC070080;EMBL:CH236948;EMBL:CH471073;EMBL:D16354;EMBL:D38044;EMBL:L19872;EMBL:U27656;EMBL:U27657;EMBL:U28060;EMBL:U28061;EMBL:U28062;EMBL:U28063;EMBL:U28064;EMBL:U28065;EMBL:U28066;RefSeq:NP_001612.1;ProteinModelPortal:P35869;STRING:9606.ENSP00000242057;SWISSPROT_AC_OLD:A4D130;SWISSPROT_AC_OLD:Q13728;SWISSPROT_AC_OLD:Q138…
10511	AKR1B1 --> Aldose reductase	Expression	GeneID:231;		4339994	Gene	AKR1B1	ADR;AKR1B1;aldo-keto reductase family 1 member B;ALDR1;ALR2;AR;adr-type;Aldehyde reductase;aldehyde-reductase;Aldo-keto reductase family 1 member B1;Aldose reductase;aldose reductase-an;aldose-reductase;ALDR;ar-subtype;ar-type;EC 1.1.1.21;type-ar;	SWISSPROT_AC:P15121;SWISSPROT_ID:ALDR_HUMAN;GeneID:231;Ensembl:ENSG00000085662;HGNC:HGNC:381;MIM:103880;Vega:OTTHUMG00000155322;protein_accession:AAA35560.1;protein_accession:AAA35561.1;protein_accession:AAA51712.1;protein_accession:AAA51713.1;protein_accession:AAA51714.1;protein_accession:AAA51715.1;protein_accession:AAB61992.1;protein_accession:AAB88851.1;protein_accession:AAH00260.1;protein_ac…	14189	Protein	Aldose reductase	AKR1B1;Aldehyde reductase;Aldo-keto reductase family 1 member B1;Aldose reductase;ALDR;ALDR1;AR;EC 1.1.1.21;ADR;adr-type;aldehyde-reductase;aldo-keto reductase family 1 member B;aldose reductase-an;aldose-reductase;ALR2;ar-subtype;ar-type;type-ar;	SWISSPROT_AC:P15121;SWISSPROT_ID:ALDR_HUMAN;EMBL:AF032455;EMBL:AF328729;EMBL:AK313439;EMBL:BC000260;EMBL:BC005387;EMBL:BC010391;EMBL:BT019859;EMBL:CH236950;EMBL:CH471070;EMBL:CR450351;EMBL:CR542203;EMBL:J04795;EMBL:J05017;EMBL:J05474;EMBL:M34720;EMBL:M34721;EMBL:M59783;EMBL:M59856;EMBL:X15414;RefSeq:NP_001619.1;ProteinModelPortal:P15121;STRING:9606.ENSP00000285930;SWISSPROT_AC_OLD:B2R8N3;SWISSPRO…
11859	ANGPT2 --> ANG-2	Expression	GeneID:285;		4340038	Gene	ANGPT2	AGPT2;ANG2;angiopoietin 2;ANGPT2;ANG-2;angiopoietin ii;angiopoietin- 2;Angiopoietin-2;angiopoietin2;angp-2;ANGP2;angpt 2;angpt-2;	SWISSPROT_AC:O15123;SWISSPROT_ID:ANGP2_HUMAN;GeneID:285;Ensembl:ENSG00000091879;HGNC:HGNC:485;MIM:601922;Vega:OTTHUMG00000090365;protein_accession:AAB63190.1;protein_accession:AAF76526.1;protein_accession:AAG17257.1;protein_accession:AAI26201.1;protein_accession:AAI26203.1;protein_accession:AAI43903.1;protein_accession:AAT69979.1;protein_accession:ADR83012.1;protein_accession:BAA95590.1;protein_a…	17411	Protein	ANG-2	ANG-2;Angiopoietin-2;ANGP2;ANGPT2;AGPT2;ANG2;angiopoietin 2;angiopoietin ii;angiopoietin- 2;angiopoietin2;angp-2;angpt 2;angpt-2;	SWISSPROT_AC:O15123;SWISSPROT_ID:ANGP2_HUMAN;EMBL:AB009865;EMBL:AC018398;EMBL:AF004327;EMBL:AF187858;EMBL:AK290070;EMBL:BC126200;EMBL:BC126202;EMBL:BC143902;EMBL:CH471153;RefSeq:NP_001112359.1;RefSeq:NP_001112360.1;RefSeq:NP_001138.1;ProteinModelPortal:O15123;STRING:9606.ENSP00000314897;SWISSPROT_AC_OLD:A0AV38;SWISSPROT_AC_OLD:A8K205;SWISSPROT_AC_OLD:B7ZLM7;SWISSPROT_AC_OLD:Q9NRR7;SWISSPROT_AC_OL…
12340	AOC2 --> RAO	Expression	GeneID:314;		4340059	Gene	AOC2	amine oxidase, copper containing 2;AOC2;DAO2;RAO;SSAO;Amine oxidase [copper-containing];aoc ii;EC 1.4.3.21;Retina-specific copper amine oxidase;semicarbazide sensitive amine oxidase;semicarbazide sensitive amine-oxidase;Semicarbazide-sensitive amine oxidase;semicarbazide-sensitive amine-oxidase;	SWISSPROT_AC:O75106;SWISSPROT_ID:AOC2_HUMAN;GeneID:314;Ensembl:ENSG00000131480;HGNC:HGNC:549;MIM:602268;Vega:OTTHUMG00000180655;protein_accession:AAD39345.1;protein_accession:AAI42642.1;protein_accession:AAY43129.1;protein_accession:ABD90530.1;protein_accession:BAA19001.1;protein_accession:BAA32589.1;protein_accession:BAA32590.1;protein_accession:EAW60895.1;protein_accession:EAW60896.1;protein_ac…	18349	Protein	RAO	Amine oxidase [copper-containing];AOC2;EC 1.4.3.21;RAO;Retina-specific copper amine oxidase;Semicarbazide-sensitive amine oxidase;SSAO;amine oxidase, copper containing 2;aoc ii;DAO2;semicarbazide sensitive amine oxidase;semicarbazide sensitive amine-oxidase;semicarbazide-sensitive amine-oxidase;	SWISSPROT_AC:O75106;SWISSPROT_ID:AOC2_HUMAN;EMBL:AB012943;EMBL:AC016889;EMBL:AF081363;EMBL:BC142641;EMBL:CH471152;EMBL:D88213;EMBL:DQ060035;RefSeq:NP_001149.2;RefSeq:NP_033720.2;ProteinModelPortal:O75106;STRING:9606.ENSP00000253799;SWISSPROT_AC_OLD:A5PKW2;SWISSPROT_AC_OLD:O00120;SWISSPROT_AC_OLD:O75105;SWISSPROT_AC_OLD:Q4TTW5;SWISSPROT_AC_OLD:Q9UNY0;SMR:O75106;GeneID:314;KEGG:hsa:314;eggNOG:COG37…
12354	AOC3 --> SSAO	Expression	GeneID:8639;		4346632	Gene	AOC3	amine oxidase, copper containing 3;AOC3;HPAO;SSAO;VAP-1;VAP1;amine oxidase - copper;amine oxidase, copper containing-3;amine oxidase, copper-containing 3;Copper amine oxidase;copper amine-oxidase;copper-amine oxidase;EC 1.4.3.21;Membrane primary amine oxidase;semicarbazide sensitive amine oxidase;semicarbazide sensitive amine-oxidase;Semicarbazide-sensitive amine oxidase;semicarbazide-sensitive a…	SWISSPROT_AC:Q16853;SWISSPROT_ID:AOC3_HUMAN;GeneID:8639;Ensembl:ENSG00000131471;HGNC:HGNC:550;MIM:603735;Vega:OTTHUMG00000180656;protein_accession:AAC09346.1;protein_accession:AAC25170.1;protein_accession:AAC50919.1;protein_accession:AAH50549.1;protein_accession:AAZ38716.1;protein_accession:AGB67480.1;protein_accession:BAB18866.1;protein_accession:BAG37582.1;protein_accession:EAW60897.1;protein_a…	18353	Protein	SSAO	AOC3;Copper amine oxidase;EC 1.4.3.21;HPAO;Membrane primary amine oxidase;Semicarbazide-sensitive amine oxidase;SSAO;VAP-1;VAP1;Vascular adhesion protein 1;amine oxidase - copper;amine oxidase, copper containing 3;amine oxidase, copper containing-3;amine oxidase, copper-containing 3;copper amine-oxidase;copper-amine oxidase;semicarbazide sensitive amine oxidase;semicarbazide sensitive amine-oxida…	SWISSPROT_AC:Q16853;SWISSPROT_ID:AOC3_HUMAN;EMBL:AB050502;EMBL:AC016889;EMBL:AF067406;EMBL:AK025727;EMBL:AK315129;EMBL:BC050549;EMBL:DQ143944;EMBL:JX020506;EMBL:U39447;RefSeq:NP_001264660.1;RefSeq:NP_001264661.1;RefSeq:NP_003725.1;ProteinModelPortal:Q16853;STRING:9606.ENSP00000312326;SWISSPROT_AC_OLD:B2RCI5;SWISSPROT_AC_OLD:K7ESB3;SWISSPROT_AC_OLD:L0L8N9;SWISSPROT_AC_OLD:Q45F94;SMR:Q16853;GeneID:…
13037	APOA1 --> ApoA-I	Expression	GeneID:335;		4340079	Gene	APOA1	apo(a);APOA1;apolipoprotein A1;a-1 apolipoprotein;a-i apolipoprotein;a1 apolipoprotein;alpha-1 apolipoprotein;apo ai;apo(a)-isoform;apo(a)-type;apo(a)isoform;apo-(a);Apo-AI;ApoA-I;Apolipoprotein A-I;	SWISSPROT_AC:P02647;SWISSPROT_ID:APOA1_HUMAN;GeneID:335;Ensembl:ENSG00000118137;HGNC:HGNC:600;MIM:107680;Vega:OTTHUMG00000046112;protein_accession:AAA35545.1;protein_accession:AAA51746.1;protein_accession:AAA51747.1;protein_accession:AAA62829.1;protein_accession:AAB59514.1;protein_accession:AAD34604.1;protein_accession:AAH05380.1;protein_accession:AAI10287.1;protein_accession:AAL92035.1;protein_a…	19701	Protein	ApoA-I	Apo-AI;ApoA-I;APOA1;Apolipoprotein A-I;Apolipoprotein A1;a-1 apolipoprotein;a-i apolipoprotein;a1 apolipoprotein;alpha-1 apolipoprotein;apo ai;apo(a);apo(a)-isoform;apo(a)-type;apo(a)isoform;apo-(a);	SWISSPROT_AC:P02647;SWISSPROT_ID:APOA1_HUMAN;EMBL:A14829;EMBL:AK292231;EMBL:AY422952;EMBL:AY555191;EMBL:BC005380;EMBL:BC110286;EMBL:CH471065;EMBL:EF444948;EMBL:J00098;EMBL:M11791;EMBL:M27875;EMBL:M29068;EMBL:X00566;EMBL:X01038;EMBL:X02162;EMBL:X07496;RefSeq:NP_000030.1;RefSeq:NP_001304946.1;RefSeq:NP_001304947.1;RefSeq:NP_001304950.1;ProteinModelPortal:P02647;STRING:9606.ENSP00000236850;SWISSPROT…
13074	APOB --> APOB	Expression	GeneID:338;		4340082	Gene	APOB	APOB;apoB-100;apoB-48;apolipoprotein B;FLDB;LDLCQ4;apo b;apo b 100;apo b- 100;Apo B-100;apo beta;apo-b;apo-b 100;apo-b-100;apo-beta;apo-beta-chain;apob 100;apob- 100;apob-100-type;apob100;apobeta;apolipoprotein b 100;apolipoprotein b- 100;Apolipoprotein B-100;apolipoprotein beta;apolipoprotein-b;apolipoprotein-b 100;apolipoprotein-b-100;apolipoprotein-beta;apolipoproteinb;apolipoproteinb 100;apol…	SWISSPROT_AC:P04114;SWISSPROT_ID:APOB_HUMAN;GeneID:338;Ensembl:ENSG00000084674;HGNC:HGNC:603;MIM:107730;Vega:OTTHUMG00000090785;protein_accession:AAA35541.1;protein_accession:AAA35544.1;protein_accession:AAA35548.1;protein_accession:AAA35549.1;protein_accession:AAA51741.1;protein_accession:AAA51742.1;protein_accession:AAA51750.1;protein_accession:AAA51751.1;protein_accession:AAA51752.1;protein_ac…	19835	Protein	APOB	Apo B-100;APOB;Apolipoprotein B-100;apo b;apo b 100;apo b- 100;apo beta;apo-b;apo-b 100;apo-b-100;apo-beta;apo-beta-chain;apob 100;apob- 100;apoB-100;apob-100-type;apoB-48;apob100;apobeta;apolipoprotein B;apolipoprotein b 100;apolipoprotein b- 100;apolipoprotein beta;apolipoprotein-b;apolipoprotein-b 100;apolipoprotein-b-100;apolipoprotein-beta;apolipoproteinb;apolipoproteinb 100;apolipoproteinb-…	SWISSPROT_AC:P04114;SWISSPROT_ID:APOB_HUMAN;EMBL:AC010872;EMBL:AC115619;EMBL:AY324608;EMBL:J02610;EMBL:K03175;EMBL:M10374;EMBL:M12413;EMBL:M12480;EMBL:M12681;EMBL:M14081;EMBL:M14162;EMBL:M15053;EMBL:M15421;EMBL:M17367;EMBL:M17779;EMBL:M18471;EMBL:M19734;EMBL:M19808;EMBL:M19809;EMBL:M19810;EMBL:M19811;EMBL:M19812;EMBL:M19813;EMBL:M19815;EMBL:M19816;EMBL:M19818;EMBL:M19820;EMBL:M19821;EMBL:M19823;E…
16843	SMPD1 --> ASM	Expression	GeneID:6609;		4345139	Gene	SMPD1	ASM;ASMASE;NPD;SMPD1;sphingomyelin phosphodiesterase 1;Acid sphingomyelinase;acid-sphingomyelinase;asm-type;EC 3.1.4.12;smpd-1;Sphingomyelin phosphodiesterase;sphingomyelin phosphodiesterase-1;sphingomyelin-phosphodiesterase-1;	SWISSPROT_AC:P17405;SWISSPROT_ID:ASM_HUMAN;GeneID:6609;Ensembl:ENSG00000166311;HGNC:HGNC:11120;MIM:607608;Vega:OTTHUMG00000165453;protein_accession:AAA58377.1;protein_accession:AAA58378.1;protein_accession:AAA58379.1;protein_accession:AAA75008.1;protein_accession:AAA75009.1;protein_accession:AAA75012.1;protein_accession:AAH41164.1;protein_accession:AAL79527.1;protein_accession:AAV68198.1;protein_…	30344	Protein	ASM	Acid sphingomyelinase;ASM;aSMase;EC 3.1.4.12;SMPD1;Sphingomyelin phosphodiesterase;acid-sphingomyelinase;asm-type;NPD;smpd-1;sphingomyelin phosphodiesterase 1;sphingomyelin phosphodiesterase-1;sphingomyelin-phosphodiesterase-1;	SWISSPROT_AC:P17405;SWISSPROT_ID:ASM_HUMAN;EMBL:AC068733;EMBL:AK292388;EMBL:M59916;EMBL:M59917;EMBL:M81780;EMBL:X52678;EMBL:X52679;EMBL:X59960;EMBL:X63600;RefSeq:NP_000534.3;RefSeq:NP_001007594.2;RefSeq:NP_001305016.1;RefSeq:NP_001305017.1;ProteinModelPortal:P17405;STRING:9606.ENSP00000340409;SWISSPROT_AC_OLD:A8K8M3;SWISSPROT_AC_OLD:E9PKS3;SWISSPROT_AC_OLD:P17406;SWISSPROT_AC_OLD:Q13811;SWISSPROT…
22505	BDNF --> BDNF	Expression	GeneID:627;		4340308	Gene	BDNF	ANON2;BDNF;brain derived neurotrophic factor;BULN2;Abrineurin;brain derived neurotrophic-factor;brain derived- neurotrophic factor;brain derived-neurotrophic factor;brain neurotrophic derived factor;brain- derived neurotrophic factor;brain--derived neurotrophic factor;Brain-derived neurotrophic factor;brain-derived neurotrophic-factor;brain-derived-neurotrophic factor;brain-derived-neurotrophic-f…	SWISSPROT_AC:P23560;SWISSPROT_ID:BDNF_HUMAN;GeneID:627;Ensembl:ENSG00000176697;HGNC:HGNC:1033;MIM:113505;Vega:OTTHUMG00000178797;protein_accession:AAA51820.1;protein_accession:AAA69805.2;protein_accession:AAA96140.1;protein_accession:AAG47514.1;protein_accession:AAH29795.1;protein_accession:AAK92487.1;protein_accession:AAL23557.2;protein_accession:AAL23558.1;protein_accession:AAL23559.1;protein_a…	43557	Protein	BDNF	Abrineurin;BDNF;Brain-derived neurotrophic factor;ANON2;brain derived neurotrophic factor;brain derived neurotrophic-factor;brain derived- neurotrophic factor;brain derived-neurotrophic factor;brain neurotrophic derived factor;brain- derived neurotrophic factor;brain--derived neurotrophic factor;brain-derived neurotrophic-factor;brain-derived-neurotrophic factor;brain-derived-neurotrophic-factor;…	SWISSPROT_AC:P23560;SWISSPROT_ID:BDNF_HUMAN;EMBL:AC104563;EMBL:AF400438;EMBL:AF411339;EMBL:AK289763;EMBL:AK289853;EMBL:AY011481;EMBL:AY054392;EMBL:AY054393;EMBL:AY054394;EMBL:AY054395;EMBL:AY054396;EMBL:AY054397;EMBL:AY054398;EMBL:AY054399;EMBL:AY054400;EMBL:AY656701;EMBL:BC029795;EMBL:CH471064;EMBL:EF674517;EMBL:EF674518;EMBL:EF674519;EMBL:EF674520;EMBL:EF674521;EMBL:EF689009;EMBL:EF689010;EMBL:…
23898	BMP2 --> BMP-2	Expression	GeneID:650;		4340330	Gene	BMP2	BDA2;BMP2;BMP2A;bone morphogenetic protein 2;bmp 2;bmp ii;bmp type 2;bmp type ii;bmp type-ii;bmp- 2;BMP-2;bmp-2 a;BMP-2A;bmp-type ii;bmp-type-ii;bone morphogenetic protein - 2;bone morphogenetic protein -2;Bone morphogenetic protein 2A;bone morphogenetic protein ii;bone morphogenetic protein type 2;bone morphogenetic protein type ii;bone morphogenetic protein type-ii;bone morphogenetic protein-2;…	SWISSPROT_AC:P12643;SWISSPROT_ID:BMP2_HUMAN;GeneID:650;Ensembl:ENSG00000125845;HGNC:HGNC:1069;MIM:112261;Vega:OTTHUMG00000031833;protein_accession:AAA51834.1;protein_accession:AAF21646.1;protein_accession:AAI40326.1;protein_accession:AAI48690.1;protein_accession:ACE86832.1;protein_accession:ACE87518.1;protein_accession:ACV32585.1;protein_accession:ACV32586.1;protein_accession:ACV32587.1;protein_a…	46976	Protein	BMP-2	BMP-2;BMP-2A;BMP2;BMP2A;Bone morphogenetic protein 2;Bone morphogenetic protein 2A;BDA2;bmp 2;bmp ii;bmp type 2;bmp type ii;bmp type-ii;bmp- 2;bmp-2 a;bmp-type ii;bmp-type-ii;bone morphogenetic protein - 2;bone morphogenetic protein -2;bone morphogenetic protein ii;bone morphogenetic protein type 2;bone morphogenetic protein type ii;bone morphogenetic protein type-ii;bone morphogenetic protein-2;…	SWISSPROT_AC:P12643;SWISSPROT_ID:BMP2_HUMAN;EMBL:AF040249;EMBL:AL035668;EMBL:M22489;RefSeq:NP_001191.1;ProteinModelPortal:P12643;STRING:9606.ENSP00000368104;SMR:P12643;GeneID:650;KEGG:hsa:650;PIR:B37278;eggNOG:ENOG410XT8Z;eggNOG:KOG3900;UniGene:Hs.73853;GO:GO:0000122;GO:GO:0000187;GO:GO:0001501;GO:GO:0001649;GO:GO:0001658;GO:GO:0001666;GO:GO:0001701;GO:GO:0001837;GO:GO:0001934;GO:GO:0001938;GO:GO…
24778	BTC --> Probetacellulin	Expression	GeneID:685;		4340361	Gene	BTC	betacellulin;BTC;beta-cellulin;Probetacellulin;	SWISSPROT_AC:P35070;SWISSPROT_ID:BTC_HUMAN;GeneID:685;Ensembl:ENSG00000174808;HGNC:HGNC:1121;MIM:600345;Vega:OTTHUMG00000130107;protein_accession:AAB25452.1;protein_accession:AAH11618.1;protein_accession:ALQ33404.1;protein_accession:ALQ33405.1;protein_accession:BAC76609.1;protein_accession:BAC76611.1;protein_accession:CAL37603.1;protein_accession:CAL37873.1;protein_accession:CAL38181.1;protein_ac…	48591	Protein	Probetacellulin	BTC;Probetacellulin;beta-cellulin;betacellulin;	SWISSPROT_AC:P35070;SWISSPROT_ID:BTC_HUMAN;EMBL:BC011618;EMBL:S55606;RefSeq:NP_001303892.1;RefSeq:NP_001720.1;RefSeq:XP_011530513.1;ProteinModelPortal:P35070;STRING:9606.ENSP00000379092;SWISSPROT_AC_OLD:Q96F48;SMR:P35070;GeneID:685;KEGG:hsa:685;PIR:JC1467;eggNOG:ENOG410IWUI;eggNOG:ENOG41126JP;UniGene:Hs.591704;UniGene:Hs.710156;GO:GO:0000165;GO:GO:0004713;GO:GO:0005088;GO:GO:0005154;GO:GO:0005576…
27259	CARD8 --> CARDINAL	Expression	GeneID:22900;		4348924	Gene	CARD8	CARD8;CARDINAL;caspase recruitment domain family member 8;DACAR;DAKAR;NDPP;NDPP1;TUCAN;Apoptotic protein NDPP1;card viii;card-8;CARD-inhibitor of NF-kappa-B-activating ligand;Caspase recruitment domain-containing protein 8;KIAA0955;Tumor up-regulated CARD-containing antagonist of CASP9;	SWISSPROT_AC:Q9Y2G2;SWISSPROT_ID:CARD8_HUMAN;GeneID:22900;Ensembl:ENSG00000105483;HGNC:HGNC:17057;MIM:609051;Vega:OTTHUMG00000165047;protein_accession:AAG50014.1;protein_accession:AAH45539.1;protein_accession:AAH56891.1;protein_accession:AAK01126.1;protein_accession:AAK08982.1;protein_accession:AAL02427.1;protein_accession:AAM46959.1;protein_accession:ABW96891.1;protein_accession:ABW96892.1;prote…	53810	Protein	CARDINAL	Apoptotic protein NDPP1;CARD-inhibitor of NF-kappa-B-activating ligand;CARD8;CARDINAL;Caspase recruitment domain-containing protein 8;DACAR;KIAA0955;NDPP1;TUCAN;Tumor up-regulated CARD-containing antagonist of CASP9;card viii;card-8;caspase recruitment domain family member 8;DAKAR;NDPP;	SWISSPROT_AC:Q9Y2G2;SWISSPROT_ID:CARD8_HUMAN;EMBL:AB023172;EMBL:AC008392;EMBL:AC011466;EMBL:AF322184;EMBL:AF331519;EMBL:AF405558;EMBL:AF511652;EMBL:AK297045;EMBL:AK297069;EMBL:AY026322;EMBL:BC056891;EMBL:CH471177;EMBL:EU118120;RefSeq:NP_001171829.1;RefSeq:NP_001171830.1;RefSeq:NP_001171831.1;RefSeq:NP_001171832.1;RefSeq:NP_055774.2;RefSeq:XP_006723154.1;RefSeq:XP_006723155.1;RefSeq:XP_006723156.1…
27599	CASP14 --> Caspase-14	Expression	GeneID:23581;		4349454	Gene	CASP14	CASP14;caspase 14;CASP-14;caspase- 14;Caspase-14;caspase14;CASPE;EC 3.4.22.-;	SWISSPROT_AC:P31944;SWISSPROT_ID:CASPE_HUMAN;GeneID:23581;Ensembl:ENSG00000105141;HGNC:HGNC:1502;MIM:605848;Vega:OTTHUMG00000183205;protein_accession:AAD16173.1;protein_accession:AAH69541.1;protein_accession:AAI03869.1;protein_accession:AAI03870.1;protein_accession:ABX83060.1;protein_accession:ACA63845.1;protein_accession:ADQ32904.1;protein_accession:BAG36704.1;protein_accession:EAW84459.1;protei…	54554	Protein	Caspase-14	CASP-14;CASP14;Caspase-14;CASPE;EC 3.4.22.-;caspase 14;caspase- 14;caspase14;	SWISSPROT_AC:P31944;SWISSPROT_ID:CASPE_HUMAN;EMBL:AF097874;EMBL:BC069541;EMBL:BC103868;EMBL:BC103869;RefSeq:NP_036246.1;ProteinModelPortal:P31944;STRING:9606.ENSP00000221740;SWISSPROT_AC_OLD:O95823;SWISSPROT_AC_OLD:Q3SYC9;SMR:P31944;GeneID:23581;KEGG:hsa:23581;PIR:JC7517;eggNOG:ENOG410ZQIE;eggNOG:KOG3573;UniGene:Hs.466057;GO:GO:0004197;GO:GO:0005634;GO:GO:0005737;GO:GO:0008544;GO:GO:0031012;GO:GO…
27727	CTSG --> Cathepsin G	Expression	GeneID:1511;		4341040	Gene	CTSG	CATG;cathepsin G;CG;CTSG;c - g;c gamma;c gamma-isoform;c isoform gamma;c isoform of g;c type gamma;c- gamma;c----g;c--g;c-gamma;cat g;cat gamma;cat-g;cathepsin--g;cathepsin-g;cathepsing;cg-type;cgamma;EC 3.4.21.20;	SWISSPROT_AC:P08311;SWISSPROT_ID:CATG_HUMAN;GeneID:1511;Ensembl:ENSG00000100448;HGNC:HGNC:2532;MIM:116830;Vega:OTTHUMG00000140182;protein_accession:AAA51919.1;protein_accession:AAA52126.1;protein_accession:AAH14460.1;protein_accession:ABM83993.1;protein_accession:ABM87319.1;protein_accession:CAG33088.1;protein_accession:CAG46505.1;protein_accession:EAW66006.1;protein_accession:NP_001902.1;protein…	54888	Protein	Cathepsin G	CATG;Cathepsin G;CG;CTSG;EC 3.4.21.20;c - g;c gamma;c gamma-isoform;c isoform gamma;c isoform of g;c type gamma;c- gamma;c----g;c--g;c-gamma;cat g;cat gamma;cat-g;cathepsin--g;cathepsin-g;cathepsing;cg-type;cgamma;	SWISSPROT_AC:P08311;SWISSPROT_ID:CATG_HUMAN;EMBL:BC014460;EMBL:CH471078;EMBL:CR456807;EMBL:CR541704;EMBL:J04990;EMBL:M16117;RefSeq:NP_001902.1;ProteinModelPortal:P08311;STRING:9606.ENSP00000216336;SWISSPROT_AC_OLD:Q6IBJ6;SWISSPROT_AC_OLD:Q9UCA5;SWISSPROT_AC_OLD:Q9UCU6;SMR:P08311;GeneID:1511;KEGG:hsa:1511;PIR:A32627;eggNOG:COG5640;eggNOG:KOG3627;UniGene:Hs.421724;GO:GO:0002003;GO:GO:0004252;GO:GO:…
29291	CCL2 --> MCP-1	Expression	GeneID:6347;		4344914	Gene	CCL2	C-C motif chemokine ligand 2;CCL2;GDCF-2;HC11;HSMCR30;MCAF;MCP-1;MCP1;SCYA2;SMC-CF;c-c chemokine motif ligand 2;C-C motif chemokine 2;c-c motif chemokine ligand-2;c-c motif ligand 2 chemokine;chemokine c-c motif ligand 2;chemokine c-c motif ligand-2;hc 11;hc-11;mcp -1;mcp 1;mcp i;mcp- 1;mcp- i;mcp--1;monocyte chemoattractant protein -1;Monocyte chemoattractant protein 1;monocyte chemoattractant p…	SWISSPROT_AC:P13500;SWISSPROT_ID:CCL2_HUMAN;GeneID:6347;Ensembl:ENSG00000108691;HGNC:HGNC:10618;MIM:158105;Vega:OTTHUMG00000132887;protein_accession:AAA18102.1;protein_accession:AAA18164.1;protein_accession:AAA36330.1;protein_accession:AAA60308.1;protein_accession:AAA60309.1;protein_accession:AAA96708.1;protein_accession:AAB20651.1;protein_accession:AAB29926.1;protein_accession:AAH09716.1;protein…	57718	Protein	MCP-1	C-C motif chemokine 2;CCL2;HC11;MCAF;MCP-1;MCP1;Monocyte chemoattractant protein 1;Monocyte chemotactic and activating factor;Monocyte chemotactic protein 1;Monocyte secretory protein JE;SCYA2;Small-inducible cytokine A2;c-c chemokine motif ligand 2;C-C motif chemokine ligand 2;c-c motif chemokine ligand-2;c-c motif ligand 2 chemokine;chemokine c-c motif ligand 2;chemokine c-c motif ligand-2;GDCF…	SWISSPROT_AC:P13500;SWISSPROT_ID:CCL2_HUMAN;EMBL:A17786;EMBL:AF519531;EMBL:AK311960;EMBL:BC009716;EMBL:BT007329;EMBL:CH471147;EMBL:M24545;EMBL:M28223;EMBL:M28224;EMBL:M28225;EMBL:M28226;EMBL:M30816;EMBL:M31625;EMBL:M31626;EMBL:M37719;EMBL:S69738;EMBL:S71513;EMBL:X14768;EMBL:Y18933;RefSeq:NP_002973.1;ProteinModelPortal:P13500;STRING:9606.ENSP00000225831;SWISSPROT_AC_OLD:B2R4V3;SWISSPROT_AC_OLD:Q9U…
30197	CD59 --> CD59	Expression	GeneID:966;		4340595	Gene	CD59	16.3A5;CD59;CD59 molecule;EJ16;EJ30;EL32;G344;HRF-20;HRF20;MAC-IP;MACIF;MEM43;MIC11;MIN1;MIN2;MIN3;MIRL;MSK21;p18-20;1F5 antigen;20 kDa homologous restriction factor;20-kda homologous restriction factor;antigen cd59;cd 59;cd 59 antigen;cd-59;CD59 antigen;CD59 glycoprotein;cd59-antigen;ej 30;ej-30;el 32;glycoprotein cd59;ip-mac;MAC-inhibitory protein;mem 43;mem-43;MEM43 antigen;Membrane attack com…	SWISSPROT_AC:P13987;SWISSPROT_ID:CD59_HUMAN;GeneID:966;Ensembl:ENSG00000085063;HGNC:HGNC:1689;MIM:107271;Vega:OTTHUMG00000166270;protein_accession:AAA51952.1;protein_accession:AAA60543.1;protein_accession:AAA60957.1;protein_accession:AAA88793.1;protein_accession:AAH01506.1;protein_accession:AAP35768.1;protein_accession:ABM84744.1;protein_accession:ABM92257.1;protein_accession:ABW03275.1;protein_a…	59319	Protein	CD59	1F5 antigen;20 kDa homologous restriction factor;CD59;CD59 antigen;CD59 glycoprotein;HRF-20;HRF20;MAC-inhibitory protein;MAC-IP;MACIF;MEM43 antigen;Membrane attack complex inhibition factor;Membrane inhibitor of reactive lysis;MIC11;MIN1;MIN2;MIN3;MIRL;MSK21;Protectin;16.3A5;20-kda homologous restriction factor;antigen cd59;cd 59;cd 59 antigen;cd-59;CD59 molecule;cd59-antigen;ej 30;ej-30;EJ16;EJ3…	SWISSPROT_AC:P13987;SWISSPROT_ID:CD59_HUMAN;EMBL:BC001506;EMBL:BT007104;EMBL:M27909;EMBL:M34671;EMBL:M84345;EMBL:M84346;EMBL:M84348;EMBL:M84349;EMBL:M95708;EMBL:X16447;EMBL:X17198;EMBL:Z14113;EMBL:Z14114;EMBL:Z14115;RefSeq:NP_000602.1;RefSeq:NP_001120695.1;RefSeq:NP_001120697.1;RefSeq:NP_001120698.1;RefSeq:NP_001120699.1;RefSeq:NP_976074.1;RefSeq:NP_976075.1;RefSeq:NP_976076.1;ProteinModelPortal:…
39283	CYP2C19 --> CYP2C19	Expression	GeneID:1557;		4341076	Gene	CYP2C19	CPCJ;CYP2C;CYP2C19;CYPIIC17;CYPIIC19;cytochrome P450 family 2 subfamily C member 19;P450C2C;P450IIC19;(R)-limonene 6-monooxygenase;(S)-limonene 6-monooxygenase;(S)-limonene 7-monooxygenase;CP2CJ;cyp2c 19;cyp2c-19;cyp2c-type;cyp2c19-type;cytochrome p 450 2c19;cytochrome p-450 2c19;cytochrome p450 11a;Cytochrome P450 2C19;Cytochrome P450-11A;Cytochrome P450-254C;cytochrome p450-2c19;EC 1.14.13.-;EC…	SWISSPROT_AC:P33261;SWISSPROT_ID:CP2CJ_HUMAN;GeneID:1557;Ensembl:ENSG00000165841;HGNC:HGNC:2621;MIM:124020;Vega:OTTHUMG00000018799;protein_accession:AAB59426.1;protein_accession:AAI11847.1;protein_accession:AAL31347.1;protein_accession:AAL31348.1;protein_accession:AAV41877.1;protein_accession:ABZ69068.1;protein_accession:ABZ69069.1;protein_accession:ABZ69070.1;protein_accession:ABZ69071.1;protein…	79000	Protein	CYP2C19	(R)-limonene 6-monooxygenase;(S)-limonene 6-monooxygenase;(S)-limonene 7-monooxygenase;CP2CJ;CYP2C19;CYPIIC17;CYPIIC19;Cytochrome P450 2C19;Cytochrome P450-11A;Cytochrome P450-254C;EC 1.14.13.-;EC 1.14.13.48;EC 1.14.13.49;EC 1.14.13.80;Mephenytoin 4-hydroxylase;CPCJ;CYP2C;cyp2c 19;cyp2c-19;cyp2c-type;cyp2c19-type;cytochrome p 450 2c19;cytochrome p-450 2c19;cytochrome p450 11a;cytochrome P450 fami…	SWISSPROT_AC:P33261;SWISSPROT_ID:CP2CJ_HUMAN;EMBL:AL133513;EMBL:AL583836;EMBL:AY796203;EMBL:L07093;EMBL:L31506;EMBL:L31507;EMBL:L32982;EMBL:L32983;EMBL:L39097;EMBL:L39098;EMBL:L39099;EMBL:L39100;EMBL:L39101;EMBL:L39102;EMBL:M61854;EMBL:M61858;RefSeq:NP_000760.1;ProteinModelPortal:P33261;STRING:9606.ENSP00000360372;SWISSPROT_AC_OLD:P33259;SWISSPROT_AC_OLD:Q8WZB1;SWISSPROT_AC_OLD:Q8WZB2;SWISSPROT_A…
40508	CRP --> C-reactive protein	Expression	GeneID:1401;		4340944	Gene	CRP	C-reactive protein;CRP;PTX1;c - reactive protein;c -reactive protein;c reactive protein;c reactive protein--an;c reactive-protein;c- reactive protein;c-- reactive protein;c--reactive protein;c-protein reactive;c-protein-reactive;c-reactive of protein;c-reactive protein--an;c-reactive- protein;c-reactive-protein;crp-type;protein c reactive;protein c-reactive;protein-c reactive;protein-c-reactive;r…	SWISSPROT_AC:P02741;SWISSPROT_ID:CRP_HUMAN;GeneID:1401;Ensembl:ENSG00000132693;HGNC:HGNC:2367;MIM:123260;Vega:OTTHUMG00000035344;protein_accession:AAA52074.1;protein_accession:AAA52075.1;protein_accession:AAA52076.1;protein_accession:AAB59526.1;protein_accession:AAH20766.1;protein_accession:AAH70257.1;protein_accession:AAI25136.1;protein_accession:AAL40835.1;protein_accession:AAL48218.2;protein_a…	81364	Protein	C-reactive protein	C-reactive protein;CRP;PTX1;c - reactive protein;c -reactive protein;c reactive protein;c reactive protein--an;c reactive-protein;c- reactive protein;c-- reactive protein;c--reactive protein;c-protein reactive;c-protein-reactive;c-reactive of protein;c-reactive protein--an;c-reactive- protein;c-reactive-protein;crp-type;protein c reactive;protein c-reactive;protein-c reactive;protein-c-reactive;r…	SWISSPROT_AC:P02741;SWISSPROT_ID:CRP_HUMAN;EMBL:AF442818;EMBL:AF449713;EMBL:AK289443;EMBL:AL445528;EMBL:BC020766;EMBL:BC125135;EMBL:CH471121;EMBL:K00518;EMBL:M11725;EMBL:M11880;EMBL:M35163;EMBL:X56214;EMBL:X56692;RefSeq:NP_000558.2;RefSeq:NP_001315986.1;RefSeq:NP_001315987.1;ProteinModelPortal:P02741;STRING:9606.ENSP00000255030;SWISSPROT_AC_OLD:A8K078;SWISSPROT_AC_OLD:D3DVD9;SWISSPROT_AC_OLD:D3DV…
41795	CTGF --> CTGF	Expression	GeneID:1490;		4341023	Gene	CTGF	CCN2;connective tissue growth factor;CTGF;HCS24;IGFBP8;NOV2;CCN family member 2;connective tissue-growth factor;connective-tissue growth factor;connective-tissue growth-factor;factor connective tissue growth;growth factor connective tissue;growth factor of connective tissue;growth factor of the connective tissue;hcs 24;Hypertrophic chondrocyte-specific protein 24;IBP-8;IGF-binding protein 8;IGFBP…	SWISSPROT_AC:P29279;SWISSPROT_ID:CTGF_HUMAN;GeneID:1490;Ensembl:ENSG00000118523;HGNC:HGNC:2500;MIM:121009;Vega:OTTHUMG00000015573;protein_accession:AAA75378.1;protein_accession:AAA91279.1;protein_accession:AAH87839.1;protein_accession:AAK60505.1;protein_accession:AAK60506.1;protein_accession:AAK60507.1;protein_accession:AAQ95223.1;protein_accession:AAS55639.1;protein_accession:AAV38597.1;protein_…	84063	Protein	CTGF	CCN family member 2;CCN2;Connective tissue growth factor;CTGF;HCS24;Hypertrophic chondrocyte-specific protein 24;IBP-8;IGF-binding protein 8;IGFBP-8;IGFBP8;Insulin-like growth factor-binding protein 8;connective tissue-growth factor;connective-tissue growth factor;connective-tissue growth-factor;factor connective tissue growth;growth factor connective tissue;growth factor of connective tissue;gro…	SWISSPROT_AC:P29279;SWISSPROT_ID:CTGF_HUMAN;EMBL:AF316366;EMBL:AF316367;EMBL:AF316368;EMBL:AL354866;EMBL:AY395801;EMBL:AY550024;EMBL:BT019794;EMBL:BT019795;EMBL:CH471051;EMBL:CR541759;EMBL:M92934;EMBL:U14750;EMBL:X78947;EMBL:X92511;RefSeq:NP_001892.1;ProteinModelPortal:P29279;STRING:9606.ENSP00000356954;SWISSPROT_AC_OLD:E1P578;SWISSPROT_AC_OLD:Q6LCY0;SWISSPROT_AC_OLD:Q96A79;SWISSPROT_AC_OLD:Q96QX…
42746	CXCL9 --> MIG	Expression	GeneID:4283;		4343283	Gene	CXCL9	C-X-C motif chemokine ligand 9;CMK;crg-10;CXCL9;Humig;MIG;SCYB9;C-X-C motif chemokine 9;cxcl 9;cxcl-9;gamma interferon-induced monokine;Gamma-interferon-induced monokine;monokine induced by interferon gamma;monokine induced by interferon- gamma;monokine induced by interferon-g;Monokine induced by interferon-gamma;monokine induced by the interferon-gamma;monokine-induced by interferon-gamma;Small-…	SWISSPROT_AC:Q07325;SWISSPROT_ID:CXCL9_HUMAN;GeneID:4283;Ensembl:ENSG00000138755;HGNC:HGNC:7098;MIM:601704;Vega:OTTHUMG00000160889;protein_accession:AAH63122.1;protein_accession:AAH95396.1;protein_accession:ADQ32101.1;protein_accession:BAG34794.1;protein_accession:CAA51284.1;protein_accession:EAX05763.1;protein_accession:EAX05764.1;protein_accession:NP_002407.1;protein_accession:Q07325.1;protein_…	85931	Protein	MIG	C-X-C motif chemokine 9;CMK;CXCL9;Gamma-interferon-induced monokine;HuMIG;MIG;Monokine induced by interferon-gamma;SCYB9;Small-inducible cytokine B9;C-X-C motif chemokine ligand 9;crg-10;cxcl 9;cxcl-9;gamma interferon-induced monokine;monokine induced by interferon gamma;monokine induced by interferon- gamma;monokine induced by interferon-g;monokine induced by the interferon-gamma;monokine-induce…	SWISSPROT_AC:Q07325;SWISSPROT_ID:CXCL9_HUMAN;EMBL:BC063122;EMBL:BC095396;EMBL:X72755;RefSeq:NP_002407.1;ProteinModelPortal:Q07325;STRING:9606.ENSP00000354901;SWISSPROT_AC_OLD:Q503B4;SMR:Q07325;GeneID:4283;KEGG:hsa:4283;PIR:JN0470;eggNOG:ENOG410J1Z5;eggNOG:ENOG410Z394;UniGene:Hs.77367;GO:GO:0002690;GO:GO:0005125;GO:GO:0005576;GO:GO:0005615;GO:GO:0006935;GO:GO:0006952;GO:GO:0006954;GO:GO:0006955;GO…
48831	SORD --> Sorbitol dehydrogenase	Expression	GeneID:6652;		4345181	Gene	SORD	HEL-S-95n;sorbitol dehydrogenase;SORD;SORD1;DHSO;EC 1.1.1.14;l-iditol 2- dehydrogenase;L-iditol 2-dehydrogenase;sorbitol-dehydrogenase;	SWISSPROT_AC:Q00796;SWISSPROT_ID:DHSO_HUMAN;GeneID:6652;Ensembl:ENSG00000140263;HGNC:HGNC:11184;MIM:182500;Vega:OTTHUMG00000131265;protein_accession:AAA66064.1;protein_accession:AAA80565.1;protein_accession:AAA80566.1;protein_accession:AAB61898.1;protein_accession:AAH21085.1;protein_accession:AAH25295.1;protein_accession:ABM83695.1;protein_accession:ABM87015.1;protein_accession:ACI46008.1;protein…	102039	Protein	Sorbitol dehydrogenase	DHSO;EC 1.1.1.14;L-iditol 2-dehydrogenase;Sorbitol dehydrogenase;SORD;HEL-S-95n;l-iditol 2- dehydrogenase;sorbitol-dehydrogenase;SORD1;	SWISSPROT_AC:Q00796;SWISSPROT_ID:DHSO_HUMAN;EMBL:AC090888;EMBL:AC091117;EMBL:AK295656;EMBL:AK312444;EMBL:BC021085;EMBL:BC025295;EMBL:L29008;EMBL:L29249;EMBL:L29250;EMBL:L29251;EMBL:L29252;EMBL:L29253;EMBL:L29254;EMBL:U07361;EMBL:U67236;EMBL:U67237;EMBL:U67238;EMBL:U67239;EMBL:U67240;EMBL:U67241;EMBL:U67242;EMBL:U67243;RefSeq:NP_003095.2;ProteinModelPortal:Q00796;STRING:9606.ENSP00000267814;SWISSP…
49321	DKK1 --> DKK1	Expression	GeneID:22943;		4348959	Gene	DKK1	dickkopf WNT signaling pathway inhibitor 1;DKK-1;DKK1;SK;dickkopf 1;dickkopf related protein 1;dickkopf related protein-1;dickkopf wnt signaling pathway inhibitor-1;Dickkopf-1;Dickkopf-related protein 1;dickkopf-related protein- 1;dickkopf-related protein-1;dkk 1;dkk- 1;hDkk-1;hdkk1;	SWISSPROT_AC:O94907;SWISSPROT_ID:DKK1_HUMAN;GeneID:22943;Ensembl:ENSG00000107984;HGNC:HGNC:2891;MIM:605189;Vega:OTTHUMG00000018247;protein_accession:AAD21087.1;protein_accession:AAF02674.1;protein_accession:AAG15544.1;protein_accession:AAH01539.1;protein_accession:AAQ89364.1;protein_accession:ABM83148.1;protein_accession:ABM86347.1;protein_accession:AFI61647.1;protein_accession:BAA34651.1;protein…	102882	Protein	DKK1	Dickkopf-1;Dickkopf-related protein 1;Dkk-1;DKK1;hDkk-1;SK;dickkopf 1;dickkopf related protein 1;dickkopf related protein-1;dickkopf WNT signaling pathway inhibitor 1;dickkopf wnt signaling pathway inhibitor-1;dickkopf-related protein- 1;dickkopf-related protein-1;dkk 1;dkk- 1;hdkk1;	SWISSPROT_AC:O94907;SWISSPROT_ID:DKK1_HUMAN;EMBL:AB020315;EMBL:AF127563;EMBL:AF177394;EMBL:AF261157;EMBL:AF261158;EMBL:AK314902;EMBL:AY359005;EMBL:BC001539;EMBL:CH471083;RefSeq:NP_036374.1;ProteinModelPortal:O94907;STRING:9606.ENSP00000363081;SWISSPROT_AC_OLD:B2RC19;SMR:O94907;GeneID:22943;KEGG:hsa:22943;eggNOG:ENOG410IRWP;eggNOG:ENOG4111FNB;UniGene:Hs.40499;GO:GO:0000122;GO:GO:0000904;GO:GO:0001…
49627	DMPK --> DMPK	Expression	GeneID:1760;		4341229	Gene	DMPK	DM;DM1;DM1PK;DMK;DMPK;dystrophia myotonica protein kinase;MDPK;MT-PK;dm kinase;DM-kinase;DM1 protein kinase;EC 2.7.11.1;kinase of the myotonic dystrophy protein;mt pk;Myotonic dystrophy protein kinase;myotonic dystrophy protein-kinase;myotonic dystrophy-protein kinase;myotonin kinase protein;myotonin protein kinase;Myotonin-protein kinase;	SWISSPROT_AC:Q09013;SWISSPROT_ID:DMPK_HUMAN;GeneID:1760;Ensembl:ENSG00000104936;HGNC:HGNC:2933;MIM:605377;Vega:OTTHUMG00000182334;protein_accession:AAA36205.1;protein_accession:AAA36206.1;protein_accession:AAA64884.1;protein_accession:AAA75235.1;protein_accession:AAA75236.1;protein_accession:AAA75237.1;protein_accession:AAA75238.1;protein_accession:AAA75239.1;protein_accession:AAA75240.1;protein_…	103500	Protein	DMPK	DM-kinase;DM1 protein kinase;DM1PK;DMK;DMPK;EC 2.7.11.1;MDPK;MT-PK;Myotonic dystrophy protein kinase;Myotonin-protein kinase;DM;dm kinase;DM1;dystrophia myotonica protein kinase;kinase of the myotonic dystrophy protein;mt pk;myotonic dystrophy protein-kinase;myotonic dystrophy-protein kinase;myotonin kinase protein;myotonin protein kinase;	SWISSPROT_AC:Q09013;SWISSPROT_ID:DMPK_HUMAN;EMBL:BC062553;EMBL:CH471126;EMBL:HQ205626;EMBL:HQ205627;EMBL:HQ205628;EMBL:HQ205629;EMBL:HQ205630;EMBL:HQ205631;EMBL:HQ205632;EMBL:HQ205633;EMBL:HQ205634;EMBL:HQ205635;EMBL:HQ205636;EMBL:HQ205637;EMBL:HQ205638;EMBL:HQ205639;EMBL:HQ205640;EMBL:HQ205641;EMBL:HQ205642;EMBL:HQ205643;EMBL:HQ205644;EMBL:HQ205645;EMBL:HQ205646;EMBL:HQ205647;EMBL:HQ205648;EMBL:…
54335	EDN1 --> EDN1	Expression	GeneID:1906;		4341344	Gene	EDN1	ARCND3;EDN1;endothelin 1;ET1;HDLCQ7;PPET1;QME;edn 1;edn-1;endothelin -1;endothelin i;endothelin type 1;endothelin- 1;endothelin- i;Endothelin-1;endothelin-1-type;endothelin1;preproendothelin 1;preproendothelin- 1;Preproendothelin-1;	SWISSPROT_AC:P05305;SWISSPROT_ID:EDN1_HUMAN;GeneID:1906;Ensembl:ENSG00000078401;HGNC:HGNC:3176;MIM:131240;Vega:OTTHUMG00000014266;protein_accession:AAA52338.1;protein_accession:AAA52339.1;protein_accession:AAA52407.1;protein_accession:AAB25760.1;protein_accession:AAH09720.1;protein_accession:AAQ96600.1;protein_accession:ABM81907.1;protein_accession:ABM85081.1;protein_accession:BAF84527.1;protein_…	114766	Protein	EDN1	EDN1;Endothelin-1;PPET1;Preproendothelin-1;ARCND3;edn 1;edn-1;endothelin -1;endothelin 1;endothelin i;endothelin type 1;endothelin- 1;endothelin- i;endothelin-1-type;endothelin1;ET1;HDLCQ7;preproendothelin 1;preproendothelin- 1;QME;	SWISSPROT_AC:P05305;SWISSPROT_ID:EDN1_HUMAN;EMBL:AY434104;EMBL:BC009720;EMBL:J05008;EMBL:M25377;EMBL:M25378;EMBL:M25379;EMBL:M25380;EMBL:M25549;EMBL:S56805;EMBL:Y00749;EMBL:Z98050;RefSeq:NP_001161791.1;RefSeq:NP_001946.3;RefSeq:XP_011512632.1;RefSeq:XP_011512633.1;RefSeq:XP_016865820.1;ProteinModelPortal:P05305;STRING:9606.ENSP00000368683;SWISSPROT_AC_OLD:Q96DA1;SMR:P05305;GeneID:1906;KEGG:hsa:19…
58165	EPOR --> EPOR	Expression	GeneID:2057;		4341467	Gene	EPOR	EPO-R;EPOR;erythropoietin receptor;erythropoietin's receptor;erythropoietin-receptor;r epo;r-epo;receptor of erythropoietin;	SWISSPROT_AC:P19235;SWISSPROT_ID:EPOR_HUMAN;GeneID:2057;Ensembl:ENSG00000187266;HGNC:HGNC:3416;MIM:133171;Vega:OTTHUMG00000182027;protein_accession:AAA52392.1;protein_accession:AAA52393.1;protein_accession:AAA52401.1;protein_accession:AAA52403.1;protein_accession:AAB23271.1;protein_accession:AAB34703.2;protein_accession:AAI12154.1;protein_accession:ABX71216.1;protein_accession:AFM52330.1;protein_…	123946	Protein	EPOR	EPO-R;EPOR;Erythropoietin receptor;erythropoietin's receptor;erythropoietin-receptor;r epo;r-epo;receptor of erythropoietin;	SWISSPROT_AC:P19235;SWISSPROT_ID:EPOR_HUMAN;EMBL:AK315097;EMBL:BC112153;EMBL:CH471106;EMBL:M34986;EMBL:M60459;EMBL:M76595;EMBL:M77244;EMBL:S45332;EMBL:X57282;RefSeq:NP_000112.1;ProteinModelPortal:P19235;STRING:9606.ENSP00000222139;SWISSPROT_AC_OLD:B2RCG4;SWISSPROT_AC_OLD:Q15443;SWISSPROT_AC_OLD:Q2M205;SMR:P19235;GeneID:2057;KEGG:hsa:2057;PIR:A43799;PIR:I38208;eggNOG:ENOG410IFGH;eggNOG:ENOG4111PGS…
58241	ERAP2 --> ERAP2	Expression	GeneID:64167;		4354117	Gene	ERAP2	endoplasmic reticulum aminopeptidase 2;ERAP2;L-RAP;LRAP;EC 3.4.11.-;endoplasmic reticulum aminopeptidase2;Leukocyte-derived arginine aminopeptidase;	SWISSPROT_AC:Q6P179;SWISSPROT_ID:ERAP2_HUMAN;GeneID:64167;Ensembl:ENSG00000164308;HGNC:HGNC:29499;MIM:609497;Vega:OTTHUMG00000128718;protein_accession:AAG28383.1;protein_accession:AAH17927.1;protein_accession:AAH65240.1;protein_accession:AAK37776.1;protein_accession:BAC78818.1;protein_accession:BAD90015.1;protein_accession:BAG35716.1;protein_accession:EAW96080.1;protein_accession:EAW96081.1;prote…	124053	Protein	ERAP2	EC 3.4.11.-;Endoplasmic reticulum aminopeptidase 2;ERAP2;L-RAP;Leukocyte-derived arginine aminopeptidase;LRAP;endoplasmic reticulum aminopeptidase2;	SWISSPROT_AC:Q6P179;SWISSPROT_ID:ERAP2_HUMAN;EMBL:AB109031;EMBL:AB163917;EMBL:AF191545;EMBL:AY028805;EMBL:BC017927;EMBL:BC065240;EMBL:CH471084;RefSeq:NP_001123612.1;RefSeq:NP_001316158.1;RefSeq:NP_001316162.1;RefSeq:NP_071745.1;ProteinModelPortal:Q6P179;STRING:9606.ENSP00000400376;SWISSPROT_AC_OLD:Q7Z5K1;SWISSPROT_AC_OLD:Q8TD32;SWISSPROT_AC_OLD:Q8WVJ4;SWISSPROT_AC_OLD:Q9HBX2;SMR:Q6P179;GeneID:641…
58683	ERG --> Transcriptional regulator ERG	Expression	GeneID:2078;		4341487	Gene	ERG	ERG;ERG, ETS transcription factor;erg-3;p55;erg 3;erg, an ets transcription factor;erg-type;isoform-erg;transcription factor erg, an ets;Transcriptional regulator ERG;Transforming protein ERG;	SWISSPROT_AC:P11308;SWISSPROT_ID:ERG_HUMAN;GeneID:2078;Ensembl:ENSG00000157554;HGNC:HGNC:3446;MIM:165080;Vega:OTTHUMG00000090767;protein_accession:AAA35811.1;protein_accession:AAA52398.1;protein_accession:AAB29724.1;protein_accession:AAB37717.1;protein_accession:AAB65762.1;protein_accession:AAB65763.1;protein_accession:AAH40168.1;protein_accession:AAP41719.1;protein_accession:AAP41720.1;protein_a…	124820	Protein	Transcriptional regulator ERG	ERG;Transcriptional regulator ERG;Transforming protein ERG;erg 3;erg, an ets transcription factor;ERG, ETS transcription factor;erg-3;erg-type;isoform-erg;p55;transcription factor erg, an ets;	SWISSPROT_AC:P11308;SWISSPROT_ID:ERG_HUMAN;EMBL:AK300395;EMBL:AK303518;EMBL:AY204741;EMBL:AY204742;EMBL:BC040168;EMBL:M17254;EMBL:M21535;EMBL:S68130;RefSeq:NP_001129626.1;RefSeq:NP_001129627.1;RefSeq:NP_001230357.1;RefSeq:NP_001230358.1;RefSeq:NP_001230361.1;RefSeq:NP_001278320.1;RefSeq:NP_004440.1;RefSeq:NP_891548.1;ProteinModelPortal:P11308;STRING:9606.ENSP00000381891;SWISSPROT_AC_OLD:B4DTW5;SW…
61160	FAAH --> FAAH1	Expression	GeneID:2166;		4341547	Gene	FAAH	FAAH;FAAH-1;fatty acid amide hydrolase;PSAB;Anandamide amidohydrolase 1;EC 3.5.1.99;faah 1;FAAH1;fatty acid amide-hydrolase;fatty-acid amide hydrolase;Fatty-acid amide hydrolase 1;fatty-acid amide-hydrolase;fatty-acid-amide-hydrolase;hydrolase fatty acid amide;Oleamide hydrolase 1;psa-b;psabeta;	SWISSPROT_AC:O00519;SWISSPROT_ID:FAAH1_HUMAN;GeneID:2166;Ensembl:ENSG00000117480;HGNC:HGNC:3553;MIM:602935;Vega:OTTHUMG00000007811;protein_accession:AAB58505.1;protein_accession:AAD13768.1;protein_accession:AAH93632.1;protein_accession:AAI10405.1;protein_accession:AAI11942.1;protein_accession:AAV88095.1;protein_accession:CAB62530.1;protein_accession:NP_001432.2;protein_accession:O00519.2;protein_…	129784	Protein	FAAH1	Anandamide amidohydrolase 1;EC 3.5.1.99;FAAH;FAAH1;Fatty-acid amide hydrolase 1;Oleamide hydrolase 1;faah 1;FAAH-1;fatty acid amide hydrolase;fatty acid amide-hydrolase;fatty-acid amide hydrolase;fatty-acid amide-hydrolase;fatty-acid-amide-hydrolase;hydrolase fatty acid amide;psa-b;PSAB;psabeta;	SWISSPROT_AC:O00519;SWISSPROT_ID:FAAH1_HUMAN;EMBL:AF098010;EMBL:AF098011;EMBL:AF098012;EMBL:AF098013;EMBL:AF098014;EMBL:AF098015;EMBL:AF098016;EMBL:AF098017;EMBL:AF098018;EMBL:AF098019;EMBL:AL122001;EMBL:AY842444;EMBL:BC093632;EMBL:BC110404;EMBL:BC111941;EMBL:CH471059;EMBL:U82535;RefSeq:NP_001432.2;ProteinModelPortal:O00519;STRING:9606.ENSP00000243167;SWISSPROT_AC_OLD:D3DQ19;SWISSPROT_AC_OLD:Q52M…
63783	FGF21 --> FGF21	Expression	GeneID:26291;		4349970	Gene	FGF21	FGF21;fibroblast growth factor 21;fgf 21;FGF-21;fgf2 1;fibroblast growth factor -21;fibroblast growth factor-21;	SWISSPROT_AC:Q9NSA1;SWISSPROT_ID:FGF21_HUMAN;GeneID:26291;Ensembl:ENSG00000105550;HGNC:HGNC:3678;MIM:609436;Vega:OTTHUMG00000183326;protein_accession:AAH18404.1;protein_accession:AAQ89444.1;protein_accession:ABI75345.1;protein_accession:ABM82712.1;protein_accession:ABM85896.1;protein_accession:BAA99415.1;protein_accession:CAC41219.1;protein_accession:CBL54507.1;protein_accession:CBY65805.1;protei…	135752	Protein	FGF21	FGF-21;FGF21;Fibroblast growth factor 21;fgf 21;fgf2 1;fibroblast growth factor -21;fibroblast growth factor-21;	SWISSPROT_AC:Q9NSA1;SWISSPROT_ID:FGF21_HUMAN;EMBL:AB021975;EMBL:AY359086;EMBL:BC018404;EMBL:CH471177;EMBL:DQ847413;RefSeq:NP_061986.1;ProteinModelPortal:Q9NSA1;STRING:9606.ENSP00000222157;SWISSPROT_AC_OLD:Q8N683;SMR:Q9NSA1;GeneID:26291;KEGG:hsa:26291;eggNOG:ENOG4111IPH;eggNOG:KOG3885;UniGene:Hs.283015;GO:GO:0005576;GO:GO:0005615;GO:GO:0005623;GO:GO:0007165;GO:GO:0007267;GO:GO:0008284;GO:GO:001089…
63790	FGF2 --> bFGF	Expression	GeneID:2247;		4341617	Gene	FGF2	BFGF;FGF-2;FGF2;FGFB;fibroblast growth factor 2;HBGF-2;Basic fibroblast growth factor;basic fibroblast growth-factor;basic fibroblast-growth factor;basic fibroblast-growth-factor;basic-fibroblast growth factor;basic-fibroblast-growth-factor;bfgf-isoform;bfgf-type;factor basic fibroblast growth;factor of basic fibroblast growth;factor-basic fibroblast growth;fgf -2;fgf 2;fgf beta;fgf type 2;fgf- 2…	SWISSPROT_AC:P09038;SWISSPROT_ID:FGF2_HUMAN;GeneID:2247;Ensembl:ENSG00000138685;HGNC:HGNC:3676;MIM:134920;Vega:OTTHUMG00000039506;protein_accession:AAA52448.1;protein_accession:AAA52531.1;protein_accession:AAA52532.1;protein_accession:AAA52533.1;protein_accession:AAA52534.1;protein_accession:AAB21432.2;protein_accession:AAD13853.1;protein_accession:AAI66646.1;protein_accession:AAV70487.1;protein_…	135766	Protein	bFGF	Basic fibroblast growth factor;bFGF;FGF-2;FGF2;FGFB;Fibroblast growth factor 2;HBGF-2;Heparin-binding growth factor 2;basic fibroblast growth-factor;basic fibroblast-growth factor;basic fibroblast-growth-factor;basic-fibroblast growth factor;basic-fibroblast-growth-factor;bfgf-isoform;bfgf-type;factor basic fibroblast growth;factor of basic fibroblast growth;factor-basic fibroblast growth;fgf -2;…	SWISSPROT_AC:P09038;SWISSPROT_ID:FGF2_HUMAN;EMBL:AB451321;EMBL:AB451450;EMBL:AC021205;EMBL:AY820133;EMBL:CH471056;EMBL:EF506888;EMBL:J04513;EMBL:M17599;EMBL:M27968;EMBL:S47380;EMBL:S81809;EMBL:X04431;EMBL:X04432;EMBL:X04433;EMBL:Y13468;RefSeq:NP_001997.5;ProteinModelPortal:P09038;STRING:9606.ENSP00000264498;SWISSPROT_AC_OLD:A4LBB8;SWISSPROT_AC_OLD:O00527;SWISSPROT_AC_OLD:P78443;SWISSPROT_AC_OLD:Q…
66411	FRMD3 --> FRMD3	Expression	GeneID:257019;		4360453	Gene	FRMD3	4.1O;EPB41L4O;EPB41LO;FERM domain containing 3;FRMD3;P410;Band 4.1-like protein 4O;ferm domain containing protein 3;FERM domain-containing protein 3;Ovary type protein 4.1;p 4 10;p 4-10;p4 10;p4-10;	SWISSPROT_AC:A2A2Y4;SWISSPROT_ID:FRMD3_HUMAN;GeneID:257019;Ensembl:ENSG00000172159;HGNC:HGNC:24125;MIM:607619;Vega:OTTHUMG00000020103;protein_accession:A2A2Y4.1;protein_accession:AAH23560.1;protein_accession:AAH37253.1;protein_accession:AAN52119.1;protein_accession:ABQ59052.1;protein_accession:ACT64586.1;protein_accession:BAC04321.1;protein_accession:BAD97317.1;protein_accession:BAG60076.1;protei…	142389	Protein	FRMD3	4.1O;Band 4.1-like protein 4O;EPB41L4O;FERM domain-containing protein 3;FRMD3;Ovary type protein 4.1;EPB41LO;FERM domain containing 3;ferm domain containing protein 3;p 4 10;p 4-10;p4 10;p4-10;P410;	SWISSPROT_AC:A2A2Y4;SWISSPROT_ID:FRMD3_HUMAN;EMBL:AK094281;EMBL:AK223597;EMBL:AK297722;EMBL:AL137847;EMBL:AL161786;EMBL:AL450026;EMBL:AY137774;EMBL:BC023560;EMBL:BC037253;EMBL:CH471089;EMBL:EF560742;RefSeq:NP_001231888.1;RefSeq:NP_001231889.1;RefSeq:NP_001231890.1;RefSeq:NP_001231891.1;RefSeq:NP_777598.3;ProteinModelPortal:A2A2Y4;STRING:9606.ENSP00000303508;SWISSPROT_AC_OLD:A8MQB0;SWISSPROT_AC_OL…
76725	GSTK1 --> GSTK1	Expression	GeneID:373156;		4362567	Gene	GSTK1	glutathione S-transferase kappa 1;GST;GST 13-13;GST13;GST13-13;GSTK1;GSTK1-1;hGSTK1;class kappa gst;EC 2.5.1.18;glutathione s-transferase kappa-1;Glutathione S-transferase subunit 13;glutathione-s-transferase kappa 1;gst class kappa;GST class-kappa;gst-isoform;gst-type;	SWISSPROT_AC:Q9Y2Q3;SWISSPROT_ID:GSTK1_HUMAN;GeneID:373156;Ensembl:ENSG00000197448;HGNC:HGNC:16906;MIM:602321;Vega:OTTHUMG00000152637;protein_accession:AAD20963.1;protein_accession:AAF65506.1;protein_accession:AAH01231.1;protein_accession:AAH50715.1;protein_accession:AAH63425.1;protein_accession:AAI10601.1;protein_accession:AAP97160.1;protein_accession:AAS00610.1;protein_accession:AAS01180.1;prot…	168874	Protein	GSTK1	EC 2.5.1.18;Glutathione S-transferase kappa 1;Glutathione S-transferase subunit 13;GST 13-13;GST class-kappa;GSTK1;GSTK1-1;hGSTK1;class kappa gst;glutathione s-transferase kappa-1;glutathione-s-transferase kappa 1;GST;gst class kappa;gst-isoform;gst-type;GST13;GST13-13;	SWISSPROT_AC:Q9Y2Q3;SWISSPROT_ID:GSTK1_HUMAN;EMBL:AC073342;EMBL:AF068287;EMBL:AF070657;EMBL:AF087849;EMBL:AK289570;EMBL:AK295592;EMBL:AK299968;EMBL:AL136938;EMBL:AY486465;EMBL:AY520571;EMBL:BC001231;EMBL:BC050715;EMBL:BC063425;EMBL:CH471198;RefSeq:NP_001137151.1;RefSeq:NP_001137152.1;RefSeq:NP_001137153.1;RefSeq:NP_057001.1;ProteinModelPortal:Q9Y2Q3;SWISSPROT_AC_OLD:B4DIH1;SWISSPROT_AC_OLD:B4DSY2…
76759	GSTP1 --> GSTP1	Expression	GeneID:2950;		4342220	Gene	GSTP1	DFN7;FAEES3;glutathione S-transferase pi 1;GST3;GSTP;GSTP1;HEL-S-22;PI;class gst pi;class pi gst;class-pi gst;EC 2.5.1.18;faees-iii;glutathione s transferase p;glutathione s transferase-p;Glutathione S-transferase P;glutathione s-transferase pi-1;glutathione s-transferase-p;glutathione s-transferase-pi 1;glutathione-s transferase pi-1;glutathione-s-transferase p;glutathione-s-transferase pi 1;glu…	SWISSPROT_AC:P09211;SWISSPROT_ID:GSTP1_HUMAN;GeneID:2950;Ensembl:ENSG00000084207;HGNC:HGNC:4638;MIM:134660;Vega:OTTHUMG00000137430;protein_accession:AAA56823.1;protein_accession:AAA64919.1;protein_accession:AAC13869.1;protein_accession:AAC51237.1;protein_accession:AAC51280.1;protein_accession:AAH10915.1;protein_accession:AAP72967.1;protein_accession:AAV38752.1;protein_accession:AAV38753.1;protein…	168926	Protein	GSTP1	EC 2.5.1.18;FAEES3;Glutathione S-transferase P;GST class-pi;GST3;GSTP1;GSTP1-1;class gst pi;class pi gst;class-pi gst;DFN7;faees-iii;glutathione s transferase p;glutathione s transferase-p;glutathione S-transferase pi 1;glutathione s-transferase pi-1;glutathione s-transferase-p;glutathione s-transferase-pi 1;glutathione-s transferase pi-1;glutathione-s-transferase p;glutathione-s-transferase pi 1…	SWISSPROT_AC:P09211;SWISSPROT_ID:GSTP1_HUMAN;EMBL:AY324387;EMBL:BC010915;EMBL:BT019949;EMBL:BT019950;EMBL:CR450361;EMBL:M24485;EMBL:U12472;EMBL:U21689;EMBL:U30897;EMBL:U62589;EMBL:X06547;EMBL:X08058;EMBL:X08094;EMBL:X08095;EMBL:X08096;EMBL:X15480;RefSeq:NP_000843.1;ProteinModelPortal:P09211;STRING:9606.ENSP00000381607;SWISSPROT_AC_OLD:O00460;SWISSPROT_AC_OLD:Q15690;SWISSPROT_AC_OLD:Q5TZY3;SMR:P09…
76780	GSTT1 --> GSTT1	Expression	GeneID:2952;		4342222	Gene	GSTT1	glutathione S-transferase theta 1;GSTT1;EC 2.5.1.18;glutathione s transferase theta 1;glutathione s transferase theta1;Glutathione S-transferase theta-1;glutathione s-transferase theta1;Glutathione transferase T1-1;glutathione-s transferase theta 1;glutathione-s-transferase theta 1;glutathione-s-transferase theta-1;GST class-theta-1;gstt 1;gstt-1;	SWISSPROT_AC:P30711;SWISSPROT_ID:GSTT1_HUMAN;GeneID:2952;HGNC:HGNC:4641;MIM:600436;protein_accession:AAG02374.1;protein_accession:AAH07065.1;protein_accession:AAL31549.1;protein_accession:AAV38754.1;protein_accession:ABM84406.1;protein_accession:ABM87756.1;protein_accession:BAB39498.1;protein_accession:CAA55935.1;protein_accession:CAG30385.1;protein_accession:CAI30331.1;protein_accession:CAI30332…	168951	Protein	GSTT1	EC 2.5.1.18;Glutathione S-transferase theta-1;Glutathione transferase T1-1;GST class-theta-1;GSTT1;glutathione s transferase theta 1;glutathione s transferase theta1;glutathione S-transferase theta 1;glutathione s-transferase theta1;glutathione-s transferase theta 1;glutathione-s-transferase theta 1;glutathione-s-transferase theta-1;gstt 1;gstt-1;	SWISSPROT_AC:P30711;SWISSPROT_ID:GSTT1_HUMAN;EMBL:AB057594;EMBL:AF240786;EMBL:AF435971;EMBL:AP000351;EMBL:BC007065;EMBL:BT019951;EMBL:CR456499;EMBL:X79389;EMBL:Z84718;RefSeq:NP_000844.2;RefSeq:NP_001280736.1;RefSeq:NP_001280737.1;RefSeq:NP_001280738.1;RefSeq:NP_001280739.1;RefSeq:NP_001280740.1;RefSeq:NP_001280741.1;ProteinModelPortal:P30711;STRING:9606.ENSP00000248935;SWISSPROT_AC_OLD:O00226;SWI…
76998	SLC2A1 --> GLUT1	Expression	GeneID:6513;		4345055	Gene	SLC2A1	CSE;DYT17;DYT18;DYT9;EIG12;GLUT;GLUT-1;GLUT1;GLUT1DS;HTLVR;PED;SDCHCN;SLC2A1;solute carrier family 2 member 1;cse-an;glucose transporter of hepg2;Glucose transporter type 1, erythrocyte/brain;glut -1;glut 1;glut i;glut isoform 1;glut isoform-1;glut- 1;glut- i;glut-1-type;glut-type;GTR1;HepG2 glucose transporter;hepg2 glucose-transporter;hepg2-type glucose transporter;ped-type;Solute carrier famil…	SWISSPROT_AC:P11166;SWISSPROT_ID:GTR1_HUMAN;GeneID:6513;Ensembl:ENSG00000117394;HGNC:HGNC:11005;MIM:138140;MIM:143090;Vega:OTTHUMG00000007657;protein_accession:AAA52571.1;protein_accession:AAB61084.1;protein_accession:AAC28635.1;protein_accession:AAI18591.1;protein_accession:AAI21805.1;protein_accession:AAK56795.1;protein_accession:BAD92224.1;protein_accession:BAF85480.1;protein_accession:BAG3531…	169311	Protein	GLUT1	Glucose transporter type 1, erythrocyte/brain;GLUT-1;GLUT1;GTR1;HepG2 glucose transporter;SLC2A1;Solute carrier family 2, facilitated glucose transporter member 1;CSE;cse-an;DYT17;DYT18;DYT9;EIG12;glucose transporter of hepg2;GLUT;glut -1;glut 1;glut i;glut isoform 1;glut isoform-1;glut- 1;glut- i;glut-1-type;glut-type;GLUT1DS;hepg2 glucose-transporter;hepg2-type glucose transporter;HTLVR;PED;ped…	SWISSPROT_AC:P11166;SWISSPROT_ID:GTR1_HUMAN;EMBL:AF070544;EMBL:AK292791;EMBL:AK312403;EMBL:AY034633;EMBL:BC118590;EMBL:CH471059;EMBL:K03195;EMBL:M20653;RefSeq:NP_006507.2;ProteinModelPortal:P11166;STRING:9606.ENSP00000416293;SWISSPROT_AC_OLD:A8K9S6;SWISSPROT_AC_OLD:B2R620;SWISSPROT_AC_OLD:D3DPX0;SWISSPROT_AC_OLD:O75535;SWISSPROT_AC_OLD:Q147X2;SMR:P11166;GeneID:6513;KEGG:hsa:6513;PIR:A27217;eggNOG…
78537	HBA2 --> HBA	Expression	GeneID:3040;		4342302	Gene	HBA2	HBA-T2;HBA2;HBH;hemoglobin subunit alpha 2;Alpha-globin;hb a;hb a 1;hb alpha;hb alpha 2;hb alpha-chain;hb-a;hb-alpha;HBA;hba 1;hba 2;hba-2;HBA1;hba2-type;hbalpha;Hemoglobin alpha chain;hemoglobin subunit a;Hemoglobin subunit alpha;hemoglobin subunit alpha2;	SWISSPROT_AC:P69905;SWISSPROT_ID:HBA_HUMAN;GeneID:3040;Ensembl:ENSG00000188536;HGNC:HGNC:4824;MIM:141850;Vega:OTTHUMG00000059924;protein_accession:AAA52630.1;protein_accession:AAC72839.1;protein_accession:AAC97373.1;protein_accession:AAF72612.1;protein_accession:AAF90195.1;protein_accession:AAH05931.1;protein_accession:AAH08572.1;protein_accession:AAH32122.1;protein_accession:AAH50661.1;protein_a…	173029	Protein	HBA	Alpha-globin;HBA;HBA1;HBA2;Hemoglobin alpha chain;Hemoglobin subunit alpha;hb a;hb a 1;hb alpha;hb alpha 2;hb alpha-chain;hb-a;hb-alpha;hba 1;hba 2;hba-2;HBA-T2;HBA-T3;hba2-type;hbalpha;HBH;hemoglobin subunit a;hemoglobin subunit alpha 1;hemoglobin subunit alpha 2;hemoglobin subunit alpha2;	SWISSPROT_AC:P69905;SWISSPROT_ID:HBA_HUMAN;EMBL:AE006462;EMBL:AF097635;EMBL:AF105974;EMBL:AF230076;EMBL:AF349571;EMBL:AF525460;EMBL:AF536204;EMBL:AK223392;EMBL:BC005931;EMBL:BC008572;EMBL:BC032122;EMBL:BC050661;EMBL:BC101846;EMBL:BC101848;EMBL:DQ431198;EMBL:DQ499017;EMBL:DQ499018;EMBL:J00153;EMBL:V00488;EMBL:V00491;EMBL:V00493;EMBL:V00516;EMBL:Z84721;RefSeq:NP_000508.1;RefSeq:NP_000549.1;ProteinM…
79492	HEMGN --> NDR	Expression	GeneID:55363;		4352751	Gene	HEMGN	CT155;EDAG;EDAG-1;HEMGN;hemogen;NDR;Erythroid differentiation-associated gene protein;Hemopoietic gene protein;Negative differentiation regulator protein;	SWISSPROT_AC:Q9BXL5;SWISSPROT_ID:HEMGN_HUMAN;GeneID:55363;Ensembl:ENSG00000136929;HGNC:HGNC:17509;MIM:610715;Vega:OTTHUMG00000020336;protein_accession:AAF67133.1;protein_accession:AAF71041.1;protein_accession:AAG35488.1;protein_accession:AAH48324.1;protein_accession:AAK26295.1;protein_accession:AAP75762.1;protein_accession:AAP81221.1;protein_accession:BAF85130.1;protein_accession:EAW58861.1;prote…	177004	Protein	NDR	EDAG;EDAG-1;Erythroid differentiation-associated gene protein;HEMGN;Hemogen;Hemopoietic gene protein;NDR;Negative differentiation regulator protein;CT155;	SWISSPROT_AC:Q9BXL5;SWISSPROT_ID:HEMGN_HUMAN;EMBL:AF116617;EMBL:AF130060;EMBL:AF228713;EMBL:AF322875;EMBL:AL499604;EMBL:AY244805;EMBL:AY255672;EMBL:BC048324;RefSeq:NP_060907.2;RefSeq:NP_932095.1;RefSeq:XP_005252143.1;RefSeq:XP_011517147.1;RefSeq:XP_011517148.1;ProteinModelPortal:Q9BXL5;STRING:9606.ENSP00000259456;SWISSPROT_AC_OLD:Q6XAR3;SWISSPROT_AC_OLD:Q86XY5;SWISSPROT_AC_OLD:Q9NPC0;SMR:Q9BXL5;G…
79842	HFE --> HFE	Expression	GeneID:3077;		4342336	Gene	HFE	hemochromatosis;HFE;HFE1;HH;HLA-H;MVCD7;TFQTL2;Hereditary hemochromatosis protein;hfe 1;hfe-1;hla h;HLAH;	SWISSPROT_AC:Q30201;SWISSPROT_ID:HFE_HUMAN;GeneID:3077;Ensembl:ENSG00000010704;HGNC:HGNC:4886;MIM:613609;Vega:OTTHUMG00000016348;protein_accession:AAB82083.1;protein_accession:AAC51823.1;protein_accession:AAC62646.1;protein_accession:AAC62647.1;protein_accession:AAC62648.1;protein_accession:AAD00449.1;protein_accession:AAD52104.1;protein_accession:AAF01222.1;protein_accession:AAG29342.1;protein_a…	177843	Protein	HFE	Hereditary hemochromatosis protein;HFE;HLA-H;HLAH;hemochromatosis;hfe 1;hfe-1;HFE1;HH;hla h;MVCD7;TFQTL2;	SWISSPROT_AC:Q30201;SWISSPROT_ID:HFE_HUMAN;EMBL:AF079407;EMBL:AF079408;EMBL:AF079409;EMBL:AF115264;EMBL:AF115265;EMBL:AF144240;EMBL:AF144242;EMBL:AF149804;EMBL:AJ249335;EMBL:AJ249336;EMBL:AJ249337;EMBL:AJ249338;EMBL:AJ250635;EMBL:BC117201;EMBL:BC117203;EMBL:CH471087;EMBL:EU523119;EMBL:U60319;EMBL:U91328;EMBL:Y09799;EMBL:Y09800;EMBL:Y09801;EMBL:Y09803;EMBL:Z92910;RefSeq:NP_000401.1;RefSeq:NP_00128…
82193	HNF4A --> HNF4A	Expression	GeneID:3172;		4342413	Gene	HNF4A	FRTS4;hepatocyte nuclear factor 4 alpha;HNF4;HNF4A;HNF4a7;HNF4a8;HNF4a9;HNF4alpha;MODY;MODY1;NR2A1;NR2A21;TCF;TCF14;Hepatocyte nuclear factor 4-alpha;hepatocyte nuclear factor 4a;hepatocyte nuclear factor 4alpha;hepatocyte nuclear factor iv-alpha;hepatocyte nuclear factor-4 alpha;hepatocyte nuclear factor-4-alpha;hepatocyte nuclear factor-4a;hepatocyte nuclear factor-4alpha;hepatocyte-nuclear-fac…	SWISSPROT_AC:P41235;SWISSPROT_ID:HNF4A_HUMAN;GeneID:3172;Ensembl:ENSG00000101076;HGNC:HGNC:5024;MIM:600281;Vega:OTTHUMG00000032531;protein_accession:AAB48082.1;protein_accession:AAB48083.1;protein_accession:AAI37540.1;protein_accession:AAI37541.1;protein_accession:AAM34296.2;protein_accession:AAT91237.1;protein_accession:AAT91238.1;protein_accession:AAT91239.1;protein_accession:ABQ52204.1;protein…	184555	Protein	HNF4A	Hepatocyte nuclear factor 4-alpha;HNF-4-alpha;HNF4;HNF4A;NR2A1;Nuclear receptor subfamily 2 group A member 1;TCF-14;TCF14;Transcription factor 14;Transcription factor HNF-4;FRTS4;hepatocyte nuclear factor 4 alpha;hepatocyte nuclear factor 4a;hepatocyte nuclear factor 4alpha;hepatocyte nuclear factor iv-alpha;hepatocyte nuclear factor-4 alpha;hepatocyte nuclear factor-4-alpha;hepatocyte nuclear fa…	SWISSPROT_AC:P41235;SWISSPROT_ID:HNF4A_HUMAN;EMBL:AL132772;EMBL:AY680696;EMBL:AY680697;EMBL:AY680698;EMBL:BC137539;EMBL:BC137540;EMBL:CH471077;EMBL:EF591040;EMBL:U72959;EMBL:U72961;EMBL:U72962;EMBL:U72963;EMBL:U72964;EMBL:U72965;EMBL:U72966;EMBL:U72967;EMBL:U72968;EMBL:U72969;EMBL:X76930;EMBL:X87870;EMBL:X87871;EMBL:X87872;EMBL:Z49825;RefSeq:NP_000448.3;RefSeq:NP_001025174.1;RefSeq:NP_001025175.1…
82885	HPSE --> HPA	Expression	GeneID:10855;		4348440	Gene	HPSE	heparanase;HPA;HPA1;HPR1;HPSE;HPSE1;HSE1;EC 3.2.1.166;Endo-glucoronidase;HEP;heparanase 1;heparanase isoform 1;Heparanase-1;hp a;hp alpha;hp alpha-chain;hp-a;hp-alpha;hpa-type;hpalpha;hpse-1;hse type 1;hse-1;	SWISSPROT_AC:Q9Y251;SWISSPROT_ID:HPSE_HUMAN;GeneID:10855;Ensembl:ENSG00000173083;HGNC:HGNC:5164;MIM:604724;Vega:OTTHUMG00000130425;protein_accession:AAD41342.1;protein_accession:AAD45379.1;protein_accession:AAD45669.1;protein_accession:AAD54516.1;protein_accession:AAD54941.1;protein_accession:AAH51321.1;protein_accession:AAX47106.1;protein_accession:ACT98237.1;protein_accession:ACT98238.1;protein…	186018	Protein	HPA	EC 3.2.1.166;Endo-glucoronidase;HEP;Heparanase;Heparanase-1;HPA;HPA1;HPR1;HPSE;HPSE1;HSE1;heparanase 1;heparanase isoform 1;hp a;hp alpha;hp alpha-chain;hp-a;hp-alpha;hpa-type;hpalpha;hpse-1;hse type 1;hse-1;	SWISSPROT_AC:Q9Y251;SWISSPROT_ID:HPSE_HUMAN;EMBL:AC114781;EMBL:AF084467;EMBL:AF144325;EMBL:AF152376;EMBL:AF155510;EMBL:AF165154;EMBL:AK222986;EMBL:AM419200;EMBL:AY948074;EMBL:BC051321;EMBL:GQ337901;EMBL:GQ337902;RefSeq:NP_001092010.1;RefSeq:NP_001159970.1;RefSeq:NP_001186759.1;RefSeq:NP_006656.2;ProteinModelPortal:Q9Y251;STRING:9606.ENSP00000308107;SWISSPROT_AC_OLD:A9JIG7;SWISSPROT_AC_OLD:C7F7I3;…
82908	HP --> Haptoglobin	Expression	GeneID:3240;		4342480	Gene	HP	BP;haptoglobin;HP;HP2ALPHA2;HPA1S;haptoglobin--an;haptoglobin-type;HPT;hpt-type;Zonulin;	SWISSPROT_AC:P00738;SWISSPROT_ID:HPT_HUMAN;GeneID:3240;Ensembl:ENSG00000257017;HGNC:HGNC:5141;MIM:140100;Vega:OTTHUMG00000173009;protein_accession:AAA52684.1;protein_accession:AAA52685.1;protein_accession:AAA52687.1;protein_accession:AAA88078.1;protein_accession:AAA88080.1;protein_accession:AAC27432.1;protein_accession:AAH17862.1;protein_accession:AAH58031.1;protein_accession:AAH70299.1;protein_a…	186066	Protein	Haptoglobin	Haptoglobin;HP;HPT;Zonulin;BP;haptoglobin--an;haptoglobin-type;HP2ALPHA2;HPA1S;hpt-type;	SWISSPROT_AC:P00738;SWISSPROT_ID:HPT_HUMAN;EMBL:AC004682;EMBL:AC009087;EMBL:AK314700;EMBL:BC107587;EMBL:BC121124;EMBL:BC121125;EMBL:DQ314870;EMBL:K00422;EMBL:K01763;EMBL:L29394;EMBL:M10935;EMBL:M13192;EMBL:M69197;EMBL:X00606;EMBL:X00637;EMBL:X01786;EMBL:X01789;EMBL:X01791;EMBL:X01793;EMBL:X02206;RefSeq:NP_001119574.1;RefSeq:NP_001305067.1;RefSeq:NP_005134.1;ProteinModelPortal:P00738;STRING:9606.E…
85174	IGFBP3 --> IGFBP-3	Expression	GeneID:3486;		4342657	Gene	IGFBP3	BP-53;IBP3;IGFBP3;insulin like growth factor binding protein 3;binding protein 3-igf;binding protein-3-igf;bp -53;IBP-3;igf binding protein -3;igf binding protein 3;igf binding protein iii;igf binding protein-3;igf binding-protein 3;igf binding-protein-3;igf- binding protein 3;igf-binding protein -3;IGF-binding protein 3;igf-binding protein-3;igf-binding protein3;igf-binding-protein-3;igfbp 3;igf…	SWISSPROT_AC:P17936;SWISSPROT_ID:IBP3_HUMAN;GeneID:3486;Ensembl:ENSG00000146674;HGNC:HGNC:5472;MIM:146732;Vega:OTTHUMG00000023769;protein_accession:AAA52541.1;protein_accession:AAA52706.1;protein_accession:AAH00013.1;protein_accession:AAH18962.1;protein_accession:AAH64987.1;protein_accession:AAQ15254.1;protein_accession:AAS07554.1;protein_accession:ABB96247.1;protein_accession:ABI63363.1;protein_…	192552	Protein	IGFBP-3	IBP-3;IBP3;IGF-binding protein 3;IGFBP-3;IGFBP3;Insulin-like growth factor-binding protein 3;binding protein 3-igf;binding protein-3-igf;bp -53;BP-53;igf binding protein -3;igf binding protein 3;igf binding protein iii;igf binding protein-3;igf binding-protein 3;igf binding-protein-3;igf- binding protein 3;igf-binding protein -3;igf-binding protein-3;igf-binding protein3;igf-binding-protein-3;igf…	SWISSPROT_AC:P17936;SWISSPROT_ID:IBP3_HUMAN;EMBL:AC091524;EMBL:BC000013;EMBL:BC018962;EMBL:BC064987;EMBL:CH236958;EMBL:CH471128;EMBL:DQ301819;EMBL:M31159;EMBL:M35878;EMBL:X64875;RefSeq:NP_000589.2;RefSeq:NP_001013416.1;RefSeq:XP_016867641.1;ProteinModelPortal:P17936;STRING:9606.ENSP00000370473;SWISSPROT_AC_OLD:A4D2F5;SWISSPROT_AC_OLD:D3DVM0;SWISSPROT_AC_OLD:Q2V509;SWISSPROT_AC_OLD:Q6P1M6;SWISSPRO…
85233	ICAM1 --> ICAM-1	Expression	GeneID:3383;		4342578	Gene	ICAM1	BB2;CD54;ICAM1;intercellular adhesion molecule 1;P3.58;b beta 2;bb-2;bbeta2;beta chain beta 2;beta chain of the beta 2;beta chain of the beta2;beta-chain beta 2;beta-chain of beta 2;cd 54;cd-54;CD54 antigen;icam - 1;icam -1;icam 1;icam i;icam- 1;icam- i;ICAM-1;icam-i;intercellular adhesion molecule -1;intercellular adhesion molecule i;intercellular adhesion molecule type 1;intercellular adhesion …	SWISSPROT_AC:P05362;SWISSPROT_ID:ICAM1_HUMAN;GeneID:3383;Ensembl:ENSG00000090339;HGNC:HGNC:5344;MIM:147840;Vega:OTTHUMG00000180403;protein_accession:AAA52708.1;protein_accession:AAA52709.1;protein_accession:AAA52710.1;protein_accession:AAA60392.1;protein_accession:AAA60393.1;protein_accession:AAB46863.1;protein_accession:AAB51145.1;protein_accession:AAH15969.1;protein_accession:AAO30128.1;protein…	192760	Protein	ICAM-1	CD54 antigen;ICAM-1;ICAM1;Intercellular adhesion molecule 1;Major group rhinovirus receptor;b beta 2;bb-2;BB2;bbeta2;beta chain beta 2;beta chain of the beta 2;beta chain of the beta2;beta-chain beta 2;beta-chain of beta 2;cd 54;cd-54;CD54;icam - 1;icam -1;icam 1;icam i;icam- 1;icam- i;icam-i;intercellular adhesion molecule -1;intercellular adhesion molecule i;intercellular adhesion molecule type…	SWISSPROT_AC:P05362;SWISSPROT_ID:ICAM1_HUMAN;EMBL:AF340039;EMBL:AK312636;EMBL:AY225514;EMBL:BC015969;EMBL:BT006854;EMBL:CH471106;EMBL:J03132;EMBL:M24283;EMBL:X06990;EMBL:X57151;EMBL:X59286;EMBL:X59287;EMBL:X59288;RefSeq:NP_000192.2;ProteinModelPortal:P05362;STRING:9606.ENSP00000264832;SWISSPROT_AC_OLD:B2R6M3;SWISSPROT_AC_OLD:Q5NKV7;SWISSPROT_AC_OLD:Q96B50;SMR:P05362;GeneID:3383;KEGG:hsa:3383;PIR:…
86739	IGBP1 --> IGBP1	Expression	GeneID:3476;		4342648	Gene	IGBP1	ALPHA-4;IBP1;IGBP1;immunoglobulin (CD79A) binding protein 1;a-- 4;a--iv;a-iv;a4-type;alpha 4;alpha 4-chain;alpha chain of type iv;alpha iv;alpha type 4;alpha type iv;alpha type-4;alpha-4-chain;alpha-chain of the type iv;alpha-iv;alpha4-chain;alpha4-type;alphaiv;b cell signal transduction molecule alpha 4;B-cell signal transduction molecule alpha 4;CD79a-binding protein 1;chain-alpha 4;igbp-1;immu…	SWISSPROT_AC:P78318;SWISSPROT_ID:IGBP1_HUMAN;GeneID:3476;Ensembl:ENSG00000089289;HGNC:HGNC:5461;MIM:300139;Vega:OTTHUMG00000021767;protein_accession:AAH04137.1;protein_accession:AAP35382.1;protein_accession:ABK41907.1;protein_accession:ABM83248.1;protein_accession:ABM86450.1;protein_accession:BAG38026.1;protein_accession:BAG51396.1;protein_accession:CAA70119.1;protein_accession:CAG33063.1;protein…	196327	Protein	IGBP1	B-cell signal transduction molecule alpha 4;CD79a-binding protein 1;IBP1;IGBP1;Immunoglobulin-binding protein 1;Protein alpha-4;Protein phosphatase 2/4/6 regulatory subunit;Renal carcinoma antigen NY-REN-16;a-- 4;a--iv;a-iv;a4-type;alpha 4;alpha 4-chain;alpha chain of type iv;alpha iv;alpha type 4;alpha type iv;alpha type-4;ALPHA-4;alpha-4-chain;alpha-chain of the type iv;alpha-iv;alpha4-chain;al…	SWISSPROT_AC:P78318;SWISSPROT_ID:IGBP1_HUMAN;EMBL:AL139111;EMBL:AL158141;EMBL:BC004137;EMBL:BT006736;EMBL:Y08915;RefSeq:NP_001542.1;RefSeq:XP_016884978.1;ProteinModelPortal:P78318;STRING:9606.ENSP00000348784;SWISSPROT_AC_OLD:Q8TAB2;SMR:P78318;GeneID:3476;KEGG:hsa:3476;eggNOG:ENOG41110HD;eggNOG:KOG2830;UniGene:Hs.496267;GO:GO:0000122;GO:GO:0005737;GO:GO:0005829;GO:GO:0005874;GO:GO:0007165;GO:GO:00…
87245	IL32 --> NK4	Expression	GeneID:9235;		4347085	Gene	IL32	IL-32alpha;IL-32beta;IL-32delta;IL-32gamma;IL32;interleukin 32;NK4;TAIF;TAIFa;TAIFb;TAIFc;TAIFd;il- 32;IL-32;il-32 a;il-32 alpha;il-32 beta;il-32 isoform gamma;il-32a;il3-2;Interleukin-32;interleukin32;Natural killer cells protein 4;Tumor necrosis factor alpha-inducing factor;	SWISSPROT_AC:P24001;SWISSPROT_ID:IL32_HUMAN;GeneID:9235;Ensembl:ENSG00000008517;HGNC:HGNC:16830;MIM:606001;Vega:OTTHUMG00000167498;protein_accession:AAA36367.2;protein_accession:AAH09401.1;protein_accession:AAH18782.1;protein_accession:AAI05603.1;protein_accession:AAS80143.1;protein_accession:AAS80144.1;protein_accession:AAS80145.1;protein_accession:AAS80146.1;protein_accession:AAS80147.1;protein…	197533	Protein	NK4	IL-32;IL32;Interleukin-32;Natural killer cells protein 4;NK4;TAIF;Tumor necrosis factor alpha-inducing factor;il- 32;il-32 a;il-32 alpha;il-32 beta;il-32 isoform gamma;il-32a;IL-32alpha;IL-32beta;IL-32delta;IL-32gamma;il3-2;interleukin 32;interleukin32;TAIFa;TAIFb;TAIFc;TAIFd;	SWISSPROT_AC:P24001;SWISSPROT_ID:IL32_HUMAN;EMBL:AC108134;EMBL:AK296143;EMBL:AY495331;EMBL:AY495332;EMBL:AY495333;EMBL:AY495334;EMBL:BC009401;EMBL:BC018782;EMBL:BC105602;EMBL:BM825040;EMBL:CH471112;EMBL:EU339107;EMBL:M59807;RefSeq:NP_001012649.1;RefSeq:NP_001012650.1;RefSeq:NP_001012651.1;RefSeq:NP_001012652.1;RefSeq:NP_001012653.1;RefSeq:NP_001012654.1;RefSeq:NP_001012736.1;RefSeq:NP_001295007.1…
88435	INSR --> Insulin receptor	Expression	GeneID:3643;		4342782	Gene	INSR	CD220;HHF5;INSR;insulin receptor;CD220 antigen;EC 2.7.10.1;insulin of receptor;insulin--receptor;insulin-receptor;insulin-type receptor;IR;ir-type;receptor insulin;receptor of insulin;receptor of the insulin;receptor--insulin;receptor-insulin;type-ir;	SWISSPROT_AC:P06213;SWISSPROT_ID:INSR_HUMAN;GeneID:3643;Ensembl:ENSG00000171105;HGNC:HGNC:6091;MIM:147670;Vega:OTTHUMG00000181992;protein_accession:AAA59174.1;protein_accession:AAA59175.1;protein_accession:AAA59176.1;protein_accession:AAA59177.1;protein_accession:AAA59178.1;protein_accession:AAA59190.1;protein_accession:AAA59452.1;protein_accession:AAA86791.1;protein_accession:AAB30713.1;protein_…	200187	Protein	Insulin receptor	CD220 antigen;EC 2.7.10.1;INSR;Insulin receptor;IR;CD220;HHF5;insulin of receptor;insulin--receptor;insulin-receptor;insulin-type receptor;ir-type;receptor insulin;receptor of insulin;receptor of the insulin;receptor--insulin;receptor-insulin;type-ir;	SWISSPROT_AC:P06213;SWISSPROT_ID:INSR_HUMAN;EMBL:AB208861;EMBL:AC010311;EMBL:AC010526;EMBL:AC010606;EMBL:AC125387;EMBL:BC117172;EMBL:J03466;EMBL:J05043;EMBL:M10051;EMBL:M23100;EMBL:M24555;EMBL:M27195;EMBL:M27197;EMBL:M29929;EMBL:M29930;EMBL:M32823;EMBL:M32824;EMBL:M32825;EMBL:M32826;EMBL:M32827;EMBL:M32828;EMBL:M32829;EMBL:M32830;EMBL:M32831;EMBL:M32832;EMBL:M32833;EMBL:M32834;EMBL:M32835;EMBL:M3…
88437	INS --> Insulin	Expression	GeneID:3630;		4342772	Gene	INS	IDDM;IDDM1;IDDM2;ILPR;INS;insulin;IRDN;MODY10;an-ins;iddm 1;iddm 2;iddm type 1;iddm-1;iddm-2;iddm-type;ins-type;insulin--an;insulin-chain;insulin-type;mody-x;type-insulin;	SWISSPROT_AC:P01308;SWISSPROT_ID:INS_HUMAN;GeneID:3630;Ensembl:ENSG00000254647;HGNC:HGNC:6081;MIM:176730;Vega:OTTHUMG00000009558;protein_accession:AAA59172.1;protein_accession:AAA59173.1;protein_accession:AAA59179.1;protein_accession:AAH05255.1;protein_accession:AAP35454.1;protein_accession:AAW83741.1;protein_accession:ABI63346.1;protein_accession:ABM83966.1;protein_accession:ABM87282.1;protein_a…	200308	Protein	Insulin	INS;Insulin;an-ins;IDDM;iddm 1;iddm 2;iddm type 1;iddm-1;iddm-2;iddm-type;IDDM1;IDDM2;ILPR;ins-type;insulin--an;insulin-chain;insulin-type;IRDN;mody-x;MODY10;type-insulin;	SWISSPROT_AC:P01308;SWISSPROT_ID:INS_HUMAN;EMBL:AJ009655;EMBL:AY138590;EMBL:AY899304;EMBL:BC005255;EMBL:BT006808;EMBL:CH471158;EMBL:J00265;EMBL:L15440;EMBL:M10039;EMBL:V00565;EMBL:X70508;RefSeq:NP_000198.1;RefSeq:NP_001172026.1;RefSeq:NP_001172027.1;RefSeq:NP_001278826.1;ProteinModelPortal:P01308;STRING:9606.ENSP00000250971;SWISSPROT_AC_OLD:Q5EEX2;SMR:P01308;GeneID:3630;KEGG:hsa:3630;PIR:A93222;e…
90249	ITGB2 --> CD18	Expression	GeneID:3689;		4342817	Gene	ITGB2	CD18;integrin subunit beta 2;ITGB2;LAD;LCAMB;LFA-1;MAC-1;MF17;MFI7;antigen cd18;cd 18;cd 18 antigen;cd-18;cd1 8;CD18 antigen;cd18-chain;Cell surface adhesion glycoproteins LFA-1/CR3/p150,95 subunit beta;Complement receptor C3 subunit beta;Integrin beta-2;ITB2;itgb-2;itgbeta2;lfa -1;lfa 1;lfa- 1;lfa-i;mac -1;mac 1;mac i;mac type i;mac- 1;mac---1;mac-i;subunit of beta2 integrin;subunit of the beta2…	SWISSPROT_AC:P05107;SWISSPROT_ID:ITB2_HUMAN;GeneID:3689;Ensembl:ENSG00000160255;HGNC:HGNC:6155;MIM:600065;Vega:OTTHUMG00000090257;protein_accession:AAA59490.1;protein_accession:AAB21404.1;protein_accession:AAD14951.1;protein_accession:AAD14952.1;protein_accession:AAH05861.1;protein_accession:AAH21077.1;protein_accession:AAL14027.1;protein_accession:AAL40068.1;protein_accession:ABM83610.1;protein_…	205370	Protein	CD18	CD18;CD18 antigen;Cell surface adhesion glycoproteins LFA-1/CR3/p150,95 subunit beta;Complement receptor C3 subunit beta;Integrin beta-2;ITB2;ITGB2;MFI7;antigen cd18;cd 18;cd 18 antigen;cd-18;cd1 8;cd18-chain;integrin subunit beta 2;itgb-2;itgbeta2;LAD;LCAMB;lfa -1;lfa 1;lfa- 1;LFA-1;lfa-i;mac -1;mac 1;mac i;mac type i;mac- 1;mac---1;MAC-1;mac-i;MF17;subunit of beta2 integrin;subunit of the beta2…	SWISSPROT_AC:P05107;SWISSPROT_ID:ITB2_HUMAN;EMBL:AK095992;EMBL:AK222505;EMBL:AL163300;EMBL:BC005861;EMBL:CH471079;EMBL:M15395;EMBL:S81234;EMBL:X63924;EMBL:X63925;EMBL:X63926;EMBL:X64072;EMBL:X64073;EMBL:X64074;EMBL:X64075;EMBL:X64076;EMBL:X64077;EMBL:X64078;EMBL:X64079;EMBL:X64080;EMBL:X64081;EMBL:X64082;EMBL:X64083;EMBL:Y00057;RefSeq:NP_000202.3;RefSeq:NP_001120963.2;RefSeq:NP_001290167.1;Protei…
91520	SERPINA4 --> Kallistatin	Expression	GeneID:5267;		4344027	Gene	SERPINA4	KAL;kallistatin;KLST;KST;PI-4;PI4;serpin family A member 4;SERPINA4;inhibitor of kallikrein;KAIN;Kallikrein inhibitor;kallikrein-inhibitor;Peptidase inhibitor 4;pi 4;Serpin A4;	SWISSPROT_AC:P29622;SWISSPROT_ID:KAIN_HUMAN;GeneID:5267;Ensembl:ENSG00000100665;HGNC:HGNC:8948;MIM:147935;Vega:OTTHUMG00000170859;protein_accession:AAA59454.1;protein_accession:AAC41706.1;protein_accession:AAH14992.1;protein_accession:ABM83126.1;protein_accession:ABM86321.1;protein_accession:AEE61159.1;protein_accession:BAG36012.1;protein_accession:CAD62337.1;protein_accession:CAD66567.1;protein_…	207904	Protein	Kallistatin	KAIN;Kallikrein inhibitor;Kallistatin;KST;Peptidase inhibitor 4;PI-4;PI4;Serpin A4;SERPINA4;inhibitor of kallikrein;KAL;kallikrein-inhibitor;KLST;pi 4;serpin family A member 4;	SWISSPROT_AC:P29622;SWISSPROT_ID:KAIN_HUMAN;EMBL:BC014992;EMBL:BX248009;EMBL:BX248760;EMBL:L19684;EMBL:L28101;RefSeq:NP_001275961.1;RefSeq:NP_001275962.1;RefSeq:NP_006206.2;ProteinModelPortal:P29622;STRING:9606.ENSP00000298841;SWISSPROT_AC_OLD:Q53XB5;SWISSPROT_AC_OLD:Q86TR9;SWISSPROT_AC_OLD:Q96BZ5;SMR:P29622;GeneID:5267;KEGG:hsa:5267;PIR:A49518;eggNOG:COG4826;eggNOG:KOG2392;UniGene:Hs.719893;GO:G…
91962	CAMK4 --> CAMKIV	Expression	GeneID:814;		4340465	Gene	CAMK4	calcium/calmodulin dependent protein kinase IV;caMK;CaMK IV;CaMK-GR;CAMK4;calcium-/calmodulin-dependent protein kinase iv;calcium/calmodulin protein kinase iv-dependent;Calcium/calmodulin-dependent protein kinase type IV;cam kinase gr;CaM kinase-GR;camk isoform iv;camk type iv;camk-iv;CAMKIV;EC 2.7.11.17;KCC4;	SWISSPROT_AC:Q16566;SWISSPROT_ID:KCC4_HUMAN;GeneID:814;Ensembl:ENSG00000152495;HGNC:HGNC:1464;MIM:114080;Vega:OTTHUMG00000128792;protein_accession:AAA18251.1;protein_accession:AAA35639.1;protein_accession:AAH16695.2;protein_accession:AAH25687.1;protein_accession:ABM83828.1;protein_accession:ABM84121.1;protein_accession:ABM84122.1;protein_accession:ABM87522.1;protein_accession:ABM87523.1;protein_a…	208925	Protein	CAMKIV	Calcium/calmodulin-dependent protein kinase type IV;CaM kinase-GR;CAMK;CaMK IV;CAMK-GR;CAMK4;CAMKIV;EC 2.7.11.17;KCC4;calcium-/calmodulin-dependent protein kinase iv;calcium/calmodulin dependent protein kinase IV;calcium/calmodulin protein kinase iv-dependent;cam kinase gr;camk isoform iv;camk type iv;camk-iv;	SWISSPROT_AC:Q16566;SWISSPROT_ID:KCC4_HUMAN;EMBL:BC016695;EMBL:BC025687;EMBL:CH471086;EMBL:D30742;EMBL:L17000;EMBL:L24959;RefSeq:NP_001310303.1;RefSeq:NP_001310304.1;RefSeq:NP_001735.1;ProteinModelPortal:Q16566;STRING:9606.ENSP00000282356;SWISSPROT_AC_OLD:D3DSZ7;SMR:Q16566;GeneID:814;KEGG:hsa:814;PIR:A53036;eggNOG:ENOG410XRMJ;eggNOG:KOG0032;UniGene:Hs.438801;UniGene:Hs.591269;GO:GO:0002250;GO:GO:…
92008	KCNMA1 --> SLO	Expression	GeneID:3778;		4342895	Gene	KCNMA1	bA205K10.1;BKTM;hSlo;KCa1.1;KCNMA1;MaxiK;mSLO1;potassium calcium-activated channel subfamily M alpha 1;SAKCA;SLO;SLO-ALPHA;SLO1;BK channel;bk-channel;bk-type channel;BKCA alpha;bkca-alpha;bkcaalpha;Calcium-activated potassium channel subunit alpha-1;Calcium-activated potassium channel, subfamily M subunit alpha-1;channel bk;channel of bk-type;channel of the bk-type;channel-bk;K(VCA)alpha;kc a 1.1…	SWISSPROT_AC:Q12791;SWISSPROT_ID:KCMA1_HUMAN;GeneID:3778;Ensembl:ENSG00000156113;HGNC:HGNC:6284;MIM:600150;Vega:OTTHUMG00000018543;protein_accession:AAA50173.1;protein_accession:AAA50216.1;protein_accession:AAA85104.1;protein_accession:AAA92290.1;protein_accession:AAB65837.1;protein_accession:AAB88802.1;protein_accession:AAC50353.1;protein_accession:AAD21968.1;protein_accession:AAD31173.1;protein…	209002	Protein	SLO	BK channel;BKCA alpha;Calcium-activated potassium channel subunit alpha-1;Calcium-activated potassium channel, subfamily M subunit alpha-1;hSlo;K(VCA)alpha;KCa1.1;KCMA1;KCNMA;KCNMA1;Maxi K channel;MaxiK;SLO;Slo homolog;Slo-alpha;Slo1;Slowpoke homolog;bA205K10.1;bk-channel;bk-type channel;bkca-alpha;bkcaalpha;BKTM;channel bk;channel of bk-type;channel of the bk-type;channel-bk;kc a 1.1;kca 1.1;kca…	SWISSPROT_AC:Q12791;SWISSPROT_ID:KCMA1_HUMAN;EMBL:AB113382;EMBL:AB113575;EMBL:AC011439;EMBL:AC021032;EMBL:AC067745;EMBL:AF025999;EMBL:AF118141;EMBL:AL157833;EMBL:AL607069;EMBL:AL627447;EMBL:AL731556;EMBL:AL731560;EMBL:AL731575;EMBL:AY040849;EMBL:BC062659;EMBL:BC137115;EMBL:BC137137;EMBL:CH471083;EMBL:U02632;EMBL:U09384;EMBL:U11058;EMBL:U11717;EMBL:U13913;EMBL:U23767;RefSeq:NP_001014797.1;RefSeq:N…
92137	KCNH2 --> HERG	Expression	GeneID:3757;		4342876	Gene	KCNH2	ERG-1;ERG1;H-ERG;HERG;HERG1;KCNH2;Kv11.1;LQT2;potassium voltage-gated channel subfamily H member 2;SQT1;Eag homolog;Eag-related protein 1;ERG;erg 1;erg isoform 1;erg's 1;erg-type;Ether-a-go-go-related gene potassium channel 1;Ether-a-go-go-related protein 1;her gamma;herg 1;hERG-1;herg-type;isoform-erg;kcnh-2;kv 11.1;lqt 2;lqt type 2;lqt-2;Voltage-gated potassium channel subunit Kv11.1;	SWISSPROT_AC:Q12809;SWISSPROT_ID:KCNH2_HUMAN;GeneID:3757;Ensembl:ENSG00000055118;HGNC:HGNC:6251;MIM:152427;Vega:OTTHUMG00000158341;protein_accession:AAA62473.1;protein_accession:AAC69709.1;protein_accession:AAH01914.2;protein_accession:AAH04311.2;protein_accession:AAI27674.1;protein_accession:AAI67862.1;protein_accession:AAL37559.1;protein_accession:AAP36000.1;protein_accession:AAQ91589.1;protein…	209139	Protein	HERG	Eag homolog;Eag-related protein 1;ERG;ERG-1;ERG1;Ether-a-go-go-related gene potassium channel 1;Ether-a-go-go-related protein 1;H-ERG;HERG;hERG-1;hERG1;KCNH2;Potassium voltage-gated channel subfamily H member 2;Voltage-gated potassium channel subunit Kv11.1;erg 1;erg isoform 1;erg's 1;erg-type;her gamma;herg 1;herg-type;isoform-erg;kcnh-2;kv 11.1;Kv11.1;lqt 2;lqt type 2;lqt-2;LQT2;SQT1;	SWISSPROT_AC:Q12809;SWISSPROT_ID:KCNH2_HUMAN;EMBL:AB009071;EMBL:AB044806;EMBL:AC006343;EMBL:AC011234;EMBL:AF052728;EMBL:AF363636;EMBL:AJ010538;EMBL:AJ010539;EMBL:AJ010540;EMBL:AJ010541;EMBL:AJ010542;EMBL:AJ010543;EMBL:AJ010544;EMBL:AJ010545;EMBL:AJ010546;EMBL:AJ010547;EMBL:AJ010548;EMBL:AJ010549;EMBL:AJ010550;EMBL:AJ010551;EMBL:AJ512214;EMBL:AJ609614;EMBL:BC001914;EMBL:BC004311;EMBL:CH471173;EMBL…
94098	KLKB1 --> KLK3	Expression	GeneID:3818;		4342931	Gene	KLKB1	kallikrein B1;KLK3;KLKB1;PKK;PKKD;PPK;EC 3.4.21.34;Fletcher factor;Kininogenin;Plasma kallikrein;Plasma prekallikrein;plasma-kallikrein;prekallikrein plasma;	SWISSPROT_AC:P03952;SWISSPROT_ID:KLKB1_HUMAN;GeneID:3818;Ensembl:ENSG00000164344;HGNC:HGNC:6371;MIM:229000;Vega:OTTHUMG00000150347;protein_accession:AAA60153.1;protein_accession:AAF79940.1;protein_accession:AAI17350.1;protein_accession:AAI17352.1;protein_accession:AAN84794.1;protein_accession:AAY40900.1;protein_accession:ADR83088.1;protein_accession:BAF85313.1;protein_accession:BAG36176.1;protein…	213862	Protein	KLK3	EC 3.4.21.34;Fletcher factor;Kininogenin;KLK3;KLKB1;PKK;Plasma kallikrein;Plasma prekallikrein;kallikrein B1;PKKD;plasma-kallikrein;PPK;prekallikrein plasma;	SWISSPROT_AC:P03952;SWISSPROT_ID:KLKB1_HUMAN;EMBL:AC110771;EMBL:AF232734;EMBL:AF232735;EMBL:AF232736;EMBL:AF232737;EMBL:AF232738;EMBL:AF232739;EMBL:AF232740;EMBL:AF232741;EMBL:AF232742;EMBL:AK313378;EMBL:AY190920;EMBL:BC117349;EMBL:BC117351;EMBL:CH471056;EMBL:M13143;RefSeq:NP_000883.2;ProteinModelPortal:P03952;STRING:9606.ENSP00000264690;SWISSPROT_AC_OLD:A6NH96;SWISSPROT_AC_OLD:B2R8H9;SWISSPROT_A…
94386	PRKCB --> PKC-beta	Expression	GeneID:5579;		4344284	Gene	PRKCB	PKC-beta;PKCB;PRKCB;PRKCB1;PRKCB2;protein kinase C beta;c beta of protein kinase;c-beta-protein kinase;cbeta of protein kinase;cbeta-protein kinase;EC 2.7.11.13;kpc beta;KPCB;pkc beta;pkc beta-isoform;pkc isoform beta;pkc type beta;PKC-B;pkc-beta-isoform;prkc beta;prkc-beta;protein kinase c b;Protein kinase C beta type;protein kinase c beta-isoform;protein kinase c beta-subtype;protein kinase c i…	SWISSPROT_AC:P05771;SWISSPROT_ID:KPCB_HUMAN;GeneID:5579;Ensembl:ENSG00000166501;HGNC:HGNC:9395;MIM:176970;Vega:OTTHUMG00000131615;protein_accession:AAA60095.1;protein_accession:AAA60096.1;protein_accession:AAA60097.1;protein_accession:AAB97933.1;protein_accession:AAB97934.1;protein_accession:AAD13852.1;protein_accession:AAH36472.1;protein_accession:ACE87802.1;protein_accession:ACS14045.1;protein_…	214325	Protein	PKC-beta	EC 2.7.11.13;KPCB;PKC-B;PKC-beta;PKCB;PRKCB;PRKCB1;Protein kinase C beta type;c beta of protein kinase;c-beta-protein kinase;cbeta of protein kinase;cbeta-protein kinase;kpc beta;pkc beta;pkc beta-isoform;pkc isoform beta;pkc type beta;pkc-beta-isoform;prkc beta;prkc-beta;PRKCB2;protein kinase c b;protein kinase C beta;protein kinase c beta-isoform;protein kinase c beta-subtype;protein kinase c i…	SWISSPROT_AC:P05771;SWISSPROT_ID:KPCB_HUMAN;EMBL:AC002299;EMBL:AC130454;EMBL:AJ002799;EMBL:AJ002800;EMBL:BC036472;EMBL:CH471145;EMBL:D10022;EMBL:FJ907246;EMBL:M13975;EMBL:M18254;EMBL:M18255;EMBL:S47311;EMBL:X05971;EMBL:X05972;EMBL:X06318;EMBL:X07109;EMBL:X62532;RefSeq:NP_002729.2;RefSeq:NP_997700.1;ProteinModelPortal:P05771;STRING:9606.ENSP00000305355;SWISSPROT_AC_OLD:C5IFJ8;SWISSPROT_AC_OLD:D3DW…
98472	LIPG --> EDL	Expression	GeneID:9388;		4347204	Gene	LIPG	EDL;EL;lipase G, endothelial type;LIPG;PRO719;EC 3.1.1.3;ec3.1.1.3;Endothelial cell-derived lipase;Endothelial lipase;lip gamma;lipase of endothelial;LIPE;	SWISSPROT_AC:Q9Y5X9;SWISSPROT_ID:LIPE_HUMAN;GeneID:9388;Ensembl:ENSG00000101670;HGNC:HGNC:6623;MIM:603684;Vega:OTTHUMG00000179658;protein_accession:AAD30434.1;protein_accession:AAH60825.1;protein_accession:AAQ89287.1;protein_accession:ABY87545.1;protein_accession:ADQ32526.1;protein_accession:BAF84488.1;protein_accession:BAG37674.1;protein_accession:BAG62080.1;protein_accession:EAW62947.1;protein_…	225097	Protein	EDL	EC 3.1.1.3;EDL;EL;Endothelial cell-derived lipase;Endothelial lipase;LIPE;LIPG;ec3.1.1.3;lip gamma;lipase G, endothelial type;lipase of endothelial;PRO719;	SWISSPROT_AC:Q9Y5X9;SWISSPROT_ID:LIPE_HUMAN;EMBL:AF118767;EMBL:AY358928;EMBL:BC060825;EMBL:CH471096;EMBL:EU332856;RefSeq:NP_001294935.1;RefSeq:NP_006024.1;ProteinModelPortal:Q9Y5X9;STRING:9606.ENSP00000261292;SWISSPROT_AC_OLD:B0LPG6;SWISSPROT_AC_OLD:Q6P9C8;SWISSPROT_AC_OLD:Q6UW82;SMR:Q9Y5X9;GeneID:9388;KEGG:hsa:9388;eggNOG:ENOG410IJUA;eggNOG:ENOG4111GMM;UniGene:Hs.465102;GO:GO:0004465;GO:GO:00046…
108329	MMP2 --> MMP-2	Expression	GeneID:4313;		4343308	Gene	MMP2	CLG4;CLG4A;matrix metallopeptidase 2;MMP-2;MMP-II;MMP2;MONA;TBE-1;72 kDa gelatinase;72 kda gelatinase-type;72 kda type gelatinase;72 kDa type IV collagenase;72 kda-gelatinase;72 kda-type iv collagenase;72-kda gelatinase;72-kda type iv collagenase;72-kda type iv-collagenase;72-kda type-iv collagenase;clg 4;clg-4;EC 3.4.24.24;Gelatinase A;gelatinase type a;gelatinase-a;matrix metallopeptidase-2;Mat…	SWISSPROT_AC:P08253;SWISSPROT_ID:MMP2_HUMAN;GeneID:4313;Ensembl:ENSG00000087245;HGNC:HGNC:7166;MIM:120360;Vega:OTTHUMG00000133202;protein_accession:AAA35701.1;protein_accession:AAA52027.1;protein_accession:AAA52028.1;protein_accession:AAH02576.1;protein_accession:AAU10089.1;protein_accession:ABD38929.1;protein_accession:ABM82878.1;protein_accession:ABM86064.1;protein_accession:BAG35588.1;protein_…	247814	Protein	MMP-2	72 kDa gelatinase;72 kDa type IV collagenase;CLG4A;EC 3.4.24.24;Gelatinase A;Matrix metalloproteinase-2;MMP-2;MMP2;TBE-1;72 kda gelatinase-type;72 kda type gelatinase;72 kda-gelatinase;72 kda-type iv collagenase;72-kda gelatinase;72-kda type iv collagenase;72-kda type iv-collagenase;72-kda type-iv collagenase;clg 4;clg-4;CLG4;gelatinase type a;gelatinase-a;matrix metallopeptidase 2;matrix metallo…	SWISSPROT_AC:P08253;SWISSPROT_ID:MMP2_HUMAN;EMBL:AC007336;EMBL:AC092722;EMBL:AK301536;EMBL:AK310314;EMBL:AK312711;EMBL:AY738117;EMBL:BC002576;EMBL:J03210;EMBL:M33789;EMBL:M55582;EMBL:M55583;EMBL:M55584;EMBL:M55585;EMBL:M55586;EMBL:M55587;EMBL:M55588;EMBL:M55589;EMBL:M55590;EMBL:M55591;EMBL:M55592;EMBL:M55593;EMBL:M58552;RefSeq:NP_001121363.1;RefSeq:NP_001289437.1;RefSeq:NP_001289438.1;RefSeq:NP_0…
112234	MTHFR --> MTHFR	Expression	GeneID:4524;		4343431	Gene	MTHFR	methylenetetrahydrofolate reductase;MTHFR;EC 1.5.1.20;methylenetetrahydrofolate-reductase;MTHR;	SWISSPROT_AC:P42898;SWISSPROT_ID:MTHR_HUMAN;GeneID:4524;Ensembl:ENSG00000177000;HGNC:HGNC:7436;MIM:607093;Vega:OTTHUMG00000002277;protein_accession:AAA74440.2;protein_accession:AAD17965.1;protein_accession:AAG33979.1;protein_accession:AAH53509.1;protein_accession:AAL17646.1;protein_accession:AAL17647.1;protein_accession:AAL17648.1;protein_accession:AAL17649.1;protein_accession:AAL17650.1;protein_…	258081	Protein	MTHFR	EC 1.5.1.20;Methylenetetrahydrofolate reductase;MTHFR;MTHR;methylenetetrahydrofolate-reductase;	SWISSPROT_AC:P42898;SWISSPROT_ID:MTHR_HUMAN;EMBL:AF105977;EMBL:AF105978;EMBL:AF105979;EMBL:AF105980;EMBL:AF105981;EMBL:AF105982;EMBL:AF105983;EMBL:AF105984;EMBL:AF105985;EMBL:AF105986;EMBL:AF105987;EMBL:AF398930;EMBL:AJ237672;EMBL:AK312907;EMBL:AL953897;EMBL:AY046562;EMBL:AY338232;EMBL:BC053509;EMBL:CH471130;EMBL:U09806;RefSeq:NP_001317287.1;RefSeq:NP_005948.3;RefSeq:XP_005263517.1;RefSeq:XP_0052…
120940	NOS2 --> iNOS	Expression	GeneID:4843;		4343687	Gene	NOS2	HEP-NOS;INOS;nitric oxide synthase 2;NOS;NOS2;NOS2A;an-nos;EC 1.14.13.39;Hepatocyte NOS;inducible isoform of no synthase;inducible isoform of no-synthase;inducible isoform of nos;inducible isoform of the no synthase;Inducible NO synthase;inducible no-synthase;Inducible NOS;inducible type no synthase;inducible type of no synthase;inducible type of nos;inducible type of the no synthase;inducible-no…	SWISSPROT_AC:P35228;SWISSPROT_ID:NOS2_HUMAN;GeneID:4843;Ensembl:ENSG00000007171;HGNC:HGNC:7873;MIM:163730;Vega:OTTHUMG00000132445;protein_accession:AAA36375.1;protein_accession:AAA56666.1;protein_accession:AAA59171.1;protein_accession:AAB49041.1;protein_accession:AAB60366.1;protein_accession:AAC19133.1;protein_accession:AAD14179.1;protein_accession:AAD14226.1;protein_accession:AAI30284.1;protein_…	279371	Protein	iNOS	EC 1.14.13.39;HEP-NOS;Hepatocyte NOS;Inducible NO synthase;Inducible NOS;iNOS;Nitric oxide synthase, inducible;NOS type II;NOS2;NOS2A;Peptidyl-cysteine S-nitrosylase NOS2;an-nos;inducible isoform of no synthase;inducible isoform of no-synthase;inducible isoform of nos;inducible isoform of the no synthase;inducible no-synthase;inducible type no synthase;inducible type of no synthase;inducible type…	SWISSPROT_AC:P35228;SWISSPROT_ID:NOS2_HUMAN;EMBL:AB022318;EMBL:AF068236;EMBL:BC130283;EMBL:BC144126;EMBL:D26525;EMBL:DQ060518;EMBL:EU332854;EMBL:L09210;EMBL:L24553;EMBL:S75615;EMBL:U05810;EMBL:U20141;EMBL:U31511;EMBL:X73029;RefSeq:NP_000616.3;RefSeq:XP_011523161.1;ProteinModelPortal:P35228;STRING:9606.ENSP00000327251;SWISSPROT_AC_OLD:A1L3U5;SWISSPROT_AC_OLD:B7ZLY2;SWISSPROT_AC_OLD:O60757;SWISSPRO…
120945	NOS3 --> eNOS	Expression	GeneID:4846;		4343688	Gene	NOS3	ECNOS;eNOS;nitric oxide synthase 3;NOS3;cNOS;constitutive isoform of nos;Constitutive NOS;constitutive type of nos;constitutive-nos;constitutive-type nos;EC 1.14.13.39;ec nos;EC-NOS;endothelial isoform of nos;Endothelial NOS;endothelial nos-isoform;endothelial type nos;endothelial-nos;endothelial-type nos;nitric oxide synthase iii;nitric oxide synthase isoform iii;nitric oxide synthase isoform, t…	SWISSPROT_AC:P29474;SWISSPROT_ID:NOS3_HUMAN;GeneID:4846;Ensembl:ENSG00000164867;HGNC:HGNC:7876;MIM:163729;Vega:OTTHUMG00000158343;protein_accession:AAA36364.1;protein_accession:AAA36365.1;protein_accession:AAA36372.1;protein_accession:AAA36373.1;protein_accession:AAA36374.1;protein_accession:AAB87083.1;protein_accession:AAD14336.1;protein_accession:AAH63294.1;protein_accession:AAH69465.1;protein_…	279380	Protein	eNOS	cNOS;Constitutive NOS;EC 1.14.13.39;EC-NOS;Endothelial NOS;eNOS;Nitric oxide synthase, endothelial;NOS type III;NOS3;NOSIII;constitutive isoform of nos;constitutive type of nos;constitutive-nos;constitutive-type nos;ec nos;ECNOS;endothelial isoform of nos;endothelial nos-isoform;endothelial type nos;endothelial-nos;endothelial-type nos;nitric oxide synthase 3;nitric oxide synthase iii;nitric oxid…	SWISSPROT_AC:P29474;SWISSPROT_ID:NOS3_HUMAN;EMBL:AC010973;EMBL:AF400594;EMBL:AF519768;EMBL:AK223636;EMBL:AK292928;EMBL:AK315213;EMBL:BC063294;EMBL:BC069465;EMBL:CH471173;EMBL:D26607;EMBL:DQ256130;EMBL:DQ256131;EMBL:EU332855;EMBL:L10693;EMBL:L10694;EMBL:L10695;EMBL:L10696;EMBL:L10697;EMBL:L10698;EMBL:L10699;EMBL:L10700;EMBL:L10701;EMBL:L10702;EMBL:L10703;EMBL:L10704;EMBL:L10705;EMBL:L10706;EMBL:L1…
121486	NPY2R --> Y2 receptor	Expression	GeneID:4887;		4343723	Gene	NPY2R	neuropeptide Y receptor Y2;NPY2-R;NPY2R;neuropeptide y receptor 2;neuropeptide y receptor subtype y2;Neuropeptide Y receptor type 2;neuropeptide y receptor-2;neuropeptide y y 2 receptor;neuropeptide y y2 receptor;neuropeptide y y2-receptor;neuropeptide y-y2 receptor;neuropeptide-y y2-receptor;npy receptor subtype y2;npy receptor y2;npy y2 -receptor;npy y2 receptor;npy y2-receptor;NPY-Y2 receptor;…	SWISSPROT_AC:P49146;SWISSPROT_ID:NPY2R_HUMAN;GeneID:4887;Ensembl:ENSG00000185149;HGNC:HGNC:7957;MIM:162642;Vega:OTTHUMG00000161485;protein_accession:AAA93170.1;protein_accession:AAB04120.1;protein_accession:AAB07760.1;protein_accession:AAC50281.1;protein_accession:AAC51115.1;protein_accession:AAD00248.1;protein_accession:AAH75052.2;protein_accession:AAH75053.2;protein_accession:AAO92062.1;protein…	280228	Protein	Y2 receptor	Neuropeptide Y receptor type 2;NPY-Y2 receptor;NPY2-R;NPY2R;Y2 receptor;neuropeptide y receptor 2;neuropeptide y receptor subtype y2;neuropeptide Y receptor Y2;neuropeptide y receptor-2;neuropeptide y y 2 receptor;neuropeptide y y2 receptor;neuropeptide y y2-receptor;neuropeptide y-y2 receptor;neuropeptide-y y2-receptor;npy receptor subtype y2;npy receptor y2;npy y2 -receptor;npy y2 receptor;npy …	SWISSPROT_AC:P49146;SWISSPROT_ID:NPY2R_HUMAN;EMBL:AC104407;EMBL:AY236540;EMBL:BC075052;EMBL:BC075053;EMBL:CH471056;EMBL:U32500;EMBL:U36269;EMBL:U42389;EMBL:U42766;EMBL:U50146;EMBL:U76254;RefSeq:NP_000901.1;RefSeq:XP_005263090.1;RefSeq:XP_005263091.1;ProteinModelPortal:P49146;STRING:9606.ENSP00000332591;SWISSPROT_AC_OLD:Q13281;SWISSPROT_AC_OLD:Q13457;SWISSPROT_AC_OLD:Q4W5G7;SWISSPROT_AC_OLD:Q6AZZ6…
122128	NRP1 --> Neuropilin-1	Expression	GeneID:8829;		4346788	Gene	NRP1	BDCA4;CD304;neuropilin 1;NP1;NRP;NRP1;VEGF165R;bdca-4;cd30-4;CD304 antigen;neuropilin i;Neuropilin-1;neuropilin1;nrp-type;Vascular endothelial cell growth factor 165 receptor;	SWISSPROT_AC:O14786;SWISSPROT_ID:NRP1_HUMAN;GeneID:8829;Ensembl:ENSG00000099250;HGNC:HGNC:8004;MIM:602069;Vega:OTTHUMG00000019343;protein_accession:AAC12921.1;protein_accession:AAC51759.1;protein_accession:AAF44344.1;protein_accession:AAG41406.1;protein_accession:AAG41893.1;protein_accession:AAH07533.1;protein_accession:AAH07737.1;protein_accession:AAP35641.1;protein_accession:AAP78927.1;protein_…	282266	Protein	Neuropilin-1	CD304 antigen;Neuropilin-1;NRP;NRP1;Vascular endothelial cell growth factor 165 receptor;VEGF165R;bdca-4;BDCA4;cd30-4;CD304;neuropilin 1;neuropilin i;neuropilin1;NP1;nrp-type;	SWISSPROT_AC:O14786;SWISSPROT_ID:NRP1_HUMAN;EMBL:AF016050;EMBL:AF018956;EMBL:AF145712;EMBL:AL121748;EMBL:AL353600;EMBL:BC007533;EMBL:BC007737;EMBL:BT006995;EMBL:BX510902;EMBL:CH471072;EMBL:EU332859;RefSeq:NP_001019799.1;RefSeq:NP_001019800.1;RefSeq:NP_001316997.1;RefSeq:NP_003864.4;ProteinModelPortal:O14786;STRING:9606.ENSP00000265371;SWISSPROT_AC_OLD:B0LPG9;SWISSPROT_AC_OLD:O60461;SWISSPROT_AC_O…
122632	NUTF2 --> NTF2	Expression	GeneID:10204;		4347899	Gene	NUTF2	NTF-2;NTF2;nuclear transport factor 2;NUTF2;PP15;ntf 2;nuclear-transport factor-2;Placental protein 15;pp-15;	SWISSPROT_AC:P61970;SWISSPROT_ID:NTF2_HUMAN;GeneID:10204;Ensembl:ENSG00000102898;HGNC:HGNC:13722;MIM:605813;Vega:OTTHUMG00000137540;protein_accession:AAA85905.1;protein_accession:AAH02348.1;protein_accession:ACE86456.1;protein_accession:ACE87137.1;protein_accession:BAG34764.1;protein_accession:BAG57163.1;protein_accession:CAA30278.1;protein_accession:CAG33218.1;protein_accession:EAW83181.1;protei…	283569	Protein	NTF2	NTF-2;NTF2;Nuclear transport factor 2;NUTF2;Placental protein 15;PP15;ntf 2;nuclear-transport factor-2;pp-15;	SWISSPROT_AC:P61970;SWISSPROT_ID:NTF2_HUMAN;EMBL:AK311822;EMBL:BC002348;EMBL:CH471092;EMBL:CR456937;EMBL:U43939;EMBL:X07315;RefSeq:NP_001308967.1;RefSeq:NP_001308968.1;RefSeq:NP_001308969.1;RefSeq:NP_001308970.1;RefSeq:NP_005787.1;ProteinModelPortal:P61970;STRING:9606.ENSP00000219169;SWISSPROT_AC_OLD:B2R4G7;SWISSPROT_AC_OLD:P13662;SWISSPROT_AC_OLD:Q6IB67;SMR:P61970;GeneID:10204;KEGG:hsa:10204;PIR…
125755	OR10A4 --> OR10A4	Expression	GeneID:283297;		4360727	Gene	OR10A4	JCG5;olfactory receptor family 10 subfamily A member 4;OR10A4;OR10A4P;HP2;O10A4;Olfactory receptor 10A4;Olfactory receptor-like protein JCG5;	SWISSPROT_AC:Q9H209;SWISSPROT_ID:O10A4_HUMAN;GeneID:283297;Ensembl:ENSG00000170782;HGNC:HGNC:15130;Vega:OTTHUMG00000165740;protein_accession:AAG45205.1;protein_accession:AAI37025.1;protein_accession:AAI37028.1;protein_accession:AAK95110.1;protein_accession:AAL32993.1;protein_accession:ALI87721.1;protein_accession:DAA04599.1;protein_accession:EAW68674.1;protein_accession:NP_997069.2;protein_access…	290787	Protein	OR10A4	HP2;O10A4;Olfactory receptor 10A4;Olfactory receptor-like protein JCG5;OR10A4;OR10A4P;JCG5;olfactory receptor family 10 subfamily A member 4;	SWISSPROT_AC:Q9H209;SWISSPROT_ID:O10A4_HUMAN;EMBL:AC087280;EMBL:AF209506;EMBL:AF321237;EMBL:AF399625;EMBL:BC137024;EMBL:BC137027;EMBL:CH471064;RefSeq:NP_997069.2;ProteinModelPortal:Q9H209;STRING:9606.ENSP00000369157;SWISSPROT_AC_OLD:B2RNP5;SWISSPROT_AC_OLD:B9EH36;SWISSPROT_AC_OLD:Q96R20;SMR:Q9H209;GeneID:283297;KEGG:hsa:283297;eggNOG:ENOG410IKK8;eggNOG:ENOG410YDA3;UniGene:Hs.448685;GO:GO:0004930;…
126344	OCLN --> Occludin	Expression	GeneID:100506658;		4377345	Gene	OCLN	BLCPMG;occludin;OCLN;PPP1R115;	SWISSPROT_AC:Q16625;SWISSPROT_ID:OCLN_HUMAN;GeneID:100506658;Ensembl:ENSG00000197822;HGNC:HGNC:8104;MIM:602876;Vega:OTTHUMG00000099356;protein_accession:AAB00195.1;protein_accession:AAC50451.1;protein_accession:AAH29886.1;protein_accession:ABM83349.1;protein_accession:ABM86563.1;protein_accession:ACT53743.1;protein_accession:ACT53744.1;protein_accession:ACT83431.1;protein_accession:ACT83432.1;pro…	292270	Protein	Occludin	Occludin;OCLN;BLCPMG;PPP1R115;	SWISSPROT_AC:Q16625;SWISSPROT_ID:OCLN_HUMAN;EMBL:AB451306;EMBL:AB451437;EMBL:AC145146;EMBL:AC147575;EMBL:AF400623;EMBL:AF400624;EMBL:AF400625;EMBL:AF400626;EMBL:AF400627;EMBL:AF400628;EMBL:AF400629;EMBL:AF400630;EMBL:BC029886;EMBL:BK001650;EMBL:FJ786083;EMBL:FJ786084;EMBL:GQ225096;EMBL:GQ225097;EMBL:GQ225098;EMBL:GQ402517;EMBL:U49184;EMBL:U53823;RefSeq:NP_001192183.1;RefSeq:NP_001192184.1;RefSeq:…
126654	MGEA5 --> N-acetyl-beta-D-glucosaminidase	Expression	GeneID:10724;		4348333	Gene	MGEA5	MEA5;meningioma expressed antigen 5 (hyaluronidase);MGEA5;NCOAT;OGA;b-hexosaminidase;b-n-acetylglucosaminidase;beta - hexosaminidase;beta -hexosaminidase;beta -n-acetylglucosaminidase;beta hexosaminidase;beta- n -acetylglucosaminidase;beta- n -acetylhexosaminidase;beta- n-acetylglucosaminidase;Beta-hexosaminidase;beta-n acetylglucosaminidase;Beta-N-acetylglucosaminidase;Beta-N-acetylhexosaminidas…	SWISSPROT_AC:O60502;SWISSPROT_ID:OGA_HUMAN;GeneID:10724;Ensembl:ENSG00000198408;HGNC:HGNC:7056;MIM:604039;Vega:OTTHUMG00000018939;protein_accession:AAD05385.2;protein_accession:AAG21428.1;protein_accession:AAH01343.1;protein_accession:AAH39583.2;protein_accession:AAH47877.1;protein_accession:BAA31654.3;protein_accession:BAG51014.1;protein_accession:BAG63869.1;protein_accession:EAW49741.1;protein_…	292809	Protein	N-acetyl-beta-D-glucosaminidase	Beta-hexosaminidase;Beta-N-acetylglucosaminidase;Beta-N-acetylhexosaminidase;EC 3.2.1.-;EC 3.2.1.169;HEXC;KIAA0679;MEA5;Meningioma-expressed antigen 5;MGEA5;N-acetyl-beta-D-glucosaminidase;N-acetyl-beta-glucosaminidase;NCOAT;Nuclear cytoplasmic O-GlcNAcase and acetyltransferase;OGA;Protein O-GlcNAcase;b-hexosaminidase;b-n-acetylglucosaminidase;beta - hexosaminidase;beta -hexosaminidase;beta -n-ac…	SWISSPROT_AC:O60502;SWISSPROT_ID:OGA_HUMAN;EMBL:AB014579;EMBL:AC010789;EMBL:AF036144;EMBL:AF307332;EMBL:BC001343;EMBL:BC039583;EMBL:BC047877;EMBL:CH471066;RefSeq:NP_001135906.1;RefSeq:NP_036347.1;ProteinModelPortal:O60502;STRING:9606.ENSP00000354850;SWISSPROT_AC_OLD:B7WPB9;SWISSPROT_AC_OLD:D3DR79;SWISSPROT_AC_OLD:E9PGF9;SWISSPROT_AC_OLD:O75166;SWISSPROT_AC_OLD:Q86WV0;SWISSPROT_AC_OLD:Q8IV98;SWISS…
128520	OXR1 --> OXR1	Expression	GeneID:55074;		4352507	Gene	OXR1	Nbla00307;oxidation resistance 1;OXR1;TLDC3;Oxidation resistance protein 1;oxidation resistance-1;oxr type 1;oxr-1;	SWISSPROT_AC:Q8N573;SWISSPROT_ID:OXR1_HUMAN;GeneID:55074;Ensembl:ENSG00000164830;HGNC:HGNC:15822;MIM:605609;Vega:OTTHUMG00000167682;protein_accession:AAG25715.1;protein_accession:AAH19691.1;protein_accession:AAH32710.1;protein_accession:AAY26396.1;protein_accession:ABM81826.1;protein_accession:ABM84979.1;protein_accession:BAA91456.1;protein_accession:BAC04711.1;protein_accession:BAC85852.1;protei…	296426	Protein	OXR1	Oxidation resistance protein 1;OXR1;Nbla00307;oxidation resistance 1;oxidation resistance-1;oxr type 1;oxr-1;TLDC3;	SWISSPROT_AC:Q8N573;SWISSPROT_ID:OXR1_HUMAN;EMBL:AB075503;EMBL:AC023344;EMBL:AC027031;EMBL:AC090579;EMBL:AF309387;EMBL:AK000987;EMBL:AK096148;EMBL:AK124441;EMBL:AK127563;EMBL:AK292899;EMBL:AK296561;EMBL:AK303695;EMBL:AK316153;EMBL:AL833193;EMBL:AP000430;EMBL:AP002090;EMBL:BC032710;EMBL:DQ020202;EMBL:FN650108;EMBL:FN650109;RefSeq:NP_001185461.1;RefSeq:NP_001185462.1;RefSeq:NP_001185463.1;RefSeq:NP…
129367	PAEP --> PEG	Expression	GeneID:5047;		4343846	Gene	PAEP	GD;GdA;GdF;GdS;PAEG;PAEP;PEP;PP14;progestagen associated endometrial protein;an-pep;gd a;gd-a;gd-type;Glycodelin;PEG;peg chain-chain;peg-an;peg-chain;peg-type;Placental protein 14;placental protein-14;pp 1-4;pp 14;pp-14;pp1-4;pregnancy associated endometrial alpha 2-globulin;pregnancy-associated endometrial alpha 2-globulin;Pregnancy-associated endometrial alpha-2 globulin;Progestagen-associated …	SWISSPROT_AC:P09466;SWISSPROT_ID:PAEP_HUMAN;GeneID:5047;Ensembl:ENSG00000122133;HGNC:HGNC:8573;MIM:173310;Vega:OTTHUMG00000020914;protein_accession:AAA35801.1;protein_accession:AAA35802.1;protein_accession:AAA60147.1;protein_accession:AAA60148.1;protein_accession:AAH69451.1;protein_accession:AAH69562.1;protein_accession:AAI12305.1;protein_accession:AAI13729.1;protein_accession:ABI63374.1;protein_…	298384	Protein	PEG	GD;Glycodelin;PAEG;PAEP;PEG;Placental protein 14;PP14;Pregnancy-associated endometrial alpha-2 globulin;Progestagen-associated endometrial protein;Progesterone-associated endometrial protein;an-pep;gd a;gd-a;gd-type;GdA;GdF;GdS;peg chain-chain;peg-an;peg-chain;peg-type;PEP;placental protein-14;pp 1-4;pp 14;pp-14;pp1-4;pregnancy associated endometrial alpha 2-globulin;pregnancy-associated endometr…	SWISSPROT_AC:P09466;SWISSPROT_ID:PAEP_HUMAN;EMBL:AL050169;EMBL:AL354761;EMBL:BC069451;EMBL:BC069562;EMBL:BC112304;EMBL:BC113728;EMBL:J04129;EMBL:M34046;EMBL:M61886;RefSeq:NP_001018058.1;RefSeq:NP_001018059.1;RefSeq:NP_002562.2;RefSeq:XP_011517051.1;RefSeq:XP_011517053.1;ProteinModelPortal:P09466;STRING:9606.ENSP00000277508;SWISSPROT_AC_OLD:Q5T6T1;SWISSPROT_AC_OLD:Q9UG92;SMR:P09466;GeneID:5047;KEG…
129466	SERPINE1 --> PAI-1	Expression	GeneID:5054;		4343854	Gene	SERPINE1	PAI;PAI-1;PAI1;PLANH1;serpin family E member 1;SERPINE1;activator inhibitor type-1-plasminogen;activator plasminogen inhibitor-1;Endothelial plasminogen activator inhibitor;endothelial type of plasminogen activator inhibitor;endothelial type plasminogen activator inhibitor;endothelial-type plasminogen activator inhibitor;inhibitor of type 1 plasminogen activator;inhibitor type 1 plasminogen activ…	SWISSPROT_AC:P05121;SWISSPROT_ID:PAI1_HUMAN;GeneID:5054;Ensembl:ENSG00000106366;HGNC:HGNC:8583;MIM:173360;Vega:OTTHUMG00000157107;protein_accession:AAA60003.1;protein_accession:AAA60007.1;protein_accession:AAA60008.1;protein_accession:AAA60009.1;protein_accession:AAD45828.1;protein_accession:AAH10860.1;protein_accession:AAK60338.1;protein_accession:ABM81620.1;protein_accession:ABM84803.1;protein_…	298674	Protein	PAI-1	Endothelial plasminogen activator inhibitor;PAI;PAI-1;PAI1;PLANH1;Plasminogen activator inhibitor 1;Serpin E1;SERPINE1;activator inhibitor type-1-plasminogen;activator plasminogen inhibitor-1;endothelial type of plasminogen activator inhibitor;endothelial type plasminogen activator inhibitor;endothelial-type plasminogen activator inhibitor;inhibitor of type 1 plasminogen activator;inhibitor type …	SWISSPROT_AC:P05121;SWISSPROT_ID:PAI1_HUMAN;EMBL:AC004876;EMBL:AF386492;EMBL:AK297728;EMBL:BC010860;EMBL:J03764;EMBL:M14083;EMBL:M16006;EMBL:M22314;EMBL:M22315;EMBL:M22316;EMBL:M22317;EMBL:M22318;EMBL:M22319;EMBL:M22320;EMBL:M22321;EMBL:X04429;EMBL:X04729;EMBL:X04731;EMBL:X04744;EMBL:X12701;EMBL:X13323;EMBL:X13338;EMBL:X13339;EMBL:X13340;EMBL:X13341;EMBL:X13342;EMBL:X13343;EMBL:X13344;EMBL:X13345…
132513	SERPINF1 --> PEDF	Expression	GeneID:5176;		4343956	Gene	SERPINF1	EPC-1;OI12;OI6;PEDF;PIG35;serpin family F member 1;SERPINF1;Cell proliferation-inducing gene 35 protein;factor of pigment epithelium-derived;factor pigment epithelium-derived;factor-pigment epithelium derived;factor-pigment epithelium-derived;oi 6;oi type vi;oi-vi;pigment epithelium derived factor;pigment epithelium derived factor--the;pigment epithelium- derived factor;pigment epithelium--derive…	SWISSPROT_AC:P36955;SWISSPROT_ID:PEDF_HUMAN;GeneID:5176;Ensembl:ENSG00000132386;HGNC:HGNC:8824;MIM:172860;Vega:OTTHUMG00000090571;protein_accession:AAA60058.1;protein_accession:AAA84914.1;protein_accession:AAA93524.1;protein_accession:AAB38685.1;protein_accession:AAH00522.1;protein_accession:AAH13984.1;protein_accession:AAK92491.1;protein_accession:AAP35886.1;protein_accession:AAT08033.1;protein_…	307000	Protein	PEDF	Cell proliferation-inducing gene 35 protein;EPC-1;PEDF;Pigment epithelium-derived factor;Serpin F1;SERPINF1;factor of pigment epithelium-derived;factor pigment epithelium-derived;factor-pigment epithelium derived;factor-pigment epithelium-derived;oi 6;oi type vi;oi-vi;OI12;OI6;PIG35;pigment epithelium derived factor;pigment epithelium derived factor--the;pigment epithelium- derived factor;pigment…	SWISSPROT_AC:P36955;SWISSPROT_ID:PEDF_HUMAN;EMBL:AB593011;EMBL:AB593012;EMBL:AB593013;EMBL:AC130343;EMBL:AC130689;EMBL:AF400442;EMBL:AH004879;EMBL:AY513280;EMBL:BC000522;EMBL:BC013984;EMBL:BT007222;EMBL:CH471108;EMBL:M76979;EMBL:M90439;EMBL:U29953;RefSeq:NP_001316832.1;RefSeq:NP_002606.3;ProteinModelPortal:P36955;STRING:9606.ENSP00000254722;SWISSPROT_AC_OLD:F1T092;SWISSPROT_AC_OLD:Q13236;SWISSPRO…
134180	HSPG2 --> PLC	Expression	GeneID:3339;		4342547	Gene	HSPG2	heparan sulfate proteoglycan 2;HSPG;HSPG2;PLC;PRCAN;SJA;SJS;SJS1;Basement membrane-specific heparan sulfate proteoglycan core protein;heparan sulfate proteoglycan-2;hsp-g;hspg-ii;Perlecan;perlecan-type;PGBM;plc-type;sjalpha;sjs-type;sjs-type 1;type-plc;	SWISSPROT_AC:P98160;SWISSPROT_ID:PGBM_HUMAN;GeneID:3339;Ensembl:ENSG00000142798;HGNC:HGNC:5273;MIM:142461;Vega:OTTHUMG00000002674;protein_accession:AAA52699.1;protein_accession:AAA52700.1;protein_accession:AAB21121.2;protein_accession:AAB95116.1;protein_accession:AAI09205.1;protein_accession:AAL79552.1;protein_accession:BAD93088.1;protein_accession:CAA44373.1;protein_accession:CAC18534.1;protein_…	310146	Protein	PLC	Basement membrane-specific heparan sulfate proteoglycan core protein;HSPG;HSPG2;Perlecan;PGBM;PLC;heparan sulfate proteoglycan 2;heparan sulfate proteoglycan-2;hsp-g;hspg-ii;perlecan-type;plc-type;PRCAN;SJA;sjalpha;SJS;sjs-type;sjs-type 1;SJS1;type-plc;	SWISSPROT_AC:P98160;SWISSPROT_ID:PGBM_HUMAN;EMBL:AL445795;EMBL:AL590103;EMBL:AL590556;EMBL:L22078;EMBL:M64283;EMBL:M85289;EMBL:S76436;EMBL:X62515;RefSeq:NP_001278789.1;RefSeq:NP_005520.4;ProteinModelPortal:P98160;STRING:9606.ENSP00000363827;SWISSPROT_AC_OLD:Q16287;SWISSPROT_AC_OLD:Q5SZI3;SWISSPROT_AC_OLD:Q9H3V5;SMR:P98160;GeneID:3339;KEGG:hsa:3339;PIR:A38096;eggNOG:ENOG410XTD2;eggNOG:KOG3509;UniG…
136751	PGF --> PGF	Expression	GeneID:5228;		4343998	Gene	PGF	D12S1900;PGF;PGFL;PIGF;placental growth factor;PLGF;PlGF-2;SHGC-10760;factor - placental growth;factor placenta growth;factor placental growth;growth factor of placental;growth factor placenta;Placenta growth factor;placenta-growth factor;placental growth-factor;plgf-ii;plgf2;	SWISSPROT_AC:P49763;SWISSPROT_ID:PLGF_HUMAN;GeneID:5228;Ensembl:ENSG00000119630;HGNC:HGNC:8893;MIM:601121;Vega:OTTHUMG00000171496;protein_accession:AAB25832.2;protein_accession:AAB30462.2;protein_accession:AAD30179.1;protein_accession:AAH01422.1;protein_accession:AAH07255.1;protein_accession:AAH07789.1;protein_accession:AAP35846.1;protein_accession:ABM83062.1;protein_accession:ABM86256.1;protein_…	315356	Protein	PGF	PGF;PGFL;Placenta growth factor;PLGF;D12S1900;factor - placental growth;factor placenta growth;factor placental growth;growth factor of placental;growth factor placenta;PIGF;placenta-growth factor;placental growth factor;placental growth-factor;PlGF-2;plgf-ii;plgf2;SHGC-10760;	SWISSPROT_AC:P49763;SWISSPROT_ID:PLGF_HUMAN;EMBL:AC006530;EMBL:BC001422;EMBL:BC007255;EMBL:BC007789;EMBL:S57152;EMBL:S72960;EMBL:X54936;RefSeq:NP_001193941.1;RefSeq:NP_002623.2;ProteinModelPortal:P49763;STRING:9606.ENSP00000451040;SWISSPROT_AC_OLD:Q07101;SWISSPROT_AC_OLD:Q9BV78;SWISSPROT_AC_OLD:Q9Y6S8;SMR:P49763;GeneID:5228;KEGG:hsa:5228;PIR:A41236;eggNOG:ENOG410IY55;eggNOG:ENOG410YNR0;UniGene:Hs…
136880	PNPLA2 --> ATGL	Expression	GeneID:57104;		4353437	Gene	PNPLA2	1110001C14Rik;ATGL;FP17548;iPLA2zeta;patatin like phospholipase domain containing 2;PEDF-R;PNPLA2;TTS-2.2;TTS2;Adipose triglyceride lipase;adipose-triglyceride lipase;calcium independent phospholipase a2;Calcium-independent phospholipase A2;calcium-independent subtype of phospholipase a2;Desnutrin;EC 3.1.1.3;ec3.1.1.3;factor of pigment epithelium-derived;factor pigment epithelium-derived;factor-p…	SWISSPROT_AC:Q96AD5;SWISSPROT_ID:PLPL2_HUMAN;GeneID:57104;Ensembl:ENSG00000177666;HGNC:HGNC:30802;MIM:609059;Vega:OTTHUMG00000133309;protein_accession:AAC09354.1;protein_accession:AAH11958.1;protein_accession:AAH17280.1;protein_accession:AAP34448.1;protein_accession:AAW81962.1;protein_accession:ADU85972.1;protein_accession:AEZ01596.1;protein_accession:AIB55759.1;protein_accession:AIS72443.1;prote…	315607	Protein	ATGL	Adipose triglyceride lipase;ATGL;Calcium-independent phospholipase A2;Desnutrin;EC 3.1.1.3;IPLA2-zeta;Patatin-like phospholipase domain-containing protein 2;Pigment epithelium-derived factor;PLPL2;PNPLA2;Transport-secretion protein 2;TTS2;TTS2.2;1110001C14Rik;adipose-triglyceride lipase;calcium independent phospholipase a2;calcium-independent subtype of phospholipase a2;ec3.1.1.3;factor of pigmen…	SWISSPROT_AC:Q96AD5;SWISSPROT_ID:PLPL2_HUMAN;EMBL:AF055000;EMBL:AJ278475;EMBL:AJ278476;EMBL:AY203925;EMBL:AY894804;EMBL:BC011958;EMBL:BC017280;RefSeq:NP_065109.1;RefSeq:XP_016873517.1;ProteinModelPortal:Q96AD5;STRING:9606.ENSP00000337701;SWISSPROT_AC_OLD:O60643;SWISSPROT_AC_OLD:Q5EFF5;SWISSPROT_AC_OLD:Q6XYE5;SWISSPROT_AC_OLD:Q96ET6;SWISSPROT_AC_OLD:Q9NQ61;SWISSPROT_AC_OLD:Q9NQ62;SMR:Q96AD5;GeneID…
137346	PLXNA2 --> OCT	Expression	GeneID:5362;		4344114	Gene	PLXNA2	OCT;plexin A2;PLXN2;PLXNA2;KIAA0463;oct-subtype;oct-type;Plexin-A2;PLXA2;Semaphorin receptor OCT;	SWISSPROT_AC:O75051;SWISSPROT_ID:PLXA2_HUMAN;GeneID:5362;Ensembl:ENSG00000076356;HGNC:HGNC:9100;MIM:601054;Vega:OTTHUMG00000036564;protein_accession:AAH06193.2;protein_accession:AAH09343.2;protein_accession:AAI32677.2;protein_accession:AAI36531.1;protein_accession:AAQ88860.1;protein_accession:BAA32308.2;protein_accession:BAB13902.1;protein_accession:BAB70871.1;protein_accession:CAB57275.1;protein…	317029	Protein	OCT	KIAA0463;OCT;Plexin-A2;PLXA2;PLXN2;PLXNA2;Semaphorin receptor OCT;oct-subtype;oct-type;plexin A2;	SWISSPROT_AC:O75051;SWISSPROT_ID:PLXA2_HUMAN;EMBL:AB007932;EMBL:AL356275;EMBL:AL590138;EMBL:AY358496;EMBL:BC006193;EMBL:BC009343;EMBL:BC132676;EMBL:BC136530;EMBL:X87831;RefSeq:NP_079455.3;ProteinModelPortal:O75051;STRING:9606.ENSP00000356000;SWISSPROT_AC_OLD:A2RTX9;SWISSPROT_AC_OLD:B2RMX7;SWISSPROT_AC_OLD:Q6UX61;SWISSPROT_AC_OLD:Q96GN9;SWISSPROT_AC_OLD:Q9BRL1;SWISSPROT_AC_OLD:Q9UIW1;SMR:O75051;Ge…
138203	POU5F1 --> OCT4	Expression	GeneID:5460;		4344185	Gene	POU5F1	Oct-3;Oct-4;OCT3;OCT4;OTF-3;OTF3;OTF4;POU class 5 homeobox 1;POU5F1;oct 3;oct 4;oct iii;oct- 4;Octamer-binding protein 3;Octamer-binding protein 4;Octamer-binding transcription factor 3;PO5F1;pou class5 homeobox 1;POU domain, class 5, transcription factor 1;pou domain, class 5, transcription factor-1;	SWISSPROT_AC:Q01860;SWISSPROT_ID:PO5F1_HUMAN;GeneID:5460;Ensembl:ENSG00000204531;HGNC:HGNC:9221;MIM:164177;Vega:OTTHUMG00000031206;protein_accession:AAB35990.1;protein_accession:AAI17436.1;protein_accession:AAI17438.1;protein_accession:ACD14148.1;protein_accession:ACZ95699.1;protein_accession:ACZ95700.1;protein_accession:ADE48539.1;protein_accession:ADE48540.1;protein_accession:ADE48541.1;protein…	318871	Protein	OCT4	Oct-3;Oct-4;OCT3;OCT4;Octamer-binding protein 3;Octamer-binding protein 4;Octamer-binding transcription factor 3;OTF-3;OTF3;PO5F1;POU domain, class 5, transcription factor 1;POU5F1;oct 3;oct 4;oct iii;oct- 4;OTF4;POU class 5 homeobox 1;pou class5 homeobox 1;pou domain, class 5, transcription factor-1;	SWISSPROT_AC:Q01860;SWISSPROT_ID:PO5F1_HUMAN;EMBL:AB088113;EMBL:AB103619;EMBL:AB202105;EMBL:AL662833;EMBL:AL662844;EMBL:AL773544;EMBL:BA000025;EMBL:BC117435;EMBL:BC117437;EMBL:BX088580;EMBL:CH471081;EMBL:CR388229;EMBL:CR759815;EMBL:CR847794;EMBL:GQ472773;EMBL:S81255;EMBL:Z11898;EMBL:Z11899;EMBL:Z21963;EMBL:Z21964;RefSeq:NP_001272916.1;RefSeq:NP_002692.2;ProteinModelPortal:Q01860;STRING:9606.ENSP0…
139308	ACP1 --> ACP1	Expression	GeneID:52;		4339840	Gene	ACP1	acid phosphatase 1, soluble;ACP1;HAAP;LMW-PTP;LMWPTP;Adipocyte acid phosphatase;cytosolic low molecular weight acid phosphatase;cytosolic low-molecular-weight acid phosphatase;EC 3.1.3.2;EC 3.1.3.48;lmw ptp;lmw ptpase;LMW-PTPase;Low molecular weight cytosolic acid phosphatase;Low molecular weight phosphotyrosine protein phosphatase;low molecular weight phosphotyrosine-protein phosphatase;low mole…	SWISSPROT_AC:P24666;SWISSPROT_ID:PPAC_HUMAN;GeneID:52;Ensembl:ENSG00000143727;HGNC:HGNC:122;MIM:171500;Vega:OTTHUMG00000086933;protein_accession:AAB27085.1;protein_accession:AAB59354.1;protein_accession:AAB59355.1;protein_accession:AAB59628.1;protein_accession:AAC52067.1;protein_accession:AAH07422.1;protein_accession:AAI06012.1;protein_accession:AAP35800.1;protein_accession:AAY14958.1;protein_acc…	325534	Protein	ACP1	ACP1;Adipocyte acid phosphatase;EC 3.1.3.2;EC 3.1.3.48;LMW-PTP;LMW-PTPase;Low molecular weight cytosolic acid phosphatase;Low molecular weight phosphotyrosine protein phosphatase;PPAC;Red cell acid phosphatase 1;acid phosphatase 1, soluble;cytosolic low molecular weight acid phosphatase;cytosolic low-molecular-weight acid phosphatase;HAAP;lmw ptp;lmw ptpase;LMWPTP;low molecular weight phosphotyro…	SWISSPROT_AC:P24666;SWISSPROT_ID:PPAC_HUMAN;EMBL:AC079779;EMBL:AK289934;EMBL:AK291861;EMBL:BC007422;EMBL:BC106011;EMBL:BP363227;EMBL:BT007136;EMBL:CH471053;EMBL:L06508;EMBL:M83653;EMBL:M83654;EMBL:M87545;EMBL:S62884;EMBL:S62885;EMBL:U25847;EMBL:U25848;EMBL:U25849;RefSeq:NP_004291.1;RefSeq:NP_009030.1;ProteinModelPortal:P24666;STRING:9606.ENSP00000272065;SWISSPROT_AC_OLD:A8K1L9;SWISSPROT_AC_OLD:B5…
139357	PPARG --> PPARG	Expression	GeneID:5468;		4344191	Gene	PPARG	CIMT1;GLM1;NR1C3;peroxisome proliferator activated receptor gamma;PPARG;PPARG1;PPARG2;PPARgamma;cimt-1;cimt-i;glm-1;Nuclear receptor subfamily 1 group C member 3;peroxisome proliferator -activated receptor gamma;peroxisome proliferator activated receptor g;peroxisome proliferator activated receptor type gamma;peroxisome proliferator activated receptor- gamma;peroxisome proliferator activated rece…	SWISSPROT_AC:P37231;SWISSPROT_ID:PPARG_HUMAN;GeneID:5468;Ensembl:ENSG00000132170;HGNC:HGNC:9236;MIM:601487;Vega:OTTHUMG00000129764;protein_accession:AAB04028.1;protein_accession:AAC51248.1;protein_accession:AAH06811.1;protein_accession:AAK17925.1;protein_accession:AAN38992.2;protein_accession:AAP35945.1;protein_accession:ABC97372.1;protein_accession:ABM82034.1;protein_accession:ABM85215.1;protein…	325645	Protein	PPARG	NR1C3;Nuclear receptor subfamily 1 group C member 3;Peroxisome proliferator-activated receptor gamma;PPAR-gamma;PPARG;cimt-1;cimt-i;CIMT1;glm-1;GLM1;peroxisome proliferator -activated receptor gamma;peroxisome proliferator activated receptor g;peroxisome proliferator activated receptor gamma;peroxisome proliferator activated receptor type gamma;peroxisome proliferator activated receptor- gamma;pe…	SWISSPROT_AC:P37231;SWISSPROT_ID:PPARG_HUMAN;EMBL:AB005526;EMBL:AB451337;EMBL:AB451486;EMBL:AC090947;EMBL:AC091492;EMBL:AC093174;EMBL:AK290581;EMBL:AY157024;EMBL:BC006811;EMBL:BT007281;EMBL:CH471055;EMBL:D83233;EMBL:DQ356894;EMBL:L40904;EMBL:U63415;EMBL:U79012;EMBL:X90563;RefSeq:NP_005028.4;RefSeq:NP_056953.2;RefSeq:NP_619725.2;RefSeq:NP_619726.2;RefSeq:XP_011532143.1;ProteinModelPortal:P37231;ST…
145727	PTH --> Parathyroid hormone	Expression	GeneID:5741;		4344428	Gene	PTH	parathyroid hormone;PTH;PTH1;hormone parathyroid;hormone-parathyroid;Parathormone;Parathyrin;parathyroid hormone--an;parathyroid-hormone;parathyroid-hormone-type;PTHY;	SWISSPROT_AC:P01270;SWISSPROT_ID:PTHY_HUMAN;GeneID:5741;Ensembl:ENSG00000152266;HGNC:HGNC:9606;MIM:168450;Vega:OTTHUMG00000165785;protein_accession:AAH96142.1;protein_accession:AAH96143.1;protein_accession:AAH96144.1;protein_accession:AAH96145.1;protein_accession:CAA01956.1;protein_accession:CAA23843.1;protein_accession:EAW68494.1;protein_accession:EAW68495.1;protein_accession:NP_000306.1;protein…	339035	Protein	Parathyroid hormone	Parathormone;Parathyrin;Parathyroid hormone;PTH;PTHY;hormone parathyroid;hormone-parathyroid;parathyroid hormone--an;parathyroid-hormone;parathyroid-hormone-type;PTH1;	SWISSPROT_AC:P01270;SWISSPROT_ID:PTHY_HUMAN;EMBL:BC096142;EMBL:BC096143;EMBL:BC096144;EMBL:BC096145;EMBL:J00301;EMBL:V00597;RefSeq:NP_000306.1;ProteinModelPortal:P01270;STRING:9606.ENSP00000282091;SWISSPROT_AC_OLD:Q4VB48;SWISSPROT_AC_OLD:Q9UD38;SMR:P01270;GeneID:5741;KEGG:hsa:5741;PIR:A19339;eggNOG:ENOG410J02X;eggNOG:ENOG410ZH2H;UniGene:Hs.37045;GO:GO:0000122;GO:GO:0001501;GO:GO:0003705;GO:GO:000…
146315	PTX3 --> TSG-14	Expression	GeneID:5806;		4344478	Gene	PTX3	pentraxin 3;PTX3;TNFAIP5;TSG-14;Pentaxin-related protein PTX3;pentraxin- 3;Pentraxin-related protein PTX3;TNF alpha-induced protein 5;TSG14;Tumor necrosis factor alpha-induced protein 5;Tumor necrosis factor-inducible gene 14 protein;	SWISSPROT_AC:P26022;SWISSPROT_ID:PTX3_HUMAN;GeneID:5806;Ensembl:ENSG00000163661;HGNC:HGNC:9692;MIM:602492;Vega:OTTHUMG00000158750;protein_accession:AAA61234.1;protein_accession:AAH39733.1;protein_accession:ABA64467.1;protein_accession:BAG35583.1;protein_accession:CAA44778.1;protein_accession:CAA45158.1;protein_accession:EAW78708.1;protein_accession:NP_002843.2;protein_accession:P26022.3;protein_g…	340481	Protein	TSG-14	Pentaxin-related protein PTX3;Pentraxin-related protein PTX3;PTX3;TNF alpha-induced protein 5;TNFAIP5;TSG-14;TSG14;Tumor necrosis factor alpha-induced protein 5;Tumor necrosis factor-inducible gene 14 protein;pentraxin 3;pentraxin- 3;	SWISSPROT_AC:P26022;SWISSPROT_ID:PTX3_HUMAN;EMBL:AC020630;EMBL:AK312705;EMBL:BC039733;EMBL:CH471052;EMBL:DQ207368;EMBL:M31166;EMBL:X63053;EMBL:X63613;RefSeq:NP_002843.2;ProteinModelPortal:P26022;STRING:9606.ENSP00000295927;SWISSPROT_AC_OLD:B2R6T6;SWISSPROT_AC_OLD:Q38M82;SMR:P26022;GeneID:5806;KEGG:hsa:5806;PIR:A44323;eggNOG:ENOG410IHCT;eggNOG:ENOG410XRG6;UniGene:Hs.591286;GO:GO:0001849;GO:GO:0001…
150749	RAF1 --> Raf-1	Expression	GeneID:5894;		4344536	Gene	RAF1	c-Raf;CMD1NN;CRAF;NS5;Raf-1;Raf-1 proto-oncogene, serine/threonine kinase;RAF1;c- raf;c-raf proto-oncogene;EC 2.7.11.1;Proto-oncogene c-RAF;RAF;raf 1;raf i;raf proto-oncogene serine/threonine protein kinase;RAF proto-oncogene serine/threonine-protein kinase;raf-i;	SWISSPROT_AC:P04049;SWISSPROT_ID:RAF1_HUMAN;GeneID:5894;Ensembl:ENSG00000132155;HGNC:HGNC:9829;MIM:164760;Vega:OTTHUMG00000129789;protein_accession:AAA60247.1;protein_accession:AAH18119.1;protein_accession:AAP03432.1;protein_accession:ABY87557.1;protein_accession:AGC09606.1;protein_accession:ALQ33755.1;protein_accession:ALQ33756.1;protein_accession:ALQ33757.1;protein_accession:BAG35180.1;protein_…	353406	Protein	Raf-1	cRaf;EC 2.7.11.1;Proto-oncogene c-RAF;RAF;RAF proto-oncogene serine/threonine-protein kinase;Raf-1;RAF1;c- raf;c-Raf;c-raf proto-oncogene;CMD1NN;NS5;raf 1;raf i;raf proto-oncogene serine/threonine protein kinase;Raf-1 proto-oncogene, serine/threonine kinase;raf-i;	SWISSPROT_AC:P04049;SWISSPROT_ID:RAF1_HUMAN;EMBL:AK312248;EMBL:AY271661;EMBL:BC018119;EMBL:CH471055;EMBL:EU332868;EMBL:L00206;EMBL:L00207;EMBL:L00208;EMBL:L00209;EMBL:L00210;EMBL:L00211;EMBL:L00212;EMBL:L00213;EMBL:M11376;EMBL:X03484;EMBL:X54851;RefSeq:NP_002871.1;RefSeq:XP_005265412.1;RefSeq:XP_011532276.1;ProteinModelPortal:P04049;STRING:9606.ENSP00000251849;SWISSPROT_AC_OLD:B0LPH8;SWISSPROT_AC…
153630	RBP3 --> IRBP	Expression	GeneID:5949;		4344587	Gene	RBP3	D10S64;D10S65;D10S66;IRBP;RBP3;RBPI;retinol binding protein 3;RP66;interphotoreceptor retinoid binding protein;Interphotoreceptor retinoid-binding protein;interphotoreceptor retinoid-binding protein--an;interphotoreceptor-retinoid binding protein;interphotoreceptor-retinoid-binding protein;interphotoreceptor-retinoid-binding-protein;interstitial retinol binding protein;Interstitial retinol-bindin…	SWISSPROT_AC:P10745;SWISSPROT_ID:RET3_HUMAN;GeneID:5949;Ensembl:ENSG00000265203;HGNC:HGNC:9921;MIM:180290;Vega:OTTHUMG00000188321;protein_accession:AAA36126.1;protein_accession:AAA59188.1;protein_accession:AAA59453.1;protein_accession:AAC18875.1;protein_accession:AAH39844.1;protein_accession:ABD90548.1;protein_accession:BAJ84061.1;protein_accession:CAA37213.1;protein_accession:EAW50659.1;protein_…	361276	Protein	IRBP	Interphotoreceptor retinoid-binding protein;Interstitial retinol-binding protein;IRBP;RBP3;RET3;Retinol-binding protein 3;D10S64;D10S65;D10S66;interphotoreceptor retinoid binding protein;interphotoreceptor retinoid-binding protein--an;interphotoreceptor-retinoid binding protein;interphotoreceptor-retinoid-binding protein;interphotoreceptor-retinoid-binding-protein;interstitial retinol binding pro…	SWISSPROT_AC:P10745;SWISSPROT_ID:RET3_HUMAN;EMBL:AB593121;EMBL:AL731561;EMBL:BC039844;EMBL:CH471251;EMBL:DQ426897;EMBL:J03912;EMBL:J05253;EMBL:M22453;EMBL:M33864;EMBL:M33865;EMBL:M33866;EMBL:M33875;EMBL:X53044;RefSeq:NP_002891.1;ProteinModelPortal:P10745;STRING:9606.ENSP00000224600;SWISSPROT_AC_OLD:Q0QD34;SWISSPROT_AC_OLD:Q5VSR0;SWISSPROT_AC_OLD:Q8IXN0;SMR:P10745;GeneID:5949;KEGG:hsa:5949;PIR:A33…
153654	RETN --> Resistin	Expression	GeneID:56729;		4353276	Gene	RETN	ADSF;FIZZ3;resistin;RETN;RETN1;RSTN;XCP1;Adipose tissue-specific secretory factor;adipose-tissue-specific secretory factor;C/EBP-epsilon-regulated myeloid-specific secreted cysteine-rich protein;Cysteine-rich secreted protein A12-alpha-like 2;Cysteine-rich secreted protein FIZZ3;HXCP1;xcp-1;	SWISSPROT_AC:Q9HD89;SWISSPROT_ID:RETN_HUMAN;GeneID:56729;Ensembl:ENSG00000104918;HGNC:HGNC:20389;MIM:605565;Vega:OTTHUMG00000182503;protein_accession:AAG02144.1;protein_accession:AAG59824.1;protein_accession:AAH69302.1;protein_accession:AAI01555.1;protein_accession:AAI01561.1;protein_accession:AAK18621.1;protein_accession:AAK83106.1;protein_accession:AAO38860.1;protein_accession:AAQ89425.1;protei…	361314	Protein	Resistin	Adipose tissue-specific secretory factor;ADSF;C/EBP-epsilon-regulated myeloid-specific secreted cysteine-rich protein;Cysteine-rich secreted protein A12-alpha-like 2;Cysteine-rich secreted protein FIZZ3;FIZZ3;HXCP1;Resistin;RETN;RSTN;adipose-tissue-specific secretory factor;RETN1;xcp-1;XCP1;	SWISSPROT_AC:Q9HD89;SWISSPROT_ID:RETN_HUMAN;EMBL:AB111910;EMBL:AC008763;EMBL:AF205952;EMBL:AF290874;EMBL:AF323081;EMBL:AF352730;EMBL:AY207314;EMBL:AY359066;EMBL:BC069302;EMBL:BC101554;EMBL:BC101560;EMBL:CH471139;EMBL:DQ301958;RefSeq:NP_001180303.1;RefSeq:NP_065148.1;ProteinModelPortal:Q9HD89;STRING:9606.ENSP00000221515;SWISSPROT_AC_OLD:D6W649;SWISSPROT_AC_OLD:Q540D9;SWISSPROT_AC_OLD:Q76B53;SMR:Q9…
153699	RBP4 --> RBP	Expression	GeneID:5950;		4344588	Gene	RBP4	MCOPCB10;RBP4;RDCCAS;retinol binding protein 4;plasma retinol binding protein;plasma retinol binding-protein;Plasma retinol-binding protein;PRBP;RBP;ret 4;ret-4;RET4;retinol binding protein plasma;retinol binding protein4;retinol- binding protein-4;retinol--binding protein--4;Retinol-binding protein 4;retinol-binding protein plasma;retinol-binding protein- 4;retinol-binding protein4;retinol-bindi…	SWISSPROT_AC:P02753;SWISSPROT_ID:RET4_HUMAN;GeneID:5950;Ensembl:ENSG00000138207;HGNC:HGNC:9922;MIM:180250;Vega:OTTHUMG00000018773;protein_accession:AAC02945.1;protein_accession:AAC02946.1;protein_accession:AAH20633.1;protein_accession:ABM82307.1;protein_accession:ABM85484.1;protein_accession:CAA24959.1;protein_accession:CAA26553.1;protein_accession:CAB46489.1;protein_accession:EAW50065.1;protein_…	361288	Protein	RBP	Plasma retinol-binding protein;PRBP;RBP;RBP4;RET4;Retinol-binding protein 4;MCOPCB10;plasma retinol binding protein;plasma retinol binding-protein;RDCCAS;ret 4;ret-4;retinol binding protein 4;retinol binding protein plasma;retinol binding protein4;retinol- binding protein-4;retinol--binding protein--4;retinol-binding protein plasma;retinol-binding protein- 4;retinol-binding protein4;retinol-bindi…	SWISSPROT_AC:P02753;SWISSPROT_ID:RET4_HUMAN;EMBL:AF025334;EMBL:AF025335;EMBL:AF119868;EMBL:AL356214;EMBL:BC020633;EMBL:CH471066;EMBL:X00129;EMBL:X02775;EMBL:X02824;RefSeq:NP_001310446.1;RefSeq:NP_001310447.1;RefSeq:NP_006735.2;ProteinModelPortal:P02753;STRING:9606.ENSP00000360519;SWISSPROT_AC_OLD:D3DR38;SWISSPROT_AC_OLD:O43478;SWISSPROT_AC_OLD:O43479;SWISSPROT_AC_OLD:Q5VY24;SWISSPROT_AC_OLD:Q8WWA…
179480	RXRG --> RXRG	Expression	GeneID:6258;		4344837	Gene	RXRG	NR2B3;retinoid X receptor gamma;RXRC;RXRG;Nuclear receptor subfamily 2 group B member 3;Retinoic acid receptor RXR-gamma;retinoid-x receptor-gamma;retinoid-x-receptor-gamma;	SWISSPROT_AC:P48443;SWISSPROT_ID:RXRG_HUMAN;GeneID:6258;Ensembl:ENSG00000143171;HGNC:HGNC:10479;MIM:180247;Vega:OTTHUMG00000034626;protein_accession:AAA80681.1;protein_accession:AAH12063.1;protein_accession:ACE86731.1;protein_accession:ACE87417.1;protein_accession:ADZ17356.1;protein_accession:BAG35767.1;protein_accession:BAH02297.1;protein_accession:BAJ83970.1;protein_accession:BAJ83971.1;protein…	440141	Protein	RXRG	NR2B3;Nuclear receptor subfamily 2 group B member 3;Retinoic acid receptor RXR-gamma;Retinoid X receptor gamma;RXRG;retinoid-x receptor-gamma;retinoid-x-receptor-gamma;RXRC;	SWISSPROT_AC:P48443;SWISSPROT_ID:RXRG_HUMAN;EMBL:AL160058;EMBL:BC012063;EMBL:CH471067;EMBL:CR456705;EMBL:U38480;RefSeq:NP_001243500.1;RefSeq:NP_008848.1;ProteinModelPortal:P48443;STRING:9606.ENSP00000352900;SWISSPROT_AC_OLD:A6NIP1;SWISSPROT_AC_OLD:Q6IBU7;SMR:P48443;GeneID:6258;KEGG:hsa:6258;eggNOG:ENOG410XRZC;eggNOG:KOG3575;UniGene:Hs.26550;GO:GO:0000977;GO:GO:0003707;GO:GO:0004886;GO:GO:0005654;…
180881	SARDH --> SARDH	Expression	GeneID:1757;		4341226	Gene	SARDH	BPR-2;DMGDHL1;SAR;sarcosine dehydrogenase;SARD;SARDH;SDH;bpr2;EC 1.5.8.3;Sarcosine dehydrogenase, mitochondrial;	SWISSPROT_AC:Q9UL12;SWISSPROT_ID:SARDH_HUMAN;GeneID:1757;Ensembl:ENSG00000123453;HGNC:HGNC:10536;MIM:604455;Vega:OTTHUMG00000020879;protein_accession:AAD13136.1;protein_accession:AAD13137.1;protein_accession:AAD32214.1;protein_accession:AAD33412.1;protein_accession:AAD43585.1;protein_accession:AAD53398.2;protein_accession:AAD53399.2;protein_accession:AAD53400.2;protein_accession:AAH33217.1;protei…	442105	Protein	SARDH	BPR-2;DMGDHL1;EC 1.5.8.3;Sarcosine dehydrogenase, mitochondrial;SARDH;bpr2;SAR;sarcosine dehydrogenase;SARD;SDH;	SWISSPROT_AC:Q9UL12;SWISSPROT_ID:SARDH_HUMAN;EMBL:AF095735;EMBL:AF129265;EMBL:AF140726;EMBL:AF140727;EMBL:AF140728;EMBL:AF140729;EMBL:AF140730;EMBL:AF140731;EMBL:AF140732;EMBL:AF140733;EMBL:AF140734;EMBL:AF140735;EMBL:AF140736;EMBL:AF140737;EMBL:AF140738;EMBL:AF140739;EMBL:AF140740;EMBL:AF140741;EMBL:AF140742;EMBL:AF140743;EMBL:AF140744;EMBL:AF140745;EMBL:AF162428;EMBL:AK298348;EMBL:AK316494;EMBL…
182129	CXCL12 --> CXCL12	Expression	GeneID:6387;		4344947	Gene	CXCL12	C-X-C motif chemokine ligand 12;CXCL12;IRH;PBSF;SCYB12;SDF1;TLSF;TPAR1;C-X-C motif chemokine 12;c-x-c motif ligand 12 chemokine;chemokine c-x-c motif ligand 12;chemokine c-x-c motif-ligand-12;cxcl 12;cxcl-12;cxcl1-2;hIRH;hSDF-1;Intercrine reduced in hepatomas;pre-b cell growth stimulating factor;Pre-B cell growth-stimulating factor;pre-b-cell growth stimulating factor;pre-b-cell growth-stimulatin…	SWISSPROT_AC:P48061;SWISSPROT_ID:SDF1_HUMAN;GeneID:6387;Ensembl:ENSG00000107562;HGNC:HGNC:10672;MIM:600835;Vega:OTTHUMG00000018054;protein_accession:AAA97434.1;protein_accession:AAB39332.1;protein_accession:AAB39333.1;protein_accession:AAH39893.1;protein_accession:AAT76437.1;protein_accession:AAV49999.1;protein_accession:AAW82036.1;protein_accession:ABC69270.1;protein_accession:ABC69271.1;protein…	444570	Protein	CXCL12	C-X-C motif chemokine 12;CXCL12;hIRH;hSDF-1;Intercrine reduced in hepatomas;IRH;PBSF;Pre-B cell growth-stimulating factor;SDF-1;SDF1;SDF1A;SDF1B;Stromal cell-derived factor 1;C-X-C motif chemokine ligand 12;c-x-c motif ligand 12 chemokine;chemokine c-x-c motif ligand 12;chemokine c-x-c motif-ligand-12;cxcl 12;cxcl-12;cxcl1-2;pre-b cell growth stimulating factor;pre-b-cell growth stimulating facto…	SWISSPROT_AC:P48061;SWISSPROT_ID:SDF1_HUMAN;EMBL:AK292628;EMBL:AK311814;EMBL:AL137026;EMBL:AU120056;EMBL:AY644456;EMBL:AY802782;EMBL:AY874118;EMBL:BC039893;EMBL:CH471160;EMBL:CR450283;EMBL:DQ345517;EMBL:DQ345518;EMBL:DQ345519;EMBL:DQ345520;EMBL:L36033;EMBL:L36034;EMBL:U16752;EMBL:U19495;RefSeq:NP_000600.1;RefSeq:NP_001029058.1;RefSeq:NP_001171605.1;RefSeq:NP_001264919.1;RefSeq:NP_954637.1;Protein…
182207	SDHB --> SDH	Expression	GeneID:6390;		4344950	Gene	SDHB	CWS2;IP;PGL4;SDH;SDH1;SDH2;SDHB;SDHIP;succinate dehydrogenase complex iron sulfur subunit B;complex ii iron-sulfur subunit;EC 1.3.5.1;Iron-sulfur subunit of complex II;pgl 4;succinate dehydrogenase complex subunit b iron sulfur;Succinate dehydrogenase [ubiquinone] iron-sulfur subunit, mitochondrial;	SWISSPROT_AC:P21912;SWISSPROT_ID:SDHB_HUMAN;GeneID:6390;Ensembl:ENSG00000117118;HGNC:HGNC:10681;MIM:185470;Vega:OTTHUMG00000002289;protein_accession:AAA35708.1;protein_accession:AAA80581.1;protein_accession:AAA81167.1;protein_accession:AAH07840.1;protein_accession:ABD77140.1;protein_accession:BAA01089.1;protein_accession:BAG34992.1;protein_accession:CAE47739.1;protein_accession:EAW94828.1;protein…	444687	Protein	SDH	EC 1.3.5.1;Ip;Iron-sulfur subunit of complex II;SDH;SDH1;SDHB;Succinate dehydrogenase [ubiquinone] iron-sulfur subunit, mitochondrial;complex ii iron-sulfur subunit;CWS2;pgl 4;PGL4;SDH2;SDHIP;succinate dehydrogenase complex iron sulfur subunit B;succinate dehydrogenase complex subunit b iron sulfur;	SWISSPROT_AC:P21912;SWISSPROT_ID:SDHB_HUMAN;EMBL:AK312056;EMBL:AL049569;EMBL:BC007840;EMBL:CH471134;EMBL:D10245;EMBL:DQ403007;EMBL:M32246;EMBL:U17248;EMBL:U17296;EMBL:U17880;EMBL:U17881;EMBL:U17882;EMBL:U17883;EMBL:U17884;EMBL:U17885;EMBL:U17886;RefSeq:NP_002991.2;ProteinModelPortal:P21912;STRING:9606.ENSP00000364649;SWISSPROT_AC_OLD:B2R545;SWISSPROT_AC_OLD:Q0QEY7;SWISSPROT_AC_OLD:Q9NQ12;SMR:P219…
182325	SDS --> SDS	Expression	GeneID:10993;		4348564	Gene	SDS	SDH;SDS;serine dehydratase;EC 4.3.1.17;EC 4.3.1.19;L-serine deaminase;L-serine dehydratase/L-threonine deaminase;L-threonine dehydratase;SDHL;TDH;	SWISSPROT_AC:P20132;SWISSPROT_ID:SDHL_HUMAN;GeneID:10993;Ensembl:ENSG00000135094;HGNC:HGNC:10691;MIM:182128;Vega:OTTHUMG00000169554;protein_accession:AAA36604.1;protein_accession:AAH20750.1;protein_accession:BAF85449.1;protein_accession:EAW98054.1;protein_accession:EAW98055.1;protein_accession:EAW98056.1;protein_accession:NP_006834.2;protein_accession:P20132.2;protein_gi:119618460;protein_gi:1196…	444896	Protein	SDS	EC 4.3.1.17;EC 4.3.1.19;L-serine deaminase;L-serine dehydratase/L-threonine deaminase;L-threonine dehydratase;SDH;SDHL;SDS;TDH;serine dehydratase;	SWISSPROT_AC:P20132;SWISSPROT_ID:SDHL_HUMAN;EMBL:AK292760;EMBL:CH471054;EMBL:J05037;RefSeq:NP_006834.2;ProteinModelPortal:P20132;STRING:9606.ENSP00000257549;SWISSPROT_AC_OLD:A8K9P5;SMR:P20132;GeneID:10993;KEGG:hsa:10993;PIR:A34232;eggNOG:COG1171;eggNOG:KOG1250;UniGene:Hs.439023;GO:GO:0003941;GO:GO:0004794;GO:GO:0005737;GO:GO:0005739;GO:GO:0006094;GO:GO:0006565;GO:GO:0030170;GO:GO:0042803;GO:GO:00…
185048	ST3GAL4 --> STZ	Expression	GeneID:6484;		4345030	Gene	ST3GAL4	CGS23;NANTA3;SAT3;SIAT4;SIAT4C;ST3 beta-galactoside alpha-2,3-sialyltransferase 4;ST3GAL4;ST3GalIV;STZ;Alpha 2,3-sialyltransferase IV;alpha 2,3-sialyltransferase-iv;Alpha 2,3-ST 4;alpha-2,3-sialyltransferase 4;Beta-galactoside alpha-2,3-sialyltransferase 4;CMP-N-acetylneuraminate-beta-galactosamide-alpha-2,3-sialyltransferase 4;EC 2.4.99.-;Gal-beta-1,4-GalNAc-alpha-2,3-sialyltransferase;Gal-NAc6S…	SWISSPROT_AC:Q11206;SWISSPROT_ID:SIA4C_HUMAN;GeneID:6484;Ensembl:ENSG00000110080;HGNC:HGNC:10864;MIM:104240;Vega:OTTHUMG00000165830;protein_accession:AAA16460.1;protein_accession:AAC14162.1;protein_accession:AAH10645.1;protein_accession:AAK93790.1;protein_accession:AAM66431.1;protein_accession:AAM66432.1;protein_accession:AAM66433.1;protein_accession:AAM81378.1;protein_accession:ACE86638.1;protei…	450315	Protein	STZ	Alpha 2,3-sialyltransferase IV;Alpha 2,3-ST 4;Beta-galactoside alpha-2,3-sialyltransferase 4;CGS23;CMP-N-acetylneuraminate-beta-galactosamide-alpha-2,3-sialyltransferase 4;EC 2.4.99.-;Gal-beta-1,4-GalNAc-alpha-2,3-sialyltransferase;Gal-NAc6S;NANTA3;SAT-3;SIA4C;Sialyltransferase 4C;SIAT4-C;SIAT4C;ST-4;ST3Gal IV;ST3GAL4;ST3GalA.2;ST3GalIV;STZ;alpha 2,3-sialyltransferase-iv;alpha-2,3-sialyltransfera…	SWISSPROT_AC:Q11206;SWISSPROT_ID:SIA4C_HUMAN;EMBL:AF035249;EMBL:AF516603;EMBL:AF516604;EMBL:AK291577;EMBL:AP000806;EMBL:AP001318;EMBL:AY040826;EMBL:BC010645;EMBL:L23767;EMBL:X74570;RefSeq:NP_001241686.1;RefSeq:NP_001241687.1;RefSeq:NP_001241688.1;RefSeq:NP_006269.1;RefSeq:XP_016873623.1;ProteinModelPortal:Q11206;STRING:9606.ENSP00000227495;SWISSPROT_AC_OLD:A8K6B2;SWISSPROT_AC_OLD:O60497;SWISSPROT…
185428	SIRT1 --> SIRT1	Expression	GeneID:23411;		4349325	Gene	SIRT1	SIR2;SIR2alpha;SIR2L1;SIRT1;sirtuin 1;EC 3.5.1.-;hSIR2;hSIRT1;nad-dependent deacetylase sirtuin-1 protein;nad-dependent protein deacetylase sirtuin 1;NAD-dependent protein deacetylase sirtuin-1;Regulatory protein SIR2 homolog 1;SIR1;SIR2-like protein 1;sirt 1;sirt-1;sirtuin i;sirtuin type 1;sirtuin-i;	SWISSPROT_AC:Q96EB6;SWISSPROT_ID:SIR1_HUMAN;GeneID:23411;Ensembl:ENSG00000096717;HGNC:HGNC:14929;MIM:604479;Vega:OTTHUMG00000018340;protein_accession:AAD40849.2;protein_accession:AAG38486.1;protein_accession:AAH12499.1;protein_accession:ABB72675.1;protein_accession:AFI98394.1;protein_accession:BAF82432.1;protein_accession:BAG51365.1;protein_accession:BAG52006.1;protein_accession:CAF86815.1;protei…	450862	Protein	SIRT1	EC 3.5.1.-;hSIR2;hSIRT1;NAD-dependent protein deacetylase sirtuin-1;Regulatory protein SIR2 homolog 1;SIR1;SIR2-like protein 1;SIR2L1;SIRT1;nad-dependent deacetylase sirtuin-1 protein;nad-dependent protein deacetylase sirtuin 1;SIR2;SIR2alpha;sirt 1;sirt-1;sirtuin 1;sirtuin i;sirtuin type 1;sirtuin-i;	SWISSPROT_AC:Q96EB6;SWISSPROT_ID:SIR1_HUMAN;EMBL:AF083106;EMBL:AF235040;EMBL:AL133551;EMBL:BC012499;EMBL:DQ278604;RefSeq:NP_001135970.1;RefSeq:NP_001300978.1;RefSeq:NP_036370.2;ProteinModelPortal:Q96EB6;STRING:9606.ENSP00000212015;SWISSPROT_AC_OLD:Q2XNF6;SWISSPROT_AC_OLD:Q5JVQ0;SWISSPROT_AC_OLD:Q9GZR9;SWISSPROT_AC_OLD:Q9Y6F0;SMR:Q96EB6;GeneID:23411;KEGG:hsa:23411;eggNOG:COG0846;eggNOG:KOG2684;Uni…
187273	SLCO6A1 --> GST	Expression	GeneID:133482;		4358030	Gene	SLCO6A1	CT48;GST;OATP-I;OATP6A1;OATPY;SLCO6A1;solute carrier organic anion transporter family member 6A1;Cancer/testis antigen 48;ct 48;ct4-8;Gonad-specific transporter;gst-isoform;gst-type;organic anion transporting polypeptide 6a1;Organic anion-transporting polypeptide 6A1;Organic anion-transporting polypeptide I;SLC21A19;SO6A1;Solute carrier family 21 member 19;	SWISSPROT_AC:Q86UG4;SWISSPROT_ID:SO6A1_HUMAN;GeneID:133482;Ensembl:ENSG00000205359;HGNC:HGNC:23613;MIM:613365;Vega:OTTHUMG00000162759;protein_accession:AAH34976.1;protein_accession:AAP30851.1;protein_accession:AAP33048.1;protein_accession:ABM84485.1;protein_accession:ABM84968.1;protein_accession:AEE61084.1;protein_accession:BAD18590.1;protein_accession:CBH30633.1;protein_accession:EAW49095.1;prot…	454024	Protein	GST	Cancer/testis antigen 48;CT48;Gonad-specific transporter;GST;OATP-I;OATP6A1;Organic anion-transporting polypeptide 6A1;Organic anion-transporting polypeptide I;SLC21A19;SLCO6A1;SO6A1;Solute carrier family 21 member 19;Solute carrier organic anion transporter family member 6A1;ct 48;ct4-8;gst-isoform;gst-type;OATPY;organic anion transporting polypeptide 6a1;	SWISSPROT_AC:Q86UG4;SWISSPROT_ID:SO6A1_HUMAN;EMBL:AC094108;EMBL:AF505657;EMBL:AK131445;EMBL:AY273897;EMBL:BC034976;EMBL:CH471086;RefSeq:NP_001275931.1;RefSeq:NP_001275933.1;RefSeq:NP_001294943.1;RefSeq:NP_775759.3;RefSeq:XP_005271931.1;ProteinModelPortal:Q86UG4;STRING:9606.ENSP00000369135;SWISSPROT_AC_OLD:A6NHC1;SWISSPROT_AC_OLD:Q6ZMY5;SWISSPROT_AC_OLD:Q86UV2;SWISSPROT_AC_OLD:Q8IYU5;GeneID:133482…
187471	SOD2 --> SOD2	Expression	GeneID:6648;		4345177	Gene	SOD2	IPO-B;IPOB;Mn-SOD;MNSOD;MVCD6;SOD2;superoxide dismutase 2, mitochondrial;EC 1.15.1.1;isoform--mnsod;SODM;Superoxide dismutase [Mn], mitochondrial;	SWISSPROT_AC:P04179;SWISSPROT_ID:SODM_HUMAN;GeneID:6648;Ensembl:ENSG00000112096;HGNC:HGNC:11180;MIM:147460;Vega:OTTHUMG00000015940;protein_accession:AAA36622.1;protein_accession:AAA83933.1;protein_accession:AAC15835.1;protein_accession:AAD14248.1;protein_accession:AAH12423.1;protein_accession:AAH16934.1;protein_accession:AAP03428.1;protein_accession:AAP34407.1;protein_accession:AAP34408.1;protein…	454436	Protein	SOD2	EC 1.15.1.1;SOD2;SODM;Superoxide dismutase [Mn], mitochondrial;IPO-B;IPOB;isoform--mnsod;Mn-SOD;MNSOD;MVCD6;superoxide dismutase 2, mitochondrial;	SWISSPROT_AC:P04179;SWISSPROT_ID:SODM_HUMAN;EMBL:AK097395;EMBL:AK296809;EMBL:AK304766;EMBL:AK313082;EMBL:AL135914;EMBL:AY267901;EMBL:BC012423;EMBL:BT006967;EMBL:CH471051;EMBL:M36693;EMBL:S77127;EMBL:X07834;EMBL:X14322;EMBL:X15132;EMBL:X59445;EMBL:Y00472;EMBL:Y00985;RefSeq:NP_000627.2;RefSeq:NP_001019636.1;RefSeq:NP_001019637.1;RefSeq:NP_001309743.1;RefSeq:NP_001309744.1;RefSeq:NP_001309746.1;RefS…
191252	STK38 --> NDR1	Expression	GeneID:11329;		4348819	Gene	STK38	NDR;NDR1;serine/threonine kinase 38;STK38;EC 2.7.11.1;NDR1 protein kinase;Nuclear Dbf2-related kinase 1;protein kinase ndr1;protein serine/threonine kinase 38;Serine/threonine-protein kinase 38;	SWISSPROT_AC:Q15208;SWISSPROT_ID:STK38_HUMAN;GeneID:11329;Ensembl:ENSG00000112079;HGNC:HGNC:17847;MIM:606964;Vega:OTTHUMG00000014598;protein_accession:AAD50529.1;protein_accession:AAD50530.1;protein_accession:AAH12085.1;protein_accession:AAH95413.1;protein_accession:ACE86762.1;protein_accession:ACE87449.1;protein_accession:BAG35456.1;protein_accession:CAA84485.1;protein_accession:CAG44584.1;prote…	462082	Protein	NDR1	EC 2.7.11.1;NDR1;NDR1 protein kinase;Nuclear Dbf2-related kinase 1;Serine/threonine-protein kinase 38;STK38;NDR;protein kinase ndr1;protein serine/threonine kinase 38;serine/threonine kinase 38;	SWISSPROT_AC:Q15208;SWISSPROT_ID:STK38_HUMAN;EMBL:BC012085;EMBL:BC095413;EMBL:Z35102;EMBL:Z85986;RefSeq:NP_001292031.1;RefSeq:NP_009202.1;RefSeq:XP_006715051.1;RefSeq:XP_006715052.1;ProteinModelPortal:Q15208;STRING:9606.ENSP00000229812;SWISSPROT_AC_OLD:Q503A1;SMR:Q15208;GeneID:11329;KEGG:hsa:11329;PIR:I38133;eggNOG:ENOG410XQC0;eggNOG:KOG0605;UniGene:Hs.409578;GO:GO:0000287;GO:GO:0004674;GO:GO:000…
192175	SUMO4 --> SUMO4	Expression	GeneID:387082;		4362824	Gene	SUMO4	dJ281H8.4;IDDM5;small ubiquitin-like modifier 4;SMT3H4;SUMO-4;SUMO4;iddm 5;iddm v;iddm-5;Small ubiquitin-like protein 4;Small ubiquitin-related modifier 4;sumo 4;	SWISSPROT_AC:Q6EEV6;SWISSPROT_ID:SUMO4_HUMAN;GeneID:387082;Ensembl:ENSG00000177688;HGNC:HGNC:21181;MIM:608829;Vega:OTTHUMG00000015785;protein_accession:AAI30306.1;protein_accession:AAR04484.1;protein_accession:ADR82794.1;protein_accession:BAH05006.1;protein_accession:EAW47808.1;protein_accession:NP_001002255.1;protein_accession:Q6EEV6.2;protein_gi:119568193;protein_gi:120660320;protein_gi:2195669…	463997	Protein	SUMO4	Small ubiquitin-like protein 4;Small ubiquitin-related modifier 4;SMT3H4;SUMO-4;SUMO4;dJ281H8.4;iddm 5;iddm v;iddm-5;IDDM5;small ubiquitin-like modifier 4;sumo 4;	SWISSPROT_AC:Q6EEV6;SWISSPROT_ID:SUMO4_HUMAN;EMBL:AB205057;EMBL:AL031133;EMBL:AY340238;EMBL:BC130305;EMBL:CH471051;RefSeq:NP_001002255.1;ProteinModelPortal:Q6EEV6;STRING:9606.ENSP00000318635;SWISSPROT_AC_OLD:A1L3W5;SMR:Q6EEV6;GeneID:387082;KEGG:hsa:387082;eggNOG:COG5227;eggNOG:KOG1769;UniGene:Hs.657168;GO:GO:0005634;GO:GO:0016925;GO:GO:0031386;HOGENOM:HOG000207495;OrthoDB:EOG091G10ZQ;CTD:387082;B…
192526	SUV39H2 --> SUV39H2	Expression	GeneID:79723;		4354796	Gene	SUV39H2	KMT1B;suppressor of variegation 3-9 homolog 2;SUV39H2;EC 2.1.1.43;H3-K9-HMTase 2;Histone H3-K9 methyltransferase 2;Histone-lysine N-methyltransferase SUV39H2;Lysine N-methyltransferase 1B;Su(var)3-9 homolog 2;SUV92;	SWISSPROT_AC:Q9H5I1;SWISSPROT_ID:SUV92_HUMAN;GeneID:79723;Ensembl:ENSG00000152455;HGNC:HGNC:17287;MIM:606503;Vega:OTTHUMG00000017718;protein_accession:AAH07754.1;protein_accession:AAH29360.1;protein_accession:ABM87014.1;protein_accession:ABW03850.1;protein_accession:BAB15645.1;protein_accession:CAD39146.1;protein_accession:CAG33653.1;protein_accession:CEF39319.1;protein_accession:CEF39320.1;prote…	464845	Protein	SUV39H2	EC 2.1.1.43;H3-K9-HMTase 2;Histone H3-K9 methyltransferase 2;Histone-lysine N-methyltransferase SUV39H2;KMT1B;Lysine N-methyltransferase 1B;Su(var)3-9 homolog 2;Suppressor of variegation 3-9 homolog 2;SUV39H2;SUV92;	SWISSPROT_AC:Q9H5I1;SWISSPROT_ID:SUV92_HUMAN;EMBL:AC069544;EMBL:AK027067;EMBL:AL360083;EMBL:AL834488;EMBL:BC007754;EMBL:BC029360;EMBL:CH471072;EMBL:CR457372;RefSeq:NP_001180353.1;RefSeq:NP_001180354.1;RefSeq:NP_001180355.1;RefSeq:NP_001180356.1;RefSeq:NP_078946.1;RefSeq:XP_006717566.1;RefSeq:XP_011517964.1;RefSeq:XP_016872126.1;ProteinModelPortal:Q9H5I1;STRING:9606.ENSP00000346997;SWISSPROT_AC_OL…
199760	TNC --> Tenascin	Expression	GeneID:3371;		4342572	Gene	TNC	DFNA56;GMEM;GP;HXB;JI;tenascin C;TN;TN-C;TNC;c-tn;Cytotactin;glioma-associated extracellular matrix antigen;Glioma-associated-extracellular matrix antigen;GP 150-225;Hexabrachion;Myotendinous antigen;Neuronectin;TENA;Tenascin;tenascin- c;Tenascin-C;tenascin-type;tn c;	SWISSPROT_AC:P24821;SWISSPROT_ID:TENA_HUMAN;GeneID:3371;Ensembl:ENSG00000041982;HGNC:HGNC:5318;MIM:187380;Vega:OTTHUMG00000021010;protein_accession:AAA36728.1;protein_accession:AAA52703.1;protein_accession:AAA88083.1;protein_accession:AAB47574.1;protein_accession:AAI51844.1;protein_accession:ABX89318.1;protein_accession:ADD10730.1;protein_accession:BAE06120.2;protein_accession:BAG64930.1;protein_…	483784	Protein	Tenascin	Cytotactin;Glioma-associated-extracellular matrix antigen;GMEM;GP 150-225;Hexabrachion;HXB;JI;Myotendinous antigen;Neuronectin;TENA;Tenascin;Tenascin-C;TN;TN-C;TNC;c-tn;DFNA56;glioma-associated extracellular matrix antigen;GP;tenascin C;tenascin- c;tenascin-type;tn c;	SWISSPROT_AC:P24821;SWISSPROT_ID:TENA_HUMAN;EMBL:AL162425;EMBL:M24630;EMBL:M55618;EMBL:X56160;EMBL:X78565;EMBL:X80280;RefSeq:NP_002151.2;RefSeq:XP_005252029.1;RefSeq:XP_005252031.1;RefSeq:XP_005252032.1;RefSeq:XP_011516931.1;ProteinModelPortal:P24821;STRING:9606.ENSP00000265131;SWISSPROT_AC_OLD:C9IYT7;SWISSPROT_AC_OLD:C9J575;SWISSPROT_AC_OLD:C9J6D9;SWISSPROT_AC_OLD:C9J848;SWISSPROT_AC_OLD:Q14583;…
200335	F3 --> Tissue factor	Expression	GeneID:2152;		4341533	Gene	F3	CD142;coagulation factor III, tissue factor;F3;TF;TFA;CD142 antigen;coagulation factor 3;Coagulation factor III;factor of the tissue;factor of tissue;factor tissue;factor--tissue;factor-tissue;Thromboplastin;Tissue factor;tissue-factor;	SWISSPROT_AC:P13726;SWISSPROT_ID:TF_HUMAN;GeneID:2152;Ensembl:ENSG00000117525;HGNC:HGNC:3541;MIM:134390;Vega:OTTHUMG00000010716;protein_accession:AAA36734.1;protein_accession:AAA61150.1;protein_accession:AAA61151.1;protein_accession:AAA61152.1;protein_accession:AAH11029.1;protein_accession:AAN01236.1;protein_accession:AAO61150.1;protein_accession:AAO61151.1;protein_accession:AAO61152.1;protein_ac…	484648	Protein	Tissue factor	CD142 antigen;Coagulation factor III;F3;TF;Thromboplastin;Tissue factor;CD142;coagulation factor 3;coagulation factor III, tissue factor;factor of the tissue;factor of tissue;factor tissue;factor--tissue;factor-tissue;TFA;tissue-factor;	SWISSPROT_AC:P13726;SWISSPROT_ID:TF_HUMAN;EMBL:AC093117;EMBL:AF487337;EMBL:AF540377;EMBL:BC011029;EMBL:BT019808;EMBL:CH471097;EMBL:CR541792;EMBL:J02846;EMBL:J02931;EMBL:M16553;EMBL:M27436;RefSeq:NP_001171567.1;RefSeq:NP_001984.1;ProteinModelPortal:P13726;STRING:9606.ENSP00000334145;SWISSPROT_AC_OLD:D3DT47;SWISSPROT_AC_OLD:Q6FHG2;SWISSPROT_AC_OLD:Q86WH4;SMR:P13726;GeneID:2152;KEGG:hsa:2152;PIR:A43…
200418	TGFB1 --> TGFB1	Expression	GeneID:7040;		4345519	Gene	TGFB1	CED;DPD1;LAP;TGFB;TGFB1;TGFbeta;transforming growth factor beta 1;lap-type;tgf -beta 1;tgf -beta1;tgf b 1;tgf b-1;tgf beta 1;tgf beta i;tgf beta type 1;tgf beta type i;tgf beta-1;tgf beta-type 1;tgf beta1;tgf- b 1;tgf- beta 1;tgf- beta1;tgf-b 1;tgf-beta 1;tgf-beta i;tgf-beta isoform 1;tgf-beta type 1;tgf-beta type i;tgf-beta type-i;tgf-beta's 1;TGF-beta-1;tgf-beta-i;tgf-beta1;tgf-beta1-type;tgf-b…	SWISSPROT_AC:P01137;SWISSPROT_ID:TGFB1_HUMAN;GeneID:7040;Ensembl:ENSG00000105329;HGNC:HGNC:11766;MIM:190180;Vega:OTTHUMG00000182760;protein_accession:AAA36735.1;protein_accession:AAH00125.1;protein_accession:AAH01180.1;protein_accession:AAH22242.1;protein_accession:AAL27646.2;protein_accession:AAN86616.1;protein_accession:AAP35909.1;protein_accession:AAQ18641.1;protein_accession:AAT77143.1;protei…	484813	Protein	TGFB1	TGF-beta-1;TGFB;TGFB1;Transforming growth factor beta-1;CED;DPD1;LAP;lap-type;tgf -beta 1;tgf -beta1;tgf b 1;tgf b-1;tgf beta 1;tgf beta i;tgf beta type 1;tgf beta type i;tgf beta-1;tgf beta-type 1;tgf beta1;tgf- b 1;tgf- beta 1;tgf- beta1;tgf-b 1;tgf-beta 1;tgf-beta i;tgf-beta isoform 1;tgf-beta type 1;tgf-beta type i;tgf-beta type-i;tgf-beta's 1;tgf-beta-i;tgf-beta1;tgf-beta1-type;tgf-betai;tgf…	SWISSPROT_AC:P01137;SWISSPROT_ID:TGFB1_HUMAN;EMBL:AK291907;EMBL:BC000125;EMBL:BC001180;EMBL:BC022242;EMBL:BT007245;EMBL:CH471126;EMBL:M38449;EMBL:X02812;EMBL:X05839;EMBL:X05840;EMBL:X05843;EMBL:X05844;EMBL:X05849;EMBL:X05850;RefSeq:NP_000651.3;ProteinModelPortal:P01137;STRING:9606.ENSP00000221930;SWISSPROT_AC_OLD:A8K792;SWISSPROT_AC_OLD:Q9UCG4;SMR:P01137;GeneID:7040;KEGG:hsa:7040;PIR:A27513;eggNO…
201865	TEK --> TIE2	Expression	GeneID:7010;		4345492	Gene	TEK	CD202B;TEK;TEK receptor tyrosine kinase;TIE-2;TIE2;VMCM;VMCM1;Angiopoietin-1 receptor;CD202b antigen;EC 2.7.10.1;Endothelial tyrosine kinase;endothelial tyrosine-kinase;hTIE2;p140 TEK;receptor protein tyrosine kinase tie2;receptor tyrosine kinase tek;tie 2;Tunica interna endothelial cell kinase;tyrosine endothelial kinase;tyrosine kinase endothelial;Tyrosine kinase with Ig and EGF homology domain…	SWISSPROT_AC:Q02763;SWISSPROT_ID:TIE2_HUMAN;GeneID:7010;Ensembl:ENSG00000120156;HGNC:HGNC:11724;MIM:600221;Vega:OTTHUMG00000019712;protein_accession:AAA61139.1;protein_accession:AAH35514.2;protein_accession:ABM83048.1;protein_accession:ABW03349.1;protein_accession:ACF47627.1;protein_accession:ACF47628.1;protein_accession:ADK23807.1;protein_accession:ADK23808.1;protein_accession:ADK23809.1;protein…	488509	Protein	TIE2	Angiopoietin-1 receptor;CD202b antigen;EC 2.7.10.1;Endothelial tyrosine kinase;hTIE2;p140 TEK;TEK;TIE2;Tunica interna endothelial cell kinase;Tyrosine kinase with Ig and EGF homology domains-2;Tyrosine-protein kinase receptor TEK;Tyrosine-protein kinase receptor TIE-2;VMCM;VMCM1;CD202B;endothelial tyrosine-kinase;receptor protein tyrosine kinase tie2;receptor tyrosine kinase tek;TEK receptor tyro…	SWISSPROT_AC:Q02763;SWISSPROT_ID:TIE2_HUMAN;EMBL:AK291775;EMBL:AK294887;EMBL:AK295043;EMBL:AL133411;EMBL:AL355432;EMBL:AL355433;EMBL:BC035514;EMBL:CH471071;EMBL:L06139;RefSeq:NP_000450.2;RefSeq:NP_001277006.1;RefSeq:NP_001277007.1;ProteinModelPortal:Q02763;STRING:9606.ENSP00000369375;SWISSPROT_AC_OLD:A8K6W0;SWISSPROT_AC_OLD:B4DH20;SWISSPROT_AC_OLD:B4DHD3;SWISSPROT_AC_OLD:D3DRK5;SWISSPROT_AC_OLD:E…
204040	TNF --> TNF	Expression	GeneID:7124;		4345600	Gene	TNF	DIF;TNF;TNF-alpha;TNFA;TNFSF2;TNLG1F;tumor necrosis factor;Cachectin;chain-tnf;dif-type;factor - tumor necrosis;factor of the tumor necrosis;factor of the tumor-necrosis;factor of tumor necrosis;factor tumor necrosis;factor-tumor necrosis;necrosis factor-tumor;necrosis tumor factor;tnf - a;tnf - alpha;tnf -a;tnf -alpha;tnf a;tnf alpha;tnf- a;tnf- alpha;tnf--a;tnf--alpha;TNF-a;tnf-alpha-type;tnf-t…	SWISSPROT_AC:P01375;SWISSPROT_ID:TNFA_HUMAN;GeneID:7124;Ensembl:ENSG00000232810;HGNC:HGNC:11892;MIM:191160;Vega:OTTHUMG00000031194;protein_accession:AAA36758.1;protein_accession:AAA61198.1;protein_accession:AAA61200.1;protein_accession:AAB01765.1;protein_accession:AAC03542.1;protein_accession:AAC42098.1;protein_accession:AAD18091.1;protein_accession:AAF71992.1;protein_accession:AAH28148.1;protein…	492131	Protein	TNF	Cachectin;TNF;TNF-a;TNF-alpha;TNFA;TNFSF2;Tumor necrosis factor;Tumor necrosis factor ligand superfamily member 2;chain-tnf;DIF;dif-type;factor - tumor necrosis;factor of the tumor necrosis;factor of the tumor-necrosis;factor of tumor necrosis;factor tumor necrosis;factor-tumor necrosis;necrosis factor-tumor;necrosis tumor factor;tnf - a;tnf - alpha;tnf -a;tnf -alpha;tnf a;tnf alpha;tnf- a;tnf- a…	SWISSPROT_AC:P01375;SWISSPROT_ID:TNFA_HUMAN;EMBL:AB088112;EMBL:AF043342;EMBL:AF098751;EMBL:AF129756;EMBL:AY066019;EMBL:AY214167;EMBL:BA000025;EMBL:BC028148;EMBL:M10988;EMBL:M16441;EMBL:M26331;EMBL:X01394;EMBL:X02910;EMBL:Y14768;EMBL:Z15026;RefSeq:NP_000585.2;ProteinModelPortal:P01375;STRING:9606.ENSP00000398698;SWISSPROT_AC_OLD:O43647;SWISSPROT_AC_OLD:Q9P1Q2;SWISSPROT_AC_OLD:Q9UIV3;SMR:P01375;Gen…
204189	LTBR --> LTBR	Expression	GeneID:4055;		4343100	Gene	LTBR	CD18;D12S370;LT-BETA-R;LTBR;lymphotoxin beta receptor;TNF-R-III;TNFCR;TNFR-RP;TNFR2-RP;TNFR3;TNFRSF3;cd 18;cd-18;cd1 8;cd18-chain;lt beta r;lt beta-r;lt betar;lt-beta r;lt-betar;ltbeta r;ltbeta-r;Lymphotoxin-beta receptor;r-ltb;TNF-RIII;TNFR-III;TNR3;Tumor necrosis factor C receptor;Tumor necrosis factor receptor 2-related protein;Tumor necrosis factor receptor superfamily member 3;Tumor necrosis…	SWISSPROT_AC:P36941;SWISSPROT_ID:TNR3_HUMAN;GeneID:4055;Ensembl:ENSG00000111321;HGNC:HGNC:6718;MIM:600979;Vega:OTTHUMG00000168356;protein_accession:AAA36757.1;protein_accession:AAH26262.1;protein_accession:ABM82921.1;protein_accession:ABM86111.1;protein_accession:BAD01488.1;protein_accession:BAG53051.1;protein_accession:BAH11468.1;protein_accession:CCA94576.1;protein_accession:EAW88801.1;protein_…	492536	Protein	LTBR	D12S370;LTBR;Lymphotoxin-beta receptor;TNF-RIII;TNFCR;TNFR-III;TNFR3;TNFRSF3;TNR3;Tumor necrosis factor C receptor;Tumor necrosis factor receptor 2-related protein;Tumor necrosis factor receptor superfamily member 3;Tumor necrosis factor receptor type III;cd 18;cd-18;cd1 8;CD18;cd18-chain;lt beta r;lt beta-r;lt betar;lt-beta r;LT-BETA-R;lt-betar;ltbeta r;ltbeta-r;lymphotoxin beta receptor;r-ltb;T…	SWISSPROT_AC:P36941;SWISSPROT_ID:TNR3_HUMAN;EMBL:AC005840;EMBL:AK293187;EMBL:BC026262;EMBL:CH471116;EMBL:L04270;RefSeq:NP_001257916.1;RefSeq:NP_002333.1;ProteinModelPortal:P36941;STRING:9606.ENSP00000228918;SWISSPROT_AC_OLD:B7Z1D2;SWISSPROT_AC_OLD:D3DUR2;SWISSPROT_AC_OLD:F5GXE7;SMR:P36941;GeneID:4055;KEGG:hsa:4055;PIR:I54182;eggNOG:ENOG410IKNN;eggNOG:ENOG410YQJW;UniGene:Hs.1116;GO:GO:0005031;GO:G…
205772	THBD --> Thrombomodulin	Expression	GeneID:7056;		4345535	Gene	THBD	AHUS6;BDCA3;CD141;THBD;THPH12;THRM;thrombomodulin;TM;cd 141;CD141 antigen;Fetomodulin;tm chain-chain;tm-an;tm-type;TRBM;	SWISSPROT_AC:P07204;SWISSPROT_ID:TRBM_HUMAN;GeneID:7056;Ensembl:ENSG00000178726;HGNC:HGNC:11784;MIM:188040;Vega:OTTHUMG00000032053;protein_accession:AAA61175.1;protein_accession:AAB59508.1;protein_accession:AAH35602.2;protein_accession:AAH53357.1;protein_accession:AAM03232.1;protein_accession:BAA00149.1;protein_accession:BAG53913.1;protein_accession:CAA29045.1;protein_accession:EAX10172.1;protein…	495604	Protein	Thrombomodulin	CD141 antigen;Fetomodulin;THBD;THRM;Thrombomodulin;TM;TRBM;AHUS6;BDCA3;cd 141;CD141;THPH12;tm chain-chain;tm-an;tm-type;	SWISSPROT_AC:P07204;SWISSPROT_ID:TRBM_HUMAN;EMBL:AF495471;EMBL:AL049651;EMBL:BC035602;EMBL:BC053357;EMBL:D00210;EMBL:J02973;EMBL:M16552;EMBL:X05495;RefSeq:NP_000352.1;ProteinModelPortal:P07204;STRING:9606.ENSP00000366307;SWISSPROT_AC_OLD:Q8IV29;SWISSPROT_AC_OLD:Q9UC32;SMR:P07204;GeneID:7056;KEGG:hsa:7056;PIR:A41442;eggNOG:ENOG410IF0T;eggNOG:ENOG410Y5JS;UniGene:Hs.2030;GO:GO:0004872;GO:GO:0004888;…
209456	TVP23B --> FAM18B	Expression	GeneID:51030;		4351425	Gene	TVP23B	CGI-148;FAM18B;FAM18B1;NPD008;trans-golgi network vesicle protein 23 homolog B;TVP23B;YDR084C;Golgi apparatus membrane protein TVP23 homolog B;TV23B;	SWISSPROT_AC:Q9NYZ1;SWISSPROT_ID:TV23B_HUMAN;GeneID:51030;Ensembl:ENSG00000171928;HGNC:HGNC:20399;Vega:OTTHUMG00000059052;protein_accession:AAD34143.1;protein_accession:AAF64142.1;protein_accession:AAH08430.1;protein_accession:BAF83502.1;protein_accession:CAD97906.1;protein_accession:NP_001303848.1;protein_accession:NP_001303849.1;protein_accession:NP_001303850.1;protein_accession:NP_001303851.1;…	505543	Protein	FAM18B	FAM18B;FAM18B1;Golgi apparatus membrane protein TVP23 homolog B;TV23B;TVP23B;CGI-148;NPD008;trans-golgi network vesicle protein 23 homolog B;YDR084C;	SWISSPROT_AC:Q9NYZ1;SWISSPROT_ID:TV23B_HUMAN;EMBL:AC107982;EMBL:AF151906;EMBL:AF223467;EMBL:AK290813;EMBL:BC008430;EMBL:BX537929;RefSeq:NP_001303848.1;RefSeq:NP_001303849.1;RefSeq:NP_001303850.1;RefSeq:NP_001303851.1;RefSeq:NP_001303852.1;RefSeq:NP_001303853.1;RefSeq:NP_057162.4;ProteinModelPortal:Q9NYZ1;STRING:9606.ENSP00000305654;SWISSPROT_AC_OLD:A8K448;SWISSPROT_AC_OLD:Q96HK5;SWISSPROT_AC_OLD:…
211539	UCP2 --> UCP2	Expression	GeneID:7351;		4345796	Gene	UCP2	BMIQ4;SLC25A8;UCP2;UCPH;uncoupling protein 2;Mitochondrial uncoupling protein 2;mitochondrial uncoupling protein-2;Solute carrier family 25 member 8;UCP 2;ucp- 2;ucp-2;uncoupling of protein-2;uncoupling protein - 2;uncoupling protein type 2;uncoupling protein-2;uncoupling protein2;uncoupling-protein 2;	SWISSPROT_AC:P55851;SWISSPROT_ID:UCP2_HUMAN;GeneID:7351;Ensembl:ENSG00000175567;HGNC:HGNC:12518;MIM:601693;Vega:OTTHUMG00000168095;protein_accession:AAB48411.1;protein_accession:AAB53091.1;protein_accession:AAC39690.1;protein_accession:AAC51336.1;protein_accession:AAD21151.1;protein_accession:AAH11737.1;protein_accession:AAY68217.1;protein_accession:ABM84224.1;protein_accession:ABM87735.1;protein…	510327	Protein	UCP2	Mitochondrial uncoupling protein 2;SLC25A8;Solute carrier family 25 member 8;UCP 2;UCP2;UCPH;BMIQ4;mitochondrial uncoupling protein-2;ucp- 2;ucp-2;uncoupling of protein-2;uncoupling protein - 2;uncoupling protein 2;uncoupling protein type 2;uncoupling protein-2;uncoupling protein2;uncoupling-protein 2;	SWISSPROT_AC:P55851;SWISSPROT_ID:UCP2_HUMAN;EMBL:AF019409;EMBL:AF096289;EMBL:AJ223477;EMBL:AJ223478;EMBL:AJ223479;EMBL:AK222540;EMBL:AK222557;EMBL:BC011737;EMBL:DQ087219;EMBL:U76367;EMBL:U82819;EMBL:U94592;RefSeq:NP_003346.2;ProteinModelPortal:P55851;STRING:9606.ENSP00000312029;SWISSPROT_AC_OLD:Q4PJH8;SWISSPROT_AC_OLD:Q53HM3;GeneID:7351;KEGG:hsa:7351;eggNOG:ENOG410XRV1;eggNOG:KOG0753;UniGene:Hs.8…
211566	UCP1 --> UCP1	Expression	GeneID:7350;		4345795	Gene	UCP1	SLC25A7;UCP;UCP1;uncoupling protein 1;Mitochondrial brown fat uncoupling protein 1;Solute carrier family 25 member 7;Thermogenin;UCP 1;ucp i;uncoupling protein type 1;uncoupling protein-1;	SWISSPROT_AC:P25874;SWISSPROT_ID:UCP1_HUMAN;GeneID:7350;Ensembl:ENSG00000109424;HGNC:HGNC:12517;MIM:113730;Vega:OTTHUMG00000133415;protein_accession:AAA85271.1;protein_accession:AAH69556.1;protein_accession:AAH96736.1;protein_accession:AAH98168.1;protein_accession:AAH98258.1;protein_accession:AAH98352.1;protein_accession:AAY41026.1;protein_accession:CAA36214.1;protein_accession:EAX05095.1;protein…	510314	Protein	UCP1	Mitochondrial brown fat uncoupling protein 1;SLC25A7;Solute carrier family 25 member 7;Thermogenin;UCP;UCP 1;UCP1;ucp i;uncoupling protein 1;uncoupling protein type 1;uncoupling protein-1;	SWISSPROT_AC:P25874;SWISSPROT_ID:UCP1_HUMAN;EMBL:AC108019;EMBL:BC069556;EMBL:BC098168;EMBL:BC098258;EMBL:U28480;EMBL:X51952;EMBL:X51953;EMBL:X51954;EMBL:X51955;RefSeq:NP_068605.1;ProteinModelPortal:P25874;STRING:9606.ENSP00000262999;SWISSPROT_AC_OLD:Q13218;SWISSPROT_AC_OLD:Q4KMZ3;SWISSPROT_AC_OLD:Q68G66;GeneID:7350;KEGG:hsa:7350;PIR:G01858;eggNOG:ENOG410XRV1;eggNOG:KOG0753;UniGene:Hs.249211;GO:GO…
213604	UTS2 --> Urotensin II	Expression	GeneID:10911;		4348492	Gene	UTS2	PRO1068;U-II;UCN2;UII;urotensin 2;UTS2;u ii;u subtype ii;u type 2;u-type ii;u2-type;Urotensin II;Urotensin-2;urotensin-ii;uts-ii;	SWISSPROT_AC:O95399;SWISSPROT_ID:UTS2_HUMAN;GeneID:10911;Ensembl:ENSG00000049247;HGNC:HGNC:12636;MIM:604097;Vega:OTTHUMG00000001218;protein_accession:AAD13070.1;protein_accession:AAD55577.1;protein_accession:AAI26444.1;protein_accession:AAQ88741.1;protein_accession:CAY56005.1;protein_accession:CAY56006.1;protein_accession:EAW71587.1;protein_accession:EAW71588.1;protein_accession:EAW71589.1;protei…	516594	Protein	Urotensin II	U-II;UII;Urotensin II;Urotensin-2;UTS2;PRO1068;u ii;u subtype ii;u type 2;u-type ii;u2-type;UCN2;urotensin 2;urotensin-ii;uts-ii;	SWISSPROT_AC:O95399;SWISSPROT_ID:UTS2_HUMAN;EMBL:AF104118;EMBL:AF140630;EMBL:AY358375;EMBL:Z98884;RefSeq:NP_006777.1;RefSeq:NP_068835.1;RefSeq:XP_011538839.1;RefSeq:XP_011538840.1;ProteinModelPortal:O95399;SWISSPROT_AC_OLD:Q5H8X7;SWISSPROT_AC_OLD:Q6UXF6;SWISSPROT_AC_OLD:Q9UKP7;GeneID:10911;KEGG:hsa:10911;UniGene:Hs.715862;GO:GO:0001666;GO:GO:0003105;GO:GO:0005102;GO:GO:0005179;GO:GO:0005576;GO:GO…
215100	VEGFA --> VEGF	Expression	GeneID:7422;		4345852	Gene	VEGFA	MVCD1;vascular endothelial growth factor A;VEGF;VEGFA;VPF;endothelial growth factor-a-vascular;endothelial vascular growth factor-a;factor of vascular permeability;factor vascular permeability;factor-a-vascular endothelial growth;growth factor-a-vascular endothelial;permeability factor vascular;permeability factor-vascular;vascular endothelial growth factor - a;vascular endothelial growth factor …	SWISSPROT_AC:P15692;SWISSPROT_ID:VEGFA_HUMAN;GeneID:7422;Ensembl:ENSG00000112715;HGNC:HGNC:12680;MIM:192240;Vega:OTTHUMG00000014745;protein_accession:AAA35789.1;protein_accession:AAA36804.1;protein_accession:AAA36807.1;protein_accession:AAC16730.1;protein_accession:AAC63101.1;protein_accession:AAC63102.1;protein_accession:AAC63143.1;protein_accession:AAD04918.1;protein_accession:AAD55345.1;protei…	520242	Protein	VEGF	Vascular endothelial growth factor A;Vascular permeability factor;VEGF;VEGF-A;VEGFA;VPF;endothelial growth factor-a-vascular;endothelial vascular growth factor-a;factor of vascular permeability;factor vascular permeability;factor-a-vascular endothelial growth;growth factor-a-vascular endothelial;MVCD1;permeability factor vascular;permeability factor-vascular;vascular endothelial growth factor - a…	SWISSPROT_AC:P15692;SWISSPROT_ID:VEGFA_HUMAN;EMBL:AB021221;EMBL:AB451322;EMBL:AB451451;EMBL:AF022375;EMBL:AF062645;EMBL:AF091352;EMBL:AF214570;EMBL:AF430806;EMBL:AF437895;EMBL:AF486837;EMBL:AH006909;EMBL:AJ010438;EMBL:AL136131;EMBL:AY047581;EMBL:AY766116;EMBL:BC065522;EMBL:CH471081;EMBL:DQ229900;EMBL:M27281;EMBL:M32977;EMBL:M63971;EMBL:M63972;EMBL:M63973;EMBL:M63974;EMBL:M63975;EMBL:M63976;EMBL:M…
215121	VEGFB --> VEGF-B	Expression	GeneID:7423;		4345853	Gene	VEGFB	vascular endothelial growth factor B;VEGFB;VEGFL;VRF;factor beta-vascular endothelial growth;growth factor beta-vascular endothelial;vascular endothelial growth factor beta;vascular endothelial growth factor type b;vascular endothelial growth factor-b;vascular endothelial growth factor-beta;vegf b;vegf related factor;VEGF-B;vegf-beta;VEGF-related factor;vegfbeta;	SWISSPROT_AC:P49765;SWISSPROT_ID:VEGFB_HUMAN;GeneID:7423;Ensembl:ENSG00000173511;HGNC:HGNC:12681;MIM:601398;Vega:OTTHUMG00000167813;protein_accession:AAA91462.1;protein_accession:AAA91463.1;protein_accession:AAA91464.1;protein_accession:AAB06274.1;protein_accession:AAC50721.1;protein_accession:AAD14880.1;protein_accession:AAH08818.1;protein_accession:AAL79000.1;protein_accession:AAL79001.1;protei…	520251	Protein	VEGF-B	Vascular endothelial growth factor B;VEGF-B;VEGF-related factor;VEGFB;VRF;factor beta-vascular endothelial growth;growth factor beta-vascular endothelial;vascular endothelial growth factor beta;vascular endothelial growth factor type b;vascular endothelial growth factor-b;vascular endothelial growth factor-beta;vegf b;vegf related factor;vegf-beta;vegfbeta;VEGFL;	SWISSPROT_AC:P49765;SWISSPROT_ID:VEGFB_HUMAN;EMBL:BC008818;EMBL:U43368;EMBL:U43369;EMBL:U48801;EMBL:U52819;RefSeq:NP_001230662.1;RefSeq:NP_003368.1;ProteinModelPortal:P49765;STRING:9606.ENSP00000311127;SWISSPROT_AC_OLD:Q16528;SMR:P49765;GeneID:7423;KEGG:hsa:7423;eggNOG:ENOG410II0A;eggNOG:ENOG410ZN1X;UniGene:Hs.732095;GO:GO:0001525;GO:GO:0001666;GO:GO:0001938;GO:GO:0002576;GO:GO:0005576;GO:GO:0005…
215507	FLT1 --> FLT-1	Expression	GeneID:2321;		4341684	Gene	FLT1	FLT;FLT-1;FLT1;fms related tyrosine kinase 1;VEGFR-1;VEGFR1;EC 2.7.10.1;flt - 1;flt -1;flt 1;flt- 1;flt- i;flt-i;fms like tyrosine kinase 1;fms like tyrosine kinase-1;Fms-like tyrosine kinase 1;fms-like tyrosine kinase i;fms-like tyrosine kinase-1;fms-like tyrosine kinase1;fms-like tyrosine-kinase 1;fms-like tyrosine-kinase-1;fms-like-tyrosine kinase-1;fms-related tyrosine kinase-1;FRT;receptor-1…	SWISSPROT_AC:P17948;SWISSPROT_ID:VGFR1_HUMAN;GeneID:2321;Ensembl:ENSG00000102755;HGNC:HGNC:3763;MIM:165070;Vega:OTTHUMG00000016648;protein_accession:AAB34001.1;protein_accession:AAB34002.1;protein_accession:AAC16449.2;protein_accession:AAC50060.1;protein_accession:AAH39007.1;protein_accession:ABI53803.1;protein_accession:ABI53804.1;protein_accession:ABI53805.1;protein_accession:ABS32268.1;protein…	521317	Protein	FLT-1	EC 2.7.10.1;FLT;FLT-1;FLT1;Fms-like tyrosine kinase 1;FRT;Tyrosine-protein kinase FRT;Tyrosine-protein kinase receptor FLT;Vascular endothelial growth factor receptor 1;Vascular permeability factor receptor;VEGFR-1;VEGFR1;VGFR1;flt - 1;flt -1;flt 1;flt- 1;flt- i;flt-i;fms like tyrosine kinase 1;fms like tyrosine kinase-1;fms related tyrosine kinase 1;fms-like tyrosine kinase i;fms-like tyrosine k…	SWISSPROT_AC:P17948;SWISSPROT_ID:VGFR1_HUMAN;EMBL:AF063657;EMBL:AK292936;EMBL:AK300392;EMBL:AL138712;EMBL:AL139005;EMBL:BC039007;EMBL:CH471075;EMBL:D00133;EMBL:DQ836394;EMBL:DQ836395;EMBL:DQ836396;EMBL:EF491868;EMBL:EF491869;EMBL:EF491870;EMBL:EU332841;EMBL:EU360600;EMBL:EU368830;EMBL:EU826561;EMBL:U01134;EMBL:X51602;RefSeq:NP_001153392.1;RefSeq:NP_001153502.1;RefSeq:NP_001153503.1;RefSeq:NP_0020…
215512	FLT4 --> VEGFR-3	Expression	GeneID:2324;		4341689	Gene	FLT4	FLT-4;FLT4;FLT41;fms related tyrosine kinase 4;LMPH1A;PCL;VEGFR-3;VEGFR3;EC 2.7.10.1;Fms-like tyrosine kinase 4;fms-like tyrosine kinase-4;fms-related tyrosine kinase-4;pcl-type;Tyrosine-protein kinase receptor FLT4;Vascular endothelial growth factor receptor 3;vascular endothelial growth factor receptor type 3;vascular endothelial growth factor receptor-3;vascular endothelial growth factor recep…	SWISSPROT_AC:P35916;SWISSPROT_ID:VGFR3_HUMAN;GeneID:2324;Ensembl:ENSG00000037280;HGNC:HGNC:3767;MIM:136352;Vega:OTTHUMG00000130931;protein_accession:AAA85215.1;protein_accession:AAB23636.1;protein_accession:AAB28539.1;protein_accession:AAI67816.1;protein_accession:AAO89504.1;protein_accession:AAO89505.1;protein_accession:ACF47600.1;protein_accession:ACF47601.1;protein_accession:ACF47602.1;protein…	521326	Protein	VEGFR-3	EC 2.7.10.1;FLT-4;FLT4;Fms-like tyrosine kinase 4;Tyrosine-protein kinase receptor FLT4;Vascular endothelial growth factor receptor 3;VEGFR-3;VEGFR3;VGFR3;FLT41;fms related tyrosine kinase 4;fms-like tyrosine kinase-4;fms-related tyrosine kinase-4;LMPH1A;PCL;pcl-type;vascular endothelial growth factor receptor type 3;vascular endothelial growth factor receptor-3;vascular endothelial growth factor…	SWISSPROT_AC:P35916;SWISSPROT_ID:VGFR3_HUMAN;EMBL:AC122714;EMBL:AK291679;EMBL:AY233382;EMBL:AY233383;EMBL:EU826564;EMBL:S66407;EMBL:U43143;EMBL:X68203;EMBL:X69878;RefSeq:NP_002011.2;RefSeq:NP_891555.2;ProteinModelPortal:P35916;STRING:9606.ENSP00000261937;SWISSPROT_AC_OLD:A8K6L4;SWISSPROT_AC_OLD:B5A926;SWISSPROT_AC_OLD:Q16067;SWISSPROT_AC_OLD:Q86W07;SWISSPROT_AC_OLD:Q86W08;SMR:P35916;GeneID:2324;K…
215526	KDR --> KDR	Expression	GeneID:3791;		4342907	Gene	KDR	CD309;FLK1;KDR;kinase insert domain receptor;VEGFR;VEGFR2;cd-309;CD309 antigen;EC 2.7.10.1;Fetal liver kinase 1;fetal liver kinase-1;flk 1;flk i;flk- 1;FLK-1;kdr -type;kdr-type;kinase domain insert receptor;kinase insert-domain receptor;kinase-insert domain receptor;Protein-tyrosine kinase receptor flk-1;receptor 2 of vascular endothelial growth factor;receptor kinase insert domain;receptor kinas…	SWISSPROT_AC:P35968;SWISSPROT_ID:VGFR2_HUMAN;GeneID:3791;Ensembl:ENSG00000128052;HGNC:HGNC:6307;MIM:191306;Vega:OTTHUMG00000128734;protein_accession:AAA59459.1;protein_accession:AAB88005.1;protein_accession:AAC16450.1;protein_accession:AAI31823.1;protein_accession:ACF47599.1;protein_accession:ACR78514.1;protein_accession:AKN45942.1;protein_accession:AKN45943.1;protein_accession:AKN45944.1;protein…	521322	Protein	KDR	CD309 antigen;EC 2.7.10.1;Fetal liver kinase 1;FLK-1;FLK1;KDR;Kinase insert domain receptor;Protein-tyrosine kinase receptor flk-1;Vascular endothelial growth factor receptor 2;VEGFR-2;VEGFR2;VGFR2;cd-309;CD309;fetal liver kinase-1;flk 1;flk i;flk- 1;kdr -type;kdr-type;kinase domain insert receptor;kinase insert-domain receptor;kinase-insert domain receptor;receptor 2 of vascular endothelial grow…	SWISSPROT_AC:P35968;SWISSPROT_ID:VGFR2_HUMAN;EMBL:AC021220;EMBL:AC111194;EMBL:AF035121;EMBL:AF063658;EMBL:BC131822;EMBL:EU826563;EMBL:FJ899739;EMBL:L04947;EMBL:X61656;EMBL:X89776;RefSeq:NP_002244.1;ProteinModelPortal:P35968;STRING:9606.ENSP00000263923;SWISSPROT_AC_OLD:A2RRS0;SWISSPROT_AC_OLD:B5A925;SWISSPROT_AC_OLD:C5IFA0;SWISSPROT_AC_OLD:O60723;SWISSPROT_AC_OLD:Q14178;SMR:P35968;GeneID:3791;KEGG…
218081	XBP1 --> XBP1	Expression	GeneID:7494;		4345911	Gene	XBP1	TREB-5;TREB5;X-box binding protein 1;XBP-1;XBP1;XBP2;Tax-responsive element-binding protein 5;X-box-binding protein 1;xbp 1;xbp-2;	SWISSPROT_AC:P17861;SWISSPROT_ID:XBP1_HUMAN;GeneID:7494;Ensembl:ENSG00000100219;HGNC:HGNC:12801;MIM:194355;Vega:OTTHUMG00000151094;protein_accession:AAA36031.1;protein_accession:AAH00938.1;protein_accession:AAH12841.1;protein_accession:AAH15709.1;protein_accession:ABM81915.1;protein_accession:ABM85091.1;protein_accession:BAB82981.1;protein_accession:BAB82982.1;protein_accession:BAF84877.1;protein…	527912	Protein	XBP1	Tax-responsive element-binding protein 5;TREB-5;TREB5;X-box-binding protein 1;XBP-1;XBP1;XBP2;X-box binding protein 1;xbp 1;xbp-2;	SWISSPROT_AC:P17861;SWISSPROT_ID:XBP1_HUMAN;EMBL:AB076383;EMBL:AB076384;EMBL:BC000938;EMBL:BC012841;EMBL:BC015709;EMBL:CR456611;EMBL:L13850;EMBL:M31627;EMBL:X55543;EMBL:Z93930;RefSeq:NP_001073007.1;RefSeq:NP_005071.2;ProteinModelPortal:P17861;STRING:9606.ENSP00000216037;SWISSPROT_AC_OLD:Q8WYK6;SWISSPROT_AC_OLD:Q969P1;SWISSPROT_AC_OLD:Q96BD7;GeneID:7494;KEGG:hsa:7494;PIR:A36299;eggNOG:ENOG410XSJI;…
218393	RS1 --> RS1	Expression	GeneID:6247;		4344830	Gene	RS1	retinoschisin 1;RS;RS1;XLRS1;Retinoschisin;rs 1;rs i;rs type i;rs-1;rs-i;rs1-type;X-linked juvenile retinoschisis protein;xlrs 1;	SWISSPROT_AC:O15537;SWISSPROT_ID:XLRS1_HUMAN;GeneID:6247;Ensembl:ENSG00000102104;HGNC:HGNC:10457;MIM:300839;Vega:OTTHUMG00000021216;protein_accession:AAC17928.1;protein_accession:AAC18405.1;protein_accession:AAI40344.1;protein_accession:AAI41639.1;protein_accession:ABD90543.1;protein_accession:ABK40506.1;protein_accession:EAW98942.1;protein_accession:NP_000321.1;protein_accession:O15537.2;protein…	528635	Protein	RS1	Retinoschisin;RS1;X-linked juvenile retinoschisis protein;XLRS1;retinoschisin 1;RS;rs 1;rs i;rs type i;rs-1;rs-i;rs1-type;xlrs 1;	SWISSPROT_AC:O15537;SWISSPROT_ID:XLRS1_HUMAN;EMBL:AF014459;EMBL:AF018958;EMBL:AF018959;EMBL:AF018960;EMBL:AF018961;EMBL:AF018962;EMBL:AF018963;EMBL:DQ426892;EMBL:Z92542;EMBL:Z94056;RefSeq:NP_000321.1;ProteinModelPortal:O15537;STRING:9606.ENSP00000369320;SWISSPROT_AC_OLD:Q0QD39;SMR:O15537;GeneID:6247;KEGG:hsa:6247;eggNOG:ENOG410IIHQ;eggNOG:ENOG410YGW6;UniGene:Hs.715725;GO:GO:0001786;GO:GO:0005546;…
237504	ZHX2 --> ZHX2	Expression	GeneID:22882;		4348909	Gene	ZHX2	AFR1;RAF;ZHX2;zinc fingers and homeoboxes 2;AFP regulator 1;Alpha-fetoprotein regulator 1;KIAA0854;Regulator of AFP;zhx-2;Zinc finger and homeodomain protein 2;Zinc fingers and homeoboxes protein 2;	SWISSPROT_AC:Q9Y6X8;SWISSPROT_ID:ZHX2_HUMAN;GeneID:22882;Ensembl:ENSG00000178764;HGNC:HGNC:18513;MIM:609185;Vega:OTTHUMG00000165077;protein_accession:AAH42145.1;protein_accession:ABZ92223.1;protein_accession:BAA74877.3;protein_accession:BAC76615.1;protein_accession:EAW92012.1;protein_accession:NP_055758.1;protein_accession:Q9Y6X8.1;protein_accession:XP_005250893.1;protein_accession:XP_005250894.1…	573115	Protein	ZHX2	AFP regulator 1;AFR1;Alpha-fetoprotein regulator 1;KIAA0854;RAF;Regulator of AFP;ZHX2;Zinc finger and homeodomain protein 2;Zinc fingers and homeoboxes protein 2;zhx-2;zinc fingers and homeoboxes 2;	SWISSPROT_AC:Q9Y6X8;SWISSPROT_ID:ZHX2_HUMAN;EMBL:AB020661;EMBL:AB083653;EMBL:BC042145;RefSeq:NP_055758.1;RefSeq:XP_005250893.1;RefSeq:XP_005250894.1;RefSeq:XP_011515233.1;RefSeq:XP_011515234.1;ProteinModelPortal:Q9Y6X8;STRING:9606.ENSP00000314709;SMR:Q9Y6X8;GeneID:22882;KEGG:hsa:22882;eggNOG:ENOG410IHET;eggNOG:ENOG410Z8A2;UniGene:Hs.377090;UniGene:Hs.658443;GO:GO:0000122;GO:GO:0003677;GO:GO:00037…
291796	HBA1 --> HBA	Expression	GeneID:3039;		4342301	Gene	HBA1	HBA-T3;HBA1;HBH;hemoglobin subunit alpha 1;Alpha-globin;hb a;hb a 1;hb alpha;hb alpha 2;hb alpha-chain;hb-a;hb-alpha;HBA;hba 1;hba 2;hba-2;HBA2;hba2-type;hbalpha;Hemoglobin alpha chain;hemoglobin subunit a;Hemoglobin subunit alpha;	GeneID:3039;Ensembl:ENSG00000206172;HGNC:HGNC:4823;MIM:141800;Vega:OTTHUMG00000060138;protein_accession:AAA52629.1;protein_accession:AAA52631.1;protein_accession:AAA52632.1;protein_accession:AAC72839.1;protein_accession:AAC97373.1;protein_accession:AAF90195.1;protein_accession:AAH05931.1;protein_accession:AAH08572.1;protein_accession:AAH32122.1;protein_accession:AAH50661.1;protein_accession:AAI01…	173029	Protein	HBA	Alpha-globin;HBA;HBA1;HBA2;Hemoglobin alpha chain;Hemoglobin subunit alpha;hb a;hb a 1;hb alpha;hb alpha 2;hb alpha-chain;hb-a;hb-alpha;hba 1;hba 2;hba-2;HBA-T2;HBA-T3;hba2-type;hbalpha;HBH;hemoglobin subunit a;hemoglobin subunit alpha 1;hemoglobin subunit alpha 2;hemoglobin subunit alpha2;	SWISSPROT_AC:P69905;SWISSPROT_ID:HBA_HUMAN;EMBL:AE006462;EMBL:AF097635;EMBL:AF105974;EMBL:AF230076;EMBL:AF349571;EMBL:AF525460;EMBL:AF536204;EMBL:AK223392;EMBL:BC005931;EMBL:BC008572;EMBL:BC032122;EMBL:BC050661;EMBL:BC101846;EMBL:BC101848;EMBL:DQ431198;EMBL:DQ499017;EMBL:DQ499018;EMBL:J00153;EMBL:V00488;EMBL:V00491;EMBL:V00493;EMBL:V00516;EMBL:Z84721;RefSeq:NP_000508.1;RefSeq:NP_000549.1;ProteinM…
292563	LPA --> Lp(a)	Expression	GeneID:4018;		4343077	Gene	LPA	AK38;APOA;lipoprotein(a);LP;LPA;ak 38;apo a;apo alpha;Apo(a);apo(a)-isoform;apo(a)-type;apo(a)isoform;apo-(a);apo-a;apo-alpha;Apolipoprotein(a);apolipoprotein(a)-isoform;apolipoprotein-(a);EC 3.4.21.-;lipoprotein(a)--an;lipoprotein-(a);lp a;lp alpha;Lp(a);lp(a)--an;lp(a-);lp(alpha);lp-(a);lp-a;lp-alpha;lpa-type;	GeneID:4018;Ensembl:ENSG00000198670;HGNC:HGNC:6667;MIM:152200;Vega:OTTHUMG00000015956;protein_accession:AAB66587.2;protein_accession:AAF03676.1;protein_accession:AAF03678.1;protein_accession:AAF03680.1;protein_accession:AAK74187.1;protein_accession:ABF47086.1;protein_accession:CAA29618.1;protein_accession:EAW47596.1;protein_accession:NP_005568.2;protein_accession:P08519.1;protein_gi:114062;protei…	19830	Protein	Lp(a)	Apo(a);APOA;Apolipoprotein(a);EC 3.4.21.-;Lp(a);LPA;ak 38;AK38;apo a;apo alpha;apo(a)-isoform;apo(a)-type;apo(a)isoform;apo-(a);apo-a;apo-alpha;apolipoprotein(a)-isoform;apolipoprotein-(a);lipoprotein(a);lipoprotein(a)--an;lipoprotein-(a);LP;lp a;lp alpha;lp(a)--an;lp(a-);lp(alpha);lp-(a);lp-a;lp-alpha;lpa-type;	SWISSPROT_AC:P08519;SWISSPROT_ID:APOA_HUMAN;EMBL:AL109933;EMBL:AL596089;EMBL:X06290;ProteinModelPortal:P08519;STRING:9606.ENSP00000321334;SWISSPROT_AC_OLD:Q5VTD7;SWISSPROT_AC_OLD:Q9UD88;SMR:P08519;GeneID:4018;PIR:S00657;eggNOG:COG5640;eggNOG:ENOG410IDXR;UniGene:Hs.520120;GO:GO:0001968;GO:GO:0004252;GO:GO:0004866;GO:GO:0005576;GO:GO:0006629;GO:GO:0006869;GO:GO:0008015;GO:GO:0008201;GO:GO:0034185;G…
481935	APOB -- APOB	association	Pubmed:26073401;Pubmed 2006:21302248;Pubmed 2001:11222161;Pubmed 2004:13130124;Pubmed 2004:15308601;Pubmed 1994:7929084;Pubmed 1993:8226902;Pubmed 1995:7749860;Pubmed 2007:17595251;Pubmed 2000:10713055;Pubmed 1996:8767453;Pubmed 1992:1417837;Pubmed 2009:19060634;Pubmed 2009:19084451;Pubmed 1997:9157952;Pubmed 1997:9162040;Pubmed 1990:2086693;Pubmed 1990:2341807;Pubmed 1990:2351874;Pubmed 2005:165…	Familial hypobetalipoproteinemia is a codominant disorder characterized by low plasma levels of low-density lipoprotein cholesterol and <b>apolipoprotein B</b> (apoB), which in ├в┬И┬╝50% of the cases is due to mutations in <b>APOB</b> gene.[Pubmed:26073401];Familial hypobetalipoproteinemia is a codominant disorder characterized by low plasma levels of low-density lipoprotein cholesterol and <b>ap…	4340082	Gene	APOB	APOB;apoB-100;apoB-48;apolipoprotein B;FLDB;LDLCQ4;apo b;apo b 100;apo b- 100;Apo B-100;apo beta;apo-b;apo-b 100;apo-b-100;apo-beta;apo-beta-chain;apob 100;apob- 100;apob-100-type;apob100;apobeta;apolipoprotein b 100;apolipoprotein b- 100;Apolipoprotein B-100;apolipoprotein beta;apolipoprotein-b;apolipoprotein-b 100;apolipoprotein-b-100;apolipoprotein-beta;apolipoproteinb;apolipoproteinb 100;apol…	SWISSPROT_AC:P04114;SWISSPROT_ID:APOB_HUMAN;GeneID:338;Ensembl:ENSG00000084674;HGNC:HGNC:603;MIM:107730;Vega:OTTHUMG00000090785;protein_accession:AAA35541.1;protein_accession:AAA35544.1;protein_accession:AAA35548.1;protein_accession:AAA35549.1;protein_accession:AAA51741.1;protein_accession:AAA51742.1;protein_accession:AAA51750.1;protein_accession:AAA51751.1;protein_accession:AAA51752.1;protein_ac…	19835	Protein	APOB	Apo B-100;APOB;Apolipoprotein B-100;apo b;apo b 100;apo b- 100;apo beta;apo-b;apo-b 100;apo-b-100;apo-beta;apo-beta-chain;apob 100;apob- 100;apoB-100;apob-100-type;apoB-48;apob100;apobeta;apolipoprotein B;apolipoprotein b 100;apolipoprotein b- 100;apolipoprotein beta;apolipoprotein-b;apolipoprotein-b 100;apolipoprotein-b-100;apolipoprotein-beta;apolipoproteinb;apolipoproteinb 100;apolipoproteinb-…	SWISSPROT_AC:P04114;SWISSPROT_ID:APOB_HUMAN;EMBL:AC010872;EMBL:AC115619;EMBL:AY324608;EMBL:J02610;EMBL:K03175;EMBL:M10374;EMBL:M12413;EMBL:M12480;EMBL:M12681;EMBL:M14081;EMBL:M14162;EMBL:M15053;EMBL:M15421;EMBL:M17367;EMBL:M17779;EMBL:M18471;EMBL:M19734;EMBL:M19808;EMBL:M19809;EMBL:M19810;EMBL:M19811;EMBL:M19812;EMBL:M19813;EMBL:M19815;EMBL:M19816;EMBL:M19818;EMBL:M19820;EMBL:M19821;EMBL:M19823;E…
481996	HP -- IL-6	association	Pubmed 2001:11397854;Pubmed 2012:22629362;Pubmed 1995:7492636;Pubmed 2011:21712644;Pubmed 1992:1371418;Pubmed 1992:1381393;Pubmed 1992:18475439;Pubmed 1999:10221778;Pubmed 1997:8998126;Pubmed 1990:2320005;Pubmed 1998:9755236;	<b>Interleukin-6</b> differentially stimulates <b>haptoglobin</b> production by peritoneal and endometriotic cells in vitro: a model for endometrial-peritoneal interaction in endometriosis.[Pubmed 2001:11397854];As <b>interleukin-6</b> (IL-6) stimulates <b>Hp</b> in other tissues and is produced by endometrial cells, we tested our hypothesis by evaluating the effects of IL-6 on Hp production by P…	4342480	Gene	HP	BP;haptoglobin;HP;HP2ALPHA2;HPA1S;haptoglobin--an;haptoglobin-type;HPT;hpt-type;Zonulin;	SWISSPROT_AC:P00738;SWISSPROT_ID:HPT_HUMAN;GeneID:3240;Ensembl:ENSG00000257017;HGNC:HGNC:5141;MIM:140100;Vega:OTTHUMG00000173009;protein_accession:AAA52684.1;protein_accession:AAA52685.1;protein_accession:AAA52687.1;protein_accession:AAA88078.1;protein_accession:AAA88080.1;protein_accession:AAC27432.1;protein_accession:AAH17862.1;protein_accession:AAH58031.1;protein_accession:AAH70299.1;protein_a…	197638	Protein	IL-6	B-cell stimulatory factor 2;BSF-2;CDF;CTL differentiation factor;Hybridoma growth factor;IFN-beta-2;IFNB2;IL-6;IL6;Interferon beta-2;Interleukin-6;b cell stimulatory factor 2;b cell stimulatory factor-2;b-cell stimulatory factor-2;bsf- 2;BSF2;HGF;HSF;hsf-type;ifn beta 2;ifn-beta 2;ifn-beta2;il - 6;il -- 6;il -6;il 6;il- 6;il--6;il-6-type;il-vi;il6-type;interferon beta 2;interferon beta2;interfero…	SWISSPROT_AC:P05231;SWISSPROT_ID:IL6_HUMAN;EMBL:AF372214;EMBL:BC015511;EMBL:M14584;EMBL:M18403;EMBL:M29150;EMBL:M54894;EMBL:S56892;EMBL:X04402;EMBL:X04403;EMBL:X04430;EMBL:X04602;EMBL:Y00081;RefSeq:NP_000591.1;RefSeq:XP_011513692.1;ProteinModelPortal:P05231;STRING:9606.ENSP00000258743;SWISSPROT_AC_OLD:Q9UCU2;SWISSPROT_AC_OLD:Q9UCU3;SWISSPROT_AC_OLD:Q9UCU4;SMR:P05231;GeneID:3569;KEGG:hsa:3569;PIR:…
483260	TGFB1 -- IL-6	association	Pubmed 2013:23298711;Pubmed 1993:8376781;Pubmed 2009:19209241;Pubmed 1999:10219249;Pubmed 2003:14614040;Pubmed 1991:2009947;	Addition of rh IL-6 and <b>TGF-├О┬▓1</b> increased endogenous <b>IL-6</b> and TGF-├О┬▓1 expression through crosstalk and induced cell invasion, EMT and chemoresistance.[Pubmed 2013:23298711];Addition of rh IL-6 and <b>TGF-├Г┬О├В┬▓1</b> increased endogenous <b>IL-6</b> and TGF-├Г┬О├В┬▓1 expression through crosstalk and induced cell invasion, EMT and chemoresistance.[Pubmed 2013:23298711];Addition …	4345519	Gene	TGFB1	CED;DPD1;LAP;TGFB;TGFB1;TGFbeta;transforming growth factor beta 1;lap-type;tgf -beta 1;tgf -beta1;tgf b 1;tgf b-1;tgf beta 1;tgf beta i;tgf beta type 1;tgf beta type i;tgf beta-1;tgf beta-type 1;tgf beta1;tgf- b 1;tgf- beta 1;tgf- beta1;tgf-b 1;tgf-beta 1;tgf-beta i;tgf-beta isoform 1;tgf-beta type 1;tgf-beta type i;tgf-beta type-i;tgf-beta's 1;TGF-beta-1;tgf-beta-i;tgf-beta1;tgf-beta1-type;tgf-b…	SWISSPROT_AC:P01137;SWISSPROT_ID:TGFB1_HUMAN;GeneID:7040;Ensembl:ENSG00000105329;HGNC:HGNC:11766;MIM:190180;Vega:OTTHUMG00000182760;protein_accession:AAA36735.1;protein_accession:AAH00125.1;protein_accession:AAH01180.1;protein_accession:AAH22242.1;protein_accession:AAL27646.2;protein_accession:AAN86616.1;protein_accession:AAP35909.1;protein_accession:AAQ18641.1;protein_accession:AAT77143.1;protei…	197638	Protein	IL-6	B-cell stimulatory factor 2;BSF-2;CDF;CTL differentiation factor;Hybridoma growth factor;IFN-beta-2;IFNB2;IL-6;IL6;Interferon beta-2;Interleukin-6;b cell stimulatory factor 2;b cell stimulatory factor-2;b-cell stimulatory factor-2;bsf- 2;BSF2;HGF;HSF;hsf-type;ifn beta 2;ifn-beta 2;ifn-beta2;il - 6;il -- 6;il -6;il 6;il- 6;il--6;il-6-type;il-vi;il6-type;interferon beta 2;interferon beta2;interfero…	SWISSPROT_AC:P05231;SWISSPROT_ID:IL6_HUMAN;EMBL:AF372214;EMBL:BC015511;EMBL:M14584;EMBL:M18403;EMBL:M29150;EMBL:M54894;EMBL:S56892;EMBL:X04402;EMBL:X04403;EMBL:X04430;EMBL:X04602;EMBL:Y00081;RefSeq:NP_000591.1;RefSeq:XP_011513692.1;ProteinModelPortal:P05231;STRING:9606.ENSP00000258743;SWISSPROT_AC_OLD:Q9UCU2;SWISSPROT_AC_OLD:Q9UCU3;SWISSPROT_AC_OLD:Q9UCU4;SMR:P05231;GeneID:3569;KEGG:hsa:3569;PIR:…
483389	SERPINE1 -- bFGF	association	Pubmed 1991:1905574;	<b>bFGF</b> induces <b>PAI 1</b> mRNA expression in the undifferentiated cells, but unlike PAI 1 protein after RA-treatment, the inhibitor does not accumulate around the cells but is released in the medium.[Pubmed 1991:1905574];	4343854	Gene	SERPINE1	PAI;PAI-1;PAI1;PLANH1;serpin family E member 1;SERPINE1;activator inhibitor type-1-plasminogen;activator plasminogen inhibitor-1;Endothelial plasminogen activator inhibitor;endothelial type of plasminogen activator inhibitor;endothelial type plasminogen activator inhibitor;endothelial-type plasminogen activator inhibitor;inhibitor of type 1 plasminogen activator;inhibitor type 1 plasminogen activ…	SWISSPROT_AC:P05121;SWISSPROT_ID:PAI1_HUMAN;GeneID:5054;Ensembl:ENSG00000106366;HGNC:HGNC:8583;MIM:173360;Vega:OTTHUMG00000157107;protein_accession:AAA60003.1;protein_accession:AAA60007.1;protein_accession:AAA60008.1;protein_accession:AAA60009.1;protein_accession:AAD45828.1;protein_accession:AAH10860.1;protein_accession:AAK60338.1;protein_accession:ABM81620.1;protein_accession:ABM84803.1;protein_…	135766	Protein	bFGF	Basic fibroblast growth factor;bFGF;FGF-2;FGF2;FGFB;Fibroblast growth factor 2;HBGF-2;Heparin-binding growth factor 2;basic fibroblast growth-factor;basic fibroblast-growth factor;basic fibroblast-growth-factor;basic-fibroblast growth factor;basic-fibroblast-growth-factor;bfgf-isoform;bfgf-type;factor basic fibroblast growth;factor of basic fibroblast growth;factor-basic fibroblast growth;fgf -2;…	SWISSPROT_AC:P09038;SWISSPROT_ID:FGF2_HUMAN;EMBL:AB451321;EMBL:AB451450;EMBL:AC021205;EMBL:AY820133;EMBL:CH471056;EMBL:EF506888;EMBL:J04513;EMBL:M17599;EMBL:M27968;EMBL:S47380;EMBL:S81809;EMBL:X04431;EMBL:X04432;EMBL:X04433;EMBL:Y13468;RefSeq:NP_001997.5;ProteinModelPortal:P09038;STRING:9606.ENSP00000264498;SWISSPROT_AC_OLD:A4LBB8;SWISSPROT_AC_OLD:O00527;SWISSPROT_AC_OLD:P78443;SWISSPROT_AC_OLD:Q…
483899	TNC -- Fibronectin	association	Pubmed 2006:16946681;Pubmed 2013:23313574;Pubmed 2004:15289878;Pubmed 2002:12057014;Pubmed 1995:7499434;Pubmed 1995:7541219;Pubmed 2011:21747918;Pubmed 2011:22099892;Pubmed 1996:8736172;Pubmed 1996:8907709;Pubmed 1997:9219826;Pubmed 1997:9334802;Pubmed 1991:1716516;	<b>Tenascin-C</b> has previously been described in its complex relationship with decorin and <b>fibronectin</b> in normal wound healing.[Pubmed 2006:16946681];Whereas fibronectin mediates fibroblast adhesion, <b>tenascin-C</b> binds to <b>fibronectin</b> and inhibits its cell-spreading activity.[Pubmed 2013:23313574];<b>Tenascin-C</b> (TN-C) with <b>fibronectin</b> (FN) are associated extracellul…	4342572	Gene	TNC	DFNA56;GMEM;GP;HXB;JI;tenascin C;TN;TN-C;TNC;c-tn;Cytotactin;glioma-associated extracellular matrix antigen;Glioma-associated-extracellular matrix antigen;GP 150-225;Hexabrachion;Myotendinous antigen;Neuronectin;TENA;Tenascin;tenascin- c;Tenascin-C;tenascin-type;tn c;	SWISSPROT_AC:P24821;SWISSPROT_ID:TENA_HUMAN;GeneID:3371;Ensembl:ENSG00000041982;HGNC:HGNC:5318;MIM:187380;Vega:OTTHUMG00000021010;protein_accession:AAA36728.1;protein_accession:AAA52703.1;protein_accession:AAA88083.1;protein_accession:AAB47574.1;protein_accession:AAI51844.1;protein_accession:ABX89318.1;protein_accession:ADD10730.1;protein_accession:BAE06120.2;protein_accession:BAG64930.1;protein_…	136502	Protein	Fibronectin	CIG;Cold-insoluble globulin;Fibronectin;FINC;FN;FN1;cold insoluble globulin;ed b;ED-B;fibronectin 1;fibronectin i;fibronectin type 1;fibronectin type i;fibronectin--an;fibronectin-1;fibronectin-type;fibronectin1;FNZ;GFND;GFND2;LETS;MSF;	SWISSPROT_AC:P02751;SWISSPROT_ID:FINC_HUMAN;EMBL:AB191261;EMBL:AB209840;EMBL:AC012462;EMBL:AC073284;EMBL:AF312399;EMBL:AJ276395;EMBL:AJ320525;EMBL:AJ320526;EMBL:AJ320527;EMBL:AJ535086;EMBL:AJ849445;EMBL:AL832202;EMBL:BC117176;EMBL:BC143763;EMBL:BX537590;EMBL:BX538017;EMBL:BX538018;EMBL:BX538045;EMBL:BX640608;EMBL:BX640731;EMBL:BX640875;EMBL:BX640920;EMBL:CH471063;EMBL:CR749281;EMBL:CR749316;EMBL:…
483921	CCL2 -- TNF	association	Pubmed 2001:11521698;Pubmed 2013:23183267;Pubmed 2004:14767877;Pubmed 2004:15274652;Pubmed 1994:7891669;Pubmed 2008:18656701;Pubmed 2007:17712227;Pubmed 1999:11477802;Pubmed 1999:12840897;Pubmed 2005:16106219;Pubmed 1991:1875058;Pubmed 1991:1937574;	The migration of HRPE cells induced by IL-1beta and <b>TNF-alpha</b> may be associated with the <b>MCP-1</b> that HRPE cells secretes under the stimulation of these two cytokines.[Pubmed 2001:11521698];Both QPCT and <b>CCL2</b> are regulated in a NF-├Г┬О├В┬║B-dependent pathway shown by stimulation with <b>TNFa</b> and IL1b as well as by inhibition with the IKK2 inhibitor and RNAi of p50.[Pubmed 2…	4344914	Gene	CCL2	C-C motif chemokine ligand 2;CCL2;GDCF-2;HC11;HSMCR30;MCAF;MCP-1;MCP1;SCYA2;SMC-CF;c-c chemokine motif ligand 2;C-C motif chemokine 2;c-c motif chemokine ligand-2;c-c motif ligand 2 chemokine;chemokine c-c motif ligand 2;chemokine c-c motif ligand-2;hc 11;hc-11;mcp -1;mcp 1;mcp i;mcp- 1;mcp- i;mcp--1;monocyte chemoattractant protein -1;Monocyte chemoattractant protein 1;monocyte chemoattractant p…	SWISSPROT_AC:P13500;SWISSPROT_ID:CCL2_HUMAN;GeneID:6347;Ensembl:ENSG00000108691;HGNC:HGNC:10618;MIM:158105;Vega:OTTHUMG00000132887;protein_accession:AAA18102.1;protein_accession:AAA18164.1;protein_accession:AAA36330.1;protein_accession:AAA60308.1;protein_accession:AAA60309.1;protein_accession:AAA96708.1;protein_accession:AAB20651.1;protein_accession:AAB29926.1;protein_accession:AAH09716.1;protein…	492131	Protein	TNF	Cachectin;TNF;TNF-a;TNF-alpha;TNFA;TNFSF2;Tumor necrosis factor;Tumor necrosis factor ligand superfamily member 2;chain-tnf;DIF;dif-type;factor - tumor necrosis;factor of the tumor necrosis;factor of the tumor-necrosis;factor of tumor necrosis;factor tumor necrosis;factor-tumor necrosis;necrosis factor-tumor;necrosis tumor factor;tnf - a;tnf - alpha;tnf -a;tnf -alpha;tnf a;tnf alpha;tnf- a;tnf- a…	SWISSPROT_AC:P01375;SWISSPROT_ID:TNFA_HUMAN;EMBL:AB088112;EMBL:AF043342;EMBL:AF098751;EMBL:AF129756;EMBL:AY066019;EMBL:AY214167;EMBL:BA000025;EMBL:BC028148;EMBL:M10988;EMBL:M16441;EMBL:M26331;EMBL:X01394;EMBL:X02910;EMBL:Y14768;EMBL:Z15026;RefSeq:NP_000585.2;ProteinModelPortal:P01375;STRING:9606.ENSP00000398698;SWISSPROT_AC_OLD:O43647;SWISSPROT_AC_OLD:Q9P1Q2;SWISSPROT_AC_OLD:Q9UIV3;SMR:P01375;Gen…
483924	CCL2 -- IL-1 beta	association	Pubmed:8117936;Pubmed 2006:16621921;Pubmed 2001:11216879;Pubmed 2001:11521698;Pubmed 2013:23183267;Pubmed 2012:22771441;Pubmed 1995:7575485;Pubmed 2008:17678915;Pubmed 2007:17712227;Pubmed 2000:11027635;Pubmed 2009:18950946;Pubmed 1999:11477802;Pubmed 1999:12840897;Pubmed 1997:9441701;Pubmed 1998:9602633;Pubmed 1998:9613677;Pubmed 1998:9831176;Pubmed 2005:16106219;Pubmed 1991:1937574;	The glioma cell lines tested exhibited high levels of IL-8 and <b>MCAF</b> mRNA expression upon stimulation with <b>IL-1</b> or TNF-alpha, while none of the neuroblastoma cell lines expressed these cytokine mRNA.[Pubmed:8117936];<b>CCL2</b> mRNA concentration correlated with <b>IL-1beta</b> (R = 0.45, P = 0.02), tumour necrosis factor-alpha (TNF-alpha) (R = 0.47, P = 0.013) and IL-6 (R = 0.52, P …	4344914	Gene	CCL2	C-C motif chemokine ligand 2;CCL2;GDCF-2;HC11;HSMCR30;MCAF;MCP-1;MCP1;SCYA2;SMC-CF;c-c chemokine motif ligand 2;C-C motif chemokine 2;c-c motif chemokine ligand-2;c-c motif ligand 2 chemokine;chemokine c-c motif ligand 2;chemokine c-c motif ligand-2;hc 11;hc-11;mcp -1;mcp 1;mcp i;mcp- 1;mcp- i;mcp--1;monocyte chemoattractant protein -1;Monocyte chemoattractant protein 1;monocyte chemoattractant p…	SWISSPROT_AC:P13500;SWISSPROT_ID:CCL2_HUMAN;GeneID:6347;Ensembl:ENSG00000108691;HGNC:HGNC:10618;MIM:158105;Vega:OTTHUMG00000132887;protein_accession:AAA18102.1;protein_accession:AAA18164.1;protein_accession:AAA36330.1;protein_accession:AAA60308.1;protein_accession:AAA60309.1;protein_accession:AAA96708.1;protein_accession:AAB20651.1;protein_accession:AAB29926.1;protein_accession:AAH09716.1;protein…	197391	Protein	IL-1 beta	Catabolin;IL-1 beta;IL1B;IL1F2;Interleukin-1 beta;1 beta interleukin;1 beta-interleukin;1-beta interleukin;il - 1beta;il -1;il -1b;il -1beta;il 1;il 1 beta;il 1-beta;il 1b;il 1beta;il type i;il- 1;il- 1 beta;il- 1b;il- 1beta;il- i;il--1;il--1 beta;IL-1;il-1 -beta;il-1 b;il-1-b;il-1-type;il-1beta;il-i;il-i beta;il-ibeta;il-type 1;IL1-BETA;interleukin - 1 beta;interleukin -1 b;interleukin -1 beta;i…	SWISSPROT_AC:P01584;SWISSPROT_ID:IL1B_HUMAN;EMBL:AC079753;EMBL:AY137079;EMBL:BC008678;EMBL:BN000002;EMBL:BT007213;EMBL:CH471217;EMBL:CR407679;EMBL:K02770;EMBL:M15330;EMBL:M15840;EMBL:M54933;EMBL:X02532;EMBL:X04500;EMBL:X56087;RefSeq:NP_000567.1;ProteinModelPortal:P01584;STRING:9606.ENSP00000263341;SWISSPROT_AC_OLD:Q53X59;SWISSPROT_AC_OLD:Q53XX2;SWISSPROT_AC_OLD:Q7M4S7;SWISSPROT_AC_OLD:Q7RU01;SWIS…
485203	SERPINE1 -- IGF-I	association	Pubmed 1992:1618746;	Insulin and <b>insulin-like growth factor I</b> (IGF-1) increase steady state levels of <b>PAI-1</b> mRNA in Hep G2 cells independently and synergistically.[Pubmed 1992:1618746];	4343854	Gene	SERPINE1	PAI;PAI-1;PAI1;PLANH1;serpin family E member 1;SERPINE1;activator inhibitor type-1-plasminogen;activator plasminogen inhibitor-1;Endothelial plasminogen activator inhibitor;endothelial type of plasminogen activator inhibitor;endothelial type plasminogen activator inhibitor;endothelial-type plasminogen activator inhibitor;inhibitor of type 1 plasminogen activator;inhibitor type 1 plasminogen activ…	SWISSPROT_AC:P05121;SWISSPROT_ID:PAI1_HUMAN;GeneID:5054;Ensembl:ENSG00000106366;HGNC:HGNC:8583;MIM:173360;Vega:OTTHUMG00000157107;protein_accession:AAA60003.1;protein_accession:AAA60007.1;protein_accession:AAA60008.1;protein_accession:AAA60009.1;protein_accession:AAD45828.1;protein_accession:AAH10860.1;protein_accession:AAK60338.1;protein_accession:ABM81620.1;protein_accession:ABM84803.1;protein_…	196367	Protein	IGF-I	IBP1;IGF-I;IGF1;Insulin-like growth factor I;Mechano growth factor;MGF;Somatomedin-C;factor 1-insulin-like growth;factor i-insulin-like growth;factor-1-insulin-like growth;growth factor 1-insulin-like;growth factor i-insulin-like;growth factor-1-insulin-like;IGFI;insulin - like growth factor 1;insulin growth like factor 1;insulin growth like factor-i;insulin growth-like factor 1;insulin like grow…	SWISSPROT_AC:P05019;SWISSPROT_ID:IGF1_HUMAN;EMBL:AC010202;EMBL:AC068648;EMBL:AY260957;EMBL:BC148266;EMBL:CH471054;EMBL:M11568;EMBL:M12659;EMBL:M14153;EMBL:M14154;EMBL:M14155;EMBL:M14156;EMBL:M27544;EMBL:M37484;EMBL:X00173;EMBL:X03420;EMBL:X03421;EMBL:X03422;EMBL:X03563;EMBL:X56773;EMBL:X56774;EMBL:X57025;RefSeq:NP_000609.1;RefSeq:NP_001104754.1;RefSeq:NP_001104755.1;ProteinModelPortal:P05019;STRI…
485205	SERPINE1 -- Insulin	association	Pubmed:10867719;Pubmed:1563535;Pubmed 2006:17072441;Pubmed 2001:11410822;Pubmed 2001:11596666;Pubmed 2001:11727398;Pubmed 2004:15218974;Pubmed 1994:8281664;Pubmed 1993:8241103;Pubmed 1993:8261243;Pubmed 2002:12091793;Pubmed 2002:12444310;Pubmed 2012:22645201;Pubmed 2008:18607173;Pubmed 2000:10766405;Pubmed 1996:8692017;Pubmed 1996:8837313;Pubmed 1996:8993938;Pubmed 2010:20920820;Pubmed 1992:16187…	This association between <b>PAI-1</b> and metabolic components of the Metabolic Syndrome could explain the predisposition of <b>insulin</b> resistant patients to atherothrombosis.[Pubmed:10867719];<b>PAI 1</b> levels could be more directly related to the <b>insulin</b> resistant state than to hyperinsulinaemia.[Pubmed:1563535];Adiponectin and <b>PAI-1</b> were associated with <b>insulin</b>, HOMA…	4343854	Gene	SERPINE1	PAI;PAI-1;PAI1;PLANH1;serpin family E member 1;SERPINE1;activator inhibitor type-1-plasminogen;activator plasminogen inhibitor-1;Endothelial plasminogen activator inhibitor;endothelial type of plasminogen activator inhibitor;endothelial type plasminogen activator inhibitor;endothelial-type plasminogen activator inhibitor;inhibitor of type 1 plasminogen activator;inhibitor type 1 plasminogen activ…	SWISSPROT_AC:P05121;SWISSPROT_ID:PAI1_HUMAN;GeneID:5054;Ensembl:ENSG00000106366;HGNC:HGNC:8583;MIM:173360;Vega:OTTHUMG00000157107;protein_accession:AAA60003.1;protein_accession:AAA60007.1;protein_accession:AAA60008.1;protein_accession:AAA60009.1;protein_accession:AAD45828.1;protein_accession:AAH10860.1;protein_accession:AAK60338.1;protein_accession:ABM81620.1;protein_accession:ABM84803.1;protein_…	200308	Protein	Insulin	INS;Insulin;an-ins;IDDM;iddm 1;iddm 2;iddm type 1;iddm-1;iddm-2;iddm-type;IDDM1;IDDM2;ILPR;ins-type;insulin--an;insulin-chain;insulin-type;IRDN;mody-x;MODY10;type-insulin;	SWISSPROT_AC:P01308;SWISSPROT_ID:INS_HUMAN;EMBL:AJ009655;EMBL:AY138590;EMBL:AY899304;EMBL:BC005255;EMBL:BT006808;EMBL:CH471158;EMBL:J00265;EMBL:L15440;EMBL:M10039;EMBL:V00565;EMBL:X70508;RefSeq:NP_000198.1;RefSeq:NP_001172026.1;RefSeq:NP_001172027.1;RefSeq:NP_001278826.1;ProteinModelPortal:P01308;STRING:9606.ENSP00000250971;SWISSPROT_AC_OLD:Q5EEX2;SMR:P01308;GeneID:3630;KEGG:hsa:3630;PIR:A93222;e…
485778	IGFBP3 -- IGF-I	association	Pubmed:10226805;Pubmed:10392348;Pubmed:10392359;Pubmed:10703534;Pubmed:11247331;Pubmed:18507013;Pubmed:23619263;Pubmed:8520621;Pubmed:8887130;Pubmed:8887139;Pubmed:8910818;Pubmed 2006:15998587;Pubmed 2006:16210470;Pubmed 2006:16390864;Pubmed 2006:16464954;Pubmed 2006:16704680;Pubmed 2006:16718634;Pubmed 2006:16887362;Pubmed 2006:16955207;Pubmed 2006:16969385;Pubmed 2006:17047053;Pubmed 2006:17194…	This proteolysis was less pronounced for IGFBP-3 containing a mutated heparin binding domain, and was prevented by purifying <b>IGFBP-3</b> on an <b>IGF-I</b> affinity column in the presence of 2 M sodium chloride, suggesting that the responsible protease(s) binds the IGFBP-3 heparin binding domain.[Pubmed:10226805];The GH response to exercise was not correlated with fitness, mean GH or <b>IGF-I<…
485860	IGFBP3 -- TGFB1	association	Pubmed:18507013;Pubmed 2001:11375125;Pubmed 1993:7684061;Pubmed 1996:9018103;Pubmed 1992:1382959;Pubmed 1999:10199559;Pubmed 1999:10509807;Pubmed 1998:9843764;	<b>TGF-beta1</b> increased the expression of IGF-I and <b>IGF binding protein-3</b> (IGFBP-3).[Pubmed:18507013];RT-PCR experiments revealed that <b>TGF-beta1</b> upregulated the mRNA expression of IGF-I and <b>IGFBP-3</b>.[Pubmed:18507013];<b>Transforming growth factor-beta1</b> stimulates the production of insulin-like growth factor-I and <b>insulin-like growth factor-binding protein-3</b> in hu…	4342657	Gene	IGFBP3	BP-53;IBP3;IGFBP3;insulin like growth factor binding protein 3;binding protein 3-igf;binding protein-3-igf;bp -53;IBP-3;igf binding protein -3;igf binding protein 3;igf binding protein iii;igf binding protein-3;igf binding-protein 3;igf binding-protein-3;igf- binding protein 3;igf-binding protein -3;IGF-binding protein 3;igf-binding protein-3;igf-binding protein3;igf-binding-protein-3;igfbp 3;igf…	SWISSPROT_AC:P17936;SWISSPROT_ID:IBP3_HUMAN;GeneID:3486;Ensembl:ENSG00000146674;HGNC:HGNC:5472;MIM:146732;Vega:OTTHUMG00000023769;protein_accession:AAA52541.1;protein_accession:AAA52706.1;protein_accession:AAH00013.1;protein_accession:AAH18962.1;protein_accession:AAH64987.1;protein_accession:AAQ15254.1;protein_accession:AAS07554.1;protein_accession:ABB96247.1;protein_accession:ABI63363.1;protein_…	484813	Protein	TGFB1	TGF-beta-1;TGFB;TGFB1;Transforming growth factor beta-1;CED;DPD1;LAP;lap-type;tgf -beta 1;tgf -beta1;tgf b 1;tgf b-1;tgf beta 1;tgf beta i;tgf beta type 1;tgf beta type i;tgf beta-1;tgf beta-type 1;tgf beta1;tgf- b 1;tgf- beta 1;tgf- beta1;tgf-b 1;tgf-beta 1;tgf-beta i;tgf-beta isoform 1;tgf-beta type 1;tgf-beta type i;tgf-beta type-i;tgf-beta's 1;tgf-beta-i;tgf-beta1;tgf-beta1-type;tgf-betai;tgf…	SWISSPROT_AC:P01137;SWISSPROT_ID:TGFB1_HUMAN;EMBL:AK291907;EMBL:BC000125;EMBL:BC001180;EMBL:BC022242;EMBL:BT007245;EMBL:CH471126;EMBL:M38449;EMBL:X02812;EMBL:X05839;EMBL:X05840;EMBL:X05843;EMBL:X05844;EMBL:X05849;EMBL:X05850;RefSeq:NP_000651.3;ProteinModelPortal:P01137;STRING:9606.ENSP00000221930;SWISSPROT_AC_OLD:A8K792;SWISSPROT_AC_OLD:Q9UCG4;SMR:P01137;GeneID:7040;KEGG:hsa:7040;PIR:A27513;eggNO…
486155	APOB -- Insulin	association	Pubmed 2001:11443500;Pubmed 2013:22966069;Pubmed 2013:23617853;Pubmed 2013:23721961;Pubmed 2004:14767876;Pubmed 2002:12376331;Pubmed 1995:8595706;Pubmed 2007:17214991;Pubmed 2011:21122860;Pubmed 1996:8674884;Pubmed 1992:1338569;Pubmed 2003:12849868;Pubmed 2005:16081057;	The relationship between <b>insulin</b> and LpC-III:B (P<0.02) or <b>apoB</b> (P<0.02) was greater in women bearing the C allele of -455 than the T allele.[Pubmed 2001:11443500];In sham and OVX mice, HFD feeding induced fatty liver, and <b>insulin</b> reduced hepatic <b>apoB100</b> and liver triglyceride export.[Pubmed 2013:22966069];CETP protein level and activity was significantly increased whi…	4340082	Gene	APOB	APOB;apoB-100;apoB-48;apolipoprotein B;FLDB;LDLCQ4;apo b;apo b 100;apo b- 100;Apo B-100;apo beta;apo-b;apo-b 100;apo-b-100;apo-beta;apo-beta-chain;apob 100;apob- 100;apob-100-type;apob100;apobeta;apolipoprotein b 100;apolipoprotein b- 100;Apolipoprotein B-100;apolipoprotein beta;apolipoprotein-b;apolipoprotein-b 100;apolipoprotein-b-100;apolipoprotein-beta;apolipoproteinb;apolipoproteinb 100;apol…	SWISSPROT_AC:P04114;SWISSPROT_ID:APOB_HUMAN;GeneID:338;Ensembl:ENSG00000084674;HGNC:HGNC:603;MIM:107730;Vega:OTTHUMG00000090785;protein_accession:AAA35541.1;protein_accession:AAA35544.1;protein_accession:AAA35548.1;protein_accession:AAA35549.1;protein_accession:AAA51741.1;protein_accession:AAA51742.1;protein_accession:AAA51750.1;protein_accession:AAA51751.1;protein_accession:AAA51752.1;protein_ac…	200308	Protein	Insulin	INS;Insulin;an-ins;IDDM;iddm 1;iddm 2;iddm type 1;iddm-1;iddm-2;iddm-type;IDDM1;IDDM2;ILPR;ins-type;insulin--an;insulin-chain;insulin-type;IRDN;mody-x;MODY10;type-insulin;	SWISSPROT_AC:P01308;SWISSPROT_ID:INS_HUMAN;EMBL:AJ009655;EMBL:AY138590;EMBL:AY899304;EMBL:BC005255;EMBL:BT006808;EMBL:CH471158;EMBL:J00265;EMBL:L15440;EMBL:M10039;EMBL:V00565;EMBL:X70508;RefSeq:NP_000198.1;RefSeq:NP_001172026.1;RefSeq:NP_001172027.1;RefSeq:NP_001278826.1;ProteinModelPortal:P01308;STRING:9606.ENSP00000250971;SWISSPROT_AC_OLD:Q5EEX2;SMR:P01308;GeneID:3630;KEGG:hsa:3630;PIR:A93222;e…
486685	PTX3 -- TNF	association	Pubmed 1993:7679696;Pubmed 2003:12538709;Pubmed 2005:16339571;	Nuclear run-on analysis indicated that <b>TNF</b> induces the expression of the <b>TSG-14</b> gene at the transcriptional level, and that de novo protein synthesis is not required for induction of TSG-14 mRNA.[Pubmed 1993:7679696];In vitro, cultured human mesangial cells synthesized <b>PTX3</b> when stimulated with <b>TNF-alpha</b> and IgA and exhibited specific binding for recombinant PTX3.[Pubm…	4344478	Gene	PTX3	pentraxin 3;PTX3;TNFAIP5;TSG-14;Pentaxin-related protein PTX3;pentraxin- 3;Pentraxin-related protein PTX3;TNF alpha-induced protein 5;TSG14;Tumor necrosis factor alpha-induced protein 5;Tumor necrosis factor-inducible gene 14 protein;	SWISSPROT_AC:P26022;SWISSPROT_ID:PTX3_HUMAN;GeneID:5806;Ensembl:ENSG00000163661;HGNC:HGNC:9692;MIM:602492;Vega:OTTHUMG00000158750;protein_accession:AAA61234.1;protein_accession:AAH39733.1;protein_accession:ABA64467.1;protein_accession:BAG35583.1;protein_accession:CAA44778.1;protein_accession:CAA45158.1;protein_accession:EAW78708.1;protein_accession:NP_002843.2;protein_accession:P26022.3;protein_g…	492131	Protein	TNF	Cachectin;TNF;TNF-a;TNF-alpha;TNFA;TNFSF2;Tumor necrosis factor;Tumor necrosis factor ligand superfamily member 2;chain-tnf;DIF;dif-type;factor - tumor necrosis;factor of the tumor necrosis;factor of the tumor-necrosis;factor of tumor necrosis;factor tumor necrosis;factor-tumor necrosis;necrosis factor-tumor;necrosis tumor factor;tnf - a;tnf - alpha;tnf -a;tnf -alpha;tnf a;tnf alpha;tnf- a;tnf- a…	SWISSPROT_AC:P01375;SWISSPROT_ID:TNFA_HUMAN;EMBL:AB088112;EMBL:AF043342;EMBL:AF098751;EMBL:AF129756;EMBL:AY066019;EMBL:AY214167;EMBL:BA000025;EMBL:BC028148;EMBL:M10988;EMBL:M16441;EMBL:M26331;EMBL:X01394;EMBL:X02910;EMBL:Y14768;EMBL:Z15026;RefSeq:NP_000585.2;ProteinModelPortal:P01375;STRING:9606.ENSP00000398698;SWISSPROT_AC_OLD:O43647;SWISSPROT_AC_OLD:Q9P1Q2;SWISSPROT_AC_OLD:Q9UIV3;SMR:P01375;Gen…
487326	F3 -- C-reactive protein	association	Pubmed 2006:16409458;Pubmed 1994:7988727;Pubmed 1993:8329706;Pubmed 2008:18276908;Pubmed 2008:18339698;Pubmed 2007:17249334;Pubmed 2000:10769278;Pubmed 2014:25081365;Pubmed 2011:21029360;Pubmed 2009:18571179;Pubmed 2003:14987914;Pubmed 2005:15586013;Pubmed 2005:15996056;	<b>CRP</b> (5-25 microg mL(-1)) dose dependently induced more <b>TF</b> on PBMC from SA patients than 42 contemporary controls (P = 0.001, study 1).[Pubmed 2006:16409458];<b>CRP</b> induced more <b>TF</b> activity, protein and mRNA under adherent than non-adherent conditions implying that it may mainly target macrophages in lymphocyte-rich lesions.[Pubmed 2006:16409458];IFN and <b>CRP</b> further…	4341533	Gene	F3	CD142;coagulation factor III, tissue factor;F3;TF;TFA;CD142 antigen;coagulation factor 3;Coagulation factor III;factor of the tissue;factor of tissue;factor tissue;factor--tissue;factor-tissue;Thromboplastin;Tissue factor;tissue-factor;	SWISSPROT_AC:P13726;SWISSPROT_ID:TF_HUMAN;GeneID:2152;Ensembl:ENSG00000117525;HGNC:HGNC:3541;MIM:134390;Vega:OTTHUMG00000010716;protein_accession:AAA36734.1;protein_accession:AAA61150.1;protein_accession:AAA61151.1;protein_accession:AAA61152.1;protein_accession:AAH11029.1;protein_accession:AAN01236.1;protein_accession:AAO61150.1;protein_accession:AAO61151.1;protein_accession:AAO61152.1;protein_ac…	81364	Protein	C-reactive protein	C-reactive protein;CRP;PTX1;c - reactive protein;c -reactive protein;c reactive protein;c reactive protein--an;c reactive-protein;c- reactive protein;c-- reactive protein;c--reactive protein;c-protein reactive;c-protein-reactive;c-reactive of protein;c-reactive protein--an;c-reactive- protein;c-reactive-protein;crp-type;protein c reactive;protein c-reactive;protein-c reactive;protein-c-reactive;r…	SWISSPROT_AC:P02741;SWISSPROT_ID:CRP_HUMAN;EMBL:AF442818;EMBL:AF449713;EMBL:AK289443;EMBL:AL445528;EMBL:BC020766;EMBL:BC125135;EMBL:CH471121;EMBL:K00518;EMBL:M11725;EMBL:M11880;EMBL:M35163;EMBL:X56214;EMBL:X56692;RefSeq:NP_000558.2;RefSeq:NP_001315986.1;RefSeq:NP_001315987.1;ProteinModelPortal:P02741;STRING:9606.ENSP00000255030;SWISSPROT_AC_OLD:A8K078;SWISSPROT_AC_OLD:D3DVD9;SWISSPROT_AC_OLD:D3DV…
487686	TGFB1 -- IL-1 beta	association	Pubmed:16095117;Pubmed 2006:16675485;Pubmed 1993:8335922;Pubmed 1993:8376781;Pubmed 2008:18565769;Pubmed 2007:17763417;Pubmed 1992:1385162;Pubmed 2009:19587162;Pubmed 1997:9316501;Pubmed 2003:14614040;Pubmed 1998:9893571;Pubmed 2005:16253647;	VEGF production by osteoartritis (OA) chondrocytes was significantly reduced by <b>IL-1beta</b> while it was increased in the presence of <b>TGFbeta</b>.[Pubmed:16095117];<b>IL-1beta</b> increased whereas <b>TGF-beta1</b> decreased ADAMTS-1 mRNA and protein levels in decidual stromal cell cultures in a concentration- and time-dependent manner.[Pubmed 2006:16675485];Pretreatment of the IEC-6 cells…	4345519	Gene	TGFB1	CED;DPD1;LAP;TGFB;TGFB1;TGFbeta;transforming growth factor beta 1;lap-type;tgf -beta 1;tgf -beta1;tgf b 1;tgf b-1;tgf beta 1;tgf beta i;tgf beta type 1;tgf beta type i;tgf beta-1;tgf beta-type 1;tgf beta1;tgf- b 1;tgf- beta 1;tgf- beta1;tgf-b 1;tgf-beta 1;tgf-beta i;tgf-beta isoform 1;tgf-beta type 1;tgf-beta type i;tgf-beta type-i;tgf-beta's 1;TGF-beta-1;tgf-beta-i;tgf-beta1;tgf-beta1-type;tgf-b…	SWISSPROT_AC:P01137;SWISSPROT_ID:TGFB1_HUMAN;GeneID:7040;Ensembl:ENSG00000105329;HGNC:HGNC:11766;MIM:190180;Vega:OTTHUMG00000182760;protein_accession:AAA36735.1;protein_accession:AAH00125.1;protein_accession:AAH01180.1;protein_accession:AAH22242.1;protein_accession:AAL27646.2;protein_accession:AAN86616.1;protein_accession:AAP35909.1;protein_accession:AAQ18641.1;protein_accession:AAT77143.1;protei…	197391	Protein	IL-1 beta	Catabolin;IL-1 beta;IL1B;IL1F2;Interleukin-1 beta;1 beta interleukin;1 beta-interleukin;1-beta interleukin;il - 1beta;il -1;il -1b;il -1beta;il 1;il 1 beta;il 1-beta;il 1b;il 1beta;il type i;il- 1;il- 1 beta;il- 1b;il- 1beta;il- i;il--1;il--1 beta;IL-1;il-1 -beta;il-1 b;il-1-b;il-1-type;il-1beta;il-i;il-i beta;il-ibeta;il-type 1;IL1-BETA;interleukin - 1 beta;interleukin -1 b;interleukin -1 beta;i…	SWISSPROT_AC:P01584;SWISSPROT_ID:IL1B_HUMAN;EMBL:AC079753;EMBL:AY137079;EMBL:BC008678;EMBL:BN000002;EMBL:BT007213;EMBL:CH471217;EMBL:CR407679;EMBL:K02770;EMBL:M15330;EMBL:M15840;EMBL:M54933;EMBL:X02532;EMBL:X04500;EMBL:X56087;RefSeq:NP_000567.1;ProteinModelPortal:P01584;STRING:9606.ENSP00000263341;SWISSPROT_AC_OLD:Q53X59;SWISSPROT_AC_OLD:Q53XX2;SWISSPROT_AC_OLD:Q7M4S7;SWISSPROT_AC_OLD:Q7RU01;SWIS…
487805	F3 -- TNF	association	Pubmed:26163243;Pubmed 2004:15333031;Pubmed 2004:15597792;Pubmed 1994:8182139;Pubmed 1993:8220153;Pubmed 1993:8253916;Pubmed 1995:7740495;Pubmed 2008:18060435;Pubmed 2008:18490736;Pubmed 2007:17330231;Pubmed 2000:10780324;Pubmed 2000:10980636;Pubmed 2000:11104746;Pubmed 1996:8735134;Pubmed 2009:19046877;Pubmed 1990:2324115;Pubmed 2003:12744731;Pubmed 1998:9851744;	Treatment with thrombin, protease-activated receptor 1 agonist peptide, or <b>tumor necrosis factor</b> ├О┬▒ stimulated significant release of <b>TF</b> and TFPI from cultured nasal epithelial cells.[Pubmed:26163243];Treatment with thrombin, protease-activated receptor 1 agonist peptide, or <b>tumor necrosis factor</b> ├Г┬О├В┬▒ stimulated significant release of <b>TF</b> and TFPI from cultured na…	4341533	Gene	F3	CD142;coagulation factor III, tissue factor;F3;TF;TFA;CD142 antigen;coagulation factor 3;Coagulation factor III;factor of the tissue;factor of tissue;factor tissue;factor--tissue;factor-tissue;Thromboplastin;Tissue factor;tissue-factor;	SWISSPROT_AC:P13726;SWISSPROT_ID:TF_HUMAN;GeneID:2152;Ensembl:ENSG00000117525;HGNC:HGNC:3541;MIM:134390;Vega:OTTHUMG00000010716;protein_accession:AAA36734.1;protein_accession:AAA61150.1;protein_accession:AAA61151.1;protein_accession:AAA61152.1;protein_accession:AAH11029.1;protein_accession:AAN01236.1;protein_accession:AAO61150.1;protein_accession:AAO61151.1;protein_accession:AAO61152.1;protein_ac…	492131	Protein	TNF	Cachectin;TNF;TNF-a;TNF-alpha;TNFA;TNFSF2;Tumor necrosis factor;Tumor necrosis factor ligand superfamily member 2;chain-tnf;DIF;dif-type;factor - tumor necrosis;factor of the tumor necrosis;factor of the tumor-necrosis;factor of tumor necrosis;factor tumor necrosis;factor-tumor necrosis;necrosis factor-tumor;necrosis tumor factor;tnf - a;tnf - alpha;tnf -a;tnf -alpha;tnf a;tnf alpha;tnf- a;tnf- a…	SWISSPROT_AC:P01375;SWISSPROT_ID:TNFA_HUMAN;EMBL:AB088112;EMBL:AF043342;EMBL:AF098751;EMBL:AF129756;EMBL:AY066019;EMBL:AY214167;EMBL:BA000025;EMBL:BC028148;EMBL:M10988;EMBL:M16441;EMBL:M26331;EMBL:X01394;EMBL:X02910;EMBL:Y14768;EMBL:Z15026;RefSeq:NP_000585.2;ProteinModelPortal:P01375;STRING:9606.ENSP00000398698;SWISSPROT_AC_OLD:O43647;SWISSPROT_AC_OLD:Q9P1Q2;SWISSPROT_AC_OLD:Q9UIV3;SMR:P01375;Gen…
488062	F3 -- IL-10	association	Pubmed 1993:8224211;Pubmed 1993:8405069;Pubmed 2002:12423320;Pubmed 2008:18641355;Pubmed 2007:17393023;	<b>Interleukin-10</b> inhibits endotoxin-induced <b>tissue factor</b> mRNA production by human monocytes.[Pubmed 1993:8224211];We report the suppressive effect of <b>interleukin-10</b> (IL-10) on endotoxin-induced <b>TF</b> activity and antigen levels, and on the expression of TF mRNA levels in human monocytes.[Pubmed 1993:8224211];In parallel flow cytometry experiments, <b>IL-10</b> was shown to…	4341533	Gene	F3	CD142;coagulation factor III, tissue factor;F3;TF;TFA;CD142 antigen;coagulation factor 3;Coagulation factor III;factor of the tissue;factor of tissue;factor tissue;factor--tissue;factor-tissue;Thromboplastin;Tissue factor;tissue-factor;	SWISSPROT_AC:P13726;SWISSPROT_ID:TF_HUMAN;GeneID:2152;Ensembl:ENSG00000117525;HGNC:HGNC:3541;MIM:134390;Vega:OTTHUMG00000010716;protein_accession:AAA36734.1;protein_accession:AAA61150.1;protein_accession:AAA61151.1;protein_accession:AAA61152.1;protein_accession:AAH11029.1;protein_accession:AAN01236.1;protein_accession:AAO61150.1;protein_accession:AAO61151.1;protein_accession:AAO61152.1;protein_ac…	197216	Protein	IL-10	CSIF;Cytokine synthesis inhibitory factor;IL-10;IL10;Interleukin-10;cytokine synthesis-inhibitory factor;GVHDS;il -10;il 10;il- 10;il--10;il-1 0;il-10-type;il-x;il10 a;IL10A;interleukin - 10;interleukin -10;interleukin 10;interleukin- 10;interleukin--10;interleukin-x;interleukin10;TGIF;	SWISSPROT_AC:P22301;SWISSPROT_ID:IL10_HUMAN;EMBL:AF418271;EMBL:AY029171;EMBL:M57627;EMBL:U16720;RefSeq:NP_000563.1;ProteinModelPortal:P22301;STRING:9606.ENSP00000412237;SMR:P22301;GeneID:3586;KEGG:hsa:3586;PIR:A38580;eggNOG:ENOG410IYFW;eggNOG:ENOG4111PXC;UniGene:Hs.193717;GO:GO:0002237;GO:GO:0002740;GO:GO:0002875;GO:GO:0002904;GO:GO:0005125;GO:GO:0005141;GO:GO:0005615;GO:GO:0005737;GO:GO:0006954;…
489092	ICAM1 -- IL-6	association	Pubmed 1994:7509445;Pubmed 1993:8095541;Pubmed 2009:19384869;	Transient transfection analysis revealed that the IFN-gamma response elements of the IRF-1 and <b>ICAM-1</b> promoters are able to confer responsiveness to both IFN-gamma and <b>IL-6</b> onto a heterologous promoter.[Pubmed 1994:7509445];Concentrations of <b>cICAM-1</b> correlated with the serum concentrations of <b>IL-6</b> (p = 0.0015; Spearman's rank correlation analysis) and with urinary neop…	4342578	Gene	ICAM1	BB2;CD54;ICAM1;intercellular adhesion molecule 1;P3.58;b beta 2;bb-2;bbeta2;beta chain beta 2;beta chain of the beta 2;beta chain of the beta2;beta-chain beta 2;beta-chain of beta 2;cd 54;cd-54;CD54 antigen;icam - 1;icam -1;icam 1;icam i;icam- 1;icam- i;ICAM-1;icam-i;intercellular adhesion molecule -1;intercellular adhesion molecule i;intercellular adhesion molecule type 1;intercellular adhesion …	SWISSPROT_AC:P05362;SWISSPROT_ID:ICAM1_HUMAN;GeneID:3383;Ensembl:ENSG00000090339;HGNC:HGNC:5344;MIM:147840;Vega:OTTHUMG00000180403;protein_accession:AAA52708.1;protein_accession:AAA52709.1;protein_accession:AAA52710.1;protein_accession:AAA60392.1;protein_accession:AAA60393.1;protein_accession:AAB46863.1;protein_accession:AAB51145.1;protein_accession:AAH15969.1;protein_accession:AAO30128.1;protein…	197638	Protein	IL-6	B-cell stimulatory factor 2;BSF-2;CDF;CTL differentiation factor;Hybridoma growth factor;IFN-beta-2;IFNB2;IL-6;IL6;Interferon beta-2;Interleukin-6;b cell stimulatory factor 2;b cell stimulatory factor-2;b-cell stimulatory factor-2;bsf- 2;BSF2;HGF;HSF;hsf-type;ifn beta 2;ifn-beta 2;ifn-beta2;il - 6;il -- 6;il -6;il 6;il- 6;il--6;il-6-type;il-vi;il6-type;interferon beta 2;interferon beta2;interfero…	SWISSPROT_AC:P05231;SWISSPROT_ID:IL6_HUMAN;EMBL:AF372214;EMBL:BC015511;EMBL:M14584;EMBL:M18403;EMBL:M29150;EMBL:M54894;EMBL:S56892;EMBL:X04402;EMBL:X04403;EMBL:X04430;EMBL:X04602;EMBL:Y00081;RefSeq:NP_000591.1;RefSeq:XP_011513692.1;ProteinModelPortal:P05231;STRING:9606.ENSP00000258743;SWISSPROT_AC_OLD:Q9UCU2;SWISSPROT_AC_OLD:Q9UCU3;SWISSPROT_AC_OLD:Q9UCU4;SMR:P05231;GeneID:3569;KEGG:hsa:3569;PIR:…
489368	HP -- TNF	association	Pubmed 1994:8195587;Pubmed 1995:7492636;Pubmed 1999:10229868;	Preliminary data indicate that neither IL-1 beta nor <b>TNF-alpha</b> were able to induce significantly <b>HP</b> mRNA expression and protein secretion.[Pubmed 1994:8195587];Stimulation of <b>haptoglobin</b> synthesis by interleukin-6 and <b>tumor necrosis factor</b>, but not by interleukin-1, in bovine primary cultured hepatocytes.[Pubmed 1995:7492636];In the present study, the effects of <b>TNF…	4342480	Gene	HP	BP;haptoglobin;HP;HP2ALPHA2;HPA1S;haptoglobin--an;haptoglobin-type;HPT;hpt-type;Zonulin;	SWISSPROT_AC:P00738;SWISSPROT_ID:HPT_HUMAN;GeneID:3240;Ensembl:ENSG00000257017;HGNC:HGNC:5141;MIM:140100;Vega:OTTHUMG00000173009;protein_accession:AAA52684.1;protein_accession:AAA52685.1;protein_accession:AAA52687.1;protein_accession:AAA88078.1;protein_accession:AAA88080.1;protein_accession:AAC27432.1;protein_accession:AAH17862.1;protein_accession:AAH58031.1;protein_accession:AAH70299.1;protein_a…	492131	Protein	TNF	Cachectin;TNF;TNF-a;TNF-alpha;TNFA;TNFSF2;Tumor necrosis factor;Tumor necrosis factor ligand superfamily member 2;chain-tnf;DIF;dif-type;factor - tumor necrosis;factor of the tumor necrosis;factor of the tumor-necrosis;factor of tumor necrosis;factor tumor necrosis;factor-tumor necrosis;necrosis factor-tumor;necrosis tumor factor;tnf - a;tnf - alpha;tnf -a;tnf -alpha;tnf a;tnf alpha;tnf- a;tnf- a…	SWISSPROT_AC:P01375;SWISSPROT_ID:TNFA_HUMAN;EMBL:AB088112;EMBL:AF043342;EMBL:AF098751;EMBL:AF129756;EMBL:AY066019;EMBL:AY214167;EMBL:BA000025;EMBL:BC028148;EMBL:M10988;EMBL:M16441;EMBL:M26331;EMBL:X01394;EMBL:X02910;EMBL:Y14768;EMBL:Z15026;RefSeq:NP_000585.2;ProteinModelPortal:P01375;STRING:9606.ENSP00000398698;SWISSPROT_AC_OLD:O43647;SWISSPROT_AC_OLD:Q9P1Q2;SWISSPROT_AC_OLD:Q9UIV3;SMR:P01375;Gen…
489508	POU5F1 -- MHC class I antigen Cw*1	association	Pubmed 1994:8088794;Pubmed 2003:12730526;	In situ hybridization and pairwise linkage analysis showed that <b>OTF3</b> gene maps close to the human <b>MHC</b> (major histocompatibility complex).[Pubmed 1994:8088794];Comparing the susceptibility regions associated with the two diseases, an overlapping interval of 100 kb between <b>HLA-C</b> and <b>OTF3</b>, which might contain the psoriasis gene, can be defined.[Pubmed 2003:12730526];	4344185	Gene	POU5F1	Oct-3;Oct-4;OCT3;OCT4;OTF-3;OTF3;OTF4;POU class 5 homeobox 1;POU5F1;oct 3;oct 4;oct iii;oct- 4;Octamer-binding protein 3;Octamer-binding protein 4;Octamer-binding transcription factor 3;PO5F1;pou class5 homeobox 1;POU domain, class 5, transcription factor 1;pou domain, class 5, transcription factor-1;	SWISSPROT_AC:Q01860;SWISSPROT_ID:PO5F1_HUMAN;GeneID:5460;Ensembl:ENSG00000204531;HGNC:HGNC:9221;MIM:164177;Vega:OTTHUMG00000031206;protein_accession:AAB35990.1;protein_accession:AAI17436.1;protein_accession:AAI17438.1;protein_accession:ACD14148.1;protein_accession:ACZ95699.1;protein_accession:ACZ95700.1;protein_accession:ADE48539.1;protein_accession:ADE48540.1;protein_accession:ADE48541.1;protein…	665	Protein	MHC class I antigen Cw*1	HLA class I histocompatibility antigen, Cw-1 alpha chain;HLA-C;HLAC;MHC class I antigen Cw*1;c hla;c-hla;chain-mhc;D6S204;hla -c;hla c;hla--c;hla-c-type;HLA-JY3;hla-type c;HLC-C;major histocompatibility complex, class I, C;MHC;mhc-isoform;mhc-type;psors 1;PSORS1;	SWISSPROT_AC:P10321;SWISSPROT_AC:P30499;SWISSPROT_ID:1C01_HUMAN;SWISSPROT_ID:1C07_HUMAN;EMBL:AJ133100;EMBL:D64145;EMBL:M16272;EMBL:M26429;EMBL:M84171;EMBL:Z46809;ProteinModelPortal:P30499;SWISSPROT_AC_OLD:O02865;SWISSPROT_AC_OLD:O19676;SWISSPROT_AC_OLD:P30500;SWISSPROT_AC_OLD:Q29986;SWISSPROT_AC_OLD:Q9UQS9;SMR:P30499;GeneID:3107;PIR:I37528;PIR:I54430;PIR:I59622;UniGene:Hs.656020;UniGene:Hs.743218…
489543	POU5F1 -- MHC class I antigen Cw*2	association	Pubmed 1994:8088794;Pubmed 2003:12730526;	In situ hybridization and pairwise linkage analysis showed that <b>OTF3</b> gene maps close to the human <b>MHC</b> (major histocompatibility complex).[Pubmed 1994:8088794];Comparing the susceptibility regions associated with the two diseases, an overlapping interval of 100 kb between <b>HLA-C</b> and <b>OTF3</b>, which might contain the psoriasis gene, can be defined.[Pubmed 2003:12730526];	4344185	Gene	POU5F1	Oct-3;Oct-4;OCT3;OCT4;OTF-3;OTF3;OTF4;POU class 5 homeobox 1;POU5F1;oct 3;oct 4;oct iii;oct- 4;Octamer-binding protein 3;Octamer-binding protein 4;Octamer-binding transcription factor 3;PO5F1;pou class5 homeobox 1;POU domain, class 5, transcription factor 1;pou domain, class 5, transcription factor-1;	SWISSPROT_AC:Q01860;SWISSPROT_ID:PO5F1_HUMAN;GeneID:5460;Ensembl:ENSG00000204531;HGNC:HGNC:9221;MIM:164177;Vega:OTTHUMG00000031206;protein_accession:AAB35990.1;protein_accession:AAI17436.1;protein_accession:AAI17438.1;protein_accession:ACD14148.1;protein_accession:ACZ95699.1;protein_accession:ACZ95700.1;protein_accession:ADE48539.1;protein_accession:ADE48540.1;protein_accession:ADE48541.1;protein…	669	Protein	MHC class I antigen Cw*2	HLA class I histocompatibility antigen, Cw-2 alpha chain;HLA-C;HLAC;MHC class I antigen Cw*2;c hla;c-hla;chain-mhc;D6S204;hla -c;hla c;hla--c;hla-c-type;HLA-JY3;hla-type c;HLC-C;major histocompatibility complex, class I, C;MHC;mhc-isoform;mhc-type;psors 1;PSORS1;	SWISSPROT_AC:P10321;SWISSPROT_AC:P30501;SWISSPROT_ID:1C02_HUMAN;SWISSPROT_ID:1C07_HUMAN;EMBL:M24030;EMBL:M26430;ProteinModelPortal:P30501;SWISSPROT_AC_OLD:P30502;SMR:P30501;GeneID:3107;PIR:I61866;UniGene:Hs.656020;UniGene:Hs.743218;GO:GO:0000139;GO:GO:0002474;GO:GO:0002479;GO:GO:0002480;GO:GO:0005783;GO:GO:0005794;GO:GO:0005886;GO:GO:0005887;GO:GO:0006955;GO:GO:0009986;GO:GO:0012507;GO:GO:0016032…
489555	POU5F1 -- MHC class I antigen Cw*3	association	Pubmed 1994:8088794;Pubmed 2003:12730526;	In situ hybridization and pairwise linkage analysis showed that <b>OTF3</b> gene maps close to the human <b>MHC</b> (major histocompatibility complex).[Pubmed 1994:8088794];Comparing the susceptibility regions associated with the two diseases, an overlapping interval of 100 kb between <b>HLA-C</b> and <b>OTF3</b>, which might contain the psoriasis gene, can be defined.[Pubmed 2003:12730526];	4344185	Gene	POU5F1	Oct-3;Oct-4;OCT3;OCT4;OTF-3;OTF3;OTF4;POU class 5 homeobox 1;POU5F1;oct 3;oct 4;oct iii;oct- 4;Octamer-binding protein 3;Octamer-binding protein 4;Octamer-binding transcription factor 3;PO5F1;pou class5 homeobox 1;POU domain, class 5, transcription factor 1;pou domain, class 5, transcription factor-1;	SWISSPROT_AC:Q01860;SWISSPROT_ID:PO5F1_HUMAN;GeneID:5460;Ensembl:ENSG00000204531;HGNC:HGNC:9221;MIM:164177;Vega:OTTHUMG00000031206;protein_accession:AAB35990.1;protein_accession:AAI17436.1;protein_accession:AAI17438.1;protein_accession:ACD14148.1;protein_accession:ACZ95699.1;protein_accession:ACZ95700.1;protein_accession:ADE48539.1;protein_accession:ADE48540.1;protein_accession:ADE48541.1;protein…	671	Protein	MHC class I antigen Cw*3	HLA class I histocompatibility antigen, Cw-3 alpha chain;HLA-C;HLAC;MHC class I antigen Cw*3;c hla;c-hla;chain-mhc;D6S204;hla -c;hla c;hla--c;hla-c-type;HLA-JY3;hla-type c;HLC-C;major histocompatibility complex, class I, C;MHC;mhc-isoform;mhc-type;psors 1;PSORS1;	SWISSPROT_AC:P04222;SWISSPROT_AC:P10321;SWISSPROT_ID:1C03_HUMAN;SWISSPROT_ID:1C07_HUMAN;EMBL:AF039198;EMBL:AH006125;EMBL:AH006126;EMBL:AH006127;EMBL:AH006128;EMBL:AJ298116;EMBL:D50853;EMBL:M84172;EMBL:M99389;EMBL:M99390;EMBL:U44064;EMBL:X00495;ProteinModelPortal:P04222;SWISSPROT_AC_OLD:O62883;SWISSPROT_AC_OLD:O78060;SWISSPROT_AC_OLD:O78068;SWISSPROT_AC_OLD:O78069;SWISSPROT_AC_OLD:P30503;SWISSPROT…
489571	POU5F1 -- MHC class I antigen Cw*6	association	Pubmed 1994:8088794;Pubmed 2003:12730526;	In situ hybridization and pairwise linkage analysis showed that <b>OTF3</b> gene maps close to the human <b>MHC</b> (major histocompatibility complex).[Pubmed 1994:8088794];Comparing the susceptibility regions associated with the two diseases, an overlapping interval of 100 kb between <b>HLA-C</b> and <b>OTF3</b>, which might contain the psoriasis gene, can be defined.[Pubmed 2003:12730526];	4344185	Gene	POU5F1	Oct-3;Oct-4;OCT3;OCT4;OTF-3;OTF3;OTF4;POU class 5 homeobox 1;POU5F1;oct 3;oct 4;oct iii;oct- 4;Octamer-binding protein 3;Octamer-binding protein 4;Octamer-binding transcription factor 3;PO5F1;pou class5 homeobox 1;POU domain, class 5, transcription factor 1;pou domain, class 5, transcription factor-1;	SWISSPROT_AC:Q01860;SWISSPROT_ID:PO5F1_HUMAN;GeneID:5460;Ensembl:ENSG00000204531;HGNC:HGNC:9221;MIM:164177;Vega:OTTHUMG00000031206;protein_accession:AAB35990.1;protein_accession:AAI17436.1;protein_accession:AAI17438.1;protein_accession:ACD14148.1;protein_accession:ACZ95699.1;protein_accession:ACZ95700.1;protein_accession:ADE48539.1;protein_accession:ADE48540.1;protein_accession:ADE48541.1;protein…	673	Protein	MHC class I antigen Cw*6	HLA class I histocompatibility antigen, Cw-6 alpha chain;HLA-C;HLAC;MHC class I antigen Cw*6;c hla;c-hla;chain-mhc;D6S204;hla -c;hla c;hla--c;hla-c-type;HLA-JY3;hla-type c;HLC-C;major histocompatibility complex, class I, C;MHC;mhc-isoform;mhc-type;psors 1;PSORS1;	SWISSPROT_AC:P10321;SWISSPROT_AC:Q29963;SWISSPROT_ID:1C06_HUMAN;SWISSPROT_ID:1C07_HUMAN;EMBL:AB008136;EMBL:AF019567;EMBL:AF019568;EMBL:M28160;EMBL:M28206;EMBL:Z22752;EMBL:Z22753;EMBL:Z22754;ProteinModelPortal:Q29963;SWISSPROT_AC_OLD:O19505;SWISSPROT_AC_OLD:O78063;SWISSPROT_AC_OLD:Q29989;SMR:Q29963;GeneID:3107;PIR:I68749;UniGene:Hs.656020;UniGene:Hs.743218;GO:GO:0000139;GO:GO:0002474;GO:GO:0002479…
489585	POU5F1 -- MHC class I antigen Cw*4	association	Pubmed 1994:8088794;Pubmed 2003:12730526;	In situ hybridization and pairwise linkage analysis showed that <b>OTF3</b> gene maps close to the human <b>MHC</b> (major histocompatibility complex).[Pubmed 1994:8088794];Comparing the susceptibility regions associated with the two diseases, an overlapping interval of 100 kb between <b>HLA-C</b> and <b>OTF3</b>, which might contain the psoriasis gene, can be defined.[Pubmed 2003:12730526];	4344185	Gene	POU5F1	Oct-3;Oct-4;OCT3;OCT4;OTF-3;OTF3;OTF4;POU class 5 homeobox 1;POU5F1;oct 3;oct 4;oct iii;oct- 4;Octamer-binding protein 3;Octamer-binding protein 4;Octamer-binding transcription factor 3;PO5F1;pou class5 homeobox 1;POU domain, class 5, transcription factor 1;pou domain, class 5, transcription factor-1;	SWISSPROT_AC:Q01860;SWISSPROT_ID:PO5F1_HUMAN;GeneID:5460;Ensembl:ENSG00000204531;HGNC:HGNC:9221;MIM:164177;Vega:OTTHUMG00000031206;protein_accession:AAB35990.1;protein_accession:AAI17436.1;protein_accession:AAI17438.1;protein_accession:ACD14148.1;protein_accession:ACZ95699.1;protein_accession:ACZ95700.1;protein_accession:ADE48539.1;protein_accession:ADE48540.1;protein_accession:ADE48541.1;protein…	675	Protein	MHC class I antigen Cw*4	HLA class I histocompatibility antigen, Cw-4 alpha chain;HLA-C;HLAC;MHC class I antigen Cw*4;c hla;c-hla;chain-mhc;D6S204;hla -c;hla c;hla--c;hla-c-type;HLA-JY3;hla-type c;HLC-C;major histocompatibility complex, class I, C;MHC;mhc-isoform;mhc-type;psors 1;PSORS1;	SWISSPROT_AC:P10321;SWISSPROT_AC:P30504;SWISSPROT_ID:1C04_HUMAN;SWISSPROT_ID:1C07_HUMAN;EMBL:AF076476;EMBL:AH006107;EMBL:AH006129;EMBL:AH006130;EMBL:AJ238694;EMBL:AJ278494;EMBL:L54059;EMBL:M84386;EMBL:X58536;ProteinModelPortal:P30504;SWISSPROT_AC_OLD:O78067;SWISSPROT_AC_OLD:O78072;SWISSPROT_AC_OLD:O78090;SWISSPROT_AC_OLD:O78149;SWISSPROT_AC_OLD:Q29921;SWISSPROT_AC_OLD:Q9UM42;SMR:P30504;GeneID:310…
489594	POU5F1 -- MHC class I antigen Cw*7	association	Pubmed 1994:8088794;Pubmed 2003:12730526;	In situ hybridization and pairwise linkage analysis showed that <b>OTF3</b> gene maps close to the human <b>MHC</b> (major histocompatibility complex).[Pubmed 1994:8088794];Comparing the susceptibility regions associated with the two diseases, an overlapping interval of 100 kb between <b>HLA-C</b> and <b>OTF3</b>, which might contain the psoriasis gene, can be defined.[Pubmed 2003:12730526];	4344185	Gene	POU5F1	Oct-3;Oct-4;OCT3;OCT4;OTF-3;OTF3;OTF4;POU class 5 homeobox 1;POU5F1;oct 3;oct 4;oct iii;oct- 4;Octamer-binding protein 3;Octamer-binding protein 4;Octamer-binding transcription factor 3;PO5F1;pou class5 homeobox 1;POU domain, class 5, transcription factor 1;pou domain, class 5, transcription factor-1;	SWISSPROT_AC:Q01860;SWISSPROT_ID:PO5F1_HUMAN;GeneID:5460;Ensembl:ENSG00000204531;HGNC:HGNC:9221;MIM:164177;Vega:OTTHUMG00000031206;protein_accession:AAB35990.1;protein_accession:AAI17436.1;protein_accession:AAI17438.1;protein_accession:ACD14148.1;protein_accession:ACZ95699.1;protein_accession:ACZ95700.1;protein_accession:ADE48539.1;protein_accession:ADE48540.1;protein_accession:ADE48541.1;protein…	676	Protein	MHC class I antigen Cw*7	HLA class I histocompatibility antigen, Cw-7 alpha chain;HLA-C;HLAC;MHC class I antigen Cw*7;c hla;c-hla;chain-mhc;D6S204;hla -c;hla c;hla--c;hla-c-type;HLA-JY3;hla-type c;HLC-C;major histocompatibility complex, class I, C;MHC;mhc-isoform;mhc-type;psors 1;PSORS1;	SWISSPROT_AC:P10321;SWISSPROT_ID:1C07_HUMAN;EMBL:AH006132;EMBL:AJ001977;EMBL:AJ010749;EMBL:AJ291815;EMBL:AJ293016;EMBL:AJ293017;EMBL:AL671883;EMBL:D38526;EMBL:D49552;EMBL:D49819;EMBL:M11886;EMBL:M28207;EMBL:U09853;EMBL:X83394;EMBL:X97321;EMBL:Y18533;EMBL:Y18534;EMBL:Y18535;EMBL:Y18536;EMBL:Z46810;RefSeq:NP_002108.4;ProteinModelPortal:P10321;STRING:9606.ENSP00000365402;SWISSPROT_AC_OLD:O78061;SWIS…
489600	POU5F1 -- MHC class I antigen Cw*8	association	Pubmed 1994:8088794;Pubmed 2003:12730526;	In situ hybridization and pairwise linkage analysis showed that <b>OTF3</b> gene maps close to the human <b>MHC</b> (major histocompatibility complex).[Pubmed 1994:8088794];Comparing the susceptibility regions associated with the two diseases, an overlapping interval of 100 kb between <b>HLA-C</b> and <b>OTF3</b>, which might contain the psoriasis gene, can be defined.[Pubmed 2003:12730526];	4344185	Gene	POU5F1	Oct-3;Oct-4;OCT3;OCT4;OTF-3;OTF3;OTF4;POU class 5 homeobox 1;POU5F1;oct 3;oct 4;oct iii;oct- 4;Octamer-binding protein 3;Octamer-binding protein 4;Octamer-binding transcription factor 3;PO5F1;pou class5 homeobox 1;POU domain, class 5, transcription factor 1;pou domain, class 5, transcription factor-1;	SWISSPROT_AC:Q01860;SWISSPROT_ID:PO5F1_HUMAN;GeneID:5460;Ensembl:ENSG00000204531;HGNC:HGNC:9221;MIM:164177;Vega:OTTHUMG00000031206;protein_accession:AAB35990.1;protein_accession:AAI17436.1;protein_accession:AAI17438.1;protein_accession:ACD14148.1;protein_accession:ACZ95699.1;protein_accession:ACZ95700.1;protein_accession:ADE48539.1;protein_accession:ADE48540.1;protein_accession:ADE48541.1;protein…	677	Protein	MHC class I antigen Cw*8	HLA class I histocompatibility antigen, Cw-8 alpha chain;HLA-C;HLAC;MHC class I antigen Cw*8;c hla;c-hla;chain-mhc;D6S204;hla -c;hla c;hla--c;hla-c-type;HLA-JY3;hla-type c;HLC-C;major histocompatibility complex, class I, C;MHC;mhc-isoform;mhc-type;psors 1;PSORS1;	SWISSPROT_AC:P10321;SWISSPROT_AC:P30505;SWISSPROT_ID:1C07_HUMAN;SWISSPROT_ID:1C08_HUMAN;EMBL:M84173;EMBL:M84174;EMBL:Z15144;ProteinModelPortal:P30505;SWISSPROT_AC_OLD:P30506;SWISSPROT_AC_OLD:P30507;SMR:P30505;GeneID:3107;PIR:I37135;PIR:I81232;UniGene:Hs.656020;UniGene:Hs.743218;GO:GO:0000139;GO:GO:0002474;GO:GO:0002479;GO:GO:0002480;GO:GO:0005783;GO:GO:0005794;GO:GO:0005886;GO:GO:0009986;GO:GO:00…
489629	POU5F1 -- MHC class I antigen Cw*12	association	Pubmed 1994:8088794;Pubmed 2003:12730526;	In situ hybridization and pairwise linkage analysis showed that <b>OTF3</b> gene maps close to the human <b>MHC</b> (major histocompatibility complex).[Pubmed 1994:8088794];Comparing the susceptibility regions associated with the two diseases, an overlapping interval of 100 kb between <b>HLA-C</b> and <b>OTF3</b>, which might contain the psoriasis gene, can be defined.[Pubmed 2003:12730526];	4344185	Gene	POU5F1	Oct-3;Oct-4;OCT3;OCT4;OTF-3;OTF3;OTF4;POU class 5 homeobox 1;POU5F1;oct 3;oct 4;oct iii;oct- 4;Octamer-binding protein 3;Octamer-binding protein 4;Octamer-binding transcription factor 3;PO5F1;pou class5 homeobox 1;POU domain, class 5, transcription factor 1;pou domain, class 5, transcription factor-1;	SWISSPROT_AC:Q01860;SWISSPROT_ID:PO5F1_HUMAN;GeneID:5460;Ensembl:ENSG00000204531;HGNC:HGNC:9221;MIM:164177;Vega:OTTHUMG00000031206;protein_accession:AAB35990.1;protein_accession:AAI17436.1;protein_accession:AAI17438.1;protein_accession:ACD14148.1;protein_accession:ACZ95699.1;protein_accession:ACZ95700.1;protein_accession:ADE48539.1;protein_accession:ADE48540.1;protein_accession:ADE48541.1;protein…	678	Protein	MHC class I antigen Cw*12	HLA class I histocompatibility antigen, Cw-12 alpha chain;HLA-C;HLAC;MHC class I antigen Cw*12;c hla;c-hla;chain-mhc;D6S204;hla -c;hla c;hla--c;hla-c-type;HLA-JY3;hla-type c;HLC-C;major histocompatibility complex, class I, C;MHC;mhc-isoform;mhc-type;psors 1;PSORS1;	SWISSPROT_AC:P10321;SWISSPROT_AC:P30508;SWISSPROT_ID:1C07_HUMAN;SWISSPROT_ID:1C12_HUMAN;EMBL:AH006134;EMBL:AH006135;EMBL:AH008326;EMBL:AJ249163;EMBL:AJ249164;EMBL:AJ304496;EMBL:AJ420248;EMBL:AJ550622;EMBL:AJ550623;EMBL:D64146;EMBL:D64152;EMBL:D83741;EMBL:M21963;EMBL:M28172;EMBL:U06695;EMBL:U06696;EMBL:X70856;EMBL:X70857;EMBL:X82122;EMBL:X99704;EMBL:Y11843;EMBL:Z80228;EMBL:Z83247;ProteinModelPorta…
489639	POU5F1 -- MHC class I antigen Cw*14	association	Pubmed 1994:8088794;Pubmed 2003:12730526;	In situ hybridization and pairwise linkage analysis showed that <b>OTF3</b> gene maps close to the human <b>MHC</b> (major histocompatibility complex).[Pubmed 1994:8088794];Comparing the susceptibility regions associated with the two diseases, an overlapping interval of 100 kb between <b>HLA-C</b> and <b>OTF3</b>, which might contain the psoriasis gene, can be defined.[Pubmed 2003:12730526];	4344185	Gene	POU5F1	Oct-3;Oct-4;OCT3;OCT4;OTF-3;OTF3;OTF4;POU class 5 homeobox 1;POU5F1;oct 3;oct 4;oct iii;oct- 4;Octamer-binding protein 3;Octamer-binding protein 4;Octamer-binding transcription factor 3;PO5F1;pou class5 homeobox 1;POU domain, class 5, transcription factor 1;pou domain, class 5, transcription factor-1;	SWISSPROT_AC:Q01860;SWISSPROT_ID:PO5F1_HUMAN;GeneID:5460;Ensembl:ENSG00000204531;HGNC:HGNC:9221;MIM:164177;Vega:OTTHUMG00000031206;protein_accession:AAB35990.1;protein_accession:AAI17436.1;protein_accession:AAI17438.1;protein_accession:ACD14148.1;protein_accession:ACZ95699.1;protein_accession:ACZ95700.1;protein_accession:ADE48539.1;protein_accession:ADE48540.1;protein_accession:ADE48541.1;protein…	679	Protein	MHC class I antigen Cw*14	HLA class I histocompatibility antigen, Cw-14 alpha chain;HLA-C;HLAC;MHC class I antigen Cw*14;c hla;c-hla;chain-mhc;D6S204;hla -c;hla c;hla--c;hla-c-type;HLA-JY3;hla-type c;HLC-C;major histocompatibility complex, class I, C;MHC;mhc-isoform;mhc-type;psors 1;PSORS1;	SWISSPROT_AC:P10321;SWISSPROT_AC:P30510;SWISSPROT_ID:1C07_HUMAN;SWISSPROT_ID:1C14_HUMAN;EMBL:AH006136;EMBL:AH007516;EMBL:AJ420249;EMBL:D31817;EMBL:D49820;EMBL:M28171;EMBL:U06487;EMBL:U41386;ProteinModelPortal:P30510;SWISSPROT_AC_OLD:O62879;SWISSPROT_AC_OLD:O78178;SWISSPROT_AC_OLD:Q29641;SWISSPROT_AC_OLD:Q30192;SWISSPROT_AC_OLD:Q9MY35;SWISSPROT_AC_OLD:Q9TQJ5;SMR:P30510;GeneID:3107;PIR:I56034;UniGe…
489649	POU5F1 -- MHC class I antigen Cw*15	association	Pubmed 1994:8088794;Pubmed 2003:12730526;	In situ hybridization and pairwise linkage analysis showed that <b>OTF3</b> gene maps close to the human <b>MHC</b> (major histocompatibility complex).[Pubmed 1994:8088794];Comparing the susceptibility regions associated with the two diseases, an overlapping interval of 100 kb between <b>HLA-C</b> and <b>OTF3</b>, which might contain the psoriasis gene, can be defined.[Pubmed 2003:12730526];	4344185	Gene	POU5F1	Oct-3;Oct-4;OCT3;OCT4;OTF-3;OTF3;OTF4;POU class 5 homeobox 1;POU5F1;oct 3;oct 4;oct iii;oct- 4;Octamer-binding protein 3;Octamer-binding protein 4;Octamer-binding transcription factor 3;PO5F1;pou class5 homeobox 1;POU domain, class 5, transcription factor 1;pou domain, class 5, transcription factor-1;	SWISSPROT_AC:Q01860;SWISSPROT_ID:PO5F1_HUMAN;GeneID:5460;Ensembl:ENSG00000204531;HGNC:HGNC:9221;MIM:164177;Vega:OTTHUMG00000031206;protein_accession:AAB35990.1;protein_accession:AAI17436.1;protein_accession:AAI17438.1;protein_accession:ACD14148.1;protein_accession:ACZ95699.1;protein_accession:ACZ95700.1;protein_accession:ADE48539.1;protein_accession:ADE48540.1;protein_accession:ADE48541.1;protein…	680	Protein	MHC class I antigen Cw*15	HLA class I histocompatibility antigen, Cw-15 alpha chain;HLA-C;HLAC;MHC class I antigen Cw*15;c hla;c-hla;chain-mhc;D6S204;hla -c;hla c;hla--c;hla-c-type;HLA-JY3;hla-type c;HLC-C;major histocompatibility complex, class I, C;MHC;mhc-isoform;mhc-type;psors 1;PSORS1;	SWISSPROT_AC:P10321;SWISSPROT_AC:Q07000;SWISSPROT_ID:1C07_HUMAN;SWISSPROT_ID:1C15_HUMAN;EMBL:AF302133;EMBL:AF302134;EMBL:AH010335;EMBL:AJ272049;EMBL:AJ420250;EMBL:D83031;EMBL:M99388;EMBL:X67818;EMBL:X73518;EMBL:X78343;EMBL:X87841;ProteinModelPortal:Q07000;SWISSPROT_AC_OLD:O78165;SWISSPROT_AC_OLD:Q29864;SWISSPROT_AC_OLD:Q29991;SWISSPROT_AC_OLD:Q31605;SWISSPROT_AC_OLD:Q9BD28;SWISSPROT_AC_OLD:Q9GJ33…
489661	POU5F1 -- MHC class I antigen Cw*16	association	Pubmed 1994:8088794;Pubmed 2003:12730526;	In situ hybridization and pairwise linkage analysis showed that <b>OTF3</b> gene maps close to the human <b>MHC</b> (major histocompatibility complex).[Pubmed 1994:8088794];Comparing the susceptibility regions associated with the two diseases, an overlapping interval of 100 kb between <b>HLA-C</b> and <b>OTF3</b>, which might contain the psoriasis gene, can be defined.[Pubmed 2003:12730526];	4344185	Gene	POU5F1	Oct-3;Oct-4;OCT3;OCT4;OTF-3;OTF3;OTF4;POU class 5 homeobox 1;POU5F1;oct 3;oct 4;oct iii;oct- 4;Octamer-binding protein 3;Octamer-binding protein 4;Octamer-binding transcription factor 3;PO5F1;pou class5 homeobox 1;POU domain, class 5, transcription factor 1;pou domain, class 5, transcription factor-1;	SWISSPROT_AC:Q01860;SWISSPROT_ID:PO5F1_HUMAN;GeneID:5460;Ensembl:ENSG00000204531;HGNC:HGNC:9221;MIM:164177;Vega:OTTHUMG00000031206;protein_accession:AAB35990.1;protein_accession:AAI17436.1;protein_accession:AAI17438.1;protein_accession:ACD14148.1;protein_accession:ACZ95699.1;protein_accession:ACZ95700.1;protein_accession:ADE48539.1;protein_accession:ADE48540.1;protein_accession:ADE48541.1;protein…	681	Protein	MHC class I antigen Cw*16	HLA class I histocompatibility antigen, Cw-16 alpha chain;HLA-C;HLAC;MHC class I antigen Cw*16;c hla;c-hla;chain-mhc;D6S204;hla -c;hla c;hla--c;hla-c-type;HLA-JY3;hla-type c;HLC-C;major histocompatibility complex, class I, C;MHC;mhc-isoform;mhc-type;psors 1;PSORS1;	SWISSPROT_AC:P10321;SWISSPROT_AC:Q29960;SWISSPROT_ID:1C07_HUMAN;SWISSPROT_ID:1C16_HUMAN;EMBL:AH006138;EMBL:AJ011883;EMBL:M24097;EMBL:X76189;EMBL:Y18139;EMBL:Y18657;EMBL:Y18658;EMBL:Y18659;EMBL:Z75172;ProteinModelPortal:Q29960;SWISSPROT_AC_OLD:O78091;SWISSPROT_AC_OLD:O78202;SWISSPROT_AC_OLD:Q29862;SWISSPROT_AC_OLD:Q29959;SWISSPROT_AC_OLD:Q9MY74;SWISSPROT_AC_OLD:Q9MYI3;SWISSPROT_AC_OLD:Q9TNZ8;SMR:Q…
489677	POU5F1 -- MHC class I antigen Cw*18	association	Pubmed 1994:8088794;Pubmed 2003:12730526;	In situ hybridization and pairwise linkage analysis showed that <b>OTF3</b> gene maps close to the human <b>MHC</b> (major histocompatibility complex).[Pubmed 1994:8088794];Comparing the susceptibility regions associated with the two diseases, an overlapping interval of 100 kb between <b>HLA-C</b> and <b>OTF3</b>, which might contain the psoriasis gene, can be defined.[Pubmed 2003:12730526];	4344185	Gene	POU5F1	Oct-3;Oct-4;OCT3;OCT4;OTF-3;OTF3;OTF4;POU class 5 homeobox 1;POU5F1;oct 3;oct 4;oct iii;oct- 4;Octamer-binding protein 3;Octamer-binding protein 4;Octamer-binding transcription factor 3;PO5F1;pou class5 homeobox 1;POU domain, class 5, transcription factor 1;pou domain, class 5, transcription factor-1;	SWISSPROT_AC:Q01860;SWISSPROT_ID:PO5F1_HUMAN;GeneID:5460;Ensembl:ENSG00000204531;HGNC:HGNC:9221;MIM:164177;Vega:OTTHUMG00000031206;protein_accession:AAB35990.1;protein_accession:AAI17436.1;protein_accession:AAI17438.1;protein_accession:ACD14148.1;protein_accession:ACZ95699.1;protein_accession:ACZ95700.1;protein_accession:ADE48539.1;protein_accession:ADE48540.1;protein_accession:ADE48541.1;protein…	682	Protein	MHC class I antigen Cw*18	HLA class I histocompatibility antigen, Cw-18 alpha chain;HLA-C;HLAC;MHC class I antigen Cw*18;c hla;c-hla;chain-mhc;D6S204;hla -c;hla c;hla--c;hla-c-type;HLA-JY3;hla-type c;HLC-C;major histocompatibility complex, class I, C;MHC;mhc-isoform;mhc-type;psors 1;PSORS1;	SWISSPROT_AC:P10321;SWISSPROT_AC:Q29865;SWISSPROT_ID:1C07_HUMAN;SWISSPROT_ID:1C18_HUMAN;EMBL:AJ420253;EMBL:X96582;EMBL:Y09156;EMBL:Z80227;ProteinModelPortal:Q29865;SWISSPROT_AC_OLD:O78203;SWISSPROT_AC_OLD:P79498;SMR:Q29865;GeneID:3107;UniGene:Hs.656020;UniGene:Hs.743218;GO:GO:0000139;GO:GO:0002474;GO:GO:0002479;GO:GO:0002480;GO:GO:0005783;GO:GO:0005794;GO:GO:0005886;GO:GO:0009986;GO:GO:0012507;GO…
489692	POU5F1 -- D6S204	association	Pubmed 1994:8088794;Pubmed 2003:12730526;	In situ hybridization and pairwise linkage analysis showed that <b>OTF3</b> gene maps close to the human <b>MHC</b> (major histocompatibility complex).[Pubmed 1994:8088794];Comparing the susceptibility regions associated with the two diseases, an overlapping interval of 100 kb between <b>HLA-C</b> and <b>OTF3</b>, which might contain the psoriasis gene, can be defined.[Pubmed 2003:12730526];	4344185	Gene	POU5F1	Oct-3;Oct-4;OCT3;OCT4;OTF-3;OTF3;OTF4;POU class 5 homeobox 1;POU5F1;oct 3;oct 4;oct iii;oct- 4;Octamer-binding protein 3;Octamer-binding protein 4;Octamer-binding transcription factor 3;PO5F1;pou class5 homeobox 1;POU domain, class 5, transcription factor 1;pou domain, class 5, transcription factor-1;	SWISSPROT_AC:Q01860;SWISSPROT_ID:PO5F1_HUMAN;GeneID:5460;Ensembl:ENSG00000204531;HGNC:HGNC:9221;MIM:164177;Vega:OTTHUMG00000031206;protein_accession:AAB35990.1;protein_accession:AAI17436.1;protein_accession:AAI17438.1;protein_accession:ACD14148.1;protein_accession:ACZ95699.1;protein_accession:ACZ95700.1;protein_accession:ADE48539.1;protein_accession:ADE48540.1;protein_accession:ADE48541.1;protein…	683	Protein	D6S204	D6S204;HLA class I histocompatibility antigen, Cw-17 alpha chain;HLA-C;HLA-JY3;HLAC;MHC class I antigen Cw*17;c hla;c-hla;chain-mhc;hla -c;hla c;hla--c;hla-c-type;hla-type c;HLC-C;major histocompatibility complex, class I, C;MHC;mhc-isoform;mhc-type;psors 1;PSORS1;	SWISSPROT_AC:P10321;SWISSPROT_AC:Q95604;SWISSPROT_ID:1C07_HUMAN;SWISSPROT_ID:1C17_HUMAN;EMBL:AJ420252;EMBL:D64149;EMBL:U06835;EMBL:U62824;EMBL:X98742;EMBL:Y10520;EMBL:Y18537;EMBL:Y18538;EMBL:Y18539;EMBL:Y18540;EMBL:Y18541;ProteinModelPortal:Q95604;SWISSPROT_AC_OLD:O02864;SWISSPROT_AC_OLD:O02958;SWISSPROT_AC_OLD:Q29643;SWISSPROT_AC_OLD:Q9MY30;SMR:Q95604;GeneID:3107;PIR:A59028;UniGene:Hs.656020;Uni…
492348	AHR -- TGFB1	association	Pubmed 1995:7788861;	The incubation with <b>transforming growth factor beta 1</b> and 1 alpha,25-dihydroxyvitamin D3 resulted in a 5- to 7-fold increase of <b>AhR</b> mRNA.[Pubmed 1995:7788861];	4339962	Gene	AHR	AHR;aryl hydrocarbon receptor;bHLHe76;Ah receptor;ah-receptor;aryl hydrocarbon-receptor;aryl- hydrocarbon receptor;aryl-hydrocarbon-receptor;Class E basic helix-loop-helix protein 76;hydrocarbon receptor-aryl;receptor - aryl hydrocarbon;receptor ah;receptor aryl hydrocarbon;receptor-aryl hydrocarbon;	SWISSPROT_AC:P35869;SWISSPROT_ID:AHR_HUMAN;GeneID:196;Ensembl:ENSG00000106546;Ensembl:ENSG00000283321;HGNC:HGNC:348;MIM:600253;Vega:OTTHUMG00000149967;Vega:OTTHUMG00000191686;protein_accession:AAA16210.1;protein_accession:AAA92082.1;protein_accession:AAA92083.1;protein_accession:AAA92084.1;protein_accession:AAH69390.1;protein_accession:AAH70080.1;protein_accession:BAA03857.1;protein_accession:BAA…	484813	Protein	TGFB1	TGF-beta-1;TGFB;TGFB1;Transforming growth factor beta-1;CED;DPD1;LAP;lap-type;tgf -beta 1;tgf -beta1;tgf b 1;tgf b-1;tgf beta 1;tgf beta i;tgf beta type 1;tgf beta type i;tgf beta-1;tgf beta-type 1;tgf beta1;tgf- b 1;tgf- beta 1;tgf- beta1;tgf-b 1;tgf-beta 1;tgf-beta i;tgf-beta isoform 1;tgf-beta type 1;tgf-beta type i;tgf-beta type-i;tgf-beta's 1;tgf-beta-i;tgf-beta1;tgf-beta1-type;tgf-betai;tgf…	SWISSPROT_AC:P01137;SWISSPROT_ID:TGFB1_HUMAN;EMBL:AK291907;EMBL:BC000125;EMBL:BC001180;EMBL:BC022242;EMBL:BT007245;EMBL:CH471126;EMBL:M38449;EMBL:X02812;EMBL:X05839;EMBL:X05840;EMBL:X05843;EMBL:X05844;EMBL:X05849;EMBL:X05850;RefSeq:NP_000651.3;ProteinModelPortal:P01137;STRING:9606.ENSP00000221930;SWISSPROT_AC_OLD:A8K792;SWISSPROT_AC_OLD:Q9UCG4;SMR:P01137;GeneID:7040;KEGG:hsa:7040;PIR:A27513;eggNO…
492370	TNC -- TGFB1	association	Pubmed 2006:16292494;Pubmed 2004:15566434;Pubmed 1995:7559800;Pubmed 1995:7673336;Pubmed 2010:20163211;Pubmed 1999:10435836;Pubmed 2005:16144346;	<b>Tenascin-C</b> protein is induced by <b>transforming growth factor-beta1</b> but does not correlate with time to tumor progression in high-grade gliomas.[Pubmed 2006:16292494];Nevertheless, we describe induction of <b>Tenascin-C</b> by <b>TGF-beta1</b>, possibly providing a mechanism for the invasion of high-grade gliomas into healthy parenchyma.[Pubmed 2006:16292494];Treatment with <b>TGF-bet…	4342572	Gene	TNC	DFNA56;GMEM;GP;HXB;JI;tenascin C;TN;TN-C;TNC;c-tn;Cytotactin;glioma-associated extracellular matrix antigen;Glioma-associated-extracellular matrix antigen;GP 150-225;Hexabrachion;Myotendinous antigen;Neuronectin;TENA;Tenascin;tenascin- c;Tenascin-C;tenascin-type;tn c;	SWISSPROT_AC:P24821;SWISSPROT_ID:TENA_HUMAN;GeneID:3371;Ensembl:ENSG00000041982;HGNC:HGNC:5318;MIM:187380;Vega:OTTHUMG00000021010;protein_accession:AAA36728.1;protein_accession:AAA52703.1;protein_accession:AAA88083.1;protein_accession:AAB47574.1;protein_accession:AAI51844.1;protein_accession:ABX89318.1;protein_accession:ADD10730.1;protein_accession:BAE06120.2;protein_accession:BAG64930.1;protein_…	484813	Protein	TGFB1	TGF-beta-1;TGFB;TGFB1;Transforming growth factor beta-1;CED;DPD1;LAP;lap-type;tgf -beta 1;tgf -beta1;tgf b 1;tgf b-1;tgf beta 1;tgf beta i;tgf beta type 1;tgf beta type i;tgf beta-1;tgf beta-type 1;tgf beta1;tgf- b 1;tgf- beta 1;tgf- beta1;tgf-b 1;tgf-beta 1;tgf-beta i;tgf-beta isoform 1;tgf-beta type 1;tgf-beta type i;tgf-beta type-i;tgf-beta's 1;tgf-beta-i;tgf-beta1;tgf-beta1-type;tgf-betai;tgf…	SWISSPROT_AC:P01137;SWISSPROT_ID:TGFB1_HUMAN;EMBL:AK291907;EMBL:BC000125;EMBL:BC001180;EMBL:BC022242;EMBL:BT007245;EMBL:CH471126;EMBL:M38449;EMBL:X02812;EMBL:X05839;EMBL:X05840;EMBL:X05843;EMBL:X05844;EMBL:X05849;EMBL:X05850;RefSeq:NP_000651.3;ProteinModelPortal:P01137;STRING:9606.ENSP00000221930;SWISSPROT_AC_OLD:A8K792;SWISSPROT_AC_OLD:Q9UCG4;SMR:P01137;GeneID:7040;KEGG:hsa:7040;PIR:A27513;eggNO…
492754	APOA1 -- ApoA-I	association	Pubmed 1995:7649994;Pubmed 2007:17506726;Pubmed 1997:9048564;Pubmed 2003:12471038;	Dietary fat elevates hepatic <b>apoA-I</b> production by increasing the fraction of <b>apolipoprotein A-I</b> mRNA in the translating pool.[Pubmed 1995:7649994];In the present study we have used adenovirus-mediated gene transfer of apoA-I (<b>apolipoprotein A-I</b>) mutants in apoA-I-/- mice to investigate how structural mutations in <b>apoA-I</b> affect the biogenesis and the plasma levels of HD…	4340079	Gene	APOA1	apo(a);APOA1;apolipoprotein A1;a-1 apolipoprotein;a-i apolipoprotein;a1 apolipoprotein;alpha-1 apolipoprotein;apo ai;apo(a)-isoform;apo(a)-type;apo(a)isoform;apo-(a);Apo-AI;ApoA-I;Apolipoprotein A-I;	SWISSPROT_AC:P02647;SWISSPROT_ID:APOA1_HUMAN;GeneID:335;Ensembl:ENSG00000118137;HGNC:HGNC:600;MIM:107680;Vega:OTTHUMG00000046112;protein_accession:AAA35545.1;protein_accession:AAA51746.1;protein_accession:AAA51747.1;protein_accession:AAA62829.1;protein_accession:AAB59514.1;protein_accession:AAD34604.1;protein_accession:AAH05380.1;protein_accession:AAI10287.1;protein_accession:AAL92035.1;protein_a…	19701	Protein	ApoA-I	Apo-AI;ApoA-I;APOA1;Apolipoprotein A-I;Apolipoprotein A1;a-1 apolipoprotein;a-i apolipoprotein;a1 apolipoprotein;alpha-1 apolipoprotein;apo ai;apo(a);apo(a)-isoform;apo(a)-type;apo(a)isoform;apo-(a);	SWISSPROT_AC:P02647;SWISSPROT_ID:APOA1_HUMAN;EMBL:A14829;EMBL:AK292231;EMBL:AY422952;EMBL:AY555191;EMBL:BC005380;EMBL:BC110286;EMBL:CH471065;EMBL:EF444948;EMBL:J00098;EMBL:M11791;EMBL:M27875;EMBL:M29068;EMBL:X00566;EMBL:X01038;EMBL:X02162;EMBL:X07496;RefSeq:NP_000030.1;RefSeq:NP_001304946.1;RefSeq:NP_001304947.1;RefSeq:NP_001304950.1;ProteinModelPortal:P02647;STRING:9606.ENSP00000236850;SWISSPROT…
492883	ICAM1 -- IL-1 beta	association	Pubmed 2004:15499832;Pubmed 1995:7622579;Pubmed 2000:10741905;Pubmed 1998:9448041;Pubmed 1991:1681812;	The treatment with IFNgamma or <b>IL-1beta</b> enhanced the expression of <b>CD54</b>.[Pubmed 2004:15499832];However, 30% of this 2-hour ICAM-1 mRNA peak was abolished by recombinant soluble human IL-1 receptor, suggesting that the early <b>ICAM-1</b> over-expression was partially mediated by <b>IL-1 beta</b>, and could be induced directly by adherence.[Pubmed 1995:7622579];The early <b>ICAM-1</b…	4342578	Gene	ICAM1	BB2;CD54;ICAM1;intercellular adhesion molecule 1;P3.58;b beta 2;bb-2;bbeta2;beta chain beta 2;beta chain of the beta 2;beta chain of the beta2;beta-chain beta 2;beta-chain of beta 2;cd 54;cd-54;CD54 antigen;icam - 1;icam -1;icam 1;icam i;icam- 1;icam- i;ICAM-1;icam-i;intercellular adhesion molecule -1;intercellular adhesion molecule i;intercellular adhesion molecule type 1;intercellular adhesion …	SWISSPROT_AC:P05362;SWISSPROT_ID:ICAM1_HUMAN;GeneID:3383;Ensembl:ENSG00000090339;HGNC:HGNC:5344;MIM:147840;Vega:OTTHUMG00000180403;protein_accession:AAA52708.1;protein_accession:AAA52709.1;protein_accession:AAA52710.1;protein_accession:AAA60392.1;protein_accession:AAA60393.1;protein_accession:AAB46863.1;protein_accession:AAB51145.1;protein_accession:AAH15969.1;protein_accession:AAO30128.1;protein…	197391	Protein	IL-1 beta	Catabolin;IL-1 beta;IL1B;IL1F2;Interleukin-1 beta;1 beta interleukin;1 beta-interleukin;1-beta interleukin;il - 1beta;il -1;il -1b;il -1beta;il 1;il 1 beta;il 1-beta;il 1b;il 1beta;il type i;il- 1;il- 1 beta;il- 1b;il- 1beta;il- i;il--1;il--1 beta;IL-1;il-1 -beta;il-1 b;il-1-b;il-1-type;il-1beta;il-i;il-i beta;il-ibeta;il-type 1;IL1-BETA;interleukin - 1 beta;interleukin -1 b;interleukin -1 beta;i…	SWISSPROT_AC:P01584;SWISSPROT_ID:IL1B_HUMAN;EMBL:AC079753;EMBL:AY137079;EMBL:BC008678;EMBL:BN000002;EMBL:BT007213;EMBL:CH471217;EMBL:CR407679;EMBL:K02770;EMBL:M15330;EMBL:M15840;EMBL:M54933;EMBL:X02532;EMBL:X04500;EMBL:X56087;RefSeq:NP_000567.1;ProteinModelPortal:P01584;STRING:9606.ENSP00000263341;SWISSPROT_AC_OLD:Q53X59;SWISSPROT_AC_OLD:Q53XX2;SWISSPROT_AC_OLD:Q7M4S7;SWISSPROT_AC_OLD:Q7RU01;SWIS…
494232	IGFBP3 -- TNF	association	Pubmed 2007:17029675;Pubmed 1996:8536626;Pubmed 1999:10527715;	In the presence of PI and high BSA, media <b>IGFBP-3</b> levels were shown to be increased by <b>TNF-alpha</b> consistent with the gene expression data.[Pubmed 2007:17029675];<b>TNF alpha</b> stimulated predominantly <b>IGFBP-3</b> (about 4-fold) both in terms of mRNA (a 2.6-kilobase transcript, measured by Northern blotting analysis), and protein (a doublet of 40-44 kDa, assessed by ligand blott…	4342657	Gene	IGFBP3	BP-53;IBP3;IGFBP3;insulin like growth factor binding protein 3;binding protein 3-igf;binding protein-3-igf;bp -53;IBP-3;igf binding protein -3;igf binding protein 3;igf binding protein iii;igf binding protein-3;igf binding-protein 3;igf binding-protein-3;igf- binding protein 3;igf-binding protein -3;IGF-binding protein 3;igf-binding protein-3;igf-binding protein3;igf-binding-protein-3;igfbp 3;igf…	SWISSPROT_AC:P17936;SWISSPROT_ID:IBP3_HUMAN;GeneID:3486;Ensembl:ENSG00000146674;HGNC:HGNC:5472;MIM:146732;Vega:OTTHUMG00000023769;protein_accession:AAA52541.1;protein_accession:AAA52706.1;protein_accession:AAH00013.1;protein_accession:AAH18962.1;protein_accession:AAH64987.1;protein_accession:AAQ15254.1;protein_accession:AAS07554.1;protein_accession:ABB96247.1;protein_accession:ABI63363.1;protein_…	492131	Protein	TNF	Cachectin;TNF;TNF-a;TNF-alpha;TNFA;TNFSF2;Tumor necrosis factor;Tumor necrosis factor ligand superfamily member 2;chain-tnf;DIF;dif-type;factor - tumor necrosis;factor of the tumor necrosis;factor of the tumor-necrosis;factor of tumor necrosis;factor tumor necrosis;factor-tumor necrosis;necrosis factor-tumor;necrosis tumor factor;tnf - a;tnf - alpha;tnf -a;tnf -alpha;tnf a;tnf alpha;tnf- a;tnf- a…	SWISSPROT_AC:P01375;SWISSPROT_ID:TNFA_HUMAN;EMBL:AB088112;EMBL:AF043342;EMBL:AF098751;EMBL:AF129756;EMBL:AY066019;EMBL:AY214167;EMBL:BA000025;EMBL:BC028148;EMBL:M10988;EMBL:M16441;EMBL:M26331;EMBL:X01394;EMBL:X02910;EMBL:Y14768;EMBL:Z15026;RefSeq:NP_000585.2;ProteinModelPortal:P01375;STRING:9606.ENSP00000398698;SWISSPROT_AC_OLD:O43647;SWISSPROT_AC_OLD:Q9P1Q2;SWISSPROT_AC_OLD:Q9UIV3;SMR:P01375;Gen…
496193	APOA1 -- IL-6	association	Pubmed 1996:8878554;Pubmed 1999:10567380;	All-trans-retinoic acid (ATRA) and <b>interleukin-6</b> increased the transcriptional activity of the <b>apo(a)</b> gene promoter 2.1- and 2.5-fold, respectively, whereas danazol reduced activity to 76% of the control value.[Pubmed 1996:8878554];Furthermore, enhanced production, mRNA expression, and gene transcription of <b>apo(a)</b> by <b>interleukin-6</b> were also inhibited by aspirin.[Pubmed…	4340079	Gene	APOA1	apo(a);APOA1;apolipoprotein A1;a-1 apolipoprotein;a-i apolipoprotein;a1 apolipoprotein;alpha-1 apolipoprotein;apo ai;apo(a)-isoform;apo(a)-type;apo(a)isoform;apo-(a);Apo-AI;ApoA-I;Apolipoprotein A-I;	SWISSPROT_AC:P02647;SWISSPROT_ID:APOA1_HUMAN;GeneID:335;Ensembl:ENSG00000118137;HGNC:HGNC:600;MIM:107680;Vega:OTTHUMG00000046112;protein_accession:AAA35545.1;protein_accession:AAA51746.1;protein_accession:AAA51747.1;protein_accession:AAA62829.1;protein_accession:AAB59514.1;protein_accession:AAD34604.1;protein_accession:AAH05380.1;protein_accession:AAI10287.1;protein_accession:AAL92035.1;protein_a…	197638	Protein	IL-6	B-cell stimulatory factor 2;BSF-2;CDF;CTL differentiation factor;Hybridoma growth factor;IFN-beta-2;IFNB2;IL-6;IL6;Interferon beta-2;Interleukin-6;b cell stimulatory factor 2;b cell stimulatory factor-2;b-cell stimulatory factor-2;bsf- 2;BSF2;HGF;HSF;hsf-type;ifn beta 2;ifn-beta 2;ifn-beta2;il - 6;il -- 6;il -6;il 6;il- 6;il--6;il-6-type;il-vi;il6-type;interferon beta 2;interferon beta2;interfero…	SWISSPROT_AC:P05231;SWISSPROT_ID:IL6_HUMAN;EMBL:AF372214;EMBL:BC015511;EMBL:M14584;EMBL:M18403;EMBL:M29150;EMBL:M54894;EMBL:S56892;EMBL:X04402;EMBL:X04403;EMBL:X04430;EMBL:X04602;EMBL:Y00081;RefSeq:NP_000591.1;RefSeq:XP_011513692.1;ProteinModelPortal:P05231;STRING:9606.ENSP00000258743;SWISSPROT_AC_OLD:Q9UCU2;SWISSPROT_AC_OLD:Q9UCU3;SWISSPROT_AC_OLD:Q9UCU4;SMR:P05231;GeneID:3569;KEGG:hsa:3569;PIR:…
496219	LPA -- IL-6	association	Pubmed 2006:16498607;Pubmed 2004:15036242;Pubmed 2004:15222632;Pubmed 2002:12160523;Pubmed 2007:17723116;Pubmed 1996:8878554;Pubmed 1999:10567380;	<b>IL-6</b> inversely correlated with <b>lipoprotein(a)</b> (r = -0.321 at T1) and LDL-cholesterol (r = -0.418 at T1).[Pubmed 2006:16498607];Although temporal associations did not indicate causality, these data provide a hypothesis to explain the inverse relationship between <b>lipoprotein(a)</b> and <b>IL-6</b>.[Pubmed 2006:16498607];This result suggests a prothrombotic association of <b>lipopro…	4343077	Gene	LPA	AK38;APOA;lipoprotein(a);LP;LPA;ak 38;apo a;apo alpha;Apo(a);apo(a)-isoform;apo(a)-type;apo(a)isoform;apo-(a);apo-a;apo-alpha;Apolipoprotein(a);apolipoprotein(a)-isoform;apolipoprotein-(a);EC 3.4.21.-;lipoprotein(a)--an;lipoprotein-(a);lp a;lp alpha;Lp(a);lp(a)--an;lp(a-);lp(alpha);lp-(a);lp-a;lp-alpha;lpa-type;	GeneID:4018;Ensembl:ENSG00000198670;HGNC:HGNC:6667;MIM:152200;Vega:OTTHUMG00000015956;protein_accession:AAB66587.2;protein_accession:AAF03676.1;protein_accession:AAF03678.1;protein_accession:AAF03680.1;protein_accession:AAK74187.1;protein_accession:ABF47086.1;protein_accession:CAA29618.1;protein_accession:EAW47596.1;protein_accession:NP_005568.2;protein_accession:P08519.1;protein_gi:114062;protei…	197638	Protein	IL-6	B-cell stimulatory factor 2;BSF-2;CDF;CTL differentiation factor;Hybridoma growth factor;IFN-beta-2;IFNB2;IL-6;IL6;Interferon beta-2;Interleukin-6;b cell stimulatory factor 2;b cell stimulatory factor-2;b-cell stimulatory factor-2;bsf- 2;BSF2;HGF;HSF;hsf-type;ifn beta 2;ifn-beta 2;ifn-beta2;il - 6;il -- 6;il -6;il 6;il- 6;il--6;il-6-type;il-vi;il6-type;interferon beta 2;interferon beta2;interfero…	SWISSPROT_AC:P05231;SWISSPROT_ID:IL6_HUMAN;EMBL:AF372214;EMBL:BC015511;EMBL:M14584;EMBL:M18403;EMBL:M29150;EMBL:M54894;EMBL:S56892;EMBL:X04402;EMBL:X04403;EMBL:X04430;EMBL:X04602;EMBL:Y00081;RefSeq:NP_000591.1;RefSeq:XP_011513692.1;ProteinModelPortal:P05231;STRING:9606.ENSP00000258743;SWISSPROT_AC_OLD:Q9UCU2;SWISSPROT_AC_OLD:Q9UCU3;SWISSPROT_AC_OLD:Q9UCU4;SMR:P05231;GeneID:3569;KEGG:hsa:3569;PIR:…
496258	MMP2 -- TGFB1	association	Pubmed:14666694;Pubmed 2013:23810214;Pubmed 1995:7616276;Pubmed 1996:8923213;Pubmed 1999:9950685;Pubmed 1997:9137090;Pubmed 1997:9247226;Pubmed 1998:9663433;Pubmed 1998:9727371;Pubmed 2005:15632190;Pubmed 2005:15866642;	<b>TGF-beta 1</b> enhanced the <b>MMP-2</b> production from fibroblasts.[Pubmed:14666694];the trend is to promote a reduction in Col-1 and <b>TGF-beta1</b> but up-regulation of <b>MMP-2</b> expression.[Pubmed 2013:23810214];Transforming growth factor-beta 1 (<b>TGF beta 1</b>) upregulated <b>gelatinase A</b> and matrilysin genes in some cell lines, and there were no clear responses from any MMP a…	4343308	Gene	MMP2	CLG4;CLG4A;matrix metallopeptidase 2;MMP-2;MMP-II;MMP2;MONA;TBE-1;72 kDa gelatinase;72 kda gelatinase-type;72 kda type gelatinase;72 kDa type IV collagenase;72 kda-gelatinase;72 kda-type iv collagenase;72-kda gelatinase;72-kda type iv collagenase;72-kda type iv-collagenase;72-kda type-iv collagenase;clg 4;clg-4;EC 3.4.24.24;Gelatinase A;gelatinase type a;gelatinase-a;matrix metallopeptidase-2;Mat…	SWISSPROT_AC:P08253;SWISSPROT_ID:MMP2_HUMAN;GeneID:4313;Ensembl:ENSG00000087245;HGNC:HGNC:7166;MIM:120360;Vega:OTTHUMG00000133202;protein_accession:AAA35701.1;protein_accession:AAA52027.1;protein_accession:AAA52028.1;protein_accession:AAH02576.1;protein_accession:AAU10089.1;protein_accession:ABD38929.1;protein_accession:ABM82878.1;protein_accession:ABM86064.1;protein_accession:BAG35588.1;protein_…	484813	Protein	TGFB1	TGF-beta-1;TGFB;TGFB1;Transforming growth factor beta-1;CED;DPD1;LAP;lap-type;tgf -beta 1;tgf -beta1;tgf b 1;tgf b-1;tgf beta 1;tgf beta i;tgf beta type 1;tgf beta type i;tgf beta-1;tgf beta-type 1;tgf beta1;tgf- b 1;tgf- beta 1;tgf- beta1;tgf-b 1;tgf-beta 1;tgf-beta i;tgf-beta isoform 1;tgf-beta type 1;tgf-beta type i;tgf-beta type-i;tgf-beta's 1;tgf-beta-i;tgf-beta1;tgf-beta1-type;tgf-betai;tgf…	SWISSPROT_AC:P01137;SWISSPROT_ID:TGFB1_HUMAN;EMBL:AK291907;EMBL:BC000125;EMBL:BC001180;EMBL:BC022242;EMBL:BT007245;EMBL:CH471126;EMBL:M38449;EMBL:X02812;EMBL:X05839;EMBL:X05840;EMBL:X05843;EMBL:X05844;EMBL:X05849;EMBL:X05850;RefSeq:NP_000651.3;ProteinModelPortal:P01137;STRING:9606.ENSP00000221930;SWISSPROT_AC_OLD:A8K792;SWISSPROT_AC_OLD:Q9UCG4;SMR:P01137;GeneID:7040;KEGG:hsa:7040;PIR:A27513;eggNO…
496443	SERPINE1 -- TGFB1	association	Pubmed 2006:16374430;Pubmed 2001:11331455;Pubmed 2001:11387235;Pubmed 2004:15372629;Pubmed 2002:12173049;Pubmed 2002:12379307;Pubmed 2002:12516631;Pubmed 2011:21526116;Pubmed 2011:21625455;Pubmed 1996:8939942;Pubmed 2010:20404506;Pubmed 2009:19492148;Pubmed 1999:10498890;Pubmed 1997:9251679;Pubmed 1990:2221087;Pubmed 2003:12743121;Pubmed 2003:14629474;Pubmed 1998:9706163;Pubmed 2005:16100155;Pubm…	Renin-induced increases in <b>TGF-beta1</b> in turn stimulate increases in <b>PAI-1</b>, FN and collagen I.[Pubmed 2006:16374430];There was a significant correlation between the concentration of <b>plasminogen activator inhibitor type 1</b> in peritoneal samples with active <b>TGF-beta1</b> (P <.03, r = 0.693) and adhesion tissue with total TGF-beta1 (P =.001, r = 0.872).[Pubmed 2001:11331455];In…	4343854	Gene	SERPINE1	PAI;PAI-1;PAI1;PLANH1;serpin family E member 1;SERPINE1;activator inhibitor type-1-plasminogen;activator plasminogen inhibitor-1;Endothelial plasminogen activator inhibitor;endothelial type of plasminogen activator inhibitor;endothelial type plasminogen activator inhibitor;endothelial-type plasminogen activator inhibitor;inhibitor of type 1 plasminogen activator;inhibitor type 1 plasminogen activ…	SWISSPROT_AC:P05121;SWISSPROT_ID:PAI1_HUMAN;GeneID:5054;Ensembl:ENSG00000106366;HGNC:HGNC:8583;MIM:173360;Vega:OTTHUMG00000157107;protein_accession:AAA60003.1;protein_accession:AAA60007.1;protein_accession:AAA60008.1;protein_accession:AAA60009.1;protein_accession:AAD45828.1;protein_accession:AAH10860.1;protein_accession:AAK60338.1;protein_accession:ABM81620.1;protein_accession:ABM84803.1;protein_…	484813	Protein	TGFB1	TGF-beta-1;TGFB;TGFB1;Transforming growth factor beta-1;CED;DPD1;LAP;lap-type;tgf -beta 1;tgf -beta1;tgf b 1;tgf b-1;tgf beta 1;tgf beta i;tgf beta type 1;tgf beta type i;tgf beta-1;tgf beta-type 1;tgf beta1;tgf- b 1;tgf- beta 1;tgf- beta1;tgf-b 1;tgf-beta 1;tgf-beta i;tgf-beta isoform 1;tgf-beta type 1;tgf-beta type i;tgf-beta type-i;tgf-beta's 1;tgf-beta-i;tgf-beta1;tgf-beta1-type;tgf-betai;tgf…	SWISSPROT_AC:P01137;SWISSPROT_ID:TGFB1_HUMAN;EMBL:AK291907;EMBL:BC000125;EMBL:BC001180;EMBL:BC022242;EMBL:BT007245;EMBL:CH471126;EMBL:M38449;EMBL:X02812;EMBL:X05839;EMBL:X05840;EMBL:X05843;EMBL:X05844;EMBL:X05849;EMBL:X05850;RefSeq:NP_000651.3;ProteinModelPortal:P01137;STRING:9606.ENSP00000221930;SWISSPROT_AC_OLD:A8K792;SWISSPROT_AC_OLD:Q9UCG4;SMR:P01137;GeneID:7040;KEGG:hsa:7040;PIR:A27513;eggNO…
496512	AGT -- ACE	association	Pubmed:26489814;Pubmed 2004:15112973;Pubmed 2004:15123355;Pubmed 2011:21440764;Pubmed 1996:8925576;Pubmed 1996:9115954;Pubmed 1997:9020385;Pubmed 1997:9231832;Pubmed 1997:9403547;Pubmed 2003:12675870;Pubmed 2003:12830507;Pubmed 2005:16027836;	We aim in this study to analyse the relationship between <b>AGT</b> M235T gene variant and <b>ACE</b> I/D gene variant with essential hypertension in a sample of the Algerian population of the Oran city.[Pubmed:26489814];Association between polymorphisms of the <b>angiotensin-converting enzyme</b> and <b>angiotensinogen</b> genes and allergic rhinitis in a Korean population.[Pubmed 2004:15112973]…	4339955	Gene	AGT	AGT;angiotensinogen;ANHU;SERPINA8;ANGT;chain-angiotensinogen;Serpin A8;	SWISSPROT_AC:P01019;SWISSPROT_ID:ANGT_HUMAN;GeneID:183;Ensembl:ENSG00000135744;HGNC:HGNC:333;MIM:106150;Vega:OTTHUMG00000037757;protein_accession:AAA51679.1;protein_accession:AAA51731.1;protein_accession:AAA52282.1;protein_accession:AAD14287.1;protein_accession:AAD14288.1;protein_accession:AAH11519.1;protein_accession:AAP35497.1;protein_accession:AAR03501.1;protein_accession:ABM81942.1;protein_ac…	6617	Protein	ACE	ACE;Angiotensin-converting enzyme;CD143 antigen;DCP;DCP1;Dipeptidyl carboxypeptidase I;EC 3.2.1.-;EC 3.4.15.1;Kininase II;ace--an;ACE1;angiotensin I converting enzyme;cd 143;CD143;dipeptidyl carboxypeptidase 1;dipeptidyl carboxypeptidase-1;dipeptidyl carboxypeptidase-i;dipeptidyl-carboxypeptidase i;kininase 2;kininase ii-type;kininase type ii;kininase-ii;	SWISSPROT_AC:P12821;SWISSPROT_ID:ACE_HUMAN;EMBL:AB208971;EMBL:AC113554;EMBL:AF118569;EMBL:AK301988;EMBL:AY436326;EMBL:EU332840;EMBL:J04144;EMBL:M26657;EMBL:X16295;RefSeq:NP_000780.1;RefSeq:NP_001171528.1;RefSeq:NP_690043.1;ProteinModelPortal:P12821;STRING:9606.ENSP00000290866;SWISSPROT_AC_OLD:B0LPF0;SWISSPROT_AC_OLD:B4DXI3;SWISSPROT_AC_OLD:E7EU16;SWISSPROT_AC_OLD:P22966;SWISSPROT_AC_OLD:Q53YX9;SW…
497194	ADM -- IL-1 beta	association	Pubmed 2000:10845623;Pubmed 1997:9396051;Pubmed 2003:14499284;Pubmed 1991:1889248;	IFN-gamma and <b>IL-1beta</b> induced <b>ADM</b> expression in ARPE-19 cells.[Pubmed 2000:10845623];Treatment of T98G cells with interferon gamma or <b>interleukin 1 beta</b> increased the expression levels of <b>ADM</b> mRNA and the IR-ADM concentrations in the cultured media, whereas tumor necrosis factor alpha decreased them in a dose-dependent manner.[Pubmed 1997:9396051];A combination of thr…	4339910	Gene	ADM	ADM;adrenomedullin;AM;PAMP;ADML;am-an;am-type;pamp-type;	SWISSPROT_AC:P35318;SWISSPROT_ID:ADML_HUMAN;GeneID:133;Ensembl:ENSG00000148926;HGNC:HGNC:259;MIM:103275;Vega:OTTHUMG00000165907;protein_accession:AAC60642.1;protein_accession:AAH15961.1;protein_accession:AAP35548.1;protein_accession:AAZ38717.1;protein_accession:BAA03589.1;protein_accession:BAA07756.1;protein_accession:BAG35740.1;protein_accession:CAG46792.1;protein_accession:CBX47636.1;protein_ac…	197391	Protein	IL-1 beta	Catabolin;IL-1 beta;IL1B;IL1F2;Interleukin-1 beta;1 beta interleukin;1 beta-interleukin;1-beta interleukin;il - 1beta;il -1;il -1b;il -1beta;il 1;il 1 beta;il 1-beta;il 1b;il 1beta;il type i;il- 1;il- 1 beta;il- 1b;il- 1beta;il- i;il--1;il--1 beta;IL-1;il-1 -beta;il-1 b;il-1-b;il-1-type;il-1beta;il-i;il-i beta;il-ibeta;il-type 1;IL1-BETA;interleukin - 1 beta;interleukin -1 b;interleukin -1 beta;i…	SWISSPROT_AC:P01584;SWISSPROT_ID:IL1B_HUMAN;EMBL:AC079753;EMBL:AY137079;EMBL:BC008678;EMBL:BN000002;EMBL:BT007213;EMBL:CH471217;EMBL:CR407679;EMBL:K02770;EMBL:M15330;EMBL:M15840;EMBL:M54933;EMBL:X02532;EMBL:X04500;EMBL:X56087;RefSeq:NP_000567.1;ProteinModelPortal:P01584;STRING:9606.ENSP00000263341;SWISSPROT_AC_OLD:Q53X59;SWISSPROT_AC_OLD:Q53XX2;SWISSPROT_AC_OLD:Q7M4S7;SWISSPROT_AC_OLD:Q7RU01;SWIS…
497532	CTGF -- TGFB1	association	Pubmed:17173248;Pubmed 2006:16527597;Pubmed 2006:16528248;Pubmed 2006:16731742;Pubmed 2006:17068624;Pubmed 2001:11495141;Pubmed 2013:24020120;Pubmed 2004:15037576;Pubmed 2002:11874477;Pubmed 2002:12065687;Pubmed 2012:22205539;Pubmed 2008:17996907;Pubmed 2008:18292194;Pubmed 2008:18395486;Pubmed 2008:18596209;Pubmed 2007:17498122;Pubmed 2000:10848753;Pubmed 2000:10959808;Pubmed 2011:21440544;Pubme…	In development of progressive extracellular matrix accumulation, <b>connective tissue growth factor</b> (CTGF) may act as a downstream mediator of <b>transforming growth factor-beta 1</b> (TGF-beta 1).[Pubmed:17173248];To clarify the correlation of <b>connective tissue growth factor</b> (CTGF) expression and fibronectin (FN) synthesis after <b>transforming growth factor-beta-1</b> (TGF-beta1) sti…	4341023	Gene	CTGF	CCN2;connective tissue growth factor;CTGF;HCS24;IGFBP8;NOV2;CCN family member 2;connective tissue-growth factor;connective-tissue growth factor;connective-tissue growth-factor;factor connective tissue growth;growth factor connective tissue;growth factor of connective tissue;growth factor of the connective tissue;hcs 24;Hypertrophic chondrocyte-specific protein 24;IBP-8;IGF-binding protein 8;IGFBP…	SWISSPROT_AC:P29279;SWISSPROT_ID:CTGF_HUMAN;GeneID:1490;Ensembl:ENSG00000118523;HGNC:HGNC:2500;MIM:121009;Vega:OTTHUMG00000015573;protein_accession:AAA75378.1;protein_accession:AAA91279.1;protein_accession:AAH87839.1;protein_accession:AAK60505.1;protein_accession:AAK60506.1;protein_accession:AAK60507.1;protein_accession:AAQ95223.1;protein_accession:AAS55639.1;protein_accession:AAV38597.1;protein_…	484813	Protein	TGFB1	TGF-beta-1;TGFB;TGFB1;Transforming growth factor beta-1;CED;DPD1;LAP;lap-type;tgf -beta 1;tgf -beta1;tgf b 1;tgf b-1;tgf beta 1;tgf beta i;tgf beta type 1;tgf beta type i;tgf beta-1;tgf beta-type 1;tgf beta1;tgf- b 1;tgf- beta 1;tgf- beta1;tgf-b 1;tgf-beta 1;tgf-beta i;tgf-beta isoform 1;tgf-beta type 1;tgf-beta type i;tgf-beta type-i;tgf-beta's 1;tgf-beta-i;tgf-beta1;tgf-beta1-type;tgf-betai;tgf…	SWISSPROT_AC:P01137;SWISSPROT_ID:TGFB1_HUMAN;EMBL:AK291907;EMBL:BC000125;EMBL:BC001180;EMBL:BC022242;EMBL:BT007245;EMBL:CH471126;EMBL:M38449;EMBL:X02812;EMBL:X05839;EMBL:X05840;EMBL:X05843;EMBL:X05844;EMBL:X05849;EMBL:X05850;RefSeq:NP_000651.3;ProteinModelPortal:P01137;STRING:9606.ENSP00000221930;SWISSPROT_AC_OLD:A8K792;SWISSPROT_AC_OLD:Q9UCG4;SMR:P01137;GeneID:7040;KEGG:hsa:7040;PIR:A27513;eggNO…
498781	AGT -- Insulin	association	Pubmed 2001:11356707;Pubmed 2004:15106803;Pubmed 2007:17170378;Pubmed 2000:10953996;Pubmed 2000:11967809;Pubmed 1996:8740916;Pubmed 1997:9249555;Pubmed 2003:14617233;	Characterization of a putative insulin-responsive element and its binding protein(s) in rat <b>angiotensinogen</b> gene promoter: regulation by glucose and <b>insulin</b>.[Pubmed 2001:11356707];Either low or high levels of <b>insulin</b> suppressed <b>angiotensinogen</b> and renin expression, however, high doses of insulin stimulated ACE activity in cultured human aortic EC.[Pubmed 2004:15106803]…	4339955	Gene	AGT	AGT;angiotensinogen;ANHU;SERPINA8;ANGT;chain-angiotensinogen;Serpin A8;	SWISSPROT_AC:P01019;SWISSPROT_ID:ANGT_HUMAN;GeneID:183;Ensembl:ENSG00000135744;HGNC:HGNC:333;MIM:106150;Vega:OTTHUMG00000037757;protein_accession:AAA51679.1;protein_accession:AAA51731.1;protein_accession:AAA52282.1;protein_accession:AAD14287.1;protein_accession:AAD14288.1;protein_accession:AAH11519.1;protein_accession:AAP35497.1;protein_accession:AAR03501.1;protein_accession:ABM81942.1;protein_ac…	200308	Protein	Insulin	INS;Insulin;an-ins;IDDM;iddm 1;iddm 2;iddm type 1;iddm-1;iddm-2;iddm-type;IDDM1;IDDM2;ILPR;ins-type;insulin--an;insulin-chain;insulin-type;IRDN;mody-x;MODY10;type-insulin;	SWISSPROT_AC:P01308;SWISSPROT_ID:INS_HUMAN;EMBL:AJ009655;EMBL:AY138590;EMBL:AY899304;EMBL:BC005255;EMBL:BT006808;EMBL:CH471158;EMBL:J00265;EMBL:L15440;EMBL:M10039;EMBL:V00565;EMBL:X70508;RefSeq:NP_000198.1;RefSeq:NP_001172026.1;RefSeq:NP_001172027.1;RefSeq:NP_001278826.1;ProteinModelPortal:P01308;STRING:9606.ENSP00000250971;SWISSPROT_AC_OLD:Q5EEX2;SMR:P01308;GeneID:3630;KEGG:hsa:3630;PIR:A93222;e…
499556	EDN1 -- ET-1	association	Pubmed 2002:11847185;Pubmed 2002:11890739;Pubmed 2014:24628039;Pubmed 1992:1497664;Pubmed 1992:1558848;Pubmed 2009:19367425;Pubmed 2009:19730395;Pubmed 1997:9176309;Pubmed 1997:9357861;Pubmed 1991:2018512;	These data suggest that the <b>preproendothelin-1</b> gene polymorphism is associated with a higher potentiating effect of <b>endothelin-1</b> and angiotensin II, probably in relation with higher calcium sensitivity.[Pubmed 2002:11847185];Increased abundance of pulmonary mRNA for <b>preproendothelin-1</b> (ppET-1) with its associated increase in <b>endothelin-1</b> (ET-1) could contribute to the …	4341344	Gene	EDN1	ARCND3;EDN1;endothelin 1;ET1;HDLCQ7;PPET1;QME;edn 1;edn-1;endothelin -1;endothelin i;endothelin type 1;endothelin- 1;endothelin- i;Endothelin-1;endothelin-1-type;endothelin1;preproendothelin 1;preproendothelin- 1;Preproendothelin-1;	SWISSPROT_AC:P05305;SWISSPROT_ID:EDN1_HUMAN;GeneID:1906;Ensembl:ENSG00000078401;HGNC:HGNC:3176;MIM:131240;Vega:OTTHUMG00000014266;protein_accession:AAA52338.1;protein_accession:AAA52339.1;protein_accession:AAA52407.1;protein_accession:AAB25760.1;protein_accession:AAH09720.1;protein_accession:AAQ96600.1;protein_accession:ABM81907.1;protein_accession:ABM85081.1;protein_accession:BAF84527.1;protein_…	114767	Protein	ET-1	Endothelin-1;ET-1;et -1;et 1;et i;et type 1;et- 1;et- i;et-i;	TMP_SWISSPROT_AC:P05305_ET-1;PARENT_SWISSPROT_AC:P05305;PARENT_SWISSPROT_ID:EDN1_HUMAN;
500014	F3 -- MCP-1	association	Pubmed 2004:15020650;Pubmed 2009:19525846;Pubmed 1997:9353321;Pubmed 2003:14627904;Pubmed 1998:9766714;	The induction of <b>tissue factor</b> activity by <b>MCP-1</b> is blocked by PD98059, an inhibitor of p42/44 activation, but not by SB203580, a selective p38 inhibitor.[Pubmed 2004:15020650];The induction of <b>tissue factor</b> by <b>MCP-1</b> is blocked by pertussis toxin and 1,2-bis(O-aminophenyl-ethane-ethan)-N,N,N',N'-tetraacetic acid-acetoxymethyl ester, suggesting that signal transduction …	4341533	Gene	F3	CD142;coagulation factor III, tissue factor;F3;TF;TFA;CD142 antigen;coagulation factor 3;Coagulation factor III;factor of the tissue;factor of tissue;factor tissue;factor--tissue;factor-tissue;Thromboplastin;Tissue factor;tissue-factor;	SWISSPROT_AC:P13726;SWISSPROT_ID:TF_HUMAN;GeneID:2152;Ensembl:ENSG00000117525;HGNC:HGNC:3541;MIM:134390;Vega:OTTHUMG00000010716;protein_accession:AAA36734.1;protein_accession:AAA61150.1;protein_accession:AAA61151.1;protein_accession:AAA61152.1;protein_accession:AAH11029.1;protein_accession:AAN01236.1;protein_accession:AAO61150.1;protein_accession:AAO61151.1;protein_accession:AAO61152.1;protein_ac…	57718	Protein	MCP-1	C-C motif chemokine 2;CCL2;HC11;MCAF;MCP-1;MCP1;Monocyte chemoattractant protein 1;Monocyte chemotactic and activating factor;Monocyte chemotactic protein 1;Monocyte secretory protein JE;SCYA2;Small-inducible cytokine A2;c-c chemokine motif ligand 2;C-C motif chemokine ligand 2;c-c motif chemokine ligand-2;c-c motif ligand 2 chemokine;chemokine c-c motif ligand 2;chemokine c-c motif ligand-2;GDCF…	SWISSPROT_AC:P13500;SWISSPROT_ID:CCL2_HUMAN;EMBL:A17786;EMBL:AF519531;EMBL:AK311960;EMBL:BC009716;EMBL:BT007329;EMBL:CH471147;EMBL:M24545;EMBL:M28223;EMBL:M28224;EMBL:M28225;EMBL:M28226;EMBL:M30816;EMBL:M31625;EMBL:M31626;EMBL:M37719;EMBL:S69738;EMBL:S71513;EMBL:X14768;EMBL:Y18933;RefSeq:NP_002973.1;ProteinModelPortal:P13500;STRING:9606.ENSP00000225831;SWISSPROT_AC_OLD:B2R4V3;SWISSPROT_AC_OLD:Q9U…
500182	F3 -- IL-6	association	Pubmed 2006:16608083;Pubmed 2004:15118533;Pubmed 2004:15350843;Pubmed 1993:8218855;Pubmed 2012:22107344;Pubmed 2000:10733012;Pubmed 2000:10980636;Pubmed 1997:9437185;Pubmed 2003:12682447;Pubmed 2003:12960603;Pubmed 2003:14636296;Pubmed 2005:15795541;	Expression of <b>tissue factor</b> induced by <b>IL-6</b> in HUVEC.[Pubmed 2006:16608083];The expression of <b>TF</b> mRNA induced by <b>IL-6</b> was evidently detected from 6 h to 48 h.[Pubmed 2006:16608083];The increase of <b>TF</b> mRNA expression in HUVECs induced by <b>IL-6</b> could play an important role in the modulation of blood coagulation disorder and in the mechanism related to coagul…	4341533	Gene	F3	CD142;coagulation factor III, tissue factor;F3;TF;TFA;CD142 antigen;coagulation factor 3;Coagulation factor III;factor of the tissue;factor of tissue;factor tissue;factor--tissue;factor-tissue;Thromboplastin;Tissue factor;tissue-factor;	SWISSPROT_AC:P13726;SWISSPROT_ID:TF_HUMAN;GeneID:2152;Ensembl:ENSG00000117525;HGNC:HGNC:3541;MIM:134390;Vega:OTTHUMG00000010716;protein_accession:AAA36734.1;protein_accession:AAA61150.1;protein_accession:AAA61151.1;protein_accession:AAA61152.1;protein_accession:AAH11029.1;protein_accession:AAN01236.1;protein_accession:AAO61150.1;protein_accession:AAO61151.1;protein_accession:AAO61152.1;protein_ac…	197638	Protein	IL-6	B-cell stimulatory factor 2;BSF-2;CDF;CTL differentiation factor;Hybridoma growth factor;IFN-beta-2;IFNB2;IL-6;IL6;Interferon beta-2;Interleukin-6;b cell stimulatory factor 2;b cell stimulatory factor-2;b-cell stimulatory factor-2;bsf- 2;BSF2;HGF;HSF;hsf-type;ifn beta 2;ifn-beta 2;ifn-beta2;il - 6;il -- 6;il -6;il 6;il- 6;il--6;il-6-type;il-vi;il6-type;interferon beta 2;interferon beta2;interfero…	SWISSPROT_AC:P05231;SWISSPROT_ID:IL6_HUMAN;EMBL:AF372214;EMBL:BC015511;EMBL:M14584;EMBL:M18403;EMBL:M29150;EMBL:M54894;EMBL:S56892;EMBL:X04402;EMBL:X04403;EMBL:X04430;EMBL:X04602;EMBL:Y00081;RefSeq:NP_000591.1;RefSeq:XP_011513692.1;ProteinModelPortal:P05231;STRING:9606.ENSP00000258743;SWISSPROT_AC_OLD:Q9UCU2;SWISSPROT_AC_OLD:Q9UCU3;SWISSPROT_AC_OLD:Q9UCU4;SMR:P05231;GeneID:3569;KEGG:hsa:3569;PIR:…
501093	PPARG -- Leptin	association	Pubmed 2006:17003330;Pubmed 2001:11288034;Pubmed 2002:12218380;Pubmed 2003:12709137;Pubmed 1998:9467001;Pubmed 2005:16335797;	<b>Leptin</b> deficiency unmasks the deleterious effects of impaired <b>peroxisome proliferator-activated receptor gamma</b> function (P465L PPARgamma) in mice.[Pubmed 2006:17003330];Likewise, stromal cell differentiation results in elevated mRNA levels for the fatty acid binding protein aP2 and the adipogenic regulatory transcription factors CCAAT/enhancer binding protein alpha (C/EBPalpha) and …	4344191	Gene	PPARG	CIMT1;GLM1;NR1C3;peroxisome proliferator activated receptor gamma;PPARG;PPARG1;PPARG2;PPARgamma;cimt-1;cimt-i;glm-1;Nuclear receptor subfamily 1 group C member 3;peroxisome proliferator -activated receptor gamma;peroxisome proliferator activated receptor g;peroxisome proliferator activated receptor type gamma;peroxisome proliferator activated receptor- gamma;peroxisome proliferator activated rece…	SWISSPROT_AC:P37231;SWISSPROT_ID:PPARG_HUMAN;GeneID:5468;Ensembl:ENSG00000132170;HGNC:HGNC:9236;MIM:601487;Vega:OTTHUMG00000129764;protein_accession:AAB04028.1;protein_accession:AAC51248.1;protein_accession:AAH06811.1;protein_accession:AAK17925.1;protein_accession:AAN38992.2;protein_accession:AAP35945.1;protein_accession:ABC97372.1;protein_accession:ABM82034.1;protein_accession:ABM85215.1;protein…	219985	Protein	Leptin	LEP;Leptin;OB;Obese protein;Obesity factor;OBS;factor obesity;factor of obesity;LEPD;leptin--an;leptin-type;obesity--factor;protein obese;	SWISSPROT_AC:P41159;SWISSPROT_ID:LEP_HUMAN;EMBL:AF008123;EMBL:AY996373;EMBL:BC060830;EMBL:BC069452;EMBL:BC069527;EMBL:D49487;EMBL:D63519;EMBL:D63710;EMBL:U18915;EMBL:U43415;EMBL:U43653;RefSeq:NP_000221.1;RefSeq:XP_005250397.1;ProteinModelPortal:P41159;STRING:9606.ENSP00000312652;SWISSPROT_AC_OLD:O15158;SWISSPROT_AC_OLD:Q56A88;SMR:P41159;GeneID:3952;KEGG:hsa:3952;PIR:A38952;PIR:I53166;eggNOG:ENOG4…
501230	TGFB1 -- IGF-I	association	Pubmed 2006:17053321;Pubmed 2000:10705575;Pubmed 2000:10937620;Pubmed 1998:9462692;Pubmed 1998:9607190;	Effects of <b>insulin-like growth factor I</b> on <b>transforming growth factor beta1</b> induced chondrogenesis of synovium-derived mesenchymal stem cells cultured in a polyglycolic acid scaffold.[Pubmed 2006:17053321];As the <b>TGF-beta 1</b> induced by <b>IGF-1</b> is inactive in the traditionally used mink lung epithelial cell growth inhibition assay, we explored the possible role of IGF-II/M…	4345519	Gene	TGFB1	CED;DPD1;LAP;TGFB;TGFB1;TGFbeta;transforming growth factor beta 1;lap-type;tgf -beta 1;tgf -beta1;tgf b 1;tgf b-1;tgf beta 1;tgf beta i;tgf beta type 1;tgf beta type i;tgf beta-1;tgf beta-type 1;tgf beta1;tgf- b 1;tgf- beta 1;tgf- beta1;tgf-b 1;tgf-beta 1;tgf-beta i;tgf-beta isoform 1;tgf-beta type 1;tgf-beta type i;tgf-beta type-i;tgf-beta's 1;TGF-beta-1;tgf-beta-i;tgf-beta1;tgf-beta1-type;tgf-b…	SWISSPROT_AC:P01137;SWISSPROT_ID:TGFB1_HUMAN;GeneID:7040;Ensembl:ENSG00000105329;HGNC:HGNC:11766;MIM:190180;Vega:OTTHUMG00000182760;protein_accession:AAA36735.1;protein_accession:AAH00125.1;protein_accession:AAH01180.1;protein_accession:AAH22242.1;protein_accession:AAL27646.2;protein_accession:AAN86616.1;protein_accession:AAP35909.1;protein_accession:AAQ18641.1;protein_accession:AAT77143.1;protei…	196367	Protein	IGF-I	IBP1;IGF-I;IGF1;Insulin-like growth factor I;Mechano growth factor;MGF;Somatomedin-C;factor 1-insulin-like growth;factor i-insulin-like growth;factor-1-insulin-like growth;growth factor 1-insulin-like;growth factor i-insulin-like;growth factor-1-insulin-like;IGFI;insulin - like growth factor 1;insulin growth like factor 1;insulin growth like factor-i;insulin growth-like factor 1;insulin like grow…	SWISSPROT_AC:P05019;SWISSPROT_ID:IGF1_HUMAN;EMBL:AC010202;EMBL:AC068648;EMBL:AY260957;EMBL:BC148266;EMBL:CH471054;EMBL:M11568;EMBL:M12659;EMBL:M14153;EMBL:M14154;EMBL:M14155;EMBL:M14156;EMBL:M27544;EMBL:M37484;EMBL:X00173;EMBL:X03420;EMBL:X03421;EMBL:X03422;EMBL:X03563;EMBL:X56773;EMBL:X56774;EMBL:X57025;RefSeq:NP_000609.1;RefSeq:NP_001104754.1;RefSeq:NP_001104755.1;ProteinModelPortal:P05019;STRI…
502033	HFE -- HFE	association	Pubmed:11059064;Pubmed:11358388;Pubmed:11358390;Pubmed:11399207;Pubmed:11500061;Pubmed:12850493;Pubmed:12972032;Pubmed:15607698;Pubmed:15727899;Pubmed:18293685;Pubmed:27740525;Pubmed 2006:16878186;Pubmed 2006:17130663;Pubmed 2006:17373275;Pubmed 2001:11181289;Pubmed 2001:11313241;Pubmed 2001:11446670;Pubmed 2001:11465544;Pubmed 2001:11513196;Pubmed 2001:11676983;Pubmed 2001:11700156;Pubmed 2013:2…	We describe a case of homozygosity due to the substitution of aspartic acid with histidine at position 63 of the protein encoded by the gene (known as <b>HFE</b>) associated with hereditary <b>hemochromatosis</b>.[Pubmed:11059064];Among Alabama subjects, this allele was not detected in 113 Caucasians, including 21 <b>hemochromatosis</b> probands with atypical <b>HFE</b> genotypes and 92 normal co…	4342336	Gene	HFE	hemochromatosis;HFE;HFE1;HH;HLA-H;MVCD7;TFQTL2;Hereditary hemochromatosis protein;hfe 1;hfe-1;hla h;HLAH;	SWISSPROT_AC:Q30201;SWISSPROT_ID:HFE_HUMAN;GeneID:3077;Ensembl:ENSG00000010704;HGNC:HGNC:4886;MIM:613609;Vega:OTTHUMG00000016348;protein_accession:AAB82083.1;protein_accession:AAC51823.1;protein_accession:AAC62646.1;protein_accession:AAC62647.1;protein_accession:AAC62648.1;protein_accession:AAD00449.1;protein_accession:AAD52104.1;protein_accession:AAF01222.1;protein_accession:AAG29342.1;protein_a…	177843	Protein	HFE	Hereditary hemochromatosis protein;HFE;HLA-H;HLAH;hemochromatosis;hfe 1;hfe-1;HFE1;HH;hla h;MVCD7;TFQTL2;	SWISSPROT_AC:Q30201;SWISSPROT_ID:HFE_HUMAN;EMBL:AF079407;EMBL:AF079408;EMBL:AF079409;EMBL:AF115264;EMBL:AF115265;EMBL:AF144240;EMBL:AF144242;EMBL:AF149804;EMBL:AJ249335;EMBL:AJ249336;EMBL:AJ249337;EMBL:AJ249338;EMBL:AJ250635;EMBL:BC117201;EMBL:BC117203;EMBL:CH471087;EMBL:EU523119;EMBL:U60319;EMBL:U91328;EMBL:Y09799;EMBL:Y09800;EMBL:Y09801;EMBL:Y09803;EMBL:Z92910;RefSeq:NP_000401.1;RefSeq:NP_00128…
502352	CCL2 -- TGFB1	association	Pubmed 2013:23564379;Pubmed 2011:21890375;Pubmed 1998:9632113;Pubmed 2005:15838486;	In addition, preincubation of the cells with <b>CCL2</b> enhanced the high glucose-induced upregulation of <b>TGF-├О┬▓1</b>, pro-COL1A1 and CCL2 and migration of the cells, and this effect was partly inhibited by treatment with CCR2 inhibitors.[Pubmed 2013:23564379];In addition, preincubation of the cells with <b>CCL2</b> enhanced the high glucose-induced upregulation of <b>TGF-├Г┬О├В┬▓1</b>, pro…	4344914	Gene	CCL2	C-C motif chemokine ligand 2;CCL2;GDCF-2;HC11;HSMCR30;MCAF;MCP-1;MCP1;SCYA2;SMC-CF;c-c chemokine motif ligand 2;C-C motif chemokine 2;c-c motif chemokine ligand-2;c-c motif ligand 2 chemokine;chemokine c-c motif ligand 2;chemokine c-c motif ligand-2;hc 11;hc-11;mcp -1;mcp 1;mcp i;mcp- 1;mcp- i;mcp--1;monocyte chemoattractant protein -1;Monocyte chemoattractant protein 1;monocyte chemoattractant p…	SWISSPROT_AC:P13500;SWISSPROT_ID:CCL2_HUMAN;GeneID:6347;Ensembl:ENSG00000108691;HGNC:HGNC:10618;MIM:158105;Vega:OTTHUMG00000132887;protein_accession:AAA18102.1;protein_accession:AAA18164.1;protein_accession:AAA36330.1;protein_accession:AAA60308.1;protein_accession:AAA60309.1;protein_accession:AAA96708.1;protein_accession:AAB20651.1;protein_accession:AAB29926.1;protein_accession:AAH09716.1;protein…	484813	Protein	TGFB1	TGF-beta-1;TGFB;TGFB1;Transforming growth factor beta-1;CED;DPD1;LAP;lap-type;tgf -beta 1;tgf -beta1;tgf b 1;tgf b-1;tgf beta 1;tgf beta i;tgf beta type 1;tgf beta type i;tgf beta-1;tgf beta-type 1;tgf beta1;tgf- b 1;tgf- beta 1;tgf- beta1;tgf-b 1;tgf-beta 1;tgf-beta i;tgf-beta isoform 1;tgf-beta type 1;tgf-beta type i;tgf-beta type-i;tgf-beta's 1;tgf-beta-i;tgf-beta1;tgf-beta1-type;tgf-betai;tgf…	SWISSPROT_AC:P01137;SWISSPROT_ID:TGFB1_HUMAN;EMBL:AK291907;EMBL:BC000125;EMBL:BC001180;EMBL:BC022242;EMBL:BT007245;EMBL:CH471126;EMBL:M38449;EMBL:X02812;EMBL:X05839;EMBL:X05840;EMBL:X05843;EMBL:X05844;EMBL:X05849;EMBL:X05850;RefSeq:NP_000651.3;ProteinModelPortal:P01137;STRING:9606.ENSP00000221930;SWISSPROT_AC_OLD:A8K792;SWISSPROT_AC_OLD:Q9UCG4;SMR:P01137;GeneID:7040;KEGG:hsa:7040;PIR:A27513;eggNO…
502502	APOA1 -- APOB	association	Pubmed:15251573;Pubmed:9237284;Pubmed 2006:16492425;Pubmed 2006:17110238;Pubmed 2001:11297887;Pubmed 2013:22589377;Pubmed 2013:23398528;Pubmed 2013:23484137;Pubmed 2013:23545148;Pubmed 2013:23678262;Pubmed 2013:24035168;Pubmed 2004:15134578;Pubmed 2004:15242863;Pubmed 2004:15656025;Pubmed 1994:7515934;Pubmed 1994:7929084;Pubmed 1994:7949641;Pubmed 1994:8134359;Pubmed 1994:8136370;Pubmed 1993:8237…	In Lp(a), these regions of apo B-100 may be involved in the noncovalent, protein-protein interactions between <b>apo(a)</b> and <b>apo B-100</b>.[Pubmed:15251573];Several studies, however, have suggested other noncovalent interactions between different regions of <b>apo(a)</b> and <b>apo B-100</b>.[Pubmed:15251573];This linkage has been suggested to be located between <b>apo(a)</b> Cys4057 and <b…	4340079	Gene	APOA1	apo(a);APOA1;apolipoprotein A1;a-1 apolipoprotein;a-i apolipoprotein;a1 apolipoprotein;alpha-1 apolipoprotein;apo ai;apo(a)-isoform;apo(a)-type;apo(a)isoform;apo-(a);Apo-AI;ApoA-I;Apolipoprotein A-I;	SWISSPROT_AC:P02647;SWISSPROT_ID:APOA1_HUMAN;GeneID:335;Ensembl:ENSG00000118137;HGNC:HGNC:600;MIM:107680;Vega:OTTHUMG00000046112;protein_accession:AAA35545.1;protein_accession:AAA51746.1;protein_accession:AAA51747.1;protein_accession:AAA62829.1;protein_accession:AAB59514.1;protein_accession:AAD34604.1;protein_accession:AAH05380.1;protein_accession:AAI10287.1;protein_accession:AAL92035.1;protein_a…	19835	Protein	APOB	Apo B-100;APOB;Apolipoprotein B-100;apo b;apo b 100;apo b- 100;apo beta;apo-b;apo-b 100;apo-b-100;apo-beta;apo-beta-chain;apob 100;apob- 100;apoB-100;apob-100-type;apoB-48;apob100;apobeta;apolipoprotein B;apolipoprotein b 100;apolipoprotein b- 100;apolipoprotein beta;apolipoprotein-b;apolipoprotein-b 100;apolipoprotein-b-100;apolipoprotein-beta;apolipoproteinb;apolipoproteinb 100;apolipoproteinb-…	SWISSPROT_AC:P04114;SWISSPROT_ID:APOB_HUMAN;EMBL:AC010872;EMBL:AC115619;EMBL:AY324608;EMBL:J02610;EMBL:K03175;EMBL:M10374;EMBL:M12413;EMBL:M12480;EMBL:M12681;EMBL:M14081;EMBL:M14162;EMBL:M15053;EMBL:M15421;EMBL:M17367;EMBL:M17779;EMBL:M18471;EMBL:M19734;EMBL:M19808;EMBL:M19809;EMBL:M19810;EMBL:M19811;EMBL:M19812;EMBL:M19813;EMBL:M19815;EMBL:M19816;EMBL:M19818;EMBL:M19820;EMBL:M19821;EMBL:M19823;E…
502522	LPA -- APOB	association	Pubmed:15251573;Pubmed:20479580;Pubmed:7758061;Pubmed 2006:17110238;Pubmed 2006:17158440;Pubmed 2013:23484137;Pubmed 2004:15017359;Pubmed 2004:15134578;Pubmed 1994:7515934;Pubmed 1994:7802726;Pubmed 1994:7857389;Pubmed 1994:7929084;Pubmed 1994:8004782;Pubmed 1994:8059696;Pubmed 1994:8134359;Pubmed 1994:8136370;Pubmed 1993:8262255;Pubmed 1993:8265249;Pubmed 1993:8328733;Pubmed 1993:8462142;Pubmed …	In Lp(a), these regions of apo B-100 may be involved in the noncovalent, protein-protein interactions between <b>apo(a)</b> and <b>apo B-100</b>.[Pubmed:15251573];Several studies, however, have suggested other noncovalent interactions between different regions of <b>apo(a)</b> and <b>apo B-100</b>.[Pubmed:15251573];This linkage has been suggested to be located between <b>apo(a)</b> Cys4057 and <b…	4343077	Gene	LPA	AK38;APOA;lipoprotein(a);LP;LPA;ak 38;apo a;apo alpha;Apo(a);apo(a)-isoform;apo(a)-type;apo(a)isoform;apo-(a);apo-a;apo-alpha;Apolipoprotein(a);apolipoprotein(a)-isoform;apolipoprotein-(a);EC 3.4.21.-;lipoprotein(a)--an;lipoprotein-(a);lp a;lp alpha;Lp(a);lp(a)--an;lp(a-);lp(alpha);lp-(a);lp-a;lp-alpha;lpa-type;	GeneID:4018;Ensembl:ENSG00000198670;HGNC:HGNC:6667;MIM:152200;Vega:OTTHUMG00000015956;protein_accession:AAB66587.2;protein_accession:AAF03676.1;protein_accession:AAF03678.1;protein_accession:AAF03680.1;protein_accession:AAK74187.1;protein_accession:ABF47086.1;protein_accession:CAA29618.1;protein_accession:EAW47596.1;protein_accession:NP_005568.2;protein_accession:P08519.1;protein_gi:114062;protei…	19835	Protein	APOB	Apo B-100;APOB;Apolipoprotein B-100;apo b;apo b 100;apo b- 100;apo beta;apo-b;apo-b 100;apo-b-100;apo-beta;apo-beta-chain;apob 100;apob- 100;apoB-100;apob-100-type;apoB-48;apob100;apobeta;apolipoprotein B;apolipoprotein b 100;apolipoprotein b- 100;apolipoprotein beta;apolipoprotein-b;apolipoprotein-b 100;apolipoprotein-b-100;apolipoprotein-beta;apolipoproteinb;apolipoproteinb 100;apolipoproteinb-…	SWISSPROT_AC:P04114;SWISSPROT_ID:APOB_HUMAN;EMBL:AC010872;EMBL:AC115619;EMBL:AY324608;EMBL:J02610;EMBL:K03175;EMBL:M10374;EMBL:M12413;EMBL:M12480;EMBL:M12681;EMBL:M14081;EMBL:M14162;EMBL:M15053;EMBL:M15421;EMBL:M17367;EMBL:M17779;EMBL:M18471;EMBL:M19734;EMBL:M19808;EMBL:M19809;EMBL:M19810;EMBL:M19811;EMBL:M19812;EMBL:M19813;EMBL:M19815;EMBL:M19816;EMBL:M19818;EMBL:M19820;EMBL:M19821;EMBL:M19823;E…
502828	KCNH2 -- HERG	association	Pubmed 2001:11484762;Pubmed 2012:22515331;Pubmed 2012:22706279;Pubmed 2008:18441445;Pubmed 2008:18984536;Pubmed 2000:10681594;Pubmed 2011:21315844;Pubmed 2011:21712262;Pubmed 1999:10491368;Pubmed 1998:9631873;Pubmed 1998:9742063;Pubmed 2005:16050269;	Furthermore, HERG could not induce currents in COS-1 cells co-expressed with the D77N mutant and <b>HERG</b> (the human form of <b>ERG</b>).[Pubmed 2001:11484762];However, the patient showed a de novo mutation 2587T├в┬Ж┬ТC in exon 10 of <b>KCNH2</b> gene associated with <b>LQT-2</b>.[Pubmed 2012:22515331];However, the patient showed a de novo mutation 2587T├Г┬в├В┬Ж├В┬ТC in exon 10 of <b>KCNH2</b>…	4342876	Gene	KCNH2	ERG-1;ERG1;H-ERG;HERG;HERG1;KCNH2;Kv11.1;LQT2;potassium voltage-gated channel subfamily H member 2;SQT1;Eag homolog;Eag-related protein 1;ERG;erg 1;erg isoform 1;erg's 1;erg-type;Ether-a-go-go-related gene potassium channel 1;Ether-a-go-go-related protein 1;her gamma;herg 1;hERG-1;herg-type;isoform-erg;kcnh-2;kv 11.1;lqt 2;lqt type 2;lqt-2;Voltage-gated potassium channel subunit Kv11.1;	SWISSPROT_AC:Q12809;SWISSPROT_ID:KCNH2_HUMAN;GeneID:3757;Ensembl:ENSG00000055118;HGNC:HGNC:6251;MIM:152427;Vega:OTTHUMG00000158341;protein_accession:AAA62473.1;protein_accession:AAC69709.1;protein_accession:AAH01914.2;protein_accession:AAH04311.2;protein_accession:AAI27674.1;protein_accession:AAI67862.1;protein_accession:AAL37559.1;protein_accession:AAP36000.1;protein_accession:AAQ91589.1;protein…	209139	Protein	HERG	Eag homolog;Eag-related protein 1;ERG;ERG-1;ERG1;Ether-a-go-go-related gene potassium channel 1;Ether-a-go-go-related protein 1;H-ERG;HERG;hERG-1;hERG1;KCNH2;Potassium voltage-gated channel subfamily H member 2;Voltage-gated potassium channel subunit Kv11.1;erg 1;erg isoform 1;erg's 1;erg-type;her gamma;herg 1;herg-type;isoform-erg;kcnh-2;kv 11.1;Kv11.1;lqt 2;lqt type 2;lqt-2;LQT2;SQT1;	SWISSPROT_AC:Q12809;SWISSPROT_ID:KCNH2_HUMAN;EMBL:AB009071;EMBL:AB044806;EMBL:AC006343;EMBL:AC011234;EMBL:AF052728;EMBL:AF363636;EMBL:AJ010538;EMBL:AJ010539;EMBL:AJ010540;EMBL:AJ010541;EMBL:AJ010542;EMBL:AJ010543;EMBL:AJ010544;EMBL:AJ010545;EMBL:AJ010546;EMBL:AJ010547;EMBL:AJ010548;EMBL:AJ010549;EMBL:AJ010550;EMBL:AJ010551;EMBL:AJ512214;EMBL:AJ609614;EMBL:BC001914;EMBL:BC004311;EMBL:CH471173;EMBL…
503058	AGTR1 -- ACE	association	Pubmed 2013:23745680;Pubmed 2004:15492316;Pubmed 2012:22392878;Pubmed 2014:25249154;Pubmed 2011:21184753;Pubmed 2010:20945417;Pubmed 2010:21319597;Pubmed 2009:19286759;Pubmed 2003:12975417;Pubmed 1998:9814614;	On the basis of our results, we suggest that ACE II homozygosity may be a significant predictor of extreme obesity and T2DM and that the interaction between <b>ACE</b> and <b>AGTR1</b> genes may be considered a predisposing factor for extreme obesity and extreme obesity-associated T2DM development.[Pubmed 2013:23745680];Overall, no significant associations were detected between <b>ACE</b> and <b>…	4339956	Gene	AGTR1	AG2S;AGTR1;AGTR1B;angiotensin II receptor type 1;AT1;AT1AR;AT1B;AT1BR;AT1R;AT2R1;HAT1R;1 angiotensin ii receptor;1 angiotensin ii-receptor;1 angiotensin-2 receptor;1 angiotensin-ii receptor;1 angiotensin-ii-receptor;1 receptor of angiotensin ii;1 receptor of the angiotensin ii;1-angiotensin type 2 receptor;agtr-1;AGTR1A;angiotensin 2 receptor type 1;angiotensin 2 type 1 receptor;angiotensin ii -r…	SWISSPROT_AC:P30556;SWISSPROT_ID:AGTR1_HUMAN;GeneID:185;Ensembl:ENSG00000144891;HGNC:HGNC:336;MIM:106165;Vega:OTTHUMG00000159503;protein_accession:AAA35535.1;protein_accession:AAA35569.1;protein_accession:AAA58370.1;protein_accession:AAB34644.1;protein_accession:AAB35647.1;protein_accession:AAF70464.1;protein_accession:AAH22447.1;protein_accession:AAH68494.1;protein_accession:AAO65968.1;protein_a…	6617	Protein	ACE	ACE;Angiotensin-converting enzyme;CD143 antigen;DCP;DCP1;Dipeptidyl carboxypeptidase I;EC 3.2.1.-;EC 3.4.15.1;Kininase II;ace--an;ACE1;angiotensin I converting enzyme;cd 143;CD143;dipeptidyl carboxypeptidase 1;dipeptidyl carboxypeptidase-1;dipeptidyl carboxypeptidase-i;dipeptidyl-carboxypeptidase i;kininase 2;kininase ii-type;kininase type ii;kininase-ii;	SWISSPROT_AC:P12821;SWISSPROT_ID:ACE_HUMAN;EMBL:AB208971;EMBL:AC113554;EMBL:AF118569;EMBL:AK301988;EMBL:AY436326;EMBL:EU332840;EMBL:J04144;EMBL:M26657;EMBL:X16295;RefSeq:NP_000780.1;RefSeq:NP_001171528.1;RefSeq:NP_690043.1;ProteinModelPortal:P12821;STRING:9606.ENSP00000290866;SWISSPROT_AC_OLD:B0LPF0;SWISSPROT_AC_OLD:B4DXI3;SWISSPROT_AC_OLD:E7EU16;SWISSPROT_AC_OLD:P22966;SWISSPROT_AC_OLD:Q53YX9;SW…
504193	UCP2 -- TNF	association	Pubmed 2000:10969838;Pubmed 1999:10092993;	Because it is known that TNF-alpha induces apoptosis of adipocytes and upregulates UCP2 mRNA, a marked increase of <b>TNF-alpha</b> mRNA with an increase of <b>UCP2</b> in adipocytes caused CLA-induced apoptosis.[Pubmed 2000:10969838];To investigate functional modulators of uncoupling protein-2 (UCP2) gene expression, we examined the effects of <b>TNF-alpha</b> on <b>UCP2</b> mRNA expression in r…	4345796	Gene	UCP2	BMIQ4;SLC25A8;UCP2;UCPH;uncoupling protein 2;Mitochondrial uncoupling protein 2;mitochondrial uncoupling protein-2;Solute carrier family 25 member 8;UCP 2;ucp- 2;ucp-2;uncoupling of protein-2;uncoupling protein - 2;uncoupling protein type 2;uncoupling protein-2;uncoupling protein2;uncoupling-protein 2;	SWISSPROT_AC:P55851;SWISSPROT_ID:UCP2_HUMAN;GeneID:7351;Ensembl:ENSG00000175567;HGNC:HGNC:12518;MIM:601693;Vega:OTTHUMG00000168095;protein_accession:AAB48411.1;protein_accession:AAB53091.1;protein_accession:AAC39690.1;protein_accession:AAC51336.1;protein_accession:AAD21151.1;protein_accession:AAH11737.1;protein_accession:AAY68217.1;protein_accession:ABM84224.1;protein_accession:ABM87735.1;protein…	492131	Protein	TNF	Cachectin;TNF;TNF-a;TNF-alpha;TNFA;TNFSF2;Tumor necrosis factor;Tumor necrosis factor ligand superfamily member 2;chain-tnf;DIF;dif-type;factor - tumor necrosis;factor of the tumor necrosis;factor of the tumor-necrosis;factor of tumor necrosis;factor tumor necrosis;factor-tumor necrosis;necrosis factor-tumor;necrosis tumor factor;tnf - a;tnf - alpha;tnf -a;tnf -alpha;tnf a;tnf alpha;tnf- a;tnf- a…	SWISSPROT_AC:P01375;SWISSPROT_ID:TNFA_HUMAN;EMBL:AB088112;EMBL:AF043342;EMBL:AF098751;EMBL:AF129756;EMBL:AY066019;EMBL:AY214167;EMBL:BA000025;EMBL:BC028148;EMBL:M10988;EMBL:M16441;EMBL:M26331;EMBL:X01394;EMBL:X02910;EMBL:Y14768;EMBL:Z15026;RefSeq:NP_000585.2;ProteinModelPortal:P01375;STRING:9606.ENSP00000398698;SWISSPROT_AC_OLD:O43647;SWISSPROT_AC_OLD:Q9P1Q2;SWISSPROT_AC_OLD:Q9UIV3;SMR:P01375;Gen…
504459	HP -- STAT3	association	Pubmed 1999:9880494;	H-IL-6 was at least 10-fold more effective in stimulating the DNA binding and nuclear translocation of <b>STAT3</b>, which enhances <b>haptoglobin</b> mRNA and protein expression.[Pubmed 1999:9880494];	4342480	Gene	HP	BP;haptoglobin;HP;HP2ALPHA2;HPA1S;haptoglobin--an;haptoglobin-type;HPT;hpt-type;Zonulin;	SWISSPROT_AC:P00738;SWISSPROT_ID:HPT_HUMAN;GeneID:3240;Ensembl:ENSG00000257017;HGNC:HGNC:5141;MIM:140100;Vega:OTTHUMG00000173009;protein_accession:AAA52684.1;protein_accession:AAA52685.1;protein_accession:AAA52687.1;protein_accession:AAA88078.1;protein_accession:AAA88080.1;protein_accession:AAC27432.1;protein_accession:AAH17862.1;protein_accession:AAH58031.1;protein_accession:AAH70299.1;protein_a…	461696	Protein	STAT3	Acute-phase response factor;APRF;Signal transducer and activator of transcription 3;STAT3;acute phase response factor;acute-phase response of factor;ADMIO;ADMIO1;HIES;stat 3;stat-3;	SWISSPROT_AC:P40763;SWISSPROT_ID:STAT3_HUMAN;EMBL:AC087691;EMBL:AF029311;EMBL:AJ012463;EMBL:AK291933;EMBL:AY572796;EMBL:BC000627;EMBL:BC014482;EMBL:CH471152;EMBL:JB252046;EMBL:L29277;RefSeq:NP_003141.2;RefSeq:NP_644805.1;RefSeq:NP_998827.1;RefSeq:XP_005257673.2;RefSeq:XP_005257674.2;RefSeq:XP_011523447.1;RefSeq:XP_011523448.1;RefSeq:XP_016880461.1;RefSeq:XP_016880464.1;ProteinModelPortal:P40763;S…
505372	PPARG -- Insulin	association	Pubmed 2006:16951334;Pubmed 2001:11380072;Pubmed 2001:11436190;Pubmed 2004:15045127;Pubmed 2004:15073165;Pubmed 2004:15375153;Pubmed 2004:15491498;Pubmed 2007:17374711;Pubmed 2000:11110228;Pubmed 2014:24879686;Pubmed 2011:21435140;Pubmed 2010:19906806;Pubmed 2010:20401461;Pubmed 2009:18951882;Pubmed 2009:19449752;Pubmed 1999:10102684;Pubmed 2003:12682906;Pubmed 1998:9449686;	<b>Peroxisome proliferator-activated receptor gamma</b> (PPARgamma) is a metabolic regulator that plays an important role in sensitizing tissues to the action of <b>insulin</b> and in normalizing serum glucose and free fatty acids in type 2 diabetic patients.[Pubmed 2006:16951334];This work demonstrates that the gene of p85alphaPI-3K is probably a target of <b>PPARgamma</b> and that thiazolidined…	4344191	Gene	PPARG	CIMT1;GLM1;NR1C3;peroxisome proliferator activated receptor gamma;PPARG;PPARG1;PPARG2;PPARgamma;cimt-1;cimt-i;glm-1;Nuclear receptor subfamily 1 group C member 3;peroxisome proliferator -activated receptor gamma;peroxisome proliferator activated receptor g;peroxisome proliferator activated receptor type gamma;peroxisome proliferator activated receptor- gamma;peroxisome proliferator activated rece…	SWISSPROT_AC:P37231;SWISSPROT_ID:PPARG_HUMAN;GeneID:5468;Ensembl:ENSG00000132170;HGNC:HGNC:9236;MIM:601487;Vega:OTTHUMG00000129764;protein_accession:AAB04028.1;protein_accession:AAC51248.1;protein_accession:AAH06811.1;protein_accession:AAK17925.1;protein_accession:AAN38992.2;protein_accession:AAP35945.1;protein_accession:ABC97372.1;protein_accession:ABM82034.1;protein_accession:ABM85215.1;protein…	200308	Protein	Insulin	INS;Insulin;an-ins;IDDM;iddm 1;iddm 2;iddm type 1;iddm-1;iddm-2;iddm-type;IDDM1;IDDM2;ILPR;ins-type;insulin--an;insulin-chain;insulin-type;IRDN;mody-x;MODY10;type-insulin;	SWISSPROT_AC:P01308;SWISSPROT_ID:INS_HUMAN;EMBL:AJ009655;EMBL:AY138590;EMBL:AY899304;EMBL:BC005255;EMBL:BT006808;EMBL:CH471158;EMBL:J00265;EMBL:L15440;EMBL:M10039;EMBL:V00565;EMBL:X70508;RefSeq:NP_000198.1;RefSeq:NP_001172026.1;RefSeq:NP_001172027.1;RefSeq:NP_001278826.1;ProteinModelPortal:P01308;STRING:9606.ENSP00000250971;SWISSPROT_AC_OLD:Q5EEX2;SMR:P01308;GeneID:3630;KEGG:hsa:3630;PIR:A93222;e…
505381	LIPG -- EDL	association	Pubmed 2013:23243195;Pubmed 1999:10192396;	Our data suggest that the impact of <b>LIPG</b> mutations is directly related to their effect on <b>endothelial lipase</b> function and support that antagonism of endothelial lipase function improves cardioprotection.[Pubmed 2013:23243195];Our data suggest that the impact of <b>LIPG</b> mutations is directly related to their effect on endothelial lipase function and support that antagonism of <b>…	4347204	Gene	LIPG	EDL;EL;lipase G, endothelial type;LIPG;PRO719;EC 3.1.1.3;ec3.1.1.3;Endothelial cell-derived lipase;Endothelial lipase;lip gamma;lipase of endothelial;LIPE;	SWISSPROT_AC:Q9Y5X9;SWISSPROT_ID:LIPE_HUMAN;GeneID:9388;Ensembl:ENSG00000101670;HGNC:HGNC:6623;MIM:603684;Vega:OTTHUMG00000179658;protein_accession:AAD30434.1;protein_accession:AAH60825.1;protein_accession:AAQ89287.1;protein_accession:ABY87545.1;protein_accession:ADQ32526.1;protein_accession:BAF84488.1;protein_accession:BAG37674.1;protein_accession:BAG62080.1;protein_accession:EAW62947.1;protein_…	225097	Protein	EDL	EC 3.1.1.3;EDL;EL;Endothelial cell-derived lipase;Endothelial lipase;LIPE;LIPG;ec3.1.1.3;lip gamma;lipase G, endothelial type;lipase of endothelial;PRO719;	SWISSPROT_AC:Q9Y5X9;SWISSPROT_ID:LIPE_HUMAN;EMBL:AF118767;EMBL:AY358928;EMBL:BC060825;EMBL:CH471096;EMBL:EU332856;RefSeq:NP_001294935.1;RefSeq:NP_006024.1;ProteinModelPortal:Q9Y5X9;STRING:9606.ENSP00000261292;SWISSPROT_AC_OLD:B0LPG6;SWISSPROT_AC_OLD:Q6P9C8;SWISSPROT_AC_OLD:Q6UW82;SMR:Q9Y5X9;GeneID:9388;KEGG:hsa:9388;eggNOG:ENOG410IJUA;eggNOG:ENOG4111GMM;UniGene:Hs.465102;GO:GO:0004465;GO:GO:00046…
506814	PGF -- VEGF	association	Pubmed:14981951;Pubmed 2006:16189273;Pubmed 2006:16843105;Pubmed 2002:11786394;Pubmed 2002:12242046;Pubmed 2012:22270936;Pubmed 2012:22783753;Pubmed 2014:25297943;Pubmed 2011:20920481;Pubmed 2011:21266048;Pubmed 2011:21969185;Pubmed 2011:22103490;Pubmed 1999:10451490;	We assessed the relationship between clinical features of renal cell cancer (RCC) and <b>PlGF</b> levels in relation to <b>VEGF</b>.[Pubmed:14981951];Redundant roles of VEGF-B and <b>PlGF</b> during selective <b>VEGF-A</b> blockade in mice.[Pubmed 2006:16189273];The strong positivity for both PlGF and <b>VEGF</b> observed in our case implies that the t(10;14)(p13;q24) most likely involves <b>PlGF…	4343998	Gene	PGF	D12S1900;PGF;PGFL;PIGF;placental growth factor;PLGF;PlGF-2;SHGC-10760;factor - placental growth;factor placenta growth;factor placental growth;growth factor of placental;growth factor placenta;Placenta growth factor;placenta-growth factor;placental growth-factor;plgf-ii;plgf2;	SWISSPROT_AC:P49763;SWISSPROT_ID:PLGF_HUMAN;GeneID:5228;Ensembl:ENSG00000119630;HGNC:HGNC:8893;MIM:601121;Vega:OTTHUMG00000171496;protein_accession:AAB25832.2;protein_accession:AAB30462.2;protein_accession:AAD30179.1;protein_accession:AAH01422.1;protein_accession:AAH07255.1;protein_accession:AAH07789.1;protein_accession:AAP35846.1;protein_accession:ABM83062.1;protein_accession:ABM86256.1;protein_…	520242	Protein	VEGF	Vascular endothelial growth factor A;Vascular permeability factor;VEGF;VEGF-A;VEGFA;VPF;endothelial growth factor-a-vascular;endothelial vascular growth factor-a;factor of vascular permeability;factor vascular permeability;factor-a-vascular endothelial growth;growth factor-a-vascular endothelial;MVCD1;permeability factor vascular;permeability factor-vascular;vascular endothelial growth factor - a…	SWISSPROT_AC:P15692;SWISSPROT_ID:VEGFA_HUMAN;EMBL:AB021221;EMBL:AB451322;EMBL:AB451451;EMBL:AF022375;EMBL:AF062645;EMBL:AF091352;EMBL:AF214570;EMBL:AF430806;EMBL:AF437895;EMBL:AF486837;EMBL:AH006909;EMBL:AJ010438;EMBL:AL136131;EMBL:AY047581;EMBL:AY766116;EMBL:BC065522;EMBL:CH471081;EMBL:DQ229900;EMBL:M27281;EMBL:M32977;EMBL:M63971;EMBL:M63972;EMBL:M63973;EMBL:M63974;EMBL:M63975;EMBL:M63976;EMBL:M…
507451	SERPINE1 -- TPA	association	Pubmed:9159836;Pubmed 2006:16409470;Pubmed 2006:17047299;Pubmed 2001:11816722;Pubmed 1994:7811690;Pubmed 1994:7865673;Pubmed 1994:8163691;Pubmed 1994:8176842;Pubmed 1993:7685759;Pubmed 1993:8136276;Pubmed 1993:8237997;Pubmed 2002:12091343;Pubmed 2002:12123488;Pubmed 1995:7548678;Pubmed 1995:7744752;Pubmed 2007:17253197;Pubmed 2000:10691102;Pubmed 2000:10739388;Pubmed 2000:10805280;Pubmed 2000:108…	<b>PAI-1</b> level was correlated with <b>tPA</b> (r = 0.37; p < 0.01) and triglycerides (r = 0.32; p < 0.05).[Pubmed:9159836];In 586 consecutive patients, referred because of bleeding symptoms, we added analyses of PAI-1 activity and <b>tissue plasminogen activator</b> complex with <b>PAI-1</b> (t-PA-PAI-1) to the routine investigation, consisting of platelet count, bleeding time, prothrombin ti…	4343854	Gene	SERPINE1	PAI;PAI-1;PAI1;PLANH1;serpin family E member 1;SERPINE1;activator inhibitor type-1-plasminogen;activator plasminogen inhibitor-1;Endothelial plasminogen activator inhibitor;endothelial type of plasminogen activator inhibitor;endothelial type plasminogen activator inhibitor;endothelial-type plasminogen activator inhibitor;inhibitor of type 1 plasminogen activator;inhibitor type 1 plasminogen activ…	SWISSPROT_AC:P05121;SWISSPROT_ID:PAI1_HUMAN;GeneID:5054;Ensembl:ENSG00000106366;HGNC:HGNC:8583;MIM:173360;Vega:OTTHUMG00000157107;protein_accession:AAA60003.1;protein_accession:AAA60007.1;protein_accession:AAA60008.1;protein_accession:AAA60009.1;protein_accession:AAD45828.1;protein_accession:AAH10860.1;protein_accession:AAK60338.1;protein_accession:ABM81620.1;protein_accession:ABM84803.1;protein_…	493753	Protein	TPA	Alteplase;EC 3.4.21.68;PLAT;Reteplase;t-PA;t-plasminogen activator;Tissue-type plasminogen activator;TPA;activator tissue plasminogen;activator tissue-type plasminogen;pa t;plasminogen activator - tissue-type;plasminogen activator of the tissue-type;plasminogen activator of tissue-type;plasminogen activator tissue;plasminogen activator, tissue type;plasminogen tissue activator;t- pa;t--pa;tissue …	SWISSPROT_AC:P00750;SWISSPROT_ID:TPA_HUMAN;EMBL:AF260825;EMBL:AK289387;EMBL:AK290575;EMBL:AK313342;EMBL:AY221101;EMBL:AY291060;EMBL:BC002795;EMBL:BC007231;EMBL:BC013968;EMBL:BC018636;EMBL:BC095403;EMBL:BT007060;EMBL:CH471080;EMBL:D01096;EMBL:K03021;EMBL:L00141;EMBL:L00142;EMBL:L00143;EMBL:L00144;EMBL:L00145;EMBL:L00146;EMBL:L00147;EMBL:L00148;EMBL:L00149;EMBL:L00150;EMBL:L00151;EMBL:L00153;EMBL:M…
508062	HNF4A -- HNF4A	association	Pubmed 2004:15233628;Pubmed 2008:18561282;Pubmed 2000:10606640;Pubmed 1997:9097962;Pubmed 2003:12594208;Pubmed 2005:15830177;	In addition, they suggest that introduction of a phosphorylation site in the DNA-binding domain may represent a new mechanism by which a <b>MODY1</b> mutation leads to loss of <b>HNF4alpha</b> function.[Pubmed 2004:15233628];Mutations in the <b>HNF4alpha</b> gene correlate with <b>MODY1</b> (maturity-onset diabetes of the young 1), a form of type II diabetes characterized by an impaired glucose-i…	4342413	Gene	HNF4A	FRTS4;hepatocyte nuclear factor 4 alpha;HNF4;HNF4A;HNF4a7;HNF4a8;HNF4a9;HNF4alpha;MODY;MODY1;NR2A1;NR2A21;TCF;TCF14;Hepatocyte nuclear factor 4-alpha;hepatocyte nuclear factor 4a;hepatocyte nuclear factor 4alpha;hepatocyte nuclear factor iv-alpha;hepatocyte nuclear factor-4 alpha;hepatocyte nuclear factor-4-alpha;hepatocyte nuclear factor-4a;hepatocyte nuclear factor-4alpha;hepatocyte-nuclear-fac…	SWISSPROT_AC:P41235;SWISSPROT_ID:HNF4A_HUMAN;GeneID:3172;Ensembl:ENSG00000101076;HGNC:HGNC:5024;MIM:600281;Vega:OTTHUMG00000032531;protein_accession:AAB48082.1;protein_accession:AAB48083.1;protein_accession:AAI37540.1;protein_accession:AAI37541.1;protein_accession:AAM34296.2;protein_accession:AAT91237.1;protein_accession:AAT91238.1;protein_accession:AAT91239.1;protein_accession:ABQ52204.1;protein…	184555	Protein	HNF4A	Hepatocyte nuclear factor 4-alpha;HNF-4-alpha;HNF4;HNF4A;NR2A1;Nuclear receptor subfamily 2 group A member 1;TCF-14;TCF14;Transcription factor 14;Transcription factor HNF-4;FRTS4;hepatocyte nuclear factor 4 alpha;hepatocyte nuclear factor 4a;hepatocyte nuclear factor 4alpha;hepatocyte nuclear factor iv-alpha;hepatocyte nuclear factor-4 alpha;hepatocyte nuclear factor-4-alpha;hepatocyte nuclear fa…	SWISSPROT_AC:P41235;SWISSPROT_ID:HNF4A_HUMAN;EMBL:AL132772;EMBL:AY680696;EMBL:AY680697;EMBL:AY680698;EMBL:BC137539;EMBL:BC137540;EMBL:CH471077;EMBL:EF591040;EMBL:U72959;EMBL:U72961;EMBL:U72962;EMBL:U72963;EMBL:U72964;EMBL:U72965;EMBL:U72966;EMBL:U72967;EMBL:U72968;EMBL:U72969;EMBL:X76930;EMBL:X87870;EMBL:X87871;EMBL:X87872;EMBL:Z49825;RefSeq:NP_000448.3;RefSeq:NP_001025174.1;RefSeq:NP_001025175.1…
510605	SOD2 -- SOD2	association	Pubmed 2000:11023599;	Subclonal Sod2(-/-) or Sod2(+/-) embryo fibroblast lines expressing the human <b>SOD2</b> transgene showed increased biochemical activity of <b>MnSOD</b> and radioresistance.[Pubmed 2000:11023599];	4345177	Gene	SOD2	IPO-B;IPOB;Mn-SOD;MNSOD;MVCD6;SOD2;superoxide dismutase 2, mitochondrial;EC 1.15.1.1;isoform--mnsod;SODM;Superoxide dismutase [Mn], mitochondrial;	SWISSPROT_AC:P04179;SWISSPROT_ID:SODM_HUMAN;GeneID:6648;Ensembl:ENSG00000112096;HGNC:HGNC:11180;MIM:147460;Vega:OTTHUMG00000015940;protein_accession:AAA36622.1;protein_accession:AAA83933.1;protein_accession:AAC15835.1;protein_accession:AAD14248.1;protein_accession:AAH12423.1;protein_accession:AAH16934.1;protein_accession:AAP03428.1;protein_accession:AAP34407.1;protein_accession:AAP34408.1;protein…	454436	Protein	SOD2	EC 1.15.1.1;SOD2;SODM;Superoxide dismutase [Mn], mitochondrial;IPO-B;IPOB;isoform--mnsod;Mn-SOD;MNSOD;MVCD6;superoxide dismutase 2, mitochondrial;	SWISSPROT_AC:P04179;SWISSPROT_ID:SODM_HUMAN;EMBL:AK097395;EMBL:AK296809;EMBL:AK304766;EMBL:AK313082;EMBL:AL135914;EMBL:AY267901;EMBL:BC012423;EMBL:BT006967;EMBL:CH471051;EMBL:M36693;EMBL:S77127;EMBL:X07834;EMBL:X14322;EMBL:X15132;EMBL:X59445;EMBL:Y00472;EMBL:Y00985;RefSeq:NP_000627.2;RefSeq:NP_001019636.1;RefSeq:NP_001019637.1;RefSeq:NP_001309743.1;RefSeq:NP_001309744.1;RefSeq:NP_001309746.1;RefS…
511059	SLC2A1 -- Insulin	association	Pubmed 2001:11595665;Pubmed 2007:17553792;Pubmed 2000:11044253;Pubmed 2011:21324373;Pubmed 2009:19188844;Pubmed 1997:9054426;Pubmed 2005:15576463;	A differential sensitivity to <b>insulin</b> regulation of <b>GLUT-1</b> and GLUT-4 glucose transporters seems to be one of the causes for the tissue-specific regulation of these glucose transporters in heart and skeletal muscles during the perinatal period.[Pubmed 2001:11595665];Treatment of osteoblasts with <b>insulin</b> induced <b>Glut-1</b> mRNA, increased 2-[1,2-(3)H]-deoxy-d-glucose uptake…	4345055	Gene	SLC2A1	CSE;DYT17;DYT18;DYT9;EIG12;GLUT;GLUT-1;GLUT1;GLUT1DS;HTLVR;PED;SDCHCN;SLC2A1;solute carrier family 2 member 1;cse-an;glucose transporter of hepg2;Glucose transporter type 1, erythrocyte/brain;glut -1;glut 1;glut i;glut isoform 1;glut isoform-1;glut- 1;glut- i;glut-1-type;glut-type;GTR1;HepG2 glucose transporter;hepg2 glucose-transporter;hepg2-type glucose transporter;ped-type;Solute carrier famil…	SWISSPROT_AC:P11166;SWISSPROT_ID:GTR1_HUMAN;GeneID:6513;Ensembl:ENSG00000117394;HGNC:HGNC:11005;MIM:138140;MIM:143090;Vega:OTTHUMG00000007657;protein_accession:AAA52571.1;protein_accession:AAB61084.1;protein_accession:AAC28635.1;protein_accession:AAI18591.1;protein_accession:AAI21805.1;protein_accession:AAK56795.1;protein_accession:BAD92224.1;protein_accession:BAF85480.1;protein_accession:BAG3531…	200308	Protein	Insulin	INS;Insulin;an-ins;IDDM;iddm 1;iddm 2;iddm type 1;iddm-1;iddm-2;iddm-type;IDDM1;IDDM2;ILPR;ins-type;insulin--an;insulin-chain;insulin-type;IRDN;mody-x;MODY10;type-insulin;	SWISSPROT_AC:P01308;SWISSPROT_ID:INS_HUMAN;EMBL:AJ009655;EMBL:AY138590;EMBL:AY899304;EMBL:BC005255;EMBL:BT006808;EMBL:CH471158;EMBL:J00265;EMBL:L15440;EMBL:M10039;EMBL:V00565;EMBL:X70508;RefSeq:NP_000198.1;RefSeq:NP_001172026.1;RefSeq:NP_001172027.1;RefSeq:NP_001278826.1;ProteinModelPortal:P01308;STRING:9606.ENSP00000250971;SWISSPROT_AC_OLD:Q5EEX2;SMR:P01308;GeneID:3630;KEGG:hsa:3630;PIR:A93222;e…
511448	NOS2 -- IL-1 beta	association	Pubmed 2001:11474579;Pubmed 2008:17936042;Pubmed 2000:11087273;Pubmed 1999:10412764;Pubmed 1998:9605580;	Both NF-kappaB and C/EBP pathways are important for the transcriptional regulation of the human <b>iNOS</b> gene by <b>IL-1beta</b> in PVEC.[Pubmed 2001:11474579];C/EBP sites within the -205/+88 bp region were shown to be responsible, along with NF-kappaB site, for induction of <b>iNOS</b> promoter by <b>IL-1beta</b>.[Pubmed 2001:11474579];The -1034/+88 bp <b>iNOS</b> promoter was strongly induce…	4343687	Gene	NOS2	HEP-NOS;INOS;nitric oxide synthase 2;NOS;NOS2;NOS2A;an-nos;EC 1.14.13.39;Hepatocyte NOS;inducible isoform of no synthase;inducible isoform of no-synthase;inducible isoform of nos;inducible isoform of the no synthase;Inducible NO synthase;inducible no-synthase;Inducible NOS;inducible type no synthase;inducible type of no synthase;inducible type of nos;inducible type of the no synthase;inducible-no…	SWISSPROT_AC:P35228;SWISSPROT_ID:NOS2_HUMAN;GeneID:4843;Ensembl:ENSG00000007171;HGNC:HGNC:7873;MIM:163730;Vega:OTTHUMG00000132445;protein_accession:AAA36375.1;protein_accession:AAA56666.1;protein_accession:AAA59171.1;protein_accession:AAB49041.1;protein_accession:AAB60366.1;protein_accession:AAC19133.1;protein_accession:AAD14179.1;protein_accession:AAD14226.1;protein_accession:AAI30284.1;protein_…	197391	Protein	IL-1 beta	Catabolin;IL-1 beta;IL1B;IL1F2;Interleukin-1 beta;1 beta interleukin;1 beta-interleukin;1-beta interleukin;il - 1beta;il -1;il -1b;il -1beta;il 1;il 1 beta;il 1-beta;il 1b;il 1beta;il type i;il- 1;il- 1 beta;il- 1b;il- 1beta;il- i;il--1;il--1 beta;IL-1;il-1 -beta;il-1 b;il-1-b;il-1-type;il-1beta;il-i;il-i beta;il-ibeta;il-type 1;IL1-BETA;interleukin - 1 beta;interleukin -1 b;interleukin -1 beta;i…	SWISSPROT_AC:P01584;SWISSPROT_ID:IL1B_HUMAN;EMBL:AC079753;EMBL:AY137079;EMBL:BC008678;EMBL:BN000002;EMBL:BT007213;EMBL:CH471217;EMBL:CR407679;EMBL:K02770;EMBL:M15330;EMBL:M15840;EMBL:M54933;EMBL:X02532;EMBL:X04500;EMBL:X56087;RefSeq:NP_000567.1;ProteinModelPortal:P01584;STRING:9606.ENSP00000263341;SWISSPROT_AC_OLD:Q53X59;SWISSPROT_AC_OLD:Q53XX2;SWISSPROT_AC_OLD:Q7M4S7;SWISSPROT_AC_OLD:Q7RU01;SWIS…
511943	SLC2A1 -- TGFB1	association	Pubmed 2001:11741523;Pubmed 2009:19789852;Pubmed 1999:11715528;Pubmed 2003:12771048;	The 2-DOG uptake of mesangial cells was markedly increased by <b>TGF-beta1</b> stimulation with simultaneous elevated expression of <b>GLUT1</b> mRNA.[Pubmed 2001:11741523];<b>TGF-beta1</b> circulating levels were significantly reduced in <b>Ped</b> knockout mice and positively correlated with PED content in peripheral blood leucocytes of type 2 diabetic patients.[Pubmed 2009:19789852];<b>TGF-bet…	4345055	Gene	SLC2A1	CSE;DYT17;DYT18;DYT9;EIG12;GLUT;GLUT-1;GLUT1;GLUT1DS;HTLVR;PED;SDCHCN;SLC2A1;solute carrier family 2 member 1;cse-an;glucose transporter of hepg2;Glucose transporter type 1, erythrocyte/brain;glut -1;glut 1;glut i;glut isoform 1;glut isoform-1;glut- 1;glut- i;glut-1-type;glut-type;GTR1;HepG2 glucose transporter;hepg2 glucose-transporter;hepg2-type glucose transporter;ped-type;Solute carrier famil…	SWISSPROT_AC:P11166;SWISSPROT_ID:GTR1_HUMAN;GeneID:6513;Ensembl:ENSG00000117394;HGNC:HGNC:11005;MIM:138140;MIM:143090;Vega:OTTHUMG00000007657;protein_accession:AAA52571.1;protein_accession:AAB61084.1;protein_accession:AAC28635.1;protein_accession:AAI18591.1;protein_accession:AAI21805.1;protein_accession:AAK56795.1;protein_accession:BAD92224.1;protein_accession:BAF85480.1;protein_accession:BAG3531…	484813	Protein	TGFB1	TGF-beta-1;TGFB;TGFB1;Transforming growth factor beta-1;CED;DPD1;LAP;lap-type;tgf -beta 1;tgf -beta1;tgf b 1;tgf b-1;tgf beta 1;tgf beta i;tgf beta type 1;tgf beta type i;tgf beta-1;tgf beta-type 1;tgf beta1;tgf- b 1;tgf- beta 1;tgf- beta1;tgf-b 1;tgf-beta 1;tgf-beta i;tgf-beta isoform 1;tgf-beta type 1;tgf-beta type i;tgf-beta type-i;tgf-beta's 1;tgf-beta-i;tgf-beta1;tgf-beta1-type;tgf-betai;tgf…	SWISSPROT_AC:P01137;SWISSPROT_ID:TGFB1_HUMAN;EMBL:AK291907;EMBL:BC000125;EMBL:BC001180;EMBL:BC022242;EMBL:BT007245;EMBL:CH471126;EMBL:M38449;EMBL:X02812;EMBL:X05839;EMBL:X05840;EMBL:X05843;EMBL:X05844;EMBL:X05849;EMBL:X05850;RefSeq:NP_000651.3;ProteinModelPortal:P01137;STRING:9606.ENSP00000221930;SWISSPROT_AC_OLD:A8K792;SWISSPROT_AC_OLD:Q9UCG4;SMR:P01137;GeneID:7040;KEGG:hsa:7040;PIR:A27513;eggNO…
512441	AGT -- IL-6	association	Pubmed:8252178;Pubmed 2006:16949687;Pubmed 2001:11222745;Pubmed 2008:18463317;Pubmed 2009:19583994;	<b>Interleukin 6</b> (IL-6) stimulates the production of <b>angiotensinogen</b> (renin substrate, RS), an acute phase reactant and the precursor of the potent vasoconstrictor angiotensin II.[Pubmed:8252178];In contrast to the clear synergism between dexamethasone and <b>IL 6</b> in the upregulation of the <b>AGT</b> promoter (through interaction between GR and STAT3), the combination of IFN gamma…	4339955	Gene	AGT	AGT;angiotensinogen;ANHU;SERPINA8;ANGT;chain-angiotensinogen;Serpin A8;	SWISSPROT_AC:P01019;SWISSPROT_ID:ANGT_HUMAN;GeneID:183;Ensembl:ENSG00000135744;HGNC:HGNC:333;MIM:106150;Vega:OTTHUMG00000037757;protein_accession:AAA51679.1;protein_accession:AAA51731.1;protein_accession:AAA52282.1;protein_accession:AAD14287.1;protein_accession:AAD14288.1;protein_accession:AAH11519.1;protein_accession:AAP35497.1;protein_accession:AAR03501.1;protein_accession:ABM81942.1;protein_ac…	197638	Protein	IL-6	B-cell stimulatory factor 2;BSF-2;CDF;CTL differentiation factor;Hybridoma growth factor;IFN-beta-2;IFNB2;IL-6;IL6;Interferon beta-2;Interleukin-6;b cell stimulatory factor 2;b cell stimulatory factor-2;b-cell stimulatory factor-2;bsf- 2;BSF2;HGF;HSF;hsf-type;ifn beta 2;ifn-beta 2;ifn-beta2;il - 6;il -- 6;il -6;il 6;il- 6;il--6;il-6-type;il-vi;il6-type;interferon beta 2;interferon beta2;interfero…	SWISSPROT_AC:P05231;SWISSPROT_ID:IL6_HUMAN;EMBL:AF372214;EMBL:BC015511;EMBL:M14584;EMBL:M18403;EMBL:M29150;EMBL:M54894;EMBL:S56892;EMBL:X04402;EMBL:X04403;EMBL:X04430;EMBL:X04602;EMBL:Y00081;RefSeq:NP_000591.1;RefSeq:XP_011513692.1;ProteinModelPortal:P05231;STRING:9606.ENSP00000258743;SWISSPROT_AC_OLD:Q9UCU2;SWISSPROT_AC_OLD:Q9UCU3;SWISSPROT_AC_OLD:Q9UCU4;SMR:P05231;GeneID:3569;KEGG:hsa:3569;PIR:…
512451	AGT -- STAT3	association	Pubmed 2001:11222745;	These data indicate that <b>STAT3</b> plays a major role in <b>hAGT</b> gene induction through three functionally distinct hAPREs in its promoter and suggest a mechanism for its up-regulation during the acute-phase response.[Pubmed 2001:11222745];	4339955	Gene	AGT	AGT;angiotensinogen;ANHU;SERPINA8;ANGT;chain-angiotensinogen;Serpin A8;	SWISSPROT_AC:P01019;SWISSPROT_ID:ANGT_HUMAN;GeneID:183;Ensembl:ENSG00000135744;HGNC:HGNC:333;MIM:106150;Vega:OTTHUMG00000037757;protein_accession:AAA51679.1;protein_accession:AAA51731.1;protein_accession:AAA52282.1;protein_accession:AAD14287.1;protein_accession:AAD14288.1;protein_accession:AAH11519.1;protein_accession:AAP35497.1;protein_accession:AAR03501.1;protein_accession:ABM81942.1;protein_ac…	461696	Protein	STAT3	Acute-phase response factor;APRF;Signal transducer and activator of transcription 3;STAT3;acute phase response factor;acute-phase response of factor;ADMIO;ADMIO1;HIES;stat 3;stat-3;	SWISSPROT_AC:P40763;SWISSPROT_ID:STAT3_HUMAN;EMBL:AC087691;EMBL:AF029311;EMBL:AJ012463;EMBL:AK291933;EMBL:AY572796;EMBL:BC000627;EMBL:BC014482;EMBL:CH471152;EMBL:JB252046;EMBL:L29277;RefSeq:NP_003141.2;RefSeq:NP_644805.1;RefSeq:NP_998827.1;RefSeq:XP_005257673.2;RefSeq:XP_005257674.2;RefSeq:XP_011523447.1;RefSeq:XP_011523448.1;RefSeq:XP_016880461.1;RefSeq:XP_016880464.1;ProteinModelPortal:P40763;S…
512897	ADM -- IL-6	association	Pubmed 2001:11422212;Pubmed 2013:23088295;Pubmed 2010:20398018;	Furthermore, <b>IL-6</b> mRNA levels were negatively correlated with <b>AM</b> mRNA levels within the same LN patients.[Pubmed 2001:11422212];Imbalance between <b>interleukin-6</b> and <b>adrenomedullin</b> mRNA levels in peripheral blood mononuclear cells of patients with lupus nephritis.[Pubmed 2001:11422212];Our results suggest that an imbalance between <b>IL-6</b> and <b>AM</b> levels may pla…	4339910	Gene	ADM	ADM;adrenomedullin;AM;PAMP;ADML;am-an;am-type;pamp-type;	SWISSPROT_AC:P35318;SWISSPROT_ID:ADML_HUMAN;GeneID:133;Ensembl:ENSG00000148926;HGNC:HGNC:259;MIM:103275;Vega:OTTHUMG00000165907;protein_accession:AAC60642.1;protein_accession:AAH15961.1;protein_accession:AAP35548.1;protein_accession:AAZ38717.1;protein_accession:BAA03589.1;protein_accession:BAA07756.1;protein_accession:BAG35740.1;protein_accession:CAG46792.1;protein_accession:CBX47636.1;protein_ac…	197638	Protein	IL-6	B-cell stimulatory factor 2;BSF-2;CDF;CTL differentiation factor;Hybridoma growth factor;IFN-beta-2;IFNB2;IL-6;IL6;Interferon beta-2;Interleukin-6;b cell stimulatory factor 2;b cell stimulatory factor-2;b-cell stimulatory factor-2;bsf- 2;BSF2;HGF;HSF;hsf-type;ifn beta 2;ifn-beta 2;ifn-beta2;il - 6;il -- 6;il -6;il 6;il- 6;il--6;il-6-type;il-vi;il6-type;interferon beta 2;interferon beta2;interfero…	SWISSPROT_AC:P05231;SWISSPROT_ID:IL6_HUMAN;EMBL:AF372214;EMBL:BC015511;EMBL:M14584;EMBL:M18403;EMBL:M29150;EMBL:M54894;EMBL:S56892;EMBL:X04402;EMBL:X04403;EMBL:X04430;EMBL:X04602;EMBL:Y00081;RefSeq:NP_000591.1;RefSeq:XP_011513692.1;ProteinModelPortal:P05231;STRING:9606.ENSP00000258743;SWISSPROT_AC_OLD:Q9UCU2;SWISSPROT_AC_OLD:Q9UCU3;SWISSPROT_AC_OLD:Q9UCU4;SMR:P05231;GeneID:3569;KEGG:hsa:3569;PIR:…
513996	KDR -- Thrombomodulin	association	Pubmed 2001:11472628;	The promoters for human Flk-1 (fetal liver kinase-1), Flt-1 (fms-like tyrosine kinase), ICAM-2 (intercellular adhesion molecule-2), thrombomodulin and vWf (von Willebrand factor) supported similar levels of luciferase expression in human and porcine aortic endothelial cells, with the <b>Flk-1</b> promoter being the strongest followed by the <b>thrombomodulin</b> promoter.[Pubmed 2001:11472628];	4342907	Gene	KDR	CD309;FLK1;KDR;kinase insert domain receptor;VEGFR;VEGFR2;cd-309;CD309 antigen;EC 2.7.10.1;Fetal liver kinase 1;fetal liver kinase-1;flk 1;flk i;flk- 1;FLK-1;kdr -type;kdr-type;kinase domain insert receptor;kinase insert-domain receptor;kinase-insert domain receptor;Protein-tyrosine kinase receptor flk-1;receptor 2 of vascular endothelial growth factor;receptor kinase insert domain;receptor kinas…	SWISSPROT_AC:P35968;SWISSPROT_ID:VGFR2_HUMAN;GeneID:3791;Ensembl:ENSG00000128052;HGNC:HGNC:6307;MIM:191306;Vega:OTTHUMG00000128734;protein_accession:AAA59459.1;protein_accession:AAB88005.1;protein_accession:AAC16450.1;protein_accession:AAI31823.1;protein_accession:ACF47599.1;protein_accession:ACR78514.1;protein_accession:AKN45942.1;protein_accession:AKN45943.1;protein_accession:AKN45944.1;protein…	495604	Protein	Thrombomodulin	CD141 antigen;Fetomodulin;THBD;THRM;Thrombomodulin;TM;TRBM;AHUS6;BDCA3;cd 141;CD141;THPH12;tm chain-chain;tm-an;tm-type;	SWISSPROT_AC:P07204;SWISSPROT_ID:TRBM_HUMAN;EMBL:AF495471;EMBL:AL049651;EMBL:BC035602;EMBL:BC053357;EMBL:D00210;EMBL:J02973;EMBL:M16552;EMBL:X05495;RefSeq:NP_000352.1;ProteinModelPortal:P07204;STRING:9606.ENSP00000366307;SWISSPROT_AC_OLD:Q8IV29;SWISSPROT_AC_OLD:Q9UC32;SMR:P07204;GeneID:7056;KEGG:hsa:7056;PIR:A41442;eggNOG:ENOG410IF0T;eggNOG:ENOG410Y5JS;UniGene:Hs.2030;GO:GO:0004872;GO:GO:0004888;…
513997	THBD -- KDR	association	Pubmed 2001:11472628;	The promoters for human Flk-1 (fetal liver kinase-1), Flt-1 (fms-like tyrosine kinase), ICAM-2 (intercellular adhesion molecule-2), thrombomodulin and vWf (von Willebrand factor) supported similar levels of luciferase expression in human and porcine aortic endothelial cells, with the <b>Flk-1</b> promoter being the strongest followed by the <b>thrombomodulin</b> promoter.[Pubmed 2001:11472628];	4345535	Gene	THBD	AHUS6;BDCA3;CD141;THBD;THPH12;THRM;thrombomodulin;TM;cd 141;CD141 antigen;Fetomodulin;tm chain-chain;tm-an;tm-type;TRBM;	SWISSPROT_AC:P07204;SWISSPROT_ID:TRBM_HUMAN;GeneID:7056;Ensembl:ENSG00000178726;HGNC:HGNC:11784;MIM:188040;Vega:OTTHUMG00000032053;protein_accession:AAA61175.1;protein_accession:AAB59508.1;protein_accession:AAH35602.2;protein_accession:AAH53357.1;protein_accession:AAM03232.1;protein_accession:BAA00149.1;protein_accession:BAG53913.1;protein_accession:CAA29045.1;protein_accession:EAX10172.1;protein…	4342907	Gene	KDR	CD309;FLK1;KDR;kinase insert domain receptor;VEGFR;VEGFR2;cd-309;CD309 antigen;EC 2.7.10.1;Fetal liver kinase 1;fetal liver kinase-1;flk 1;flk i;flk- 1;FLK-1;kdr -type;kdr-type;kinase domain insert receptor;kinase insert-domain receptor;kinase-insert domain receptor;Protein-tyrosine kinase receptor flk-1;receptor 2 of vascular endothelial growth factor;receptor kinase insert domain;receptor kinas…	SWISSPROT_AC:P35968;SWISSPROT_ID:VGFR2_HUMAN;GeneID:3791;Ensembl:ENSG00000128052;HGNC:HGNC:6307;MIM:191306;Vega:OTTHUMG00000128734;protein_accession:AAA59459.1;protein_accession:AAB88005.1;protein_accession:AAC16450.1;protein_accession:AAI31823.1;protein_accession:ACF47599.1;protein_accession:ACR78514.1;protein_accession:AKN45942.1;protein_accession:AKN45943.1;protein_accession:AKN45944.1;protein…
514175	DMPK -- DMPK	association	Pubmed 2001:11590133;	<b>DM1</b> is caused by expansion of a CTG repeat in the <b>DMPK</b> gene.[Pubmed 2001:11590133];	4341229	Gene	DMPK	DM;DM1;DM1PK;DMK;DMPK;dystrophia myotonica protein kinase;MDPK;MT-PK;dm kinase;DM-kinase;DM1 protein kinase;EC 2.7.11.1;kinase of the myotonic dystrophy protein;mt pk;Myotonic dystrophy protein kinase;myotonic dystrophy protein-kinase;myotonic dystrophy-protein kinase;myotonin kinase protein;myotonin protein kinase;Myotonin-protein kinase;	SWISSPROT_AC:Q09013;SWISSPROT_ID:DMPK_HUMAN;GeneID:1760;Ensembl:ENSG00000104936;HGNC:HGNC:2933;MIM:605377;Vega:OTTHUMG00000182334;protein_accession:AAA36205.1;protein_accession:AAA36206.1;protein_accession:AAA64884.1;protein_accession:AAA75235.1;protein_accession:AAA75236.1;protein_accession:AAA75237.1;protein_accession:AAA75238.1;protein_accession:AAA75239.1;protein_accession:AAA75240.1;protein_…	103500	Protein	DMPK	DM-kinase;DM1 protein kinase;DM1PK;DMK;DMPK;EC 2.7.11.1;MDPK;MT-PK;Myotonic dystrophy protein kinase;Myotonin-protein kinase;DM;dm kinase;DM1;dystrophia myotonica protein kinase;kinase of the myotonic dystrophy protein;mt pk;myotonic dystrophy protein-kinase;myotonic dystrophy-protein kinase;myotonin kinase protein;myotonin protein kinase;	SWISSPROT_AC:Q09013;SWISSPROT_ID:DMPK_HUMAN;EMBL:BC062553;EMBL:CH471126;EMBL:HQ205626;EMBL:HQ205627;EMBL:HQ205628;EMBL:HQ205629;EMBL:HQ205630;EMBL:HQ205631;EMBL:HQ205632;EMBL:HQ205633;EMBL:HQ205634;EMBL:HQ205635;EMBL:HQ205636;EMBL:HQ205637;EMBL:HQ205638;EMBL:HQ205639;EMBL:HQ205640;EMBL:HQ205641;EMBL:HQ205642;EMBL:HQ205643;EMBL:HQ205644;EMBL:HQ205645;EMBL:HQ205646;EMBL:HQ205647;EMBL:HQ205648;EMBL:…
514743	TGFB1 -- bFGF	association	Pubmed:12799213;Pubmed 2001:11168939;Pubmed 2001:11767002;Pubmed 1994:7529622;Pubmed 1993:8427999;Pubmed 2002:12508433;Pubmed 1995:7498665;Pubmed 1996:8602397;Pubmed 1996:8618433;Pubmed 1997:9111519;Pubmed 2003:12934360;	We also studied the relationship between the levels of cytokines analyzed and found positive correlations between <b>bFGF</b> and <b>TGF-beta1</b> (rh├Г┬┤ = 0.183, p < 0.02), as well as VEGF and TGF-beta 1 (rh├Г┬┤ = 0.537, p < 0.001) and VEGF and bFGF (rh├Г┬┤ = 0.197, p < 0.02).[Pubmed:12799213];We also studied the relationship between the levels of cytokines analyzed and found positive correlati…	4345519	Gene	TGFB1	CED;DPD1;LAP;TGFB;TGFB1;TGFbeta;transforming growth factor beta 1;lap-type;tgf -beta 1;tgf -beta1;tgf b 1;tgf b-1;tgf beta 1;tgf beta i;tgf beta type 1;tgf beta type i;tgf beta-1;tgf beta-type 1;tgf beta1;tgf- b 1;tgf- beta 1;tgf- beta1;tgf-b 1;tgf-beta 1;tgf-beta i;tgf-beta isoform 1;tgf-beta type 1;tgf-beta type i;tgf-beta type-i;tgf-beta's 1;TGF-beta-1;tgf-beta-i;tgf-beta1;tgf-beta1-type;tgf-b…	SWISSPROT_AC:P01137;SWISSPROT_ID:TGFB1_HUMAN;GeneID:7040;Ensembl:ENSG00000105329;HGNC:HGNC:11766;MIM:190180;Vega:OTTHUMG00000182760;protein_accession:AAA36735.1;protein_accession:AAH00125.1;protein_accession:AAH01180.1;protein_accession:AAH22242.1;protein_accession:AAL27646.2;protein_accession:AAN86616.1;protein_accession:AAP35909.1;protein_accession:AAQ18641.1;protein_accession:AAT77143.1;protei…	135766	Protein	bFGF	Basic fibroblast growth factor;bFGF;FGF-2;FGF2;FGFB;Fibroblast growth factor 2;HBGF-2;Heparin-binding growth factor 2;basic fibroblast growth-factor;basic fibroblast-growth factor;basic fibroblast-growth-factor;basic-fibroblast growth factor;basic-fibroblast-growth-factor;bfgf-isoform;bfgf-type;factor basic fibroblast growth;factor of basic fibroblast growth;factor-basic fibroblast growth;fgf -2;…	SWISSPROT_AC:P09038;SWISSPROT_ID:FGF2_HUMAN;EMBL:AB451321;EMBL:AB451450;EMBL:AC021205;EMBL:AY820133;EMBL:CH471056;EMBL:EF506888;EMBL:J04513;EMBL:M17599;EMBL:M27968;EMBL:S47380;EMBL:S81809;EMBL:X04431;EMBL:X04432;EMBL:X04433;EMBL:Y13468;RefSeq:NP_001997.5;ProteinModelPortal:P09038;STRING:9606.ENSP00000264498;SWISSPROT_AC_OLD:A4LBB8;SWISSPROT_AC_OLD:O00527;SWISSPROT_AC_OLD:P78443;SWISSPROT_AC_OLD:Q…
515244	LTA -- TNF	association	Pubmed:15467488;Pubmed 2001:11243953;Pubmed 2001:11319038;Pubmed 2001:11748357;Pubmed 2013:23414215;Pubmed 2004:14681301;Pubmed 1993:8224868;Pubmed 2012:23109975;Pubmed 1995:7595196;Pubmed 1995:7664782;Pubmed 1995:8847231;Pubmed 2008:18457972;Pubmed 2008:19219275;Pubmed 2007:16814297;Pubmed 2007:17767060;Pubmed 2014:24420856;Pubmed 1996:8668926;Pubmed 1996:8971540;Pubmed 1997:9307234;Pubmed 2003:…	This review focuses on the relationship between the polymorphic patterns of patient genes encoding <b>tumor necrosis factor</b> (TNF)-alpha and <b>TNF-beta</b> and the manifestation of post-transplant complications, acute graft-versus-host disease (aGvHD), generation of toxic lesions, and mortality.[Pubmed:15467488];Induced TNF-alpha or <b>TNF-beta</b> levels have been shown to be associated with…	4343104	Gene	LTA	LT;LTA;lymphotoxin alpha;TNFB;TNFSF1;TNLG1E;LT-alpha;Lymphotoxin-alpha;tnf b;tnf beta;tnf- beta;tnf-b;TNF-beta;tnfbeta;Tumor necrosis factor ligand superfamily member 1;	SWISSPROT_AC:P01374;SWISSPROT_ID:TNFB_HUMAN;GeneID:4049;Ensembl:ENSG00000226979;HGNC:HGNC:6709;MIM:153440;Vega:OTTHUMG00000031135;protein_accession:AAA61199.1;protein_accession:AAB59455.1;protein_accession:AAD18092.1;protein_accession:AAH34729.1;protein_accession:AAL49956.1;protein_accession:AAO21135.1;protein_accession:AAP51421.1;protein_accession:AAP51422.1;protein_accession:AAP51423.1;protein_…	492131	Protein	TNF	Cachectin;TNF;TNF-a;TNF-alpha;TNFA;TNFSF2;Tumor necrosis factor;Tumor necrosis factor ligand superfamily member 2;chain-tnf;DIF;dif-type;factor - tumor necrosis;factor of the tumor necrosis;factor of the tumor-necrosis;factor of tumor necrosis;factor tumor necrosis;factor-tumor necrosis;necrosis factor-tumor;necrosis tumor factor;tnf - a;tnf - alpha;tnf -a;tnf -alpha;tnf a;tnf alpha;tnf- a;tnf- a…	SWISSPROT_AC:P01375;SWISSPROT_ID:TNFA_HUMAN;EMBL:AB088112;EMBL:AF043342;EMBL:AF098751;EMBL:AF129756;EMBL:AY066019;EMBL:AY214167;EMBL:BA000025;EMBL:BC028148;EMBL:M10988;EMBL:M16441;EMBL:M26331;EMBL:X01394;EMBL:X02910;EMBL:Y14768;EMBL:Z15026;RefSeq:NP_000585.2;ProteinModelPortal:P01375;STRING:9606.ENSP00000398698;SWISSPROT_AC_OLD:O43647;SWISSPROT_AC_OLD:Q9P1Q2;SWISSPROT_AC_OLD:Q9UIV3;SMR:P01375;Gen…
515838	THBS1 -- TGFB1	association	Pubmed:16100902;Pubmed:17918145;Pubmed:19715883;Pubmed 2001:11274231;Pubmed 2004:15500824;Pubmed 2002:11955611;Pubmed 2008:18555217;Pubmed 2000:10926856;Pubmed 2010:19485899;Pubmed 2009:19958625;Pubmed 2003:12670720;Pubmed 2005:16270194;	Exogenous human platelet <b>TSP-1</b> was demonstrated to increase (1.7-2.0-folds) the concentration of active <b>TGFbeta1</b> produced by both cell lines, but did not influence the concentration of total TGFbeta1.[Pubmed:16100902];The purpose of this study was to extend the gene profile analysis by characterizing <b>TGF-beta1</b> activator <b>thrombospondin-1</b> (TSP-1) and genes related to HIF…	4345536	Gene	THBS1	THBS;THBS-1;THBS1;thrombospondin 1;TSP;TSP-1;TSP1;thbs 1;thrombospondin -1;thrombospondin i;thrombospondin type 1;thrombospondin type i;thrombospondin type-1;thrombospondin type-i;thrombospondin- 1;thrombospondin- i;thrombospondin--type i;Thrombospondin-1;thrombospondin-type 1;thrombospondin1;tsp 1;tsp i;tsp of type 1;tsp type 1;tsp type i;tsp-i;tsp-type;tsp-type 1;	SWISSPROT_AC:P07996;SWISSPROT_ID:TSP1_HUMAN;GeneID:7057;Ensembl:ENSG00000137801;HGNC:HGNC:11785;MIM:188060;Vega:OTTHUMG00000133665;protein_accession:AAA21126.1;protein_accession:AAA21127.1;protein_accession:AAA36741.1;protein_accession:AAA61178.1;protein_accession:AAA61237.1;protein_accession:AAB59366.1;protein_accession:AAH28145.1;protein_accession:AAI36470.1;protein_accession:AAI36471.1;protein…	484813	Protein	TGFB1	TGF-beta-1;TGFB;TGFB1;Transforming growth factor beta-1;CED;DPD1;LAP;lap-type;tgf -beta 1;tgf -beta1;tgf b 1;tgf b-1;tgf beta 1;tgf beta i;tgf beta type 1;tgf beta type i;tgf beta-1;tgf beta-type 1;tgf beta1;tgf- b 1;tgf- beta 1;tgf- beta1;tgf-b 1;tgf-beta 1;tgf-beta i;tgf-beta isoform 1;tgf-beta type 1;tgf-beta type i;tgf-beta type-i;tgf-beta's 1;tgf-beta-i;tgf-beta1;tgf-beta1-type;tgf-betai;tgf…	SWISSPROT_AC:P01137;SWISSPROT_ID:TGFB1_HUMAN;EMBL:AK291907;EMBL:BC000125;EMBL:BC001180;EMBL:BC022242;EMBL:BT007245;EMBL:CH471126;EMBL:M38449;EMBL:X02812;EMBL:X05839;EMBL:X05840;EMBL:X05843;EMBL:X05844;EMBL:X05849;EMBL:X05850;RefSeq:NP_000651.3;ProteinModelPortal:P01137;STRING:9606.ENSP00000221930;SWISSPROT_AC_OLD:A8K792;SWISSPROT_AC_OLD:Q9UCG4;SMR:P01137;GeneID:7040;KEGG:hsa:7040;PIR:A27513;eggNO…
515864	UCP2 -- Leptin	association	Pubmed 2002:11904148;Pubmed 2000:10852469;Pubmed 2014:25449029;Pubmed 2010:19833146;Pubmed 2003:12720538;	<b>Leptin</b> decreased <b>UCP-2</b> expression by up to 75%, and maximally inhibited insulin release by 47%, at 22 mmol/l glucose.[Pubmed 2002:11904148];Glucose induces and <b>leptin</b> decreases expression of <b>uncoupling protein-2</b> mRNA in human islets.[Pubmed 2002:11904148];We investigated the effects of glucose and <b>leptin</b> on <b>UCP-2</b> expression in isolated human islets.[Pubme…	4345796	Gene	UCP2	BMIQ4;SLC25A8;UCP2;UCPH;uncoupling protein 2;Mitochondrial uncoupling protein 2;mitochondrial uncoupling protein-2;Solute carrier family 25 member 8;UCP 2;ucp- 2;ucp-2;uncoupling of protein-2;uncoupling protein - 2;uncoupling protein type 2;uncoupling protein-2;uncoupling protein2;uncoupling-protein 2;	SWISSPROT_AC:P55851;SWISSPROT_ID:UCP2_HUMAN;GeneID:7351;Ensembl:ENSG00000175567;HGNC:HGNC:12518;MIM:601693;Vega:OTTHUMG00000168095;protein_accession:AAB48411.1;protein_accession:AAB53091.1;protein_accession:AAC39690.1;protein_accession:AAC51336.1;protein_accession:AAD21151.1;protein_accession:AAH11737.1;protein_accession:AAY68217.1;protein_accession:ABM84224.1;protein_accession:ABM87735.1;protein…	219985	Protein	Leptin	LEP;Leptin;OB;Obese protein;Obesity factor;OBS;factor obesity;factor of obesity;LEPD;leptin--an;leptin-type;obesity--factor;protein obese;	SWISSPROT_AC:P41159;SWISSPROT_ID:LEP_HUMAN;EMBL:AF008123;EMBL:AY996373;EMBL:BC060830;EMBL:BC069452;EMBL:BC069527;EMBL:D49487;EMBL:D63519;EMBL:D63710;EMBL:U18915;EMBL:U43415;EMBL:U43653;RefSeq:NP_000221.1;RefSeq:XP_005250397.1;ProteinModelPortal:P41159;STRING:9606.ENSP00000312652;SWISSPROT_AC_OLD:O15158;SWISSPROT_AC_OLD:Q56A88;SMR:P41159;GeneID:3952;KEGG:hsa:3952;PIR:A38952;PIR:I53166;eggNOG:ENOG4…
515928	EDN1 -- EDN1	association	Pubmed 2002:11847185;Pubmed 2002:11890739;Pubmed 2014:24628039;Pubmed 1992:1497664;Pubmed 1992:1558848;Pubmed 2009:19367425;Pubmed 2009:19730395;Pubmed 1991:2018512;	These data suggest that the <b>preproendothelin-1</b> gene polymorphism is associated with a higher potentiating effect of <b>endothelin-1</b> and angiotensin II, probably in relation with higher calcium sensitivity.[Pubmed 2002:11847185];Increased abundance of pulmonary mRNA for <b>preproendothelin-1</b> (ppET-1) with its associated increase in <b>endothelin-1</b> (ET-1) could contribute to the …	4341344	Gene	EDN1	ARCND3;EDN1;endothelin 1;ET1;HDLCQ7;PPET1;QME;edn 1;edn-1;endothelin -1;endothelin i;endothelin type 1;endothelin- 1;endothelin- i;Endothelin-1;endothelin-1-type;endothelin1;preproendothelin 1;preproendothelin- 1;Preproendothelin-1;	SWISSPROT_AC:P05305;SWISSPROT_ID:EDN1_HUMAN;GeneID:1906;Ensembl:ENSG00000078401;HGNC:HGNC:3176;MIM:131240;Vega:OTTHUMG00000014266;protein_accession:AAA52338.1;protein_accession:AAA52339.1;protein_accession:AAA52407.1;protein_accession:AAB25760.1;protein_accession:AAH09720.1;protein_accession:AAQ96600.1;protein_accession:ABM81907.1;protein_accession:ABM85081.1;protein_accession:BAF84527.1;protein_…	114766	Protein	EDN1	EDN1;Endothelin-1;PPET1;Preproendothelin-1;ARCND3;edn 1;edn-1;endothelin -1;endothelin 1;endothelin i;endothelin type 1;endothelin- 1;endothelin- i;endothelin-1-type;endothelin1;ET1;HDLCQ7;preproendothelin 1;preproendothelin- 1;QME;	SWISSPROT_AC:P05305;SWISSPROT_ID:EDN1_HUMAN;EMBL:AY434104;EMBL:BC009720;EMBL:J05008;EMBL:M25377;EMBL:M25378;EMBL:M25379;EMBL:M25380;EMBL:M25549;EMBL:S56805;EMBL:Y00749;EMBL:Z98050;RefSeq:NP_001161791.1;RefSeq:NP_001946.3;RefSeq:XP_011512632.1;RefSeq:XP_011512633.1;RefSeq:XP_016865820.1;ProteinModelPortal:P05305;STRING:9606.ENSP00000368683;SWISSPROT_AC_OLD:Q96DA1;SMR:P05305;GeneID:1906;KEGG:hsa:19…
517513	TGFB1 -- Substance P	association	Pubmed 2002:12382579;	<b>Substance P</b> up-regulates the <b>TGF-beta 1</b> mRNA expression of human dermal fibroblasts in vitro.[Pubmed 2002:12382579];	4345519	Gene	TGFB1	CED;DPD1;LAP;TGFB;TGFB1;TGFbeta;transforming growth factor beta 1;lap-type;tgf -beta 1;tgf -beta1;tgf b 1;tgf b-1;tgf beta 1;tgf beta i;tgf beta type 1;tgf beta type i;tgf beta-1;tgf beta-type 1;tgf beta1;tgf- b 1;tgf- beta 1;tgf- beta1;tgf-b 1;tgf-beta 1;tgf-beta i;tgf-beta isoform 1;tgf-beta type 1;tgf-beta type i;tgf-beta type-i;tgf-beta's 1;TGF-beta-1;tgf-beta-i;tgf-beta1;tgf-beta1-type;tgf-b…	SWISSPROT_AC:P01137;SWISSPROT_ID:TGFB1_HUMAN;GeneID:7040;Ensembl:ENSG00000105329;HGNC:HGNC:11766;MIM:190180;Vega:OTTHUMG00000182760;protein_accession:AAA36735.1;protein_accession:AAH00125.1;protein_accession:AAH01180.1;protein_accession:AAH22242.1;protein_accession:AAL27646.2;protein_accession:AAN86616.1;protein_accession:AAP35909.1;protein_accession:AAQ18641.1;protein_accession:AAT77143.1;protei…	490136	Protein	Substance P	Substance P;p substance;p--substance;p-substance;substance -p;substance p--an;substance- p;substance-p;	TMP_SWISSPROT_AC:P20366_Substance P;PARENT_SWISSPROT_AC:P20366;PARENT_SWISSPROT_ID:TKN1_HUMAN;
518955	F3 -- VEGF	association	Pubmed 2002:12483323;Pubmed 2008:18091328;Pubmed 2009:19623180;Pubmed 2005:15933981;	<b>VEGF</b> stimulated <b>TF</b> mRNA and protein expression in cultured BRECs, reaching maximal effect after 4 h and 10 h, respectively.[Pubmed 2002:12483323];To investigate the causal relationship between <b>VEGF</b> and <b>tissue factor</b> (TF) expression, and its intracellular signaling in the retinal capillary endothelium both in vitro and in vivo.[Pubmed 2002:12483323];<b>TF</b> RNA expres…	4341533	Gene	F3	CD142;coagulation factor III, tissue factor;F3;TF;TFA;CD142 antigen;coagulation factor 3;Coagulation factor III;factor of the tissue;factor of tissue;factor tissue;factor--tissue;factor-tissue;Thromboplastin;Tissue factor;tissue-factor;	SWISSPROT_AC:P13726;SWISSPROT_ID:TF_HUMAN;GeneID:2152;Ensembl:ENSG00000117525;HGNC:HGNC:3541;MIM:134390;Vega:OTTHUMG00000010716;protein_accession:AAA36734.1;protein_accession:AAA61150.1;protein_accession:AAA61151.1;protein_accession:AAA61152.1;protein_accession:AAH11029.1;protein_accession:AAN01236.1;protein_accession:AAO61150.1;protein_accession:AAO61151.1;protein_accession:AAO61152.1;protein_ac…	520242	Protein	VEGF	Vascular endothelial growth factor A;Vascular permeability factor;VEGF;VEGF-A;VEGFA;VPF;endothelial growth factor-a-vascular;endothelial vascular growth factor-a;factor of vascular permeability;factor vascular permeability;factor-a-vascular endothelial growth;growth factor-a-vascular endothelial;MVCD1;permeability factor vascular;permeability factor-vascular;vascular endothelial growth factor - a…	SWISSPROT_AC:P15692;SWISSPROT_ID:VEGFA_HUMAN;EMBL:AB021221;EMBL:AB451322;EMBL:AB451451;EMBL:AF022375;EMBL:AF062645;EMBL:AF091352;EMBL:AF214570;EMBL:AF430806;EMBL:AF437895;EMBL:AF486837;EMBL:AH006909;EMBL:AJ010438;EMBL:AL136131;EMBL:AY047581;EMBL:AY766116;EMBL:BC065522;EMBL:CH471081;EMBL:DQ229900;EMBL:M27281;EMBL:M32977;EMBL:M63971;EMBL:M63972;EMBL:M63973;EMBL:M63974;EMBL:M63975;EMBL:M63976;EMBL:M…
519850	FAAH -- STAT3	association	Pubmed 2003:12556536;	Analysis of the <b>FAAH</b> promoter showed a cAMP-response element-like site, which is a transcriptional target of <b>STAT3</b>.[Pubmed 2003:12556536];Taken together, these results suggest that leptin, by up-regulating the <b>FAAH</b> promoter through <b>STAT3</b>, enhances FAAH expression, thus tuning the immunomodulatory effects of anandamide.[Pubmed 2003:12556536];	4341547	Gene	FAAH	FAAH;FAAH-1;fatty acid amide hydrolase;PSAB;Anandamide amidohydrolase 1;EC 3.5.1.99;faah 1;FAAH1;fatty acid amide-hydrolase;fatty-acid amide hydrolase;Fatty-acid amide hydrolase 1;fatty-acid amide-hydrolase;fatty-acid-amide-hydrolase;hydrolase fatty acid amide;Oleamide hydrolase 1;psa-b;psabeta;	SWISSPROT_AC:O00519;SWISSPROT_ID:FAAH1_HUMAN;GeneID:2166;Ensembl:ENSG00000117480;HGNC:HGNC:3553;MIM:602935;Vega:OTTHUMG00000007811;protein_accession:AAB58505.1;protein_accession:AAD13768.1;protein_accession:AAH93632.1;protein_accession:AAI10405.1;protein_accession:AAI11942.1;protein_accession:AAV88095.1;protein_accession:CAB62530.1;protein_accession:NP_001432.2;protein_accession:O00519.2;protein_…	461696	Protein	STAT3	Acute-phase response factor;APRF;Signal transducer and activator of transcription 3;STAT3;acute phase response factor;acute-phase response of factor;ADMIO;ADMIO1;HIES;stat 3;stat-3;	SWISSPROT_AC:P40763;SWISSPROT_ID:STAT3_HUMAN;EMBL:AC087691;EMBL:AF029311;EMBL:AJ012463;EMBL:AK291933;EMBL:AY572796;EMBL:BC000627;EMBL:BC014482;EMBL:CH471152;EMBL:JB252046;EMBL:L29277;RefSeq:NP_003141.2;RefSeq:NP_644805.1;RefSeq:NP_998827.1;RefSeq:XP_005257673.2;RefSeq:XP_005257674.2;RefSeq:XP_011523447.1;RefSeq:XP_011523448.1;RefSeq:XP_016880461.1;RefSeq:XP_016880464.1;ProteinModelPortal:P40763;S…
520315	SMPD1 -- ASM	association	Pubmed:22264577;Pubmed 2013:23622394;Pubmed 2013:23658784;Pubmed 2012:23430884;Pubmed 2007:18088425;Pubmed 2009:19411774;Pubmed 2003:12607113;Pubmed 2005:16010684;	This accumulation results because of a mutation in the <b>sphingomyelin phosphodiesterase-1</b> (SMPD-1) gene that causes a deficit in the <b>acid sphingomyelinase</b> (ASM).[Pubmed:22264577];The Niemann-Pick disease group is now divided into two distinct entities: (1) acid sphingomyelinase-deficient Niemann-Pick disease (ASM-deficient <b>NPD</b>) resulting from mutations in the <b>SMPD1</b> gene…	4345139	Gene	SMPD1	ASM;ASMASE;NPD;SMPD1;sphingomyelin phosphodiesterase 1;Acid sphingomyelinase;acid-sphingomyelinase;asm-type;EC 3.1.4.12;smpd-1;Sphingomyelin phosphodiesterase;sphingomyelin phosphodiesterase-1;sphingomyelin-phosphodiesterase-1;	SWISSPROT_AC:P17405;SWISSPROT_ID:ASM_HUMAN;GeneID:6609;Ensembl:ENSG00000166311;HGNC:HGNC:11120;MIM:607608;Vega:OTTHUMG00000165453;protein_accession:AAA58377.1;protein_accession:AAA58378.1;protein_accession:AAA58379.1;protein_accession:AAA75008.1;protein_accession:AAA75009.1;protein_accession:AAA75012.1;protein_accession:AAH41164.1;protein_accession:AAL79527.1;protein_accession:AAV68198.1;protein_…	30344	Protein	ASM	Acid sphingomyelinase;ASM;aSMase;EC 3.1.4.12;SMPD1;Sphingomyelin phosphodiesterase;acid-sphingomyelinase;asm-type;NPD;smpd-1;sphingomyelin phosphodiesterase 1;sphingomyelin phosphodiesterase-1;sphingomyelin-phosphodiesterase-1;	SWISSPROT_AC:P17405;SWISSPROT_ID:ASM_HUMAN;EMBL:AC068733;EMBL:AK292388;EMBL:M59916;EMBL:M59917;EMBL:M81780;EMBL:X52678;EMBL:X52679;EMBL:X59960;EMBL:X63600;RefSeq:NP_000534.3;RefSeq:NP_001007594.2;RefSeq:NP_001305016.1;RefSeq:NP_001305017.1;ProteinModelPortal:P17405;STRING:9606.ENSP00000340409;SWISSPROT_AC_OLD:A8K8M3;SWISSPROT_AC_OLD:E9PKS3;SWISSPROT_AC_OLD:P17406;SWISSPROT_AC_OLD:Q13811;SWISSPROT…
520774	MMP2 -- IGF-I	association	Pubmed 2000:10679298;Pubmed 2010:20646497;Pubmed 2003:12631625;	Cysteine-proteinase activities are mainly produced by non-osteoclastic cells, while <b>MMP-2</b> and MMP-9 modulated by <b>hIGF-I</b> are mainly expressed by osteoclastic cells.[Pubmed 2000:10679298];In addition, the expression of <b>MMP-2</b> was positively linked with the expression level of <b>IGF-1</b> (P < 0.05).[Pubmed 2010:20646497];Finally, transient transfection experiments and chloramph…	4343308	Gene	MMP2	CLG4;CLG4A;matrix metallopeptidase 2;MMP-2;MMP-II;MMP2;MONA;TBE-1;72 kDa gelatinase;72 kda gelatinase-type;72 kda type gelatinase;72 kDa type IV collagenase;72 kda-gelatinase;72 kda-type iv collagenase;72-kda gelatinase;72-kda type iv collagenase;72-kda type iv-collagenase;72-kda type-iv collagenase;clg 4;clg-4;EC 3.4.24.24;Gelatinase A;gelatinase type a;gelatinase-a;matrix metallopeptidase-2;Mat…	SWISSPROT_AC:P08253;SWISSPROT_ID:MMP2_HUMAN;GeneID:4313;Ensembl:ENSG00000087245;HGNC:HGNC:7166;MIM:120360;Vega:OTTHUMG00000133202;protein_accession:AAA35701.1;protein_accession:AAA52027.1;protein_accession:AAA52028.1;protein_accession:AAH02576.1;protein_accession:AAU10089.1;protein_accession:ABD38929.1;protein_accession:ABM82878.1;protein_accession:ABM86064.1;protein_accession:BAG35588.1;protein_…	196367	Protein	IGF-I	IBP1;IGF-I;IGF1;Insulin-like growth factor I;Mechano growth factor;MGF;Somatomedin-C;factor 1-insulin-like growth;factor i-insulin-like growth;factor-1-insulin-like growth;growth factor 1-insulin-like;growth factor i-insulin-like;growth factor-1-insulin-like;IGFI;insulin - like growth factor 1;insulin growth like factor 1;insulin growth like factor-i;insulin growth-like factor 1;insulin like grow…	SWISSPROT_AC:P05019;SWISSPROT_ID:IGF1_HUMAN;EMBL:AC010202;EMBL:AC068648;EMBL:AY260957;EMBL:BC148266;EMBL:CH471054;EMBL:M11568;EMBL:M12659;EMBL:M14153;EMBL:M14154;EMBL:M14155;EMBL:M14156;EMBL:M27544;EMBL:M37484;EMBL:X00173;EMBL:X03420;EMBL:X03421;EMBL:X03422;EMBL:X03563;EMBL:X56773;EMBL:X56774;EMBL:X57025;RefSeq:NP_000609.1;RefSeq:NP_001104754.1;RefSeq:NP_001104755.1;ProteinModelPortal:P05019;STRI…
520913	FGF2 -- TGFB1	association	Pubmed 1994:7529622;Pubmed 1995:7498665;Pubmed 2008:18291368;Pubmed 2000:10760748;Pubmed 1996:8618433;Pubmed 2003:12934360;	Similarly, <b>TGF beta 1</b> inhibited the fibroblast growth factor-1 (FGF-1) and <b>FGF-2</b> induced proliferation of g/G cells.[Pubmed 1994:7529622];<b>TGF-beta 1</b> increased levels of <b>FGF-2</b> and FGF receptor mRNAs in MFLCs.[Pubmed 1995:7498665];An antibody to <b>FGF-2</b> blocked the mitogenic effect of <b>transforming growth factor beta 1</b> (TGF-beta 1) for MFLCs but not TGF-beta 1…	4341617	Gene	FGF2	BFGF;FGF-2;FGF2;FGFB;fibroblast growth factor 2;HBGF-2;Basic fibroblast growth factor;basic fibroblast growth-factor;basic fibroblast-growth factor;basic fibroblast-growth-factor;basic-fibroblast growth factor;basic-fibroblast-growth-factor;bfgf-isoform;bfgf-type;factor basic fibroblast growth;factor of basic fibroblast growth;factor-basic fibroblast growth;fgf -2;fgf 2;fgf beta;fgf type 2;fgf- 2…	SWISSPROT_AC:P09038;SWISSPROT_ID:FGF2_HUMAN;GeneID:2247;Ensembl:ENSG00000138685;HGNC:HGNC:3676;MIM:134920;Vega:OTTHUMG00000039506;protein_accession:AAA52448.1;protein_accession:AAA52531.1;protein_accession:AAA52532.1;protein_accession:AAA52533.1;protein_accession:AAA52534.1;protein_accession:AAB21432.2;protein_accession:AAD13853.1;protein_accession:AAI66646.1;protein_accession:AAV70487.1;protein_…	484813	Protein	TGFB1	TGF-beta-1;TGFB;TGFB1;Transforming growth factor beta-1;CED;DPD1;LAP;lap-type;tgf -beta 1;tgf -beta1;tgf b 1;tgf b-1;tgf beta 1;tgf beta i;tgf beta type 1;tgf beta type i;tgf beta-1;tgf beta-type 1;tgf beta1;tgf- b 1;tgf- beta 1;tgf- beta1;tgf-b 1;tgf-beta 1;tgf-beta i;tgf-beta isoform 1;tgf-beta type 1;tgf-beta type i;tgf-beta type-i;tgf-beta's 1;tgf-beta-i;tgf-beta1;tgf-beta1-type;tgf-betai;tgf…	SWISSPROT_AC:P01137;SWISSPROT_ID:TGFB1_HUMAN;EMBL:AK291907;EMBL:BC000125;EMBL:BC001180;EMBL:BC022242;EMBL:BT007245;EMBL:CH471126;EMBL:M38449;EMBL:X02812;EMBL:X05839;EMBL:X05840;EMBL:X05843;EMBL:X05844;EMBL:X05849;EMBL:X05850;RefSeq:NP_000651.3;ProteinModelPortal:P01137;STRING:9606.ENSP00000221930;SWISSPROT_AC_OLD:A8K792;SWISSPROT_AC_OLD:Q9UCG4;SMR:P01137;GeneID:7040;KEGG:hsa:7040;PIR:A27513;eggNO…
521133	SERPINF1 -- FLT-1	association	Pubmed 2003:12670505;	<b>VEGFR-1</b> neutralization decreased <b>PEDF</b> mRNA and protein expression whereas anti-VEGFR-2 antibody had no effect.[Pubmed 2003:12670505];Vascular endothelial growth factor upregulates <b>pigment epithelium-derived factor</b> expression via <b>VEGFR-1</b> in human retinal pigment epithelial cells.[Pubmed 2003:12670505];We report here that VEGF secreted by RPE cells upregulates <b>PEDF</b…	4343956	Gene	SERPINF1	EPC-1;OI12;OI6;PEDF;PIG35;serpin family F member 1;SERPINF1;Cell proliferation-inducing gene 35 protein;factor of pigment epithelium-derived;factor pigment epithelium-derived;factor-pigment epithelium derived;factor-pigment epithelium-derived;oi 6;oi type vi;oi-vi;pigment epithelium derived factor;pigment epithelium derived factor--the;pigment epithelium- derived factor;pigment epithelium--derive…	SWISSPROT_AC:P36955;SWISSPROT_ID:PEDF_HUMAN;GeneID:5176;Ensembl:ENSG00000132386;HGNC:HGNC:8824;MIM:172860;Vega:OTTHUMG00000090571;protein_accession:AAA60058.1;protein_accession:AAA84914.1;protein_accession:AAA93524.1;protein_accession:AAB38685.1;protein_accession:AAH00522.1;protein_accession:AAH13984.1;protein_accession:AAK92491.1;protein_accession:AAP35886.1;protein_accession:AAT08033.1;protein_…	521317	Protein	FLT-1	EC 2.7.10.1;FLT;FLT-1;FLT1;Fms-like tyrosine kinase 1;FRT;Tyrosine-protein kinase FRT;Tyrosine-protein kinase receptor FLT;Vascular endothelial growth factor receptor 1;Vascular permeability factor receptor;VEGFR-1;VEGFR1;VGFR1;flt - 1;flt -1;flt 1;flt- 1;flt- i;flt-i;fms like tyrosine kinase 1;fms like tyrosine kinase-1;fms related tyrosine kinase 1;fms-like tyrosine kinase i;fms-like tyrosine k…	SWISSPROT_AC:P17948;SWISSPROT_ID:VGFR1_HUMAN;EMBL:AF063657;EMBL:AK292936;EMBL:AK300392;EMBL:AL138712;EMBL:AL139005;EMBL:BC039007;EMBL:CH471075;EMBL:D00133;EMBL:DQ836394;EMBL:DQ836395;EMBL:DQ836396;EMBL:EF491868;EMBL:EF491869;EMBL:EF491870;EMBL:EU332841;EMBL:EU360600;EMBL:EU368830;EMBL:EU826561;EMBL:U01134;EMBL:X51602;RefSeq:NP_001153392.1;RefSeq:NP_001153502.1;RefSeq:NP_001153503.1;RefSeq:NP_0020…
521162	PNPLA2 -- FLT-1	association	Pubmed 2003:12670505;	<b>VEGFR-1</b> neutralization decreased <b>PEDF</b> mRNA and protein expression whereas anti-VEGFR-2 antibody had no effect.[Pubmed 2003:12670505];Vascular endothelial growth factor upregulates <b>pigment epithelium-derived factor</b> expression via <b>VEGFR-1</b> in human retinal pigment epithelial cells.[Pubmed 2003:12670505];We report here that VEGF secreted by RPE cells upregulates <b>PEDF</b…	4353437	Gene	PNPLA2	1110001C14Rik;ATGL;FP17548;iPLA2zeta;patatin like phospholipase domain containing 2;PEDF-R;PNPLA2;TTS-2.2;TTS2;Adipose triglyceride lipase;adipose-triglyceride lipase;calcium independent phospholipase a2;Calcium-independent phospholipase A2;calcium-independent subtype of phospholipase a2;Desnutrin;EC 3.1.1.3;ec3.1.1.3;factor of pigment epithelium-derived;factor pigment epithelium-derived;factor-p…	SWISSPROT_AC:Q96AD5;SWISSPROT_ID:PLPL2_HUMAN;GeneID:57104;Ensembl:ENSG00000177666;HGNC:HGNC:30802;MIM:609059;Vega:OTTHUMG00000133309;protein_accession:AAC09354.1;protein_accession:AAH11958.1;protein_accession:AAH17280.1;protein_accession:AAP34448.1;protein_accession:AAW81962.1;protein_accession:ADU85972.1;protein_accession:AEZ01596.1;protein_accession:AIB55759.1;protein_accession:AIS72443.1;prote…	521317	Protein	FLT-1	EC 2.7.10.1;FLT;FLT-1;FLT1;Fms-like tyrosine kinase 1;FRT;Tyrosine-protein kinase FRT;Tyrosine-protein kinase receptor FLT;Vascular endothelial growth factor receptor 1;Vascular permeability factor receptor;VEGFR-1;VEGFR1;VGFR1;flt - 1;flt -1;flt 1;flt- 1;flt- i;flt-i;fms like tyrosine kinase 1;fms like tyrosine kinase-1;fms related tyrosine kinase 1;fms-like tyrosine kinase i;fms-like tyrosine k…	SWISSPROT_AC:P17948;SWISSPROT_ID:VGFR1_HUMAN;EMBL:AF063657;EMBL:AK292936;EMBL:AK300392;EMBL:AL138712;EMBL:AL139005;EMBL:BC039007;EMBL:CH471075;EMBL:D00133;EMBL:DQ836394;EMBL:DQ836395;EMBL:DQ836396;EMBL:EF491868;EMBL:EF491869;EMBL:EF491870;EMBL:EU332841;EMBL:EU360600;EMBL:EU368830;EMBL:EU826561;EMBL:U01134;EMBL:X51602;RefSeq:NP_001153392.1;RefSeq:NP_001153502.1;RefSeq:NP_001153503.1;RefSeq:NP_0020…
523272	F3 -- bFGF	association	Pubmed 2012:23007470;Pubmed 2003:14613528;	<b>TF</b> expression progressively increased with <b>fibroblast growth factor-2</b> (FGF-2)-induced proliferation of human umbilical vein endothelial cells (HUVECs), which was effectively inhibited by blockade of the TF pathway by TF pathway inhibitor (TFPI).[Pubmed 2012:23007470];As TF is implicated in angiogenesis, we studied the effect of <b>bFGF</b> on <b>TF</b> gene and protein expression.[P…	4341533	Gene	F3	CD142;coagulation factor III, tissue factor;F3;TF;TFA;CD142 antigen;coagulation factor 3;Coagulation factor III;factor of the tissue;factor of tissue;factor tissue;factor--tissue;factor-tissue;Thromboplastin;Tissue factor;tissue-factor;	SWISSPROT_AC:P13726;SWISSPROT_ID:TF_HUMAN;GeneID:2152;Ensembl:ENSG00000117525;HGNC:HGNC:3541;MIM:134390;Vega:OTTHUMG00000010716;protein_accession:AAA36734.1;protein_accession:AAA61150.1;protein_accession:AAA61151.1;protein_accession:AAA61152.1;protein_accession:AAH11029.1;protein_accession:AAN01236.1;protein_accession:AAO61150.1;protein_accession:AAO61151.1;protein_accession:AAO61152.1;protein_ac…	135766	Protein	bFGF	Basic fibroblast growth factor;bFGF;FGF-2;FGF2;FGFB;Fibroblast growth factor 2;HBGF-2;Heparin-binding growth factor 2;basic fibroblast growth-factor;basic fibroblast-growth factor;basic fibroblast-growth-factor;basic-fibroblast growth factor;basic-fibroblast-growth-factor;bfgf-isoform;bfgf-type;factor basic fibroblast growth;factor of basic fibroblast growth;factor-basic fibroblast growth;fgf -2;…	SWISSPROT_AC:P09038;SWISSPROT_ID:FGF2_HUMAN;EMBL:AB451321;EMBL:AB451450;EMBL:AC021205;EMBL:AY820133;EMBL:CH471056;EMBL:EF506888;EMBL:J04513;EMBL:M17599;EMBL:M27968;EMBL:S47380;EMBL:S81809;EMBL:X04431;EMBL:X04432;EMBL:X04433;EMBL:Y13468;RefSeq:NP_001997.5;ProteinModelPortal:P09038;STRING:9606.ENSP00000264498;SWISSPROT_AC_OLD:A4LBB8;SWISSPROT_AC_OLD:O00527;SWISSPROT_AC_OLD:P78443;SWISSPROT_AC_OLD:Q…
523473	SERPINE1 -- TNF	association	Pubmed 2006:16586095;Pubmed 2008:18700166;Pubmed 2000:10923640;Pubmed 2014:25356030;Pubmed 1996:8627066;Pubmed 1997:9186610;Pubmed 2003:12684310;Pubmed 2003:14534369;Pubmed 2005:15839049;Pubmed 2005:16100155;Pubmed 2005:16128865;Pubmed 2005:16190362;	Treatment of adipocytes with <b>TNF-alpha</b> for up to 24 h had little effect on MIF, MT-2 and <b>PAI-1</b> mRNA levels.[Pubmed 2006:16586095];Exposure to <b>TNF-alpha</b> (1 ng/ml) for 24h caused a significant increase in <b>PAI-1</b> mRNA expression and protein secretion, as evaluated by RT-PCR and ELISA, but pretreatment with ghrelin (1-100 ng/ml) inhibited both basal and TNF-alpha-induced PA…	4343854	Gene	SERPINE1	PAI;PAI-1;PAI1;PLANH1;serpin family E member 1;SERPINE1;activator inhibitor type-1-plasminogen;activator plasminogen inhibitor-1;Endothelial plasminogen activator inhibitor;endothelial type of plasminogen activator inhibitor;endothelial type plasminogen activator inhibitor;endothelial-type plasminogen activator inhibitor;inhibitor of type 1 plasminogen activator;inhibitor type 1 plasminogen activ…	SWISSPROT_AC:P05121;SWISSPROT_ID:PAI1_HUMAN;GeneID:5054;Ensembl:ENSG00000106366;HGNC:HGNC:8583;MIM:173360;Vega:OTTHUMG00000157107;protein_accession:AAA60003.1;protein_accession:AAA60007.1;protein_accession:AAA60008.1;protein_accession:AAA60009.1;protein_accession:AAD45828.1;protein_accession:AAH10860.1;protein_accession:AAK60338.1;protein_accession:ABM81620.1;protein_accession:ABM84803.1;protein_…	492131	Protein	TNF	Cachectin;TNF;TNF-a;TNF-alpha;TNFA;TNFSF2;Tumor necrosis factor;Tumor necrosis factor ligand superfamily member 2;chain-tnf;DIF;dif-type;factor - tumor necrosis;factor of the tumor necrosis;factor of the tumor-necrosis;factor of tumor necrosis;factor tumor necrosis;factor-tumor necrosis;necrosis factor-tumor;necrosis tumor factor;tnf - a;tnf - alpha;tnf -a;tnf -alpha;tnf a;tnf alpha;tnf- a;tnf- a…	SWISSPROT_AC:P01375;SWISSPROT_ID:TNFA_HUMAN;EMBL:AB088112;EMBL:AF043342;EMBL:AF098751;EMBL:AF129756;EMBL:AY066019;EMBL:AY214167;EMBL:BA000025;EMBL:BC028148;EMBL:M10988;EMBL:M16441;EMBL:M26331;EMBL:X01394;EMBL:X02910;EMBL:Y14768;EMBL:Z15026;RefSeq:NP_000585.2;ProteinModelPortal:P01375;STRING:9606.ENSP00000398698;SWISSPROT_AC_OLD:O43647;SWISSPROT_AC_OLD:Q9P1Q2;SWISSPROT_AC_OLD:Q9UIV3;SMR:P01375;Gen…
523565	PON1 -- IL-1 beta	association	Pubmed 2003:14511766;	To clarify this point, we evaluated the transcriptional regulation of <b>PON1</b> gene by <b>IL-1beta</b>, IL-6 and TNF-alpha in HepG2 cells using luciferase reporter gene assay.[Pubmed 2003:14511766];	4344170	Gene	PON1	ESA;MVCD5;paraoxonase 1;PON;PON1;A-esterase 1;Aromatic esterase 1;EC 3.1.1.2;EC 3.1.1.81;EC 3.1.8.1;es a;es-a;K-45;paraoxonase -1;paraoxonase i;paraoxonase type 1;paraoxonase type-1;paraoxonase-1;paraoxonase-i;paraoxonase1;PON 1;pon i;pon-1;pon-i;Serum aryldialkylphosphatase 1;serum paraoxonase /arylesterase 1;Serum paraoxonase/arylesterase 1;serum paraoxonase/arylesterase-1;	SWISSPROT_AC:P27169;SWISSPROT_ID:PON1_HUMAN;GeneID:5444;Ensembl:ENSG00000005421;HGNC:HGNC:9204;MIM:168820;Vega:OTTHUMG00000153894;protein_accession:AAA60142.1;protein_accession:AAA60143.1;protein_accession:AAA97957.1;protein_accession:AAB25717.1;protein_accession:AAB27714.2;protein_accession:AAB27899.1;protein_accession:AAB41835.1;protein_accession:AAB59538.1;protein_accession:AAC35293.1;protein_…	197391	Protein	IL-1 beta	Catabolin;IL-1 beta;IL1B;IL1F2;Interleukin-1 beta;1 beta interleukin;1 beta-interleukin;1-beta interleukin;il - 1beta;il -1;il -1b;il -1beta;il 1;il 1 beta;il 1-beta;il 1b;il 1beta;il type i;il- 1;il- 1 beta;il- 1b;il- 1beta;il- i;il--1;il--1 beta;IL-1;il-1 -beta;il-1 b;il-1-b;il-1-type;il-1beta;il-i;il-i beta;il-ibeta;il-type 1;IL1-BETA;interleukin - 1 beta;interleukin -1 b;interleukin -1 beta;i…	SWISSPROT_AC:P01584;SWISSPROT_ID:IL1B_HUMAN;EMBL:AC079753;EMBL:AY137079;EMBL:BC008678;EMBL:BN000002;EMBL:BT007213;EMBL:CH471217;EMBL:CR407679;EMBL:K02770;EMBL:M15330;EMBL:M15840;EMBL:M54933;EMBL:X02532;EMBL:X04500;EMBL:X56087;RefSeq:NP_000567.1;ProteinModelPortal:P01584;STRING:9606.ENSP00000263341;SWISSPROT_AC_OLD:Q53X59;SWISSPROT_AC_OLD:Q53XX2;SWISSPROT_AC_OLD:Q7M4S7;SWISSPROT_AC_OLD:Q7RU01;SWIS…
523941	EDN1 -- TNF	association	Pubmed 2012:22409294;Pubmed 2003:14578413;	In addition, a significant positive correlation was observed between vitreous <b>TNF</b> as well as <b>EDN1</b> and serum HbA(1)c levels in PDR patients.[Pubmed 2012:22409294];<b>TNF-alpha</b> caused a significant increase in <b>ppET-1</b> mRNA levels and ET-1 secretion in both phenotypes.[Pubmed 2003:14578413];	4341344	Gene	EDN1	ARCND3;EDN1;endothelin 1;ET1;HDLCQ7;PPET1;QME;edn 1;edn-1;endothelin -1;endothelin i;endothelin type 1;endothelin- 1;endothelin- i;Endothelin-1;endothelin-1-type;endothelin1;preproendothelin 1;preproendothelin- 1;Preproendothelin-1;	SWISSPROT_AC:P05305;SWISSPROT_ID:EDN1_HUMAN;GeneID:1906;Ensembl:ENSG00000078401;HGNC:HGNC:3176;MIM:131240;Vega:OTTHUMG00000014266;protein_accession:AAA52338.1;protein_accession:AAA52339.1;protein_accession:AAA52407.1;protein_accession:AAB25760.1;protein_accession:AAH09720.1;protein_accession:AAQ96600.1;protein_accession:ABM81907.1;protein_accession:ABM85081.1;protein_accession:BAF84527.1;protein_…	492131	Protein	TNF	Cachectin;TNF;TNF-a;TNF-alpha;TNFA;TNFSF2;Tumor necrosis factor;Tumor necrosis factor ligand superfamily member 2;chain-tnf;DIF;dif-type;factor - tumor necrosis;factor of the tumor necrosis;factor of the tumor-necrosis;factor of tumor necrosis;factor tumor necrosis;factor-tumor necrosis;necrosis factor-tumor;necrosis tumor factor;tnf - a;tnf - alpha;tnf -a;tnf -alpha;tnf a;tnf alpha;tnf- a;tnf- a…	SWISSPROT_AC:P01375;SWISSPROT_ID:TNFA_HUMAN;EMBL:AB088112;EMBL:AF043342;EMBL:AF098751;EMBL:AF129756;EMBL:AY066019;EMBL:AY214167;EMBL:BA000025;EMBL:BC028148;EMBL:M10988;EMBL:M16441;EMBL:M26331;EMBL:X01394;EMBL:X02910;EMBL:Y14768;EMBL:Z15026;RefSeq:NP_000585.2;ProteinModelPortal:P01375;STRING:9606.ENSP00000398698;SWISSPROT_AC_OLD:O43647;SWISSPROT_AC_OLD:Q9P1Q2;SWISSPROT_AC_OLD:Q9UIV3;SMR:P01375;Gen…
524818	VEGFA -- VEGF	association	Pubmed 2013:23831629;Pubmed 2004:14732488;Pubmed 2012:22429695;Pubmed 2008:19001927;Pubmed 2007:17360669;Pubmed 2014:24759928;Pubmed 2011:21597001;Pubmed 2010:20450250;Pubmed 2009:19663672;	<b>Vascular endothelial growth factor A</b> (referred to as <b>VEGF</b>) is implicated in colon cancer growth.[Pubmed 2013:23831629];Characterization of the zebrafish <b>vascular endothelial growth factor A</b> gene: comparison with <b>vegf-A</b> genes in mammals and Fugu.[Pubmed 2004:14732488];Genetic variation in the <b>VEGFA</b> gene is associated with serum <b>VEGF-A</b> levels in RA, and sho…	4345852	Gene	VEGFA	MVCD1;vascular endothelial growth factor A;VEGF;VEGFA;VPF;endothelial growth factor-a-vascular;endothelial vascular growth factor-a;factor of vascular permeability;factor vascular permeability;factor-a-vascular endothelial growth;growth factor-a-vascular endothelial;permeability factor vascular;permeability factor-vascular;vascular endothelial growth factor - a;vascular endothelial growth factor …	SWISSPROT_AC:P15692;SWISSPROT_ID:VEGFA_HUMAN;GeneID:7422;Ensembl:ENSG00000112715;HGNC:HGNC:12680;MIM:192240;Vega:OTTHUMG00000014745;protein_accession:AAA35789.1;protein_accession:AAA36804.1;protein_accession:AAA36807.1;protein_accession:AAC16730.1;protein_accession:AAC63101.1;protein_accession:AAC63102.1;protein_accession:AAC63143.1;protein_accession:AAD04918.1;protein_accession:AAD55345.1;protei…	520242	Protein	VEGF	Vascular endothelial growth factor A;Vascular permeability factor;VEGF;VEGF-A;VEGFA;VPF;endothelial growth factor-a-vascular;endothelial vascular growth factor-a;factor of vascular permeability;factor vascular permeability;factor-a-vascular endothelial growth;growth factor-a-vascular endothelial;MVCD1;permeability factor vascular;permeability factor-vascular;vascular endothelial growth factor - a…	SWISSPROT_AC:P15692;SWISSPROT_ID:VEGFA_HUMAN;EMBL:AB021221;EMBL:AB451322;EMBL:AB451451;EMBL:AF022375;EMBL:AF062645;EMBL:AF091352;EMBL:AF214570;EMBL:AF430806;EMBL:AF437895;EMBL:AF486837;EMBL:AH006909;EMBL:AJ010438;EMBL:AL136131;EMBL:AY047581;EMBL:AY766116;EMBL:BC065522;EMBL:CH471081;EMBL:DQ229900;EMBL:M27281;EMBL:M32977;EMBL:M63971;EMBL:M63972;EMBL:M63973;EMBL:M63974;EMBL:M63975;EMBL:M63976;EMBL:M…
525659	TGFB1 -- TGFB1	association	Pubmed 2004:15006917;Pubmed 1996:8770984;Pubmed 2009:19383262;	A T29C transition polymorphism in the <b>TGFB1</b> gene has been associated with higher circulating <b>TGF-beta1</b> levels, and inconsistently with breast cancer risk in three recent studies.[Pubmed 2004:15006917];<b>Transforming growth factor-beta 1</b>: regulation with a <b>TGF-beta 1</b> antisense oligomer.[Pubmed 1996:8770984];Administration of <b>rhLTGFB1</b> (approximately 150 microg in to…	4345519	Gene	TGFB1	CED;DPD1;LAP;TGFB;TGFB1;TGFbeta;transforming growth factor beta 1;lap-type;tgf -beta 1;tgf -beta1;tgf b 1;tgf b-1;tgf beta 1;tgf beta i;tgf beta type 1;tgf beta type i;tgf beta-1;tgf beta-type 1;tgf beta1;tgf- b 1;tgf- beta 1;tgf- beta1;tgf-b 1;tgf-beta 1;tgf-beta i;tgf-beta isoform 1;tgf-beta type 1;tgf-beta type i;tgf-beta type-i;tgf-beta's 1;TGF-beta-1;tgf-beta-i;tgf-beta1;tgf-beta1-type;tgf-b…	SWISSPROT_AC:P01137;SWISSPROT_ID:TGFB1_HUMAN;GeneID:7040;Ensembl:ENSG00000105329;HGNC:HGNC:11766;MIM:190180;Vega:OTTHUMG00000182760;protein_accession:AAA36735.1;protein_accession:AAH00125.1;protein_accession:AAH01180.1;protein_accession:AAH22242.1;protein_accession:AAL27646.2;protein_accession:AAN86616.1;protein_accession:AAP35909.1;protein_accession:AAQ18641.1;protein_accession:AAT77143.1;protei…	484813	Protein	TGFB1	TGF-beta-1;TGFB;TGFB1;Transforming growth factor beta-1;CED;DPD1;LAP;lap-type;tgf -beta 1;tgf -beta1;tgf b 1;tgf b-1;tgf beta 1;tgf beta i;tgf beta type 1;tgf beta type i;tgf beta-1;tgf beta-type 1;tgf beta1;tgf- b 1;tgf- beta 1;tgf- beta1;tgf-b 1;tgf-beta 1;tgf-beta i;tgf-beta isoform 1;tgf-beta type 1;tgf-beta type i;tgf-beta type-i;tgf-beta's 1;tgf-beta-i;tgf-beta1;tgf-beta1-type;tgf-betai;tgf…	SWISSPROT_AC:P01137;SWISSPROT_ID:TGFB1_HUMAN;EMBL:AK291907;EMBL:BC000125;EMBL:BC001180;EMBL:BC022242;EMBL:BT007245;EMBL:CH471126;EMBL:M38449;EMBL:X02812;EMBL:X05839;EMBL:X05840;EMBL:X05843;EMBL:X05844;EMBL:X05849;EMBL:X05850;RefSeq:NP_000651.3;ProteinModelPortal:P01137;STRING:9606.ENSP00000221930;SWISSPROT_AC_OLD:A8K792;SWISSPROT_AC_OLD:Q9UCG4;SMR:P01137;GeneID:7040;KEGG:hsa:7040;PIR:A27513;eggNO…
526437	SLC2A1 -- IGF-I	association	Pubmed 2004:15120582;Pubmed 2002:12583599;Pubmed 2014:25157747;Pubmed 1997:9249589;	<b>GLUT1</b> mRNA expression was up-regulated by both <b>IGF-I</b> and bcl-2.[Pubmed 2004:15120582];GLUT is inversely regulated by glucose concentration and basal membrane <b>GLUT1</b> is positively regulated by <b>insulin-like growth factor I</b>, placental growth hormone, and hypoxia.[Pubmed 2002:12583599];Syncytial basal membranes from <b>IGF-I</b> perfused tissues showed an increase in <b>GLU…	4345055	Gene	SLC2A1	CSE;DYT17;DYT18;DYT9;EIG12;GLUT;GLUT-1;GLUT1;GLUT1DS;HTLVR;PED;SDCHCN;SLC2A1;solute carrier family 2 member 1;cse-an;glucose transporter of hepg2;Glucose transporter type 1, erythrocyte/brain;glut -1;glut 1;glut i;glut isoform 1;glut isoform-1;glut- 1;glut- i;glut-1-type;glut-type;GTR1;HepG2 glucose transporter;hepg2 glucose-transporter;hepg2-type glucose transporter;ped-type;Solute carrier famil…	SWISSPROT_AC:P11166;SWISSPROT_ID:GTR1_HUMAN;GeneID:6513;Ensembl:ENSG00000117394;HGNC:HGNC:11005;MIM:138140;MIM:143090;Vega:OTTHUMG00000007657;protein_accession:AAA52571.1;protein_accession:AAB61084.1;protein_accession:AAC28635.1;protein_accession:AAI18591.1;protein_accession:AAI21805.1;protein_accession:AAK56795.1;protein_accession:BAD92224.1;protein_accession:BAF85480.1;protein_accession:BAG3531…	196367	Protein	IGF-I	IBP1;IGF-I;IGF1;Insulin-like growth factor I;Mechano growth factor;MGF;Somatomedin-C;factor 1-insulin-like growth;factor i-insulin-like growth;factor-1-insulin-like growth;growth factor 1-insulin-like;growth factor i-insulin-like;growth factor-1-insulin-like;IGFI;insulin - like growth factor 1;insulin growth like factor 1;insulin growth like factor-i;insulin growth-like factor 1;insulin like grow…	SWISSPROT_AC:P05019;SWISSPROT_ID:IGF1_HUMAN;EMBL:AC010202;EMBL:AC068648;EMBL:AY260957;EMBL:BC148266;EMBL:CH471054;EMBL:M11568;EMBL:M12659;EMBL:M14153;EMBL:M14154;EMBL:M14155;EMBL:M14156;EMBL:M27544;EMBL:M37484;EMBL:X00173;EMBL:X03420;EMBL:X03421;EMBL:X03422;EMBL:X03563;EMBL:X56773;EMBL:X56774;EMBL:X57025;RefSeq:NP_000609.1;RefSeq:NP_001104754.1;RefSeq:NP_001104755.1;ProteinModelPortal:P05019;STRI…
527125	ANGPT2 -- TIE2	association	Pubmed 2006:16436095;Pubmed 2006:16741507;Pubmed 2006:17054925;Pubmed 2001:11166279;Pubmed 2013:23933325;Pubmed 2004:15013125;Pubmed 2004:15284088;Pubmed 2004:15548809;Pubmed 2012:21943108;Pubmed 2012:22279570;Pubmed 2012:22342979;Pubmed 2012:22408401;Pubmed 2012:22455983;Pubmed 2012:22692704;Pubmed 2012:22770562;Pubmed 2000:10854239;Pubmed 2010:20677100;Pubmed 2010:21042788;Pubmed 2009:19164323;…	The IBD patients with early disease (diagnosis < 2 years) had significantly higher (P = 0.04) median serum <b>Ang-2</b> levels but significantly lower (P = 0.02) median serum <b>Tie-2</b> levels as compared with IBD patients with late disease (diagnosis > 2 years).[Pubmed 2006:16436095];The efficacy of tie-2 blockade suggests that either <b>tie-2</b> activation or <b>ang-2</b> may be required for…	4340038	Gene	ANGPT2	AGPT2;ANG2;angiopoietin 2;ANGPT2;ANG-2;angiopoietin ii;angiopoietin- 2;Angiopoietin-2;angiopoietin2;angp-2;ANGP2;angpt 2;angpt-2;	SWISSPROT_AC:O15123;SWISSPROT_ID:ANGP2_HUMAN;GeneID:285;Ensembl:ENSG00000091879;HGNC:HGNC:485;MIM:601922;Vega:OTTHUMG00000090365;protein_accession:AAB63190.1;protein_accession:AAF76526.1;protein_accession:AAG17257.1;protein_accession:AAI26201.1;protein_accession:AAI26203.1;protein_accession:AAI43903.1;protein_accession:AAT69979.1;protein_accession:ADR83012.1;protein_accession:BAA95590.1;protein_a…	488509	Protein	TIE2	Angiopoietin-1 receptor;CD202b antigen;EC 2.7.10.1;Endothelial tyrosine kinase;hTIE2;p140 TEK;TEK;TIE2;Tunica interna endothelial cell kinase;Tyrosine kinase with Ig and EGF homology domains-2;Tyrosine-protein kinase receptor TEK;Tyrosine-protein kinase receptor TIE-2;VMCM;VMCM1;CD202B;endothelial tyrosine-kinase;receptor protein tyrosine kinase tie2;receptor tyrosine kinase tek;TEK receptor tyro…	SWISSPROT_AC:Q02763;SWISSPROT_ID:TIE2_HUMAN;EMBL:AK291775;EMBL:AK294887;EMBL:AK295043;EMBL:AL133411;EMBL:AL355432;EMBL:AL355433;EMBL:BC035514;EMBL:CH471071;EMBL:L06139;RefSeq:NP_000450.2;RefSeq:NP_001277006.1;RefSeq:NP_001277007.1;ProteinModelPortal:Q02763;STRING:9606.ENSP00000369375;SWISSPROT_AC_OLD:A8K6W0;SWISSPROT_AC_OLD:B4DH20;SWISSPROT_AC_OLD:B4DHD3;SWISSPROT_AC_OLD:D3DRK5;SWISSPROT_AC_OLD:E…
527127	TEK -- ANGPT2	association	Pubmed 2006:16436095;Pubmed 2006:16741507;Pubmed 2006:17054925;Pubmed 2001:11166279;Pubmed 2013:23933325;Pubmed 2004:15013125;Pubmed 2004:15284088;Pubmed 2004:15548809;Pubmed 2012:21943108;Pubmed 2012:22279570;Pubmed 2012:22342979;Pubmed 2012:22408401;Pubmed 2012:22455983;Pubmed 2012:22692704;Pubmed 2012:22770562;Pubmed 2000:10854239;Pubmed 2010:20677100;Pubmed 2010:21042788;Pubmed 2009:19164323;…	The IBD patients with early disease (diagnosis < 2 years) had significantly higher (P = 0.04) median serum <b>Ang-2</b> levels but significantly lower (P = 0.02) median serum <b>Tie-2</b> levels as compared with IBD patients with late disease (diagnosis > 2 years).[Pubmed 2006:16436095];The efficacy of tie-2 blockade suggests that either <b>tie-2</b> activation or <b>ang-2</b> may be required for…	4345492	Gene	TEK	CD202B;TEK;TEK receptor tyrosine kinase;TIE-2;TIE2;VMCM;VMCM1;Angiopoietin-1 receptor;CD202b antigen;EC 2.7.10.1;Endothelial tyrosine kinase;endothelial tyrosine-kinase;hTIE2;p140 TEK;receptor protein tyrosine kinase tie2;receptor tyrosine kinase tek;tie 2;Tunica interna endothelial cell kinase;tyrosine endothelial kinase;tyrosine kinase endothelial;Tyrosine kinase with Ig and EGF homology domain…	SWISSPROT_AC:Q02763;SWISSPROT_ID:TIE2_HUMAN;GeneID:7010;Ensembl:ENSG00000120156;HGNC:HGNC:11724;MIM:600221;Vega:OTTHUMG00000019712;protein_accession:AAA61139.1;protein_accession:AAH35514.2;protein_accession:ABM83048.1;protein_accession:ABW03349.1;protein_accession:ACF47627.1;protein_accession:ACF47628.1;protein_accession:ADK23807.1;protein_accession:ADK23808.1;protein_accession:ADK23809.1;protein…	4340038	Gene	ANGPT2	AGPT2;ANG2;angiopoietin 2;ANGPT2;ANG-2;angiopoietin ii;angiopoietin- 2;Angiopoietin-2;angiopoietin2;angp-2;ANGP2;angpt 2;angpt-2;	SWISSPROT_AC:O15123;SWISSPROT_ID:ANGP2_HUMAN;GeneID:285;Ensembl:ENSG00000091879;HGNC:HGNC:485;MIM:601922;Vega:OTTHUMG00000090365;protein_accession:AAB63190.1;protein_accession:AAF76526.1;protein_accession:AAG17257.1;protein_accession:AAI26201.1;protein_accession:AAI26203.1;protein_accession:AAI43903.1;protein_accession:AAT69979.1;protein_accession:ADR83012.1;protein_accession:BAA95590.1;protein_a…
527861	SOD1 -- VEGF	association	Pubmed 2004:15544046;	The stimulatory effect on <b>VEGF</b> synthesis induced by <b>SOD1</b> gene transfer was reverted by overexpression of human catalase.[Pubmed 2004:15544046];	4345176	Gene	SOD1	ALS;ALS1;HEL-S-44;homodimer;hSod1;IPOA;SOD;SOD1;superoxide dismutase 1, soluble;als--an;als-type;EC 1.15.1.1;homodimer-type;hsod-1;ipo-a;sod-isoform;sod-type;SODC;superoxide dismutase -1;Superoxide dismutase 1;superoxide dismutase type 1;superoxide dismutase type i;superoxide dismutase type-1;Superoxide dismutase [Cu-Zn];superoxide dismutase-1;superoxide dismutase-i;superoxide dismutase-type 1;su…	SWISSPROT_AC:P00441;SWISSPROT_ID:SODC_HUMAN;GeneID:6647;Ensembl:ENSG00000142168;HGNC:HGNC:11179;MIM:147450;Vega:OTTHUMG00000084878;protein_accession:AAB05661.1;protein_accession:AAB05662.1;protein_accession:AAB59626.1;protein_accession:AAB59627.1;protein_accession:AAC41773.1;protein_accession:AAH01034.1;protein_accession:AAL15444.1;protein_accession:AAP35322.1;protein_accession:AAR21563.1;protein…	520242	Protein	VEGF	Vascular endothelial growth factor A;Vascular permeability factor;VEGF;VEGF-A;VEGFA;VPF;endothelial growth factor-a-vascular;endothelial vascular growth factor-a;factor of vascular permeability;factor vascular permeability;factor-a-vascular endothelial growth;growth factor-a-vascular endothelial;MVCD1;permeability factor vascular;permeability factor-vascular;vascular endothelial growth factor - a…	SWISSPROT_AC:P15692;SWISSPROT_ID:VEGFA_HUMAN;EMBL:AB021221;EMBL:AB451322;EMBL:AB451451;EMBL:AF022375;EMBL:AF062645;EMBL:AF091352;EMBL:AF214570;EMBL:AF430806;EMBL:AF437895;EMBL:AF486837;EMBL:AH006909;EMBL:AJ010438;EMBL:AL136131;EMBL:AY047581;EMBL:AY766116;EMBL:BC065522;EMBL:CH471081;EMBL:DQ229900;EMBL:M27281;EMBL:M32977;EMBL:M63971;EMBL:M63972;EMBL:M63973;EMBL:M63974;EMBL:M63975;EMBL:M63976;EMBL:M…
528108	NOS3 -- NOS2	association	Pubmed 2006:16214347;Pubmed 2006:16634870;Pubmed 2006:16834755;Pubmed 2001:11369813;Pubmed 2013:23826716;Pubmed 2004:15333851;Pubmed 2008:18387520;Pubmed 2007:17895290;Pubmed 2014:25239655;Pubmed 1996:8687034;Pubmed 2005:15655506;	The convincing biochemical evidences are presented to show that PA could cause acetylation of the reductase domain of <b>NOS</b> leading to the activation of <b>eNOS</b> in tune with their specificities to platelet TAase.[Pubmed 2006:16214347];There was not association between <b>NOS2A</b> and <b>NOS3</b> genotypes, alleles or haplotypes frequencies with UC, CD and controls.[Pubmed 2006:16634870]…	4343688	Gene	NOS3	ECNOS;eNOS;nitric oxide synthase 3;NOS3;cNOS;constitutive isoform of nos;Constitutive NOS;constitutive type of nos;constitutive-nos;constitutive-type nos;EC 1.14.13.39;ec nos;EC-NOS;endothelial isoform of nos;Endothelial NOS;endothelial nos-isoform;endothelial type nos;endothelial-nos;endothelial-type nos;nitric oxide synthase iii;nitric oxide synthase isoform iii;nitric oxide synthase isoform, t…	SWISSPROT_AC:P29474;SWISSPROT_ID:NOS3_HUMAN;GeneID:4846;Ensembl:ENSG00000164867;HGNC:HGNC:7876;MIM:163729;Vega:OTTHUMG00000158343;protein_accession:AAA36364.1;protein_accession:AAA36365.1;protein_accession:AAA36372.1;protein_accession:AAA36373.1;protein_accession:AAA36374.1;protein_accession:AAB87083.1;protein_accession:AAD14336.1;protein_accession:AAH63294.1;protein_accession:AAH69465.1;protein_…	4343687	Gene	NOS2	HEP-NOS;INOS;nitric oxide synthase 2;NOS;NOS2;NOS2A;an-nos;EC 1.14.13.39;Hepatocyte NOS;inducible isoform of no synthase;inducible isoform of no-synthase;inducible isoform of nos;inducible isoform of the no synthase;Inducible NO synthase;inducible no-synthase;Inducible NOS;inducible type no synthase;inducible type of no synthase;inducible type of nos;inducible type of the no synthase;inducible-no…	SWISSPROT_AC:P35228;SWISSPROT_ID:NOS2_HUMAN;GeneID:4843;Ensembl:ENSG00000007171;HGNC:HGNC:7873;MIM:163730;Vega:OTTHUMG00000132445;protein_accession:AAA36375.1;protein_accession:AAA56666.1;protein_accession:AAA59171.1;protein_accession:AAB49041.1;protein_accession:AAB60366.1;protein_accession:AAC19133.1;protein_accession:AAD14179.1;protein_accession:AAD14226.1;protein_accession:AAI30284.1;protein_…
528130	NOS3 -- iNOS	association	Pubmed:17897498;Pubmed:9396180;Pubmed 2006:16214347;Pubmed 2006:16504557;Pubmed 2006:16634870;Pubmed 2006:16834755;Pubmed 2001:11369813;Pubmed 2013:23826716;Pubmed 2004:15333851;Pubmed 2012:22226906;Pubmed 2012:22533821;Pubmed 2008:18387520;Pubmed 2007:17895290;Pubmed 2014:24215170;Pubmed 2014:25239655;Pubmed 1996:8687034;Pubmed 1999:10595624;Pubmed 1997:9099990;Pubmed 2005:15655506;Pubmed 2005:1…	Our results suggest that there are differences in localization and expression between <b>eNOS</b> and <b>iNOS</b> in dental pulp.[Pubmed:17897498];Overall NO hyperproduction is either the cause (induction of <b>iNOS</b>) or the consequence (stimulation of <b>ecNOS</b>) of the hyperdynamic syndrome.[Pubmed:9396180];The convincing biochemical evidences are presented to show that PA could cause acet…	4343688	Gene	NOS3	ECNOS;eNOS;nitric oxide synthase 3;NOS3;cNOS;constitutive isoform of nos;Constitutive NOS;constitutive type of nos;constitutive-nos;constitutive-type nos;EC 1.14.13.39;ec nos;EC-NOS;endothelial isoform of nos;Endothelial NOS;endothelial nos-isoform;endothelial type nos;endothelial-nos;endothelial-type nos;nitric oxide synthase iii;nitric oxide synthase isoform iii;nitric oxide synthase isoform, t…	SWISSPROT_AC:P29474;SWISSPROT_ID:NOS3_HUMAN;GeneID:4846;Ensembl:ENSG00000164867;HGNC:HGNC:7876;MIM:163729;Vega:OTTHUMG00000158343;protein_accession:AAA36364.1;protein_accession:AAA36365.1;protein_accession:AAA36372.1;protein_accession:AAA36373.1;protein_accession:AAA36374.1;protein_accession:AAB87083.1;protein_accession:AAD14336.1;protein_accession:AAH63294.1;protein_accession:AAH69465.1;protein_…	279371	Protein	iNOS	EC 1.14.13.39;HEP-NOS;Hepatocyte NOS;Inducible NO synthase;Inducible NOS;iNOS;Nitric oxide synthase, inducible;NOS type II;NOS2;NOS2A;Peptidyl-cysteine S-nitrosylase NOS2;an-nos;inducible isoform of no synthase;inducible isoform of no-synthase;inducible isoform of nos;inducible isoform of the no synthase;inducible no-synthase;inducible type no synthase;inducible type of no synthase;inducible type…	SWISSPROT_AC:P35228;SWISSPROT_ID:NOS2_HUMAN;EMBL:AB022318;EMBL:AF068236;EMBL:BC130283;EMBL:BC144126;EMBL:D26525;EMBL:DQ060518;EMBL:EU332854;EMBL:L09210;EMBL:L24553;EMBL:S75615;EMBL:U05810;EMBL:U20141;EMBL:U31511;EMBL:X73029;RefSeq:NP_000616.3;RefSeq:XP_011523161.1;ProteinModelPortal:P35228;STRING:9606.ENSP00000327251;SWISSPROT_AC_OLD:A1L3U5;SWISSPROT_AC_OLD:B7ZLY2;SWISSPROT_AC_OLD:O60757;SWISSPRO…
528406	PPARG -- Adiponectin	association	Pubmed 2004:15472214;Pubmed 2008:18373719;Pubmed 2008:18614852;Pubmed 2008:18703020;Pubmed 2007:17335469;Pubmed 2007:17335662;Pubmed 2014:24440313;Pubmed 2014:25142333;Pubmed 2009:19048458;Pubmed 2003:12829629;Pubmed 2005:15629137;	In conclusion, our results confirm that adiponectin concentrations are similar in PCOS and controls and demonstrate no effect of the <b>PPAR-gamma</b> gene Pro12Ala polymorphism on serum <b>adiponectin</b> levels.[Pubmed 2004:15472214];Lack of an association between <b>peroxisome proliferator-activated receptor-gamma</b> gene Pro12Ala polymorphism and <b>adiponectin</b> levels in the polycystic o…	4344191	Gene	PPARG	CIMT1;GLM1;NR1C3;peroxisome proliferator activated receptor gamma;PPARG;PPARG1;PPARG2;PPARgamma;cimt-1;cimt-i;glm-1;Nuclear receptor subfamily 1 group C member 3;peroxisome proliferator -activated receptor gamma;peroxisome proliferator activated receptor g;peroxisome proliferator activated receptor type gamma;peroxisome proliferator activated receptor- gamma;peroxisome proliferator activated rece…	SWISSPROT_AC:P37231;SWISSPROT_ID:PPARG_HUMAN;GeneID:5468;Ensembl:ENSG00000132170;HGNC:HGNC:9236;MIM:601487;Vega:OTTHUMG00000129764;protein_accession:AAB04028.1;protein_accession:AAC51248.1;protein_accession:AAH06811.1;protein_accession:AAK17925.1;protein_accession:AAN38992.2;protein_accession:AAP35945.1;protein_accession:ABC97372.1;protein_accession:ABM82034.1;protein_accession:ABM85215.1;protein…	11281	Protein	Adiponectin	30 kDa adipocyte complement-related protein;ACDC;ACRP30;ADIPO;Adipocyte complement-related 30 kDa protein;Adipocyte, C1q and collagen domain-containing protein;Adiponectin;ADIPOQ;Adipose most abundant gene transcript 1 protein;apM-1;APM1;GBP28;Gelatin-binding protein;30-kda adipocyte complement-related protein;acrp 30;acrp-30;adiponectin, C1Q and collagen domain containing;adiponectin--an;adipone…	SWISSPROT_AC:Q15848;SWISSPROT_ID:ADIPO_HUMAN;EMBL:AB012165;EMBL:AJ131460;EMBL:AJ131461;EMBL:BC054496;EMBL:BC096308;EMBL:BC096309;EMBL:BC096310;EMBL:BC096311;EMBL:D45371;RefSeq:NP_001171271.1;RefSeq:NP_004788.1;ProteinModelPortal:Q15848;STRING:9606.ENSP00000320709;SWISSPROT_AC_OLD:Q58EX9;SMR:Q15848;GeneID:9370;KEGG:hsa:9370;PIR:JC4708;eggNOG:ENOG410IHSJ;eggNOG:ENOG4111F5K;UniGene:Hs.80485;GO:GO:00…
529810	AGT -- AGTR1	association	Pubmed 2001:11707217;Pubmed 2004:15062885;Pubmed 2008:18239384;Pubmed 2000:11013071;Pubmed 2014:25249154;Pubmed 1999:10351920;Pubmed 2003:14502296;Pubmed 2005:15676177;	An epistatic effect was observed in young women between <b>angiotensin II type 1 receptor</b> polymorphisms and <b>angiotensinogen</b> polymorphisms.[Pubmed 2001:11707217];No comparable results were observed for gene polymorphisms related either to <b>angiotensinogen</b> or to <b>angiotensin II type 1 receptor</b>.[Pubmed 2004:15062885];Furthermore, significant 2-way gene-gene interactions betwee…	4339955	Gene	AGT	AGT;angiotensinogen;ANHU;SERPINA8;ANGT;chain-angiotensinogen;Serpin A8;	SWISSPROT_AC:P01019;SWISSPROT_ID:ANGT_HUMAN;GeneID:183;Ensembl:ENSG00000135744;HGNC:HGNC:333;MIM:106150;Vega:OTTHUMG00000037757;protein_accession:AAA51679.1;protein_accession:AAA51731.1;protein_accession:AAA52282.1;protein_accession:AAD14287.1;protein_accession:AAD14288.1;protein_accession:AAH11519.1;protein_accession:AAP35497.1;protein_accession:AAR03501.1;protein_accession:ABM81942.1;protein_ac…	12586	Protein	AGTR1	AGTR1;AGTR1A;AGTR1B;Angiotensin II type-1 receptor;AT1;AT1AR;AT1BR;AT2R1;AT2R1B;Type-1 angiotensin II receptor;1 angiotensin ii receptor;1 angiotensin ii-receptor;1 angiotensin-2 receptor;1 angiotensin-ii receptor;1 angiotensin-ii-receptor;1 receptor of angiotensin ii;1 receptor of the angiotensin ii;1-angiotensin type 2 receptor;AG2S;agtr-1;angiotensin 2 receptor type 1;angiotensin 2 type 1 rece…	SWISSPROT_AC:P30556;SWISSPROT_ID:AGTR1_HUMAN;EMBL:AF245699;EMBL:AY221090;EMBL:BC022447;EMBL:D13814;EMBL:M87290;EMBL:M91464;EMBL:M93394;EMBL:S77410;EMBL:X65699;EMBL:Z11162;RefSeq:NP_000676.1;RefSeq:NP_004826.5;RefSeq:NP_033611.1;ProteinModelPortal:P30556;STRING:9606.ENSP00000273430;SWISSPROT_AC_OLD:Q13725;SWISSPROT_AC_OLD:Q8TBK4;SMR:P30556;GeneID:185;KEGG:hsa:185;PIR:I39418;PIR:JC1104;eggNOG:ENOG4…
529981	TEK -- Catalase	association	Pubmed 2005:15621054;Pubmed 2005:16216962;	To address this question, we generated mice overexpressing human <b>catalase</b> (hCat) driven by the murine <b>Tie-2</b> promoter to specifically target this transgene to the endothelium (cat(++)).[Pubmed 2005:15621054];We have generated mice overexpressing human <b>catalase</b> driven by the <b>Tie-2</b> promoter to specifically target this transgene to the vascular tissue.[Pubmed 2005:16216962…	4345492	Gene	TEK	CD202B;TEK;TEK receptor tyrosine kinase;TIE-2;TIE2;VMCM;VMCM1;Angiopoietin-1 receptor;CD202b antigen;EC 2.7.10.1;Endothelial tyrosine kinase;endothelial tyrosine-kinase;hTIE2;p140 TEK;receptor protein tyrosine kinase tie2;receptor tyrosine kinase tek;tie 2;Tunica interna endothelial cell kinase;tyrosine endothelial kinase;tyrosine kinase endothelial;Tyrosine kinase with Ig and EGF homology domain…	SWISSPROT_AC:Q02763;SWISSPROT_ID:TIE2_HUMAN;GeneID:7010;Ensembl:ENSG00000120156;HGNC:HGNC:11724;MIM:600221;Vega:OTTHUMG00000019712;protein_accession:AAA61139.1;protein_accession:AAH35514.2;protein_accession:ABM83048.1;protein_accession:ABW03349.1;protein_accession:ACF47627.1;protein_accession:ACF47628.1;protein_accession:ADK23807.1;protein_accession:ADK23808.1;protein_accession:ADK23809.1;protein…	54707	Protein	Catalase	CAT;CATA;Catalase;EC 1.11.1.6;cat--an;cat-type;catalase-type;chain-cat;	SWISSPROT_AC:P04040;SWISSPROT_ID:CATA_HUMAN;EMBL:AK291585;EMBL:AK315350;EMBL:AL035079;EMBL:AY028632;EMBL:AY545477;EMBL:BC110398;EMBL:BC112217;EMBL:BC112219;EMBL:CH471064;EMBL:K02400;EMBL:L13609;EMBL:X04076;EMBL:X04085;EMBL:X04086;EMBL:X04087;EMBL:X04088;EMBL:X04089;EMBL:X04090;EMBL:X04091;EMBL:X04092;EMBL:X04093;EMBL:X04094;EMBL:X04095;EMBL:X04096;RefSeq:NP_001743.1;ProteinModelPortal:P04040;STRI…
530188	FGF2 -- MMP-9	association	Pubmed 2005:15842896;	Relationship between <b>bFGF</b> mRNA and <b>MMP-9</b> mRNA expression in gastric carcinoma and their clinicopathological features as well as patients survival.[Pubmed 2005:15842896];	4341617	Gene	FGF2	BFGF;FGF-2;FGF2;FGFB;fibroblast growth factor 2;HBGF-2;Basic fibroblast growth factor;basic fibroblast growth-factor;basic fibroblast-growth factor;basic fibroblast-growth-factor;basic-fibroblast growth factor;basic-fibroblast-growth-factor;bfgf-isoform;bfgf-type;factor basic fibroblast growth;factor of basic fibroblast growth;factor-basic fibroblast growth;fgf -2;fgf 2;fgf beta;fgf type 2;fgf- 2…	SWISSPROT_AC:P09038;SWISSPROT_ID:FGF2_HUMAN;GeneID:2247;Ensembl:ENSG00000138685;HGNC:HGNC:3676;MIM:134920;Vega:OTTHUMG00000039506;protein_accession:AAA52448.1;protein_accession:AAA52531.1;protein_accession:AAA52532.1;protein_accession:AAA52533.1;protein_accession:AAA52534.1;protein_accession:AAB21432.2;protein_accession:AAD13853.1;protein_accession:AAI66646.1;protein_accession:AAV70487.1;protein_…	247838	Protein	MMP-9	92 kDa gelatinase;92 kDa type IV collagenase;CLG4B;EC 3.4.24.35;Gelatinase B;GELB;Matrix metalloproteinase-9;MMP-9;MMP9;9 2 kda type iv collagenase;92 kda isoform type iv collagenase;92 kda type gelatinase;92 kda-gelatinase;92-kda gelatinase;92-kda type iv collagenase;92-kda type-iv collagenase;gelatinase-b;MANDP2;matrix metallopeptidase 9;matrix metallopeptidase- 9;matrix metallopeptidase-9;matr…	SWISSPROT_AC:P14780;SWISSPROT_ID:MMP9_HUMAN;EMBL:AF538844;EMBL:AK313137;EMBL:AL162458;EMBL:BC006093;EMBL:D10051;EMBL:DQ194553;EMBL:J05070;EMBL:M68343;EMBL:M68344;EMBL:M68345;EMBL:M68346;EMBL:M68347;EMBL:M68348;EMBL:M68349;EMBL:M68350;EMBL:M68351;EMBL:M68352;EMBL:M68353;EMBL:M68354;EMBL:M68355;RefSeq:NP_004985.2;ProteinModelPortal:P14780;STRING:9606.ENSP00000361405;SWISSPROT_AC_OLD:B2R7V9;SWISSPRO…
531856	CTGF -- ET-1	association	Pubmed 2014:24486572;Pubmed 2009:19111553;Pubmed 2005:15976312;Pubmed 2005:16336267;	<b>Endothelin-1</b> induces <b>connective tissue growth factor</b> expression in human lung fibroblasts by ETAR-dependent JNK/AP-1 pathway.[Pubmed 2014:24486572];These results suggest that <b>ET-1</b> stimulates expressions of <b>CTGF</b> and ├О┬▒-SMA through ETAR/JNK/AP-1 signaling pathway, and CTGF is required for ET-1-induced ├О┬▒-SMA expression in human lung fibroblasts.[Pubmed 2014:24486572]…	4341023	Gene	CTGF	CCN2;connective tissue growth factor;CTGF;HCS24;IGFBP8;NOV2;CCN family member 2;connective tissue-growth factor;connective-tissue growth factor;connective-tissue growth-factor;factor connective tissue growth;growth factor connective tissue;growth factor of connective tissue;growth factor of the connective tissue;hcs 24;Hypertrophic chondrocyte-specific protein 24;IBP-8;IGF-binding protein 8;IGFBP…	SWISSPROT_AC:P29279;SWISSPROT_ID:CTGF_HUMAN;GeneID:1490;Ensembl:ENSG00000118523;HGNC:HGNC:2500;MIM:121009;Vega:OTTHUMG00000015573;protein_accession:AAA75378.1;protein_accession:AAA91279.1;protein_accession:AAH87839.1;protein_accession:AAK60505.1;protein_accession:AAK60506.1;protein_accession:AAK60507.1;protein_accession:AAQ95223.1;protein_accession:AAS55639.1;protein_accession:AAV38597.1;protein_…	114767	Protein	ET-1	Endothelin-1;ET-1;et -1;et 1;et i;et type 1;et- 1;et- i;et-i;	TMP_SWISSPROT_AC:P05305_ET-1;PARENT_SWISSPROT_AC:P05305;PARENT_SWISSPROT_ID:EDN1_HUMAN;
532226	LTA -- COX5A	association	Pubmed 2006:16054631;	Multivariate <b>Cox</b> regression analysis revealed that G allele carriers at the position 252 of the <b>lymphotoxin alpha</b> (LTA) gene were independently associated with an increased risk of death (hazard ratio [HR]: 2.46; 95% CI: 1.24-4.86).[Pubmed 2006:16054631];	4343104	Gene	LTA	LT;LTA;lymphotoxin alpha;TNFB;TNFSF1;TNLG1E;LT-alpha;Lymphotoxin-alpha;tnf b;tnf beta;tnf- beta;tnf-b;TNF-beta;tnfbeta;Tumor necrosis factor ligand superfamily member 1;	SWISSPROT_AC:P01374;SWISSPROT_ID:TNFB_HUMAN;GeneID:4049;Ensembl:ENSG00000226979;HGNC:HGNC:6709;MIM:153440;Vega:OTTHUMG00000031135;protein_accession:AAA61199.1;protein_accession:AAB59455.1;protein_accession:AAD18092.1;protein_accession:AAH34729.1;protein_accession:AAL49956.1;protein_accession:AAO21135.1;protein_accession:AAP51421.1;protein_accession:AAP51422.1;protein_accession:AAP51423.1;protein_…	78056	Protein	COX5A	COX5A;Cytochrome c oxidase polypeptide Va;Cytochrome c oxidase subunit 5A, mitochondrial;COX;cox va;cox-isoform;cox-type;COX-VA;cytochrome c oxidase subunit 5A;subunit 5a of cytochrome c oxidase;VA;	SWISSPROT_AC:P20674;SWISSPROT_ID:COX5A_HUMAN;EMBL:AC125435;EMBL:BC024240;EMBL:CH471136;EMBL:CR407649;EMBL:DQ987236;EMBL:DQ987237;EMBL:M22760;RefSeq:NP_004246.2;ProteinModelPortal:P20674;STRING:9606.ENSP00000317780;SWISSPROT_AC_OLD:P30045;SWISSPROT_AC_OLD:Q8TB65;SMR:P20674;GeneID:9377;KEGG:hsa:9377;PIR:JT0342;eggNOG:ENOG4111MPD;eggNOG:KOG4077;UniGene:Hs.401903;GO:GO:0004129;GO:GO:0005743;GO:GO:000…
532252	LTA -- COX8	association	Pubmed 2006:16054631;	Multivariate <b>Cox</b> regression analysis revealed that G allele carriers at the position 252 of the <b>lymphotoxin alpha</b> (LTA) gene were independently associated with an increased risk of death (hazard ratio [HR]: 2.46; 95% CI: 1.24-4.86).[Pubmed 2006:16054631];	4343104	Gene	LTA	LT;LTA;lymphotoxin alpha;TNFB;TNFSF1;TNLG1E;LT-alpha;Lymphotoxin-alpha;tnf b;tnf beta;tnf- beta;tnf-b;TNF-beta;tnfbeta;Tumor necrosis factor ligand superfamily member 1;	SWISSPROT_AC:P01374;SWISSPROT_ID:TNFB_HUMAN;GeneID:4049;Ensembl:ENSG00000226979;HGNC:HGNC:6709;MIM:153440;Vega:OTTHUMG00000031135;protein_accession:AAA61199.1;protein_accession:AAB59455.1;protein_accession:AAD18092.1;protein_accession:AAH34729.1;protein_accession:AAL49956.1;protein_accession:AAO21135.1;protein_accession:AAP51421.1;protein_accession:AAP51422.1;protein_accession:AAP51423.1;protein_…	78154	Protein	COX8	COX8;COX8A;COX8L;Cytochrome c oxidase polypeptide VIII-liver/heart;Cytochrome c oxidase subunit 8-2;Cytochrome c oxidase subunit 8A, mitochondrial;8 l-type;8--l;COX;cox viii;cox-8;cox-isoform;cox-type;COX8-2;cytochrome c oxidase subunit 8A;VIII;viii l;VIII-L;	SWISSPROT_AC:P10176;SWISSPROT_ID:COX8A_HUMAN;EMBL:BC063025;EMBL:J04823;RefSeq:NP_004065.1;ProteinModelPortal:P10176;STRING:9606.ENSP00000321260;SWISSPROT_AC_OLD:P15955;SMR:P10176;GeneID:1351;KEGG:hsa:1351;PIR:A34103;eggNOG:ENOG410J4WR;eggNOG:ENOG410ZEYR;UniGene:Hs.743989;GO:GO:0004129;GO:GO:0005743;GO:GO:0005751;GO:GO:0006091;GO:GO:0006123;GO:GO:0016021;HOGENOM:HOG000230478;OrthoDB:EOG091G11UL;CT…
532260	LTA -- COX	association	Pubmed 2006:16054631;	Multivariate <b>Cox</b> regression analysis revealed that G allele carriers at the position 252 of the <b>lymphotoxin alpha</b> (LTA) gene were independently associated with an increased risk of death (hazard ratio [HR]: 2.46; 95% CI: 1.24-4.86).[Pubmed 2006:16054631];	4343104	Gene	LTA	LT;LTA;lymphotoxin alpha;TNFB;TNFSF1;TNLG1E;LT-alpha;Lymphotoxin-alpha;tnf b;tnf beta;tnf- beta;tnf-b;TNF-beta;tnfbeta;Tumor necrosis factor ligand superfamily member 1;	SWISSPROT_AC:P01374;SWISSPROT_ID:TNFB_HUMAN;GeneID:4049;Ensembl:ENSG00000226979;HGNC:HGNC:6709;MIM:153440;Vega:OTTHUMG00000031135;protein_accession:AAA61199.1;protein_accession:AAB59455.1;protein_accession:AAD18092.1;protein_accession:AAH34729.1;protein_accession:AAL49956.1;protein_accession:AAO21135.1;protein_accession:AAP51421.1;protein_accession:AAP51422.1;protein_accession:AAP51423.1;protein_…	176161	Protein	COX	Coprogen oxidase;Coproporphyrinogenase;COX;CPO;CPOX;CPX;EC 1.3.3.3;HEM6;Oxygen-dependent coproporphyrinogen-III oxidase, mitochondrial;coproporphyrinogen oxidase;coproporphyrinogen-oxidase;cox-isoform;cox-type;cpx-type;HCP;hcp-type;	SWISSPROT_AC:P36551;SWISSPROT_ID:HEM6_HUMAN;EMBL:AK223481;EMBL:AK290140;EMBL:AK299692;EMBL:BC017210;EMBL:BC023551;EMBL:BC023554;EMBL:CH471052;EMBL:D16611;EMBL:Z28409;EMBL:Z34531;EMBL:Z34803;EMBL:Z34804;EMBL:Z34805;EMBL:Z34806;EMBL:Z34807;EMBL:Z34808;RefSeq:NP_000088.3;ProteinModelPortal:P36551;STRING:9606.ENSP00000264193;SWISSPROT_AC_OLD:A8K275;SWISSPROT_AC_OLD:B4DSD5;SWISSPROT_AC_OLD:Q14060;SWIS…
533260	SUMO4 -- SUMO4	association	Pubmed 2007:17448564;Pubmed 2005:16159953;	Studies on <b>IDDM5</b> have led to the discovery of a novel polymorphism 163 A-->G (M55V) in <b>SUMO4</b> gene, which was found to be associated with T1D patients with Asian origin.[Pubmed 2007:17448564];An association of a methionine-to-valine polymorphism (rs237025, 163A --> G, M55V) in the <b>SUMO4</b> gene within <b>IDDM5</b> has recently been described in T1D.[Pubmed 2005:16159953];	4362824	Gene	SUMO4	dJ281H8.4;IDDM5;small ubiquitin-like modifier 4;SMT3H4;SUMO-4;SUMO4;iddm 5;iddm v;iddm-5;Small ubiquitin-like protein 4;Small ubiquitin-related modifier 4;sumo 4;	SWISSPROT_AC:Q6EEV6;SWISSPROT_ID:SUMO4_HUMAN;GeneID:387082;Ensembl:ENSG00000177688;HGNC:HGNC:21181;MIM:608829;Vega:OTTHUMG00000015785;protein_accession:AAI30306.1;protein_accession:AAR04484.1;protein_accession:ADR82794.1;protein_accession:BAH05006.1;protein_accession:EAW47808.1;protein_accession:NP_001002255.1;protein_accession:Q6EEV6.2;protein_gi:119568193;protein_gi:120660320;protein_gi:2195669…	463997	Protein	SUMO4	Small ubiquitin-like protein 4;Small ubiquitin-related modifier 4;SMT3H4;SUMO-4;SUMO4;dJ281H8.4;iddm 5;iddm v;iddm-5;IDDM5;small ubiquitin-like modifier 4;sumo 4;	SWISSPROT_AC:Q6EEV6;SWISSPROT_ID:SUMO4_HUMAN;EMBL:AB205057;EMBL:AL031133;EMBL:AY340238;EMBL:BC130305;EMBL:CH471051;RefSeq:NP_001002255.1;ProteinModelPortal:Q6EEV6;STRING:9606.ENSP00000318635;SWISSPROT_AC_OLD:A1L3W5;SMR:Q6EEV6;GeneID:387082;KEGG:hsa:387082;eggNOG:COG5227;eggNOG:KOG1769;UniGene:Hs.657168;GO:GO:0005634;GO:GO:0016925;GO:GO:0031386;HOGENOM:HOG000207495;OrthoDB:EOG091G10ZQ;CTD:387082;B…
534128	NRP1 -- bFGF	association	Pubmed 2005:16289960;	Further, the increase in <b>NRP-1</b> expression by <b>b-FGF</b> enhanced hVSMCs migration in response to VEGF(165).[Pubmed 2005:16289960];In conclusion, <b>b-FGF</b> increased <b>NRP-1</b> expression in hVSMCs that in turn enhance the effect of VEGF(165) on cell migration.[Pubmed 2005:16289960];MEK1/2 and nuclear factor kappa B (NF-kappaB) inhibitors (U0126 and TLCK, respectively) blocked the ab…	4346788	Gene	NRP1	BDCA4;CD304;neuropilin 1;NP1;NRP;NRP1;VEGF165R;bdca-4;cd30-4;CD304 antigen;neuropilin i;Neuropilin-1;neuropilin1;nrp-type;Vascular endothelial cell growth factor 165 receptor;	SWISSPROT_AC:O14786;SWISSPROT_ID:NRP1_HUMAN;GeneID:8829;Ensembl:ENSG00000099250;HGNC:HGNC:8004;MIM:602069;Vega:OTTHUMG00000019343;protein_accession:AAC12921.1;protein_accession:AAC51759.1;protein_accession:AAF44344.1;protein_accession:AAG41406.1;protein_accession:AAG41893.1;protein_accession:AAH07533.1;protein_accession:AAH07737.1;protein_accession:AAP35641.1;protein_accession:AAP78927.1;protein_…	135766	Protein	bFGF	Basic fibroblast growth factor;bFGF;FGF-2;FGF2;FGFB;Fibroblast growth factor 2;HBGF-2;Heparin-binding growth factor 2;basic fibroblast growth-factor;basic fibroblast-growth factor;basic fibroblast-growth-factor;basic-fibroblast growth factor;basic-fibroblast-growth-factor;bfgf-isoform;bfgf-type;factor basic fibroblast growth;factor of basic fibroblast growth;factor-basic fibroblast growth;fgf -2;…	SWISSPROT_AC:P09038;SWISSPROT_ID:FGF2_HUMAN;EMBL:AB451321;EMBL:AB451450;EMBL:AC021205;EMBL:AY820133;EMBL:CH471056;EMBL:EF506888;EMBL:J04513;EMBL:M17599;EMBL:M27968;EMBL:S47380;EMBL:S81809;EMBL:X04431;EMBL:X04432;EMBL:X04433;EMBL:Y13468;RefSeq:NP_001997.5;ProteinModelPortal:P09038;STRING:9606.ENSP00000264498;SWISSPROT_AC_OLD:A4LBB8;SWISSPROT_AC_OLD:O00527;SWISSPROT_AC_OLD:P78443;SWISSPROT_AC_OLD:Q…
534150	ANGPT2 -- TNF	association	Pubmed 2006:16288810;Pubmed 2008:18541195;Pubmed 2014:24404127;Pubmed 2009:19416526;	In cultured choroidal endothelial cells we found that <b>TNF-alpha</b> increased <b>Ang2</b> mRNA (increased transcription) and protein levels prior to those of Ang1 and VEGF.[Pubmed 2006:16288810];In the in vitro experiment using endothelial cells, the suppressive effect of Ang-1 on EDMP generation by <b>TNF-alpha</b> was partially inhibited by the addition of <b>Ang-2</b>.[Pubmed 2008:18541195]…	4340038	Gene	ANGPT2	AGPT2;ANG2;angiopoietin 2;ANGPT2;ANG-2;angiopoietin ii;angiopoietin- 2;Angiopoietin-2;angiopoietin2;angp-2;ANGP2;angpt 2;angpt-2;	SWISSPROT_AC:O15123;SWISSPROT_ID:ANGP2_HUMAN;GeneID:285;Ensembl:ENSG00000091879;HGNC:HGNC:485;MIM:601922;Vega:OTTHUMG00000090365;protein_accession:AAB63190.1;protein_accession:AAF76526.1;protein_accession:AAG17257.1;protein_accession:AAI26201.1;protein_accession:AAI26203.1;protein_accession:AAI43903.1;protein_accession:AAT69979.1;protein_accession:ADR83012.1;protein_accession:BAA95590.1;protein_a…	492131	Protein	TNF	Cachectin;TNF;TNF-a;TNF-alpha;TNFA;TNFSF2;Tumor necrosis factor;Tumor necrosis factor ligand superfamily member 2;chain-tnf;DIF;dif-type;factor - tumor necrosis;factor of the tumor necrosis;factor of the tumor-necrosis;factor of tumor necrosis;factor tumor necrosis;factor-tumor necrosis;necrosis factor-tumor;necrosis tumor factor;tnf - a;tnf - alpha;tnf -a;tnf -alpha;tnf a;tnf alpha;tnf- a;tnf- a…	SWISSPROT_AC:P01375;SWISSPROT_ID:TNFA_HUMAN;EMBL:AB088112;EMBL:AF043342;EMBL:AF098751;EMBL:AF129756;EMBL:AY066019;EMBL:AY214167;EMBL:BA000025;EMBL:BC028148;EMBL:M10988;EMBL:M16441;EMBL:M26331;EMBL:X01394;EMBL:X02910;EMBL:Y14768;EMBL:Z15026;RefSeq:NP_000585.2;ProteinModelPortal:P01375;STRING:9606.ENSP00000398698;SWISSPROT_AC_OLD:O43647;SWISSPROT_AC_OLD:Q9P1Q2;SWISSPROT_AC_OLD:Q9UIV3;SMR:P01375;Gen…
535005	IGFBP3 -- IGFBP-3	association	Pubmed 2006:16404426;Pubmed 2006:16679866;Pubmed 2004:15298948;Pubmed 2007:17566087;Pubmed 2011:21140206;Pubmed 2011:21216879;Pubmed 2010:20810604;Pubmed 2009:18984657;Pubmed 1997:9075727;Pubmed 2003:12925957;Pubmed 2005:16215864;	We found a weak but significant association of polymorphisms at the 5' end of the IGF1 gene with breast cancer risk, particularly among women younger than 55 years, and a strong association of polymorphisms located in the 5' end of <b>IGFBP3</b> with circulating levels of <b>IGFBP-3</b>, which confirms previous findings.[Pubmed 2006:16404426];The <b>IGFBP3</b> genotype was highly associated with …	4342657	Gene	IGFBP3	BP-53;IBP3;IGFBP3;insulin like growth factor binding protein 3;binding protein 3-igf;binding protein-3-igf;bp -53;IBP-3;igf binding protein -3;igf binding protein 3;igf binding protein iii;igf binding protein-3;igf binding-protein 3;igf binding-protein-3;igf- binding protein 3;igf-binding protein -3;IGF-binding protein 3;igf-binding protein-3;igf-binding protein3;igf-binding-protein-3;igfbp 3;igf…	SWISSPROT_AC:P17936;SWISSPROT_ID:IBP3_HUMAN;GeneID:3486;Ensembl:ENSG00000146674;HGNC:HGNC:5472;MIM:146732;Vega:OTTHUMG00000023769;protein_accession:AAA52541.1;protein_accession:AAA52706.1;protein_accession:AAH00013.1;protein_accession:AAH18962.1;protein_accession:AAH64987.1;protein_accession:AAQ15254.1;protein_accession:AAS07554.1;protein_accession:ABB96247.1;protein_accession:ABI63363.1;protein_…	192552	Protein	IGFBP-3	IBP-3;IBP3;IGF-binding protein 3;IGFBP-3;IGFBP3;Insulin-like growth factor-binding protein 3;binding protein 3-igf;binding protein-3-igf;bp -53;BP-53;igf binding protein -3;igf binding protein 3;igf binding protein iii;igf binding protein-3;igf binding-protein 3;igf binding-protein-3;igf- binding protein 3;igf-binding protein -3;igf-binding protein-3;igf-binding protein3;igf-binding-protein-3;igf…	SWISSPROT_AC:P17936;SWISSPROT_ID:IBP3_HUMAN;EMBL:AC091524;EMBL:BC000013;EMBL:BC018962;EMBL:BC064987;EMBL:CH236958;EMBL:CH471128;EMBL:DQ301819;EMBL:M31159;EMBL:M35878;EMBL:X64875;RefSeq:NP_000589.2;RefSeq:NP_001013416.1;RefSeq:XP_016867641.1;ProteinModelPortal:P17936;STRING:9606.ENSP00000370473;SWISSPROT_AC_OLD:A4D2F5;SWISSPROT_AC_OLD:D3DVM0;SWISSPROT_AC_OLD:Q2V509;SWISSPROT_AC_OLD:Q6P1M6;SWISSPRO…
535283	FGF2 -- Parathyroid hormone	association	Pubmed 2006:16455048;	Since <b>parathyroid hormone</b> (PTH) increased <b>FGF2</b> mRNA and protein expression in osteoblasts, and serum FGF-2 was increased in osteoporotic patients treated with PTH, we assessed whether the anabolic effect of PTH was impaired in Fgf2-/- mice.[Pubmed 2006:16455048];We conclude that endogenous <b>Fgf2</b> is important for maximum bone anabolic effect of <b>PTH</b> in mice.[Pubmed 2006:1…	4341617	Gene	FGF2	BFGF;FGF-2;FGF2;FGFB;fibroblast growth factor 2;HBGF-2;Basic fibroblast growth factor;basic fibroblast growth-factor;basic fibroblast-growth factor;basic fibroblast-growth-factor;basic-fibroblast growth factor;basic-fibroblast-growth-factor;bfgf-isoform;bfgf-type;factor basic fibroblast growth;factor of basic fibroblast growth;factor-basic fibroblast growth;fgf -2;fgf 2;fgf beta;fgf type 2;fgf- 2…	SWISSPROT_AC:P09038;SWISSPROT_ID:FGF2_HUMAN;GeneID:2247;Ensembl:ENSG00000138685;HGNC:HGNC:3676;MIM:134920;Vega:OTTHUMG00000039506;protein_accession:AAA52448.1;protein_accession:AAA52531.1;protein_accession:AAA52532.1;protein_accession:AAA52533.1;protein_accession:AAA52534.1;protein_accession:AAB21432.2;protein_accession:AAD13853.1;protein_accession:AAI66646.1;protein_accession:AAV70487.1;protein_…	339035	Protein	Parathyroid hormone	Parathormone;Parathyrin;Parathyroid hormone;PTH;PTHY;hormone parathyroid;hormone-parathyroid;parathyroid hormone--an;parathyroid-hormone;parathyroid-hormone-type;PTH1;	SWISSPROT_AC:P01270;SWISSPROT_ID:PTHY_HUMAN;EMBL:BC096142;EMBL:BC096143;EMBL:BC096144;EMBL:BC096145;EMBL:J00301;EMBL:V00597;RefSeq:NP_000306.1;ProteinModelPortal:P01270;STRING:9606.ENSP00000282091;SWISSPROT_AC_OLD:Q4VB48;SWISSPROT_AC_OLD:Q9UD38;SMR:P01270;GeneID:5741;KEGG:hsa:5741;PIR:A19339;eggNOG:ENOG410J02X;eggNOG:ENOG410ZH2H;UniGene:Hs.37045;GO:GO:0000122;GO:GO:0001501;GO:GO:0003705;GO:GO:000…
[truncated: 4,151 more rows]
[truncated: 5 more columns]

## Sheet: Interactions with retinopathy
IntId	IntSchema	IntType	IntLinks	Sentences	ObjId1	ObjType1	ObjName1	ObjSymonyms1	ObjLinks1	ObjId2	ObjType2	ObjName2	ObjSymonyms2	ObjLinks2
[truncated: 352 more rows]
