# Supplementary material for: Bioinformatic Reconstruction and Analysis of Gene Networks Related to Glucose Variability in Diabetes and Its Complications
Source: Int J Mol Sci. 2020 Nov 18;21(22):8691. doi: 10.3390/ijms21228691 (PMC7698756; doi:10.3390/ijms21228691)
Supplement: Supplementary file 1 [file ijms-21-08691-s001.zip › ijms-982039-revised-supplementary/Table S8.xlsx]

## Sheet: Interactions
IntId	IntSchema	IntType	IntLinks	Sentences	ObjId1	ObjType1	ObjName1	ObjSymonyms1	ObjLinks1	ObjId2	ObjType2	ObjName2	ObjSymonyms2	ObjLinks2
1043	SERPINA1 --> AAT	Expression	GeneID:5265;		4344025	Gene	SERPINA1	A1A;A1AT;AAT;alpha1AT;PI;PI1;PRO2275;serpin family A member 1;SERPINA1;a-1 antitrypsin;a-1-antitrypsin;a-1at;a-i antitrypsin;a1 antitrypsin;a1- antitrypsin;a1-antitrypsin;a1-protease inhibitor;alpha - 1 antitrypsin;alpha 1 -antitrypsin;alpha 1 -protease inhibitor;alpha 1 antiproteinase;alpha 1 antitrypsin;alpha 1 inhibitor of protease;alpha 1 protease inhibitor;alpha 1- antitrypsin;alpha 1--antit…	SWISSPROT_AC:P01009;SWISSPROT_ID:A1AT_HUMAN;GeneID:5265;Ensembl:ENSG00000197249;HGNC:HGNC:8941;MIM:107400;Vega:OTTHUMG00000150355;protein_accession:AAA51545.1;protein_accession:AAA51546.1;protein_accession:AAA51547.1;protein_accession:AAB59369.1;protein_accession:AAB59370.1;protein_accession:AAB59371.1;protein_accession:AAB59375.1;protein_accession:AAB59495.1;protein_accession:AAF15128.1;protein_…	2842	Protein	AAT	A1AT;AAT;Alpha-1 protease inhibitor;Alpha-1-antiproteinase;Alpha-1-antitrypsin;PI;Serpin A1;SERPINA1;a-1 antitrypsin;a-1-antitrypsin;a-1at;a-i antitrypsin;a1 antitrypsin;a1- antitrypsin;a1-antitrypsin;a1-protease inhibitor;A1A;alpha - 1 antitrypsin;alpha 1 -antitrypsin;alpha 1 -protease inhibitor;alpha 1 antiproteinase;alpha 1 antitrypsin;alpha 1 inhibitor of protease;alpha 1 protease inhibitor;a…	SWISSPROT_AC:P01009;SWISSPROT_ID:A1AT_HUMAN;EMBL:AF113676;EMBL:AF130068;EMBL:AK315637;EMBL:AM048838;EMBL:BC011991;EMBL:BC015642;EMBL:BT019455;EMBL:BX161449;EMBL:BX247968;EMBL:BX248002;EMBL:BX248257;EMBL:DQ682455;EMBL:J00064;EMBL:J00065;EMBL:J00066;EMBL:J00067;EMBL:J02619;EMBL:K01396;EMBL:K02212;EMBL:M11465;EMBL:M26123;EMBL:V00496;EMBL:X01683;EMBL:X02920;RefSeq:NP_000286.3;RefSeq:NP_001002235.1;Re…
8814	ADM --> ADM	Expression	GeneID:133;		4339910	Gene	ADM	ADM;adrenomedullin;AM;PAMP;ADML;am-an;am-type;pamp-type;	SWISSPROT_AC:P35318;SWISSPROT_ID:ADML_HUMAN;GeneID:133;Ensembl:ENSG00000148926;HGNC:HGNC:259;MIM:103275;Vega:OTTHUMG00000165907;protein_accession:AAC60642.1;protein_accession:AAH15961.1;protein_accession:AAP35548.1;protein_accession:AAZ38717.1;protein_accession:BAA03589.1;protein_accession:BAA07756.1;protein_accession:BAG35740.1;protein_accession:CAG46792.1;protein_accession:CBX47636.1;protein_ac…	11330	Protein	ADM	ADM;ADML;AM;adrenomedullin;am-an;am-type;PAMP;pamp-type;	SWISSPROT_AC:P35318;SWISSPROT_ID:ADML_HUMAN;EMBL:AK312893;EMBL:BC015961;EMBL:BT006902;EMBL:CH471064;EMBL:CR541995;EMBL:D14874;EMBL:D43639;EMBL:DQ143945;EMBL:S73906;RefSeq:NP_001115.1;ProteinModelPortal:P35318;STRING:9606.ENSP00000278175;SWISSPROT_AC_OLD:B2R793;SWISSPROT_AC_OLD:D3DQV3;SWISSPROT_AC_OLD:Q6FGW2;SMR:P35318;GeneID:133;KEGG:hsa:133;PIR:JC2351;eggNOG:ENOG410IK4C;eggNOG:ENOG41120TV;UniGen…
10511	AKR1B1 --> Aldose reductase	Expression	GeneID:231;		4339994	Gene	AKR1B1	ADR;AKR1B1;aldo-keto reductase family 1 member B;ALDR1;ALR2;AR;adr-type;Aldehyde reductase;aldehyde-reductase;Aldo-keto reductase family 1 member B1;Aldose reductase;aldose reductase-an;aldose-reductase;ALDR;ar-subtype;ar-type;EC 1.1.1.21;type-ar;	SWISSPROT_AC:P15121;SWISSPROT_ID:ALDR_HUMAN;GeneID:231;Ensembl:ENSG00000085662;HGNC:HGNC:381;MIM:103880;Vega:OTTHUMG00000155322;protein_accession:AAA35560.1;protein_accession:AAA35561.1;protein_accession:AAA51712.1;protein_accession:AAA51713.1;protein_accession:AAA51714.1;protein_accession:AAA51715.1;protein_accession:AAB61992.1;protein_accession:AAB88851.1;protein_accession:AAH00260.1;protein_ac…	14189	Protein	Aldose reductase	AKR1B1;Aldehyde reductase;Aldo-keto reductase family 1 member B1;Aldose reductase;ALDR;ALDR1;AR;EC 1.1.1.21;ADR;adr-type;aldehyde-reductase;aldo-keto reductase family 1 member B;aldose reductase-an;aldose-reductase;ALR2;ar-subtype;ar-type;type-ar;	SWISSPROT_AC:P15121;SWISSPROT_ID:ALDR_HUMAN;EMBL:AF032455;EMBL:AF328729;EMBL:AK313439;EMBL:BC000260;EMBL:BC005387;EMBL:BC010391;EMBL:BT019859;EMBL:CH236950;EMBL:CH471070;EMBL:CR450351;EMBL:CR542203;EMBL:J04795;EMBL:J05017;EMBL:J05474;EMBL:M34720;EMBL:M34721;EMBL:M59783;EMBL:M59856;EMBL:X15414;RefSeq:NP_001619.1;ProteinModelPortal:P15121;STRING:9606.ENSP00000285930;SWISSPROT_AC_OLD:B2R8N3;SWISSPRO…
12337	AOC1 --> Diamine oxidase	Expression	GeneID:26;		4339818	Gene	AOC1	ABP;ABP1;amine oxidase, copper containing 1;AOC1;DAO;DAO1;KAO;abp 1;abp-1;abp-i;amiloride binding protein 1;Amiloride-binding protein 1;Amiloride-sensitive amine oxidase [copper-containing];Amine oxidase copper domain-containing protein 1;Diamine oxidase;diamine-oxidase;EC 1.4.3.22;Histaminase;Kidney amine oxidase;	SWISSPROT_AC:P19801;SWISSPROT_ID:AOC1_HUMAN;GeneID:26;Ensembl:ENSG00000002726;HGNC:HGNC:80;MIM:104610;Vega:OTTHUMG00000158306;protein_accession:AAA58358.1;protein_accession:AAB60381.1;protein_accession:AAC50270.1;protein_accession:AAH14093.1;protein_accession:AAX81409.1;protein_accession:ADZ15523.1;protein_accession:BAG52564.1;protein_accession:BAG59239.1;protein_accession:CAA55046.1;protein_acce…	18344	Protein	Diamine oxidase	ABP1;Amiloride-binding protein 1;Amiloride-sensitive amine oxidase [copper-containing];Amine oxidase copper domain-containing protein 1;AOC1;DAO;DAO1;Diamine oxidase;EC 1.4.3.22;Histaminase;KAO;Kidney amine oxidase;ABP;abp 1;abp-1;abp-i;amiloride binding protein 1;amine oxidase, copper containing 1;diamine-oxidase;	SWISSPROT_AC:P19801;SWISSPROT_ID:AOC1_HUMAN;EMBL:AC006343;EMBL:AC006479;EMBL:AY948960;EMBL:BC014093;EMBL:M55602;EMBL:U11862;EMBL:U11863;EMBL:X78212;RefSeq:NP_001082.2;RefSeq:NP_001259001.1;RefSeq:XP_016867433.1;RefSeq:XP_016867434.1;RefSeq:XP_016867435.1;RefSeq:XP_016867436.1;ProteinModelPortal:P19801;STRING:9606.ENSP00000354193;SWISSPROT_AC_OLD:C9J690;SWISSPROT_AC_OLD:Q16683;SWISSPROT_AC_OLD:Q16…
13315	APRT --> APT	Expression	GeneID:353;		4340094	Gene	APRT	adenine phosphoribosyltransferase;AMP;APRT;APRTD;APT;EC 2.4.2.7;	SWISSPROT_AC:P07741;SWISSPROT_ID:APT_HUMAN;GeneID:353;Ensembl:ENSG00000198931;HGNC:HGNC:626;MIM:102600;Vega:OTTHUMG00000175454;protein_accession:AAA51769.1;protein_accession:AAB84304.1;protein_accession:AAI07152.1;protein_accession:AAP45051.1;protein_accession:CAA68543.1;protein_accession:CAH18261.1;protein_accession:CBX51353.1;protein_accession:EAW66760.1;protein_accession:EAW66761.1;protein_acc…	20392	Protein	APT	Adenine phosphoribosyltransferase;APRT;APT;EC 2.4.2.7;AMP;APRTD;	SWISSPROT_AC:P07741;SWISSPROT_ID:APT_HUMAN;EMBL:AC092384;EMBL:AY306126;EMBL:BC107151;EMBL:BM550173;EMBL:CH471184;EMBL:CR749423;EMBL:M16446;EMBL:Y00486;RefSeq:NP_000476.1;RefSeq:NP_001025189.1;ProteinModelPortal:P07741;STRING:9606.ENSP00000367615;SWISSPROT_AC_OLD:G5E9J2;SWISSPROT_AC_OLD:Q3KP55;SWISSPROT_AC_OLD:Q68DF9;SMR:P07741;GeneID:353;KEGG:hsa:353;PIR:S06232;eggNOG:COG0503;eggNOG:KOG1712;UniGe…
17429	ATP11A --> ATPase IS	Expression	GeneID:23250;		4349199	Gene	ATP11A	ATP11A;ATPase phospholipid transporting 11A;ATPIH;ATPIS;AT11A;ATPase class VI type 11A;ATPase IS;EC 3.6.3.1;KIAA1021;P4-ATPase flippase complex alpha subunit ATP11A;Probable phospholipid-transporting ATPase IH;	SWISSPROT_AC:P98196;SWISSPROT_ID:AT11A_HUMAN;GeneID:23250;Ensembl:ENSG00000068650;HGNC:HGNC:13552;MIM:605868;Vega:OTTHUMG00000017371;protein_accession:AAH24154.1;protein_accession:AAI67794.1;protein_accession:BAA82973.2;protein_accession:BAB15157.1;protein_accession:CAH56364.1;protein_accession:EAX09171.1;protein_accession:NP_056020.2;protein_accession:NP_115565.3;protein_accession:P98196.3;prote…	32166	Protein	ATPase IS	AT11A;ATP11A;ATPase class VI type 11A;ATPase IS;ATPIH;ATPIS;EC 3.6.3.1;KIAA1021;P4-ATPase flippase complex alpha subunit ATP11A;Probable phospholipid-transporting ATPase IH;ATPase phospholipid transporting 11A;	SWISSPROT_AC:P98196;SWISSPROT_ID:AT11A_HUMAN;EMBL:AB028944;EMBL:AL139384;EMBL:AL356740;EMBL:AL356752;RefSeq:NP_056020.2;RefSeq:NP_115565.3;RefSeq:XP_005268362.1;RefSeq:XP_005268363.1;RefSeq:XP_016875981.1;ProteinModelPortal:P98196;STRING:9606.ENSP00000283558;SWISSPROT_AC_OLD:Q5VXT2;GeneID:23250;KEGG:hsa:23250;eggNOG:COG0474;eggNOG:KOG0206;UniGene:Hs.29189;GO:GO:0000287;GO:GO:0004012;GO:GO:0005524…
27259	CARD8 --> CARDINAL	Expression	GeneID:22900;		4348924	Gene	CARD8	CARD8;CARDINAL;caspase recruitment domain family member 8;DACAR;DAKAR;NDPP;NDPP1;TUCAN;Apoptotic protein NDPP1;card viii;card-8;CARD-inhibitor of NF-kappa-B-activating ligand;Caspase recruitment domain-containing protein 8;KIAA0955;Tumor up-regulated CARD-containing antagonist of CASP9;	SWISSPROT_AC:Q9Y2G2;SWISSPROT_ID:CARD8_HUMAN;GeneID:22900;Ensembl:ENSG00000105483;HGNC:HGNC:17057;MIM:609051;Vega:OTTHUMG00000165047;protein_accession:AAG50014.1;protein_accession:AAH45539.1;protein_accession:AAH56891.1;protein_accession:AAK01126.1;protein_accession:AAK08982.1;protein_accession:AAL02427.1;protein_accession:AAM46959.1;protein_accession:ABW96891.1;protein_accession:ABW96892.1;prote…	53810	Protein	CARDINAL	Apoptotic protein NDPP1;CARD-inhibitor of NF-kappa-B-activating ligand;CARD8;CARDINAL;Caspase recruitment domain-containing protein 8;DACAR;KIAA0955;NDPP1;TUCAN;Tumor up-regulated CARD-containing antagonist of CASP9;card viii;card-8;caspase recruitment domain family member 8;DAKAR;NDPP;	SWISSPROT_AC:Q9Y2G2;SWISSPROT_ID:CARD8_HUMAN;EMBL:AB023172;EMBL:AC008392;EMBL:AC011466;EMBL:AF322184;EMBL:AF331519;EMBL:AF405558;EMBL:AF511652;EMBL:AK297045;EMBL:AK297069;EMBL:AY026322;EMBL:BC056891;EMBL:CH471177;EMBL:EU118120;RefSeq:NP_001171829.1;RefSeq:NP_001171830.1;RefSeq:NP_001171831.1;RefSeq:NP_001171832.1;RefSeq:NP_055774.2;RefSeq:XP_006723154.1;RefSeq:XP_006723155.1;RefSeq:XP_006723156.1…
27677	CAT --> Catalase	Expression	GeneID:847;		4340498	Gene	CAT	CAT;catalase;cat--an;cat-type;CATA;catalase-type;chain-cat;EC 1.11.1.6;	SWISSPROT_AC:P04040;SWISSPROT_ID:CATA_HUMAN;GeneID:847;Ensembl:ENSG00000121691;HGNC:HGNC:1516;MIM:115500;Vega:OTTHUMG00000044353;protein_accession:AAA16651.1;protein_accession:AAB59522.1;protein_accession:AAH27300.1;protein_accession:AAI10399.1;protein_accession:AAI12218.1;protein_accession:AAI12220.1;protein_accession:AAK29181.1;protein_accession:AAS37679.1;protein_accession:ADR83058.1;protein_a…	54707	Protein	Catalase	CAT;CATA;Catalase;EC 1.11.1.6;cat--an;cat-type;catalase-type;chain-cat;	SWISSPROT_AC:P04040;SWISSPROT_ID:CATA_HUMAN;EMBL:AK291585;EMBL:AK315350;EMBL:AL035079;EMBL:AY028632;EMBL:AY545477;EMBL:BC110398;EMBL:BC112217;EMBL:BC112219;EMBL:CH471064;EMBL:K02400;EMBL:L13609;EMBL:X04076;EMBL:X04085;EMBL:X04086;EMBL:X04087;EMBL:X04088;EMBL:X04089;EMBL:X04090;EMBL:X04091;EMBL:X04092;EMBL:X04093;EMBL:X04094;EMBL:X04095;EMBL:X04096;RefSeq:NP_001743.1;ProteinModelPortal:P04040;STRI…
36054	CNBP --> CNBP	Expression	GeneID:7555;		4345959	Gene	CNBP	CCHC-type zinc finger nucleic acid binding protein;CNBP;CNBP1;DM2;PROMM;RNF163;ZCCHC22;ZNF9;Cellular nucleic acid-binding protein;Zinc finger protein 9;zinc finger protein-9;zinc-finger protein 9;	SWISSPROT_AC:P62633;SWISSPROT_ID:CNBP_HUMAN;GeneID:7555;Ensembl:ENSG00000169714;HGNC:HGNC:13164;MIM:116955;Vega:OTTHUMG00000159943;protein_accession:AAA61975.1;protein_accession:AAA91782.1;protein_accession:AAH00288.1;protein_accession:AAH14911.1;protein_accession:AAH93058.1;protein_accession:AAR11855.1;protein_accession:AAR89462.1;protein_accession:AAV38419.1;protein_accession:AAY89856.1;protein…	71468	Protein	CNBP	Cellular nucleic acid-binding protein;CNBP;RNF163;Zinc finger protein 9;ZNF9;CCHC-type zinc finger nucleic acid binding protein;CNBP1;DM2;PROMM;ZCCHC22;zinc finger protein-9;zinc-finger protein 9;	SWISSPROT_AC:P62633;SWISSPROT_ID:CNBP_HUMAN;EMBL:AC108673;EMBL:AC135587;EMBL:AK054592;EMBL:AK292119;EMBL:AK298154;EMBL:AK314380;EMBL:AY329622;EMBL:BC000288;EMBL:BC014911;EMBL:BC093058;EMBL:BT019613;EMBL:CH471052;EMBL:DQ091187;EMBL:DQ092366;EMBL:DQ092367;EMBL:M28372;EMBL:U19765;RefSeq:NP_001120664.1;RefSeq:NP_001120665.1;RefSeq:NP_001120666.1;RefSeq:NP_001120667.1;RefSeq:NP_001120668.1;RefSeq:NP_0…
44270	CST7 --> CST7	Expression	GeneID:8530;		4346539	Gene	CST7	CMAP;CST7;cystatin F;cst 7;cst vii;cst-7;Cystatin-7;Cystatin-F;Cystatin-like metastasis-associated protein;CYTF;Leukocystatin;	SWISSPROT_AC:O76096;SWISSPROT_ID:CYTF_HUMAN;GeneID:8530;Ensembl:ENSG00000077984;HGNC:HGNC:2479;MIM:603253;Vega:OTTHUMG00000032108;protein_accession:AAC35747.1;protein_accession:AAC39788.1;protein_accession:AAH15507.1;protein_accession:AAP88827.1;protein_accession:ADQ32788.1;protein_accession:BAA34941.1;protein_accession:BAB11886.1;protein_accession:CAD52872.1;protein_accession:CAG46658.1;protein_…	90898	Protein	CST7	CMAP;CST7;Cystatin-7;Cystatin-F;Cystatin-like metastasis-associated protein;CYTF;Leukocystatin;cst 7;cst vii;cst-7;cystatin F;	SWISSPROT_AC:O76096;SWISSPROT_ID:CYTF_HUMAN;EMBL:AB015225;EMBL:AB029636;EMBL:AF031824;EMBL:AF036342;EMBL:AJ510167;EMBL:AJ510168;EMBL:AJ510169;EMBL:AJ510170;EMBL:AL035661;EMBL:BC015507;EMBL:BT009825;EMBL:CR541860;EMBL:CR541878;RefSeq:NP_003641.3;ProteinModelPortal:O76096;STRING:9606.ENSP00000420384;SWISSPROT_AC_OLD:Q6FH95;SWISSPROT_AC_OLD:Q7Z4J8;SWISSPROT_AC_OLD:Q9UED4;SMR:O76096;GeneID:8530;KEGG:…
45504	DBNL --> HIP-55	Expression	GeneID:28988;		4351051	Gene	DBNL	ABP1;DBNL;drebrin like;HIP-55;HIP55;SH3P7;abp 1;abp-1;abp-i;Cervical mucin-associated protein;Cervical SH3P7;CMAP;Drebrin-F;Drebrin-like protein;HPK1-interacting protein of 55 kDa;SH3 domain-containing protein 7;	SWISSPROT_AC:Q9UJU6;SWISSPROT_ID:DBNL_HUMAN;GeneID:28988;Ensembl:ENSG00000136279;HGNC:HGNC:2696;MIM:610106;Vega:OTTHUMG00000155350;protein_accession:AAF13701.1;protein_accession:AAF80228.1;protein_accession:AAF81273.1;protein_accession:AAG13120.1;protein_accession:AAG17262.2;protein_accession:AAH11677.1;protein_accession:AAH31687.1;protein_accession:ADQ32376.1;protein_accession:ADZ15360.1;protein…	94560	Protein	HIP-55	Cervical mucin-associated protein;Cervical SH3P7;CMAP;DBNL;Drebrin-F;Drebrin-like protein;HIP-55;HPK1-interacting protein of 55 kDa;SH3 domain-containing protein 7;SH3P7;abp 1;abp-1;abp-i;ABP1;drebrin like;HIP55;	SWISSPROT_AC:Q9UJU6;SWISSPROT_ID:DBNL_HUMAN;EMBL:AC017116;EMBL:AF077353;EMBL:AF151364;EMBL:AF197060;EMBL:AF218020;EMBL:AF250287;EMBL:AK027367;EMBL:AK293279;EMBL:AK293698;EMBL:BC011677;EMBL:BC031687;EMBL:CH236960;EMBL:CH471128;EMBL:CR457167;RefSeq:NP_001014436.1;RefSeq:NP_001116428.1;RefSeq:NP_001271242.1;RefSeq:NP_001271244.1;RefSeq:NP_054782.2;ProteinModelPortal:Q9UJU6;STRING:9606.ENSP0000041765…
51616	POLG --> POLG	Expression	GeneID:5428;		4344152	Gene	POLG	DNA polymerase gamma, catalytic subunit;MDP1;MIRAS;MTDPS4A;MTDPS4B;PEO;POLG;POLG1;POLGA;SANDO;SCAE;catalytic subunit of mitochondrial dna polymerase;catalytic subunit of the mitochondrial dna polymerase;catalytic subunit of the mitochondrial dna-polymerase;DNA polymerase subunit gamma-1;DPOG1;EC 2.7.7.7;Mitochondrial DNA polymerase catalytic subunit;peo-type;polg-a;PolG-alpha;	SWISSPROT_AC:P54098;SWISSPROT_ID:DPOG1_HUMAN;GeneID:5428;Ensembl:ENSG00000140521;HGNC:HGNC:9179;MIM:174763;Vega:OTTHUMG00000149646;protein_accession:AAB18268.1;protein_accession:AAC50712.1;protein_accession:AAH42571.1;protein_accession:AAH50559.1;protein_accession:AAM77583.1;protein_accession:AAR32994.1;protein_accession:ABB89206.1;protein_accession:ABB89207.1;protein_accession:ADP90854.1;protein…	108591	Protein	POLG	DNA polymerase subunit gamma-1;DPOG1;EC 2.7.7.7;MDP1;Mitochondrial DNA polymerase catalytic subunit;POLG;PolG-alpha;POLG1;POLGA;catalytic subunit of mitochondrial dna polymerase;catalytic subunit of the mitochondrial dna polymerase;catalytic subunit of the mitochondrial dna-polymerase;DNA polymerase gamma, catalytic subunit;MIRAS;MTDPS4A;MTDPS4B;PEO;peo-type;polg-a;SANDO;SCAE;	SWISSPROT_AC:P54098;SWISSPROT_ID:DPOG1_HUMAN;EMBL:AF497906;EMBL:BC042571;EMBL:BC050559;EMBL:D84103;EMBL:U60325;EMBL:X98093;RefSeq:NP_001119603.1;RefSeq:NP_002684.1;ProteinModelPortal:P54098;STRING:9606.ENSP00000268124;SWISSPROT_AC_OLD:Q8NFM2;SWISSPROT_AC_OLD:Q92515;SMR:P54098;GeneID:5428;KEGG:hsa:5428;PIR:G02750;eggNOG:COG0749;eggNOG:KOG3657;UniGene:Hs.706868;GO:GO:0002020;GO:GO:0003677;GO:GO:000…
57535	ENO2 --> NSE	Expression	GeneID:2026;		4341437	Gene	ENO2	ENO2;enolase 2;HEL-S-279;NSE;2-phospho-D-glycerate hydro-lyase;EC 4.2.1.11;ENOG;enolase ii;enolase neuron specific;enolase neuron-specific;enolase-2;enolase2;gamma enolase;Gamma-enolase;Neural enolase;neuron -specific enolase;neuron specific enolase;neuron specific-enolase;neuron- specific enolase;neuron--specific enolase;neuron-enolase-specific;Neuron-specific enolase;neuron-specific enolase-an;…	SWISSPROT_AC:P09104;SWISSPROT_ID:ENOG_HUMAN;GeneID:2026;Ensembl:ENSG00000111674;HGNC:HGNC:3353;MIM:131360;Vega:OTTHUMG00000168967;protein_accession:AAA52388.1;protein_accession:AAB51320.1;protein_accession:AAB59554.1;protein_accession:AAH02745.1;protein_accession:AAP36047.1;protein_accession:ABM84745.1;protein_accession:ABW03619.1;protein_accession:ACJ13661.1;protein_accession:BAF83214.1;protein_…	121875	Protein	NSE	2-phospho-D-glycerate hydro-lyase;EC 4.2.1.11;ENO2;ENOG;Enolase 2;Gamma-enolase;Neural enolase;Neuron-specific enolase;NSE;enolase ii;enolase neuron specific;enolase neuron-specific;enolase-2;enolase2;gamma enolase;HEL-S-279;neuron -specific enolase;neuron specific enolase;neuron specific-enolase;neuron- specific enolase;neuron--specific enolase;neuron-enolase-specific;neuron-specific enolase-an;…	SWISSPROT_AC:P09104;SWISSPROT_ID:ENOG_HUMAN;EMBL:AK295220;EMBL:BC002745;EMBL:BT007383;EMBL:M22349;EMBL:M36768;EMBL:U47924;EMBL:X13120;EMBL:X14327;EMBL:X51956;RefSeq:NP_001966.1;ProteinModelPortal:P09104;STRING:9606.ENSP00000229277;SWISSPROT_AC_OLD:B7Z2X9;SWISSPROT_AC_OLD:Q96J33;SMR:P09104;GeneID:2026;KEGG:hsa:2026;PIR:JU0060;eggNOG:COG0148;eggNOG:KOG2670;UniGene:Hs.511915;GO:GO:0000015;GO:GO:0000…
58769	ERMAP --> ERMAP	Expression	GeneID:114625;		4357073	Gene	ERMAP	BTN5;ERMAP;erythroblast membrane associated protein (Scianna blood group);PRO2801;RD;SC;erythroid membrane associated protein;Erythroid membrane-associated protein;hERMAP;Radin blood group antigen;sc-type;Scianna blood group antigen;	SWISSPROT_AC:Q96PL5;SWISSPROT_ID:ERMAP_HUMAN;GeneID:114625;Ensembl:ENSG00000164010;HGNC:HGNC:15743;MIM:609017;Vega:OTTHUMG00000007619;protein_accession:AAF69653.1;protein_accession:AAH99703.1;protein_accession:AAH99707.1;protein_accession:AAH99712.1;protein_accession:AAH99713.1;protein_accession:AAL08411.1;protein_accession:AAL08412.1;protein_accession:AAL11456.1;protein_accession:AAT66409.1;prot…	124903	Protein	ERMAP	ERMAP;Erythroid membrane-associated protein;hERMAP;Radin blood group antigen;RD;SC;Scianna blood group antigen;BTN5;erythroblast membrane associated protein (Scianna blood group);erythroid membrane associated protein;PRO2801;sc-type;	SWISSPROT_AC:Q96PL5;SWISSPROT_ID:ERMAP_HUMAN;EMBL:AF311284;EMBL:AF311285;EMBL:AJ505028;EMBL:AJ505036;EMBL:AJ505037;EMBL:AJ505038;EMBL:AJ505039;EMBL:AJ505040;EMBL:AJ505041;EMBL:AJ505042;EMBL:AJ505044;EMBL:AJ505045;EMBL:AJ505046;EMBL:AJ505047;EMBL:AJ505048;EMBL:AJ505049;EMBL:AJ505050;EMBL:AL512353;EMBL:AY049028;EMBL:AY644424;EMBL:BC099703;EMBL:BC099707;EMBL:BC099712;EMBL:BC099713;EMBL:BX537371;EMBL…
69418	GNB3 --> GNB3	Expression	GeneID:2784;		4342074	Gene	GNB3	CSNB1H;G protein subunit beta 3;GNB3;g-protein subunit beta 3;g-protein subunit beta3;GBB3;Guanine nucleotide-binding protein G(I)/G(S)/G(T) subunit beta-3;Transducin beta chain 3;	SWISSPROT_AC:P16520;SWISSPROT_ID:GBB3_HUMAN;GeneID:2784;Ensembl:ENSG00000111664;HGNC:HGNC:4400;MIM:139130;Vega:OTTHUMG00000168517;protein_accession:AAA52582.1;protein_accession:AAB51313.1;protein_accession:AAC50468.1;protein_accession:AAH00115.1;protein_accession:AAH02454.1;protein_accession:AAH15920.1;protein_accession:AAM15920.1;protein_accession:AAN77120.1;protein_accession:AAP88802.1;protein_…	150322	Protein	GNB3	GBB3;GNB3;Guanine nucleotide-binding protein G(I)/G(S)/G(T) subunit beta-3;Transducin beta chain 3;CSNB1H;G protein subunit beta 3;g-protein subunit beta 3;g-protein subunit beta3;	SWISSPROT_AC:P16520;SWISSPROT_ID:GBB3_HUMAN;EMBL:AF501884;EMBL:AY631872;EMBL:BC000115;EMBL:BC002454;EMBL:BC015920;EMBL:BT009800;EMBL:M31328;EMBL:U47924;EMBL:U47930;EMBL:Y12050;EMBL:Y12051;EMBL:Y12052;EMBL:Y12053;EMBL:Y12054;EMBL:Y12055;EMBL:Y12056;EMBL:Y12057;EMBL:Y12058;RefSeq:NP_001284500.1;RefSeq:NP_002066.1;ProteinModelPortal:P16520;STRING:9606.ENSP00000229264;SWISSPROT_AC_OLD:Q96B71;SWISSPRO…
77029	SLC2A5 --> GLUT5	Expression	GeneID:6518;		4345059	Gene	SLC2A5	GLUT-5;GLUT5;SLC2A5;solute carrier family 2 member 5;Fructose transporter;Glucose transporter type 5, small intestine;glut 5;glut5-type;GTR5;Solute carrier family 2, facilitated glucose transporter member 5;transporter of fructose;transporter of the fructose;	SWISSPROT_AC:P22732;SWISSPROT_ID:GTR5_HUMAN;GeneID:6518;Ensembl:ENSG00000142583;HGNC:HGNC:11010;MIM:138230;Vega:OTTHUMG00000001771;protein_accession:AAA52570.1;protein_accession:AAB60641.1;protein_accession:AAH01692.1;protein_accession:AAH01820.1;protein_accession:AAH35878.1;protein_accession:AAL87107.1;protein_accession:ABM83217.1;protein_accession:ABM86417.1;protein_accession:AEE60992.1;protein…	169348	Protein	GLUT5	Fructose transporter;Glucose transporter type 5, small intestine;GLUT-5;GLUT5;GTR5;SLC2A5;Solute carrier family 2, facilitated glucose transporter member 5;glut 5;glut5-type;solute carrier family 2 member 5;transporter of fructose;transporter of the fructose;	SWISSPROT_AC:P22732;SWISSPROT_ID:GTR5_HUMAN;EMBL:AK289849;EMBL:AK290398;EMBL:AL158048;EMBL:BC001692;EMBL:BC001820;EMBL:BC035878;EMBL:CH471130;EMBL:M55531;EMBL:U05344;EMBL:U11839;EMBL:U11840;EMBL:U11841;EMBL:U11842;EMBL:U11843;RefSeq:NP_001129057.1;RefSeq:NP_001315548.1;RefSeq:NP_003030.1;RefSeq:XP_005263548.1;RefSeq:XP_016857622.1;RefSeq:XP_016857623.1;RefSeq:XP_016857624.1;RefSeq:XP_016857625.1;…
88437	INS --> Insulin	Expression	GeneID:3630;		4342772	Gene	INS	IDDM;IDDM1;IDDM2;ILPR;INS;insulin;IRDN;MODY10;an-ins;iddm 1;iddm 2;iddm type 1;iddm-1;iddm-2;iddm-type;ins-type;insulin--an;insulin-chain;insulin-type;mody-x;type-insulin;	SWISSPROT_AC:P01308;SWISSPROT_ID:INS_HUMAN;GeneID:3630;Ensembl:ENSG00000254647;HGNC:HGNC:6081;MIM:176730;Vega:OTTHUMG00000009558;protein_accession:AAA59172.1;protein_accession:AAA59173.1;protein_accession:AAA59179.1;protein_accession:AAH05255.1;protein_accession:AAP35454.1;protein_accession:AAW83741.1;protein_accession:ABI63346.1;protein_accession:ABM83966.1;protein_accession:ABM87282.1;protein_a…	200308	Protein	Insulin	INS;Insulin;an-ins;IDDM;iddm 1;iddm 2;iddm type 1;iddm-1;iddm-2;iddm-type;IDDM1;IDDM2;ILPR;ins-type;insulin--an;insulin-chain;insulin-type;IRDN;mody-x;MODY10;type-insulin;	SWISSPROT_AC:P01308;SWISSPROT_ID:INS_HUMAN;EMBL:AJ009655;EMBL:AY138590;EMBL:AY899304;EMBL:BC005255;EMBL:BT006808;EMBL:CH471158;EMBL:J00265;EMBL:L15440;EMBL:M10039;EMBL:V00565;EMBL:X70508;RefSeq:NP_000198.1;RefSeq:NP_001172026.1;RefSeq:NP_001172027.1;RefSeq:NP_001278826.1;ProteinModelPortal:P01308;STRING:9606.ENSP00000250971;SWISSPROT_AC_OLD:Q5EEX2;SMR:P01308;GeneID:3630;KEGG:hsa:3630;PIR:A93222;e…
90278	ITCH --> ITCH	Expression	GeneID:83737;		4355652	Gene	ITCH	ADMFD;AIF4;AIP4;ITCH;itchy E3 ubiquitin protein ligase;NAPP1;aif-4;atrophin 1-interacting protein 4;atrophin-1 interacting protein 4;Atrophin-1-interacting protein 4;E3 ubiquitin-protein ligase Itchy homolog;EC 2.3.2.26;HECT-type E3 ubiquitin transferase Itchy homolog;itchy homolog e3 ubiquitin-protein ligase;napp-1;NFE2-associated polypeptide 1;	SWISSPROT_AC:Q96J02;SWISSPROT_ID:ITCH_HUMAN;GeneID:83737;Ensembl:ENSG00000078747;Ensembl:ENSG00000283472;HGNC:HGNC:13890;MIM:606409;Vega:OTTHUMG00000032300;protein_accession:AAC04845.1;protein_accession:AAH06848.1;protein_accession:AAH11571.1;protein_accession:AAK39399.1;protein_accession:BAB39389.1;protein_accession:BAD92984.1;protein_accession:BAG37647.1;protein_accession:BAG60147.1;protein_acc…	205407	Protein	ITCH	AIP4;Atrophin-1-interacting protein 4;E3 ubiquitin-protein ligase Itchy homolog;EC 2.3.2.26;HECT-type E3 ubiquitin transferase Itchy homolog;ITCH;NAPP1;NFE2-associated polypeptide 1;ADMFD;aif-4;AIF4;atrophin 1-interacting protein 4;atrophin-1 interacting protein 4;itchy E3 ubiquitin protein ligase;itchy homolog e3 ubiquitin-protein ligase;napp-1;	SWISSPROT_AC:Q96J02;SWISSPROT_ID:ITCH_HUMAN;EMBL:AB056663;EMBL:AF038564;EMBL:AF095745;EMBL:AK304090;EMBL:AK315212;EMBL:AL109923;EMBL:AL356299;EMBL:BC006848;EMBL:BC011571;EMBL:CH471077;RefSeq:NP_001244066.1;RefSeq:NP_001244067.1;RefSeq:NP_001311126.1;RefSeq:NP_001311127.1;RefSeq:NP_113671.3;RefSeq:XP_016883578.1;RefSeq:XP_016883580.1;ProteinModelPortal:Q96J02;STRING:9606.ENSP00000363998;SWISSPROT_…
103924	NR3C2 --> MLR	Expression	GeneID:4306;		4343302	Gene	NR3C2	MCR;MLR;MR;NR3C2;NR3C2VIT;nuclear receptor subfamily 3 group C member 2;mcr-type;Mineralocorticoid receptor;mineralocorticoid type receptor;mineralocorticoid-receptor;mlr-type;receptor the mineralocorticoid;receptor--the mineralocorticoid;receptor-mineralocorticoid;	SWISSPROT_AC:P08235;SWISSPROT_ID:MCR_HUMAN;GeneID:4306;Ensembl:ENSG00000151623;HGNC:HGNC:7979;MIM:600983;Vega:OTTHUMG00000161455;protein_accession:AAA59571.1;protein_accession:AAC63513.1;protein_accession:AAI11759.1;protein_accession:AAY41033.1;protein_accession:ACA05923.1;protein_accession:ACA05924.1;protein_accession:ACA05925.1;protein_accession:ACA05926.1;protein_accession:ACS13715.1;protein_a…	237511	Protein	MLR	MCR;Mineralocorticoid receptor;MLR;MR;NR3C2;Nuclear receptor subfamily 3 group C member 2;mcr-type;mineralocorticoid type receptor;mineralocorticoid-receptor;mlr-type;NR3C2VIT;receptor the mineralocorticoid;receptor--the mineralocorticoid;receptor-mineralocorticoid;	SWISSPROT_AC:P08235;SWISSPROT_ID:MCR_HUMAN;EMBL:AC069272;EMBL:AC093678;EMBL:AC093881;EMBL:AC104691;EMBL:AC106899;EMBL:AH006913;EMBL:AJ315514;EMBL:AJ315515;EMBL:BC111758;EMBL:EU326312;EMBL:FJ515829;EMBL:M16801;RefSeq:NP_000892.2;RefSeq:NP_001159576.1;RefSeq:XP_011530277.1;RefSeq:XP_011530278.1;RefSeq:XP_011530279.1;ProteinModelPortal:P08235;STRING:9606.ENSP00000341390;SWISSPROT_AC_OLD:B0ZBF5;SWISS…
109902	MLN --> MOTI	Expression	GeneID:4295;		4343294	Gene	MLN	MLN;motilin;MOTI;Promotilin;	SWISSPROT_AC:P12872;SWISSPROT_ID:MOTI_HUMAN;GeneID:4295;Ensembl:ENSG00000096395;HGNC:HGNC:7141;MIM:158270;Vega:OTTHUMG00000014536;protein_accession:AAH69675.1;protein_accession:AAI12315.1;protein_accession:AAI43982.1;protein_accession:ADR82811.1;protein_accession:CAA33448.1;protein_accession:CAA68690.1;protein_accession:EAX03752.1;protein_accession:EAX03753.1;protein_accession:NP_001035198.1;prot…	252473	Protein	MOTI	MLN;MOTI;Promotilin;motilin;	SWISSPROT_AC:P12872;SWISSPROT_ID:MOTI_HUMAN;EMBL:AL138889;EMBL:AL158049;EMBL:BC069675;EMBL:BC112314;EMBL:BC143981;EMBL:CH471081;EMBL:M30278;EMBL:M30279;EMBL:M30280;EMBL:M30281;EMBL:X15393;EMBL:X15394;EMBL:X15395;EMBL:X15396;EMBL:Y00695;RefSeq:NP_001035198.1;RefSeq:NP_001171627.1;RefSeq:NP_002409.1;ProteinModelPortal:P12872;STRING:9606.ENSP00000388825;SWISSPROT_AC_OLD:B7ZLR7;SWISSPROT_AC_OLD:E9PDN…
119149	NGF --> NGF	Expression	GeneID:4803;		4343653	Gene	NGF	Beta-NGF;HSAN5;nerve growth factor;NGF;NGFB;b ngf;b-ngf;beta nerve growth factor;beta ngf;Beta-nerve growth factor;betanerve growth factor;betangf;factor nerve growth;factor--nerve growth;factor-nerve growth;growth factor nerve;growth factor-nerve;nerve growth factor--an;nerve growth-factor;nerve-growth factor;nerve-growth-factor;ngf beta;ngf- beta;ngf-b;ngf-beta;ngf-type;ngfbeta;	SWISSPROT_AC:P01138;SWISSPROT_ID:NGF_HUMAN;GeneID:4803;Ensembl:ENSG00000134259;HGNC:HGNC:7808;MIM:162030;Vega:OTTHUMG00000011880;protein_accession:AAA59931.1;protein_accession:AAD55975.1;protein_accession:AAH32517.2;protein_accession:AAI26149.1;protein_accession:AAI26151.1;protein_accession:AAL05874.1;protein_accession:AAV38538.1;protein_accession:ADR82879.1;protein_accession:BAA90437.1;protein_a…	275808	Protein	NGF	Beta-nerve growth factor;Beta-NGF;NGF;NGFB;b ngf;b-ngf;beta nerve growth factor;beta ngf;betanerve growth factor;betangf;factor nerve growth;factor--nerve growth;factor-nerve growth;growth factor nerve;growth factor-nerve;HSAN5;nerve growth factor;nerve growth factor--an;nerve growth-factor;nerve-growth factor;nerve-growth-factor;ngf beta;ngf- beta;ngf-b;ngf-beta;ngf-type;ngfbeta;	SWISSPROT_AC:P01138;SWISSPROT_ID:NGF_HUMAN;EMBL:AB037517;EMBL:AF150960;EMBL:AF411526;EMBL:AL049825;EMBL:BC032517;EMBL:BC126148;EMBL:BC126150;EMBL:BT019733;EMBL:CH471122;EMBL:CR541855;EMBL:M21062;EMBL:V01511;EMBL:X52599;RefSeq:NP_002497.2;RefSeq:XP_006710726.1;ProteinModelPortal:P01138;STRING:9606.ENSP00000358525;SWISSPROT_AC_OLD:A1A4E5;SWISSPROT_AC_OLD:Q6FHA0;SWISSPROT_AC_OLD:Q96P60;SWISSPROT_AC_…
122635	NTF3 --> NT-3	Expression	GeneID:4908;		4343738	Gene	NTF3	HDNF;neurotrophin 3;NGF-2;NGF2;NT-3;NT3;NTF3;factor neurotrophic;factor of neurotrophic;Nerve growth factor 2;nerve growth factor-2;Neurotrophic factor;neurotrophic-factor;neurotrophin -3;neurotrophin type 3;neurotrophin- 3;Neurotrophin-3;neurotrophin-type 3;neurotrophin3;ngf 2;nt -3;nt 3;nt-iii;	SWISSPROT_AC:P20783;SWISSPROT_ID:NTF3_HUMAN;GeneID:4908;Ensembl:ENSG00000185652;HGNC:HGNC:8023;MIM:162660;Vega:OTTHUMG00000168649;protein_accession:AAA59953.1;protein_accession:AAA63231.1;protein_accession:AAH69773.1;protein_accession:AAI07076.1;protein_accession:ADQ32931.1;protein_accession:BAH11621.1;protein_accession:CAA37703.1;protein_accession:CAG46704.1;protein_accession:CBW46116.1;protein_…	283599	Protein	NT-3	HDNF;Nerve growth factor 2;Neurotrophic factor;Neurotrophin-3;NGF-2;NT-3;NTF3;factor neurotrophic;factor of neurotrophic;nerve growth factor-2;neurotrophic-factor;neurotrophin -3;neurotrophin 3;neurotrophin type 3;neurotrophin- 3;neurotrophin-type 3;neurotrophin3;ngf 2;NGF2;nt -3;nt 3;nt-iii;NT3;	SWISSPROT_AC:P20783;SWISSPROT_ID:NTF3_HUMAN;EMBL:AK293895;EMBL:BC069773;EMBL:BC107075;EMBL:CH471116;EMBL:CR541906;EMBL:M37763;EMBL:M61180;EMBL:X53655;RefSeq:NP_001096124.1;RefSeq:NP_002518.1;RefSeq:XP_011519265.1;ProteinModelPortal:P20783;STRING:9606.ENSP00000397297;SWISSPROT_AC_OLD:B7Z1T5;SWISSPROT_AC_OLD:Q6FH50;SMR:P20783;GeneID:4908;KEGG:hsa:4908;PIR:A36208;eggNOG:ENOG410IHMM;eggNOG:ENOG410XRR…
130410	PARP1 --> PARP-1	Expression	GeneID:142;		4339917	Gene	PARP1	ADPRT;ADPRT 1;ADPRT1;ARTD1;pADPRT-1;PARP;PARP-1;PARP1;poly(ADP-ribose) polymerase 1;PPOL;ADP-ribosyltransferase diphtheria toxin-like 1;artd-1;EC 2.4.2.30;NAD(+) ADP-ribosyltransferase 1;parp 1;parp i;parp-i;parp-type;poly [adp ribose] polymerase 1;Poly [ADP-ribose] polymerase 1;poly [adp-ribose] polymerase-1;poly [adp-ribose] polymerase1;poly(adp ribose) polymerase 1;poly(adp ribose) polymerase-…	SWISSPROT_AC:P09874;SWISSPROT_ID:PARP1_HUMAN;GeneID:142;Ensembl:ENSG00000143799;HGNC:HGNC:270;MIM:173870;Vega:OTTHUMG00000037556;protein_accession:AAA51599.1;protein_accession:AAA51663.1;protein_accession:AAA60000.1;protein_accession:AAA60137.1;protein_accession:AAA60155.1;protein_accession:AAB59447.1;protein_accession:AAH14206.1;protein_accession:AAH18620.1;protein_accession:AAH37545.1;protein_a…	301963	Protein	PARP-1	ADP-ribosyltransferase diphtheria toxin-like 1;ADPRT;ADPRT 1;ARTD1;EC 2.4.2.30;NAD(+) ADP-ribosyltransferase 1;PARP-1;PARP1;Poly [ADP-ribose] polymerase 1;Poly[ADP-ribose] synthase 1;PPOL;ADPRT1;artd-1;pADPRT-1;PARP;parp 1;parp i;parp-i;parp-type;poly [adp ribose] polymerase 1;poly [adp-ribose] polymerase-1;poly [adp-ribose] polymerase1;poly(adp ribose) polymerase 1;poly(adp ribose) polymerase-1;…	SWISSPROT_AC:P09874;SWISSPROT_ID:PARP1_HUMAN;EMBL:AF524947;EMBL:AL359704;EMBL:AL359742;EMBL:BC037545;EMBL:CH471098;EMBL:J03473;EMBL:M17081;EMBL:M18112;EMBL:M29544;EMBL:M29545;EMBL:M29766;EMBL:M29767;EMBL:M29768;EMBL:M29769;EMBL:M29770;EMBL:M29771;EMBL:M29772;EMBL:M29773;EMBL:M29774;EMBL:M29775;EMBL:M29776;EMBL:M29777;EMBL:M29778;EMBL:M29779;EMBL:M29780;EMBL:M29781;EMBL:M29782;EMBL:M29783;EMBL:M29…
132650	TWNK --> PEO1	Expression	GeneID:56652;		4353254	Gene	TWNK	ATXN8;C10orf2;IOSCA;MTDPS7;PEO;PEO1;PEOA3;PRLTS5;SANDO;SCA8;twinkle mtDNA helicase;TWINL;TWNK;EC 3.6.4.12;mitochondrial protein, twinkle;mtdna helicase twinkle;peo 1;peo-1;peo-type;Progressive external ophthalmoplegia 1 protein;sca 8;sca-8;T7 gp4-like protein with intramitochondrial nucleoid localization;T7-like mitochondrial DNA helicase;Twinkle protein, mitochondrial;	SWISSPROT_AC:Q96RR1;SWISSPROT_ID:PEO1_HUMAN;GeneID:56652;Ensembl:ENSG00000107815;HGNC:HGNC:1160;MIM:606075;Vega:OTTHUMG00000018917;protein_accession:AAH13349.1;protein_accession:AAH33762.1;protein_accession:AAK69558.1;protein_accession:AAK69559.1;protein_accession:ACB21043.1;protein_accession:ADP92014.1;protein_accession:ADP92015.1;protein_accession:ADP92016.1;protein_accession:ADP92017.1;protein…	307288	Protein	PEO1	C10orf2;EC 3.6.4.12;PEO1;Progressive external ophthalmoplegia 1 protein;T7 gp4-like protein with intramitochondrial nucleoid localization;T7-like mitochondrial DNA helicase;Twinkle protein, mitochondrial;ATXN8;IOSCA;mitochondrial protein, twinkle;mtdna helicase twinkle;MTDPS7;PEO;peo 1;peo-1;peo-type;PEOA3;PRLTS5;SANDO;sca 8;sca-8;SCA8;twinkle mtDNA helicase;TWINL;TWNK;	SWISSPROT_AC:Q96RR1;SWISSPROT_ID:PEO1_HUMAN;EMBL:AF292004;EMBL:AF292005;EMBL:AL133215;EMBL:BC013349;EMBL:BX640829;EMBL:CH471066;EMBL:EU543650;RefSeq:NP_001157284.1;RefSeq:NP_068602.2;ProteinModelPortal:Q96RR1;STRING:9606.ENSP00000309595;SWISSPROT_AC_OLD:B2CQL2;SWISSPROT_AC_OLD:Q6MZX2;SWISSPROT_AC_OLD:Q6PJP5;SWISSPROT_AC_OLD:Q96RR0;SMR:Q96RR1;GeneID:56652;KEGG:hsa:56652;eggNOG:ENOG410XRZX;eggNOG:K…
146205	PTS --> PTS	Expression	GeneID:5805;		4344476	Gene	PTS	6-pyruvoyltetrahydropterin synthase;PTPS;PTS;6- pyruvoyltetrahydropterin synthase;6-pyruvoyl tetrahydrobiopterin synthase;6-pyruvoyl- tetrahydrobiopterin synthase;6-pyruvoyl-tetrahydrobiopterin synthase;EC 4.2.3.12;PTP synthase;pts-type;	SWISSPROT_AC:Q03393;SWISSPROT_ID:PTPS_HUMAN;GeneID:5805;Ensembl:ENSG00000150787;HGNC:HGNC:9689;MIM:612719;Vega:OTTHUMG00000167167;protein_accession:AAA51541.1;protein_accession:AAB64229.1;protein_accession:AAC16970.1;protein_accession:AAH09686.1;protein_accession:AAH18029.1;protein_accession:ABM81887.1;protein_accession:ABM85059.1;protein_accession:ACA06065.1;protein_accession:BAA04224.1;protein_…	340276	Protein	PTS	6-pyruvoyl tetrahydrobiopterin synthase;EC 4.2.3.12;PTP synthase;PTPS;PTS;6- pyruvoyltetrahydropterin synthase;6-pyruvoyl- tetrahydrobiopterin synthase;6-pyruvoyl-tetrahydrobiopterin synthase;6-pyruvoyltetrahydropterin synthase;pts-type;	SWISSPROT_AC:Q03393;SWISSPROT_ID:PTPS_HUMAN;EMBL:AB042297;EMBL:BC009686;EMBL:BC018029;EMBL:CH471065;EMBL:D17400;EMBL:D25234;EMBL:EF445018;EMBL:L76259;EMBL:M97655;EMBL:U63380;EMBL:U63381;EMBL:U63382;EMBL:U63383;RefSeq:NP_000308.1;ProteinModelPortal:Q03393;STRING:9606.ENSP00000280362;SWISSPROT_AC_OLD:B0YJ87;SWISSPROT_AC_OLD:Q8WVG8;SMR:Q03393;GeneID:5805;KEGG:hsa:5805;PIR:JC1405;eggNOG:COG0720;eggNO…
187407	SOD3 --> EC-SOD	Expression	GeneID:6649;		4345179	Gene	SOD3	EC-SOD;SOD3;superoxide dismutase 3, extracellular;EC 1.15.1.1;ec sod;ec- sod;Extracellular superoxide dismutase [Cu-Zn];sod - ec;sod ec;SODE;	SWISSPROT_AC:P08294;SWISSPROT_ID:SODE_HUMAN;GeneID:6649;Ensembl:ENSG00000109610;HGNC:HGNC:11181;MIM:185490;Vega:OTTHUMG00000128565;protein_accession:AAA62278.1;protein_accession:AAA66000.1;protein_accession:AAB31336.1;protein_accession:AAH14418.1;protein_accession:AAV40827.1;protein_accession:ABM83012.1;protein_accession:ABM86206.1;protein_accession:AEE61085.1;protein_accession:BAG36654.1;protein…	454263	Protein	EC-SOD	EC 1.15.1.1;EC-SOD;Extracellular superoxide dismutase [Cu-Zn];SOD3;SODE;ec sod;ec- sod;sod - ec;sod ec;superoxide dismutase 3, extracellular;	SWISSPROT_AC:P08294;SWISSPROT_ID:SODE_HUMAN;EMBL:AY787834;EMBL:BC014418;EMBL:CR541853;EMBL:J02947;EMBL:U10116;RefSeq:NP_003093.2;ProteinModelPortal:P08294;STRING:9606.ENSP00000371554;SWISSPROT_AC_OLD:Q5U781;SWISSPROT_AC_OLD:Q6FHA2;SMR:P08294;GeneID:6649;KEGG:hsa:6649;PIR:A28301;eggNOG:COG2032;eggNOG:KOG0441;UniGene:Hs.2420;GO:GO:0000302;GO:GO:0001666;GO:GO:0004784;GO:GO:0005507;GO:GO:0005576;GO:G…
202837	TLR4 --> TLR4	Expression	GeneID:7099;		4345577	Gene	TLR4	ARMD10;CD284;TLR-4;TLR4;TOLL;toll like receptor 4;CD284 antigen;hToll;tlr 4;tlr- 4;toll like receptor-4;toll like receptor4;toll- like receptor 4;Toll-like receptor 4;toll-like receptor iv;toll-like receptor type 4;toll-like receptor- 4;toll-like receptor-4;toll-like receptor4;toll-like- receptor 4;toll-like-receptor 4;toll-like-receptor-4;	SWISSPROT_AC:O00206;SWISSPROT_ID:TLR4_HUMAN;GeneID:7099;Ensembl:ENSG00000136869;HGNC:HGNC:11850;MIM:603030;Vega:OTTHUMG00000021046;protein_accession:AAC34135.1;protein_accession:AAC80227.1;protein_accession:AAF05316.1;protein_accession:AAF07823.1;protein_accession:AAF89753.1;protein_accession:AAI17423.1;protein_accession:AAY82267.1;protein_accession:AAY82268.1;protein_accession:AAY82269.1;protein…	490609	Protein	TLR4	CD284 antigen;hToll;TLR4;Toll-like receptor 4;ARMD10;CD284;tlr 4;tlr- 4;TLR-4;TOLL;toll like receptor 4;toll like receptor-4;toll like receptor4;toll- like receptor 4;toll-like receptor iv;toll-like receptor type 4;toll-like receptor- 4;toll-like receptor-4;toll-like receptor4;toll-like- receptor 4;toll-like-receptor 4;toll-like-receptor-4;	SWISSPROT_AC:O00206;SWISSPROT_ID:TLR4_HUMAN;EMBL:AB445638;EMBL:AF172169;EMBL:AF172170;EMBL:AF172171;EMBL:AF177765;EMBL:AF177766;EMBL:AK290053;EMBL:AK293068;EMBL:AK303730;EMBL:AL160272;EMBL:BC117422;EMBL:CH471090;EMBL:DQ018107;EMBL:DQ018108;EMBL:DQ018109;EMBL:EF535831;EMBL:EF535832;EMBL:EF535833;EMBL:U88880;EMBL:U93091;RefSeq:NP_003257.1;RefSeq:NP_612564.1;RefSeq:NP_612567.1;ProteinModelPortal:O00…
205936	TRH --> Pro-TRH	Expression	GeneID:7200;		4345664	Gene	TRH	Pro-TRH;thyrotropin releasing hormone;TRF;TRH;pro trh;Pro-thyrotropin-releasing hormone;Prothyroliberin;thyrotropin releasing-hormone;thyrotropin- releasing hormone;thyrotropin--releasing hormone;thyrotropin-releasing-hormone;	SWISSPROT_AC:P20396;SWISSPROT_ID:TRH_HUMAN;GeneID:7200;Ensembl:ENSG00000170893;HGNC:HGNC:12298;MIM:613879;Vega:OTTHUMG00000159634;protein_accession:AAA36480.1;protein_accession:AAH69375.1;protein_accession:AAH74888.1;protein_accession:AAH74889.1;protein_accession:AAI10516.1;protein_accession:AAI10517.1;protein_accession:BAG36258.1;protein_accession:EAW79229.1;protein_accession:NP_009048.1;protein…	495919	Protein	Pro-TRH	Pro-thyrotropin-releasing hormone;Pro-TRH;Prothyroliberin;TRH;pro trh;thyrotropin releasing hormone;thyrotropin releasing-hormone;thyrotropin- releasing hormone;thyrotropin--releasing hormone;thyrotropin-releasing-hormone;TRF;	SWISSPROT_AC:P20396;SWISSPROT_ID:TRH_HUMAN;EMBL:AK313473;EMBL:BC069375;EMBL:BC074888;EMBL:BC074889;EMBL:BC110515;EMBL:BC110516;EMBL:CH471052;EMBL:M63581;EMBL:M63582;RefSeq:NP_009048.1;ProteinModelPortal:P20396;STRING:9606.ENSP00000303452;SWISSPROT_AC_OLD:B2R8R1;SWISSPROT_AC_OLD:Q2TB83;GeneID:7200;KEGG:hsa:7200;PIR:A34550;eggNOG:ENOG410IXZK;eggNOG:ENOG4111JXZ;UniGene:Hs.182231;UniGene:Hs.732877;GO…
211549	UCP3 --> UCP3	Expression	GeneID:7352;		4345804	Gene	UCP3	SLC25A9;UCP3;uncoupling protein 3;Mitochondrial uncoupling protein 3;mitochondrial uncoupling protein-3;Solute carrier family 25 member 9;UCP 3;ucp iii;uncoupling of protein-3;uncoupling protein-3;	SWISSPROT_AC:P55916;SWISSPROT_ID:UCP3_HUMAN;GeneID:7352;Ensembl:ENSG00000175564;HGNC:HGNC:12519;MIM:602044;Vega:OTTHUMG00000168109;protein_accession:AAC18822.1;protein_accession:AAC51356.1;protein_accession:AAC51367.1;protein_accession:AAC51369.1;protein_accession:AAC51767.1;protein_accession:AAG02284.1;protein_accession:AAH08392.1;protein_accession:ALQ33829.1;protein_accession:ALQ33830.1;protein…	510334	Protein	UCP3	Mitochondrial uncoupling protein 3;SLC25A9;Solute carrier family 25 member 9;UCP 3;UCP3;mitochondrial uncoupling protein-3;ucp iii;uncoupling of protein-3;uncoupling protein 3;uncoupling protein-3;	SWISSPROT_AC:P55916;SWISSPROT_ID:UCP3_HUMAN;EMBL:AF001787;EMBL:AF011449;EMBL:AF012197;EMBL:AF012198;EMBL:AF012199;EMBL:AF012200;EMBL:AF012201;EMBL:AF012202;EMBL:AF026956;EMBL:AF026957;EMBL:AF026958;EMBL:AF050113;EMBL:BC008392;EMBL:U82818;EMBL:U84763;RefSeq:NP_003347.1;RefSeq:NP_073714.1;ProteinModelPortal:P55916;STRING:9606.ENSP00000323740;SWISSPROT_AC_OLD:O60475;SWISSPROT_AC_OLD:Q96HL3;GeneID:73…
483260	TGFB1 -- IL-6	association	Pubmed 2013:23298711;Pubmed 1993:8376781;Pubmed 2009:19209241;Pubmed 1999:10219249;Pubmed 2003:14614040;Pubmed 1991:2009947;	Addition of rh IL-6 and <b>TGF-ГЋВІ1</b> increased endogenous <b>IL-6</b> and TGF-ГЋВІ1 expression through crosstalk and induced cell invasion, EMT and chemoresistance.[Pubmed 2013:23298711];Addition of rh IL-6 and <b>TGF-ГѓВЋГ‚ВІ1</b> increased endogenous <b>IL-6</b> and TGF-ГѓВЋГ‚ВІ1 expression through crosstalk and induced cell invasion, EMT and chemoresistance.[Pubmed 2013:23298711];Addition …	4345519	Gene	TGFB1	CED;DPD1;LAP;TGFB;TGFB1;TGFbeta;transforming growth factor beta 1;lap-type;tgf -beta 1;tgf -beta1;tgf b 1;tgf b-1;tgf beta 1;tgf beta i;tgf beta type 1;tgf beta type i;tgf beta-1;tgf beta-type 1;tgf beta1;tgf- b 1;tgf- beta 1;tgf- beta1;tgf-b 1;tgf-beta 1;tgf-beta i;tgf-beta isoform 1;tgf-beta type 1;tgf-beta type i;tgf-beta type-i;tgf-beta's 1;TGF-beta-1;tgf-beta-i;tgf-beta1;tgf-beta1-type;tgf-b…	SWISSPROT_AC:P01137;SWISSPROT_ID:TGFB1_HUMAN;GeneID:7040;Ensembl:ENSG00000105329;HGNC:HGNC:11766;MIM:190180;Vega:OTTHUMG00000182760;protein_accession:AAA36735.1;protein_accession:AAH00125.1;protein_accession:AAH01180.1;protein_accession:AAH22242.1;protein_accession:AAL27646.2;protein_accession:AAN86616.1;protein_accession:AAP35909.1;protein_accession:AAQ18641.1;protein_accession:AAT77143.1;protei…	197638	Protein	IL-6	B-cell stimulatory factor 2;BSF-2;CDF;CTL differentiation factor;Hybridoma growth factor;IFN-beta-2;IFNB2;IL-6;IL6;Interferon beta-2;Interleukin-6;b cell stimulatory factor 2;b cell stimulatory factor-2;b-cell stimulatory factor-2;bsf- 2;BSF2;HGF;HSF;hsf-type;ifn beta 2;ifn-beta 2;ifn-beta2;il - 6;il -- 6;il -6;il 6;il- 6;il--6;il-6-type;il-vi;il6-type;interferon beta 2;interferon beta2;interfero…	SWISSPROT_AC:P05231;SWISSPROT_ID:IL6_HUMAN;EMBL:AF372214;EMBL:BC015511;EMBL:M14584;EMBL:M18403;EMBL:M29150;EMBL:M54894;EMBL:S56892;EMBL:X04402;EMBL:X04403;EMBL:X04430;EMBL:X04602;EMBL:Y00081;RefSeq:NP_000591.1;RefSeq:XP_011513692.1;ProteinModelPortal:P05231;STRING:9606.ENSP00000258743;SWISSPROT_AC_OLD:Q9UCU2;SWISSPROT_AC_OLD:Q9UCU3;SWISSPROT_AC_OLD:Q9UCU4;SMR:P05231;GeneID:3569;KEGG:hsa:3569;PIR:…
485420	SERPINA1 -- APT	association	Pubmed 1992:1332197;	Expression plasmids containing the human <b>alpha 1-antitrypsin</b> (alpha 1 AT) promoter fused to either <b>adenine phosphoribosyltransferase</b> (aprt) or xanthine-guanine phosphoribosyltransferase (gpt) coding sequences were sequentially introduced into APRT- HPRT- rat hepatoma cells.[Pubmed 1992:1332197];	4344025	Gene	SERPINA1	A1A;A1AT;AAT;alpha1AT;PI;PI1;PRO2275;serpin family A member 1;SERPINA1;a-1 antitrypsin;a-1-antitrypsin;a-1at;a-i antitrypsin;a1 antitrypsin;a1- antitrypsin;a1-antitrypsin;a1-protease inhibitor;alpha - 1 antitrypsin;alpha 1 -antitrypsin;alpha 1 -protease inhibitor;alpha 1 antiproteinase;alpha 1 antitrypsin;alpha 1 inhibitor of protease;alpha 1 protease inhibitor;alpha 1- antitrypsin;alpha 1--antit…	SWISSPROT_AC:P01009;SWISSPROT_ID:A1AT_HUMAN;GeneID:5265;Ensembl:ENSG00000197249;HGNC:HGNC:8941;MIM:107400;Vega:OTTHUMG00000150355;protein_accession:AAA51545.1;protein_accession:AAA51546.1;protein_accession:AAA51547.1;protein_accession:AAB59369.1;protein_accession:AAB59370.1;protein_accession:AAB59371.1;protein_accession:AAB59375.1;protein_accession:AAB59495.1;protein_accession:AAF15128.1;protein_…	20392	Protein	APT	Adenine phosphoribosyltransferase;APRT;APT;EC 2.4.2.7;AMP;APRTD;	SWISSPROT_AC:P07741;SWISSPROT_ID:APT_HUMAN;EMBL:AC092384;EMBL:AY306126;EMBL:BC107151;EMBL:BM550173;EMBL:CH471184;EMBL:CR749423;EMBL:M16446;EMBL:Y00486;RefSeq:NP_000476.1;RefSeq:NP_001025189.1;ProteinModelPortal:P07741;STRING:9606.ENSP00000367615;SWISSPROT_AC_OLD:G5E9J2;SWISSPROT_AC_OLD:Q3KP55;SWISSPROT_AC_OLD:Q68DF9;SMR:P07741;GeneID:353;KEGG:hsa:353;PIR:S06232;eggNOG:COG0503;eggNOG:KOG1712;UniGe…
501230	TGFB1 -- IGF-I	association	Pubmed 2006:17053321;Pubmed 2000:10705575;Pubmed 2000:10937620;Pubmed 1998:9462692;Pubmed 1998:9607190;	Effects of <b>insulin-like growth factor I</b> on <b>transforming growth factor beta1</b> induced chondrogenesis of synovium-derived mesenchymal stem cells cultured in a polyglycolic acid scaffold.[Pubmed 2006:17053321];As the <b>TGF-beta 1</b> induced by <b>IGF-1</b> is inactive in the traditionally used mink lung epithelial cell growth inhibition assay, we explored the possible role of IGF-II/M…	4345519	Gene	TGFB1	CED;DPD1;LAP;TGFB;TGFB1;TGFbeta;transforming growth factor beta 1;lap-type;tgf -beta 1;tgf -beta1;tgf b 1;tgf b-1;tgf beta 1;tgf beta i;tgf beta type 1;tgf beta type i;tgf beta-1;tgf beta-type 1;tgf beta1;tgf- b 1;tgf- beta 1;tgf- beta1;tgf-b 1;tgf-beta 1;tgf-beta i;tgf-beta isoform 1;tgf-beta type 1;tgf-beta type i;tgf-beta type-i;tgf-beta's 1;TGF-beta-1;tgf-beta-i;tgf-beta1;tgf-beta1-type;tgf-b…	SWISSPROT_AC:P01137;SWISSPROT_ID:TGFB1_HUMAN;GeneID:7040;Ensembl:ENSG00000105329;HGNC:HGNC:11766;MIM:190180;Vega:OTTHUMG00000182760;protein_accession:AAA36735.1;protein_accession:AAH00125.1;protein_accession:AAH01180.1;protein_accession:AAH22242.1;protein_accession:AAL27646.2;protein_accession:AAN86616.1;protein_accession:AAP35909.1;protein_accession:AAQ18641.1;protein_accession:AAT77143.1;protei…	196367	Protein	IGF-I	IBP1;IGF-I;IGF1;Insulin-like growth factor I;Mechano growth factor;MGF;Somatomedin-C;factor 1-insulin-like growth;factor i-insulin-like growth;factor-1-insulin-like growth;growth factor 1-insulin-like;growth factor i-insulin-like;growth factor-1-insulin-like;IGFI;insulin - like growth factor 1;insulin growth like factor 1;insulin growth like factor-i;insulin growth-like factor 1;insulin like grow…	SWISSPROT_AC:P05019;SWISSPROT_ID:IGF1_HUMAN;EMBL:AC010202;EMBL:AC068648;EMBL:AY260957;EMBL:BC148266;EMBL:CH471054;EMBL:M11568;EMBL:M12659;EMBL:M14153;EMBL:M14154;EMBL:M14155;EMBL:M14156;EMBL:M27544;EMBL:M37484;EMBL:X00173;EMBL:X03420;EMBL:X03421;EMBL:X03422;EMBL:X03563;EMBL:X56773;EMBL:X56774;EMBL:X57025;RefSeq:NP_000609.1;RefSeq:NP_001104754.1;RefSeq:NP_001104755.1;ProteinModelPortal:P05019;STRI…
510660	LEPR -- Insulin	association	Pubmed:18413223;Pubmed 2001:11443193;Pubmed 2012:22560341;Pubmed 2008:18564365;Pubmed 2000:10814526;Pubmed 2000:11006314;Pubmed 2000:11146417;Pubmed 2010:20383037;Pubmed 2005:15854530;Pubmed 2005:15950750;	The objective of this study was to investigate the influence of Lys656Asn polymorphism in the <b>LEPR</b> gene on serum <b>insulin</b>, glucose values, and insulin resistance in the fasted state among obese men and women without diabetes mellitus.[Pubmed:18413223];<b>Leptin receptor</b> gene polymorphisms are associated with <b>insulin</b> in obese women with impaired glucose tolerance.[Pubmed 20…	4343033	Gene	LEPR	CD295;LEP-R;LEPR;LEPRD;leptin receptor;OB-R;OBR;CD295 antigen;DB;HuB219;leptin isoform receptor;leptin's receptor;leptin- receptor;leptin-receptor;ob r;OB receptor;ob-receptor;receptor leptin;receptor of leptin;	SWISSPROT_AC:P48357;SWISSPROT_ID:LEPR_HUMAN;GeneID:3953;Ensembl:ENSG00000116678;HGNC:HGNC:6554;MIM:601007;Vega:OTTHUMG00000009115;protein_accession:AAA93015.1;protein_accession:AAB07495.1;protein_accession:AAB07496.1;protein_accession:AAB07497.1;protein_accession:AAC23650.1;protein_accession:AAC50509.1;protein_accession:AAC50510.1;protein_accession:AAC50511.1;protein_accession:AAH31086.1;protein_…	200308	Protein	Insulin	INS;Insulin;an-ins;IDDM;iddm 1;iddm 2;iddm type 1;iddm-1;iddm-2;iddm-type;IDDM1;IDDM2;ILPR;ins-type;insulin--an;insulin-chain;insulin-type;IRDN;mody-x;MODY10;type-insulin;	SWISSPROT_AC:P01308;SWISSPROT_ID:INS_HUMAN;EMBL:AJ009655;EMBL:AY138590;EMBL:AY899304;EMBL:BC005255;EMBL:BT006808;EMBL:CH471158;EMBL:J00265;EMBL:L15440;EMBL:M10039;EMBL:V00565;EMBL:X70508;RefSeq:NP_000198.1;RefSeq:NP_001172026.1;RefSeq:NP_001172027.1;RefSeq:NP_001278826.1;ProteinModelPortal:P01308;STRING:9606.ENSP00000250971;SWISSPROT_AC_OLD:Q5EEX2;SMR:P01308;GeneID:3630;KEGG:hsa:3630;PIR:A93222;e…
511613	PARP1 -- P53	association	Pubmed:11494111;Pubmed 2001:11544635;Pubmed 2012:22253870;Pubmed 2014:25118896;Pubmed 2014:25182801;Pubmed 2011:21293287;Pubmed 2010:20674559;Pubmed 1999:10331651;Pubmed 2003:12704785;Pubmed 2003:12898523;Pubmed 2005:16082409;Pubmed 2005:16297369;	The tumor-suppressor p53 undergoes extensive poly(ADP-ribosyl)ation early during apoptosis in human osteosarcoma cells, and degradation of poly(ADP-ribose) (PAR) attached to <b>p53</b> coincides with <b>poly(ADP-ribose)polymerase-1</b>, (PARP-1) cleavage, and expression of p53 target genes.[Pubmed:11494111];Moreover, reconstitution of cells lacking the <b>PARP-1</b> gene with the human counterpar…	4339917	Gene	PARP1	ADPRT;ADPRT 1;ADPRT1;ARTD1;pADPRT-1;PARP;PARP-1;PARP1;poly(ADP-ribose) polymerase 1;PPOL;ADP-ribosyltransferase diphtheria toxin-like 1;artd-1;EC 2.4.2.30;NAD(+) ADP-ribosyltransferase 1;parp 1;parp i;parp-i;parp-type;poly [adp ribose] polymerase 1;Poly [ADP-ribose] polymerase 1;poly [adp-ribose] polymerase-1;poly [adp-ribose] polymerase1;poly(adp ribose) polymerase 1;poly(adp ribose) polymerase-…	SWISSPROT_AC:P09874;SWISSPROT_ID:PARP1_HUMAN;GeneID:142;Ensembl:ENSG00000143799;HGNC:HGNC:270;MIM:173870;Vega:OTTHUMG00000037556;protein_accession:AAA51599.1;protein_accession:AAA51663.1;protein_accession:AAA60000.1;protein_accession:AAA60137.1;protein_accession:AAA60155.1;protein_accession:AAB59447.1;protein_accession:AAH14206.1;protein_accession:AAH18620.1;protein_accession:AAH37545.1;protein_a…	297203	Protein	P53	Antigen NY-CO-13;Cellular tumor antigen p53;P53;Phosphoprotein p53;TP53;Tumor suppressor p53;BCC7;LFS1;p 53;p 53 tumor suppressor;p-53;p-53 tumor suppressor;p5-3;p53 phosphoprotein;p53 the tumor suppressor;p53 tumor protein;p53 tumor suppressor;p53 tumor-suppressor;p53's tumor suppressor;p53--an;p53-tumor suppressor;p53-tumor-suppressor;p53-type;protein of the p53 tumor;protein p53 tumor;tp 53;tp…	SWISSPROT_AC:P04637;SWISSPROT_ID:P53_HUMAN;EMBL:AB082923;EMBL:AC007421;EMBL:AC087388;EMBL:AF135120;EMBL:AF135121;EMBL:AF136270;EMBL:AF136271;EMBL:AF209128;EMBL:AF209129;EMBL:AF209130;EMBL:AF209131;EMBL:AF209132;EMBL:AF209133;EMBL:AF209134;EMBL:AF209135;EMBL:AF209136;EMBL:AF209148;EMBL:AF209149;EMBL:AF209150;EMBL:AF209151;EMBL:AF209152;EMBL:AF209153;EMBL:AF209154;EMBL:AF209155;EMBL:AF209156;EMBL:A…
512897	ADM -- IL-6	association	Pubmed 2001:11422212;Pubmed 2013:23088295;Pubmed 2010:20398018;	Furthermore, <b>IL-6</b> mRNA levels were negatively correlated with <b>AM</b> mRNA levels within the same LN patients.[Pubmed 2001:11422212];Imbalance between <b>interleukin-6</b> and <b>adrenomedullin</b> mRNA levels in peripheral blood mononuclear cells of patients with lupus nephritis.[Pubmed 2001:11422212];Our results suggest that an imbalance between <b>IL-6</b> and <b>AM</b> levels may pla…	4339910	Gene	ADM	ADM;adrenomedullin;AM;PAMP;ADML;am-an;am-type;pamp-type;	SWISSPROT_AC:P35318;SWISSPROT_ID:ADML_HUMAN;GeneID:133;Ensembl:ENSG00000148926;HGNC:HGNC:259;MIM:103275;Vega:OTTHUMG00000165907;protein_accession:AAC60642.1;protein_accession:AAH15961.1;protein_accession:AAP35548.1;protein_accession:AAZ38717.1;protein_accession:BAA03589.1;protein_accession:BAA07756.1;protein_accession:BAG35740.1;protein_accession:CAG46792.1;protein_accession:CBX47636.1;protein_ac…	197638	Protein	IL-6	B-cell stimulatory factor 2;BSF-2;CDF;CTL differentiation factor;Hybridoma growth factor;IFN-beta-2;IFNB2;IL-6;IL6;Interferon beta-2;Interleukin-6;b cell stimulatory factor 2;b cell stimulatory factor-2;b-cell stimulatory factor-2;bsf- 2;BSF2;HGF;HSF;hsf-type;ifn beta 2;ifn-beta 2;ifn-beta2;il - 6;il -- 6;il -6;il 6;il- 6;il--6;il-6-type;il-vi;il6-type;interferon beta 2;interferon beta2;interfero…	SWISSPROT_AC:P05231;SWISSPROT_ID:IL6_HUMAN;EMBL:AF372214;EMBL:BC015511;EMBL:M14584;EMBL:M18403;EMBL:M29150;EMBL:M54894;EMBL:S56892;EMBL:X04402;EMBL:X04403;EMBL:X04430;EMBL:X04602;EMBL:Y00081;RefSeq:NP_000591.1;RefSeq:XP_011513692.1;ProteinModelPortal:P05231;STRING:9606.ENSP00000258743;SWISSPROT_AC_OLD:Q9UCU2;SWISSPROT_AC_OLD:Q9UCU3;SWISSPROT_AC_OLD:Q9UCU4;SMR:P05231;GeneID:3569;KEGG:hsa:3569;PIR:…
514743	TGFB1 -- bFGF	association	Pubmed:12799213;Pubmed 2001:11168939;Pubmed 2001:11767002;Pubmed 1994:7529622;Pubmed 1993:8427999;Pubmed 2002:12508433;Pubmed 1995:7498665;Pubmed 1996:8602397;Pubmed 1996:8618433;Pubmed 1997:9111519;Pubmed 2003:12934360;	We also studied the relationship between the levels of cytokines analyzed and found positive correlations between <b>bFGF</b> and <b>TGF-beta1</b> (rhГѓВґ = 0.183, p < 0.02), as well as VEGF and TGF-beta 1 (rhГѓВґ = 0.537, p < 0.001) and VEGF and bFGF (rhГѓВґ = 0.197, p < 0.02).[Pubmed:12799213];We also studied the relationship between the levels of cytokines analyzed and found positive correlati…	4345519	Gene	TGFB1	CED;DPD1;LAP;TGFB;TGFB1;TGFbeta;transforming growth factor beta 1;lap-type;tgf -beta 1;tgf -beta1;tgf b 1;tgf b-1;tgf beta 1;tgf beta i;tgf beta type 1;tgf beta type i;tgf beta-1;tgf beta-type 1;tgf beta1;tgf- b 1;tgf- beta 1;tgf- beta1;tgf-b 1;tgf-beta 1;tgf-beta i;tgf-beta isoform 1;tgf-beta type 1;tgf-beta type i;tgf-beta type-i;tgf-beta's 1;TGF-beta-1;tgf-beta-i;tgf-beta1;tgf-beta1-type;tgf-b…	SWISSPROT_AC:P01137;SWISSPROT_ID:TGFB1_HUMAN;GeneID:7040;Ensembl:ENSG00000105329;HGNC:HGNC:11766;MIM:190180;Vega:OTTHUMG00000182760;protein_accession:AAA36735.1;protein_accession:AAH00125.1;protein_accession:AAH01180.1;protein_accession:AAH22242.1;protein_accession:AAL27646.2;protein_accession:AAN86616.1;protein_accession:AAP35909.1;protein_accession:AAQ18641.1;protein_accession:AAT77143.1;protei…	135766	Protein	bFGF	Basic fibroblast growth factor;bFGF;FGF-2;FGF2;FGFB;Fibroblast growth factor 2;HBGF-2;Heparin-binding growth factor 2;basic fibroblast growth-factor;basic fibroblast-growth factor;basic fibroblast-growth-factor;basic-fibroblast growth factor;basic-fibroblast-growth-factor;bfgf-isoform;bfgf-type;factor basic fibroblast growth;factor of basic fibroblast growth;factor-basic fibroblast growth;fgf -2;…	SWISSPROT_AC:P09038;SWISSPROT_ID:FGF2_HUMAN;EMBL:AB451321;EMBL:AB451450;EMBL:AC021205;EMBL:AY820133;EMBL:CH471056;EMBL:EF506888;EMBL:J04513;EMBL:M17599;EMBL:M27968;EMBL:S47380;EMBL:S81809;EMBL:X04431;EMBL:X04432;EMBL:X04433;EMBL:Y13468;RefSeq:NP_001997.5;ProteinModelPortal:P09038;STRING:9606.ENSP00000264498;SWISSPROT_AC_OLD:A4LBB8;SWISSPROT_AC_OLD:O00527;SWISSPROT_AC_OLD:P78443;SWISSPROT_AC_OLD:Q…
520774	MMP2 -- IGF-I	association	Pubmed 2000:10679298;Pubmed 2010:20646497;Pubmed 2003:12631625;	Cysteine-proteinase activities are mainly produced by non-osteoclastic cells, while <b>MMP-2</b> and MMP-9 modulated by <b>hIGF-I</b> are mainly expressed by osteoclastic cells.[Pubmed 2000:10679298];In addition, the expression of <b>MMP-2</b> was positively linked with the expression level of <b>IGF-1</b> (P < 0.05).[Pubmed 2010:20646497];Finally, transient transfection experiments and chloramph…	4343308	Gene	MMP2	CLG4;CLG4A;matrix metallopeptidase 2;MMP-2;MMP-II;MMP2;MONA;TBE-1;72 kDa gelatinase;72 kda gelatinase-type;72 kda type gelatinase;72 kDa type IV collagenase;72 kda-gelatinase;72 kda-type iv collagenase;72-kda gelatinase;72-kda type iv collagenase;72-kda type iv-collagenase;72-kda type-iv collagenase;clg 4;clg-4;EC 3.4.24.24;Gelatinase A;gelatinase type a;gelatinase-a;matrix metallopeptidase-2;Mat…	SWISSPROT_AC:P08253;SWISSPROT_ID:MMP2_HUMAN;GeneID:4313;Ensembl:ENSG00000087245;HGNC:HGNC:7166;MIM:120360;Vega:OTTHUMG00000133202;protein_accession:AAA35701.1;protein_accession:AAA52027.1;protein_accession:AAA52028.1;protein_accession:AAH02576.1;protein_accession:AAU10089.1;protein_accession:ABD38929.1;protein_accession:ABM82878.1;protein_accession:ABM86064.1;protein_accession:BAG35588.1;protein_…	196367	Protein	IGF-I	IBP1;IGF-I;IGF1;Insulin-like growth factor I;Mechano growth factor;MGF;Somatomedin-C;factor 1-insulin-like growth;factor i-insulin-like growth;factor-1-insulin-like growth;growth factor 1-insulin-like;growth factor i-insulin-like;growth factor-1-insulin-like;IGFI;insulin - like growth factor 1;insulin growth like factor 1;insulin growth like factor-i;insulin growth-like factor 1;insulin like grow…	SWISSPROT_AC:P05019;SWISSPROT_ID:IGF1_HUMAN;EMBL:AC010202;EMBL:AC068648;EMBL:AY260957;EMBL:BC148266;EMBL:CH471054;EMBL:M11568;EMBL:M12659;EMBL:M14153;EMBL:M14154;EMBL:M14155;EMBL:M14156;EMBL:M27544;EMBL:M37484;EMBL:X00173;EMBL:X03420;EMBL:X03421;EMBL:X03422;EMBL:X03563;EMBL:X56773;EMBL:X56774;EMBL:X57025;RefSeq:NP_000609.1;RefSeq:NP_001104754.1;RefSeq:NP_001104755.1;ProteinModelPortal:P05019;STRI…
527684	CNBP -- CNBP	association	Pubmed 2004:15261229;	Recently, the genetic basis of <b>DM2</b> has been defined by a '(CCTG)(n)' expansion mutation in intron 1 of the <b>ZNF9</b> gene.[Pubmed 2004:15261229];	4345959	Gene	CNBP	CCHC-type zinc finger nucleic acid binding protein;CNBP;CNBP1;DM2;PROMM;RNF163;ZCCHC22;ZNF9;Cellular nucleic acid-binding protein;Zinc finger protein 9;zinc finger protein-9;zinc-finger protein 9;	SWISSPROT_AC:P62633;SWISSPROT_ID:CNBP_HUMAN;GeneID:7555;Ensembl:ENSG00000169714;HGNC:HGNC:13164;MIM:116955;Vega:OTTHUMG00000159943;protein_accession:AAA61975.1;protein_accession:AAA91782.1;protein_accession:AAH00288.1;protein_accession:AAH14911.1;protein_accession:AAH93058.1;protein_accession:AAR11855.1;protein_accession:AAR89462.1;protein_accession:AAV38419.1;protein_accession:AAY89856.1;protein…	71468	Protein	CNBP	Cellular nucleic acid-binding protein;CNBP;RNF163;Zinc finger protein 9;ZNF9;CCHC-type zinc finger nucleic acid binding protein;CNBP1;DM2;PROMM;ZCCHC22;zinc finger protein-9;zinc-finger protein 9;	SWISSPROT_AC:P62633;SWISSPROT_ID:CNBP_HUMAN;EMBL:AC108673;EMBL:AC135587;EMBL:AK054592;EMBL:AK292119;EMBL:AK298154;EMBL:AK314380;EMBL:AY329622;EMBL:BC000288;EMBL:BC014911;EMBL:BC093058;EMBL:BT019613;EMBL:CH471052;EMBL:DQ091187;EMBL:DQ092366;EMBL:DQ092367;EMBL:M28372;EMBL:U19765;RefSeq:NP_001120664.1;RefSeq:NP_001120665.1;RefSeq:NP_001120666.1;RefSeq:NP_001120667.1;RefSeq:NP_001120668.1;RefSeq:NP_0…
550152	INS -- Insulin	association	Pubmed:11208299;Pubmed 2004:15699505;Pubmed 1993:8100786;Pubmed 1993:8155257;Pubmed 1993:8325202;Pubmed 1993:8375243;Pubmed 1993:8422762;Pubmed 1993:8432407;Pubmed 1993:8495808;Pubmed 2002:11894723;Pubmed 2008:18443369;Pubmed 2007:17323409;Pubmed 2007:17635072;Pubmed 2000:10880892;Pubmed 2000:11070077;Pubmed 2000:11192752;Pubmed 1996:8676750;Pubmed 1996:8720535;Pubmed 1996:8739920;Pubmed 1996:891…	(6) Forgetting <b>insulin</b> shots was correlated with <b>IDDM</b> duration in boys group, with increasing level of HbA1c and with smaller number of glycemia measurements in all children groups, with the intensive insulin therapy in girls and Polish groups (p < 0.01 in all cases).[Pubmed:11208299];Genetic susceptibility to type 1 diabetes is polygenic and includes the <b>INS</b> VNTR-IDDM2 locus…	4342772	Gene	INS	IDDM;IDDM1;IDDM2;ILPR;INS;insulin;IRDN;MODY10;an-ins;iddm 1;iddm 2;iddm type 1;iddm-1;iddm-2;iddm-type;ins-type;insulin--an;insulin-chain;insulin-type;mody-x;type-insulin;	SWISSPROT_AC:P01308;SWISSPROT_ID:INS_HUMAN;GeneID:3630;Ensembl:ENSG00000254647;HGNC:HGNC:6081;MIM:176730;Vega:OTTHUMG00000009558;protein_accession:AAA59172.1;protein_accession:AAA59173.1;protein_accession:AAA59179.1;protein_accession:AAH05255.1;protein_accession:AAP35454.1;protein_accession:AAW83741.1;protein_accession:ABI63346.1;protein_accession:ABM83966.1;protein_accession:ABM87282.1;protein_a…	200308	Protein	Insulin	INS;Insulin;an-ins;IDDM;iddm 1;iddm 2;iddm type 1;iddm-1;iddm-2;iddm-type;IDDM1;IDDM2;ILPR;ins-type;insulin--an;insulin-chain;insulin-type;IRDN;mody-x;MODY10;type-insulin;	SWISSPROT_AC:P01308;SWISSPROT_ID:INS_HUMAN;EMBL:AJ009655;EMBL:AY138590;EMBL:AY899304;EMBL:BC005255;EMBL:BT006808;EMBL:CH471158;EMBL:J00265;EMBL:L15440;EMBL:M10039;EMBL:V00565;EMBL:X70508;RefSeq:NP_000198.1;RefSeq:NP_001172026.1;RefSeq:NP_001172027.1;RefSeq:NP_001278826.1;ProteinModelPortal:P01308;STRING:9606.ENSP00000250971;SWISSPROT_AC_OLD:Q5EEX2;SMR:P01308;GeneID:3630;KEGG:hsa:3630;PIR:A93222;e…
557538	ADM -- bFGF	association	Pubmed 2000:10845623;Pubmed 2009:19616043;	Regulation of the <b>ADM</b> expression by <b>basic fibroblast growth factor</b>, interferon (IFN)-gamma, tumor necrosis factor-alpha, interleukin (IL)1beta, or all-trans-retinoic acid was studied.[Pubmed 2000:10845623];<b>AM</b> mRNA expression in CAOV(3) was induced by <b>bFGF</b> in a time- and dose-dependent manner, which could be attenuated by bFGF neutralizing antibody.[Pubmed 2009:19616043…	4339910	Gene	ADM	ADM;adrenomedullin;AM;PAMP;ADML;am-an;am-type;pamp-type;	SWISSPROT_AC:P35318;SWISSPROT_ID:ADML_HUMAN;GeneID:133;Ensembl:ENSG00000148926;HGNC:HGNC:259;MIM:103275;Vega:OTTHUMG00000165907;protein_accession:AAC60642.1;protein_accession:AAH15961.1;protein_accession:AAP35548.1;protein_accession:AAZ38717.1;protein_accession:BAA03589.1;protein_accession:BAA07756.1;protein_accession:BAG35740.1;protein_accession:CAG46792.1;protein_accession:CBX47636.1;protein_ac…	135766	Protein	bFGF	Basic fibroblast growth factor;bFGF;FGF-2;FGF2;FGFB;Fibroblast growth factor 2;HBGF-2;Heparin-binding growth factor 2;basic fibroblast growth-factor;basic fibroblast-growth factor;basic fibroblast-growth-factor;basic-fibroblast growth factor;basic-fibroblast-growth-factor;bfgf-isoform;bfgf-type;factor basic fibroblast growth;factor of basic fibroblast growth;factor-basic fibroblast growth;fgf -2;…	SWISSPROT_AC:P09038;SWISSPROT_ID:FGF2_HUMAN;EMBL:AB451321;EMBL:AB451450;EMBL:AC021205;EMBL:AY820133;EMBL:CH471056;EMBL:EF506888;EMBL:J04513;EMBL:M17599;EMBL:M27968;EMBL:S47380;EMBL:S81809;EMBL:X04431;EMBL:X04432;EMBL:X04433;EMBL:Y13468;RefSeq:NP_001997.5;ProteinModelPortal:P09038;STRING:9606.ENSP00000264498;SWISSPROT_AC_OLD:A4LBB8;SWISSPROT_AC_OLD:O00527;SWISSPROT_AC_OLD:P78443;SWISSPROT_AC_OLD:Q…
561641	SERPINA1 -- AAT	association	Pubmed 2013:23188705;Pubmed 2013:24023986;Pubmed 2004:15271689;Pubmed 1994:8136153;Pubmed 2010:20228200;Pubmed 1992:1434214;Pubmed 2003:12632295;	The oxidized <b>alpha-1 antitrypsin</b> (ox-A1AT) is one modified form of <b>A1AT</b>, generated via oxidation at its active site by free radicals released from inflammatory cells which subsequently are unable to inhibit protease enzymes.[Pubmed 2013:23188705];Alpha1-antitrypsin deficiency is an autosomal recessive disease characterized by reduced serum levels of <b>alpha1-antitrypsin</b> (AAT) d…	4344025	Gene	SERPINA1	A1A;A1AT;AAT;alpha1AT;PI;PI1;PRO2275;serpin family A member 1;SERPINA1;a-1 antitrypsin;a-1-antitrypsin;a-1at;a-i antitrypsin;a1 antitrypsin;a1- antitrypsin;a1-antitrypsin;a1-protease inhibitor;alpha - 1 antitrypsin;alpha 1 -antitrypsin;alpha 1 -protease inhibitor;alpha 1 antiproteinase;alpha 1 antitrypsin;alpha 1 inhibitor of protease;alpha 1 protease inhibitor;alpha 1- antitrypsin;alpha 1--antit…	SWISSPROT_AC:P01009;SWISSPROT_ID:A1AT_HUMAN;GeneID:5265;Ensembl:ENSG00000197249;HGNC:HGNC:8941;MIM:107400;Vega:OTTHUMG00000150355;protein_accession:AAA51545.1;protein_accession:AAA51546.1;protein_accession:AAA51547.1;protein_accession:AAB59369.1;protein_accession:AAB59370.1;protein_accession:AAB59371.1;protein_accession:AAB59375.1;protein_accession:AAB59495.1;protein_accession:AAF15128.1;protein_…	2842	Protein	AAT	A1AT;AAT;Alpha-1 protease inhibitor;Alpha-1-antiproteinase;Alpha-1-antitrypsin;PI;Serpin A1;SERPINA1;a-1 antitrypsin;a-1-antitrypsin;a-1at;a-i antitrypsin;a1 antitrypsin;a1- antitrypsin;a1-antitrypsin;a1-protease inhibitor;A1A;alpha - 1 antitrypsin;alpha 1 -antitrypsin;alpha 1 -protease inhibitor;alpha 1 antiproteinase;alpha 1 antitrypsin;alpha 1 inhibitor of protease;alpha 1 protease inhibitor;a…	SWISSPROT_AC:P01009;SWISSPROT_ID:A1AT_HUMAN;EMBL:AF113676;EMBL:AF130068;EMBL:AK315637;EMBL:AM048838;EMBL:BC011991;EMBL:BC015642;EMBL:BT019455;EMBL:BX161449;EMBL:BX247968;EMBL:BX248002;EMBL:BX248257;EMBL:DQ682455;EMBL:J00064;EMBL:J00065;EMBL:J00066;EMBL:J00067;EMBL:J02619;EMBL:K01396;EMBL:K02212;EMBL:M11465;EMBL:M26123;EMBL:V00496;EMBL:X01683;EMBL:X02920;RefSeq:NP_000286.3;RefSeq:NP_001002235.1;Re…
565701	TLR4 -- TNF	association	Pubmed 2004:15044215;Pubmed 2007:17579034;Pubmed 2014:24944474;Pubmed 2011:21103885;	We have shown that human primary ATII cells express mRNA and protein for both TLR-2 and <b>TLR-4</b>, which can be modulated by incubation with LPS and <b>tumor necrosis factor</b>.[Pubmed 2004:15044215];Although simultaneous costimulation of human PBMC with P.f. lysate and specific TLR stimuli in vitro did not induce synergistic effects on cytokine synthesis, PBMC started to respond to subsequen…	4345577	Gene	TLR4	ARMD10;CD284;TLR-4;TLR4;TOLL;toll like receptor 4;CD284 antigen;hToll;tlr 4;tlr- 4;toll like receptor-4;toll like receptor4;toll- like receptor 4;Toll-like receptor 4;toll-like receptor iv;toll-like receptor type 4;toll-like receptor- 4;toll-like receptor-4;toll-like receptor4;toll-like- receptor 4;toll-like-receptor 4;toll-like-receptor-4;	SWISSPROT_AC:O00206;SWISSPROT_ID:TLR4_HUMAN;GeneID:7099;Ensembl:ENSG00000136869;HGNC:HGNC:11850;MIM:603030;Vega:OTTHUMG00000021046;protein_accession:AAC34135.1;protein_accession:AAC80227.1;protein_accession:AAF05316.1;protein_accession:AAF07823.1;protein_accession:AAF89753.1;protein_accession:AAI17423.1;protein_accession:AAY82267.1;protein_accession:AAY82268.1;protein_accession:AAY82269.1;protein…	492131	Protein	TNF	Cachectin;TNF;TNF-a;TNF-alpha;TNFA;TNFSF2;Tumor necrosis factor;Tumor necrosis factor ligand superfamily member 2;chain-tnf;DIF;dif-type;factor - tumor necrosis;factor of the tumor necrosis;factor of the tumor-necrosis;factor of tumor necrosis;factor tumor necrosis;factor-tumor necrosis;necrosis factor-tumor;necrosis tumor factor;tnf - a;tnf - alpha;tnf -a;tnf -alpha;tnf a;tnf alpha;tnf- a;tnf- a…	SWISSPROT_AC:P01375;SWISSPROT_ID:TNFA_HUMAN;EMBL:AB088112;EMBL:AF043342;EMBL:AF098751;EMBL:AF129756;EMBL:AY066019;EMBL:AY214167;EMBL:BA000025;EMBL:BC028148;EMBL:M10988;EMBL:M16441;EMBL:M26331;EMBL:X01394;EMBL:X02910;EMBL:Y14768;EMBL:Z15026;RefSeq:NP_000585.2;ProteinModelPortal:P01375;STRING:9606.ENSP00000398698;SWISSPROT_AC_OLD:O43647;SWISSPROT_AC_OLD:Q9P1Q2;SWISSPROT_AC_OLD:Q9UIV3;SMR:P01375;Gen…
574414	POLG -- POLG	association	Pubmed 2006:16715201;Pubmed 2012:24265579;	A new <b>POLG1</b> mutation with <b>peo</b> and severe axonal and demyelinating sensory-motor neuropathy.[Pubmed 2006:16715201];A novel <b>POLG</b> gene mutation in a patient with <b>SANDO</b>.[Pubmed 2012:24265579];	4344152	Gene	POLG	DNA polymerase gamma, catalytic subunit;MDP1;MIRAS;MTDPS4A;MTDPS4B;PEO;POLG;POLG1;POLGA;SANDO;SCAE;catalytic subunit of mitochondrial dna polymerase;catalytic subunit of the mitochondrial dna polymerase;catalytic subunit of the mitochondrial dna-polymerase;DNA polymerase subunit gamma-1;DPOG1;EC 2.7.7.7;Mitochondrial DNA polymerase catalytic subunit;peo-type;polg-a;PolG-alpha;	SWISSPROT_AC:P54098;SWISSPROT_ID:DPOG1_HUMAN;GeneID:5428;Ensembl:ENSG00000140521;HGNC:HGNC:9179;MIM:174763;Vega:OTTHUMG00000149646;protein_accession:AAB18268.1;protein_accession:AAC50712.1;protein_accession:AAH42571.1;protein_accession:AAH50559.1;protein_accession:AAM77583.1;protein_accession:AAR32994.1;protein_accession:ABB89206.1;protein_accession:ABB89207.1;protein_accession:ADP90854.1;protein…	108591	Protein	POLG	DNA polymerase subunit gamma-1;DPOG1;EC 2.7.7.7;MDP1;Mitochondrial DNA polymerase catalytic subunit;POLG;PolG-alpha;POLG1;POLGA;catalytic subunit of mitochondrial dna polymerase;catalytic subunit of the mitochondrial dna polymerase;catalytic subunit of the mitochondrial dna-polymerase;DNA polymerase gamma, catalytic subunit;MIRAS;MTDPS4A;MTDPS4B;PEO;peo-type;polg-a;SANDO;SCAE;	SWISSPROT_AC:P54098;SWISSPROT_ID:DPOG1_HUMAN;EMBL:AF497906;EMBL:BC042571;EMBL:BC050559;EMBL:D84103;EMBL:U60325;EMBL:X98093;RefSeq:NP_001119603.1;RefSeq:NP_002684.1;ProteinModelPortal:P54098;STRING:9606.ENSP00000268124;SWISSPROT_AC_OLD:Q8NFM2;SWISSPROT_AC_OLD:Q92515;SMR:P54098;GeneID:5428;KEGG:hsa:5428;PIR:G02750;eggNOG:COG0749;eggNOG:KOG3657;UniGene:Hs.706868;GO:GO:0002020;GO:GO:0003677;GO:GO:000…
574424	POLG -- PEO1	association	Pubmed 2006:16715201;Pubmed 2012:24265579;	A new <b>POLG1</b> mutation with <b>peo</b> and severe axonal and demyelinating sensory-motor neuropathy.[Pubmed 2006:16715201];A novel <b>POLG</b> gene mutation in a patient with <b>SANDO</b>.[Pubmed 2012:24265579];	4344152	Gene	POLG	DNA polymerase gamma, catalytic subunit;MDP1;MIRAS;MTDPS4A;MTDPS4B;PEO;POLG;POLG1;POLGA;SANDO;SCAE;catalytic subunit of mitochondrial dna polymerase;catalytic subunit of the mitochondrial dna polymerase;catalytic subunit of the mitochondrial dna-polymerase;DNA polymerase subunit gamma-1;DPOG1;EC 2.7.7.7;Mitochondrial DNA polymerase catalytic subunit;peo-type;polg-a;PolG-alpha;	SWISSPROT_AC:P54098;SWISSPROT_ID:DPOG1_HUMAN;GeneID:5428;Ensembl:ENSG00000140521;HGNC:HGNC:9179;MIM:174763;Vega:OTTHUMG00000149646;protein_accession:AAB18268.1;protein_accession:AAC50712.1;protein_accession:AAH42571.1;protein_accession:AAH50559.1;protein_accession:AAM77583.1;protein_accession:AAR32994.1;protein_accession:ABB89206.1;protein_accession:ABB89207.1;protein_accession:ADP90854.1;protein…	307288	Protein	PEO1	C10orf2;EC 3.6.4.12;PEO1;Progressive external ophthalmoplegia 1 protein;T7 gp4-like protein with intramitochondrial nucleoid localization;T7-like mitochondrial DNA helicase;Twinkle protein, mitochondrial;ATXN8;IOSCA;mitochondrial protein, twinkle;mtdna helicase twinkle;MTDPS7;PEO;peo 1;peo-1;peo-type;PEOA3;PRLTS5;SANDO;sca 8;sca-8;SCA8;twinkle mtDNA helicase;TWINL;TWNK;	SWISSPROT_AC:Q96RR1;SWISSPROT_ID:PEO1_HUMAN;EMBL:AF292004;EMBL:AF292005;EMBL:AL133215;EMBL:BC013349;EMBL:BX640829;EMBL:CH471066;EMBL:EU543650;RefSeq:NP_001157284.1;RefSeq:NP_068602.2;ProteinModelPortal:Q96RR1;STRING:9606.ENSP00000309595;SWISSPROT_AC_OLD:B2CQL2;SWISSPROT_AC_OLD:Q6MZX2;SWISSPROT_AC_OLD:Q6PJP5;SWISSPROT_AC_OLD:Q96RR0;SMR:Q96RR1;GeneID:56652;KEGG:hsa:56652;eggNOG:ENOG410XRZX;eggNOG:K…
577488	AKR1B1 -- GABPA	association	Pubmed 2012:22951256;	Reporter assays were used to test the activity of the AR promoter region, and ChIP was employed to test the direct binding of <b>Nrf2</b> with the endogenous <b>AR</b> promoter.[Pubmed 2012:22951256];These data show the regulation of AR by TGFГЋВІ1 is induced by TGFГЋВІ1 stimulation of ROS, which activates the Nrf2-ARE pathway allowing <b>Nrf2</b> to directly increase <b>AR</b> expression in HRMC…	4339994	Gene	AKR1B1	ADR;AKR1B1;aldo-keto reductase family 1 member B;ALDR1;ALR2;AR;adr-type;Aldehyde reductase;aldehyde-reductase;Aldo-keto reductase family 1 member B1;Aldose reductase;aldose reductase-an;aldose-reductase;ALDR;ar-subtype;ar-type;EC 1.1.1.21;type-ar;	SWISSPROT_AC:P15121;SWISSPROT_ID:ALDR_HUMAN;GeneID:231;Ensembl:ENSG00000085662;HGNC:HGNC:381;MIM:103880;Vega:OTTHUMG00000155322;protein_accession:AAA35560.1;protein_accession:AAA35561.1;protein_accession:AAA51712.1;protein_accession:AAA51713.1;protein_accession:AAA51714.1;protein_accession:AAA51715.1;protein_accession:AAB61992.1;protein_accession:AAB88851.1;protein_accession:AAH00260.1;protein_ac…	146487	Protein	GABPA	E4TF1A;GA-binding protein alpha chain;GABP subunit alpha;GABPA;Nuclear respiratory factor 2 subunit alpha;Transcription factor E4TF1-60;E4TF1-60;e4tf1-60 transcription factor;GA binding protein transcription factor alpha subunit;ga-binding protein a;ga-binding protein alpha;ga-binding protein-alpha;gabp alpha;gabp-alpha;NFT2;NRF2;nrf2 a;nrf2--a;nrf2-a;NRF2A;nrf2alpha;RCH04A07;	SWISSPROT_AC:Q06546;SWISSPROT_ID:GABPA_HUMAN;EMBL:D13318;EMBL:U13044;RefSeq:NP_001184226.1;RefSeq:NP_002031.2;RefSeq:XP_005260995.1;RefSeq:XP_011527822.1;RefSeq:XP_011527823.1;RefSeq:XP_016883802.1;ProteinModelPortal:Q06546;STRING:9606.ENSP00000346886;SWISSPROT_AC_OLD:Q12939;SMR:Q06546;GeneID:2551;KEGG:hsa:2551;PIR:A48146;PIR:I38739;eggNOG:ENOG410Z0ZF;eggNOG:KOG3806;UniGene:Hs.473470;GO:GO:000012…
577523	AKR1B1 -- NRF2	association	Pubmed 2012:22951256;Pubmed 2011:21215737;	Reporter assays were used to test the activity of the AR promoter region, and ChIP was employed to test the direct binding of <b>Nrf2</b> with the endogenous <b>AR</b> promoter.[Pubmed 2012:22951256];These data show the regulation of AR by TGFГЋВІ1 is induced by TGFГЋВІ1 stimulation of ROS, which activates the Nrf2-ARE pathway allowing <b>Nrf2</b> to directly increase <b>AR</b> expression in HRMC…	4339994	Gene	AKR1B1	ADR;AKR1B1;aldo-keto reductase family 1 member B;ALDR1;ALR2;AR;adr-type;Aldehyde reductase;aldehyde-reductase;Aldo-keto reductase family 1 member B1;Aldose reductase;aldose reductase-an;aldose-reductase;ALDR;ar-subtype;ar-type;EC 1.1.1.21;type-ar;	SWISSPROT_AC:P15121;SWISSPROT_ID:ALDR_HUMAN;GeneID:231;Ensembl:ENSG00000085662;HGNC:HGNC:381;MIM:103880;Vega:OTTHUMG00000155322;protein_accession:AAA35560.1;protein_accession:AAA35561.1;protein_accession:AAA51712.1;protein_accession:AAA51713.1;protein_accession:AAA51714.1;protein_accession:AAA51715.1;protein_accession:AAB61992.1;protein_accession:AAB88851.1;protein_accession:AAH00260.1;protein_ac…	275155	Protein	NRF2	HEBP1;NF-E2-related factor 2;NF2L2;NFE2-related factor 2;NFE2L2;NRF2;Nuclear factor erythroid 2-related factor 2;Nuclear factor, erythroid derived 2, like 2;erythroid 2-related factor 2 nuclear factor;factor erythroid 2-related factor 2 nuclear;factor nuclear erythroid 2-related factor 2;factor nuclear erythroid-2-related factor-2;nf e2 related factor 2;nf e2-related factor 2;nf-e2 related factor…	SWISSPROT_AC:Q16236;SWISSPROT_ID:NF2L2_HUMAN;EMBL:AB208786;EMBL:AC019080;EMBL:AC079305;EMBL:AK304555;EMBL:AK314816;EMBL:AL135266;EMBL:BC011558;EMBL:CH471058;EMBL:S74017;RefSeq:NP_001138884.1;RefSeq:NP_001138885.1;RefSeq:NP_001300829.1;RefSeq:NP_001300830.1;RefSeq:NP_006155.2;ProteinModelPortal:Q16236;STRING:9606.ENSP00000380252;SWISSPROT_AC_OLD:B2RBU2;SWISSPROT_AC_OLD:B4E338;SWISSPROT_AC_OLD:E9PG…
580291	NTF3 -- BDNF	association	Pubmed 2013:23724627;Pubmed 2013:23776573;Pubmed 2007:18069415;Pubmed 2010:19896422;	The <b>brain-derived neurotrophic factor</b> was correlated with <b>neurotrophin-3</b> level in female T2DM patients.[Pubmed 2013:23724627];Increased protein level of NT-3 and <b>BDNF</b> corresponded to the changes of <b>NT-3</b> mRNA and BDNF mRNA expression in L3-6 segments but not in the soleus muscle.[Pubmed 2013:23776573];Furthermore, in fibroblast culture derived from IPF/UIP patients, the…	4343738	Gene	NTF3	HDNF;neurotrophin 3;NGF-2;NGF2;NT-3;NT3;NTF3;factor neurotrophic;factor of neurotrophic;Nerve growth factor 2;nerve growth factor-2;Neurotrophic factor;neurotrophic-factor;neurotrophin -3;neurotrophin type 3;neurotrophin- 3;Neurotrophin-3;neurotrophin-type 3;neurotrophin3;ngf 2;nt -3;nt 3;nt-iii;	SWISSPROT_AC:P20783;SWISSPROT_ID:NTF3_HUMAN;GeneID:4908;Ensembl:ENSG00000185652;HGNC:HGNC:8023;MIM:162660;Vega:OTTHUMG00000168649;protein_accession:AAA59953.1;protein_accession:AAA63231.1;protein_accession:AAH69773.1;protein_accession:AAI07076.1;protein_accession:ADQ32931.1;protein_accession:BAH11621.1;protein_accession:CAA37703.1;protein_accession:CAG46704.1;protein_accession:CBW46116.1;protein_…	43557	Protein	BDNF	Abrineurin;BDNF;Brain-derived neurotrophic factor;ANON2;brain derived neurotrophic factor;brain derived neurotrophic-factor;brain derived- neurotrophic factor;brain derived-neurotrophic factor;brain neurotrophic derived factor;brain- derived neurotrophic factor;brain--derived neurotrophic factor;brain-derived neurotrophic-factor;brain-derived-neurotrophic factor;brain-derived-neurotrophic-factor;…	SWISSPROT_AC:P23560;SWISSPROT_ID:BDNF_HUMAN;EMBL:AC104563;EMBL:AF400438;EMBL:AF411339;EMBL:AK289763;EMBL:AK289853;EMBL:AY011481;EMBL:AY054392;EMBL:AY054393;EMBL:AY054394;EMBL:AY054395;EMBL:AY054396;EMBL:AY054397;EMBL:AY054398;EMBL:AY054399;EMBL:AY054400;EMBL:AY656701;EMBL:BC029795;EMBL:CH471064;EMBL:EF674517;EMBL:EF674518;EMBL:EF674519;EMBL:EF674520;EMBL:EF674521;EMBL:EF689009;EMBL:EF689010;EMBL:…
583841	ADM -- ADM	association	Pubmed 2013:23364478;Pubmed 2013:23969937;	To investigate whether AM deficiency predisposes to secondary lymphedema, we used heterozygous adult mice with <b>Adm</b> gene-knockin stop mutation, which selectively abrogated <b>AM</b>, but preserved PAMP, expression (Adm(AM+/ГЋВ”) animals).[Pubmed 2013:23364478];To investigate whether AM deficiency predisposes to secondary lymphedema, we used heterozygous adult mice with <b>Adm</b> gene-knock…	4339910	Gene	ADM	ADM;adrenomedullin;AM;PAMP;ADML;am-an;am-type;pamp-type;	SWISSPROT_AC:P35318;SWISSPROT_ID:ADML_HUMAN;GeneID:133;Ensembl:ENSG00000148926;HGNC:HGNC:259;MIM:103275;Vega:OTTHUMG00000165907;protein_accession:AAC60642.1;protein_accession:AAH15961.1;protein_accession:AAP35548.1;protein_accession:AAZ38717.1;protein_accession:BAA03589.1;protein_accession:BAA07756.1;protein_accession:BAG35740.1;protein_accession:CAG46792.1;protein_accession:CBX47636.1;protein_ac…	11330	Protein	ADM	ADM;ADML;AM;adrenomedullin;am-an;am-type;PAMP;pamp-type;	SWISSPROT_AC:P35318;SWISSPROT_ID:ADML_HUMAN;EMBL:AK312893;EMBL:BC015961;EMBL:BT006902;EMBL:CH471064;EMBL:CR541995;EMBL:D14874;EMBL:D43639;EMBL:DQ143945;EMBL:S73906;RefSeq:NP_001115.1;ProteinModelPortal:P35318;STRING:9606.ENSP00000278175;SWISSPROT_AC_OLD:B2R793;SWISSPROT_AC_OLD:D3DQV3;SWISSPROT_AC_OLD:Q6FGW2;SMR:P35318;GeneID:133;KEGG:hsa:133;PIR:JC2351;eggNOG:ENOG410IK4C;eggNOG:ENOG41120TV;UniGen…
583853	ADM -- Adrenomedullin	association	Pubmed 2013:23364478;Pubmed 2013:23969937;	To investigate whether AM deficiency predisposes to secondary lymphedema, we used heterozygous adult mice with <b>Adm</b> gene-knockin stop mutation, which selectively abrogated <b>AM</b>, but preserved PAMP, expression (Adm(AM+/ГЋВ”) animals).[Pubmed 2013:23364478];To investigate whether AM deficiency predisposes to secondary lymphedema, we used heterozygous adult mice with <b>Adm</b> gene-knock…	4339910	Gene	ADM	ADM;adrenomedullin;AM;PAMP;ADML;am-an;am-type;pamp-type;	SWISSPROT_AC:P35318;SWISSPROT_ID:ADML_HUMAN;GeneID:133;Ensembl:ENSG00000148926;HGNC:HGNC:259;MIM:103275;Vega:OTTHUMG00000165907;protein_accession:AAC60642.1;protein_accession:AAH15961.1;protein_accession:AAP35548.1;protein_accession:AAZ38717.1;protein_accession:BAA03589.1;protein_accession:BAA07756.1;protein_accession:BAG35740.1;protein_accession:CAG46792.1;protein_accession:CBX47636.1;protein_ac…	11331	Protein	Adrenomedullin	Adrenomedullin;AM;am-an;am-type;	TMP_SWISSPROT_AC:P35318_AM;PARENT_SWISSPROT_AC:P35318;PARENT_SWISSPROT_ID:ADML_HUMAN;
584135	PARP1 -- PARP-1	association	Pubmed 2013:23736962;Pubmed 2014:25003660;Pubmed 2011:21543585;Pubmed 2009:19568233;	No correlation was seen between <b>PARP1</b> mRNA and <b>PARP-1</b> protein levels in a subset of 31 tumors.[Pubmed 2013:23736962];<b>PARP-1</b> promotes DNA repair and <b>PARP</b> inhibitors (PARPi) sensitise cells to Topo I poisons.[Pubmed 2014:25003660];High expression of <b>PARP1</b> associated with low <b>PARP</b> activity was also found in MM biopsies.[Pubmed 2011:21543585];Surprisingly, th…	4339917	Gene	PARP1	ADPRT;ADPRT 1;ADPRT1;ARTD1;pADPRT-1;PARP;PARP-1;PARP1;poly(ADP-ribose) polymerase 1;PPOL;ADP-ribosyltransferase diphtheria toxin-like 1;artd-1;EC 2.4.2.30;NAD(+) ADP-ribosyltransferase 1;parp 1;parp i;parp-i;parp-type;poly [adp ribose] polymerase 1;Poly [ADP-ribose] polymerase 1;poly [adp-ribose] polymerase-1;poly [adp-ribose] polymerase1;poly(adp ribose) polymerase 1;poly(adp ribose) polymerase-…	SWISSPROT_AC:P09874;SWISSPROT_ID:PARP1_HUMAN;GeneID:142;Ensembl:ENSG00000143799;HGNC:HGNC:270;MIM:173870;Vega:OTTHUMG00000037556;protein_accession:AAA51599.1;protein_accession:AAA51663.1;protein_accession:AAA60000.1;protein_accession:AAA60137.1;protein_accession:AAA60155.1;protein_accession:AAB59447.1;protein_accession:AAH14206.1;protein_accession:AAH18620.1;protein_accession:AAH37545.1;protein_a…	301963	Protein	PARP-1	ADP-ribosyltransferase diphtheria toxin-like 1;ADPRT;ADPRT 1;ARTD1;EC 2.4.2.30;NAD(+) ADP-ribosyltransferase 1;PARP-1;PARP1;Poly [ADP-ribose] polymerase 1;Poly[ADP-ribose] synthase 1;PPOL;ADPRT1;artd-1;pADPRT-1;PARP;parp 1;parp i;parp-i;parp-type;poly [adp ribose] polymerase 1;poly [adp-ribose] polymerase-1;poly [adp-ribose] polymerase1;poly(adp ribose) polymerase 1;poly(adp ribose) polymerase-1;…	SWISSPROT_AC:P09874;SWISSPROT_ID:PARP1_HUMAN;EMBL:AF524947;EMBL:AL359704;EMBL:AL359742;EMBL:BC037545;EMBL:CH471098;EMBL:J03473;EMBL:M17081;EMBL:M18112;EMBL:M29544;EMBL:M29545;EMBL:M29766;EMBL:M29767;EMBL:M29768;EMBL:M29769;EMBL:M29770;EMBL:M29771;EMBL:M29772;EMBL:M29773;EMBL:M29774;EMBL:M29775;EMBL:M29776;EMBL:M29777;EMBL:M29778;EMBL:M29779;EMBL:M29780;EMBL:M29781;EMBL:M29782;EMBL:M29783;EMBL:M29…
615836	TNF -- IL-6	association	Pubmed:14651593;Pubmed:23141988;Pubmed:24392463;Pubmed:27770619;Pubmed:8789287;Pubmed 2006:16464907;Pubmed 2006:16859503;Pubmed 2006:16930264;Pubmed 2006:17194658;Pubmed 2001:11237861;Pubmed 2001:11244034;Pubmed 2001:11340302;Pubmed 2001:11424113;Pubmed 2001:11706938;Pubmed 2013:24151609;Pubmed 2013:24455384;Pubmed 2004:14871291;Pubmed 2004:15285308;Pubmed 2004:15531521;Pubmed 2004:15726915;Pubme…	There was a significant positive correlation between <b>IL-6</b> and <b>TNF-alpha</b> plasma levels and ESR and CRP concentrations.[Pubmed:14651593];Significant positive relationships were also found both between urine <b>IL-6</b> and <b>TNF</b>, and between IL-6 and IL-8 (r=0.5768, p<0.05; r=0.3760, p<0.01).[Pubmed:23141988];Correlation between serum <b>TNF-a</b> and <b>IL6</b> levels with healt…	492131	Protein	TNF	Cachectin;TNF;TNF-a;TNF-alpha;TNFA;TNFSF2;Tumor necrosis factor;Tumor necrosis factor ligand superfamily member 2;chain-tnf;DIF;dif-type;factor - tumor necrosis;factor of the tumor necrosis;factor of the tumor-necrosis;factor of tumor necrosis;factor tumor necrosis;factor-tumor necrosis;necrosis factor-tumor;necrosis tumor factor;tnf - a;tnf - alpha;tnf -a;tnf -alpha;tnf a;tnf alpha;tnf- a;tnf- a…	SWISSPROT_AC:P01375;SWISSPROT_ID:TNFA_HUMAN;EMBL:AB088112;EMBL:AF043342;EMBL:AF098751;EMBL:AF129756;EMBL:AY066019;EMBL:AY214167;EMBL:BA000025;EMBL:BC028148;EMBL:M10988;EMBL:M16441;EMBL:M26331;EMBL:X01394;EMBL:X02910;EMBL:Y14768;EMBL:Z15026;RefSeq:NP_000585.2;ProteinModelPortal:P01375;STRING:9606.ENSP00000398698;SWISSPROT_AC_OLD:O43647;SWISSPROT_AC_OLD:Q9P1Q2;SWISSPROT_AC_OLD:Q9UIV3;SMR:P01375;Gen…	197638	Protein	IL-6	B-cell stimulatory factor 2;BSF-2;CDF;CTL differentiation factor;Hybridoma growth factor;IFN-beta-2;IFNB2;IL-6;IL6;Interferon beta-2;Interleukin-6;b cell stimulatory factor 2;b cell stimulatory factor-2;b-cell stimulatory factor-2;bsf- 2;BSF2;HGF;HSF;hsf-type;ifn beta 2;ifn-beta 2;ifn-beta2;il - 6;il -- 6;il -6;il 6;il- 6;il--6;il-6-type;il-vi;il6-type;interferon beta 2;interferon beta2;interfero…	SWISSPROT_AC:P05231;SWISSPROT_ID:IL6_HUMAN;EMBL:AF372214;EMBL:BC015511;EMBL:M14584;EMBL:M18403;EMBL:M29150;EMBL:M54894;EMBL:S56892;EMBL:X04402;EMBL:X04403;EMBL:X04430;EMBL:X04602;EMBL:Y00081;RefSeq:NP_000591.1;RefSeq:XP_011513692.1;ProteinModelPortal:P05231;STRING:9606.ENSP00000258743;SWISSPROT_AC_OLD:Q9UCU2;SWISSPROT_AC_OLD:Q9UCU3;SWISSPROT_AC_OLD:Q9UCU4;SMR:P05231;GeneID:3569;KEGG:hsa:3569;PIR:…
620950	Insulin -- IGF-I	association	Pubmed:10937448;Pubmed 2006:16531089;Pubmed 2006:17030015;Pubmed 2001:11139769;Pubmed 2001:11174840;Pubmed 2001:11250652;Pubmed 2001:11287679;Pubmed 2001:11297574;Pubmed 2001:11310428;Pubmed 2001:11453959;Pubmed 2001:11551849;Pubmed 2001:11739448;Pubmed 2013:23255191;Pubmed 2013:23322583;Pubmed 2004:14715881;Pubmed 2004:15024317;Pubmed 2004:15240578;Pubmed 2004:15296478;Pubmed 2004:15761237;Pubme…	In diabetes mellitus types 1 and 2 (insulin-dependent and non-insulin-dependent), <b>somatomedin-1</b> increases the sensitivity to <b>insulin</b> and improves glucose utilisation, and may contribute to healing of injured nerve tissue and improve renal function in humans.[Pubmed:10937448];Addition of DHP and HCG to the culture of vitellogenic follicles containing IGF-I or b-insulin did neither po…	200308	Protein	Insulin	INS;Insulin;an-ins;IDDM;iddm 1;iddm 2;iddm type 1;iddm-1;iddm-2;iddm-type;IDDM1;IDDM2;ILPR;ins-type;insulin--an;insulin-chain;insulin-type;IRDN;mody-x;MODY10;type-insulin;	SWISSPROT_AC:P01308;SWISSPROT_ID:INS_HUMAN;EMBL:AJ009655;EMBL:AY138590;EMBL:AY899304;EMBL:BC005255;EMBL:BT006808;EMBL:CH471158;EMBL:J00265;EMBL:L15440;EMBL:M10039;EMBL:V00565;EMBL:X70508;RefSeq:NP_000198.1;RefSeq:NP_001172026.1;RefSeq:NP_001172027.1;RefSeq:NP_001278826.1;ProteinModelPortal:P01308;STRING:9606.ENSP00000250971;SWISSPROT_AC_OLD:Q5EEX2;SMR:P01308;GeneID:3630;KEGG:hsa:3630;PIR:A93222;e…	196367	Protein	IGF-I	IBP1;IGF-I;IGF1;Insulin-like growth factor I;Mechano growth factor;MGF;Somatomedin-C;factor 1-insulin-like growth;factor i-insulin-like growth;factor-1-insulin-like growth;growth factor 1-insulin-like;growth factor i-insulin-like;growth factor-1-insulin-like;IGFI;insulin - like growth factor 1;insulin growth like factor 1;insulin growth like factor-i;insulin growth-like factor 1;insulin like grow…	SWISSPROT_AC:P05019;SWISSPROT_ID:IGF1_HUMAN;EMBL:AC010202;EMBL:AC068648;EMBL:AY260957;EMBL:BC148266;EMBL:CH471054;EMBL:M11568;EMBL:M12659;EMBL:M14153;EMBL:M14154;EMBL:M14155;EMBL:M14156;EMBL:M27544;EMBL:M37484;EMBL:X00173;EMBL:X03420;EMBL:X03421;EMBL:X03422;EMBL:X03563;EMBL:X56773;EMBL:X56774;EMBL:X57025;RefSeq:NP_000609.1;RefSeq:NP_001104754.1;RefSeq:NP_001104755.1;ProteinModelPortal:P05019;STRI…
630398	Insulin -- IL-6	association	Pubmed 2006:16362280;Pubmed 2001:11445664;Pubmed 2013:24033914;Pubmed 2004:14532168;Pubmed 2004:15028733;Pubmed 2004:15372363;Pubmed 1994:8022753;Pubmed 2002:12080442;Pubmed 2012:22344966;Pubmed 2008:18445780;Pubmed 2008:18523033;Pubmed 2008:18617614;Pubmed 2007:17911172;Pubmed 2014:24296847;Pubmed 2014:24934978;Pubmed 2009:19375766;Pubmed 1990:2129751;Pubmed 2003:12866663;Pubmed 2003:14669830;Pu…	The expression of 'insulin-resistance genes' HSD11B1 and <b>IL6</b> was increased by <b>insulin</b> in the insulin-resistant group, but insulin failed to increase HSD11B1 expression in the insulin-sensitive group.[Pubmed 2006:16362280];The relationship between <b>IL-6</b> and <b>insulin</b> action seems to be mediated through adiposity.[Pubmed 2001:11445664];Melatonin also inhibited expression of…	200308	Protein	Insulin	INS;Insulin;an-ins;IDDM;iddm 1;iddm 2;iddm type 1;iddm-1;iddm-2;iddm-type;IDDM1;IDDM2;ILPR;ins-type;insulin--an;insulin-chain;insulin-type;IRDN;mody-x;MODY10;type-insulin;	SWISSPROT_AC:P01308;SWISSPROT_ID:INS_HUMAN;EMBL:AJ009655;EMBL:AY138590;EMBL:AY899304;EMBL:BC005255;EMBL:BT006808;EMBL:CH471158;EMBL:J00265;EMBL:L15440;EMBL:M10039;EMBL:V00565;EMBL:X70508;RefSeq:NP_000198.1;RefSeq:NP_001172026.1;RefSeq:NP_001172027.1;RefSeq:NP_001278826.1;ProteinModelPortal:P01308;STRING:9606.ENSP00000250971;SWISSPROT_AC_OLD:Q5EEX2;SMR:P01308;GeneID:3630;KEGG:hsa:3630;PIR:A93222;e…	197638	Protein	IL-6	B-cell stimulatory factor 2;BSF-2;CDF;CTL differentiation factor;Hybridoma growth factor;IFN-beta-2;IFNB2;IL-6;IL6;Interferon beta-2;Interleukin-6;b cell stimulatory factor 2;b cell stimulatory factor-2;b-cell stimulatory factor-2;bsf- 2;BSF2;HGF;HSF;hsf-type;ifn beta 2;ifn-beta 2;ifn-beta2;il - 6;il -- 6;il -6;il 6;il- 6;il--6;il-6-type;il-vi;il6-type;interferon beta 2;interferon beta2;interfero…	SWISSPROT_AC:P05231;SWISSPROT_ID:IL6_HUMAN;EMBL:AF372214;EMBL:BC015511;EMBL:M14584;EMBL:M18403;EMBL:M29150;EMBL:M54894;EMBL:S56892;EMBL:X04402;EMBL:X04403;EMBL:X04430;EMBL:X04602;EMBL:Y00081;RefSeq:NP_000591.1;RefSeq:XP_011513692.1;ProteinModelPortal:P05231;STRING:9606.ENSP00000258743;SWISSPROT_AC_OLD:Q9UCU2;SWISSPROT_AC_OLD:Q9UCU3;SWISSPROT_AC_OLD:Q9UCU4;SMR:P05231;GeneID:3569;KEGG:hsa:3569;PIR:…
658348	Pro-TRH -- IL-6	association	Pubmed 1990:2107652;	The extents of release of these compounds induced by IL-1 and <b>IL-6</b> were similar to those induced by GnRH and <b>TRH</b>.[Pubmed 1990:2107652];	495919	Protein	Pro-TRH	Pro-thyrotropin-releasing hormone;Pro-TRH;Prothyroliberin;TRH;pro trh;thyrotropin releasing hormone;thyrotropin releasing-hormone;thyrotropin- releasing hormone;thyrotropin--releasing hormone;thyrotropin-releasing-hormone;TRF;	SWISSPROT_AC:P20396;SWISSPROT_ID:TRH_HUMAN;EMBL:AK313473;EMBL:BC069375;EMBL:BC074888;EMBL:BC074889;EMBL:BC110515;EMBL:BC110516;EMBL:CH471052;EMBL:M63581;EMBL:M63582;RefSeq:NP_009048.1;ProteinModelPortal:P20396;STRING:9606.ENSP00000303452;SWISSPROT_AC_OLD:B2R8R1;SWISSPROT_AC_OLD:Q2TB83;GeneID:7200;KEGG:hsa:7200;PIR:A34550;eggNOG:ENOG410IXZK;eggNOG:ENOG4111JXZ;UniGene:Hs.182231;UniGene:Hs.732877;GO…	197638	Protein	IL-6	B-cell stimulatory factor 2;BSF-2;CDF;CTL differentiation factor;Hybridoma growth factor;IFN-beta-2;IFNB2;IL-6;IL6;Interferon beta-2;Interleukin-6;b cell stimulatory factor 2;b cell stimulatory factor-2;b-cell stimulatory factor-2;bsf- 2;BSF2;HGF;HSF;hsf-type;ifn beta 2;ifn-beta 2;ifn-beta2;il - 6;il -- 6;il -6;il 6;il- 6;il--6;il-6-type;il-vi;il6-type;interferon beta 2;interferon beta2;interfero…	SWISSPROT_AC:P05231;SWISSPROT_ID:IL6_HUMAN;EMBL:AF372214;EMBL:BC015511;EMBL:M14584;EMBL:M18403;EMBL:M29150;EMBL:M54894;EMBL:S56892;EMBL:X04402;EMBL:X04403;EMBL:X04430;EMBL:X04602;EMBL:Y00081;RefSeq:NP_000591.1;RefSeq:XP_011513692.1;ProteinModelPortal:P05231;STRING:9606.ENSP00000258743;SWISSPROT_AC_OLD:Q9UCU2;SWISSPROT_AC_OLD:Q9UCU3;SWISSPROT_AC_OLD:Q9UCU4;SMR:P05231;GeneID:3569;KEGG:hsa:3569;PIR:…
659004	Pro-TRH -- bFGF	association	Pubmed 1990:2105207;	In Exp II, we examined the effects of <b>bFGF</b> on <b>TRH</b> stimulation and dopamine inhibition of PRL secretion.[Pubmed 1990:2105207];	495919	Protein	Pro-TRH	Pro-thyrotropin-releasing hormone;Pro-TRH;Prothyroliberin;TRH;pro trh;thyrotropin releasing hormone;thyrotropin releasing-hormone;thyrotropin- releasing hormone;thyrotropin--releasing hormone;thyrotropin-releasing-hormone;TRF;	SWISSPROT_AC:P20396;SWISSPROT_ID:TRH_HUMAN;EMBL:AK313473;EMBL:BC069375;EMBL:BC074888;EMBL:BC074889;EMBL:BC110515;EMBL:BC110516;EMBL:CH471052;EMBL:M63581;EMBL:M63582;RefSeq:NP_009048.1;ProteinModelPortal:P20396;STRING:9606.ENSP00000303452;SWISSPROT_AC_OLD:B2R8R1;SWISSPROT_AC_OLD:Q2TB83;GeneID:7200;KEGG:hsa:7200;PIR:A34550;eggNOG:ENOG410IXZK;eggNOG:ENOG4111JXZ;UniGene:Hs.182231;UniGene:Hs.732877;GO…	135766	Protein	bFGF	Basic fibroblast growth factor;bFGF;FGF-2;FGF2;FGFB;Fibroblast growth factor 2;HBGF-2;Heparin-binding growth factor 2;basic fibroblast growth-factor;basic fibroblast-growth factor;basic fibroblast-growth-factor;basic-fibroblast growth factor;basic-fibroblast-growth-factor;bfgf-isoform;bfgf-type;factor basic fibroblast growth;factor of basic fibroblast growth;factor-basic fibroblast growth;fgf -2;…	SWISSPROT_AC:P09038;SWISSPROT_ID:FGF2_HUMAN;EMBL:AB451321;EMBL:AB451450;EMBL:AC021205;EMBL:AY820133;EMBL:CH471056;EMBL:EF506888;EMBL:J04513;EMBL:M17599;EMBL:M27968;EMBL:S47380;EMBL:S81809;EMBL:X04431;EMBL:X04432;EMBL:X04433;EMBL:Y13468;RefSeq:NP_001997.5;ProteinModelPortal:P09038;STRING:9606.ENSP00000264498;SWISSPROT_AC_OLD:A4LBB8;SWISSPROT_AC_OLD:O00527;SWISSPROT_AC_OLD:P78443;SWISSPROT_AC_OLD:Q…
694726	IGF-I -- bFGF	association	Pubmed 2004:15468792;Pubmed 1994:7779409;Pubmed 1993:8473412;Pubmed 2008:18341390;Pubmed 2007:17724016;Pubmed 2007:24149333;Pubmed 1990:2113875;	<b>IGF-1</b> together with <b>bFGF</b> and TGFbeta2 promote cartilage tissue engineering, increase type II collagen expression and enhance the histological features of engineered cartilage.[Pubmed 2004:15468792];The regulation roles of <b>insulin-like growth factor-1</b> (IGF-1) with <b>basic fibroblast growth factor</b> (bFGF) and transforming growth factor beta 2 (TGFbeta2) in human nasal septu…	196367	Protein	IGF-I	IBP1;IGF-I;IGF1;Insulin-like growth factor I;Mechano growth factor;MGF;Somatomedin-C;factor 1-insulin-like growth;factor i-insulin-like growth;factor-1-insulin-like growth;growth factor 1-insulin-like;growth factor i-insulin-like;growth factor-1-insulin-like;IGFI;insulin - like growth factor 1;insulin growth like factor 1;insulin growth like factor-i;insulin growth-like factor 1;insulin like grow…	SWISSPROT_AC:P05019;SWISSPROT_ID:IGF1_HUMAN;EMBL:AC010202;EMBL:AC068648;EMBL:AY260957;EMBL:BC148266;EMBL:CH471054;EMBL:M11568;EMBL:M12659;EMBL:M14153;EMBL:M14154;EMBL:M14155;EMBL:M14156;EMBL:M27544;EMBL:M37484;EMBL:X00173;EMBL:X03420;EMBL:X03421;EMBL:X03422;EMBL:X03563;EMBL:X56773;EMBL:X56774;EMBL:X57025;RefSeq:NP_000609.1;RefSeq:NP_001104754.1;RefSeq:NP_001104755.1;ProteinModelPortal:P05019;STRI…	135766	Protein	bFGF	Basic fibroblast growth factor;bFGF;FGF-2;FGF2;FGFB;Fibroblast growth factor 2;HBGF-2;Heparin-binding growth factor 2;basic fibroblast growth-factor;basic fibroblast-growth factor;basic fibroblast-growth-factor;basic-fibroblast growth factor;basic-fibroblast-growth-factor;bfgf-isoform;bfgf-type;factor basic fibroblast growth;factor of basic fibroblast growth;factor-basic fibroblast growth;fgf -2;…	SWISSPROT_AC:P09038;SWISSPROT_ID:FGF2_HUMAN;EMBL:AB451321;EMBL:AB451450;EMBL:AC021205;EMBL:AY820133;EMBL:CH471056;EMBL:EF506888;EMBL:J04513;EMBL:M17599;EMBL:M27968;EMBL:S47380;EMBL:S81809;EMBL:X04431;EMBL:X04432;EMBL:X04433;EMBL:Y13468;RefSeq:NP_001997.5;ProteinModelPortal:P09038;STRING:9606.ENSP00000264498;SWISSPROT_AC_OLD:A4LBB8;SWISSPROT_AC_OLD:O00527;SWISSPROT_AC_OLD:P78443;SWISSPROT_AC_OLD:Q…
696815	NGF -- Insulin	association	Pubmed 1995:7641727;Pubmed 1990:2375241;	We also demonstrate that <b>NGF</b> increases the expression of <b>insulin</b> and that SgII and insulin are predominantly, but not always, colocalized.[Pubmed 1995:7641727];Several structural and functional similarities between <b>nerve growth factor</b> and <b>insulin</b> have been described.[Pubmed 1990:2375241];	275808	Protein	NGF	Beta-nerve growth factor;Beta-NGF;NGF;NGFB;b ngf;b-ngf;beta nerve growth factor;beta ngf;betanerve growth factor;betangf;factor nerve growth;factor--nerve growth;factor-nerve growth;growth factor nerve;growth factor-nerve;HSAN5;nerve growth factor;nerve growth factor--an;nerve growth-factor;nerve-growth factor;nerve-growth-factor;ngf beta;ngf- beta;ngf-b;ngf-beta;ngf-type;ngfbeta;	SWISSPROT_AC:P01138;SWISSPROT_ID:NGF_HUMAN;EMBL:AB037517;EMBL:AF150960;EMBL:AF411526;EMBL:AL049825;EMBL:BC032517;EMBL:BC126148;EMBL:BC126150;EMBL:BT019733;EMBL:CH471122;EMBL:CR541855;EMBL:M21062;EMBL:V01511;EMBL:X52599;RefSeq:NP_002497.2;RefSeq:XP_006710726.1;ProteinModelPortal:P01138;STRING:9606.ENSP00000358525;SWISSPROT_AC_OLD:A1A4E5;SWISSPROT_AC_OLD:Q6FHA0;SWISSPROT_AC_OLD:Q96P60;SWISSPROT_AC_…	200308	Protein	Insulin	INS;Insulin;an-ins;IDDM;iddm 1;iddm 2;iddm type 1;iddm-1;iddm-2;iddm-type;IDDM1;IDDM2;ILPR;ins-type;insulin--an;insulin-chain;insulin-type;IRDN;mody-x;MODY10;type-insulin;	SWISSPROT_AC:P01308;SWISSPROT_ID:INS_HUMAN;EMBL:AJ009655;EMBL:AY138590;EMBL:AY899304;EMBL:BC005255;EMBL:BT006808;EMBL:CH471158;EMBL:J00265;EMBL:L15440;EMBL:M10039;EMBL:V00565;EMBL:X70508;RefSeq:NP_000198.1;RefSeq:NP_001172026.1;RefSeq:NP_001172027.1;RefSeq:NP_001278826.1;ProteinModelPortal:P01308;STRING:9606.ENSP00000250971;SWISSPROT_AC_OLD:Q5EEX2;SMR:P01308;GeneID:3630;KEGG:hsa:3630;PIR:A93222;e…
708597	NT-3 -- NGF	association	Pubmed 2004:15209306;Pubmed 2004:15312164;Pubmed 1994:7837289;Pubmed 1993:8331376;Pubmed 2002:11844726;Pubmed 2007:17698064;Pubmed 2010:19896422;Pubmed 1997:9197281;Pubmed 1990:2365067;Pubmed 1998:9631483;	also decreased <b>nerve growth factor</b> levels without affecting <b>neurotrophin-3</b> levels in tears of those patients, while viewing a weather information video did not.[Pubmed 2004:15209306];Human recombinant <b>neurotrophin-3</b> evoked an increase in <b>nerve growth factor</b> mRNA in both TrkA and TrkC-expressing cells.[Pubmed 2004:15312164];These data suggest that released <b>neurotroph…	283599	Protein	NT-3	HDNF;Nerve growth factor 2;Neurotrophic factor;Neurotrophin-3;NGF-2;NT-3;NTF3;factor neurotrophic;factor of neurotrophic;nerve growth factor-2;neurotrophic-factor;neurotrophin -3;neurotrophin 3;neurotrophin type 3;neurotrophin- 3;neurotrophin-type 3;neurotrophin3;ngf 2;NGF2;nt -3;nt 3;nt-iii;NT3;	SWISSPROT_AC:P20783;SWISSPROT_ID:NTF3_HUMAN;EMBL:AK293895;EMBL:BC069773;EMBL:BC107075;EMBL:CH471116;EMBL:CR541906;EMBL:M37763;EMBL:M61180;EMBL:X53655;RefSeq:NP_001096124.1;RefSeq:NP_002518.1;RefSeq:XP_011519265.1;ProteinModelPortal:P20783;STRING:9606.ENSP00000397297;SWISSPROT_AC_OLD:B7Z1T5;SWISSPROT_AC_OLD:Q6FH50;SMR:P20783;GeneID:4908;KEGG:hsa:4908;PIR:A36208;eggNOG:ENOG410IHMM;eggNOG:ENOG410XRR…	275808	Protein	NGF	Beta-nerve growth factor;Beta-NGF;NGF;NGFB;b ngf;b-ngf;beta nerve growth factor;beta ngf;betanerve growth factor;betangf;factor nerve growth;factor--nerve growth;factor-nerve growth;growth factor nerve;growth factor-nerve;HSAN5;nerve growth factor;nerve growth factor--an;nerve growth-factor;nerve-growth factor;nerve-growth-factor;ngf beta;ngf- beta;ngf-b;ngf-beta;ngf-type;ngfbeta;	SWISSPROT_AC:P01138;SWISSPROT_ID:NGF_HUMAN;EMBL:AB037517;EMBL:AF150960;EMBL:AF411526;EMBL:AL049825;EMBL:BC032517;EMBL:BC126148;EMBL:BC126150;EMBL:BT019733;EMBL:CH471122;EMBL:CR541855;EMBL:M21062;EMBL:V01511;EMBL:X52599;RefSeq:NP_002497.2;RefSeq:XP_006710726.1;ProteinModelPortal:P01138;STRING:9606.ENSP00000358525;SWISSPROT_AC_OLD:A1A4E5;SWISSPROT_AC_OLD:Q6FHA0;SWISSPROT_AC_OLD:Q96P60;SWISSPROT_AC_…
735812	TNF -- Insulin	association	Pubmed 2006:16644673;Pubmed 2001:11334414;Pubmed 2004:15634497;Pubmed 1994:7514190;Pubmed 1993:8098917;Pubmed 2012:22949029;Pubmed 2012:22952715;Pubmed 1995:7556976;Pubmed 2008:18695473;Pubmed 2007:17583747;Pubmed 2000:10891887;Pubmed 2000:10905474;Pubmed 2000:11078458;Pubmed 2014:24855642;Pubmed 1996:8783331;Pubmed 1996:8882412;Pubmed 2010:20667094;Pubmed 1992:1460428;Pubmed 1992:1727716;Pubmed …	<b>Tumor necrosis factor</b> (TNF)-alpha inhibits <b>insulin</b> action;[Pubmed 2006:16644673];GSK-3 activity decreased to 74.0 +/- 5.8% of basal after <b>insulin</b> stimulation without <b>TNF</b> and 78.3 +/- 5.0% after TNF exposure.[Pubmed 2001:11334414];GSK-3 activity decreased to 74.0 +/- 5.8% of basal after <b>insulin</b> stimulation without TNF and 78.3 +/- 5.0% after <b>TNF</b> exposure.[…	492131	Protein	TNF	Cachectin;TNF;TNF-a;TNF-alpha;TNFA;TNFSF2;Tumor necrosis factor;Tumor necrosis factor ligand superfamily member 2;chain-tnf;DIF;dif-type;factor - tumor necrosis;factor of the tumor necrosis;factor of the tumor-necrosis;factor of tumor necrosis;factor tumor necrosis;factor-tumor necrosis;necrosis factor-tumor;necrosis tumor factor;tnf - a;tnf - alpha;tnf -a;tnf -alpha;tnf a;tnf alpha;tnf- a;tnf- a…	SWISSPROT_AC:P01375;SWISSPROT_ID:TNFA_HUMAN;EMBL:AB088112;EMBL:AF043342;EMBL:AF098751;EMBL:AF129756;EMBL:AY066019;EMBL:AY214167;EMBL:BA000025;EMBL:BC028148;EMBL:M10988;EMBL:M16441;EMBL:M26331;EMBL:X01394;EMBL:X02910;EMBL:Y14768;EMBL:Z15026;RefSeq:NP_000585.2;ProteinModelPortal:P01375;STRING:9606.ENSP00000398698;SWISSPROT_AC_OLD:O43647;SWISSPROT_AC_OLD:Q9P1Q2;SWISSPROT_AC_OLD:Q9UIV3;SMR:P01375;Gen…	200308	Protein	Insulin	INS;Insulin;an-ins;IDDM;iddm 1;iddm 2;iddm type 1;iddm-1;iddm-2;iddm-type;IDDM1;IDDM2;ILPR;ins-type;insulin--an;insulin-chain;insulin-type;IRDN;mody-x;MODY10;type-insulin;	SWISSPROT_AC:P01308;SWISSPROT_ID:INS_HUMAN;EMBL:AJ009655;EMBL:AY138590;EMBL:AY899304;EMBL:BC005255;EMBL:BT006808;EMBL:CH471158;EMBL:J00265;EMBL:L15440;EMBL:M10039;EMBL:V00565;EMBL:X70508;RefSeq:NP_000198.1;RefSeq:NP_001172026.1;RefSeq:NP_001172027.1;RefSeq:NP_001278826.1;ProteinModelPortal:P01308;STRING:9606.ENSP00000250971;SWISSPROT_AC_OLD:Q5EEX2;SMR:P01308;GeneID:3630;KEGG:hsa:3630;PIR:A93222;e…
807225	IL-6 -- AAT	association	Pubmed 2006:16214222;Pubmed 1995:7542502;Pubmed 1999:10513810;Pubmed 1990:2265495;	<b>Alpha1-antitrypsin</b> inhibits Moraxella catarrhalis MID protein-induced tonsillar B cell proliferation and <b>IL-6</b> release.[Pubmed 2006:16214222];Levels of serum albumin, prealbumin, and transferrin decreased (P < .0001, P < .003, and P < .0001, respectively), whereas levels of serum amyloid A (P < .003), C-reactive protein, haptoglobin, and <b>alpha-1-antitrypsin</b> (P < .0001) increas…	197638	Protein	IL-6	B-cell stimulatory factor 2;BSF-2;CDF;CTL differentiation factor;Hybridoma growth factor;IFN-beta-2;IFNB2;IL-6;IL6;Interferon beta-2;Interleukin-6;b cell stimulatory factor 2;b cell stimulatory factor-2;b-cell stimulatory factor-2;bsf- 2;BSF2;HGF;HSF;hsf-type;ifn beta 2;ifn-beta 2;ifn-beta2;il - 6;il -- 6;il -6;il 6;il- 6;il--6;il-6-type;il-vi;il6-type;interferon beta 2;interferon beta2;interfero…	SWISSPROT_AC:P05231;SWISSPROT_ID:IL6_HUMAN;EMBL:AF372214;EMBL:BC015511;EMBL:M14584;EMBL:M18403;EMBL:M29150;EMBL:M54894;EMBL:S56892;EMBL:X04402;EMBL:X04403;EMBL:X04430;EMBL:X04602;EMBL:Y00081;RefSeq:NP_000591.1;RefSeq:XP_011513692.1;ProteinModelPortal:P05231;STRING:9606.ENSP00000258743;SWISSPROT_AC_OLD:Q9UCU2;SWISSPROT_AC_OLD:Q9UCU3;SWISSPROT_AC_OLD:Q9UCU4;SMR:P05231;GeneID:3569;KEGG:hsa:3569;PIR:…	2842	Protein	AAT	A1AT;AAT;Alpha-1 protease inhibitor;Alpha-1-antiproteinase;Alpha-1-antitrypsin;PI;Serpin A1;SERPINA1;a-1 antitrypsin;a-1-antitrypsin;a-1at;a-i antitrypsin;a1 antitrypsin;a1- antitrypsin;a1-antitrypsin;a1-protease inhibitor;A1A;alpha - 1 antitrypsin;alpha 1 -antitrypsin;alpha 1 -protease inhibitor;alpha 1 antiproteinase;alpha 1 antitrypsin;alpha 1 inhibitor of protease;alpha 1 protease inhibitor;a…	SWISSPROT_AC:P01009;SWISSPROT_ID:A1AT_HUMAN;EMBL:AF113676;EMBL:AF130068;EMBL:AK315637;EMBL:AM048838;EMBL:BC011991;EMBL:BC015642;EMBL:BT019455;EMBL:BX161449;EMBL:BX247968;EMBL:BX248002;EMBL:BX248257;EMBL:DQ682455;EMBL:J00064;EMBL:J00065;EMBL:J00066;EMBL:J00067;EMBL:J02619;EMBL:K01396;EMBL:K02212;EMBL:M11465;EMBL:M26123;EMBL:V00496;EMBL:X01683;EMBL:X02920;RefSeq:NP_000286.3;RefSeq:NP_001002235.1;Re…
865413	TPA -- Insulin	association	Pubmed 2013:23117722;Pubmed 2000:10831182;Pubmed 2010:20920820;Pubmed 1999:10527036;Pubmed 1997:9250449;Pubmed 2005:15935829;Pubmed 1991:1905068;	All rats were treated with <b>insulin</b> or saline at 1 hour followed by <b>tPA</b> or saline at 1.5 hour after stroke.[Pubmed 2013:23117722];On the other hand, <b>t-PA</b> was correlated with <b>insulin</b> and PAI-1 but not with the BMI.[Pubmed 2000:10831182];In GHD adults on replacement therapy with recombinant human GH (r-HGH), %ГЋВ” PAI-1 and %ГЋВ” <b>t-PA</b> are related to %ГЋВ” <b>insuli…	493753	Protein	TPA	Alteplase;EC 3.4.21.68;PLAT;Reteplase;t-PA;t-plasminogen activator;Tissue-type plasminogen activator;TPA;activator tissue plasminogen;activator tissue-type plasminogen;pa t;plasminogen activator - tissue-type;plasminogen activator of the tissue-type;plasminogen activator of tissue-type;plasminogen activator tissue;plasminogen activator, tissue type;plasminogen tissue activator;t- pa;t--pa;tissue …	SWISSPROT_AC:P00750;SWISSPROT_ID:TPA_HUMAN;EMBL:AF260825;EMBL:AK289387;EMBL:AK290575;EMBL:AK313342;EMBL:AY221101;EMBL:AY291060;EMBL:BC002795;EMBL:BC007231;EMBL:BC013968;EMBL:BC018636;EMBL:BC095403;EMBL:BT007060;EMBL:CH471080;EMBL:D01096;EMBL:K03021;EMBL:L00141;EMBL:L00142;EMBL:L00143;EMBL:L00144;EMBL:L00145;EMBL:L00146;EMBL:L00147;EMBL:L00148;EMBL:L00149;EMBL:L00150;EMBL:L00151;EMBL:L00153;EMBL:M…	200308	Protein	Insulin	INS;Insulin;an-ins;IDDM;iddm 1;iddm 2;iddm type 1;iddm-1;iddm-2;iddm-type;IDDM1;IDDM2;ILPR;ins-type;insulin--an;insulin-chain;insulin-type;IRDN;mody-x;MODY10;type-insulin;	SWISSPROT_AC:P01308;SWISSPROT_ID:INS_HUMAN;EMBL:AJ009655;EMBL:AY138590;EMBL:AY899304;EMBL:BC005255;EMBL:BT006808;EMBL:CH471158;EMBL:J00265;EMBL:L15440;EMBL:M10039;EMBL:V00565;EMBL:X70508;RefSeq:NP_000198.1;RefSeq:NP_001172026.1;RefSeq:NP_001172027.1;RefSeq:NP_001278826.1;ProteinModelPortal:P01308;STRING:9606.ENSP00000250971;SWISSPROT_AC_OLD:Q5EEX2;SMR:P01308;GeneID:3630;KEGG:hsa:3630;PIR:A93222;e…
918000	NPY -- Insulin	association	Pubmed 1993:8335171;Pubmed 2008:18344986;Pubmed 2000:10760741;Pubmed 2011:21154196;Pubmed 1996:8964837;Pubmed 2010:20832114;Pubmed 2009:19524132;Pubmed 1999:10444311;Pubmed 1999:10599552;Pubmed 1997:8990418;Pubmed 1991:2019270;	We hypothesised that if <b>neuropeptide Y</b> mRNA is regulated by physiological changes in circulating <b>insulin</b>, then the relatively minor changes in circulating insulin found in mild diabetes would also affect neuropeptide Y expression and its response to changing insulin levels should be rapid.[Pubmed 1993:8335171];Drosophila sNPF and the evolutionarily conserved mammalian <b>NPY</b> see…	280275	Protein	NPY	NPY;Pro-neuropeptide Y;neuropeptide Y;neuropeptide--y;neuropeptide-y;npy--an;npy-type;PYY4;y neuropeptide;	SWISSPROT_AC:P01303;SWISSPROT_ID:NPY_HUMAN;EMBL:AC004485;EMBL:BC029497;EMBL:K01911;EMBL:M14296;EMBL:M14297;EMBL:M14298;EMBL:M15789;RefSeq:NP_000896.1;ProteinModelPortal:P01303;STRING:9606.ENSP00000242152;SMR:P01303;GeneID:4852;KEGG:hsa:4852;PIR:A25198;eggNOG:ENOG410J0KC;eggNOG:ENOG41128I2;UniGene:Hs.1832;GO:GO:0001664;GO:GO:0001878;GO:GO:0004930;GO:GO:0005102;GO:GO:0005184;GO:GO:0005246;GO:GO:000…	200308	Protein	Insulin	INS;Insulin;an-ins;IDDM;iddm 1;iddm 2;iddm type 1;iddm-1;iddm-2;iddm-type;IDDM1;IDDM2;ILPR;ins-type;insulin--an;insulin-chain;insulin-type;IRDN;mody-x;MODY10;type-insulin;	SWISSPROT_AC:P01308;SWISSPROT_ID:INS_HUMAN;EMBL:AJ009655;EMBL:AY138590;EMBL:AY899304;EMBL:BC005255;EMBL:BT006808;EMBL:CH471158;EMBL:J00265;EMBL:L15440;EMBL:M10039;EMBL:V00565;EMBL:X70508;RefSeq:NP_000198.1;RefSeq:NP_001172026.1;RefSeq:NP_001172027.1;RefSeq:NP_001278826.1;ProteinModelPortal:P01308;STRING:9606.ENSP00000250971;SWISSPROT_AC_OLD:Q5EEX2;SMR:P01308;GeneID:3630;KEGG:hsa:3630;PIR:A93222;e…
918037	Neuropeptide Y -- Insulin	association	Pubmed 1993:8335171;Pubmed 2008:18344986;Pubmed 2000:10760741;Pubmed 2011:21154196;Pubmed 1996:8964837;Pubmed 2010:20832114;Pubmed 2009:19524132;Pubmed 1999:10444311;Pubmed 1999:10599552;Pubmed 1997:8990418;Pubmed 1991:2019270;	We hypothesised that if <b>neuropeptide Y</b> mRNA is regulated by physiological changes in circulating <b>insulin</b>, then the relatively minor changes in circulating insulin found in mild diabetes would also affect neuropeptide Y expression and its response to changing insulin levels should be rapid.[Pubmed 1993:8335171];Drosophila sNPF and the evolutionarily conserved mammalian <b>NPY</b> see…	280276	Protein	Neuropeptide Y	Neuropeptide tyrosine;Neuropeptide Y;NPY;neuropeptide--y;neuropeptide-tyrosine;neuropeptide-y;npy--an;npy-type;y neuropeptide;	TMP_SWISSPROT_AC:P01303_NPY;PARENT_SWISSPROT_AC:P01303;PARENT_SWISSPROT_ID:NPY_HUMAN;	200308	Protein	Insulin	INS;Insulin;an-ins;IDDM;iddm 1;iddm 2;iddm type 1;iddm-1;iddm-2;iddm-type;IDDM1;IDDM2;ILPR;ins-type;insulin--an;insulin-chain;insulin-type;IRDN;mody-x;MODY10;type-insulin;	SWISSPROT_AC:P01308;SWISSPROT_ID:INS_HUMAN;EMBL:AJ009655;EMBL:AY138590;EMBL:AY899304;EMBL:BC005255;EMBL:BT006808;EMBL:CH471158;EMBL:J00265;EMBL:L15440;EMBL:M10039;EMBL:V00565;EMBL:X70508;RefSeq:NP_000198.1;RefSeq:NP_001172026.1;RefSeq:NP_001172027.1;RefSeq:NP_001278826.1;ProteinModelPortal:P01308;STRING:9606.ENSP00000250971;SWISSPROT_AC_OLD:Q5EEX2;SMR:P01308;GeneID:3630;KEGG:hsa:3630;PIR:A93222;e…
948507	MLR -- ERMAP	association	Pubmed 1991:2066644;	To this end, we determined plasma levels and <b>MCR</b> of octreotide during 24-hour continuous <b>SC</b> infusion (low dose, 200 micrograms; high dose, 400 micrograms) in nine female, C peptide-negative patients with type 1 diabetes.[Pubmed 1991:2066644];	237511	Protein	MLR	MCR;Mineralocorticoid receptor;MLR;MR;NR3C2;Nuclear receptor subfamily 3 group C member 2;mcr-type;mineralocorticoid type receptor;mineralocorticoid-receptor;mlr-type;NR3C2VIT;receptor the mineralocorticoid;receptor--the mineralocorticoid;receptor-mineralocorticoid;	SWISSPROT_AC:P08235;SWISSPROT_ID:MCR_HUMAN;EMBL:AC069272;EMBL:AC093678;EMBL:AC093881;EMBL:AC104691;EMBL:AC106899;EMBL:AH006913;EMBL:AJ315514;EMBL:AJ315515;EMBL:BC111758;EMBL:EU326312;EMBL:FJ515829;EMBL:M16801;RefSeq:NP_000892.2;RefSeq:NP_001159576.1;RefSeq:XP_011530277.1;RefSeq:XP_011530278.1;RefSeq:XP_011530279.1;ProteinModelPortal:P08235;STRING:9606.ENSP00000341390;SWISSPROT_AC_OLD:B0ZBF5;SWISS…	124903	Protein	ERMAP	ERMAP;Erythroid membrane-associated protein;hERMAP;Radin blood group antigen;RD;SC;Scianna blood group antigen;BTN5;erythroblast membrane associated protein (Scianna blood group);erythroid membrane associated protein;PRO2801;sc-type;	SWISSPROT_AC:Q96PL5;SWISSPROT_ID:ERMAP_HUMAN;EMBL:AF311284;EMBL:AF311285;EMBL:AJ505028;EMBL:AJ505036;EMBL:AJ505037;EMBL:AJ505038;EMBL:AJ505039;EMBL:AJ505040;EMBL:AJ505041;EMBL:AJ505042;EMBL:AJ505044;EMBL:AJ505045;EMBL:AJ505046;EMBL:AJ505047;EMBL:AJ505048;EMBL:AJ505049;EMBL:AJ505050;EMBL:AL512353;EMBL:AY049028;EMBL:AY644424;EMBL:BC099703;EMBL:BC099707;EMBL:BC099712;EMBL:BC099713;EMBL:BX537371;EMBL…
989829	P53 -- IL-6	association	Pubmed:15555057;Pubmed 2013:23675777;Pubmed 1994:7926016;Pubmed 2000:10682675;Pubmed 2014:24531714;Pubmed 2011:21411755;Pubmed 1999:10188725;Pubmed 1991:1652755;	We investigated the role of human <b>IL-6</b> on <b>p53</b> null immortalized murine oval cell lines (PIL), finding that they express transcripts for the IL-6 receptor and gp 130, STAT-3 is phosphorylated upon IL-6 stimulation, IL-6 induces IL-6 production, and proliferation is induced by IL-6.[Pubmed:15555057];Regulation of myocardial <b>interleukin-6</b> expression by <b>p53</b> and STAT1.[Pubm…	297203	Protein	P53	Antigen NY-CO-13;Cellular tumor antigen p53;P53;Phosphoprotein p53;TP53;Tumor suppressor p53;BCC7;LFS1;p 53;p 53 tumor suppressor;p-53;p-53 tumor suppressor;p5-3;p53 phosphoprotein;p53 the tumor suppressor;p53 tumor protein;p53 tumor suppressor;p53 tumor-suppressor;p53's tumor suppressor;p53--an;p53-tumor suppressor;p53-tumor-suppressor;p53-type;protein of the p53 tumor;protein p53 tumor;tp 53;tp…	SWISSPROT_AC:P04637;SWISSPROT_ID:P53_HUMAN;EMBL:AB082923;EMBL:AC007421;EMBL:AC087388;EMBL:AF135120;EMBL:AF135121;EMBL:AF136270;EMBL:AF136271;EMBL:AF209128;EMBL:AF209129;EMBL:AF209130;EMBL:AF209131;EMBL:AF209132;EMBL:AF209133;EMBL:AF209134;EMBL:AF209135;EMBL:AF209136;EMBL:AF209148;EMBL:AF209149;EMBL:AF209150;EMBL:AF209151;EMBL:AF209152;EMBL:AF209153;EMBL:AF209154;EMBL:AF209155;EMBL:AF209156;EMBL:A…	197638	Protein	IL-6	B-cell stimulatory factor 2;BSF-2;CDF;CTL differentiation factor;Hybridoma growth factor;IFN-beta-2;IFNB2;IL-6;IL6;Interferon beta-2;Interleukin-6;b cell stimulatory factor 2;b cell stimulatory factor-2;b-cell stimulatory factor-2;bsf- 2;BSF2;HGF;HSF;hsf-type;ifn beta 2;ifn-beta 2;ifn-beta2;il - 6;il -- 6;il -6;il 6;il- 6;il--6;il-6-type;il-vi;il6-type;interferon beta 2;interferon beta2;interfero…	SWISSPROT_AC:P05231;SWISSPROT_ID:IL6_HUMAN;EMBL:AF372214;EMBL:BC015511;EMBL:M14584;EMBL:M18403;EMBL:M29150;EMBL:M54894;EMBL:S56892;EMBL:X04402;EMBL:X04403;EMBL:X04430;EMBL:X04602;EMBL:Y00081;RefSeq:NP_000591.1;RefSeq:XP_011513692.1;ProteinModelPortal:P05231;STRING:9606.ENSP00000258743;SWISSPROT_AC_OLD:Q9UCU2;SWISSPROT_AC_OLD:Q9UCU3;SWISSPROT_AC_OLD:Q9UCU4;SMR:P05231;GeneID:3569;KEGG:hsa:3569;PIR:…
1157581	ERMAP -- Catalase	association	Pubmed 1992:1587332;	The dose of (-)deprenyl (2.0 mg/kg/day, <b>sc</b>, for 3 weeks) which significantly increased activities of superoxide dismutase (SOD) and <b>catalase</b> in the striatum of young male rats significantly reduced these activities in young female rats but did not change the SOD activity in old female rats.[Pubmed 1992:1587332];	124903	Protein	ERMAP	ERMAP;Erythroid membrane-associated protein;hERMAP;Radin blood group antigen;RD;SC;Scianna blood group antigen;BTN5;erythroblast membrane associated protein (Scianna blood group);erythroid membrane associated protein;PRO2801;sc-type;	SWISSPROT_AC:Q96PL5;SWISSPROT_ID:ERMAP_HUMAN;EMBL:AF311284;EMBL:AF311285;EMBL:AJ505028;EMBL:AJ505036;EMBL:AJ505037;EMBL:AJ505038;EMBL:AJ505039;EMBL:AJ505040;EMBL:AJ505041;EMBL:AJ505042;EMBL:AJ505044;EMBL:AJ505045;EMBL:AJ505046;EMBL:AJ505047;EMBL:AJ505048;EMBL:AJ505049;EMBL:AJ505050;EMBL:AL512353;EMBL:AY049028;EMBL:AY644424;EMBL:BC099703;EMBL:BC099707;EMBL:BC099712;EMBL:BC099713;EMBL:BX537371;EMBL…	54707	Protein	Catalase	CAT;CATA;Catalase;EC 1.11.1.6;cat--an;cat-type;catalase-type;chain-cat;	SWISSPROT_AC:P04040;SWISSPROT_ID:CATA_HUMAN;EMBL:AK291585;EMBL:AK315350;EMBL:AL035079;EMBL:AY028632;EMBL:AY545477;EMBL:BC110398;EMBL:BC112217;EMBL:BC112219;EMBL:CH471064;EMBL:K02400;EMBL:L13609;EMBL:X04076;EMBL:X04085;EMBL:X04086;EMBL:X04087;EMBL:X04088;EMBL:X04089;EMBL:X04090;EMBL:X04091;EMBL:X04092;EMBL:X04093;EMBL:X04094;EMBL:X04095;EMBL:X04096;RefSeq:NP_001743.1;ProteinModelPortal:P04040;STRI…
1180176	APT -- AAT	association	Pubmed 1992:1332197;	Expression plasmids containing the human <b>alpha 1-antitrypsin</b> (alpha 1 AT) promoter fused to either <b>adenine phosphoribosyltransferase</b> (aprt) or xanthine-guanine phosphoribosyltransferase (gpt) coding sequences were sequentially introduced into APRT- HPRT- rat hepatoma cells.[Pubmed 1992:1332197];	20392	Protein	APT	Adenine phosphoribosyltransferase;APRT;APT;EC 2.4.2.7;AMP;APRTD;	SWISSPROT_AC:P07741;SWISSPROT_ID:APT_HUMAN;EMBL:AC092384;EMBL:AY306126;EMBL:BC107151;EMBL:BM550173;EMBL:CH471184;EMBL:CR749423;EMBL:M16446;EMBL:Y00486;RefSeq:NP_000476.1;RefSeq:NP_001025189.1;ProteinModelPortal:P07741;STRING:9606.ENSP00000367615;SWISSPROT_AC_OLD:G5E9J2;SWISSPROT_AC_OLD:Q3KP55;SWISSPROT_AC_OLD:Q68DF9;SMR:P07741;GeneID:353;KEGG:hsa:353;PIR:S06232;eggNOG:COG0503;eggNOG:KOG1712;UniGe…	2842	Protein	AAT	A1AT;AAT;Alpha-1 protease inhibitor;Alpha-1-antiproteinase;Alpha-1-antitrypsin;PI;Serpin A1;SERPINA1;a-1 antitrypsin;a-1-antitrypsin;a-1at;a-i antitrypsin;a1 antitrypsin;a1- antitrypsin;a1-antitrypsin;a1-protease inhibitor;A1A;alpha - 1 antitrypsin;alpha 1 -antitrypsin;alpha 1 -protease inhibitor;alpha 1 antiproteinase;alpha 1 antitrypsin;alpha 1 inhibitor of protease;alpha 1 protease inhibitor;a…	SWISSPROT_AC:P01009;SWISSPROT_ID:A1AT_HUMAN;EMBL:AF113676;EMBL:AF130068;EMBL:AK315637;EMBL:AM048838;EMBL:BC011991;EMBL:BC015642;EMBL:BT019455;EMBL:BX161449;EMBL:BX247968;EMBL:BX248002;EMBL:BX248257;EMBL:DQ682455;EMBL:J00064;EMBL:J00065;EMBL:J00066;EMBL:J00067;EMBL:J02619;EMBL:K01396;EMBL:K02212;EMBL:M11465;EMBL:M26123;EMBL:V00496;EMBL:X01683;EMBL:X02920;RefSeq:NP_000286.3;RefSeq:NP_001002235.1;Re…
1196563	TPA -- TNF	association	Pubmed 2006:16309383;Pubmed 1994:8084301;Pubmed 1992:1328751;Pubmed 1992:1433370;Pubmed 2005:16100155;	Intra-arterial <b>TNF-alpha</b> caused a rise in <b>t-PA</b> concentrations (P<0.001) without affecting blood flow or PAI-1 concentrations.[Pubmed 2006:16309383];Treatment of HUVEC with LPS or <b>TNF</b> accentuated this ratio by decreasing <b>tPA</b> and increasing PAI-1 expression.[Pubmed 1994:8084301];In this study, we report the effects of recombinant human <b>TNF alpha</b> on the synthesis o…	493753	Protein	TPA	Alteplase;EC 3.4.21.68;PLAT;Reteplase;t-PA;t-plasminogen activator;Tissue-type plasminogen activator;TPA;activator tissue plasminogen;activator tissue-type plasminogen;pa t;plasminogen activator - tissue-type;plasminogen activator of the tissue-type;plasminogen activator of tissue-type;plasminogen activator tissue;plasminogen activator, tissue type;plasminogen tissue activator;t- pa;t--pa;tissue …	SWISSPROT_AC:P00750;SWISSPROT_ID:TPA_HUMAN;EMBL:AF260825;EMBL:AK289387;EMBL:AK290575;EMBL:AK313342;EMBL:AY221101;EMBL:AY291060;EMBL:BC002795;EMBL:BC007231;EMBL:BC013968;EMBL:BC018636;EMBL:BC095403;EMBL:BT007060;EMBL:CH471080;EMBL:D01096;EMBL:K03021;EMBL:L00141;EMBL:L00142;EMBL:L00143;EMBL:L00144;EMBL:L00145;EMBL:L00146;EMBL:L00147;EMBL:L00148;EMBL:L00149;EMBL:L00150;EMBL:L00151;EMBL:L00153;EMBL:M…	492131	Protein	TNF	Cachectin;TNF;TNF-a;TNF-alpha;TNFA;TNFSF2;Tumor necrosis factor;Tumor necrosis factor ligand superfamily member 2;chain-tnf;DIF;dif-type;factor - tumor necrosis;factor of the tumor necrosis;factor of the tumor-necrosis;factor of tumor necrosis;factor tumor necrosis;factor-tumor necrosis;necrosis factor-tumor;necrosis tumor factor;tnf - a;tnf - alpha;tnf -a;tnf -alpha;tnf a;tnf alpha;tnf- a;tnf- a…	SWISSPROT_AC:P01375;SWISSPROT_ID:TNFA_HUMAN;EMBL:AB088112;EMBL:AF043342;EMBL:AF098751;EMBL:AF129756;EMBL:AY066019;EMBL:AY214167;EMBL:BA000025;EMBL:BC028148;EMBL:M10988;EMBL:M16441;EMBL:M26331;EMBL:X01394;EMBL:X02910;EMBL:Y14768;EMBL:Z15026;RefSeq:NP_000585.2;ProteinModelPortal:P01375;STRING:9606.ENSP00000398698;SWISSPROT_AC_OLD:O43647;SWISSPROT_AC_OLD:Q9P1Q2;SWISSPROT_AC_OLD:Q9UIV3;SMR:P01375;Gen…
1204956	EC-SOD -- Catalase	association	Pubmed 1992:1505779;	pigs in group C (EC-SOD C + CAT; n = 8) got 16.6 mg of <b>EC-SOD</b> C together with 150 mg of <b>CAT</b>.[Pubmed 1992:1505779];The efficacy of human extracellular-superoxide dismutase type C (EC-SOD C) to limit infarct size after ischemia and reperfusion was explored and compared to that of <b>EC-SOD</b> C combined with <b>catalase</b> (CAT) and to that of CAT alone.[Pubmed 1992:1505779];	454263	Protein	EC-SOD	EC 1.15.1.1;EC-SOD;Extracellular superoxide dismutase [Cu-Zn];SOD3;SODE;ec sod;ec- sod;sod - ec;sod ec;superoxide dismutase 3, extracellular;	SWISSPROT_AC:P08294;SWISSPROT_ID:SODE_HUMAN;EMBL:AY787834;EMBL:BC014418;EMBL:CR541853;EMBL:J02947;EMBL:U10116;RefSeq:NP_003093.2;ProteinModelPortal:P08294;STRING:9606.ENSP00000371554;SWISSPROT_AC_OLD:Q5U781;SWISSPROT_AC_OLD:Q6FHA2;SMR:P08294;GeneID:6649;KEGG:hsa:6649;PIR:A28301;eggNOG:COG2032;eggNOG:KOG0441;UniGene:Hs.2420;GO:GO:0000302;GO:GO:0001666;GO:GO:0004784;GO:GO:0005507;GO:GO:0005576;GO:G…	54707	Protein	Catalase	CAT;CATA;Catalase;EC 1.11.1.6;cat--an;cat-type;catalase-type;chain-cat;	SWISSPROT_AC:P04040;SWISSPROT_ID:CATA_HUMAN;EMBL:AK291585;EMBL:AK315350;EMBL:AL035079;EMBL:AY028632;EMBL:AY545477;EMBL:BC110398;EMBL:BC112217;EMBL:BC112219;EMBL:CH471064;EMBL:K02400;EMBL:L13609;EMBL:X04076;EMBL:X04085;EMBL:X04086;EMBL:X04087;EMBL:X04088;EMBL:X04089;EMBL:X04090;EMBL:X04091;EMBL:X04092;EMBL:X04093;EMBL:X04094;EMBL:X04095;EMBL:X04096;RefSeq:NP_001743.1;ProteinModelPortal:P04040;STRI…
1422972	MLR -- Insulin	association	Pubmed 1993:8216442;	This study evaluates stimulated <b>insulin</b> production rate (incremental AUC x <b>MCR</b> (metabolic clearance rate) of C-peptide) and blood glucose (BG) response after i.v. administration of glimepiride (Hoe 490, GLI, CAS 93479-97-1) (0.25, 0.50, 0.75, 1.00, 1.25, 1.50 mg) in healthy man (27 +/- 4 yrs).[Pubmed 1993:8216442];	237511	Protein	MLR	MCR;Mineralocorticoid receptor;MLR;MR;NR3C2;Nuclear receptor subfamily 3 group C member 2;mcr-type;mineralocorticoid type receptor;mineralocorticoid-receptor;mlr-type;NR3C2VIT;receptor the mineralocorticoid;receptor--the mineralocorticoid;receptor-mineralocorticoid;	SWISSPROT_AC:P08235;SWISSPROT_ID:MCR_HUMAN;EMBL:AC069272;EMBL:AC093678;EMBL:AC093881;EMBL:AC104691;EMBL:AC106899;EMBL:AH006913;EMBL:AJ315514;EMBL:AJ315515;EMBL:BC111758;EMBL:EU326312;EMBL:FJ515829;EMBL:M16801;RefSeq:NP_000892.2;RefSeq:NP_001159576.1;RefSeq:XP_011530277.1;RefSeq:XP_011530278.1;RefSeq:XP_011530279.1;ProteinModelPortal:P08235;STRING:9606.ENSP00000341390;SWISSPROT_AC_OLD:B0ZBF5;SWISS…	200308	Protein	Insulin	INS;Insulin;an-ins;IDDM;iddm 1;iddm 2;iddm type 1;iddm-1;iddm-2;iddm-type;IDDM1;IDDM2;ILPR;ins-type;insulin--an;insulin-chain;insulin-type;IRDN;mody-x;MODY10;type-insulin;	SWISSPROT_AC:P01308;SWISSPROT_ID:INS_HUMAN;EMBL:AJ009655;EMBL:AY138590;EMBL:AY899304;EMBL:BC005255;EMBL:BT006808;EMBL:CH471158;EMBL:J00265;EMBL:L15440;EMBL:M10039;EMBL:V00565;EMBL:X70508;RefSeq:NP_000198.1;RefSeq:NP_001172026.1;RefSeq:NP_001172027.1;RefSeq:NP_001278826.1;ProteinModelPortal:P01308;STRING:9606.ENSP00000250971;SWISSPROT_AC_OLD:Q5EEX2;SMR:P01308;GeneID:3630;KEGG:hsa:3630;PIR:A93222;e…
1433472	Insulin -- ERMAP	association	Pubmed 2006:17157120;Pubmed 2004:15823772;Pubmed 1993:8370695;Pubmed 2002:12161515;Pubmed 2005:15919747;	We measured serum glucose responses after a standardized breakfast test meal (500 kcal; 50% carbohydrate, 34% fat, 16% protein) in patients with type 2 DM receiving a single preprandial dose of human insulin 70/30, insulin lispro 75/25, or <b>insulin</b> lispro 50/50 by <b>SC</b> injection.[Pubmed 2006:17157120];At one visit, subjects received regular human <b>insulin</b> 0.1 U/kg by <b>SC</b> in…	200308	Protein	Insulin	INS;Insulin;an-ins;IDDM;iddm 1;iddm 2;iddm type 1;iddm-1;iddm-2;iddm-type;IDDM1;IDDM2;ILPR;ins-type;insulin--an;insulin-chain;insulin-type;IRDN;mody-x;MODY10;type-insulin;	SWISSPROT_AC:P01308;SWISSPROT_ID:INS_HUMAN;EMBL:AJ009655;EMBL:AY138590;EMBL:AY899304;EMBL:BC005255;EMBL:BT006808;EMBL:CH471158;EMBL:J00265;EMBL:L15440;EMBL:M10039;EMBL:V00565;EMBL:X70508;RefSeq:NP_000198.1;RefSeq:NP_001172026.1;RefSeq:NP_001172027.1;RefSeq:NP_001278826.1;ProteinModelPortal:P01308;STRING:9606.ENSP00000250971;SWISSPROT_AC_OLD:Q5EEX2;SMR:P01308;GeneID:3630;KEGG:hsa:3630;PIR:A93222;e…	124903	Protein	ERMAP	ERMAP;Erythroid membrane-associated protein;hERMAP;Radin blood group antigen;RD;SC;Scianna blood group antigen;BTN5;erythroblast membrane associated protein (Scianna blood group);erythroid membrane associated protein;PRO2801;sc-type;	SWISSPROT_AC:Q96PL5;SWISSPROT_ID:ERMAP_HUMAN;EMBL:AF311284;EMBL:AF311285;EMBL:AJ505028;EMBL:AJ505036;EMBL:AJ505037;EMBL:AJ505038;EMBL:AJ505039;EMBL:AJ505040;EMBL:AJ505041;EMBL:AJ505042;EMBL:AJ505044;EMBL:AJ505045;EMBL:AJ505046;EMBL:AJ505047;EMBL:AJ505048;EMBL:AJ505049;EMBL:AJ505050;EMBL:AL512353;EMBL:AY049028;EMBL:AY644424;EMBL:BC099703;EMBL:BC099707;EMBL:BC099712;EMBL:BC099713;EMBL:BX537371;EMBL…
1434087	TNF -- ADM	association	Pubmed 1993:8365285;Pubmed 1996:8899800;Pubmed 2009:19383626;Pubmed 1999:10390390;	The presence of HC in the culture medium reduced in vitro IL1 beta and <b>TNF alpha</b> release from stimulated <b>AM</b> of the three groups.[Pubmed 1993:8365285];In this study, we examined the relationship between <b>ADM</b> and exogenous <b>TNF</b> sensitivity and en-TNF expression and MnSOD activity in four pancreatic carcinoma lines.[Pubmed 1996:8899800];Further study showed that IL-10 reduc…	492131	Protein	TNF	Cachectin;TNF;TNF-a;TNF-alpha;TNFA;TNFSF2;Tumor necrosis factor;Tumor necrosis factor ligand superfamily member 2;chain-tnf;DIF;dif-type;factor - tumor necrosis;factor of the tumor necrosis;factor of the tumor-necrosis;factor of tumor necrosis;factor tumor necrosis;factor-tumor necrosis;necrosis factor-tumor;necrosis tumor factor;tnf - a;tnf - alpha;tnf -a;tnf -alpha;tnf a;tnf alpha;tnf- a;tnf- a…	SWISSPROT_AC:P01375;SWISSPROT_ID:TNFA_HUMAN;EMBL:AB088112;EMBL:AF043342;EMBL:AF098751;EMBL:AF129756;EMBL:AY066019;EMBL:AY214167;EMBL:BA000025;EMBL:BC028148;EMBL:M10988;EMBL:M16441;EMBL:M26331;EMBL:X01394;EMBL:X02910;EMBL:Y14768;EMBL:Z15026;RefSeq:NP_000585.2;ProteinModelPortal:P01375;STRING:9606.ENSP00000398698;SWISSPROT_AC_OLD:O43647;SWISSPROT_AC_OLD:Q9P1Q2;SWISSPROT_AC_OLD:Q9UIV3;SMR:P01375;Gen…	11330	Protein	ADM	ADM;ADML;AM;adrenomedullin;am-an;am-type;PAMP;pamp-type;	SWISSPROT_AC:P35318;SWISSPROT_ID:ADML_HUMAN;EMBL:AK312893;EMBL:BC015961;EMBL:BT006902;EMBL:CH471064;EMBL:CR541995;EMBL:D14874;EMBL:D43639;EMBL:DQ143945;EMBL:S73906;RefSeq:NP_001115.1;ProteinModelPortal:P35318;STRING:9606.ENSP00000278175;SWISSPROT_AC_OLD:B2R793;SWISSPROT_AC_OLD:D3DQV3;SWISSPROT_AC_OLD:Q6FGW2;SMR:P35318;GeneID:133;KEGG:hsa:133;PIR:JC2351;eggNOG:ENOG410IK4C;eggNOG:ENOG41120TV;UniGen…
1434119	TNF -- Adrenomedullin	association	Pubmed 1993:8365285;Pubmed 2009:19383626;Pubmed 1999:10390390;	The presence of HC in the culture medium reduced in vitro IL1 beta and <b>TNF alpha</b> release from stimulated <b>AM</b> of the three groups.[Pubmed 1993:8365285];Further study showed that IL-10 reduced TNF release in response to MTb in <b>AM</b> through a reduction in <b>TNF</b> mRNA levels, and exogenous TNF could partially reverse IL-10-associated effects on AM apoptosis.[Pubmed 2009:19383626…	492131	Protein	TNF	Cachectin;TNF;TNF-a;TNF-alpha;TNFA;TNFSF2;Tumor necrosis factor;Tumor necrosis factor ligand superfamily member 2;chain-tnf;DIF;dif-type;factor - tumor necrosis;factor of the tumor necrosis;factor of the tumor-necrosis;factor of tumor necrosis;factor tumor necrosis;factor-tumor necrosis;necrosis factor-tumor;necrosis tumor factor;tnf - a;tnf - alpha;tnf -a;tnf -alpha;tnf a;tnf alpha;tnf- a;tnf- a…	SWISSPROT_AC:P01375;SWISSPROT_ID:TNFA_HUMAN;EMBL:AB088112;EMBL:AF043342;EMBL:AF098751;EMBL:AF129756;EMBL:AY066019;EMBL:AY214167;EMBL:BA000025;EMBL:BC028148;EMBL:M10988;EMBL:M16441;EMBL:M26331;EMBL:X01394;EMBL:X02910;EMBL:Y14768;EMBL:Z15026;RefSeq:NP_000585.2;ProteinModelPortal:P01375;STRING:9606.ENSP00000398698;SWISSPROT_AC_OLD:O43647;SWISSPROT_AC_OLD:Q9P1Q2;SWISSPROT_AC_OLD:Q9UIV3;SMR:P01375;Gen…	11331	Protein	Adrenomedullin	Adrenomedullin;AM;am-an;am-type;	TMP_SWISSPROT_AC:P35318_AM;PARENT_SWISSPROT_AC:P35318;PARENT_SWISSPROT_ID:ADML_HUMAN;
1459078	NGF -- BDNF	association	Pubmed:12709305;Pubmed 2001:11223544;Pubmed 2013:24076518;Pubmed 1993:8080477;Pubmed 2012:22197602;Pubmed 2012:22280975;Pubmed 2012:23035300;Pubmed 1995:7712490;Pubmed 2007:17141328;Pubmed 2010:21085492;Pubmed 1992:1326636;Pubmed 2009:19565181;Pubmed 2003:12845427;Pubmed 2003:14623353;	<b>Brain-derived neurotrophic factor</b> (BDNF) belongs to a family of proteins related to <b>nerve growth factor</b>, which are responsible for neuron proliferation, survival and differentiation.[Pubmed:12709305];Exogenous <b>NGF</b> induced weak neurite outgrowth, whereas exogenous <b>BDNF</b> and NT-4 / 5 induced distinct neurite outgrowth.[Pubmed 2001:11223544];There was a positive associatio…	275808	Protein	NGF	Beta-nerve growth factor;Beta-NGF;NGF;NGFB;b ngf;b-ngf;beta nerve growth factor;beta ngf;betanerve growth factor;betangf;factor nerve growth;factor--nerve growth;factor-nerve growth;growth factor nerve;growth factor-nerve;HSAN5;nerve growth factor;nerve growth factor--an;nerve growth-factor;nerve-growth factor;nerve-growth-factor;ngf beta;ngf- beta;ngf-b;ngf-beta;ngf-type;ngfbeta;	SWISSPROT_AC:P01138;SWISSPROT_ID:NGF_HUMAN;EMBL:AB037517;EMBL:AF150960;EMBL:AF411526;EMBL:AL049825;EMBL:BC032517;EMBL:BC126148;EMBL:BC126150;EMBL:BT019733;EMBL:CH471122;EMBL:CR541855;EMBL:M21062;EMBL:V01511;EMBL:X52599;RefSeq:NP_002497.2;RefSeq:XP_006710726.1;ProteinModelPortal:P01138;STRING:9606.ENSP00000358525;SWISSPROT_AC_OLD:A1A4E5;SWISSPROT_AC_OLD:Q6FHA0;SWISSPROT_AC_OLD:Q96P60;SWISSPROT_AC_…	43557	Protein	BDNF	Abrineurin;BDNF;Brain-derived neurotrophic factor;ANON2;brain derived neurotrophic factor;brain derived neurotrophic-factor;brain derived- neurotrophic factor;brain derived-neurotrophic factor;brain neurotrophic derived factor;brain- derived neurotrophic factor;brain--derived neurotrophic factor;brain-derived neurotrophic-factor;brain-derived-neurotrophic factor;brain-derived-neurotrophic-factor;…	SWISSPROT_AC:P23560;SWISSPROT_ID:BDNF_HUMAN;EMBL:AC104563;EMBL:AF400438;EMBL:AF411339;EMBL:AK289763;EMBL:AK289853;EMBL:AY011481;EMBL:AY054392;EMBL:AY054393;EMBL:AY054394;EMBL:AY054395;EMBL:AY054396;EMBL:AY054397;EMBL:AY054398;EMBL:AY054399;EMBL:AY054400;EMBL:AY656701;EMBL:BC029795;EMBL:CH471064;EMBL:EF674517;EMBL:EF674518;EMBL:EF674519;EMBL:EF674520;EMBL:EF674521;EMBL:EF689009;EMBL:EF689010;EMBL:…
1499227	IGF-I -- ERMAP	association	Pubmed 1994:7510305;Pubmed 1993:7505289;Pubmed 1996:8592122;Pubmed 1996:8603584;Pubmed 2005:15522943;	To determine whether similar effects could be demonstrated in an insulin-resistant state, we administered recombinant human <b>IGF-I</b> for 4 days by <b>sc</b> injection to six obese type II diabetics and determined the effects on fasting concentrations of glucose, C-peptide, IGF-I, and IGFBPs.[Pubmed 1994:7510305];Serum samples from adult GHRD patients who were treated <b>sc</b> with recombinan…	196367	Protein	IGF-I	IBP1;IGF-I;IGF1;Insulin-like growth factor I;Mechano growth factor;MGF;Somatomedin-C;factor 1-insulin-like growth;factor i-insulin-like growth;factor-1-insulin-like growth;growth factor 1-insulin-like;growth factor i-insulin-like;growth factor-1-insulin-like;IGFI;insulin - like growth factor 1;insulin growth like factor 1;insulin growth like factor-i;insulin growth-like factor 1;insulin like grow…	SWISSPROT_AC:P05019;SWISSPROT_ID:IGF1_HUMAN;EMBL:AC010202;EMBL:AC068648;EMBL:AY260957;EMBL:BC148266;EMBL:CH471054;EMBL:M11568;EMBL:M12659;EMBL:M14153;EMBL:M14154;EMBL:M14155;EMBL:M14156;EMBL:M27544;EMBL:M37484;EMBL:X00173;EMBL:X03420;EMBL:X03421;EMBL:X03422;EMBL:X03563;EMBL:X56773;EMBL:X56774;EMBL:X57025;RefSeq:NP_000609.1;RefSeq:NP_001104754.1;RefSeq:NP_001104755.1;ProteinModelPortal:P05019;STRI…	124903	Protein	ERMAP	ERMAP;Erythroid membrane-associated protein;hERMAP;Radin blood group antigen;RD;SC;Scianna blood group antigen;BTN5;erythroblast membrane associated protein (Scianna blood group);erythroid membrane associated protein;PRO2801;sc-type;	SWISSPROT_AC:Q96PL5;SWISSPROT_ID:ERMAP_HUMAN;EMBL:AF311284;EMBL:AF311285;EMBL:AJ505028;EMBL:AJ505036;EMBL:AJ505037;EMBL:AJ505038;EMBL:AJ505039;EMBL:AJ505040;EMBL:AJ505041;EMBL:AJ505042;EMBL:AJ505044;EMBL:AJ505045;EMBL:AJ505046;EMBL:AJ505047;EMBL:AJ505048;EMBL:AJ505049;EMBL:AJ505050;EMBL:AL512353;EMBL:AY049028;EMBL:AY644424;EMBL:BC099703;EMBL:BC099707;EMBL:BC099712;EMBL:BC099713;EMBL:BX537371;EMBL…
1524752	P53 -- bFGF	association	Pubmed 2001:11313915;Pubmed 1994:7964981;Pubmed 1994:8090761;Pubmed 2010:20122687;Pubmed 2010:20628269;Pubmed 2005:16103882;	We show here in human primary skin fibroblasts that the cell density-dependent variation of <b>FGF-2</b> mRNA translatability was inversely correlated with endogenous <b>p53</b> expression.[Pubmed 2001:11313915];The underlying cytogenetic changes that contribute to these alterations are not entirely understood, but abnormalities in the <b>p53 tumor suppressor</b> gene may influence expression of …	297203	Protein	P53	Antigen NY-CO-13;Cellular tumor antigen p53;P53;Phosphoprotein p53;TP53;Tumor suppressor p53;BCC7;LFS1;p 53;p 53 tumor suppressor;p-53;p-53 tumor suppressor;p5-3;p53 phosphoprotein;p53 the tumor suppressor;p53 tumor protein;p53 tumor suppressor;p53 tumor-suppressor;p53's tumor suppressor;p53--an;p53-tumor suppressor;p53-tumor-suppressor;p53-type;protein of the p53 tumor;protein p53 tumor;tp 53;tp…	SWISSPROT_AC:P04637;SWISSPROT_ID:P53_HUMAN;EMBL:AB082923;EMBL:AC007421;EMBL:AC087388;EMBL:AF135120;EMBL:AF135121;EMBL:AF136270;EMBL:AF136271;EMBL:AF209128;EMBL:AF209129;EMBL:AF209130;EMBL:AF209131;EMBL:AF209132;EMBL:AF209133;EMBL:AF209134;EMBL:AF209135;EMBL:AF209136;EMBL:AF209148;EMBL:AF209149;EMBL:AF209150;EMBL:AF209151;EMBL:AF209152;EMBL:AF209153;EMBL:AF209154;EMBL:AF209155;EMBL:AF209156;EMBL:A…	135766	Protein	bFGF	Basic fibroblast growth factor;bFGF;FGF-2;FGF2;FGFB;Fibroblast growth factor 2;HBGF-2;Heparin-binding growth factor 2;basic fibroblast growth-factor;basic fibroblast-growth factor;basic fibroblast-growth-factor;basic-fibroblast growth factor;basic-fibroblast-growth-factor;bfgf-isoform;bfgf-type;factor basic fibroblast growth;factor of basic fibroblast growth;factor-basic fibroblast growth;fgf -2;…	SWISSPROT_AC:P09038;SWISSPROT_ID:FGF2_HUMAN;EMBL:AB451321;EMBL:AB451450;EMBL:AC021205;EMBL:AY820133;EMBL:CH471056;EMBL:EF506888;EMBL:J04513;EMBL:M17599;EMBL:M27968;EMBL:S47380;EMBL:S81809;EMBL:X04431;EMBL:X04432;EMBL:X04433;EMBL:Y13468;RefSeq:NP_001997.5;ProteinModelPortal:P09038;STRING:9606.ENSP00000264498;SWISSPROT_AC_OLD:A4LBB8;SWISSPROT_AC_OLD:O00527;SWISSPROT_AC_OLD:P78443;SWISSPROT_AC_OLD:Q…
1540543	TPA -- bFGF	association	Pubmed 1994:8191418;	<b>Basic fibroblast growth factor</b> suppresses <b>tissue plasminogen activator</b> release from cultured human umbilical vein endothelial cells but enhances that from cultured human aortic endothelial cells.[Pubmed 1994:8191418];Treatment with <b>bFGF</b> resulted in a significant decrease in the release of t-PA:Ag from the cells accompanied with a less <b>t-PA</b> activity in the medium.[Pubme…	493753	Protein	TPA	Alteplase;EC 3.4.21.68;PLAT;Reteplase;t-PA;t-plasminogen activator;Tissue-type plasminogen activator;TPA;activator tissue plasminogen;activator tissue-type plasminogen;pa t;plasminogen activator - tissue-type;plasminogen activator of the tissue-type;plasminogen activator of tissue-type;plasminogen activator tissue;plasminogen activator, tissue type;plasminogen tissue activator;t- pa;t--pa;tissue …	SWISSPROT_AC:P00750;SWISSPROT_ID:TPA_HUMAN;EMBL:AF260825;EMBL:AK289387;EMBL:AK290575;EMBL:AK313342;EMBL:AY221101;EMBL:AY291060;EMBL:BC002795;EMBL:BC007231;EMBL:BC013968;EMBL:BC018636;EMBL:BC095403;EMBL:BT007060;EMBL:CH471080;EMBL:D01096;EMBL:K03021;EMBL:L00141;EMBL:L00142;EMBL:L00143;EMBL:L00144;EMBL:L00145;EMBL:L00146;EMBL:L00147;EMBL:L00148;EMBL:L00149;EMBL:L00150;EMBL:L00151;EMBL:L00153;EMBL:M…	135766	Protein	bFGF	Basic fibroblast growth factor;bFGF;FGF-2;FGF2;FGFB;Fibroblast growth factor 2;HBGF-2;Heparin-binding growth factor 2;basic fibroblast growth-factor;basic fibroblast-growth factor;basic fibroblast-growth-factor;basic-fibroblast growth factor;basic-fibroblast-growth-factor;bfgf-isoform;bfgf-type;factor basic fibroblast growth;factor of basic fibroblast growth;factor-basic fibroblast growth;fgf -2;…	SWISSPROT_AC:P09038;SWISSPROT_ID:FGF2_HUMAN;EMBL:AB451321;EMBL:AB451450;EMBL:AC021205;EMBL:AY820133;EMBL:CH471056;EMBL:EF506888;EMBL:J04513;EMBL:M17599;EMBL:M27968;EMBL:S47380;EMBL:S81809;EMBL:X04431;EMBL:X04432;EMBL:X04433;EMBL:Y13468;RefSeq:NP_001997.5;ProteinModelPortal:P09038;STRING:9606.ENSP00000264498;SWISSPROT_AC_OLD:A4LBB8;SWISSPROT_AC_OLD:O00527;SWISSPROT_AC_OLD:P78443;SWISSPROT_AC_OLD:Q…
1567092	NGF -- IGF-I	association	Pubmed 1994:8127879;	However, the response to bFGF or <b>NGF</b> in combination with either <b>IGF-I</b> or IGF-II was more than additive, indicating that the combined effect of the IGFs and bFGF or NGF is synergistic.[Pubmed 1994:8127879];	275808	Protein	NGF	Beta-nerve growth factor;Beta-NGF;NGF;NGFB;b ngf;b-ngf;beta nerve growth factor;beta ngf;betanerve growth factor;betangf;factor nerve growth;factor--nerve growth;factor-nerve growth;growth factor nerve;growth factor-nerve;HSAN5;nerve growth factor;nerve growth factor--an;nerve growth-factor;nerve-growth factor;nerve-growth-factor;ngf beta;ngf- beta;ngf-b;ngf-beta;ngf-type;ngfbeta;	SWISSPROT_AC:P01138;SWISSPROT_ID:NGF_HUMAN;EMBL:AB037517;EMBL:AF150960;EMBL:AF411526;EMBL:AL049825;EMBL:BC032517;EMBL:BC126148;EMBL:BC126150;EMBL:BT019733;EMBL:CH471122;EMBL:CR541855;EMBL:M21062;EMBL:V01511;EMBL:X52599;RefSeq:NP_002497.2;RefSeq:XP_006710726.1;ProteinModelPortal:P01138;STRING:9606.ENSP00000358525;SWISSPROT_AC_OLD:A1A4E5;SWISSPROT_AC_OLD:Q6FHA0;SWISSPROT_AC_OLD:Q96P60;SWISSPROT_AC_…	196367	Protein	IGF-I	IBP1;IGF-I;IGF1;Insulin-like growth factor I;Mechano growth factor;MGF;Somatomedin-C;factor 1-insulin-like growth;factor i-insulin-like growth;factor-1-insulin-like growth;growth factor 1-insulin-like;growth factor i-insulin-like;growth factor-1-insulin-like;IGFI;insulin - like growth factor 1;insulin growth like factor 1;insulin growth like factor-i;insulin growth-like factor 1;insulin like grow…	SWISSPROT_AC:P05019;SWISSPROT_ID:IGF1_HUMAN;EMBL:AC010202;EMBL:AC068648;EMBL:AY260957;EMBL:BC148266;EMBL:CH471054;EMBL:M11568;EMBL:M12659;EMBL:M14153;EMBL:M14154;EMBL:M14155;EMBL:M14156;EMBL:M27544;EMBL:M37484;EMBL:X00173;EMBL:X03420;EMBL:X03421;EMBL:X03422;EMBL:X03563;EMBL:X56773;EMBL:X56774;EMBL:X57025;RefSeq:NP_000609.1;RefSeq:NP_001104754.1;RefSeq:NP_001104755.1;ProteinModelPortal:P05019;STRI…
1606332	Insulin -- ADM	association	Pubmed:15133754;Pubmed 2013:23466514;Pubmed 1994:8060573;Pubmed 2002:12088922;Pubmed 2012:21791966;Pubmed 2012:22788779;Pubmed 2007:17327422;Pubmed 2000:15016224;Pubmed 2014:24936257;Pubmed 1996:8795072;Pubmed 2010:20813085;Pubmed 2005:15789277;Pubmed 2005:16229248;	Each possessed a suppressive effect on basal HGP and improved postprandial glycemia, but only glipizide GITS <b>AM</b> was effective without causing a persistent elevation in <b>insulin</b>.[Pubmed:15133754];The ITTs were started 08:00 <b>am</b> after an overnight fast with a bolus i.v. <b>insulin</b> dose of 0.15 IU/kg body weight (Actrapid).[Pubmed 2013:23466514];Hyperinsulinemic euglycemic cla…	200308	Protein	Insulin	INS;Insulin;an-ins;IDDM;iddm 1;iddm 2;iddm type 1;iddm-1;iddm-2;iddm-type;IDDM1;IDDM2;ILPR;ins-type;insulin--an;insulin-chain;insulin-type;IRDN;mody-x;MODY10;type-insulin;	SWISSPROT_AC:P01308;SWISSPROT_ID:INS_HUMAN;EMBL:AJ009655;EMBL:AY138590;EMBL:AY899304;EMBL:BC005255;EMBL:BT006808;EMBL:CH471158;EMBL:J00265;EMBL:L15440;EMBL:M10039;EMBL:V00565;EMBL:X70508;RefSeq:NP_000198.1;RefSeq:NP_001172026.1;RefSeq:NP_001172027.1;RefSeq:NP_001278826.1;ProteinModelPortal:P01308;STRING:9606.ENSP00000250971;SWISSPROT_AC_OLD:Q5EEX2;SMR:P01308;GeneID:3630;KEGG:hsa:3630;PIR:A93222;e…	11330	Protein	ADM	ADM;ADML;AM;adrenomedullin;am-an;am-type;PAMP;pamp-type;	SWISSPROT_AC:P35318;SWISSPROT_ID:ADML_HUMAN;EMBL:AK312893;EMBL:BC015961;EMBL:BT006902;EMBL:CH471064;EMBL:CR541995;EMBL:D14874;EMBL:D43639;EMBL:DQ143945;EMBL:S73906;RefSeq:NP_001115.1;ProteinModelPortal:P35318;STRING:9606.ENSP00000278175;SWISSPROT_AC_OLD:B2R793;SWISSPROT_AC_OLD:D3DQV3;SWISSPROT_AC_OLD:Q6FGW2;SMR:P35318;GeneID:133;KEGG:hsa:133;PIR:JC2351;eggNOG:ENOG410IK4C;eggNOG:ENOG41120TV;UniGen…
1606380	Insulin -- Adrenomedullin	association	Pubmed:15133754;Pubmed 2013:23466514;Pubmed 1994:8060573;Pubmed 2002:12088922;Pubmed 2012:21791966;Pubmed 2012:22788779;Pubmed 2007:17327422;Pubmed 2000:15016224;Pubmed 2014:24936257;Pubmed 1996:8795072;Pubmed 2010:20813085;Pubmed 2005:15789277;Pubmed 2005:16229248;	Each possessed a suppressive effect on basal HGP and improved postprandial glycemia, but only glipizide GITS <b>AM</b> was effective without causing a persistent elevation in <b>insulin</b>.[Pubmed:15133754];The ITTs were started 08:00 <b>am</b> after an overnight fast with a bolus i.v. <b>insulin</b> dose of 0.15 IU/kg body weight (Actrapid).[Pubmed 2013:23466514];Hyperinsulinemic euglycemic cla…	200308	Protein	Insulin	INS;Insulin;an-ins;IDDM;iddm 1;iddm 2;iddm type 1;iddm-1;iddm-2;iddm-type;IDDM1;IDDM2;ILPR;ins-type;insulin--an;insulin-chain;insulin-type;IRDN;mody-x;MODY10;type-insulin;	SWISSPROT_AC:P01308;SWISSPROT_ID:INS_HUMAN;EMBL:AJ009655;EMBL:AY138590;EMBL:AY899304;EMBL:BC005255;EMBL:BT006808;EMBL:CH471158;EMBL:J00265;EMBL:L15440;EMBL:M10039;EMBL:V00565;EMBL:X70508;RefSeq:NP_000198.1;RefSeq:NP_001172026.1;RefSeq:NP_001172027.1;RefSeq:NP_001278826.1;ProteinModelPortal:P01308;STRING:9606.ENSP00000250971;SWISSPROT_AC_OLD:Q5EEX2;SMR:P01308;GeneID:3630;KEGG:hsa:3630;PIR:A93222;e…	11331	Protein	Adrenomedullin	Adrenomedullin;AM;am-an;am-type;	TMP_SWISSPROT_AC:P35318_AM;PARENT_SWISSPROT_AC:P35318;PARENT_SWISSPROT_ID:ADML_HUMAN;
1617328	NPY -- NGF	association	Pubmed 1994:8195188;Pubmed 1996:8730811;Pubmed 1996:8891268;	Transcriptional regulation of the human <b>neuropeptide Y</b> gene by <b>nerve growth factor</b>.[Pubmed 1994:8195188];<b>Nerve growth factor</b> stimulates production of <b>neuropeptide Y</b> in human lymphocytes.[Pubmed 1996:8730811];The stimulatory effect of <b>NGF</b> on <b>NPY</b> production is not a common characteristic of all lymphocytes: only unstimulated T cells respond to NGF by synthe…	280275	Protein	NPY	NPY;Pro-neuropeptide Y;neuropeptide Y;neuropeptide--y;neuropeptide-y;npy--an;npy-type;PYY4;y neuropeptide;	SWISSPROT_AC:P01303;SWISSPROT_ID:NPY_HUMAN;EMBL:AC004485;EMBL:BC029497;EMBL:K01911;EMBL:M14296;EMBL:M14297;EMBL:M14298;EMBL:M15789;RefSeq:NP_000896.1;ProteinModelPortal:P01303;STRING:9606.ENSP00000242152;SMR:P01303;GeneID:4852;KEGG:hsa:4852;PIR:A25198;eggNOG:ENOG410J0KC;eggNOG:ENOG41128I2;UniGene:Hs.1832;GO:GO:0001664;GO:GO:0001878;GO:GO:0004930;GO:GO:0005102;GO:GO:0005184;GO:GO:0005246;GO:GO:000…	275808	Protein	NGF	Beta-nerve growth factor;Beta-NGF;NGF;NGFB;b ngf;b-ngf;beta nerve growth factor;beta ngf;betanerve growth factor;betangf;factor nerve growth;factor--nerve growth;factor-nerve growth;growth factor nerve;growth factor-nerve;HSAN5;nerve growth factor;nerve growth factor--an;nerve growth-factor;nerve-growth factor;nerve-growth-factor;ngf beta;ngf- beta;ngf-b;ngf-beta;ngf-type;ngfbeta;	SWISSPROT_AC:P01138;SWISSPROT_ID:NGF_HUMAN;EMBL:AB037517;EMBL:AF150960;EMBL:AF411526;EMBL:AL049825;EMBL:BC032517;EMBL:BC126148;EMBL:BC126150;EMBL:BT019733;EMBL:CH471122;EMBL:CR541855;EMBL:M21062;EMBL:V01511;EMBL:X52599;RefSeq:NP_002497.2;RefSeq:XP_006710726.1;ProteinModelPortal:P01138;STRING:9606.ENSP00000358525;SWISSPROT_AC_OLD:A1A4E5;SWISSPROT_AC_OLD:Q6FHA0;SWISSPROT_AC_OLD:Q96P60;SWISSPROT_AC_…
1617364	Neuropeptide Y -- NGF	association	Pubmed 1994:8195188;Pubmed 1996:8730811;Pubmed 1996:8891268;	Transcriptional regulation of the human <b>neuropeptide Y</b> gene by <b>nerve growth factor</b>.[Pubmed 1994:8195188];<b>Nerve growth factor</b> stimulates production of <b>neuropeptide Y</b> in human lymphocytes.[Pubmed 1996:8730811];The stimulatory effect of <b>NGF</b> on <b>NPY</b> production is not a common characteristic of all lymphocytes: only unstimulated T cells respond to NGF by synthe…	280276	Protein	Neuropeptide Y	Neuropeptide tyrosine;Neuropeptide Y;NPY;neuropeptide--y;neuropeptide-tyrosine;neuropeptide-y;npy--an;npy-type;y neuropeptide;	TMP_SWISSPROT_AC:P01303_NPY;PARENT_SWISSPROT_AC:P01303;PARENT_SWISSPROT_ID:NPY_HUMAN;	275808	Protein	NGF	Beta-nerve growth factor;Beta-NGF;NGF;NGFB;b ngf;b-ngf;beta nerve growth factor;beta ngf;betanerve growth factor;betangf;factor nerve growth;factor--nerve growth;factor-nerve growth;growth factor nerve;growth factor-nerve;HSAN5;nerve growth factor;nerve growth factor--an;nerve growth-factor;nerve-growth factor;nerve-growth-factor;ngf beta;ngf- beta;ngf-b;ngf-beta;ngf-type;ngfbeta;	SWISSPROT_AC:P01138;SWISSPROT_ID:NGF_HUMAN;EMBL:AB037517;EMBL:AF150960;EMBL:AF411526;EMBL:AL049825;EMBL:BC032517;EMBL:BC126148;EMBL:BC126150;EMBL:BT019733;EMBL:CH471122;EMBL:CR541855;EMBL:M21062;EMBL:V01511;EMBL:X52599;RefSeq:NP_002497.2;RefSeq:XP_006710726.1;ProteinModelPortal:P01138;STRING:9606.ENSP00000358525;SWISSPROT_AC_OLD:A1A4E5;SWISSPROT_AC_OLD:Q6FHA0;SWISSPROT_AC_OLD:Q96P60;SWISSPROT_AC_…
1731832	TNF -- AAT	association	Pubmed 1994:7986217;	<b>TNF alpha</b> concentrations correlated with the extent of <b>alpha 1AT</b> inactivation.[Pubmed 1994:7986217];	492131	Protein	TNF	Cachectin;TNF;TNF-a;TNF-alpha;TNFA;TNFSF2;Tumor necrosis factor;Tumor necrosis factor ligand superfamily member 2;chain-tnf;DIF;dif-type;factor - tumor necrosis;factor of the tumor necrosis;factor of the tumor-necrosis;factor of tumor necrosis;factor tumor necrosis;factor-tumor necrosis;necrosis factor-tumor;necrosis tumor factor;tnf - a;tnf - alpha;tnf -a;tnf -alpha;tnf a;tnf alpha;tnf- a;tnf- a…	SWISSPROT_AC:P01375;SWISSPROT_ID:TNFA_HUMAN;EMBL:AB088112;EMBL:AF043342;EMBL:AF098751;EMBL:AF129756;EMBL:AY066019;EMBL:AY214167;EMBL:BA000025;EMBL:BC028148;EMBL:M10988;EMBL:M16441;EMBL:M26331;EMBL:X01394;EMBL:X02910;EMBL:Y14768;EMBL:Z15026;RefSeq:NP_000585.2;ProteinModelPortal:P01375;STRING:9606.ENSP00000398698;SWISSPROT_AC_OLD:O43647;SWISSPROT_AC_OLD:Q9P1Q2;SWISSPROT_AC_OLD:Q9UIV3;SMR:P01375;Gen…	2842	Protein	AAT	A1AT;AAT;Alpha-1 protease inhibitor;Alpha-1-antiproteinase;Alpha-1-antitrypsin;PI;Serpin A1;SERPINA1;a-1 antitrypsin;a-1-antitrypsin;a-1at;a-i antitrypsin;a1 antitrypsin;a1- antitrypsin;a1-antitrypsin;a1-protease inhibitor;A1A;alpha - 1 antitrypsin;alpha 1 -antitrypsin;alpha 1 -protease inhibitor;alpha 1 antiproteinase;alpha 1 antitrypsin;alpha 1 inhibitor of protease;alpha 1 protease inhibitor;a…	SWISSPROT_AC:P01009;SWISSPROT_ID:A1AT_HUMAN;EMBL:AF113676;EMBL:AF130068;EMBL:AK315637;EMBL:AM048838;EMBL:BC011991;EMBL:BC015642;EMBL:BT019455;EMBL:BX161449;EMBL:BX247968;EMBL:BX248002;EMBL:BX248257;EMBL:DQ682455;EMBL:J00064;EMBL:J00065;EMBL:J00066;EMBL:J00067;EMBL:J02619;EMBL:K01396;EMBL:K02212;EMBL:M11465;EMBL:M26123;EMBL:V00496;EMBL:X01683;EMBL:X02920;RefSeq:NP_000286.3;RefSeq:NP_001002235.1;Re…
1869268	TNF -- P53	association	Pubmed 2002:12036088;Pubmed 2012:22466889;Pubmed 1995:7760842;Pubmed 2008:18511705;Pubmed 2007:17565690;Pubmed 2003:12795334;Pubmed 1998:9737981;	<b>TNF</b> increases proapoptotic <b>p53</b> levels and caspase activities in fetal membranes.[Pubmed 2002:12036088];AID expression is upregulated by inflammatory cytokines such as interferon-ГЋВі and <b>tumor necrosis factor</b> (TNF)-ГЋВ±, which in turn induce <b>p53</b> mutations in inflammatory or cancer cells.[Pubmed 2012:22466889];AID expression is upregulated by inflammatory cytokines such…	492131	Protein	TNF	Cachectin;TNF;TNF-a;TNF-alpha;TNFA;TNFSF2;Tumor necrosis factor;Tumor necrosis factor ligand superfamily member 2;chain-tnf;DIF;dif-type;factor - tumor necrosis;factor of the tumor necrosis;factor of the tumor-necrosis;factor of tumor necrosis;factor tumor necrosis;factor-tumor necrosis;necrosis factor-tumor;necrosis tumor factor;tnf - a;tnf - alpha;tnf -a;tnf -alpha;tnf a;tnf alpha;tnf- a;tnf- a…	SWISSPROT_AC:P01375;SWISSPROT_ID:TNFA_HUMAN;EMBL:AB088112;EMBL:AF043342;EMBL:AF098751;EMBL:AF129756;EMBL:AY066019;EMBL:AY214167;EMBL:BA000025;EMBL:BC028148;EMBL:M10988;EMBL:M16441;EMBL:M26331;EMBL:X01394;EMBL:X02910;EMBL:Y14768;EMBL:Z15026;RefSeq:NP_000585.2;ProteinModelPortal:P01375;STRING:9606.ENSP00000398698;SWISSPROT_AC_OLD:O43647;SWISSPROT_AC_OLD:Q9P1Q2;SWISSPROT_AC_OLD:Q9UIV3;SMR:P01375;Gen…	297203	Protein	P53	Antigen NY-CO-13;Cellular tumor antigen p53;P53;Phosphoprotein p53;TP53;Tumor suppressor p53;BCC7;LFS1;p 53;p 53 tumor suppressor;p-53;p-53 tumor suppressor;p5-3;p53 phosphoprotein;p53 the tumor suppressor;p53 tumor protein;p53 tumor suppressor;p53 tumor-suppressor;p53's tumor suppressor;p53--an;p53-tumor suppressor;p53-tumor-suppressor;p53-type;protein of the p53 tumor;protein p53 tumor;tp 53;tp…	SWISSPROT_AC:P04637;SWISSPROT_ID:P53_HUMAN;EMBL:AB082923;EMBL:AC007421;EMBL:AC087388;EMBL:AF135120;EMBL:AF135121;EMBL:AF136270;EMBL:AF136271;EMBL:AF209128;EMBL:AF209129;EMBL:AF209130;EMBL:AF209131;EMBL:AF209132;EMBL:AF209133;EMBL:AF209134;EMBL:AF209135;EMBL:AF209136;EMBL:AF209148;EMBL:AF209149;EMBL:AF209150;EMBL:AF209151;EMBL:AF209152;EMBL:AF209153;EMBL:AF209154;EMBL:AF209155;EMBL:AF209156;EMBL:A…
1913760	TNF -- APOE	association	Pubmed 1995:7635986;Pubmed 2010:19618379;Pubmed 2009:18986596;	Cell-permanent analogues of ceramide did not reproduce <b>TNF alpha</b> effect on <b>apo E</b>, but antagonists of protein kinase C did inhibit its effect.[Pubmed 1995:7635986];In summary, <b>TNF alpha</b> stimulates <b>apo E</b> gene transcription, mRNA abundance, and protein synthesis in the monocyte/macrophage in a phenotype-specific manner.[Pubmed 1995:7635986];The aims of this study were to …	492131	Protein	TNF	Cachectin;TNF;TNF-a;TNF-alpha;TNFA;TNFSF2;Tumor necrosis factor;Tumor necrosis factor ligand superfamily member 2;chain-tnf;DIF;dif-type;factor - tumor necrosis;factor of the tumor necrosis;factor of the tumor-necrosis;factor of tumor necrosis;factor tumor necrosis;factor-tumor necrosis;necrosis factor-tumor;necrosis tumor factor;tnf - a;tnf - alpha;tnf -a;tnf -alpha;tnf a;tnf alpha;tnf- a;tnf- a…	SWISSPROT_AC:P01375;SWISSPROT_ID:TNFA_HUMAN;EMBL:AB088112;EMBL:AF043342;EMBL:AF098751;EMBL:AF129756;EMBL:AY066019;EMBL:AY214167;EMBL:BA000025;EMBL:BC028148;EMBL:M10988;EMBL:M16441;EMBL:M26331;EMBL:X01394;EMBL:X02910;EMBL:Y14768;EMBL:Z15026;RefSeq:NP_000585.2;ProteinModelPortal:P01375;STRING:9606.ENSP00000398698;SWISSPROT_AC_OLD:O43647;SWISSPROT_AC_OLD:Q9P1Q2;SWISSPROT_AC_OLD:Q9UIV3;SMR:P01375;Gen…	19955	Protein	APOE	Apo-E;APOE;Apolipoprotein E;AD2;apo e;apoe 4;apoe type 4;apoe-4;apoe-isoform;apoe-type;ApoE4;apolipoprotein e-type;apolipoprotein-e;e - apolipoprotein;e apolipoprotein;LDLCQ5;LPG;	SWISSPROT_AC:P02649;SWISSPROT_ID:APOE_HUMAN;EMBL:AB035149;EMBL:AF050154;EMBL:AF261279;EMBL:AK314898;EMBL:BC003557;EMBL:FJ525876;EMBL:K00396;EMBL:M10065;EMBL:M12529;RefSeq:NP_000032.1;RefSeq:NP_001289617.1;RefSeq:NP_001289618.1;RefSeq:NP_001289619.1;RefSeq:NP_001289620.1;ProteinModelPortal:P02649;STRING:9606.ENSP00000252486;SWISSPROT_AC_OLD:B2RC15;SWISSPROT_AC_OLD:C0JYY5;SWISSPROT_AC_OLD:Q9P2S4;SM…
1926075	PEO1 -- Insulin	association	Pubmed 1995:21597831;	IGF-I and <b>insulin</b> markedly stimulated the proliferation of <b>PEO1</b> and PEO4 but not PEO14 cells while all 3 lines were insensitive to the addition of exogenous IGF-II.[Pubmed 1995:21597831];	307288	Protein	PEO1	C10orf2;EC 3.6.4.12;PEO1;Progressive external ophthalmoplegia 1 protein;T7 gp4-like protein with intramitochondrial nucleoid localization;T7-like mitochondrial DNA helicase;Twinkle protein, mitochondrial;ATXN8;IOSCA;mitochondrial protein, twinkle;mtdna helicase twinkle;MTDPS7;PEO;peo 1;peo-1;peo-type;PEOA3;PRLTS5;SANDO;sca 8;sca-8;SCA8;twinkle mtDNA helicase;TWINL;TWNK;	SWISSPROT_AC:Q96RR1;SWISSPROT_ID:PEO1_HUMAN;EMBL:AF292004;EMBL:AF292005;EMBL:AL133215;EMBL:BC013349;EMBL:BX640829;EMBL:CH471066;EMBL:EU543650;RefSeq:NP_001157284.1;RefSeq:NP_068602.2;ProteinModelPortal:Q96RR1;STRING:9606.ENSP00000309595;SWISSPROT_AC_OLD:B2CQL2;SWISSPROT_AC_OLD:Q6MZX2;SWISSPROT_AC_OLD:Q6PJP5;SWISSPROT_AC_OLD:Q96RR0;SMR:Q96RR1;GeneID:56652;KEGG:hsa:56652;eggNOG:ENOG410XRZX;eggNOG:K…	200308	Protein	Insulin	INS;Insulin;an-ins;IDDM;iddm 1;iddm 2;iddm type 1;iddm-1;iddm-2;iddm-type;IDDM1;IDDM2;ILPR;ins-type;insulin--an;insulin-chain;insulin-type;IRDN;mody-x;MODY10;type-insulin;	SWISSPROT_AC:P01308;SWISSPROT_ID:INS_HUMAN;EMBL:AJ009655;EMBL:AY138590;EMBL:AY899304;EMBL:BC005255;EMBL:BT006808;EMBL:CH471158;EMBL:J00265;EMBL:L15440;EMBL:M10039;EMBL:V00565;EMBL:X70508;RefSeq:NP_000198.1;RefSeq:NP_001172026.1;RefSeq:NP_001172027.1;RefSeq:NP_001278826.1;ProteinModelPortal:P01308;STRING:9606.ENSP00000250971;SWISSPROT_AC_OLD:Q5EEX2;SMR:P01308;GeneID:3630;KEGG:hsa:3630;PIR:A93222;e…
1926095	PEO1 -- IGF-I	association	Pubmed 1995:21597831;	<b>IGF-I</b> and insulin markedly stimulated the proliferation of <b>PEO1</b> and PEO4 but not PEO14 cells while all 3 lines were insensitive to the addition of exogenous IGF-II.[Pubmed 1995:21597831];	307288	Protein	PEO1	C10orf2;EC 3.6.4.12;PEO1;Progressive external ophthalmoplegia 1 protein;T7 gp4-like protein with intramitochondrial nucleoid localization;T7-like mitochondrial DNA helicase;Twinkle protein, mitochondrial;ATXN8;IOSCA;mitochondrial protein, twinkle;mtdna helicase twinkle;MTDPS7;PEO;peo 1;peo-1;peo-type;PEOA3;PRLTS5;SANDO;sca 8;sca-8;SCA8;twinkle mtDNA helicase;TWINL;TWNK;	SWISSPROT_AC:Q96RR1;SWISSPROT_ID:PEO1_HUMAN;EMBL:AF292004;EMBL:AF292005;EMBL:AL133215;EMBL:BC013349;EMBL:BX640829;EMBL:CH471066;EMBL:EU543650;RefSeq:NP_001157284.1;RefSeq:NP_068602.2;ProteinModelPortal:Q96RR1;STRING:9606.ENSP00000309595;SWISSPROT_AC_OLD:B2CQL2;SWISSPROT_AC_OLD:Q6MZX2;SWISSPROT_AC_OLD:Q6PJP5;SWISSPROT_AC_OLD:Q96RR0;SMR:Q96RR1;GeneID:56652;KEGG:hsa:56652;eggNOG:ENOG410XRZX;eggNOG:K…	196367	Protein	IGF-I	IBP1;IGF-I;IGF1;Insulin-like growth factor I;Mechano growth factor;MGF;Somatomedin-C;factor 1-insulin-like growth;factor i-insulin-like growth;factor-1-insulin-like growth;growth factor 1-insulin-like;growth factor i-insulin-like;growth factor-1-insulin-like;IGFI;insulin - like growth factor 1;insulin growth like factor 1;insulin growth like factor-i;insulin growth-like factor 1;insulin like grow…	SWISSPROT_AC:P05019;SWISSPROT_ID:IGF1_HUMAN;EMBL:AC010202;EMBL:AC068648;EMBL:AY260957;EMBL:BC148266;EMBL:CH471054;EMBL:M11568;EMBL:M12659;EMBL:M14153;EMBL:M14154;EMBL:M14155;EMBL:M14156;EMBL:M27544;EMBL:M37484;EMBL:X00173;EMBL:X03420;EMBL:X03421;EMBL:X03422;EMBL:X03563;EMBL:X56773;EMBL:X56774;EMBL:X57025;RefSeq:NP_000609.1;RefSeq:NP_001104754.1;RefSeq:NP_001104755.1;ProteinModelPortal:P05019;STRI…
2063243	APOE -- AAT	association	Pubmed 1996:8845389;	Liver-directed gene therapy: a retroviral vector with a complete LTR and the <b>ApoE</b> enhancer-alpha 1-antitrypsin promoter dramatically increases expression of human <b>alpha 1-antitrypsin</b> in vivo.[Pubmed 1996:8845389];	19955	Protein	APOE	Apo-E;APOE;Apolipoprotein E;AD2;apo e;apoe 4;apoe type 4;apoe-4;apoe-isoform;apoe-type;ApoE4;apolipoprotein e-type;apolipoprotein-e;e - apolipoprotein;e apolipoprotein;LDLCQ5;LPG;	SWISSPROT_AC:P02649;SWISSPROT_ID:APOE_HUMAN;EMBL:AB035149;EMBL:AF050154;EMBL:AF261279;EMBL:AK314898;EMBL:BC003557;EMBL:FJ525876;EMBL:K00396;EMBL:M10065;EMBL:M12529;RefSeq:NP_000032.1;RefSeq:NP_001289617.1;RefSeq:NP_001289618.1;RefSeq:NP_001289619.1;RefSeq:NP_001289620.1;ProteinModelPortal:P02649;STRING:9606.ENSP00000252486;SWISSPROT_AC_OLD:B2RC15;SWISSPROT_AC_OLD:C0JYY5;SWISSPROT_AC_OLD:Q9P2S4;SM…	2842	Protein	AAT	A1AT;AAT;Alpha-1 protease inhibitor;Alpha-1-antiproteinase;Alpha-1-antitrypsin;PI;Serpin A1;SERPINA1;a-1 antitrypsin;a-1-antitrypsin;a-1at;a-i antitrypsin;a1 antitrypsin;a1- antitrypsin;a1-antitrypsin;a1-protease inhibitor;A1A;alpha - 1 antitrypsin;alpha 1 -antitrypsin;alpha 1 -protease inhibitor;alpha 1 antiproteinase;alpha 1 antitrypsin;alpha 1 inhibitor of protease;alpha 1 protease inhibitor;a…	SWISSPROT_AC:P01009;SWISSPROT_ID:A1AT_HUMAN;EMBL:AF113676;EMBL:AF130068;EMBL:AK315637;EMBL:AM048838;EMBL:BC011991;EMBL:BC015642;EMBL:BT019455;EMBL:BX161449;EMBL:BX247968;EMBL:BX248002;EMBL:BX248257;EMBL:DQ682455;EMBL:J00064;EMBL:J00065;EMBL:J00066;EMBL:J00067;EMBL:J02619;EMBL:K01396;EMBL:K02212;EMBL:M11465;EMBL:M26123;EMBL:V00496;EMBL:X01683;EMBL:X02920;RefSeq:NP_000286.3;RefSeq:NP_001002235.1;Re…
2112319	Pro-TRH -- Insulin	association	Pubmed 1996:8796342;	Three months after the head injury, the hormonal evaluation of the hypothalamic-pituitary axis by means of <b>insulin</b> stress test with the simultaneous administration of <b>TRH</b> and GnRH resulted in reduced responses of GH, cortisol, TSH, FSH, and LH with low baseline serum concentrations of free T4 and testosterone.[Pubmed 1996:8796342];	495919	Protein	Pro-TRH	Pro-thyrotropin-releasing hormone;Pro-TRH;Prothyroliberin;TRH;pro trh;thyrotropin releasing hormone;thyrotropin releasing-hormone;thyrotropin- releasing hormone;thyrotropin--releasing hormone;thyrotropin-releasing-hormone;TRF;	SWISSPROT_AC:P20396;SWISSPROT_ID:TRH_HUMAN;EMBL:AK313473;EMBL:BC069375;EMBL:BC074888;EMBL:BC074889;EMBL:BC110515;EMBL:BC110516;EMBL:CH471052;EMBL:M63581;EMBL:M63582;RefSeq:NP_009048.1;ProteinModelPortal:P20396;STRING:9606.ENSP00000303452;SWISSPROT_AC_OLD:B2R8R1;SWISSPROT_AC_OLD:Q2TB83;GeneID:7200;KEGG:hsa:7200;PIR:A34550;eggNOG:ENOG410IXZK;eggNOG:ENOG4111JXZ;UniGene:Hs.182231;UniGene:Hs.732877;GO…	200308	Protein	Insulin	INS;Insulin;an-ins;IDDM;iddm 1;iddm 2;iddm type 1;iddm-1;iddm-2;iddm-type;IDDM1;IDDM2;ILPR;ins-type;insulin--an;insulin-chain;insulin-type;IRDN;mody-x;MODY10;type-insulin;	SWISSPROT_AC:P01308;SWISSPROT_ID:INS_HUMAN;EMBL:AJ009655;EMBL:AY138590;EMBL:AY899304;EMBL:BC005255;EMBL:BT006808;EMBL:CH471158;EMBL:J00265;EMBL:L15440;EMBL:M10039;EMBL:V00565;EMBL:X70508;RefSeq:NP_000198.1;RefSeq:NP_001172026.1;RefSeq:NP_001172027.1;RefSeq:NP_001278826.1;ProteinModelPortal:P01308;STRING:9606.ENSP00000250971;SWISSPROT_AC_OLD:Q5EEX2;SMR:P01308;GeneID:3630;KEGG:hsa:3630;PIR:A93222;e…
2147906	TNF -- bFGF	association	Pubmed 1996:8695814;Pubmed 1999:10369746;Pubmed 1997:9029130;	Also, the induction of vascular EC adhesion molecule-1 (VCAM-1) and E-selectin by <b>TNF alpha</b> was significantly inhibited by prior exposure to <b>bFGF</b>.[Pubmed 1996:8695814];We could demonstrate in HUAEC that stimulation with IL-1alpha- and <b>TNF-alpha</b> led to the mRNA expression of <b>basic fibroblast growth factor</b> (bFGF) and vascular endothelial growth factor (VEGF) which are cr…	492131	Protein	TNF	Cachectin;TNF;TNF-a;TNF-alpha;TNFA;TNFSF2;Tumor necrosis factor;Tumor necrosis factor ligand superfamily member 2;chain-tnf;DIF;dif-type;factor - tumor necrosis;factor of the tumor necrosis;factor of the tumor-necrosis;factor of tumor necrosis;factor tumor necrosis;factor-tumor necrosis;necrosis factor-tumor;necrosis tumor factor;tnf - a;tnf - alpha;tnf -a;tnf -alpha;tnf a;tnf alpha;tnf- a;tnf- a…	SWISSPROT_AC:P01375;SWISSPROT_ID:TNFA_HUMAN;EMBL:AB088112;EMBL:AF043342;EMBL:AF098751;EMBL:AF129756;EMBL:AY066019;EMBL:AY214167;EMBL:BA000025;EMBL:BC028148;EMBL:M10988;EMBL:M16441;EMBL:M26331;EMBL:X01394;EMBL:X02910;EMBL:Y14768;EMBL:Z15026;RefSeq:NP_000585.2;ProteinModelPortal:P01375;STRING:9606.ENSP00000398698;SWISSPROT_AC_OLD:O43647;SWISSPROT_AC_OLD:Q9P1Q2;SWISSPROT_AC_OLD:Q9UIV3;SMR:P01375;Gen…	135766	Protein	bFGF	Basic fibroblast growth factor;bFGF;FGF-2;FGF2;FGFB;Fibroblast growth factor 2;HBGF-2;Heparin-binding growth factor 2;basic fibroblast growth-factor;basic fibroblast-growth factor;basic fibroblast-growth-factor;basic-fibroblast growth factor;basic-fibroblast-growth-factor;bfgf-isoform;bfgf-type;factor basic fibroblast growth;factor of basic fibroblast growth;factor-basic fibroblast growth;fgf -2;…	SWISSPROT_AC:P09038;SWISSPROT_ID:FGF2_HUMAN;EMBL:AB451321;EMBL:AB451450;EMBL:AC021205;EMBL:AY820133;EMBL:CH471056;EMBL:EF506888;EMBL:J04513;EMBL:M17599;EMBL:M27968;EMBL:S47380;EMBL:S81809;EMBL:X04431;EMBL:X04432;EMBL:X04433;EMBL:Y13468;RefSeq:NP_001997.5;ProteinModelPortal:P09038;STRING:9606.ENSP00000264498;SWISSPROT_AC_OLD:A4LBB8;SWISSPROT_AC_OLD:O00527;SWISSPROT_AC_OLD:P78443;SWISSPROT_AC_OLD:Q…
2190939	53BP1 -- P53	association	Pubmed:11936585;Pubmed:26122228;Pubmed:27685995;Pubmed 2006:16005868;Pubmed 2006:16448432;Pubmed 2013:23221485;Pubmed 2013:23246812;Pubmed 2013:23282975;Pubmed 2013:23384223;Pubmed 2013:23530749;Pubmed 2013:23739040;Pubmed 2013:23839036;Pubmed 2013:23982177;Pubmed 2013:24057326;Pubmed 2004:15611505;Pubmed 1993:8283348;Pubmed 2002:11802210;Pubmed 2002:11877378;Pubmed 2002:12019170;Pubmed 2002:1211…	Mutation of the <b>TP53</b> gene leads to a more stable <b>p53</b> protein in quantities high enough for detection by immunohistochemistry.[Pubmed:11936585];<b>Tumor protein p53</b> encoded by the <b>TP53</b> gene in humans is known as a cancer biomarker in patients diagnosed with cancer, and it plays an essential role in apoptosis, genomic stability, and inhibition of angiogenesis.[Pubmed:261222…	493719	Protein	53BP1	53BP1;p53-binding protein 1;p53BP1;TP53B;TP53BP1;Tumor suppressor p53-binding protein 1;53bp-1;p-202;p2-02;p202;p53 binding protein 1;p53 binding protein-1;p53 binding-protein 1;p53-binding protein-1;TDRD30;tp 53;tp-53;TP53;tumor protein p53 binding protein 1;tumor protein p53-binding protein 1;tumor suppressor p53 binding protein 1;	SWISSPROT_AC:Q12888;SWISSPROT_ID:TP53B_HUMAN;EMBL:AB210025;EMBL:AC018924;EMBL:AF078776;EMBL:AY904026;EMBL:BC112161;EMBL:BX537418;EMBL:U09477;RefSeq:NP_001135451.1;RefSeq:NP_001135452.1;RefSeq:NP_005648.1;ProteinModelPortal:Q12888;STRING:9606.ENSP00000371475;SWISSPROT_AC_OLD:F8VY86;SWISSPROT_AC_OLD:Q2M1Z7;SWISSPROT_AC_OLD:Q4LE46;SWISSPROT_AC_OLD:Q5FWZ3;SWISSPROT_AC_OLD:Q7Z3U4;SMR:Q12888;GeneID:715…	297203	Protein	P53	Antigen NY-CO-13;Cellular tumor antigen p53;P53;Phosphoprotein p53;TP53;Tumor suppressor p53;BCC7;LFS1;p 53;p 53 tumor suppressor;p-53;p-53 tumor suppressor;p5-3;p53 phosphoprotein;p53 the tumor suppressor;p53 tumor protein;p53 tumor suppressor;p53 tumor-suppressor;p53's tumor suppressor;p53--an;p53-tumor suppressor;p53-tumor-suppressor;p53-type;protein of the p53 tumor;protein p53 tumor;tp 53;tp…	SWISSPROT_AC:P04637;SWISSPROT_ID:P53_HUMAN;EMBL:AB082923;EMBL:AC007421;EMBL:AC087388;EMBL:AF135120;EMBL:AF135121;EMBL:AF136270;EMBL:AF136271;EMBL:AF209128;EMBL:AF209129;EMBL:AF209130;EMBL:AF209131;EMBL:AF209132;EMBL:AF209133;EMBL:AF209134;EMBL:AF209135;EMBL:AF209136;EMBL:AF209148;EMBL:AF209149;EMBL:AF209150;EMBL:AF209151;EMBL:AF209152;EMBL:AF209153;EMBL:AF209154;EMBL:AF209155;EMBL:AF209156;EMBL:A…
2191286	NPY -- BDNF	association	Pubmed 2012:22672302;Pubmed 2008:18700946;Pubmed 1996:8891268;Pubmed 1998:9682009;	Thus, our data show an antidepressant-like effect of <b>NPY</b> associated with changes in <b>BDNF</b> levels in the hypothalamus and reduced activity of hypothalamic-pituitary-adrenal (HPA) axis.[Pubmed 2012:22672302];We also found that <b>NPY</b> decreased <b>BDNF</b> levels in the hypothalamus and corticosterone levels in plasma.[Pubmed 2012:22672302];In addition, <b>BDNF</b> induces <b>neurop…	280275	Protein	NPY	NPY;Pro-neuropeptide Y;neuropeptide Y;neuropeptide--y;neuropeptide-y;npy--an;npy-type;PYY4;y neuropeptide;	SWISSPROT_AC:P01303;SWISSPROT_ID:NPY_HUMAN;EMBL:AC004485;EMBL:BC029497;EMBL:K01911;EMBL:M14296;EMBL:M14297;EMBL:M14298;EMBL:M15789;RefSeq:NP_000896.1;ProteinModelPortal:P01303;STRING:9606.ENSP00000242152;SMR:P01303;GeneID:4852;KEGG:hsa:4852;PIR:A25198;eggNOG:ENOG410J0KC;eggNOG:ENOG41128I2;UniGene:Hs.1832;GO:GO:0001664;GO:GO:0001878;GO:GO:0004930;GO:GO:0005102;GO:GO:0005184;GO:GO:0005246;GO:GO:000…	43557	Protein	BDNF	Abrineurin;BDNF;Brain-derived neurotrophic factor;ANON2;brain derived neurotrophic factor;brain derived neurotrophic-factor;brain derived- neurotrophic factor;brain derived-neurotrophic factor;brain neurotrophic derived factor;brain- derived neurotrophic factor;brain--derived neurotrophic factor;brain-derived neurotrophic-factor;brain-derived-neurotrophic factor;brain-derived-neurotrophic-factor;…	SWISSPROT_AC:P23560;SWISSPROT_ID:BDNF_HUMAN;EMBL:AC104563;EMBL:AF400438;EMBL:AF411339;EMBL:AK289763;EMBL:AK289853;EMBL:AY011481;EMBL:AY054392;EMBL:AY054393;EMBL:AY054394;EMBL:AY054395;EMBL:AY054396;EMBL:AY054397;EMBL:AY054398;EMBL:AY054399;EMBL:AY054400;EMBL:AY656701;EMBL:BC029795;EMBL:CH471064;EMBL:EF674517;EMBL:EF674518;EMBL:EF674519;EMBL:EF674520;EMBL:EF674521;EMBL:EF689009;EMBL:EF689010;EMBL:…
2191311	Neuropeptide Y -- BDNF	association	Pubmed 2012:22672302;Pubmed 2008:18700946;Pubmed 1996:8891268;Pubmed 1998:9682009;	Thus, our data show an antidepressant-like effect of <b>NPY</b> associated with changes in <b>BDNF</b> levels in the hypothalamus and reduced activity of hypothalamic-pituitary-adrenal (HPA) axis.[Pubmed 2012:22672302];We also found that <b>NPY</b> decreased <b>BDNF</b> levels in the hypothalamus and corticosterone levels in plasma.[Pubmed 2012:22672302];In addition, <b>BDNF</b> induces <b>neurop…	280276	Protein	Neuropeptide Y	Neuropeptide tyrosine;Neuropeptide Y;NPY;neuropeptide--y;neuropeptide-tyrosine;neuropeptide-y;npy--an;npy-type;y neuropeptide;	TMP_SWISSPROT_AC:P01303_NPY;PARENT_SWISSPROT_AC:P01303;PARENT_SWISSPROT_ID:NPY_HUMAN;	43557	Protein	BDNF	Abrineurin;BDNF;Brain-derived neurotrophic factor;ANON2;brain derived neurotrophic factor;brain derived neurotrophic-factor;brain derived- neurotrophic factor;brain derived-neurotrophic factor;brain neurotrophic derived factor;brain- derived neurotrophic factor;brain--derived neurotrophic factor;brain-derived neurotrophic-factor;brain-derived-neurotrophic factor;brain-derived-neurotrophic-factor;…	SWISSPROT_AC:P23560;SWISSPROT_ID:BDNF_HUMAN;EMBL:AC104563;EMBL:AF400438;EMBL:AF411339;EMBL:AK289763;EMBL:AK289853;EMBL:AY011481;EMBL:AY054392;EMBL:AY054393;EMBL:AY054394;EMBL:AY054395;EMBL:AY054396;EMBL:AY054397;EMBL:AY054398;EMBL:AY054399;EMBL:AY054400;EMBL:AY656701;EMBL:BC029795;EMBL:CH471064;EMBL:EF674517;EMBL:EF674518;EMBL:EF674519;EMBL:EF674520;EMBL:EF674521;EMBL:EF689009;EMBL:EF689010;EMBL:…
2205815	Insulin -- APOE	association	Pubmed 2001:11793025;Pubmed 2014:24649407;Pubmed 1996:8792773;Pubmed 2009:19625744;Pubmed 2003:14694215;Pubmed 1998:9541122;Pubmed 2005:15776959;	There were no associations of alpha2M and ApoE polymorphisms or <b>ApoE</b> promoter variants with clinical characteristics or <b>insulin</b> requirement in diabetic subjects.[Pubmed 2001:11793025];We therefore examined whether <b>apolipoprotein E</b> (ApoE) has genotype-specific effects on liver <b>insulin</b> function.[Pubmed 2014:24649407];These changes are only partly explained by association…	200308	Protein	Insulin	INS;Insulin;an-ins;IDDM;iddm 1;iddm 2;iddm type 1;iddm-1;iddm-2;iddm-type;IDDM1;IDDM2;ILPR;ins-type;insulin--an;insulin-chain;insulin-type;IRDN;mody-x;MODY10;type-insulin;	SWISSPROT_AC:P01308;SWISSPROT_ID:INS_HUMAN;EMBL:AJ009655;EMBL:AY138590;EMBL:AY899304;EMBL:BC005255;EMBL:BT006808;EMBL:CH471158;EMBL:J00265;EMBL:L15440;EMBL:M10039;EMBL:V00565;EMBL:X70508;RefSeq:NP_000198.1;RefSeq:NP_001172026.1;RefSeq:NP_001172027.1;RefSeq:NP_001278826.1;ProteinModelPortal:P01308;STRING:9606.ENSP00000250971;SWISSPROT_AC_OLD:Q5EEX2;SMR:P01308;GeneID:3630;KEGG:hsa:3630;PIR:A93222;e…	19955	Protein	APOE	Apo-E;APOE;Apolipoprotein E;AD2;apo e;apoe 4;apoe type 4;apoe-4;apoe-isoform;apoe-type;ApoE4;apolipoprotein e-type;apolipoprotein-e;e - apolipoprotein;e apolipoprotein;LDLCQ5;LPG;	SWISSPROT_AC:P02649;SWISSPROT_ID:APOE_HUMAN;EMBL:AB035149;EMBL:AF050154;EMBL:AF261279;EMBL:AK314898;EMBL:BC003557;EMBL:FJ525876;EMBL:K00396;EMBL:M10065;EMBL:M12529;RefSeq:NP_000032.1;RefSeq:NP_001289617.1;RefSeq:NP_001289618.1;RefSeq:NP_001289619.1;RefSeq:NP_001289620.1;ProteinModelPortal:P02649;STRING:9606.ENSP00000252486;SWISSPROT_AC_OLD:B2RC15;SWISSPROT_AC_OLD:C0JYY5;SWISSPROT_AC_OLD:Q9P2S4;SM…
2287237	Insulin -- bFGF	association	Pubmed 2006:16446701;Pubmed 2011:22217407;Pubmed 1997:9398995;Pubmed 2005:16405079;Pubmed 2005:28853946;	<b>Insulin</b> produced a dose-dependent increase in <b>FGF-2</b> in RPE cells and decrease in GFAP in MГѓВјller cells grown in 15 mM glucose.[Pubmed 2006:16446701];<b>Insulin</b> produced a dose-dependent increase in <b>FGF-2</b> in RPE cells and decrease in GFAP in MГѓВѓГ‚Вјller cells grown in 15 mM glucose.[Pubmed 2006:16446701];<b>Insulin</b> produced a dose-dependent increase in <b>FGF-2</b>…	200308	Protein	Insulin	INS;Insulin;an-ins;IDDM;iddm 1;iddm 2;iddm type 1;iddm-1;iddm-2;iddm-type;IDDM1;IDDM2;ILPR;ins-type;insulin--an;insulin-chain;insulin-type;IRDN;mody-x;MODY10;type-insulin;	SWISSPROT_AC:P01308;SWISSPROT_ID:INS_HUMAN;EMBL:AJ009655;EMBL:AY138590;EMBL:AY899304;EMBL:BC005255;EMBL:BT006808;EMBL:CH471158;EMBL:J00265;EMBL:L15440;EMBL:M10039;EMBL:V00565;EMBL:X70508;RefSeq:NP_000198.1;RefSeq:NP_001172026.1;RefSeq:NP_001172027.1;RefSeq:NP_001278826.1;ProteinModelPortal:P01308;STRING:9606.ENSP00000250971;SWISSPROT_AC_OLD:Q5EEX2;SMR:P01308;GeneID:3630;KEGG:hsa:3630;PIR:A93222;e…	135766	Protein	bFGF	Basic fibroblast growth factor;bFGF;FGF-2;FGF2;FGFB;Fibroblast growth factor 2;HBGF-2;Heparin-binding growth factor 2;basic fibroblast growth-factor;basic fibroblast-growth factor;basic fibroblast-growth-factor;basic-fibroblast growth factor;basic-fibroblast-growth-factor;bfgf-isoform;bfgf-type;factor basic fibroblast growth;factor of basic fibroblast growth;factor-basic fibroblast growth;fgf -2;…	SWISSPROT_AC:P09038;SWISSPROT_ID:FGF2_HUMAN;EMBL:AB451321;EMBL:AB451450;EMBL:AC021205;EMBL:AY820133;EMBL:CH471056;EMBL:EF506888;EMBL:J04513;EMBL:M17599;EMBL:M27968;EMBL:S47380;EMBL:S81809;EMBL:X04431;EMBL:X04432;EMBL:X04433;EMBL:Y13468;RefSeq:NP_001997.5;ProteinModelPortal:P09038;STRING:9606.ENSP00000264498;SWISSPROT_AC_OLD:A4LBB8;SWISSPROT_AC_OLD:O00527;SWISSPROT_AC_OLD:P78443;SWISSPROT_AC_OLD:Q…
2319293	IL-6 -- IGF-I	association	Pubmed 2004:15195991;Pubmed 2004:15372363;Pubmed 2002:12183434;Pubmed 2002:12373006;Pubmed 2012:21986696;Pubmed 2007:17451077;Pubmed 2007:17465986;Pubmed 2007:17513150;Pubmed 2007:17727678;Pubmed 1999:10590034;Pubmed 1997:9045866;	The trend toward an inverse correlation between <b>IGF-I</b> and <b>IL-6</b> in the frail, but not the non-frail group, suggests potential interaction between endocrine and immune/cytokine dysregulation that requires further study in larger cohorts.[Pubmed 2004:15195991];There was a trend for <b>IL-6</b> to be inversely correlated with <b>IGF-I</b> in the frail (r=-0.42; p=0.082) but not the non-…	197638	Protein	IL-6	B-cell stimulatory factor 2;BSF-2;CDF;CTL differentiation factor;Hybridoma growth factor;IFN-beta-2;IFNB2;IL-6;IL6;Interferon beta-2;Interleukin-6;b cell stimulatory factor 2;b cell stimulatory factor-2;b-cell stimulatory factor-2;bsf- 2;BSF2;HGF;HSF;hsf-type;ifn beta 2;ifn-beta 2;ifn-beta2;il - 6;il -- 6;il -6;il 6;il- 6;il--6;il-6-type;il-vi;il6-type;interferon beta 2;interferon beta2;interfero…	SWISSPROT_AC:P05231;SWISSPROT_ID:IL6_HUMAN;EMBL:AF372214;EMBL:BC015511;EMBL:M14584;EMBL:M18403;EMBL:M29150;EMBL:M54894;EMBL:S56892;EMBL:X04402;EMBL:X04403;EMBL:X04430;EMBL:X04602;EMBL:Y00081;RefSeq:NP_000591.1;RefSeq:XP_011513692.1;ProteinModelPortal:P05231;STRING:9606.ENSP00000258743;SWISSPROT_AC_OLD:Q9UCU2;SWISSPROT_AC_OLD:Q9UCU3;SWISSPROT_AC_OLD:Q9UCU4;SMR:P05231;GeneID:3569;KEGG:hsa:3569;PIR:…	196367	Protein	IGF-I	IBP1;IGF-I;IGF1;Insulin-like growth factor I;Mechano growth factor;MGF;Somatomedin-C;factor 1-insulin-like growth;factor i-insulin-like growth;factor-1-insulin-like growth;growth factor 1-insulin-like;growth factor i-insulin-like;growth factor-1-insulin-like;IGFI;insulin - like growth factor 1;insulin growth like factor 1;insulin growth like factor-i;insulin growth-like factor 1;insulin like grow…	SWISSPROT_AC:P05019;SWISSPROT_ID:IGF1_HUMAN;EMBL:AC010202;EMBL:AC068648;EMBL:AY260957;EMBL:BC148266;EMBL:CH471054;EMBL:M11568;EMBL:M12659;EMBL:M14153;EMBL:M14154;EMBL:M14155;EMBL:M14156;EMBL:M27544;EMBL:M37484;EMBL:X00173;EMBL:X03420;EMBL:X03421;EMBL:X03422;EMBL:X03563;EMBL:X56773;EMBL:X56774;EMBL:X57025;RefSeq:NP_000609.1;RefSeq:NP_001104754.1;RefSeq:NP_001104755.1;ProteinModelPortal:P05019;STRI…
2348977	NGF -- IL-6	association	Pubmed 2008:18352836;Pubmed 2014:24327613;Pubmed 1997:9106236;	However, the relationship between <b>IL-6</b> and <b>NGF</b> expression and the severity and outcome of TBI remains controversial.[Pubmed 2008:18352836];Levels of <b>IL-6</b> were increased by hyperosmotic stress but decreased by exposure to recombinant human <b>NGF</b>.[Pubmed 2014:24327613];Furthermore, we investigated the possible modulation of systemic reactions by IL-6 and the ability of <b>…	275808	Protein	NGF	Beta-nerve growth factor;Beta-NGF;NGF;NGFB;b ngf;b-ngf;beta nerve growth factor;beta ngf;betanerve growth factor;betangf;factor nerve growth;factor--nerve growth;factor-nerve growth;growth factor nerve;growth factor-nerve;HSAN5;nerve growth factor;nerve growth factor--an;nerve growth-factor;nerve-growth factor;nerve-growth-factor;ngf beta;ngf- beta;ngf-b;ngf-beta;ngf-type;ngfbeta;	SWISSPROT_AC:P01138;SWISSPROT_ID:NGF_HUMAN;EMBL:AB037517;EMBL:AF150960;EMBL:AF411526;EMBL:AL049825;EMBL:BC032517;EMBL:BC126148;EMBL:BC126150;EMBL:BT019733;EMBL:CH471122;EMBL:CR541855;EMBL:M21062;EMBL:V01511;EMBL:X52599;RefSeq:NP_002497.2;RefSeq:XP_006710726.1;ProteinModelPortal:P01138;STRING:9606.ENSP00000358525;SWISSPROT_AC_OLD:A1A4E5;SWISSPROT_AC_OLD:Q6FHA0;SWISSPROT_AC_OLD:Q96P60;SWISSPROT_AC_…	197638	Protein	IL-6	B-cell stimulatory factor 2;BSF-2;CDF;CTL differentiation factor;Hybridoma growth factor;IFN-beta-2;IFNB2;IL-6;IL6;Interferon beta-2;Interleukin-6;b cell stimulatory factor 2;b cell stimulatory factor-2;b-cell stimulatory factor-2;bsf- 2;BSF2;HGF;HSF;hsf-type;ifn beta 2;ifn-beta 2;ifn-beta2;il - 6;il -- 6;il -6;il 6;il- 6;il--6;il-6-type;il-vi;il6-type;interferon beta 2;interferon beta2;interfero…	SWISSPROT_AC:P05231;SWISSPROT_ID:IL6_HUMAN;EMBL:AF372214;EMBL:BC015511;EMBL:M14584;EMBL:M18403;EMBL:M29150;EMBL:M54894;EMBL:S56892;EMBL:X04402;EMBL:X04403;EMBL:X04430;EMBL:X04602;EMBL:Y00081;RefSeq:NP_000591.1;RefSeq:XP_011513692.1;ProteinModelPortal:P05231;STRING:9606.ENSP00000258743;SWISSPROT_AC_OLD:Q9UCU2;SWISSPROT_AC_OLD:Q9UCU3;SWISSPROT_AC_OLD:Q9UCU4;SMR:P05231;GeneID:3569;KEGG:hsa:3569;PIR:…
2495513	bFGF -- BDNF	association	Pubmed 1997:9344568;	Cultures were grown in a defined medium, either with or without human recombinant <b>FGF-2</b> for 2 days or with <b>BDNF</b>.[Pubmed 1997:9344568];	135766	Protein	bFGF	Basic fibroblast growth factor;bFGF;FGF-2;FGF2;FGFB;Fibroblast growth factor 2;HBGF-2;Heparin-binding growth factor 2;basic fibroblast growth-factor;basic fibroblast-growth factor;basic fibroblast-growth-factor;basic-fibroblast growth factor;basic-fibroblast-growth-factor;bfgf-isoform;bfgf-type;factor basic fibroblast growth;factor of basic fibroblast growth;factor-basic fibroblast growth;fgf -2;…	SWISSPROT_AC:P09038;SWISSPROT_ID:FGF2_HUMAN;EMBL:AB451321;EMBL:AB451450;EMBL:AC021205;EMBL:AY820133;EMBL:CH471056;EMBL:EF506888;EMBL:J04513;EMBL:M17599;EMBL:M27968;EMBL:S47380;EMBL:S81809;EMBL:X04431;EMBL:X04432;EMBL:X04433;EMBL:Y13468;RefSeq:NP_001997.5;ProteinModelPortal:P09038;STRING:9606.ENSP00000264498;SWISSPROT_AC_OLD:A4LBB8;SWISSPROT_AC_OLD:O00527;SWISSPROT_AC_OLD:P78443;SWISSPROT_AC_OLD:Q…	43557	Protein	BDNF	Abrineurin;BDNF;Brain-derived neurotrophic factor;ANON2;brain derived neurotrophic factor;brain derived neurotrophic-factor;brain derived- neurotrophic factor;brain derived-neurotrophic factor;brain neurotrophic derived factor;brain- derived neurotrophic factor;brain--derived neurotrophic factor;brain-derived neurotrophic-factor;brain-derived-neurotrophic factor;brain-derived-neurotrophic-factor;…	SWISSPROT_AC:P23560;SWISSPROT_ID:BDNF_HUMAN;EMBL:AC104563;EMBL:AF400438;EMBL:AF411339;EMBL:AK289763;EMBL:AK289853;EMBL:AY011481;EMBL:AY054392;EMBL:AY054393;EMBL:AY054394;EMBL:AY054395;EMBL:AY054396;EMBL:AY054397;EMBL:AY054398;EMBL:AY054399;EMBL:AY054400;EMBL:AY656701;EMBL:BC029795;EMBL:CH471064;EMBL:EF674517;EMBL:EF674518;EMBL:EF674519;EMBL:EF674520;EMBL:EF674521;EMBL:EF689009;EMBL:EF689010;EMBL:…
2692474	TNF -- NPY	association	Pubmed 1998:9641178;	Importantly, a negative linear correlation between <b>NPY</b> and <b>TNF-alpha</b> was found (r=-0.42, n= 41, P<0.01).[Pubmed 1998:9641178];	492131	Protein	TNF	Cachectin;TNF;TNF-a;TNF-alpha;TNFA;TNFSF2;Tumor necrosis factor;Tumor necrosis factor ligand superfamily member 2;chain-tnf;DIF;dif-type;factor - tumor necrosis;factor of the tumor necrosis;factor of the tumor-necrosis;factor of tumor necrosis;factor tumor necrosis;factor-tumor necrosis;necrosis factor-tumor;necrosis tumor factor;tnf - a;tnf - alpha;tnf -a;tnf -alpha;tnf a;tnf alpha;tnf- a;tnf- a…	SWISSPROT_AC:P01375;SWISSPROT_ID:TNFA_HUMAN;EMBL:AB088112;EMBL:AF043342;EMBL:AF098751;EMBL:AF129756;EMBL:AY066019;EMBL:AY214167;EMBL:BA000025;EMBL:BC028148;EMBL:M10988;EMBL:M16441;EMBL:M26331;EMBL:X01394;EMBL:X02910;EMBL:Y14768;EMBL:Z15026;RefSeq:NP_000585.2;ProteinModelPortal:P01375;STRING:9606.ENSP00000398698;SWISSPROT_AC_OLD:O43647;SWISSPROT_AC_OLD:Q9P1Q2;SWISSPROT_AC_OLD:Q9UIV3;SMR:P01375;Gen…	280275	Protein	NPY	NPY;Pro-neuropeptide Y;neuropeptide Y;neuropeptide--y;neuropeptide-y;npy--an;npy-type;PYY4;y neuropeptide;	SWISSPROT_AC:P01303;SWISSPROT_ID:NPY_HUMAN;EMBL:AC004485;EMBL:BC029497;EMBL:K01911;EMBL:M14296;EMBL:M14297;EMBL:M14298;EMBL:M15789;RefSeq:NP_000896.1;ProteinModelPortal:P01303;STRING:9606.ENSP00000242152;SMR:P01303;GeneID:4852;KEGG:hsa:4852;PIR:A25198;eggNOG:ENOG410J0KC;eggNOG:ENOG41128I2;UniGene:Hs.1832;GO:GO:0001664;GO:GO:0001878;GO:GO:0004930;GO:GO:0005102;GO:GO:0005184;GO:GO:0005246;GO:GO:000…
2692524	TNF -- Neuropeptide Y	association	Pubmed 1998:9641178;	Importantly, a negative linear correlation between <b>NPY</b> and <b>TNF-alpha</b> was found (r=-0.42, n= 41, P<0.01).[Pubmed 1998:9641178];	492131	Protein	TNF	Cachectin;TNF;TNF-a;TNF-alpha;TNFA;TNFSF2;Tumor necrosis factor;Tumor necrosis factor ligand superfamily member 2;chain-tnf;DIF;dif-type;factor - tumor necrosis;factor of the tumor necrosis;factor of the tumor-necrosis;factor of tumor necrosis;factor tumor necrosis;factor-tumor necrosis;necrosis factor-tumor;necrosis tumor factor;tnf - a;tnf - alpha;tnf -a;tnf -alpha;tnf a;tnf alpha;tnf- a;tnf- a…	SWISSPROT_AC:P01375;SWISSPROT_ID:TNFA_HUMAN;EMBL:AB088112;EMBL:AF043342;EMBL:AF098751;EMBL:AF129756;EMBL:AY066019;EMBL:AY214167;EMBL:BA000025;EMBL:BC028148;EMBL:M10988;EMBL:M16441;EMBL:M26331;EMBL:X01394;EMBL:X02910;EMBL:Y14768;EMBL:Z15026;RefSeq:NP_000585.2;ProteinModelPortal:P01375;STRING:9606.ENSP00000398698;SWISSPROT_AC_OLD:O43647;SWISSPROT_AC_OLD:Q9P1Q2;SWISSPROT_AC_OLD:Q9UIV3;SMR:P01375;Gen…	280276	Protein	Neuropeptide Y	Neuropeptide tyrosine;Neuropeptide Y;NPY;neuropeptide--y;neuropeptide-tyrosine;neuropeptide-y;npy--an;npy-type;y neuropeptide;	TMP_SWISSPROT_AC:P01303_NPY;PARENT_SWISSPROT_AC:P01303;PARENT_SWISSPROT_ID:NPY_HUMAN;
2752738	OPG -- TNF	association	Pubmed 2006:16918372;Pubmed 2001:11720891;Pubmed 2008:18083042;Pubmed 2007:17171649;Pubmed 2009:19168833;Pubmed 1998:9784422;Pubmed 2005:15642135;Pubmed 2005:15700136;	The inflammatory cytokines interleukin (IL-1) and <b>tumor necrosis factor</b> (TNF)-alpha enhance <b>OPG</b> and RANKL function in the vessel wall leading to VC.[Pubmed 2006:16918372];These findings suggest that enhanced OPG levels may be a compensatory response to enhanced osteoclast activity or negative bone remodeling balance in some conditions, but may also be a parameter of enhanced activit…	495231	Protein	OPG	OCIF;OPG;Osteoclastogenesis inhibitory factor;Osteoprotegerin;TNFRSF11B;TR11B;Tumor necrosis factor receptor superfamily member 11B;op gamma;op-g;osteoclastogenesis-inhibitory factor;PDB5;TNF receptor superfamily member 11b;TR1;	SWISSPROT_AC:O00300;SWISSPROT_ID:TR11B_HUMAN;EMBL:AB002146;EMBL:AB008822;EMBL:AC107953;EMBL:AF134187;EMBL:AK223155;EMBL:AK313710;EMBL:AP004283;EMBL:AY466112;EMBL:BC030155;EMBL:U94332;RefSeq:NP_002537.3;ProteinModelPortal:O00300;STRING:9606.ENSP00000297350;SWISSPROT_AC_OLD:B2R9A8;SWISSPROT_AC_OLD:O60236;SWISSPROT_AC_OLD:Q53FX6;SWISSPROT_AC_OLD:Q9UHP4;SMR:O00300;GeneID:4982;KEGG:hsa:4982;eggNOG:ENO…	492131	Protein	TNF	Cachectin;TNF;TNF-a;TNF-alpha;TNFA;TNFSF2;Tumor necrosis factor;Tumor necrosis factor ligand superfamily member 2;chain-tnf;DIF;dif-type;factor - tumor necrosis;factor of the tumor necrosis;factor of the tumor-necrosis;factor of tumor necrosis;factor tumor necrosis;factor-tumor necrosis;necrosis factor-tumor;necrosis tumor factor;tnf - a;tnf - alpha;tnf -a;tnf -alpha;tnf a;tnf alpha;tnf- a;tnf- a…	SWISSPROT_AC:P01375;SWISSPROT_ID:TNFA_HUMAN;EMBL:AB088112;EMBL:AF043342;EMBL:AF098751;EMBL:AF129756;EMBL:AY066019;EMBL:AY214167;EMBL:BA000025;EMBL:BC028148;EMBL:M10988;EMBL:M16441;EMBL:M26331;EMBL:X01394;EMBL:X02910;EMBL:Y14768;EMBL:Z15026;RefSeq:NP_000585.2;ProteinModelPortal:P01375;STRING:9606.ENSP00000398698;SWISSPROT_AC_OLD:O43647;SWISSPROT_AC_OLD:Q9P1Q2;SWISSPROT_AC_OLD:Q9UIV3;SMR:P01375;Gen…
2766104	NSE -- APOE	association	Pubmed 1998:9724804;	To assess the effects of distinct human apoE isoforms on the brain, we have used the <b>neuron-specific enolase</b> (NSE) promoter to express human apoE3 or <b>apoE4</b> at similar levels in neurons of transgenic mice lacking endogenous mouse apoE.[Pubmed 1998:9724804];	121875	Protein	NSE	2-phospho-D-glycerate hydro-lyase;EC 4.2.1.11;ENO2;ENOG;Enolase 2;Gamma-enolase;Neural enolase;Neuron-specific enolase;NSE;enolase ii;enolase neuron specific;enolase neuron-specific;enolase-2;enolase2;gamma enolase;HEL-S-279;neuron -specific enolase;neuron specific enolase;neuron specific-enolase;neuron- specific enolase;neuron--specific enolase;neuron-enolase-specific;neuron-specific enolase-an;…	SWISSPROT_AC:P09104;SWISSPROT_ID:ENOG_HUMAN;EMBL:AK295220;EMBL:BC002745;EMBL:BT007383;EMBL:M22349;EMBL:M36768;EMBL:U47924;EMBL:X13120;EMBL:X14327;EMBL:X51956;RefSeq:NP_001966.1;ProteinModelPortal:P09104;STRING:9606.ENSP00000229277;SWISSPROT_AC_OLD:B7Z2X9;SWISSPROT_AC_OLD:Q96J33;SMR:P09104;GeneID:2026;KEGG:hsa:2026;PIR:JU0060;eggNOG:COG0148;eggNOG:KOG2670;UniGene:Hs.511915;GO:GO:0000015;GO:GO:0000…	19955	Protein	APOE	Apo-E;APOE;Apolipoprotein E;AD2;apo e;apoe 4;apoe type 4;apoe-4;apoe-isoform;apoe-type;ApoE4;apolipoprotein e-type;apolipoprotein-e;e - apolipoprotein;e apolipoprotein;LDLCQ5;LPG;	SWISSPROT_AC:P02649;SWISSPROT_ID:APOE_HUMAN;EMBL:AB035149;EMBL:AF050154;EMBL:AF261279;EMBL:AK314898;EMBL:BC003557;EMBL:FJ525876;EMBL:K00396;EMBL:M10065;EMBL:M12529;RefSeq:NP_000032.1;RefSeq:NP_001289617.1;RefSeq:NP_001289618.1;RefSeq:NP_001289619.1;RefSeq:NP_001289620.1;ProteinModelPortal:P02649;STRING:9606.ENSP00000252486;SWISSPROT_AC_OLD:B2RC15;SWISSPROT_AC_OLD:C0JYY5;SWISSPROT_AC_OLD:Q9P2S4;SM…
2903411	TNF -- IGF-I	association	Pubmed 2002:12183434;Pubmed 2002:12373006;Pubmed 2008:18719026;Pubmed 2009:18721194;Pubmed 1999:10510538;	Although none of the cytokines alone are cytotoxic to transformed epithelial cells in the absence of serum, <b>TNF-alpha</b> significantly inhibits the antiapoptotic property of <b>IGF-I</b> in protecting MCF-7 cells from DNA fragmentation.[Pubmed 2002:12183434];TNFab did, however, increase linear growth, suggesting inhibitory effects of <b>TNF-alpha</b> on the growth axis by mechanisms other tha…	492131	Protein	TNF	Cachectin;TNF;TNF-a;TNF-alpha;TNFA;TNFSF2;Tumor necrosis factor;Tumor necrosis factor ligand superfamily member 2;chain-tnf;DIF;dif-type;factor - tumor necrosis;factor of the tumor necrosis;factor of the tumor-necrosis;factor of tumor necrosis;factor tumor necrosis;factor-tumor necrosis;necrosis factor-tumor;necrosis tumor factor;tnf - a;tnf - alpha;tnf -a;tnf -alpha;tnf a;tnf alpha;tnf- a;tnf- a…	SWISSPROT_AC:P01375;SWISSPROT_ID:TNFA_HUMAN;EMBL:AB088112;EMBL:AF043342;EMBL:AF098751;EMBL:AF129756;EMBL:AY066019;EMBL:AY214167;EMBL:BA000025;EMBL:BC028148;EMBL:M10988;EMBL:M16441;EMBL:M26331;EMBL:X01394;EMBL:X02910;EMBL:Y14768;EMBL:Z15026;RefSeq:NP_000585.2;ProteinModelPortal:P01375;STRING:9606.ENSP00000398698;SWISSPROT_AC_OLD:O43647;SWISSPROT_AC_OLD:Q9P1Q2;SWISSPROT_AC_OLD:Q9UIV3;SMR:P01375;Gen…	196367	Protein	IGF-I	IBP1;IGF-I;IGF1;Insulin-like growth factor I;Mechano growth factor;MGF;Somatomedin-C;factor 1-insulin-like growth;factor i-insulin-like growth;factor-1-insulin-like growth;growth factor 1-insulin-like;growth factor i-insulin-like;growth factor-1-insulin-like;IGFI;insulin - like growth factor 1;insulin growth like factor 1;insulin growth like factor-i;insulin growth-like factor 1;insulin like grow…	SWISSPROT_AC:P05019;SWISSPROT_ID:IGF1_HUMAN;EMBL:AC010202;EMBL:AC068648;EMBL:AY260957;EMBL:BC148266;EMBL:CH471054;EMBL:M11568;EMBL:M12659;EMBL:M14153;EMBL:M14154;EMBL:M14155;EMBL:M14156;EMBL:M27544;EMBL:M37484;EMBL:X00173;EMBL:X03420;EMBL:X03421;EMBL:X03422;EMBL:X03563;EMBL:X56773;EMBL:X56774;EMBL:X57025;RefSeq:NP_000609.1;RefSeq:NP_001104754.1;RefSeq:NP_001104755.1;ProteinModelPortal:P05019;STRI…
2905994	PARP-1 -- P53	association	Pubmed:11494111;Pubmed 2001:11544635;Pubmed 2012:22253870;Pubmed 2014:25118896;Pubmed 2014:25182801;Pubmed 2011:21129811;Pubmed 2011:21293287;Pubmed 2010:20674559;Pubmed 1999:10331651;Pubmed 2003:12704785;Pubmed 2003:12898523;Pubmed 2005:16082409;Pubmed 2005:16297369;	The tumor-suppressor p53 undergoes extensive poly(ADP-ribosyl)ation early during apoptosis in human osteosarcoma cells, and degradation of poly(ADP-ribose) (PAR) attached to <b>p53</b> coincides with <b>poly(ADP-ribose)polymerase-1</b>, (PARP-1) cleavage, and expression of p53 target genes.[Pubmed:11494111];Moreover, reconstitution of cells lacking the <b>PARP-1</b> gene with the human counterpar…	301963	Protein	PARP-1	ADP-ribosyltransferase diphtheria toxin-like 1;ADPRT;ADPRT 1;ARTD1;EC 2.4.2.30;NAD(+) ADP-ribosyltransferase 1;PARP-1;PARP1;Poly [ADP-ribose] polymerase 1;Poly[ADP-ribose] synthase 1;PPOL;ADPRT1;artd-1;pADPRT-1;PARP;parp 1;parp i;parp-i;parp-type;poly [adp ribose] polymerase 1;poly [adp-ribose] polymerase-1;poly [adp-ribose] polymerase1;poly(adp ribose) polymerase 1;poly(adp ribose) polymerase-1;…	SWISSPROT_AC:P09874;SWISSPROT_ID:PARP1_HUMAN;EMBL:AF524947;EMBL:AL359704;EMBL:AL359742;EMBL:BC037545;EMBL:CH471098;EMBL:J03473;EMBL:M17081;EMBL:M18112;EMBL:M29544;EMBL:M29545;EMBL:M29766;EMBL:M29767;EMBL:M29768;EMBL:M29769;EMBL:M29770;EMBL:M29771;EMBL:M29772;EMBL:M29773;EMBL:M29774;EMBL:M29775;EMBL:M29776;EMBL:M29777;EMBL:M29778;EMBL:M29779;EMBL:M29780;EMBL:M29781;EMBL:M29782;EMBL:M29783;EMBL:M29…	297203	Protein	P53	Antigen NY-CO-13;Cellular tumor antigen p53;P53;Phosphoprotein p53;TP53;Tumor suppressor p53;BCC7;LFS1;p 53;p 53 tumor suppressor;p-53;p-53 tumor suppressor;p5-3;p53 phosphoprotein;p53 the tumor suppressor;p53 tumor protein;p53 tumor suppressor;p53 tumor-suppressor;p53's tumor suppressor;p53--an;p53-tumor suppressor;p53-tumor-suppressor;p53-type;protein of the p53 tumor;protein p53 tumor;tp 53;tp…	SWISSPROT_AC:P04637;SWISSPROT_ID:P53_HUMAN;EMBL:AB082923;EMBL:AC007421;EMBL:AC087388;EMBL:AF135120;EMBL:AF135121;EMBL:AF136270;EMBL:AF136271;EMBL:AF209128;EMBL:AF209129;EMBL:AF209130;EMBL:AF209131;EMBL:AF209132;EMBL:AF209133;EMBL:AF209134;EMBL:AF209135;EMBL:AF209136;EMBL:AF209148;EMBL:AF209149;EMBL:AF209150;EMBL:AF209151;EMBL:AF209152;EMBL:AF209153;EMBL:AF209154;EMBL:AF209155;EMBL:AF209156;EMBL:A…
3161630	P53 -- APOE	association	Pubmed 2000:10656694;	We have previously demonstrated that synthetic peptides identical to the binding sites for <b>p53</b> on both the <b>Ad2</b> and Ad12 E1B proteins will disrupt the interaction in vivo and in vitro.[Pubmed 2000:10656694];	297203	Protein	P53	Antigen NY-CO-13;Cellular tumor antigen p53;P53;Phosphoprotein p53;TP53;Tumor suppressor p53;BCC7;LFS1;p 53;p 53 tumor suppressor;p-53;p-53 tumor suppressor;p5-3;p53 phosphoprotein;p53 the tumor suppressor;p53 tumor protein;p53 tumor suppressor;p53 tumor-suppressor;p53's tumor suppressor;p53--an;p53-tumor suppressor;p53-tumor-suppressor;p53-type;protein of the p53 tumor;protein p53 tumor;tp 53;tp…	SWISSPROT_AC:P04637;SWISSPROT_ID:P53_HUMAN;EMBL:AB082923;EMBL:AC007421;EMBL:AC087388;EMBL:AF135120;EMBL:AF135121;EMBL:AF136270;EMBL:AF136271;EMBL:AF209128;EMBL:AF209129;EMBL:AF209130;EMBL:AF209131;EMBL:AF209132;EMBL:AF209133;EMBL:AF209134;EMBL:AF209135;EMBL:AF209136;EMBL:AF209148;EMBL:AF209149;EMBL:AF209150;EMBL:AF209151;EMBL:AF209152;EMBL:AF209153;EMBL:AF209154;EMBL:AF209155;EMBL:AF209156;EMBL:A…	19955	Protein	APOE	Apo-E;APOE;Apolipoprotein E;AD2;apo e;apoe 4;apoe type 4;apoe-4;apoe-isoform;apoe-type;ApoE4;apolipoprotein e-type;apolipoprotein-e;e - apolipoprotein;e apolipoprotein;LDLCQ5;LPG;	SWISSPROT_AC:P02649;SWISSPROT_ID:APOE_HUMAN;EMBL:AB035149;EMBL:AF050154;EMBL:AF261279;EMBL:AK314898;EMBL:BC003557;EMBL:FJ525876;EMBL:K00396;EMBL:M10065;EMBL:M12529;RefSeq:NP_000032.1;RefSeq:NP_001289617.1;RefSeq:NP_001289618.1;RefSeq:NP_001289619.1;RefSeq:NP_001289620.1;ProteinModelPortal:P02649;STRING:9606.ENSP00000252486;SWISSPROT_AC_OLD:B2RC15;SWISSPROT_AC_OLD:C0JYY5;SWISSPROT_AC_OLD:Q9P2S4;SM…
3177331	P53 -- Aldose reductase	association	Pubmed 2012:22576474;Pubmed 2000:10775510;	Additionally, KIAA0101 tv1 prevented cells from apoptosis caused by <b>ADR</b> through suppressing the acetylation of <b>p53</b> at Lys382.[Pubmed 2012:22576474];<b>ADR</b> resulted in a significant dose-dependent accumulation of <b>p53</b> protein in MCF-7 cells, whereas little or no influence was observed on p53 protein of the two mutant p53 cell lines.[Pubmed 2000:10775510];	297203	Protein	P53	Antigen NY-CO-13;Cellular tumor antigen p53;P53;Phosphoprotein p53;TP53;Tumor suppressor p53;BCC7;LFS1;p 53;p 53 tumor suppressor;p-53;p-53 tumor suppressor;p5-3;p53 phosphoprotein;p53 the tumor suppressor;p53 tumor protein;p53 tumor suppressor;p53 tumor-suppressor;p53's tumor suppressor;p53--an;p53-tumor suppressor;p53-tumor-suppressor;p53-type;protein of the p53 tumor;protein p53 tumor;tp 53;tp…	SWISSPROT_AC:P04637;SWISSPROT_ID:P53_HUMAN;EMBL:AB082923;EMBL:AC007421;EMBL:AC087388;EMBL:AF135120;EMBL:AF135121;EMBL:AF136270;EMBL:AF136271;EMBL:AF209128;EMBL:AF209129;EMBL:AF209130;EMBL:AF209131;EMBL:AF209132;EMBL:AF209133;EMBL:AF209134;EMBL:AF209135;EMBL:AF209136;EMBL:AF209148;EMBL:AF209149;EMBL:AF209150;EMBL:AF209151;EMBL:AF209152;EMBL:AF209153;EMBL:AF209154;EMBL:AF209155;EMBL:AF209156;EMBL:A…	14189	Protein	Aldose reductase	AKR1B1;Aldehyde reductase;Aldo-keto reductase family 1 member B1;Aldose reductase;ALDR;ALDR1;AR;EC 1.1.1.21;ADR;adr-type;aldehyde-reductase;aldo-keto reductase family 1 member B;aldose reductase-an;aldose-reductase;ALR2;ar-subtype;ar-type;type-ar;	SWISSPROT_AC:P15121;SWISSPROT_ID:ALDR_HUMAN;EMBL:AF032455;EMBL:AF328729;EMBL:AK313439;EMBL:BC000260;EMBL:BC005387;EMBL:BC010391;EMBL:BT019859;EMBL:CH236950;EMBL:CH471070;EMBL:CR450351;EMBL:CR542203;EMBL:J04795;EMBL:J05017;EMBL:J05474;EMBL:M34720;EMBL:M34721;EMBL:M59783;EMBL:M59856;EMBL:X15414;RefSeq:NP_001619.1;ProteinModelPortal:P15121;STRING:9606.ENSP00000285930;SWISSPROT_AC_OLD:B2R8N3;SWISSPRO…
3285136	bFGF -- ADM	association	Pubmed 2000:10845623;Pubmed 2009:19616043;	Regulation of the <b>ADM</b> expression by <b>basic fibroblast growth factor</b>, interferon (IFN)-gamma, tumor necrosis factor-alpha, interleukin (IL)1beta, or all-trans-retinoic acid was studied.[Pubmed 2000:10845623];<b>AM</b> mRNA expression in CAOV(3) was induced by <b>bFGF</b> in a time- and dose-dependent manner, which could be attenuated by bFGF neutralizing antibody.[Pubmed 2009:19616043…	135766	Protein	bFGF	Basic fibroblast growth factor;bFGF;FGF-2;FGF2;FGFB;Fibroblast growth factor 2;HBGF-2;Heparin-binding growth factor 2;basic fibroblast growth-factor;basic fibroblast-growth factor;basic fibroblast-growth-factor;basic-fibroblast growth factor;basic-fibroblast-growth-factor;bfgf-isoform;bfgf-type;factor basic fibroblast growth;factor of basic fibroblast growth;factor-basic fibroblast growth;fgf -2;…	SWISSPROT_AC:P09038;SWISSPROT_ID:FGF2_HUMAN;EMBL:AB451321;EMBL:AB451450;EMBL:AC021205;EMBL:AY820133;EMBL:CH471056;EMBL:EF506888;EMBL:J04513;EMBL:M17599;EMBL:M27968;EMBL:S47380;EMBL:S81809;EMBL:X04431;EMBL:X04432;EMBL:X04433;EMBL:Y13468;RefSeq:NP_001997.5;ProteinModelPortal:P09038;STRING:9606.ENSP00000264498;SWISSPROT_AC_OLD:A4LBB8;SWISSPROT_AC_OLD:O00527;SWISSPROT_AC_OLD:P78443;SWISSPROT_AC_OLD:Q…	11330	Protein	ADM	ADM;ADML;AM;adrenomedullin;am-an;am-type;PAMP;pamp-type;	SWISSPROT_AC:P35318;SWISSPROT_ID:ADML_HUMAN;EMBL:AK312893;EMBL:BC015961;EMBL:BT006902;EMBL:CH471064;EMBL:CR541995;EMBL:D14874;EMBL:D43639;EMBL:DQ143945;EMBL:S73906;RefSeq:NP_001115.1;ProteinModelPortal:P35318;STRING:9606.ENSP00000278175;SWISSPROT_AC_OLD:B2R793;SWISSPROT_AC_OLD:D3DQV3;SWISSPROT_AC_OLD:Q6FGW2;SMR:P35318;GeneID:133;KEGG:hsa:133;PIR:JC2351;eggNOG:ENOG410IK4C;eggNOG:ENOG41120TV;UniGen…
3285161	bFGF -- Adrenomedullin	association	Pubmed 2000:10845623;Pubmed 2009:19616043;	Regulation of the <b>ADM</b> expression by <b>basic fibroblast growth factor</b>, interferon (IFN)-gamma, tumor necrosis factor-alpha, interleukin (IL)1beta, or all-trans-retinoic acid was studied.[Pubmed 2000:10845623];<b>AM</b> mRNA expression in CAOV(3) was induced by <b>bFGF</b> in a time- and dose-dependent manner, which could be attenuated by bFGF neutralizing antibody.[Pubmed 2009:19616043…	135766	Protein	bFGF	Basic fibroblast growth factor;bFGF;FGF-2;FGF2;FGFB;Fibroblast growth factor 2;HBGF-2;Heparin-binding growth factor 2;basic fibroblast growth-factor;basic fibroblast-growth factor;basic fibroblast-growth-factor;basic-fibroblast growth factor;basic-fibroblast-growth-factor;bfgf-isoform;bfgf-type;factor basic fibroblast growth;factor of basic fibroblast growth;factor-basic fibroblast growth;fgf -2;…	SWISSPROT_AC:P09038;SWISSPROT_ID:FGF2_HUMAN;EMBL:AB451321;EMBL:AB451450;EMBL:AC021205;EMBL:AY820133;EMBL:CH471056;EMBL:EF506888;EMBL:J04513;EMBL:M17599;EMBL:M27968;EMBL:S47380;EMBL:S81809;EMBL:X04431;EMBL:X04432;EMBL:X04433;EMBL:Y13468;RefSeq:NP_001997.5;ProteinModelPortal:P09038;STRING:9606.ENSP00000264498;SWISSPROT_AC_OLD:A4LBB8;SWISSPROT_AC_OLD:O00527;SWISSPROT_AC_OLD:P78443;SWISSPROT_AC_OLD:Q…	11331	Protein	Adrenomedullin	Adrenomedullin;AM;am-an;am-type;	TMP_SWISSPROT_AC:P35318_AM;PARENT_SWISSPROT_AC:P35318;PARENT_SWISSPROT_ID:ADML_HUMAN;
3403122	TPA -- IL-6	association	Pubmed 2001:11522001;Pubmed 2013:23677452;Pubmed 2013:24312667;Pubmed 2000:11093432;Pubmed 2009:19786940;Pubmed 2003:12692009;Pubmed 2003:12794725;	Peak <b>IL-6</b> related to PAI-1 and <b>t-PA</b> levels, which interrelated.[Pubmed 2001:11522001];<b>IL-6r</b> density correlated negatively with plasma levels of <b>tissue-type plasminogen activator</b> (p=0.0005 for Mon1, p=0.001 for Mon2 and Mon3), and positively with annexin V-binding microparticles (p=0.03 for Mon1, p=0.005 for Mon2 and p=0.005 for Mon3).[Pubmed 2013:23677452];In IPAH pati…	493753	Protein	TPA	Alteplase;EC 3.4.21.68;PLAT;Reteplase;t-PA;t-plasminogen activator;Tissue-type plasminogen activator;TPA;activator tissue plasminogen;activator tissue-type plasminogen;pa t;plasminogen activator - tissue-type;plasminogen activator of the tissue-type;plasminogen activator of tissue-type;plasminogen activator tissue;plasminogen activator, tissue type;plasminogen tissue activator;t- pa;t--pa;tissue …	SWISSPROT_AC:P00750;SWISSPROT_ID:TPA_HUMAN;EMBL:AF260825;EMBL:AK289387;EMBL:AK290575;EMBL:AK313342;EMBL:AY221101;EMBL:AY291060;EMBL:BC002795;EMBL:BC007231;EMBL:BC013968;EMBL:BC018636;EMBL:BC095403;EMBL:BT007060;EMBL:CH471080;EMBL:D01096;EMBL:K03021;EMBL:L00141;EMBL:L00142;EMBL:L00143;EMBL:L00144;EMBL:L00145;EMBL:L00146;EMBL:L00147;EMBL:L00148;EMBL:L00149;EMBL:L00150;EMBL:L00151;EMBL:L00153;EMBL:M…	197638	Protein	IL-6	B-cell stimulatory factor 2;BSF-2;CDF;CTL differentiation factor;Hybridoma growth factor;IFN-beta-2;IFNB2;IL-6;IL6;Interferon beta-2;Interleukin-6;b cell stimulatory factor 2;b cell stimulatory factor-2;b-cell stimulatory factor-2;bsf- 2;BSF2;HGF;HSF;hsf-type;ifn beta 2;ifn-beta 2;ifn-beta2;il - 6;il -- 6;il -6;il 6;il- 6;il--6;il-6-type;il-vi;il6-type;interferon beta 2;interferon beta2;interfero…	SWISSPROT_AC:P05231;SWISSPROT_ID:IL6_HUMAN;EMBL:AF372214;EMBL:BC015511;EMBL:M14584;EMBL:M18403;EMBL:M29150;EMBL:M54894;EMBL:S56892;EMBL:X04402;EMBL:X04403;EMBL:X04430;EMBL:X04602;EMBL:Y00081;RefSeq:NP_000591.1;RefSeq:XP_011513692.1;ProteinModelPortal:P05231;STRING:9606.ENSP00000258743;SWISSPROT_AC_OLD:Q9UCU2;SWISSPROT_AC_OLD:Q9UCU3;SWISSPROT_AC_OLD:Q9UCU4;SMR:P05231;GeneID:3569;KEGG:hsa:3569;PIR:…
3454847	OPG -- bFGF	association	Pubmed 2001:11685652;Pubmed 2004:15562643;Pubmed 2014:25290095;	In contrast to the findings with inflammatory cytokines, <b>basic fibroblast growth factor</b> (bFGF) inhibited the production of <b>OCIF</b> by the cells in a dose-dependent manner.[Pubmed 2001:11685652];While <b>bFGF</b> enhanced both the inflammatory cytokine-mediated release of PGE2 and the PGE2-mediated <b>OCIF</b> production, it significantly suppressed OCIF production by negating the direc…	495231	Protein	OPG	OCIF;OPG;Osteoclastogenesis inhibitory factor;Osteoprotegerin;TNFRSF11B;TR11B;Tumor necrosis factor receptor superfamily member 11B;op gamma;op-g;osteoclastogenesis-inhibitory factor;PDB5;TNF receptor superfamily member 11b;TR1;	SWISSPROT_AC:O00300;SWISSPROT_ID:TR11B_HUMAN;EMBL:AB002146;EMBL:AB008822;EMBL:AC107953;EMBL:AF134187;EMBL:AK223155;EMBL:AK313710;EMBL:AP004283;EMBL:AY466112;EMBL:BC030155;EMBL:U94332;RefSeq:NP_002537.3;ProteinModelPortal:O00300;STRING:9606.ENSP00000297350;SWISSPROT_AC_OLD:B2R9A8;SWISSPROT_AC_OLD:O60236;SWISSPROT_AC_OLD:Q53FX6;SWISSPROT_AC_OLD:Q9UHP4;SMR:O00300;GeneID:4982;KEGG:hsa:4982;eggNOG:ENO…	135766	Protein	bFGF	Basic fibroblast growth factor;bFGF;FGF-2;FGF2;FGFB;Fibroblast growth factor 2;HBGF-2;Heparin-binding growth factor 2;basic fibroblast growth-factor;basic fibroblast-growth factor;basic fibroblast-growth-factor;basic-fibroblast growth factor;basic-fibroblast-growth-factor;bfgf-isoform;bfgf-type;factor basic fibroblast growth;factor of basic fibroblast growth;factor-basic fibroblast growth;fgf -2;…	SWISSPROT_AC:P09038;SWISSPROT_ID:FGF2_HUMAN;EMBL:AB451321;EMBL:AB451450;EMBL:AC021205;EMBL:AY820133;EMBL:CH471056;EMBL:EF506888;EMBL:J04513;EMBL:M17599;EMBL:M27968;EMBL:S47380;EMBL:S81809;EMBL:X04431;EMBL:X04432;EMBL:X04433;EMBL:Y13468;RefSeq:NP_001997.5;ProteinModelPortal:P09038;STRING:9606.ENSP00000264498;SWISSPROT_AC_OLD:A4LBB8;SWISSPROT_AC_OLD:O00527;SWISSPROT_AC_OLD:P78443;SWISSPROT_AC_OLD:Q…
3454848	OPG -- IL-6	association	Pubmed 2006:16752297;Pubmed 2001:11685652;Pubmed 2014:25296363;Pubmed 2010:20809534;	The secretions of soluble receptor activator for nuclear factor kappa B ligand and <b>osteoprotegerin</b> together with <b>interleukin-6</b> and tumor necrosis factor-alpha were assessed by enzyme-linked immunosorbent assays.[Pubmed 2006:16752297];These inflammatory cytokines (except for <b>IL-6</b> plus sIL-6R) stimulate <b>OCIF</b> production directly or indirectly through stimulation of prosta…	495231	Protein	OPG	OCIF;OPG;Osteoclastogenesis inhibitory factor;Osteoprotegerin;TNFRSF11B;TR11B;Tumor necrosis factor receptor superfamily member 11B;op gamma;op-g;osteoclastogenesis-inhibitory factor;PDB5;TNF receptor superfamily member 11b;TR1;	SWISSPROT_AC:O00300;SWISSPROT_ID:TR11B_HUMAN;EMBL:AB002146;EMBL:AB008822;EMBL:AC107953;EMBL:AF134187;EMBL:AK223155;EMBL:AK313710;EMBL:AP004283;EMBL:AY466112;EMBL:BC030155;EMBL:U94332;RefSeq:NP_002537.3;ProteinModelPortal:O00300;STRING:9606.ENSP00000297350;SWISSPROT_AC_OLD:B2R9A8;SWISSPROT_AC_OLD:O60236;SWISSPROT_AC_OLD:Q53FX6;SWISSPROT_AC_OLD:Q9UHP4;SMR:O00300;GeneID:4982;KEGG:hsa:4982;eggNOG:ENO…	197638	Protein	IL-6	B-cell stimulatory factor 2;BSF-2;CDF;CTL differentiation factor;Hybridoma growth factor;IFN-beta-2;IFNB2;IL-6;IL6;Interferon beta-2;Interleukin-6;b cell stimulatory factor 2;b cell stimulatory factor-2;b-cell stimulatory factor-2;bsf- 2;BSF2;HGF;HSF;hsf-type;ifn beta 2;ifn-beta 2;ifn-beta2;il - 6;il -- 6;il -6;il 6;il- 6;il--6;il-6-type;il-vi;il6-type;interferon beta 2;interferon beta2;interfero…	SWISSPROT_AC:P05231;SWISSPROT_ID:IL6_HUMAN;EMBL:AF372214;EMBL:BC015511;EMBL:M14584;EMBL:M18403;EMBL:M29150;EMBL:M54894;EMBL:S56892;EMBL:X04402;EMBL:X04403;EMBL:X04430;EMBL:X04602;EMBL:Y00081;RefSeq:NP_000591.1;RefSeq:XP_011513692.1;ProteinModelPortal:P05231;STRING:9606.ENSP00000258743;SWISSPROT_AC_OLD:Q9UCU2;SWISSPROT_AC_OLD:Q9UCU3;SWISSPROT_AC_OLD:Q9UCU4;SMR:P05231;GeneID:3569;KEGG:hsa:3569;PIR:…
3470619	BDNF -- APOE	association	Pubmed 2006:16627933;Pubmed 2001:11244490;Pubmed 2013:24179803;Pubmed 2012:22735491;Pubmed 2014:25024337;Pubmed 2011:21190051;Pubmed 2005:16054753;	We also found no evidence that the effects of the <b>BDNF</b> Val66Met genotype depend on <b>APOE</b> genotype, which itself had no effect on rate of cognitive change.[Pubmed 2006:16627933];We obtained no evidence for the possible interactions between the <b>BDNF</b> and <b>apolipoprotein E</b> (APOE) genes, suggesting that the possible effect of the BDNF gene on the development of late-onset AD …	43557	Protein	BDNF	Abrineurin;BDNF;Brain-derived neurotrophic factor;ANON2;brain derived neurotrophic factor;brain derived neurotrophic-factor;brain derived- neurotrophic factor;brain derived-neurotrophic factor;brain neurotrophic derived factor;brain- derived neurotrophic factor;brain--derived neurotrophic factor;brain-derived neurotrophic-factor;brain-derived-neurotrophic factor;brain-derived-neurotrophic-factor;…	SWISSPROT_AC:P23560;SWISSPROT_ID:BDNF_HUMAN;EMBL:AC104563;EMBL:AF400438;EMBL:AF411339;EMBL:AK289763;EMBL:AK289853;EMBL:AY011481;EMBL:AY054392;EMBL:AY054393;EMBL:AY054394;EMBL:AY054395;EMBL:AY054396;EMBL:AY054397;EMBL:AY054398;EMBL:AY054399;EMBL:AY054400;EMBL:AY656701;EMBL:BC029795;EMBL:CH471064;EMBL:EF674517;EMBL:EF674518;EMBL:EF674519;EMBL:EF674520;EMBL:EF674521;EMBL:EF689009;EMBL:EF689010;EMBL:…	19955	Protein	APOE	Apo-E;APOE;Apolipoprotein E;AD2;apo e;apoe 4;apoe type 4;apoe-4;apoe-isoform;apoe-type;ApoE4;apolipoprotein e-type;apolipoprotein-e;e - apolipoprotein;e apolipoprotein;LDLCQ5;LPG;	SWISSPROT_AC:P02649;SWISSPROT_ID:APOE_HUMAN;EMBL:AB035149;EMBL:AF050154;EMBL:AF261279;EMBL:AK314898;EMBL:BC003557;EMBL:FJ525876;EMBL:K00396;EMBL:M10065;EMBL:M12529;RefSeq:NP_000032.1;RefSeq:NP_001289617.1;RefSeq:NP_001289618.1;RefSeq:NP_001289619.1;RefSeq:NP_001289620.1;ProteinModelPortal:P02649;STRING:9606.ENSP00000252486;SWISSPROT_AC_OLD:B2RC15;SWISSPROT_AC_OLD:C0JYY5;SWISSPROT_AC_OLD:Q9P2S4;SM…
3573218	IL-6 -- ADM	association	Pubmed 2001:11422212;Pubmed 2013:23088295;Pubmed 2010:20398018;	Furthermore, <b>IL-6</b> mRNA levels were negatively correlated with <b>AM</b> mRNA levels within the same LN patients.[Pubmed 2001:11422212];Imbalance between <b>interleukin-6</b> and <b>adrenomedullin</b> mRNA levels in peripheral blood mononuclear cells of patients with lupus nephritis.[Pubmed 2001:11422212];Our results suggest that an imbalance between <b>IL-6</b> and <b>AM</b> levels may pla…	197638	Protein	IL-6	B-cell stimulatory factor 2;BSF-2;CDF;CTL differentiation factor;Hybridoma growth factor;IFN-beta-2;IFNB2;IL-6;IL6;Interferon beta-2;Interleukin-6;b cell stimulatory factor 2;b cell stimulatory factor-2;b-cell stimulatory factor-2;bsf- 2;BSF2;HGF;HSF;hsf-type;ifn beta 2;ifn-beta 2;ifn-beta2;il - 6;il -- 6;il -6;il 6;il- 6;il--6;il-6-type;il-vi;il6-type;interferon beta 2;interferon beta2;interfero…	SWISSPROT_AC:P05231;SWISSPROT_ID:IL6_HUMAN;EMBL:AF372214;EMBL:BC015511;EMBL:M14584;EMBL:M18403;EMBL:M29150;EMBL:M54894;EMBL:S56892;EMBL:X04402;EMBL:X04403;EMBL:X04430;EMBL:X04602;EMBL:Y00081;RefSeq:NP_000591.1;RefSeq:XP_011513692.1;ProteinModelPortal:P05231;STRING:9606.ENSP00000258743;SWISSPROT_AC_OLD:Q9UCU2;SWISSPROT_AC_OLD:Q9UCU3;SWISSPROT_AC_OLD:Q9UCU4;SMR:P05231;GeneID:3569;KEGG:hsa:3569;PIR:…	11330	Protein	ADM	ADM;ADML;AM;adrenomedullin;am-an;am-type;PAMP;pamp-type;	SWISSPROT_AC:P35318;SWISSPROT_ID:ADML_HUMAN;EMBL:AK312893;EMBL:BC015961;EMBL:BT006902;EMBL:CH471064;EMBL:CR541995;EMBL:D14874;EMBL:D43639;EMBL:DQ143945;EMBL:S73906;RefSeq:NP_001115.1;ProteinModelPortal:P35318;STRING:9606.ENSP00000278175;SWISSPROT_AC_OLD:B2R793;SWISSPROT_AC_OLD:D3DQV3;SWISSPROT_AC_OLD:Q6FGW2;SMR:P35318;GeneID:133;KEGG:hsa:133;PIR:JC2351;eggNOG:ENOG410IK4C;eggNOG:ENOG41120TV;UniGen…
3573240	IL-6 -- Adrenomedullin	association	Pubmed 2001:11422212;Pubmed 2013:23088295;Pubmed 2010:20398018;	Furthermore, <b>IL-6</b> mRNA levels were negatively correlated with <b>AM</b> mRNA levels within the same LN patients.[Pubmed 2001:11422212];Imbalance between <b>interleukin-6</b> and <b>adrenomedullin</b> mRNA levels in peripheral blood mononuclear cells of patients with lupus nephritis.[Pubmed 2001:11422212];Our results suggest that an imbalance between <b>IL-6</b> and <b>AM</b> levels may pla…	197638	Protein	IL-6	B-cell stimulatory factor 2;BSF-2;CDF;CTL differentiation factor;Hybridoma growth factor;IFN-beta-2;IFNB2;IL-6;IL6;Interferon beta-2;Interleukin-6;b cell stimulatory factor 2;b cell stimulatory factor-2;b-cell stimulatory factor-2;bsf- 2;BSF2;HGF;HSF;hsf-type;ifn beta 2;ifn-beta 2;ifn-beta2;il - 6;il -- 6;il -6;il 6;il- 6;il--6;il-6-type;il-vi;il6-type;interferon beta 2;interferon beta2;interfero…	SWISSPROT_AC:P05231;SWISSPROT_ID:IL6_HUMAN;EMBL:AF372214;EMBL:BC015511;EMBL:M14584;EMBL:M18403;EMBL:M29150;EMBL:M54894;EMBL:S56892;EMBL:X04402;EMBL:X04403;EMBL:X04430;EMBL:X04602;EMBL:Y00081;RefSeq:NP_000591.1;RefSeq:XP_011513692.1;ProteinModelPortal:P05231;STRING:9606.ENSP00000258743;SWISSPROT_AC_OLD:Q9UCU2;SWISSPROT_AC_OLD:Q9UCU3;SWISSPROT_AC_OLD:Q9UCU4;SMR:P05231;GeneID:3569;KEGG:hsa:3569;PIR:…	11331	Protein	Adrenomedullin	Adrenomedullin;AM;am-an;am-type;	TMP_SWISSPROT_AC:P35318_AM;PARENT_SWISSPROT_AC:P35318;PARENT_SWISSPROT_ID:ADML_HUMAN;
3712186	Insulin -- Ghrelin	association	Pubmed 2006:16326122;Pubmed 2006:16621911;Pubmed 2006:16886954;Pubmed 2006:16918590;Pubmed 2001:11600590;Pubmed 2013:23652399;Pubmed 2013:23781325;Pubmed 2013:24868288;Pubmed 2004:14715869;Pubmed 2004:14764817;Pubmed 2004:14973181;Pubmed 2004:15240614;Pubmed 2004:15336231;Pubmed 2004:15491789;Pubmed 2004:15538935;Pubmed 2004:15561944;Pubmed 2002:11724768;Pubmed 2002:11834435;Pubmed 2002:11932338;…	<b>Ghrelin</b> injection decreased the <b>insulin</b> level in pre-ruminant calves.[Pubmed 2006:16326122];A transient rise of <b>insulin</b> and glucagon levels was distinctively found in lactating cows in response to the <b>ghrelin</b> administration.[Pubmed 2006:16326122];Acute ghrelin administration reduces insulin secretion, whereas <b>insulin</b> infusion has been shown to decrease <b>ghreli…	200308	Protein	Insulin	INS;Insulin;an-ins;IDDM;iddm 1;iddm 2;iddm type 1;iddm-1;iddm-2;iddm-type;IDDM1;IDDM2;ILPR;ins-type;insulin--an;insulin-chain;insulin-type;IRDN;mody-x;MODY10;type-insulin;	SWISSPROT_AC:P01308;SWISSPROT_ID:INS_HUMAN;EMBL:AJ009655;EMBL:AY138590;EMBL:AY899304;EMBL:BC005255;EMBL:BT006808;EMBL:CH471158;EMBL:J00265;EMBL:L15440;EMBL:M10039;EMBL:V00565;EMBL:X70508;RefSeq:NP_000198.1;RefSeq:NP_001172026.1;RefSeq:NP_001172027.1;RefSeq:NP_001278826.1;ProteinModelPortal:P01308;STRING:9606.ENSP00000250971;SWISSPROT_AC_OLD:Q5EEX2;SMR:P01308;GeneID:3630;KEGG:hsa:3630;PIR:A93222;e…	154543	Protein	Ghrelin	Ghrelin;Ghrelin-28;ghrelin--an;	TMP_SWISSPROT_AC:Q9UBU3_Ghrelin;PARENT_SWISSPROT_AC:Q9UBU3;PARENT_SWISSPROT_ID:GHRL_HUMAN;
3740602	NPY -- Ghrelin	association	Pubmed 2006:17187020;Pubmed 2001:11701704;Pubmed 2012:22657576;Pubmed 2012:23085194;Pubmed 2008:18248643;Pubmed 2008:18461271;Pubmed 2011:20959536;Pubmed 2010:20335227;Pubmed 2009:18718472;Pubmed 2005:16340035;	Effects of <b>ghrelin</b> on circulating <b>neuropeptide Y</b> levels in humans.[Pubmed 2006:17187020];Recently, studies in rodents suggested a possible mediation of <b>ghrelin</b> action by <b>NPY</b>.[Pubmed 2006:17187020];To our knowledge, this is the first demonstration of a ghrelin-NPY interaction in humans, which may suggest a possible mediation of <b>ghrelin</b> action by <b>NPY</b> in hum…	280275	Protein	NPY	NPY;Pro-neuropeptide Y;neuropeptide Y;neuropeptide--y;neuropeptide-y;npy--an;npy-type;PYY4;y neuropeptide;	SWISSPROT_AC:P01303;SWISSPROT_ID:NPY_HUMAN;EMBL:AC004485;EMBL:BC029497;EMBL:K01911;EMBL:M14296;EMBL:M14297;EMBL:M14298;EMBL:M15789;RefSeq:NP_000896.1;ProteinModelPortal:P01303;STRING:9606.ENSP00000242152;SMR:P01303;GeneID:4852;KEGG:hsa:4852;PIR:A25198;eggNOG:ENOG410J0KC;eggNOG:ENOG41128I2;UniGene:Hs.1832;GO:GO:0001664;GO:GO:0001878;GO:GO:0004930;GO:GO:0005102;GO:GO:0005184;GO:GO:0005246;GO:GO:000…	154543	Protein	Ghrelin	Ghrelin;Ghrelin-28;ghrelin--an;	TMP_SWISSPROT_AC:Q9UBU3_Ghrelin;PARENT_SWISSPROT_AC:Q9UBU3;PARENT_SWISSPROT_ID:GHRL_HUMAN;
3740661	Neuropeptide Y -- Ghrelin	association	Pubmed 2006:17187020;Pubmed 2001:11701704;Pubmed 2012:22657576;Pubmed 2012:23085194;Pubmed 2008:18248643;Pubmed 2008:18461271;Pubmed 2011:20959536;Pubmed 2010:20335227;Pubmed 2009:18718472;Pubmed 2005:16340035;	Effects of <b>ghrelin</b> on circulating <b>neuropeptide Y</b> levels in humans.[Pubmed 2006:17187020];Recently, studies in rodents suggested a possible mediation of <b>ghrelin</b> action by <b>NPY</b>.[Pubmed 2006:17187020];To our knowledge, this is the first demonstration of a ghrelin-NPY interaction in humans, which may suggest a possible mediation of <b>ghrelin</b> action by <b>NPY</b> in hum…	280276	Protein	Neuropeptide Y	Neuropeptide tyrosine;Neuropeptide Y;NPY;neuropeptide--y;neuropeptide-tyrosine;neuropeptide-y;npy--an;npy-type;y neuropeptide;	TMP_SWISSPROT_AC:P01303_NPY;PARENT_SWISSPROT_AC:P01303;PARENT_SWISSPROT_ID:NPY_HUMAN;	154543	Protein	Ghrelin	Ghrelin;Ghrelin-28;ghrelin--an;	TMP_SWISSPROT_AC:Q9UBU3_Ghrelin;PARENT_SWISSPROT_AC:Q9UBU3;PARENT_SWISSPROT_ID:GHRL_HUMAN;
3814452	P53 -- CNBP	association	Pubmed 2002:11779115;	With the goal of restoring p53 function in cancers that overexpress DM2, we are developing inhibitors of the p53-DM2 protein-protein interaction that structurally mimic the N-terminal segment of <b>p53</b> that binds to <b>DM2</b>.[Pubmed 2002:11779115];	297203	Protein	P53	Antigen NY-CO-13;Cellular tumor antigen p53;P53;Phosphoprotein p53;TP53;Tumor suppressor p53;BCC7;LFS1;p 53;p 53 tumor suppressor;p-53;p-53 tumor suppressor;p5-3;p53 phosphoprotein;p53 the tumor suppressor;p53 tumor protein;p53 tumor suppressor;p53 tumor-suppressor;p53's tumor suppressor;p53--an;p53-tumor suppressor;p53-tumor-suppressor;p53-type;protein of the p53 tumor;protein p53 tumor;tp 53;tp…	SWISSPROT_AC:P04637;SWISSPROT_ID:P53_HUMAN;EMBL:AB082923;EMBL:AC007421;EMBL:AC087388;EMBL:AF135120;EMBL:AF135121;EMBL:AF136270;EMBL:AF136271;EMBL:AF209128;EMBL:AF209129;EMBL:AF209130;EMBL:AF209131;EMBL:AF209132;EMBL:AF209133;EMBL:AF209134;EMBL:AF209135;EMBL:AF209136;EMBL:AF209148;EMBL:AF209149;EMBL:AF209150;EMBL:AF209151;EMBL:AF209152;EMBL:AF209153;EMBL:AF209154;EMBL:AF209155;EMBL:AF209156;EMBL:A…	71468	Protein	CNBP	Cellular nucleic acid-binding protein;CNBP;RNF163;Zinc finger protein 9;ZNF9;CCHC-type zinc finger nucleic acid binding protein;CNBP1;DM2;PROMM;ZCCHC22;zinc finger protein-9;zinc-finger protein 9;	SWISSPROT_AC:P62633;SWISSPROT_ID:CNBP_HUMAN;EMBL:AC108673;EMBL:AC135587;EMBL:AK054592;EMBL:AK292119;EMBL:AK298154;EMBL:AK314380;EMBL:AY329622;EMBL:BC000288;EMBL:BC014911;EMBL:BC093058;EMBL:BT019613;EMBL:CH471052;EMBL:DQ091187;EMBL:DQ092366;EMBL:DQ092367;EMBL:M28372;EMBL:U19765;RefSeq:NP_001120664.1;RefSeq:NP_001120665.1;RefSeq:NP_001120666.1;RefSeq:NP_001120667.1;RefSeq:NP_001120668.1;RefSeq:NP_0…
3839235	TNF -- Diamine oxidase	association	Pubmed 2002:11833096;	Positive correlations were found between <b>DAO</b> activity and plasma <b>TNFalpha</b>, LPS, lactate, L/M and D-lactate (r=0.817, 0.842, 0.872, and 0.951 plasma DAO 0.87+/-0.75,1.89+/-1.13,1.21+/-0.23,3.03+/-2.61 and 4.70+/-1.22 vs TNF 0.08+/-0.02,0.03+/-0.25, 0.17+/-0.09,0.34+/-0.15 and 0.33+/-0.18 vs LPS 0.14+/-0.03,0.16+/-0.04,0.21+/-0.02,0.18+/-0.16 and 0.37+/-0.10 vs lactate 9.03+/-2.19,18.…	492131	Protein	TNF	Cachectin;TNF;TNF-a;TNF-alpha;TNFA;TNFSF2;Tumor necrosis factor;Tumor necrosis factor ligand superfamily member 2;chain-tnf;DIF;dif-type;factor - tumor necrosis;factor of the tumor necrosis;factor of the tumor-necrosis;factor of tumor necrosis;factor tumor necrosis;factor-tumor necrosis;necrosis factor-tumor;necrosis tumor factor;tnf - a;tnf - alpha;tnf -a;tnf -alpha;tnf a;tnf alpha;tnf- a;tnf- a…	SWISSPROT_AC:P01375;SWISSPROT_ID:TNFA_HUMAN;EMBL:AB088112;EMBL:AF043342;EMBL:AF098751;EMBL:AF129756;EMBL:AY066019;EMBL:AY214167;EMBL:BA000025;EMBL:BC028148;EMBL:M10988;EMBL:M16441;EMBL:M26331;EMBL:X01394;EMBL:X02910;EMBL:Y14768;EMBL:Z15026;RefSeq:NP_000585.2;ProteinModelPortal:P01375;STRING:9606.ENSP00000398698;SWISSPROT_AC_OLD:O43647;SWISSPROT_AC_OLD:Q9P1Q2;SWISSPROT_AC_OLD:Q9UIV3;SMR:P01375;Gen…	18344	Protein	Diamine oxidase	ABP1;Amiloride-binding protein 1;Amiloride-sensitive amine oxidase [copper-containing];Amine oxidase copper domain-containing protein 1;AOC1;DAO;DAO1;Diamine oxidase;EC 1.4.3.22;Histaminase;KAO;Kidney amine oxidase;ABP;abp 1;abp-1;abp-i;amiloride binding protein 1;amine oxidase, copper containing 1;diamine-oxidase;	SWISSPROT_AC:P19801;SWISSPROT_ID:AOC1_HUMAN;EMBL:AC006343;EMBL:AC006479;EMBL:AY948960;EMBL:BC014093;EMBL:M55602;EMBL:U11862;EMBL:U11863;EMBL:X78212;RefSeq:NP_001082.2;RefSeq:NP_001259001.1;RefSeq:XP_016867433.1;RefSeq:XP_016867434.1;RefSeq:XP_016867435.1;RefSeq:XP_016867436.1;ProteinModelPortal:P19801;STRING:9606.ENSP00000354193;SWISSPROT_AC_OLD:C9J690;SWISSPROT_AC_OLD:Q16683;SWISSPROT_AC_OLD:Q16…
3916580	TNF -- TLR4	association	Pubmed 2006:16051384;Pubmed 2006:16293435;Pubmed 2006:16319097;Pubmed 2006:16878026;Pubmed 2006:16888192;Pubmed 2013:24244017;Pubmed 2004:15044215;Pubmed 2002:12011760;Pubmed 2008:18644971;Pubmed 2007:17403539;Pubmed 2007:17579034;Pubmed 2007:17992260;Pubmed 2014:24944474;Pubmed 2011:21103885;Pubmed 2010:19650795;Pubmed 2009:19028791;Pubmed 2009:19106809;Pubmed 2009:19371402;Pubmed 2005:15871126;…	LPS-stimulated <b>TLR4</b> levels were positively correlated with IL-6 and <b>TNF-alpha</b> levels in AMI patients.[Pubmed 2006:16051384];In particular, there was a strong significant relationship with <b>TNF-alpha</b> response to <b>TLR4</b> ligand (LPS).[Pubmed 2006:16293435];We demonstrate that VIP down-regulates LPS and <b>TNF-alpha</b> activation of <b>TLR4</b> expression and the TLR4 functi…	492131	Protein	TNF	Cachectin;TNF;TNF-a;TNF-alpha;TNFA;TNFSF2;Tumor necrosis factor;Tumor necrosis factor ligand superfamily member 2;chain-tnf;DIF;dif-type;factor - tumor necrosis;factor of the tumor necrosis;factor of the tumor-necrosis;factor of tumor necrosis;factor tumor necrosis;factor-tumor necrosis;necrosis factor-tumor;necrosis tumor factor;tnf - a;tnf - alpha;tnf -a;tnf -alpha;tnf a;tnf alpha;tnf- a;tnf- a…	SWISSPROT_AC:P01375;SWISSPROT_ID:TNFA_HUMAN;EMBL:AB088112;EMBL:AF043342;EMBL:AF098751;EMBL:AF129756;EMBL:AY066019;EMBL:AY214167;EMBL:BA000025;EMBL:BC028148;EMBL:M10988;EMBL:M16441;EMBL:M26331;EMBL:X01394;EMBL:X02910;EMBL:Y14768;EMBL:Z15026;RefSeq:NP_000585.2;ProteinModelPortal:P01375;STRING:9606.ENSP00000398698;SWISSPROT_AC_OLD:O43647;SWISSPROT_AC_OLD:Q9P1Q2;SWISSPROT_AC_OLD:Q9UIV3;SMR:P01375;Gen…	490609	Protein	TLR4	CD284 antigen;hToll;TLR4;Toll-like receptor 4;ARMD10;CD284;tlr 4;tlr- 4;TLR-4;TOLL;toll like receptor 4;toll like receptor-4;toll like receptor4;toll- like receptor 4;toll-like receptor iv;toll-like receptor type 4;toll-like receptor- 4;toll-like receptor-4;toll-like receptor4;toll-like- receptor 4;toll-like-receptor 4;toll-like-receptor-4;	SWISSPROT_AC:O00206;SWISSPROT_ID:TLR4_HUMAN;EMBL:AB445638;EMBL:AF172169;EMBL:AF172170;EMBL:AF172171;EMBL:AF177765;EMBL:AF177766;EMBL:AK290053;EMBL:AK293068;EMBL:AK303730;EMBL:AL160272;EMBL:BC117422;EMBL:CH471090;EMBL:DQ018107;EMBL:DQ018108;EMBL:DQ018109;EMBL:EF535831;EMBL:EF535832;EMBL:EF535833;EMBL:U88880;EMBL:U93091;RefSeq:NP_003257.1;RefSeq:NP_612564.1;RefSeq:NP_612567.1;ProteinModelPortal:O00…
3942671	APOE -- Aldose reductase	association	Pubmed 2002:12077215;Pubmed 2008:18039320;	Improved memory in androgen-treated female <b>apoE4</b> mice was associated with increased cytosolic <b>AR</b> levels.[Pubmed 2002:12077215];Untreated <b>apoE4</b> mice had significantly lower cytosolic <b>AR</b> levels in the neocortex than wild-type, Apoe(-/-), and apoE3 mice.[Pubmed 2002:12077215];To determine the role of AR in the cognitive effects of apoE4, we backcrossed mutant mice with a …	19955	Protein	APOE	Apo-E;APOE;Apolipoprotein E;AD2;apo e;apoe 4;apoe type 4;apoe-4;apoe-isoform;apoe-type;ApoE4;apolipoprotein e-type;apolipoprotein-e;e - apolipoprotein;e apolipoprotein;LDLCQ5;LPG;	SWISSPROT_AC:P02649;SWISSPROT_ID:APOE_HUMAN;EMBL:AB035149;EMBL:AF050154;EMBL:AF261279;EMBL:AK314898;EMBL:BC003557;EMBL:FJ525876;EMBL:K00396;EMBL:M10065;EMBL:M12529;RefSeq:NP_000032.1;RefSeq:NP_001289617.1;RefSeq:NP_001289618.1;RefSeq:NP_001289619.1;RefSeq:NP_001289620.1;ProteinModelPortal:P02649;STRING:9606.ENSP00000252486;SWISSPROT_AC_OLD:B2RC15;SWISSPROT_AC_OLD:C0JYY5;SWISSPROT_AC_OLD:Q9P2S4;SM…	14189	Protein	Aldose reductase	AKR1B1;Aldehyde reductase;Aldo-keto reductase family 1 member B1;Aldose reductase;ALDR;ALDR1;AR;EC 1.1.1.21;ADR;adr-type;aldehyde-reductase;aldo-keto reductase family 1 member B;aldose reductase-an;aldose-reductase;ALR2;ar-subtype;ar-type;type-ar;	SWISSPROT_AC:P15121;SWISSPROT_ID:ALDR_HUMAN;EMBL:AF032455;EMBL:AF328729;EMBL:AK313439;EMBL:BC000260;EMBL:BC005387;EMBL:BC010391;EMBL:BT019859;EMBL:CH236950;EMBL:CH471070;EMBL:CR450351;EMBL:CR542203;EMBL:J04795;EMBL:J05017;EMBL:J05474;EMBL:M34720;EMBL:M34721;EMBL:M59783;EMBL:M59856;EMBL:X15414;RefSeq:NP_001619.1;ProteinModelPortal:P15121;STRING:9606.ENSP00000285930;SWISSPROT_AC_OLD:B2R8N3;SWISSPRO…
4032648	OPG -- IGF-I	association	Pubmed 2002:12213884;Pubmed 2008:17703270;Pubmed 2009:20333869;	<b>IGF-I</b> regulates <b>osteoprotegerin</b> (OPG) and receptor activator of nuclear factor-kappaB ligand in vitro and OPG in vivo.[Pubmed 2002:12213884];Conditioned media from ST2 cells confirmed that <b>IGF-I</b> decreased secreted <b>OPG</b>, reducing levels by 42%, from 12.1-7 ng/ml at 48 h (P < 0.05).[Pubmed 2002:12213884];The half maximal inhibitory dose of IGF-I was reached at 50 micro g/…	495231	Protein	OPG	OCIF;OPG;Osteoclastogenesis inhibitory factor;Osteoprotegerin;TNFRSF11B;TR11B;Tumor necrosis factor receptor superfamily member 11B;op gamma;op-g;osteoclastogenesis-inhibitory factor;PDB5;TNF receptor superfamily member 11b;TR1;	SWISSPROT_AC:O00300;SWISSPROT_ID:TR11B_HUMAN;EMBL:AB002146;EMBL:AB008822;EMBL:AC107953;EMBL:AF134187;EMBL:AK223155;EMBL:AK313710;EMBL:AP004283;EMBL:AY466112;EMBL:BC030155;EMBL:U94332;RefSeq:NP_002537.3;ProteinModelPortal:O00300;STRING:9606.ENSP00000297350;SWISSPROT_AC_OLD:B2R9A8;SWISSPROT_AC_OLD:O60236;SWISSPROT_AC_OLD:Q53FX6;SWISSPROT_AC_OLD:Q9UHP4;SMR:O00300;GeneID:4982;KEGG:hsa:4982;eggNOG:ENO…	196367	Protein	IGF-I	IBP1;IGF-I;IGF1;Insulin-like growth factor I;Mechano growth factor;MGF;Somatomedin-C;factor 1-insulin-like growth;factor i-insulin-like growth;factor-1-insulin-like growth;growth factor 1-insulin-like;growth factor i-insulin-like;growth factor-1-insulin-like;IGFI;insulin - like growth factor 1;insulin growth like factor 1;insulin growth like factor-i;insulin growth-like factor 1;insulin like grow…	SWISSPROT_AC:P05019;SWISSPROT_ID:IGF1_HUMAN;EMBL:AC010202;EMBL:AC068648;EMBL:AY260957;EMBL:BC148266;EMBL:CH471054;EMBL:M11568;EMBL:M12659;EMBL:M14153;EMBL:M14154;EMBL:M14155;EMBL:M14156;EMBL:M27544;EMBL:M37484;EMBL:X00173;EMBL:X03420;EMBL:X03421;EMBL:X03422;EMBL:X03563;EMBL:X56773;EMBL:X56774;EMBL:X57025;RefSeq:NP_000609.1;RefSeq:NP_001104754.1;RefSeq:NP_001104755.1;ProteinModelPortal:P05019;STRI…
4074888	IL-6 -- bFGF	association	Pubmed:12556068;Pubmed 2004:15502643;Pubmed 2009:19385965;Pubmed 2003:12517814;	Significant positive correlations between plasma <b>bFGF</b> and <b>IL-6</b>, as well as fibrinogen concentrations (R = 0.36, p < 0.05 and R = 0.39, p < 0.05, respectively), were found.[Pubmed:12556068];<b>FGF-2</b> induced <b>IL-6</b> release in a dose- and time-dependent manner.[Pubmed 2004:15502643];Although there was no significant relation to microvessel density, we identified significant as…	197638	Protein	IL-6	B-cell stimulatory factor 2;BSF-2;CDF;CTL differentiation factor;Hybridoma growth factor;IFN-beta-2;IFNB2;IL-6;IL6;Interferon beta-2;Interleukin-6;b cell stimulatory factor 2;b cell stimulatory factor-2;b-cell stimulatory factor-2;bsf- 2;BSF2;HGF;HSF;hsf-type;ifn beta 2;ifn-beta 2;ifn-beta2;il - 6;il -- 6;il -6;il 6;il- 6;il--6;il-6-type;il-vi;il6-type;interferon beta 2;interferon beta2;interfero…	SWISSPROT_AC:P05231;SWISSPROT_ID:IL6_HUMAN;EMBL:AF372214;EMBL:BC015511;EMBL:M14584;EMBL:M18403;EMBL:M29150;EMBL:M54894;EMBL:S56892;EMBL:X04402;EMBL:X04403;EMBL:X04430;EMBL:X04602;EMBL:Y00081;RefSeq:NP_000591.1;RefSeq:XP_011513692.1;ProteinModelPortal:P05231;STRING:9606.ENSP00000258743;SWISSPROT_AC_OLD:Q9UCU2;SWISSPROT_AC_OLD:Q9UCU3;SWISSPROT_AC_OLD:Q9UCU4;SMR:P05231;GeneID:3569;KEGG:hsa:3569;PIR:…	135766	Protein	bFGF	Basic fibroblast growth factor;bFGF;FGF-2;FGF2;FGFB;Fibroblast growth factor 2;HBGF-2;Heparin-binding growth factor 2;basic fibroblast growth-factor;basic fibroblast-growth factor;basic fibroblast-growth-factor;basic-fibroblast growth factor;basic-fibroblast-growth-factor;bfgf-isoform;bfgf-type;factor basic fibroblast growth;factor of basic fibroblast growth;factor-basic fibroblast growth;fgf -2;…	SWISSPROT_AC:P09038;SWISSPROT_ID:FGF2_HUMAN;EMBL:AB451321;EMBL:AB451450;EMBL:AC021205;EMBL:AY820133;EMBL:CH471056;EMBL:EF506888;EMBL:J04513;EMBL:M17599;EMBL:M27968;EMBL:S47380;EMBL:S81809;EMBL:X04431;EMBL:X04432;EMBL:X04433;EMBL:Y13468;RefSeq:NP_001997.5;ProteinModelPortal:P09038;STRING:9606.ENSP00000264498;SWISSPROT_AC_OLD:A4LBB8;SWISSPROT_AC_OLD:O00527;SWISSPROT_AC_OLD:P78443;SWISSPROT_AC_OLD:Q…
4130793	TPA -- PTS	association	Pubmed 2003:15526522;	(5.9%) from the SK0.75Enox group and 5 <b>pts</b>. from the <b>t-PA</b> one (7.04%) died within the first 30 days after the onset of STAMI (p = 0.993).[Pubmed 2003:15526522];	493753	Protein	TPA	Alteplase;EC 3.4.21.68;PLAT;Reteplase;t-PA;t-plasminogen activator;Tissue-type plasminogen activator;TPA;activator tissue plasminogen;activator tissue-type plasminogen;pa t;plasminogen activator - tissue-type;plasminogen activator of the tissue-type;plasminogen activator of tissue-type;plasminogen activator tissue;plasminogen activator, tissue type;plasminogen tissue activator;t- pa;t--pa;tissue …	SWISSPROT_AC:P00750;SWISSPROT_ID:TPA_HUMAN;EMBL:AF260825;EMBL:AK289387;EMBL:AK290575;EMBL:AK313342;EMBL:AY221101;EMBL:AY291060;EMBL:BC002795;EMBL:BC007231;EMBL:BC013968;EMBL:BC018636;EMBL:BC095403;EMBL:BT007060;EMBL:CH471080;EMBL:D01096;EMBL:K03021;EMBL:L00141;EMBL:L00142;EMBL:L00143;EMBL:L00144;EMBL:L00145;EMBL:L00146;EMBL:L00147;EMBL:L00148;EMBL:L00149;EMBL:L00150;EMBL:L00151;EMBL:L00153;EMBL:M…	340276	Protein	PTS	6-pyruvoyl tetrahydrobiopterin synthase;EC 4.2.3.12;PTP synthase;PTPS;PTS;6- pyruvoyltetrahydropterin synthase;6-pyruvoyl- tetrahydrobiopterin synthase;6-pyruvoyl-tetrahydrobiopterin synthase;6-pyruvoyltetrahydropterin synthase;pts-type;	SWISSPROT_AC:Q03393;SWISSPROT_ID:PTPS_HUMAN;EMBL:AB042297;EMBL:BC009686;EMBL:BC018029;EMBL:CH471065;EMBL:D17400;EMBL:D25234;EMBL:EF445018;EMBL:L76259;EMBL:M97655;EMBL:U63380;EMBL:U63381;EMBL:U63382;EMBL:U63383;RefSeq:NP_000308.1;ProteinModelPortal:Q03393;STRING:9606.ENSP00000280362;SWISSPROT_AC_OLD:B0YJ87;SWISSPROT_AC_OLD:Q8WVG8;SMR:Q03393;GeneID:5805;KEGG:hsa:5805;PIR:JC1405;eggNOG:COG0720;eggNO…
4477518	IGF-I -- Ghrelin	association	Pubmed 2006:15910166;Pubmed 2006:16337939;Pubmed 2006:17033095;Pubmed 2004:15212648;Pubmed 2004:15292338;Pubmed 2012:22443052;Pubmed 2012:22990092;Pubmed 2008:18401204;Pubmed 2007:17204837;Pubmed 2007:18174556;Pubmed 2014:24377437;Pubmed 2009:18547344;Pubmed 2003:14602749;Pubmed 2005:16117822;Pubmed 2005:16391414;	In acromegalic patients plasma total <b>ghrelin</b> values correlated negatively with <b>IGF-I</b> (p<0.05), in GHD patients active ghrelin correlated with IGF-I positively (p<0.05).[Pubmed 2006:15910166];In acromegalic patients plasma total ghrelin values correlated negatively with IGF-I (p<0.05), in GHD patients active <b>ghrelin</b> correlated with <b>IGF-I</b> positively (p<0.05).[Pubmed 2006…	196367	Protein	IGF-I	IBP1;IGF-I;IGF1;Insulin-like growth factor I;Mechano growth factor;MGF;Somatomedin-C;factor 1-insulin-like growth;factor i-insulin-like growth;factor-1-insulin-like growth;growth factor 1-insulin-like;growth factor i-insulin-like;growth factor-1-insulin-like;IGFI;insulin - like growth factor 1;insulin growth like factor 1;insulin growth like factor-i;insulin growth-like factor 1;insulin like grow…	SWISSPROT_AC:P05019;SWISSPROT_ID:IGF1_HUMAN;EMBL:AC010202;EMBL:AC068648;EMBL:AY260957;EMBL:BC148266;EMBL:CH471054;EMBL:M11568;EMBL:M12659;EMBL:M14153;EMBL:M14154;EMBL:M14155;EMBL:M14156;EMBL:M27544;EMBL:M37484;EMBL:X00173;EMBL:X03420;EMBL:X03421;EMBL:X03422;EMBL:X03563;EMBL:X56773;EMBL:X56774;EMBL:X57025;RefSeq:NP_000609.1;RefSeq:NP_001104754.1;RefSeq:NP_001104755.1;ProteinModelPortal:P05019;STRI…	154543	Protein	Ghrelin	Ghrelin;Ghrelin-28;ghrelin--an;	TMP_SWISSPROT_AC:Q9UBU3_Ghrelin;PARENT_SWISSPROT_AC:Q9UBU3;PARENT_SWISSPROT_ID:GHRL_HUMAN;
4532808	NSE -- AAT	association	Pubmed 2004:15628589;	No stroke-course-dependent differences were found in dynamics of orosomucoid as well as of <b>AAT</b> to <b>neuron specific enolase</b> and S-100 protein levels.[Pubmed 2004:15628589];	121875	Protein	NSE	2-phospho-D-glycerate hydro-lyase;EC 4.2.1.11;ENO2;ENOG;Enolase 2;Gamma-enolase;Neural enolase;Neuron-specific enolase;NSE;enolase ii;enolase neuron specific;enolase neuron-specific;enolase-2;enolase2;gamma enolase;HEL-S-279;neuron -specific enolase;neuron specific enolase;neuron specific-enolase;neuron- specific enolase;neuron--specific enolase;neuron-enolase-specific;neuron-specific enolase-an;…	SWISSPROT_AC:P09104;SWISSPROT_ID:ENOG_HUMAN;EMBL:AK295220;EMBL:BC002745;EMBL:BT007383;EMBL:M22349;EMBL:M36768;EMBL:U47924;EMBL:X13120;EMBL:X14327;EMBL:X51956;RefSeq:NP_001966.1;ProteinModelPortal:P09104;STRING:9606.ENSP00000229277;SWISSPROT_AC_OLD:B7Z2X9;SWISSPROT_AC_OLD:Q96J33;SMR:P09104;GeneID:2026;KEGG:hsa:2026;PIR:JU0060;eggNOG:COG0148;eggNOG:KOG2670;UniGene:Hs.511915;GO:GO:0000015;GO:GO:0000…	2842	Protein	AAT	A1AT;AAT;Alpha-1 protease inhibitor;Alpha-1-antiproteinase;Alpha-1-antitrypsin;PI;Serpin A1;SERPINA1;a-1 antitrypsin;a-1-antitrypsin;a-1at;a-i antitrypsin;a1 antitrypsin;a1- antitrypsin;a1-antitrypsin;a1-protease inhibitor;A1A;alpha - 1 antitrypsin;alpha 1 -antitrypsin;alpha 1 -protease inhibitor;alpha 1 antiproteinase;alpha 1 antitrypsin;alpha 1 inhibitor of protease;alpha 1 protease inhibitor;a…	SWISSPROT_AC:P01009;SWISSPROT_ID:A1AT_HUMAN;EMBL:AF113676;EMBL:AF130068;EMBL:AK315637;EMBL:AM048838;EMBL:BC011991;EMBL:BC015642;EMBL:BT019455;EMBL:BX161449;EMBL:BX247968;EMBL:BX248002;EMBL:BX248257;EMBL:DQ682455;EMBL:J00064;EMBL:J00065;EMBL:J00066;EMBL:J00067;EMBL:J02619;EMBL:K01396;EMBL:K02212;EMBL:M11465;EMBL:M26123;EMBL:V00496;EMBL:X01683;EMBL:X02920;RefSeq:NP_000286.3;RefSeq:NP_001002235.1;Re…
4656164	TNF -- NGF	association	Pubmed 2004:15100092;Pubmed 2008:18362474;	These results demonstrate that white adipocytes secrete NGF (an adipokine), <b>NGF</b> synthesis being influenced by several factors with <b>TNF-alpha</b> having a major stimulatory effect.[Pubmed 2004:15100092];These data suggest that pyruvate kinase and annexin I expressed by <b>NGF</b> contribute to granule formation containing <b>TNF-alpha</b> as well as other mediators in mast cells, which p…	492131	Protein	TNF	Cachectin;TNF;TNF-a;TNF-alpha;TNFA;TNFSF2;Tumor necrosis factor;Tumor necrosis factor ligand superfamily member 2;chain-tnf;DIF;dif-type;factor - tumor necrosis;factor of the tumor necrosis;factor of the tumor-necrosis;factor of tumor necrosis;factor tumor necrosis;factor-tumor necrosis;necrosis factor-tumor;necrosis tumor factor;tnf - a;tnf - alpha;tnf -a;tnf -alpha;tnf a;tnf alpha;tnf- a;tnf- a…	SWISSPROT_AC:P01375;SWISSPROT_ID:TNFA_HUMAN;EMBL:AB088112;EMBL:AF043342;EMBL:AF098751;EMBL:AF129756;EMBL:AY066019;EMBL:AY214167;EMBL:BA000025;EMBL:BC028148;EMBL:M10988;EMBL:M16441;EMBL:M26331;EMBL:X01394;EMBL:X02910;EMBL:Y14768;EMBL:Z15026;RefSeq:NP_000585.2;ProteinModelPortal:P01375;STRING:9606.ENSP00000398698;SWISSPROT_AC_OLD:O43647;SWISSPROT_AC_OLD:Q9P1Q2;SWISSPROT_AC_OLD:Q9UIV3;SMR:P01375;Gen…	275808	Protein	NGF	Beta-nerve growth factor;Beta-NGF;NGF;NGFB;b ngf;b-ngf;beta nerve growth factor;beta ngf;betanerve growth factor;betangf;factor nerve growth;factor--nerve growth;factor-nerve growth;growth factor nerve;growth factor-nerve;HSAN5;nerve growth factor;nerve growth factor--an;nerve growth-factor;nerve-growth factor;nerve-growth-factor;ngf beta;ngf- beta;ngf-b;ngf-beta;ngf-type;ngfbeta;	SWISSPROT_AC:P01138;SWISSPROT_ID:NGF_HUMAN;EMBL:AB037517;EMBL:AF150960;EMBL:AF411526;EMBL:AL049825;EMBL:BC032517;EMBL:BC126148;EMBL:BC126150;EMBL:BT019733;EMBL:CH471122;EMBL:CR541855;EMBL:M21062;EMBL:V01511;EMBL:X52599;RefSeq:NP_002497.2;RefSeq:XP_006710726.1;ProteinModelPortal:P01138;STRING:9606.ENSP00000358525;SWISSPROT_AC_OLD:A1A4E5;SWISSPROT_AC_OLD:Q6FHA0;SWISSPROT_AC_OLD:Q96P60;SWISSPROT_AC_…
4939269	NT-3 -- BDNF	association	Pubmed:24812918;Pubmed 2013:23724627;Pubmed 2013:23776573;Pubmed 2004:15550349;Pubmed 2008:17881265;Pubmed 2007:18069415;Pubmed 2010:19896422;	The <b>BDNF</b> reduction in serum indicates a potential deficit in <b>neurotrophic factor</b> release in patients with schizophrenia and support the concept that BDNF might be associated with schizophrenia.[Pubmed:24812918];The <b>brain-derived neurotrophic factor</b> was correlated with <b>neurotrophin-3</b> level in female T2DM patients.[Pubmed 2013:23724627];Increased protein level of NT-3 an…	283599	Protein	NT-3	HDNF;Nerve growth factor 2;Neurotrophic factor;Neurotrophin-3;NGF-2;NT-3;NTF3;factor neurotrophic;factor of neurotrophic;nerve growth factor-2;neurotrophic-factor;neurotrophin -3;neurotrophin 3;neurotrophin type 3;neurotrophin- 3;neurotrophin-type 3;neurotrophin3;ngf 2;NGF2;nt -3;nt 3;nt-iii;NT3;	SWISSPROT_AC:P20783;SWISSPROT_ID:NTF3_HUMAN;EMBL:AK293895;EMBL:BC069773;EMBL:BC107075;EMBL:CH471116;EMBL:CR541906;EMBL:M37763;EMBL:M61180;EMBL:X53655;RefSeq:NP_001096124.1;RefSeq:NP_002518.1;RefSeq:XP_011519265.1;ProteinModelPortal:P20783;STRING:9606.ENSP00000397297;SWISSPROT_AC_OLD:B7Z1T5;SWISSPROT_AC_OLD:Q6FH50;SMR:P20783;GeneID:4908;KEGG:hsa:4908;PIR:A36208;eggNOG:ENOG410IHMM;eggNOG:ENOG410XRR…	43557	Protein	BDNF	Abrineurin;BDNF;Brain-derived neurotrophic factor;ANON2;brain derived neurotrophic factor;brain derived neurotrophic-factor;brain derived- neurotrophic factor;brain derived-neurotrophic factor;brain neurotrophic derived factor;brain- derived neurotrophic factor;brain--derived neurotrophic factor;brain-derived neurotrophic-factor;brain-derived-neurotrophic factor;brain-derived-neurotrophic-factor;…	SWISSPROT_AC:P23560;SWISSPROT_ID:BDNF_HUMAN;EMBL:AC104563;EMBL:AF400438;EMBL:AF411339;EMBL:AK289763;EMBL:AK289853;EMBL:AY011481;EMBL:AY054392;EMBL:AY054393;EMBL:AY054394;EMBL:AY054395;EMBL:AY054396;EMBL:AY054397;EMBL:AY054398;EMBL:AY054399;EMBL:AY054400;EMBL:AY656701;EMBL:BC029795;EMBL:CH471064;EMBL:EF674517;EMBL:EF674518;EMBL:EF674519;EMBL:EF674520;EMBL:EF674521;EMBL:EF689009;EMBL:EF689010;EMBL:…
5190598	P53 -- CARDINAL	association	Pubmed 2005:15865925;	Recently, <b>p53</b> has been incriminated to play a <b>cardinal</b> role in the destruction of the immune system by human immunodeficiency virus (HIV-1) infection.[Pubmed 2005:15865925];	297203	Protein	P53	Antigen NY-CO-13;Cellular tumor antigen p53;P53;Phosphoprotein p53;TP53;Tumor suppressor p53;BCC7;LFS1;p 53;p 53 tumor suppressor;p-53;p-53 tumor suppressor;p5-3;p53 phosphoprotein;p53 the tumor suppressor;p53 tumor protein;p53 tumor suppressor;p53 tumor-suppressor;p53's tumor suppressor;p53--an;p53-tumor suppressor;p53-tumor-suppressor;p53-type;protein of the p53 tumor;protein p53 tumor;tp 53;tp…	SWISSPROT_AC:P04637;SWISSPROT_ID:P53_HUMAN;EMBL:AB082923;EMBL:AC007421;EMBL:AC087388;EMBL:AF135120;EMBL:AF135121;EMBL:AF136270;EMBL:AF136271;EMBL:AF209128;EMBL:AF209129;EMBL:AF209130;EMBL:AF209131;EMBL:AF209132;EMBL:AF209133;EMBL:AF209134;EMBL:AF209135;EMBL:AF209136;EMBL:AF209148;EMBL:AF209149;EMBL:AF209150;EMBL:AF209151;EMBL:AF209152;EMBL:AF209153;EMBL:AF209154;EMBL:AF209155;EMBL:AF209156;EMBL:A…	53810	Protein	CARDINAL	Apoptotic protein NDPP1;CARD-inhibitor of NF-kappa-B-activating ligand;CARD8;CARDINAL;Caspase recruitment domain-containing protein 8;DACAR;KIAA0955;NDPP1;TUCAN;Tumor up-regulated CARD-containing antagonist of CASP9;card viii;card-8;caspase recruitment domain family member 8;DAKAR;NDPP;	SWISSPROT_AC:Q9Y2G2;SWISSPROT_ID:CARD8_HUMAN;EMBL:AB023172;EMBL:AC008392;EMBL:AC011466;EMBL:AF322184;EMBL:AF331519;EMBL:AF405558;EMBL:AF511652;EMBL:AK297045;EMBL:AK297069;EMBL:AY026322;EMBL:BC056891;EMBL:CH471177;EMBL:EU118120;RefSeq:NP_001171829.1;RefSeq:NP_001171830.1;RefSeq:NP_001171831.1;RefSeq:NP_001171832.1;RefSeq:NP_055774.2;RefSeq:XP_006723154.1;RefSeq:XP_006723155.1;RefSeq:XP_006723156.1…
5204683	TLR4 -- IL-6	association	Pubmed:17552455;Pubmed 2006:16051384;Pubmed 2006:16803999;Pubmed 2012:22414145;Pubmed 2007:17389503;Pubmed 2011:21677444;Pubmed 2011:22030478;Pubmed 2009:19028791;Pubmed 2009:19653909;	The transcription of some of these proteins (IL-8, <b>IL-6</b>) is linked to endotoxin-induced activation of the <b>toll-like receptor 4</b> (TLR4) on peripheral blood mononuclear cells (PBMC).[Pubmed:17552455];LPS-stimulated <b>TLR4</b> levels were positively correlated with <b>IL-6</b> and TNF-alpha levels in AMI patients.[Pubmed 2006:16051384];What we found was that <b>Il-6</b> values were sig…	490609	Protein	TLR4	CD284 antigen;hToll;TLR4;Toll-like receptor 4;ARMD10;CD284;tlr 4;tlr- 4;TLR-4;TOLL;toll like receptor 4;toll like receptor-4;toll like receptor4;toll- like receptor 4;toll-like receptor iv;toll-like receptor type 4;toll-like receptor- 4;toll-like receptor-4;toll-like receptor4;toll-like- receptor 4;toll-like-receptor 4;toll-like-receptor-4;	SWISSPROT_AC:O00206;SWISSPROT_ID:TLR4_HUMAN;EMBL:AB445638;EMBL:AF172169;EMBL:AF172170;EMBL:AF172171;EMBL:AF177765;EMBL:AF177766;EMBL:AK290053;EMBL:AK293068;EMBL:AK303730;EMBL:AL160272;EMBL:BC117422;EMBL:CH471090;EMBL:DQ018107;EMBL:DQ018108;EMBL:DQ018109;EMBL:EF535831;EMBL:EF535832;EMBL:EF535833;EMBL:U88880;EMBL:U93091;RefSeq:NP_003257.1;RefSeq:NP_612564.1;RefSeq:NP_612567.1;ProteinModelPortal:O00…	197638	Protein	IL-6	B-cell stimulatory factor 2;BSF-2;CDF;CTL differentiation factor;Hybridoma growth factor;IFN-beta-2;IFNB2;IL-6;IL6;Interferon beta-2;Interleukin-6;b cell stimulatory factor 2;b cell stimulatory factor-2;b-cell stimulatory factor-2;bsf- 2;BSF2;HGF;HSF;hsf-type;ifn beta 2;ifn-beta 2;ifn-beta2;il - 6;il -- 6;il -6;il 6;il- 6;il--6;il-6-type;il-vi;il6-type;interferon beta 2;interferon beta2;interfero…	SWISSPROT_AC:P05231;SWISSPROT_ID:IL6_HUMAN;EMBL:AF372214;EMBL:BC015511;EMBL:M14584;EMBL:M18403;EMBL:M29150;EMBL:M54894;EMBL:S56892;EMBL:X04402;EMBL:X04403;EMBL:X04430;EMBL:X04602;EMBL:Y00081;RefSeq:NP_000591.1;RefSeq:XP_011513692.1;ProteinModelPortal:P05231;STRING:9606.ENSP00000258743;SWISSPROT_AC_OLD:Q9UCU2;SWISSPROT_AC_OLD:Q9UCU3;SWISSPROT_AC_OLD:Q9UCU4;SMR:P05231;GeneID:3569;KEGG:hsa:3569;PIR:…
5253998	IL-6 -- Diamine oxidase	association	Pubmed 2005:16077384;	A tight positive correlation was seen between <b>diamine oxidase</b> and <b>interleukin 6</b> at 60 minutes after aortic declamping and between diamine oxidase and lipopolysaccharide at 120 minutes after aortic declamping (r = 0.79, P < .0001).[Pubmed 2005:16077384];	197638	Protein	IL-6	B-cell stimulatory factor 2;BSF-2;CDF;CTL differentiation factor;Hybridoma growth factor;IFN-beta-2;IFNB2;IL-6;IL6;Interferon beta-2;Interleukin-6;b cell stimulatory factor 2;b cell stimulatory factor-2;b-cell stimulatory factor-2;bsf- 2;BSF2;HGF;HSF;hsf-type;ifn beta 2;ifn-beta 2;ifn-beta2;il - 6;il -- 6;il -6;il 6;il- 6;il--6;il-6-type;il-vi;il6-type;interferon beta 2;interferon beta2;interfero…	SWISSPROT_AC:P05231;SWISSPROT_ID:IL6_HUMAN;EMBL:AF372214;EMBL:BC015511;EMBL:M14584;EMBL:M18403;EMBL:M29150;EMBL:M54894;EMBL:S56892;EMBL:X04402;EMBL:X04403;EMBL:X04430;EMBL:X04602;EMBL:Y00081;RefSeq:NP_000591.1;RefSeq:XP_011513692.1;ProteinModelPortal:P05231;STRING:9606.ENSP00000258743;SWISSPROT_AC_OLD:Q9UCU2;SWISSPROT_AC_OLD:Q9UCU3;SWISSPROT_AC_OLD:Q9UCU4;SMR:P05231;GeneID:3569;KEGG:hsa:3569;PIR:…	18344	Protein	Diamine oxidase	ABP1;Amiloride-binding protein 1;Amiloride-sensitive amine oxidase [copper-containing];Amine oxidase copper domain-containing protein 1;AOC1;DAO;DAO1;Diamine oxidase;EC 1.4.3.22;Histaminase;KAO;Kidney amine oxidase;ABP;abp 1;abp-1;abp-i;amiloride binding protein 1;amine oxidase, copper containing 1;diamine-oxidase;	SWISSPROT_AC:P19801;SWISSPROT_ID:AOC1_HUMAN;EMBL:AC006343;EMBL:AC006479;EMBL:AY948960;EMBL:BC014093;EMBL:M55602;EMBL:U11862;EMBL:U11863;EMBL:X78212;RefSeq:NP_001082.2;RefSeq:NP_001259001.1;RefSeq:XP_016867433.1;RefSeq:XP_016867434.1;RefSeq:XP_016867435.1;RefSeq:XP_016867436.1;ProteinModelPortal:P19801;STRING:9606.ENSP00000354193;SWISSPROT_AC_OLD:C9J690;SWISSPROT_AC_OLD:Q16683;SWISSPROT_AC_OLD:Q16…
5277099	NGF -- ITCH	association	Pubmed 2011:21893340;Pubmed 2005:16210804;	In addition, neurogenic inflammation and itch were induced using histamine iontophoresis in lesional and non-lesional skin and the effect of experimental <b>itch</b> on dermal <b>NGF</b> concentration was examined.[Pubmed 2011:21893340];These results suggest that sensory nerves induced by <b>NGF</b> may contribute to development of <b>itch</b>, and that NGF produced at the affected site may provi…	275808	Protein	NGF	Beta-nerve growth factor;Beta-NGF;NGF;NGFB;b ngf;b-ngf;beta nerve growth factor;beta ngf;betanerve growth factor;betangf;factor nerve growth;factor--nerve growth;factor-nerve growth;growth factor nerve;growth factor-nerve;HSAN5;nerve growth factor;nerve growth factor--an;nerve growth-factor;nerve-growth factor;nerve-growth-factor;ngf beta;ngf- beta;ngf-b;ngf-beta;ngf-type;ngfbeta;	SWISSPROT_AC:P01138;SWISSPROT_ID:NGF_HUMAN;EMBL:AB037517;EMBL:AF150960;EMBL:AF411526;EMBL:AL049825;EMBL:BC032517;EMBL:BC126148;EMBL:BC126150;EMBL:BT019733;EMBL:CH471122;EMBL:CR541855;EMBL:M21062;EMBL:V01511;EMBL:X52599;RefSeq:NP_002497.2;RefSeq:XP_006710726.1;ProteinModelPortal:P01138;STRING:9606.ENSP00000358525;SWISSPROT_AC_OLD:A1A4E5;SWISSPROT_AC_OLD:Q6FHA0;SWISSPROT_AC_OLD:Q96P60;SWISSPROT_AC_…	205407	Protein	ITCH	AIP4;Atrophin-1-interacting protein 4;E3 ubiquitin-protein ligase Itchy homolog;EC 2.3.2.26;HECT-type E3 ubiquitin transferase Itchy homolog;ITCH;NAPP1;NFE2-associated polypeptide 1;ADMFD;aif-4;AIF4;atrophin 1-interacting protein 4;atrophin-1 interacting protein 4;itchy E3 ubiquitin protein ligase;itchy homolog e3 ubiquitin-protein ligase;napp-1;	SWISSPROT_AC:Q96J02;SWISSPROT_ID:ITCH_HUMAN;EMBL:AB056663;EMBL:AF038564;EMBL:AF095745;EMBL:AK304090;EMBL:AK315212;EMBL:AL109923;EMBL:AL356299;EMBL:BC006848;EMBL:BC011571;EMBL:CH471077;RefSeq:NP_001244066.1;RefSeq:NP_001244067.1;RefSeq:NP_001311126.1;RefSeq:NP_001311127.1;RefSeq:NP_113671.3;RefSeq:XP_016883578.1;RefSeq:XP_016883580.1;ProteinModelPortal:Q96J02;STRING:9606.ENSP00000363998;SWISSPROT_…
5326927	Catalase -- Aldose reductase	association	Pubmed 2005:16225842;	Pretreatment of A549 cells with <b>catalase</b> and SOD significantly suppressed the Hcy-induced <b>AR</b> expression, which suggests the involvement of ROS in this process.[Pubmed 2005:16225842];	54707	Protein	Catalase	CAT;CATA;Catalase;EC 1.11.1.6;cat--an;cat-type;catalase-type;chain-cat;	SWISSPROT_AC:P04040;SWISSPROT_ID:CATA_HUMAN;EMBL:AK291585;EMBL:AK315350;EMBL:AL035079;EMBL:AY028632;EMBL:AY545477;EMBL:BC110398;EMBL:BC112217;EMBL:BC112219;EMBL:CH471064;EMBL:K02400;EMBL:L13609;EMBL:X04076;EMBL:X04085;EMBL:X04086;EMBL:X04087;EMBL:X04088;EMBL:X04089;EMBL:X04090;EMBL:X04091;EMBL:X04092;EMBL:X04093;EMBL:X04094;EMBL:X04095;EMBL:X04096;RefSeq:NP_001743.1;ProteinModelPortal:P04040;STRI…	14189	Protein	Aldose reductase	AKR1B1;Aldehyde reductase;Aldo-keto reductase family 1 member B1;Aldose reductase;ALDR;ALDR1;AR;EC 1.1.1.21;ADR;adr-type;aldehyde-reductase;aldo-keto reductase family 1 member B;aldose reductase-an;aldose-reductase;ALR2;ar-subtype;ar-type;type-ar;	SWISSPROT_AC:P15121;SWISSPROT_ID:ALDR_HUMAN;EMBL:AF032455;EMBL:AF328729;EMBL:AK313439;EMBL:BC000260;EMBL:BC005387;EMBL:BC010391;EMBL:BT019859;EMBL:CH236950;EMBL:CH471070;EMBL:CR450351;EMBL:CR542203;EMBL:J04795;EMBL:J05017;EMBL:J05474;EMBL:M34720;EMBL:M34721;EMBL:M59783;EMBL:M59856;EMBL:X15414;RefSeq:NP_001619.1;ProteinModelPortal:P15121;STRING:9606.ENSP00000285930;SWISSPROT_AC_OLD:B2R8N3;SWISSPRO…
5439176	TNF -- Ghrelin	association	Pubmed 2006:17047295;Pubmed 2008:18656621;Pubmed 2007:18274638;Pubmed 2009:19617644;	There was a positive correlation between <b>ghrelin</b> and <b>TNF-alpha</b>, and a negative correlation between leptin and TNF-alpha (P < .05).[Pubmed 2006:17047295];The addition of <b>ghrelin</b> to <b>TNF-alpha</b> or IL-6 significantly increased cellular proliferation compared to cytokine alone.[Pubmed 2008:18656621];In acyanotic and cyanotic patients with congenital heart disease, there was …	492131	Protein	TNF	Cachectin;TNF;TNF-a;TNF-alpha;TNFA;TNFSF2;Tumor necrosis factor;Tumor necrosis factor ligand superfamily member 2;chain-tnf;DIF;dif-type;factor - tumor necrosis;factor of the tumor necrosis;factor of the tumor-necrosis;factor of tumor necrosis;factor tumor necrosis;factor-tumor necrosis;necrosis factor-tumor;necrosis tumor factor;tnf - a;tnf - alpha;tnf -a;tnf -alpha;tnf a;tnf alpha;tnf- a;tnf- a…	SWISSPROT_AC:P01375;SWISSPROT_ID:TNFA_HUMAN;EMBL:AB088112;EMBL:AF043342;EMBL:AF098751;EMBL:AF129756;EMBL:AY066019;EMBL:AY214167;EMBL:BA000025;EMBL:BC028148;EMBL:M10988;EMBL:M16441;EMBL:M26331;EMBL:X01394;EMBL:X02910;EMBL:Y14768;EMBL:Z15026;RefSeq:NP_000585.2;ProteinModelPortal:P01375;STRING:9606.ENSP00000398698;SWISSPROT_AC_OLD:O43647;SWISSPROT_AC_OLD:Q9P1Q2;SWISSPROT_AC_OLD:Q9UIV3;SMR:P01375;Gen…	154543	Protein	Ghrelin	Ghrelin;Ghrelin-28;ghrelin--an;	TMP_SWISSPROT_AC:Q9UBU3_Ghrelin;PARENT_SWISSPROT_AC:Q9UBU3;PARENT_SWISSPROT_ID:GHRL_HUMAN;
5637834	PEO1 -- POLG	association	Pubmed 2006:16715201;Pubmed 2012:24265579;	A new <b>POLG1</b> mutation with <b>peo</b> and severe axonal and demyelinating sensory-motor neuropathy.[Pubmed 2006:16715201];A novel <b>POLG</b> gene mutation in a patient with <b>SANDO</b>.[Pubmed 2012:24265579];	307288	Protein	PEO1	C10orf2;EC 3.6.4.12;PEO1;Progressive external ophthalmoplegia 1 protein;T7 gp4-like protein with intramitochondrial nucleoid localization;T7-like mitochondrial DNA helicase;Twinkle protein, mitochondrial;ATXN8;IOSCA;mitochondrial protein, twinkle;mtdna helicase twinkle;MTDPS7;PEO;peo 1;peo-1;peo-type;PEOA3;PRLTS5;SANDO;sca 8;sca-8;SCA8;twinkle mtDNA helicase;TWINL;TWNK;	SWISSPROT_AC:Q96RR1;SWISSPROT_ID:PEO1_HUMAN;EMBL:AF292004;EMBL:AF292005;EMBL:AL133215;EMBL:BC013349;EMBL:BX640829;EMBL:CH471066;EMBL:EU543650;RefSeq:NP_001157284.1;RefSeq:NP_068602.2;ProteinModelPortal:Q96RR1;STRING:9606.ENSP00000309595;SWISSPROT_AC_OLD:B2CQL2;SWISSPROT_AC_OLD:Q6MZX2;SWISSPROT_AC_OLD:Q6PJP5;SWISSPROT_AC_OLD:Q96RR0;SMR:Q96RR1;GeneID:56652;KEGG:hsa:56652;eggNOG:ENOG410XRZX;eggNOG:K…	108591	Protein	POLG	DNA polymerase subunit gamma-1;DPOG1;EC 2.7.7.7;MDP1;Mitochondrial DNA polymerase catalytic subunit;POLG;PolG-alpha;POLG1;POLGA;catalytic subunit of mitochondrial dna polymerase;catalytic subunit of the mitochondrial dna polymerase;catalytic subunit of the mitochondrial dna-polymerase;DNA polymerase gamma, catalytic subunit;MIRAS;MTDPS4A;MTDPS4B;PEO;peo-type;polg-a;SANDO;SCAE;	SWISSPROT_AC:P54098;SWISSPROT_ID:DPOG1_HUMAN;EMBL:AF497906;EMBL:BC042571;EMBL:BC050559;EMBL:D84103;EMBL:U60325;EMBL:X98093;RefSeq:NP_001119603.1;RefSeq:NP_002684.1;ProteinModelPortal:P54098;STRING:9606.ENSP00000268124;SWISSPROT_AC_OLD:Q8NFM2;SWISSPROT_AC_OLD:Q92515;SMR:P54098;GeneID:5428;KEGG:hsa:5428;PIR:G02750;eggNOG:COG0749;eggNOG:KOG3657;UniGene:Hs.706868;GO:GO:0002020;GO:GO:0003677;GO:GO:000…
5686303	MOTI -- Ghrelin	association	Pubmed 2006:16772353;Pubmed 2012:22071157;Pubmed 2012:22465164;Pubmed 2012:22744429;Pubmed 2007:17595255;Pubmed 2011:21531468;Pubmed 2010:20338210;Pubmed 2010:20609429;	There was no significant effect of <b>ghrelin</b> on plasma <b>motilin</b> or peptide YY.[Pubmed 2006:16772353];<b>Motilin</b> infusion immediately decreased <b>ghrelin</b> levels.[Pubmed 2012:22071157];Continuous <b>ghrelin</b> infusion suppressed <b>motilin</b> release, an effect abrogated by the infusion of [D-Lys3]-GHRP-6.[Pubmed 2012:22071157];Examination 4 was performed to evaluate the plas…	252473	Protein	MOTI	MLN;MOTI;Promotilin;motilin;	SWISSPROT_AC:P12872;SWISSPROT_ID:MOTI_HUMAN;EMBL:AL138889;EMBL:AL158049;EMBL:BC069675;EMBL:BC112314;EMBL:BC143981;EMBL:CH471081;EMBL:M30278;EMBL:M30279;EMBL:M30280;EMBL:M30281;EMBL:X15393;EMBL:X15394;EMBL:X15395;EMBL:X15396;EMBL:Y00695;RefSeq:NP_001035198.1;RefSeq:NP_001171627.1;RefSeq:NP_002409.1;ProteinModelPortal:P12872;STRING:9606.ENSP00000388825;SWISSPROT_AC_OLD:B7ZLR7;SWISSPROT_AC_OLD:E9PDN…	154543	Protein	Ghrelin	Ghrelin;Ghrelin-28;ghrelin--an;	TMP_SWISSPROT_AC:Q9UBU3_Ghrelin;PARENT_SWISSPROT_AC:Q9UBU3;PARENT_SWISSPROT_ID:GHRL_HUMAN;
5686338	Motilin -- Ghrelin	association	Pubmed 2006:16772353;Pubmed 2012:22071157;Pubmed 2012:22465164;Pubmed 2012:22744429;Pubmed 2007:17595255;Pubmed 2011:21531468;Pubmed 2010:20338210;Pubmed 2010:20609429;	There was no significant effect of <b>ghrelin</b> on plasma <b>motilin</b> or peptide YY.[Pubmed 2006:16772353];<b>Motilin</b> infusion immediately decreased <b>ghrelin</b> levels.[Pubmed 2012:22071157];Continuous <b>ghrelin</b> infusion suppressed <b>motilin</b> release, an effect abrogated by the infusion of [D-Lys3]-GHRP-6.[Pubmed 2012:22071157];Examination 4 was performed to evaluate the plas…	252474	Protein	Motilin	Motilin;	TMP_SWISSPROT_AC:P12872_Motilin;PARENT_SWISSPROT_AC:P12872;PARENT_SWISSPROT_ID:MOTI_HUMAN;	154543	Protein	Ghrelin	Ghrelin;Ghrelin-28;ghrelin--an;	TMP_SWISSPROT_AC:Q9UBU3_Ghrelin;PARENT_SWISSPROT_AC:Q9UBU3;PARENT_SWISSPROT_ID:GHRL_HUMAN;
5768068	ITCH -- ADM	association	Pubmed 2006:16918718;	PAMP but not CGRP, <b>adrenomedullin</b> and amylin causes <b>itch</b> sensation and local erythema.[Pubmed 2006:16918718];	205407	Protein	ITCH	AIP4;Atrophin-1-interacting protein 4;E3 ubiquitin-protein ligase Itchy homolog;EC 2.3.2.26;HECT-type E3 ubiquitin transferase Itchy homolog;ITCH;NAPP1;NFE2-associated polypeptide 1;ADMFD;aif-4;AIF4;atrophin 1-interacting protein 4;atrophin-1 interacting protein 4;itchy E3 ubiquitin protein ligase;itchy homolog e3 ubiquitin-protein ligase;napp-1;	SWISSPROT_AC:Q96J02;SWISSPROT_ID:ITCH_HUMAN;EMBL:AB056663;EMBL:AF038564;EMBL:AF095745;EMBL:AK304090;EMBL:AK315212;EMBL:AL109923;EMBL:AL356299;EMBL:BC006848;EMBL:BC011571;EMBL:CH471077;RefSeq:NP_001244066.1;RefSeq:NP_001244067.1;RefSeq:NP_001311126.1;RefSeq:NP_001311127.1;RefSeq:NP_113671.3;RefSeq:XP_016883578.1;RefSeq:XP_016883580.1;ProteinModelPortal:Q96J02;STRING:9606.ENSP00000363998;SWISSPROT_…	11330	Protein	ADM	ADM;ADML;AM;adrenomedullin;am-an;am-type;PAMP;pamp-type;	SWISSPROT_AC:P35318;SWISSPROT_ID:ADML_HUMAN;EMBL:AK312893;EMBL:BC015961;EMBL:BT006902;EMBL:CH471064;EMBL:CR541995;EMBL:D14874;EMBL:D43639;EMBL:DQ143945;EMBL:S73906;RefSeq:NP_001115.1;ProteinModelPortal:P35318;STRING:9606.ENSP00000278175;SWISSPROT_AC_OLD:B2R793;SWISSPROT_AC_OLD:D3DQV3;SWISSPROT_AC_OLD:Q6FGW2;SMR:P35318;GeneID:133;KEGG:hsa:133;PIR:JC2351;eggNOG:ENOG410IK4C;eggNOG:ENOG41120TV;UniGen…
5768122	ITCH -- Adrenomedullin	association	Pubmed 2006:16918718;	PAMP but not CGRP, <b>adrenomedullin</b> and amylin causes <b>itch</b> sensation and local erythema.[Pubmed 2006:16918718];	205407	Protein	ITCH	AIP4;Atrophin-1-interacting protein 4;E3 ubiquitin-protein ligase Itchy homolog;EC 2.3.2.26;HECT-type E3 ubiquitin transferase Itchy homolog;ITCH;NAPP1;NFE2-associated polypeptide 1;ADMFD;aif-4;AIF4;atrophin 1-interacting protein 4;atrophin-1 interacting protein 4;itchy E3 ubiquitin protein ligase;itchy homolog e3 ubiquitin-protein ligase;napp-1;	SWISSPROT_AC:Q96J02;SWISSPROT_ID:ITCH_HUMAN;EMBL:AB056663;EMBL:AF038564;EMBL:AF095745;EMBL:AK304090;EMBL:AK315212;EMBL:AL109923;EMBL:AL356299;EMBL:BC006848;EMBL:BC011571;EMBL:CH471077;RefSeq:NP_001244066.1;RefSeq:NP_001244067.1;RefSeq:NP_001311126.1;RefSeq:NP_001311127.1;RefSeq:NP_113671.3;RefSeq:XP_016883578.1;RefSeq:XP_016883580.1;ProteinModelPortal:Q96J02;STRING:9606.ENSP00000363998;SWISSPROT_…	11331	Protein	Adrenomedullin	Adrenomedullin;AM;am-an;am-type;	TMP_SWISSPROT_AC:P35318_AM;PARENT_SWISSPROT_AC:P35318;PARENT_SWISSPROT_ID:ADML_HUMAN;
5774446	IL-6 -- ERMAP	association	Pubmed 2006:16895955;Pubmed 2013:23392112;	<b>IL-6</b>, resistin, and MCP-1 mRNA expression increased in both <b>sc</b> and epicardial adipose tissue.[Pubmed 2006:16895955];These data demonstrate an age-related impairment in normal <b>SC</b> function that appears to be influenced by SOCS3 protein and delayed induction of <b>IL-6</b> and pSTAT3 in the SCs of OA.[Pubmed 2013:23392112];We hypothesized that mild chronically elevated <b>IL-6</…	197638	Protein	IL-6	B-cell stimulatory factor 2;BSF-2;CDF;CTL differentiation factor;Hybridoma growth factor;IFN-beta-2;IFNB2;IL-6;IL6;Interferon beta-2;Interleukin-6;b cell stimulatory factor 2;b cell stimulatory factor-2;b-cell stimulatory factor-2;bsf- 2;BSF2;HGF;HSF;hsf-type;ifn beta 2;ifn-beta 2;ifn-beta2;il - 6;il -- 6;il -6;il 6;il- 6;il--6;il-6-type;il-vi;il6-type;interferon beta 2;interferon beta2;interfero…	SWISSPROT_AC:P05231;SWISSPROT_ID:IL6_HUMAN;EMBL:AF372214;EMBL:BC015511;EMBL:M14584;EMBL:M18403;EMBL:M29150;EMBL:M54894;EMBL:S56892;EMBL:X04402;EMBL:X04403;EMBL:X04430;EMBL:X04602;EMBL:Y00081;RefSeq:NP_000591.1;RefSeq:XP_011513692.1;ProteinModelPortal:P05231;STRING:9606.ENSP00000258743;SWISSPROT_AC_OLD:Q9UCU2;SWISSPROT_AC_OLD:Q9UCU3;SWISSPROT_AC_OLD:Q9UCU4;SMR:P05231;GeneID:3569;KEGG:hsa:3569;PIR:…	124903	Protein	ERMAP	ERMAP;Erythroid membrane-associated protein;hERMAP;Radin blood group antigen;RD;SC;Scianna blood group antigen;BTN5;erythroblast membrane associated protein (Scianna blood group);erythroid membrane associated protein;PRO2801;sc-type;	SWISSPROT_AC:Q96PL5;SWISSPROT_ID:ERMAP_HUMAN;EMBL:AF311284;EMBL:AF311285;EMBL:AJ505028;EMBL:AJ505036;EMBL:AJ505037;EMBL:AJ505038;EMBL:AJ505039;EMBL:AJ505040;EMBL:AJ505041;EMBL:AJ505042;EMBL:AJ505044;EMBL:AJ505045;EMBL:AJ505046;EMBL:AJ505047;EMBL:AJ505048;EMBL:AJ505049;EMBL:AJ505050;EMBL:AL512353;EMBL:AY049028;EMBL:AY644424;EMBL:BC099703;EMBL:BC099707;EMBL:BC099712;EMBL:BC099713;EMBL:BX537371;EMBL…
5776069	TPA -- BDNF	association	Pubmed 2007:16890384;Pubmed 2007:17419735;Pubmed 2011:20845405;	As <b>tissue-type plasminogen activator</b> (tPA)/plasminogen proteolytic cascade is implicated in the cleavage of proBDNF to <b>BDNF</b>, and p11, a component of the Annexin II, which can greatly enhance the activation of plasmin by tPA, it is proposed that p11 may act through the tPA/plasminogen/BDNF pathway to achieve its antidepressant effect.[Pubmed 2007:16890384];Two conserved regions withi…	493753	Protein	TPA	Alteplase;EC 3.4.21.68;PLAT;Reteplase;t-PA;t-plasminogen activator;Tissue-type plasminogen activator;TPA;activator tissue plasminogen;activator tissue-type plasminogen;pa t;plasminogen activator - tissue-type;plasminogen activator of the tissue-type;plasminogen activator of tissue-type;plasminogen activator tissue;plasminogen activator, tissue type;plasminogen tissue activator;t- pa;t--pa;tissue …	SWISSPROT_AC:P00750;SWISSPROT_ID:TPA_HUMAN;EMBL:AF260825;EMBL:AK289387;EMBL:AK290575;EMBL:AK313342;EMBL:AY221101;EMBL:AY291060;EMBL:BC002795;EMBL:BC007231;EMBL:BC013968;EMBL:BC018636;EMBL:BC095403;EMBL:BT007060;EMBL:CH471080;EMBL:D01096;EMBL:K03021;EMBL:L00141;EMBL:L00142;EMBL:L00143;EMBL:L00144;EMBL:L00145;EMBL:L00146;EMBL:L00147;EMBL:L00148;EMBL:L00149;EMBL:L00150;EMBL:L00151;EMBL:L00153;EMBL:M…	43557	Protein	BDNF	Abrineurin;BDNF;Brain-derived neurotrophic factor;ANON2;brain derived neurotrophic factor;brain derived neurotrophic-factor;brain derived- neurotrophic factor;brain derived-neurotrophic factor;brain neurotrophic derived factor;brain- derived neurotrophic factor;brain--derived neurotrophic factor;brain-derived neurotrophic-factor;brain-derived-neurotrophic factor;brain-derived-neurotrophic-factor;…	SWISSPROT_AC:P23560;SWISSPROT_ID:BDNF_HUMAN;EMBL:AC104563;EMBL:AF400438;EMBL:AF411339;EMBL:AK289763;EMBL:AK289853;EMBL:AY011481;EMBL:AY054392;EMBL:AY054393;EMBL:AY054394;EMBL:AY054395;EMBL:AY054396;EMBL:AY054397;EMBL:AY054398;EMBL:AY054399;EMBL:AY054400;EMBL:AY656701;EMBL:BC029795;EMBL:CH471064;EMBL:EF674517;EMBL:EF674518;EMBL:EF674519;EMBL:EF674520;EMBL:EF674521;EMBL:EF689009;EMBL:EF689010;EMBL:…
6000970	OPG -- Ghrelin	association	Pubmed 2007:17259742;	<b>OPG</b> levels showed a positive correlation with <b>ghrelin</b> levels (r = 0.63, p < 0.001).[Pubmed 2007:17259742];	495231	Protein	OPG	OCIF;OPG;Osteoclastogenesis inhibitory factor;Osteoprotegerin;TNFRSF11B;TR11B;Tumor necrosis factor receptor superfamily member 11B;op gamma;op-g;osteoclastogenesis-inhibitory factor;PDB5;TNF receptor superfamily member 11b;TR1;	SWISSPROT_AC:O00300;SWISSPROT_ID:TR11B_HUMAN;EMBL:AB002146;EMBL:AB008822;EMBL:AC107953;EMBL:AF134187;EMBL:AK223155;EMBL:AK313710;EMBL:AP004283;EMBL:AY466112;EMBL:BC030155;EMBL:U94332;RefSeq:NP_002537.3;ProteinModelPortal:O00300;STRING:9606.ENSP00000297350;SWISSPROT_AC_OLD:B2R9A8;SWISSPROT_AC_OLD:O60236;SWISSPROT_AC_OLD:Q53FX6;SWISSPROT_AC_OLD:Q9UHP4;SMR:O00300;GeneID:4982;KEGG:hsa:4982;eggNOG:ENO…	154543	Protein	Ghrelin	Ghrelin;Ghrelin-28;ghrelin--an;	TMP_SWISSPROT_AC:Q9UBU3_Ghrelin;PARENT_SWISSPROT_AC:Q9UBU3;PARENT_SWISSPROT_ID:GHRL_HUMAN;
6197318	UCP3 -- Insulin	association	Pubmed 2008:18059082;Pubmed 2007:17502873;	<b>UCP3</b> (rs1800006) was in post-hoc analysis nominally associated with serum <b>insulin</b> and HOMA(IR) (nominal p = 0.013 and 0.048, respectively).[Pubmed 2008:18059082];The aim of this study was to analyze genetic associations of four polymorphisms of the UCP2 and <b>UCP3</b> genes with <b>insulin</b>, leptin concentration and obesity in Taiwan aborigines.[Pubmed 2007:17502873];	510334	Protein	UCP3	Mitochondrial uncoupling protein 3;SLC25A9;Solute carrier family 25 member 9;UCP 3;UCP3;mitochondrial uncoupling protein-3;ucp iii;uncoupling of protein-3;uncoupling protein 3;uncoupling protein-3;	SWISSPROT_AC:P55916;SWISSPROT_ID:UCP3_HUMAN;EMBL:AF001787;EMBL:AF011449;EMBL:AF012197;EMBL:AF012198;EMBL:AF012199;EMBL:AF012200;EMBL:AF012201;EMBL:AF012202;EMBL:AF026956;EMBL:AF026957;EMBL:AF026958;EMBL:AF050113;EMBL:BC008392;EMBL:U82818;EMBL:U84763;RefSeq:NP_003347.1;RefSeq:NP_073714.1;ProteinModelPortal:P55916;STRING:9606.ENSP00000323740;SWISSPROT_AC_OLD:O60475;SWISSPROT_AC_OLD:Q96HL3;GeneID:73…	200308	Protein	Insulin	INS;Insulin;an-ins;IDDM;iddm 1;iddm 2;iddm type 1;iddm-1;iddm-2;iddm-type;IDDM1;IDDM2;ILPR;ins-type;insulin--an;insulin-chain;insulin-type;IRDN;mody-x;MODY10;type-insulin;	SWISSPROT_AC:P01308;SWISSPROT_ID:INS_HUMAN;EMBL:AJ009655;EMBL:AY138590;EMBL:AY899304;EMBL:BC005255;EMBL:BT006808;EMBL:CH471158;EMBL:J00265;EMBL:L15440;EMBL:M10039;EMBL:V00565;EMBL:X70508;RefSeq:NP_000198.1;RefSeq:NP_001172026.1;RefSeq:NP_001172027.1;RefSeq:NP_001278826.1;ProteinModelPortal:P01308;STRING:9606.ENSP00000250971;SWISSPROT_AC_OLD:Q5EEX2;SMR:P01308;GeneID:3630;KEGG:hsa:3630;PIR:A93222;e…
6250905	Insulin -- BDNF	association	Pubmed 2008:17553627;Pubmed 2008:19012000;	<b>Brain-derived neurotrophic factor</b> (BDNF) modulates the secretion and actions of <b>insulin</b>, leptin, ghrelin, various neurotransmitters and peptides, and pro-inflammatory cytokines involved in energy homeostasis suggesting that it (BDNF) has a significant role in the pathobiology of obesity and type 2 diabetes mellitus.[Pubmed 2008:17553627];Final serum BDNF correlated negatively with w…	200308	Protein	Insulin	INS;Insulin;an-ins;IDDM;iddm 1;iddm 2;iddm type 1;iddm-1;iddm-2;iddm-type;IDDM1;IDDM2;ILPR;ins-type;insulin--an;insulin-chain;insulin-type;IRDN;mody-x;MODY10;type-insulin;	SWISSPROT_AC:P01308;SWISSPROT_ID:INS_HUMAN;EMBL:AJ009655;EMBL:AY138590;EMBL:AY899304;EMBL:BC005255;EMBL:BT006808;EMBL:CH471158;EMBL:J00265;EMBL:L15440;EMBL:M10039;EMBL:V00565;EMBL:X70508;RefSeq:NP_000198.1;RefSeq:NP_001172026.1;RefSeq:NP_001172027.1;RefSeq:NP_001278826.1;ProteinModelPortal:P01308;STRING:9606.ENSP00000250971;SWISSPROT_AC_OLD:Q5EEX2;SMR:P01308;GeneID:3630;KEGG:hsa:3630;PIR:A93222;e…	43557	Protein	BDNF	Abrineurin;BDNF;Brain-derived neurotrophic factor;ANON2;brain derived neurotrophic factor;brain derived neurotrophic-factor;brain derived- neurotrophic factor;brain derived-neurotrophic factor;brain neurotrophic derived factor;brain- derived neurotrophic factor;brain--derived neurotrophic factor;brain-derived neurotrophic-factor;brain-derived-neurotrophic factor;brain-derived-neurotrophic-factor;…	SWISSPROT_AC:P23560;SWISSPROT_ID:BDNF_HUMAN;EMBL:AC104563;EMBL:AF400438;EMBL:AF411339;EMBL:AK289763;EMBL:AK289853;EMBL:AY011481;EMBL:AY054392;EMBL:AY054393;EMBL:AY054394;EMBL:AY054395;EMBL:AY054396;EMBL:AY054397;EMBL:AY054398;EMBL:AY054399;EMBL:AY054400;EMBL:AY656701;EMBL:BC029795;EMBL:CH471064;EMBL:EF674517;EMBL:EF674518;EMBL:EF674519;EMBL:EF674520;EMBL:EF674521;EMBL:EF689009;EMBL:EF689010;EMBL:…
6323918	OPG -- Insulin	association	Pubmed 2007:17923273;	<b>OPG</b> showed a negative correlation with <b>insulin</b> (r = -0.341, p = 0.013) and HOMA-IR (r = -0.324, p = 0.018).[Pubmed 2007:17923273];	495231	Protein	OPG	OCIF;OPG;Osteoclastogenesis inhibitory factor;Osteoprotegerin;TNFRSF11B;TR11B;Tumor necrosis factor receptor superfamily member 11B;op gamma;op-g;osteoclastogenesis-inhibitory factor;PDB5;TNF receptor superfamily member 11b;TR1;	SWISSPROT_AC:O00300;SWISSPROT_ID:TR11B_HUMAN;EMBL:AB002146;EMBL:AB008822;EMBL:AC107953;EMBL:AF134187;EMBL:AK223155;EMBL:AK313710;EMBL:AP004283;EMBL:AY466112;EMBL:BC030155;EMBL:U94332;RefSeq:NP_002537.3;ProteinModelPortal:O00300;STRING:9606.ENSP00000297350;SWISSPROT_AC_OLD:B2R9A8;SWISSPROT_AC_OLD:O60236;SWISSPROT_AC_OLD:Q53FX6;SWISSPROT_AC_OLD:Q9UHP4;SMR:O00300;GeneID:4982;KEGG:hsa:4982;eggNOG:ENO…	200308	Protein	Insulin	INS;Insulin;an-ins;IDDM;iddm 1;iddm 2;iddm type 1;iddm-1;iddm-2;iddm-type;IDDM1;IDDM2;ILPR;ins-type;insulin--an;insulin-chain;insulin-type;IRDN;mody-x;MODY10;type-insulin;	SWISSPROT_AC:P01308;SWISSPROT_ID:INS_HUMAN;EMBL:AJ009655;EMBL:AY138590;EMBL:AY899304;EMBL:BC005255;EMBL:BT006808;EMBL:CH471158;EMBL:J00265;EMBL:L15440;EMBL:M10039;EMBL:V00565;EMBL:X70508;RefSeq:NP_000198.1;RefSeq:NP_001172026.1;RefSeq:NP_001172027.1;RefSeq:NP_001278826.1;ProteinModelPortal:P01308;STRING:9606.ENSP00000250971;SWISSPROT_AC_OLD:Q5EEX2;SMR:P01308;GeneID:3630;KEGG:hsa:3630;PIR:A93222;e…
6482023	OPG -- P53	association	Pubmed 2008:18000166;	Because OPG inhibits the pro-tumoricidal activity of TNF-related apoptosis-inducing ligand, our findings suggest that, besides its well-documented functions within the malignant cancer cells, the ability of <b>p53</b> to down-modulate <b>OPG</b> production by endothelial cells may be an additional important mechanism whereby it exerts non-cell-autonomous tumor suppression function.[Pubmed 2008:18…	495231	Protein	OPG	OCIF;OPG;Osteoclastogenesis inhibitory factor;Osteoprotegerin;TNFRSF11B;TR11B;Tumor necrosis factor receptor superfamily member 11B;op gamma;op-g;osteoclastogenesis-inhibitory factor;PDB5;TNF receptor superfamily member 11b;TR1;	SWISSPROT_AC:O00300;SWISSPROT_ID:TR11B_HUMAN;EMBL:AB002146;EMBL:AB008822;EMBL:AC107953;EMBL:AF134187;EMBL:AK223155;EMBL:AK313710;EMBL:AP004283;EMBL:AY466112;EMBL:BC030155;EMBL:U94332;RefSeq:NP_002537.3;ProteinModelPortal:O00300;STRING:9606.ENSP00000297350;SWISSPROT_AC_OLD:B2R9A8;SWISSPROT_AC_OLD:O60236;SWISSPROT_AC_OLD:Q53FX6;SWISSPROT_AC_OLD:Q9UHP4;SMR:O00300;GeneID:4982;KEGG:hsa:4982;eggNOG:ENO…	297203	Protein	P53	Antigen NY-CO-13;Cellular tumor antigen p53;P53;Phosphoprotein p53;TP53;Tumor suppressor p53;BCC7;LFS1;p 53;p 53 tumor suppressor;p-53;p-53 tumor suppressor;p5-3;p53 phosphoprotein;p53 the tumor suppressor;p53 tumor protein;p53 tumor suppressor;p53 tumor-suppressor;p53's tumor suppressor;p53--an;p53-tumor suppressor;p53-tumor-suppressor;p53-type;protein of the p53 tumor;protein p53 tumor;tp 53;tp…	SWISSPROT_AC:P04637;SWISSPROT_ID:P53_HUMAN;EMBL:AB082923;EMBL:AC007421;EMBL:AC087388;EMBL:AF135120;EMBL:AF135121;EMBL:AF136270;EMBL:AF136271;EMBL:AF209128;EMBL:AF209129;EMBL:AF209130;EMBL:AF209131;EMBL:AF209132;EMBL:AF209133;EMBL:AF209134;EMBL:AF209135;EMBL:AF209136;EMBL:AF209148;EMBL:AF209149;EMBL:AF209150;EMBL:AF209151;EMBL:AF209152;EMBL:AF209153;EMBL:AF209154;EMBL:AF209155;EMBL:AF209156;EMBL:A…
6492610	TLR4 -- NGF	association	Pubmed 2007:17947706;	<b>Nerve growth factor</b> promotes <b>TLR4</b> signaling-induced maturation of human dendritic cells in vitro through inducible p75NTR 1.[Pubmed 2007:17947706];	490609	Protein	TLR4	CD284 antigen;hToll;TLR4;Toll-like receptor 4;ARMD10;CD284;tlr 4;tlr- 4;TLR-4;TOLL;toll like receptor 4;toll like receptor-4;toll like receptor4;toll- like receptor 4;toll-like receptor iv;toll-like receptor type 4;toll-like receptor- 4;toll-like receptor-4;toll-like receptor4;toll-like- receptor 4;toll-like-receptor 4;toll-like-receptor-4;	SWISSPROT_AC:O00206;SWISSPROT_ID:TLR4_HUMAN;EMBL:AB445638;EMBL:AF172169;EMBL:AF172170;EMBL:AF172171;EMBL:AF177765;EMBL:AF177766;EMBL:AK290053;EMBL:AK293068;EMBL:AK303730;EMBL:AL160272;EMBL:BC117422;EMBL:CH471090;EMBL:DQ018107;EMBL:DQ018108;EMBL:DQ018109;EMBL:EF535831;EMBL:EF535832;EMBL:EF535833;EMBL:U88880;EMBL:U93091;RefSeq:NP_003257.1;RefSeq:NP_612564.1;RefSeq:NP_612567.1;ProteinModelPortal:O00…	275808	Protein	NGF	Beta-nerve growth factor;Beta-NGF;NGF;NGFB;b ngf;b-ngf;beta nerve growth factor;beta ngf;betanerve growth factor;betangf;factor nerve growth;factor--nerve growth;factor-nerve growth;growth factor nerve;growth factor-nerve;HSAN5;nerve growth factor;nerve growth factor--an;nerve growth-factor;nerve-growth factor;nerve-growth-factor;ngf beta;ngf- beta;ngf-b;ngf-beta;ngf-type;ngfbeta;	SWISSPROT_AC:P01138;SWISSPROT_ID:NGF_HUMAN;EMBL:AB037517;EMBL:AF150960;EMBL:AF411526;EMBL:AL049825;EMBL:BC032517;EMBL:BC126148;EMBL:BC126150;EMBL:BT019733;EMBL:CH471122;EMBL:CR541855;EMBL:M21062;EMBL:V01511;EMBL:X52599;RefSeq:NP_002497.2;RefSeq:XP_006710726.1;ProteinModelPortal:P01138;STRING:9606.ENSP00000358525;SWISSPROT_AC_OLD:A1A4E5;SWISSPROT_AC_OLD:Q6FHA0;SWISSPROT_AC_OLD:Q96P60;SWISSPROT_AC_…
6512275	Insulin -- CNBP	association	Pubmed 2008:18323589;Pubmed 2007:18250492;	High values of endogenous and exogenous <b>insulin</b> significantly impact on the development of macrovascular complications of <b>DM2</b> and significantly worsen the parameters of lipid metabolism and body mass.[Pubmed 2008:18323589];36 patient with <b>DM2</b> (mean age - 49,1+/-8,7 years) on high doses of <b>insulin</b> have been investigated.[Pubmed 2007:18250492];	200308	Protein	Insulin	INS;Insulin;an-ins;IDDM;iddm 1;iddm 2;iddm type 1;iddm-1;iddm-2;iddm-type;IDDM1;IDDM2;ILPR;ins-type;insulin--an;insulin-chain;insulin-type;IRDN;mody-x;MODY10;type-insulin;	SWISSPROT_AC:P01308;SWISSPROT_ID:INS_HUMAN;EMBL:AJ009655;EMBL:AY138590;EMBL:AY899304;EMBL:BC005255;EMBL:BT006808;EMBL:CH471158;EMBL:J00265;EMBL:L15440;EMBL:M10039;EMBL:V00565;EMBL:X70508;RefSeq:NP_000198.1;RefSeq:NP_001172026.1;RefSeq:NP_001172027.1;RefSeq:NP_001278826.1;ProteinModelPortal:P01308;STRING:9606.ENSP00000250971;SWISSPROT_AC_OLD:Q5EEX2;SMR:P01308;GeneID:3630;KEGG:hsa:3630;PIR:A93222;e…	71468	Protein	CNBP	Cellular nucleic acid-binding protein;CNBP;RNF163;Zinc finger protein 9;ZNF9;CCHC-type zinc finger nucleic acid binding protein;CNBP1;DM2;PROMM;ZCCHC22;zinc finger protein-9;zinc-finger protein 9;	SWISSPROT_AC:P62633;SWISSPROT_ID:CNBP_HUMAN;EMBL:AC108673;EMBL:AC135587;EMBL:AK054592;EMBL:AK292119;EMBL:AK298154;EMBL:AK314380;EMBL:AY329622;EMBL:BC000288;EMBL:BC014911;EMBL:BC093058;EMBL:BT019613;EMBL:CH471052;EMBL:DQ091187;EMBL:DQ092366;EMBL:DQ092367;EMBL:M28372;EMBL:U19765;RefSeq:NP_001120664.1;RefSeq:NP_001120665.1;RefSeq:NP_001120666.1;RefSeq:NP_001120667.1;RefSeq:NP_001120668.1;RefSeq:NP_0…
6590058	EC-SOD -- IL-6	association	Pubmed 2008:18203633;	There was no correlation of <b>EC-SOD</b> levels with <b>IL-6</b> as a marker of inflammation in either the comparison group or the OA group.[Pubmed 2008:18203633];	454263	Protein	EC-SOD	EC 1.15.1.1;EC-SOD;Extracellular superoxide dismutase [Cu-Zn];SOD3;SODE;ec sod;ec- sod;sod - ec;sod ec;superoxide dismutase 3, extracellular;	SWISSPROT_AC:P08294;SWISSPROT_ID:SODE_HUMAN;EMBL:AY787834;EMBL:BC014418;EMBL:CR541853;EMBL:J02947;EMBL:U10116;RefSeq:NP_003093.2;ProteinModelPortal:P08294;STRING:9606.ENSP00000371554;SWISSPROT_AC_OLD:Q5U781;SWISSPROT_AC_OLD:Q6FHA2;SMR:P08294;GeneID:6649;KEGG:hsa:6649;PIR:A28301;eggNOG:COG2032;eggNOG:KOG0441;UniGene:Hs.2420;GO:GO:0000302;GO:GO:0001666;GO:GO:0004784;GO:GO:0005507;GO:GO:0005576;GO:G…	197638	Protein	IL-6	B-cell stimulatory factor 2;BSF-2;CDF;CTL differentiation factor;Hybridoma growth factor;IFN-beta-2;IFNB2;IL-6;IL6;Interferon beta-2;Interleukin-6;b cell stimulatory factor 2;b cell stimulatory factor-2;b-cell stimulatory factor-2;bsf- 2;BSF2;HGF;HSF;hsf-type;ifn beta 2;ifn-beta 2;ifn-beta2;il - 6;il -- 6;il -6;il 6;il- 6;il--6;il-6-type;il-vi;il6-type;interferon beta 2;interferon beta2;interfero…	SWISSPROT_AC:P05231;SWISSPROT_ID:IL6_HUMAN;EMBL:AF372214;EMBL:BC015511;EMBL:M14584;EMBL:M18403;EMBL:M29150;EMBL:M54894;EMBL:S56892;EMBL:X04402;EMBL:X04403;EMBL:X04430;EMBL:X04602;EMBL:Y00081;RefSeq:NP_000591.1;RefSeq:XP_011513692.1;ProteinModelPortal:P05231;STRING:9606.ENSP00000258743;SWISSPROT_AC_OLD:Q9UCU2;SWISSPROT_AC_OLD:Q9UCU3;SWISSPROT_AC_OLD:Q9UCU4;SMR:P05231;GeneID:3569;KEGG:hsa:3569;PIR:…
6686198	Ghrelin -- ERMAP	association	Pubmed 2008:18372331;	Next, 50-wk-old mice were <b>sc</b> injected with rat <b>ghrelin</b> (40 microg/kg) twice weekly from 50-80 wk of age.[Pubmed 2008:18372331];	154543	Protein	Ghrelin	Ghrelin;Ghrelin-28;ghrelin--an;	TMP_SWISSPROT_AC:Q9UBU3_Ghrelin;PARENT_SWISSPROT_AC:Q9UBU3;PARENT_SWISSPROT_ID:GHRL_HUMAN;	124903	Protein	ERMAP	ERMAP;Erythroid membrane-associated protein;hERMAP;Radin blood group antigen;RD;SC;Scianna blood group antigen;BTN5;erythroblast membrane associated protein (Scianna blood group);erythroid membrane associated protein;PRO2801;sc-type;	SWISSPROT_AC:Q96PL5;SWISSPROT_ID:ERMAP_HUMAN;EMBL:AF311284;EMBL:AF311285;EMBL:AJ505028;EMBL:AJ505036;EMBL:AJ505037;EMBL:AJ505038;EMBL:AJ505039;EMBL:AJ505040;EMBL:AJ505041;EMBL:AJ505042;EMBL:AJ505044;EMBL:AJ505045;EMBL:AJ505046;EMBL:AJ505047;EMBL:AJ505048;EMBL:AJ505049;EMBL:AJ505050;EMBL:AL512353;EMBL:AY049028;EMBL:AY644424;EMBL:BC099703;EMBL:BC099707;EMBL:BC099712;EMBL:BC099713;EMBL:BX537371;EMBL…
6821433	TNF -- Aldose reductase	association	Pubmed 2008:18004767;	In the present study, we investigated the short-term effects of <b>TNF-alpha</b> on A(2B) <b>AR</b> functional responses in human astroglial cells (ADF), thus simulating the acute phase of cerebral damage which is characterized by both cytokine and adenosine high level release.[Pubmed 2008:18004767];	492131	Protein	TNF	Cachectin;TNF;TNF-a;TNF-alpha;TNFA;TNFSF2;Tumor necrosis factor;Tumor necrosis factor ligand superfamily member 2;chain-tnf;DIF;dif-type;factor - tumor necrosis;factor of the tumor necrosis;factor of the tumor-necrosis;factor of tumor necrosis;factor tumor necrosis;factor-tumor necrosis;necrosis factor-tumor;necrosis tumor factor;tnf - a;tnf - alpha;tnf -a;tnf -alpha;tnf a;tnf alpha;tnf- a;tnf- a…	SWISSPROT_AC:P01375;SWISSPROT_ID:TNFA_HUMAN;EMBL:AB088112;EMBL:AF043342;EMBL:AF098751;EMBL:AF129756;EMBL:AY066019;EMBL:AY214167;EMBL:BA000025;EMBL:BC028148;EMBL:M10988;EMBL:M16441;EMBL:M26331;EMBL:X01394;EMBL:X02910;EMBL:Y14768;EMBL:Z15026;RefSeq:NP_000585.2;ProteinModelPortal:P01375;STRING:9606.ENSP00000398698;SWISSPROT_AC_OLD:O43647;SWISSPROT_AC_OLD:Q9P1Q2;SWISSPROT_AC_OLD:Q9UIV3;SMR:P01375;Gen…	14189	Protein	Aldose reductase	AKR1B1;Aldehyde reductase;Aldo-keto reductase family 1 member B1;Aldose reductase;ALDR;ALDR1;AR;EC 1.1.1.21;ADR;adr-type;aldehyde-reductase;aldo-keto reductase family 1 member B;aldose reductase-an;aldose-reductase;ALR2;ar-subtype;ar-type;type-ar;	SWISSPROT_AC:P15121;SWISSPROT_ID:ALDR_HUMAN;EMBL:AF032455;EMBL:AF328729;EMBL:AK313439;EMBL:BC000260;EMBL:BC005387;EMBL:BC010391;EMBL:BT019859;EMBL:CH236950;EMBL:CH471070;EMBL:CR450351;EMBL:CR542203;EMBL:J04795;EMBL:J05017;EMBL:J05474;EMBL:M34720;EMBL:M34721;EMBL:M59783;EMBL:M59856;EMBL:X15414;RefSeq:NP_001619.1;ProteinModelPortal:P15121;STRING:9606.ENSP00000285930;SWISSPROT_AC_OLD:B2R8N3;SWISSPRO…
7084784	TNF -- PARP-1	association	Pubmed 2008:18996291;	This study aims to investigate the relationship of PARP-1 in circulating mononuclear cells (MNCs) and plasma TNF-alpha and IL-6 in UA patients and to elucidate the mechanism that <b>PARP-1</b> promotes <b>TNF-alpha</b> and IL-6 expression via NF-kappaB pathway.[Pubmed 2008:18996291];	492131	Protein	TNF	Cachectin;TNF;TNF-a;TNF-alpha;TNFA;TNFSF2;Tumor necrosis factor;Tumor necrosis factor ligand superfamily member 2;chain-tnf;DIF;dif-type;factor - tumor necrosis;factor of the tumor necrosis;factor of the tumor-necrosis;factor of tumor necrosis;factor tumor necrosis;factor-tumor necrosis;necrosis factor-tumor;necrosis tumor factor;tnf - a;tnf - alpha;tnf -a;tnf -alpha;tnf a;tnf alpha;tnf- a;tnf- a…	SWISSPROT_AC:P01375;SWISSPROT_ID:TNFA_HUMAN;EMBL:AB088112;EMBL:AF043342;EMBL:AF098751;EMBL:AF129756;EMBL:AY066019;EMBL:AY214167;EMBL:BA000025;EMBL:BC028148;EMBL:M10988;EMBL:M16441;EMBL:M26331;EMBL:X01394;EMBL:X02910;EMBL:Y14768;EMBL:Z15026;RefSeq:NP_000585.2;ProteinModelPortal:P01375;STRING:9606.ENSP00000398698;SWISSPROT_AC_OLD:O43647;SWISSPROT_AC_OLD:Q9P1Q2;SWISSPROT_AC_OLD:Q9UIV3;SMR:P01375;Gen…	301963	Protein	PARP-1	ADP-ribosyltransferase diphtheria toxin-like 1;ADPRT;ADPRT 1;ARTD1;EC 2.4.2.30;NAD(+) ADP-ribosyltransferase 1;PARP-1;PARP1;Poly [ADP-ribose] polymerase 1;Poly[ADP-ribose] synthase 1;PPOL;ADPRT1;artd-1;pADPRT-1;PARP;parp 1;parp i;parp-i;parp-type;poly [adp ribose] polymerase 1;poly [adp-ribose] polymerase-1;poly [adp-ribose] polymerase1;poly(adp ribose) polymerase 1;poly(adp ribose) polymerase-1;…	SWISSPROT_AC:P09874;SWISSPROT_ID:PARP1_HUMAN;EMBL:AF524947;EMBL:AL359704;EMBL:AL359742;EMBL:BC037545;EMBL:CH471098;EMBL:J03473;EMBL:M17081;EMBL:M18112;EMBL:M29544;EMBL:M29545;EMBL:M29766;EMBL:M29767;EMBL:M29768;EMBL:M29769;EMBL:M29770;EMBL:M29771;EMBL:M29772;EMBL:M29773;EMBL:M29774;EMBL:M29775;EMBL:M29776;EMBL:M29777;EMBL:M29778;EMBL:M29779;EMBL:M29780;EMBL:M29781;EMBL:M29782;EMBL:M29783;EMBL:M29…
7084796	PARP-1 -- IL-6	association	Pubmed 2008:18996291;Pubmed 2009:19249341;	This study aims to investigate the relationship of PARP-1 in circulating mononuclear cells (MNCs) and plasma TNF-alpha and IL-6 in UA patients and to elucidate the mechanism that <b>PARP-1</b> promotes TNF-alpha and <b>IL-6</b> expression via NF-kappaB pathway.[Pubmed 2008:18996291];Functional alleles of the IL6R and <b>PARP1</b> genes were significantly associated with 15%-20% higher baseline <b…	301963	Protein	PARP-1	ADP-ribosyltransferase diphtheria toxin-like 1;ADPRT;ADPRT 1;ARTD1;EC 2.4.2.30;NAD(+) ADP-ribosyltransferase 1;PARP-1;PARP1;Poly [ADP-ribose] polymerase 1;Poly[ADP-ribose] synthase 1;PPOL;ADPRT1;artd-1;pADPRT-1;PARP;parp 1;parp i;parp-i;parp-type;poly [adp ribose] polymerase 1;poly [adp-ribose] polymerase-1;poly [adp-ribose] polymerase1;poly(adp ribose) polymerase 1;poly(adp ribose) polymerase-1;…	SWISSPROT_AC:P09874;SWISSPROT_ID:PARP1_HUMAN;EMBL:AF524947;EMBL:AL359704;EMBL:AL359742;EMBL:BC037545;EMBL:CH471098;EMBL:J03473;EMBL:M17081;EMBL:M18112;EMBL:M29544;EMBL:M29545;EMBL:M29766;EMBL:M29767;EMBL:M29768;EMBL:M29769;EMBL:M29770;EMBL:M29771;EMBL:M29772;EMBL:M29773;EMBL:M29774;EMBL:M29775;EMBL:M29776;EMBL:M29777;EMBL:M29778;EMBL:M29779;EMBL:M29780;EMBL:M29781;EMBL:M29782;EMBL:M29783;EMBL:M29…	197638	Protein	IL-6	B-cell stimulatory factor 2;BSF-2;CDF;CTL differentiation factor;Hybridoma growth factor;IFN-beta-2;IFNB2;IL-6;IL6;Interferon beta-2;Interleukin-6;b cell stimulatory factor 2;b cell stimulatory factor-2;b-cell stimulatory factor-2;bsf- 2;BSF2;HGF;HSF;hsf-type;ifn beta 2;ifn-beta 2;ifn-beta2;il - 6;il -- 6;il -6;il 6;il- 6;il--6;il-6-type;il-vi;il6-type;interferon beta 2;interferon beta2;interfero…	SWISSPROT_AC:P05231;SWISSPROT_ID:IL6_HUMAN;EMBL:AF372214;EMBL:BC015511;EMBL:M14584;EMBL:M18403;EMBL:M29150;EMBL:M54894;EMBL:S56892;EMBL:X04402;EMBL:X04403;EMBL:X04430;EMBL:X04602;EMBL:Y00081;RefSeq:NP_000591.1;RefSeq:XP_011513692.1;ProteinModelPortal:P05231;STRING:9606.ENSP00000258743;SWISSPROT_AC_OLD:Q9UCU2;SWISSPROT_AC_OLD:Q9UCU3;SWISSPROT_AC_OLD:Q9UCU4;SMR:P05231;GeneID:3569;KEGG:hsa:3569;PIR:…
7163679	P53 -- IGF-I	association	Pubmed 2009:19817649;	Comparisons between serum <b>IGF-I</b> and <b>p53</b> appear to confirm the metabolism of p53 by IGF-I.[Pubmed 2009:19817649];Comparisons between serum IGF-I and p53 appear to confirm the metabolism of <b>p53</b> by <b>IGF-I</b>.[Pubmed 2009:19817649];Serum <b>IGF-I</b> showed negative correlation with <b>p53</b> in CRC patients (p<0.04, r=-0.193).[Pubmed 2009:19817649];	297203	Protein	P53	Antigen NY-CO-13;Cellular tumor antigen p53;P53;Phosphoprotein p53;TP53;Tumor suppressor p53;BCC7;LFS1;p 53;p 53 tumor suppressor;p-53;p-53 tumor suppressor;p5-3;p53 phosphoprotein;p53 the tumor suppressor;p53 tumor protein;p53 tumor suppressor;p53 tumor-suppressor;p53's tumor suppressor;p53--an;p53-tumor suppressor;p53-tumor-suppressor;p53-type;protein of the p53 tumor;protein p53 tumor;tp 53;tp…	SWISSPROT_AC:P04637;SWISSPROT_ID:P53_HUMAN;EMBL:AB082923;EMBL:AC007421;EMBL:AC087388;EMBL:AF135120;EMBL:AF135121;EMBL:AF136270;EMBL:AF136271;EMBL:AF209128;EMBL:AF209129;EMBL:AF209130;EMBL:AF209131;EMBL:AF209132;EMBL:AF209133;EMBL:AF209134;EMBL:AF209135;EMBL:AF209136;EMBL:AF209148;EMBL:AF209149;EMBL:AF209150;EMBL:AF209151;EMBL:AF209152;EMBL:AF209153;EMBL:AF209154;EMBL:AF209155;EMBL:AF209156;EMBL:A…	196367	Protein	IGF-I	IBP1;IGF-I;IGF1;Insulin-like growth factor I;Mechano growth factor;MGF;Somatomedin-C;factor 1-insulin-like growth;factor i-insulin-like growth;factor-1-insulin-like growth;growth factor 1-insulin-like;growth factor i-insulin-like;growth factor-1-insulin-like;IGFI;insulin - like growth factor 1;insulin growth like factor 1;insulin growth like factor-i;insulin growth-like factor 1;insulin like grow…	SWISSPROT_AC:P05019;SWISSPROT_ID:IGF1_HUMAN;EMBL:AC010202;EMBL:AC068648;EMBL:AY260957;EMBL:BC148266;EMBL:CH471054;EMBL:M11568;EMBL:M12659;EMBL:M14153;EMBL:M14154;EMBL:M14155;EMBL:M14156;EMBL:M27544;EMBL:M37484;EMBL:X00173;EMBL:X03420;EMBL:X03421;EMBL:X03422;EMBL:X03563;EMBL:X56773;EMBL:X56774;EMBL:X57025;RefSeq:NP_000609.1;RefSeq:NP_001104754.1;RefSeq:NP_001104755.1;ProteinModelPortal:P05019;STRI…
7496826	IL-6 -- NSE	association	Pubmed:19583607;Pubmed 2012:23076182;	High <b>NSE</b> levels significantly correlated with <b>IL-6</b> levels in the control group.[Pubmed:19583607];Correlation analysis showed significant positive correlations of <b>IL-6</b> with <b>NSE</b> (r=0.788, P<0.001) and with APACHEII scores (r=0.733, P<0.001).[Pubmed 2012:23076182];	197638	Protein	IL-6	B-cell stimulatory factor 2;BSF-2;CDF;CTL differentiation factor;Hybridoma growth factor;IFN-beta-2;IFNB2;IL-6;IL6;Interferon beta-2;Interleukin-6;b cell stimulatory factor 2;b cell stimulatory factor-2;b-cell stimulatory factor-2;bsf- 2;BSF2;HGF;HSF;hsf-type;ifn beta 2;ifn-beta 2;ifn-beta2;il - 6;il -- 6;il -6;il 6;il- 6;il--6;il-6-type;il-vi;il6-type;interferon beta 2;interferon beta2;interfero…	SWISSPROT_AC:P05231;SWISSPROT_ID:IL6_HUMAN;EMBL:AF372214;EMBL:BC015511;EMBL:M14584;EMBL:M18403;EMBL:M29150;EMBL:M54894;EMBL:S56892;EMBL:X04402;EMBL:X04403;EMBL:X04430;EMBL:X04602;EMBL:Y00081;RefSeq:NP_000591.1;RefSeq:XP_011513692.1;ProteinModelPortal:P05231;STRING:9606.ENSP00000258743;SWISSPROT_AC_OLD:Q9UCU2;SWISSPROT_AC_OLD:Q9UCU3;SWISSPROT_AC_OLD:Q9UCU4;SMR:P05231;GeneID:3569;KEGG:hsa:3569;PIR:…	121875	Protein	NSE	2-phospho-D-glycerate hydro-lyase;EC 4.2.1.11;ENO2;ENOG;Enolase 2;Gamma-enolase;Neural enolase;Neuron-specific enolase;NSE;enolase ii;enolase neuron specific;enolase neuron-specific;enolase-2;enolase2;gamma enolase;HEL-S-279;neuron -specific enolase;neuron specific enolase;neuron specific-enolase;neuron- specific enolase;neuron--specific enolase;neuron-enolase-specific;neuron-specific enolase-an;…	SWISSPROT_AC:P09104;SWISSPROT_ID:ENOG_HUMAN;EMBL:AK295220;EMBL:BC002745;EMBL:BT007383;EMBL:M22349;EMBL:M36768;EMBL:U47924;EMBL:X13120;EMBL:X14327;EMBL:X51956;RefSeq:NP_001966.1;ProteinModelPortal:P09104;STRING:9606.ENSP00000229277;SWISSPROT_AC_OLD:B7Z2X9;SWISSPROT_AC_OLD:Q96J33;SMR:P09104;GeneID:2026;KEGG:hsa:2026;PIR:JU0060;eggNOG:COG0148;eggNOG:KOG2670;UniGene:Hs.511915;GO:GO:0000015;GO:GO:0000…
7778612	TLR4 -- Insulin	association	Pubmed 2013:23622115;Pubmed 2013:23704966;Pubmed 2011:21306745;Pubmed 2010:20339530;	Interleukin-8 and <b>toll-like receptor 4</b> mRNA expression was significantly lower in the <b>HG-AI</b> group than in the HG-IV group.[Pubmed 2013:23622115];Taken together, these findings suggest that elevations in plasma LPS concentration found in obese and T2DM subjects could play a role in the pathogenesis of insulin resistance and that antagonists of <b>TLR4</b> may improve <b>insulin</b> a…	490609	Protein	TLR4	CD284 antigen;hToll;TLR4;Toll-like receptor 4;ARMD10;CD284;tlr 4;tlr- 4;TLR-4;TOLL;toll like receptor 4;toll like receptor-4;toll like receptor4;toll- like receptor 4;toll-like receptor iv;toll-like receptor type 4;toll-like receptor- 4;toll-like receptor-4;toll-like receptor4;toll-like- receptor 4;toll-like-receptor 4;toll-like-receptor-4;	SWISSPROT_AC:O00206;SWISSPROT_ID:TLR4_HUMAN;EMBL:AB445638;EMBL:AF172169;EMBL:AF172170;EMBL:AF172171;EMBL:AF177765;EMBL:AF177766;EMBL:AK290053;EMBL:AK293068;EMBL:AK303730;EMBL:AL160272;EMBL:BC117422;EMBL:CH471090;EMBL:DQ018107;EMBL:DQ018108;EMBL:DQ018109;EMBL:EF535831;EMBL:EF535832;EMBL:EF535833;EMBL:U88880;EMBL:U93091;RefSeq:NP_003257.1;RefSeq:NP_612564.1;RefSeq:NP_612567.1;ProteinModelPortal:O00…	200308	Protein	Insulin	INS;Insulin;an-ins;IDDM;iddm 1;iddm 2;iddm type 1;iddm-1;iddm-2;iddm-type;IDDM1;IDDM2;ILPR;ins-type;insulin--an;insulin-chain;insulin-type;IRDN;mody-x;MODY10;type-insulin;	SWISSPROT_AC:P01308;SWISSPROT_ID:INS_HUMAN;EMBL:AJ009655;EMBL:AY138590;EMBL:AY899304;EMBL:BC005255;EMBL:BT006808;EMBL:CH471158;EMBL:J00265;EMBL:L15440;EMBL:M10039;EMBL:V00565;EMBL:X70508;RefSeq:NP_000198.1;RefSeq:NP_001172026.1;RefSeq:NP_001172027.1;RefSeq:NP_001278826.1;ProteinModelPortal:P01308;STRING:9606.ENSP00000250971;SWISSPROT_AC_OLD:Q5EEX2;SMR:P01308;GeneID:3630;KEGG:hsa:3630;PIR:A93222;e…
8012360	Ghrelin -- BDNF	association	Pubmed 2010:20444938;	In addition, <b>ghrelin</b> increased the level of ERK-dependent <b>brain-derived neurotrophic factor</b> expression and decreased the level of pronerve growth factor expression.[Pubmed 2010:20444938];	154543	Protein	Ghrelin	Ghrelin;Ghrelin-28;ghrelin--an;	TMP_SWISSPROT_AC:Q9UBU3_Ghrelin;PARENT_SWISSPROT_AC:Q9UBU3;PARENT_SWISSPROT_ID:GHRL_HUMAN;	43557	Protein	BDNF	Abrineurin;BDNF;Brain-derived neurotrophic factor;ANON2;brain derived neurotrophic factor;brain derived neurotrophic-factor;brain derived- neurotrophic factor;brain derived-neurotrophic factor;brain neurotrophic derived factor;brain- derived neurotrophic factor;brain--derived neurotrophic factor;brain-derived neurotrophic-factor;brain-derived-neurotrophic factor;brain-derived-neurotrophic-factor;…	SWISSPROT_AC:P23560;SWISSPROT_ID:BDNF_HUMAN;EMBL:AC104563;EMBL:AF400438;EMBL:AF411339;EMBL:AK289763;EMBL:AK289853;EMBL:AY011481;EMBL:AY054392;EMBL:AY054393;EMBL:AY054394;EMBL:AY054395;EMBL:AY054396;EMBL:AY054397;EMBL:AY054398;EMBL:AY054399;EMBL:AY054400;EMBL:AY656701;EMBL:BC029795;EMBL:CH471064;EMBL:EF674517;EMBL:EF674518;EMBL:EF674519;EMBL:EF674520;EMBL:EF674521;EMBL:EF689009;EMBL:EF689010;EMBL:…
8094212	Insulin -- AAT	association	Pubmed:20692406;Pubmed 2013:23299157;	<b>A1AT</b> improved <b>insulin</b> levels to 98% +/- 1.3% in impure and 78% +/- 34.2% in highly impure fractions compared with pure islet fractions.[Pubmed:20692406];<b>Alpha 1-antitrypsin</b> negatively correlated with leptin and <b>insulin</b>, but was not significant (r=-0.248 and r=0.166, p=0.0 and p>0.01);[Pubmed 2013:23299157];	200308	Protein	Insulin	INS;Insulin;an-ins;IDDM;iddm 1;iddm 2;iddm type 1;iddm-1;iddm-2;iddm-type;IDDM1;IDDM2;ILPR;ins-type;insulin--an;insulin-chain;insulin-type;IRDN;mody-x;MODY10;type-insulin;	SWISSPROT_AC:P01308;SWISSPROT_ID:INS_HUMAN;EMBL:AJ009655;EMBL:AY138590;EMBL:AY899304;EMBL:BC005255;EMBL:BT006808;EMBL:CH471158;EMBL:J00265;EMBL:L15440;EMBL:M10039;EMBL:V00565;EMBL:X70508;RefSeq:NP_000198.1;RefSeq:NP_001172026.1;RefSeq:NP_001172027.1;RefSeq:NP_001278826.1;ProteinModelPortal:P01308;STRING:9606.ENSP00000250971;SWISSPROT_AC_OLD:Q5EEX2;SMR:P01308;GeneID:3630;KEGG:hsa:3630;PIR:A93222;e…	2842	Protein	AAT	A1AT;AAT;Alpha-1 protease inhibitor;Alpha-1-antiproteinase;Alpha-1-antitrypsin;PI;Serpin A1;SERPINA1;a-1 antitrypsin;a-1-antitrypsin;a-1at;a-i antitrypsin;a1 antitrypsin;a1- antitrypsin;a1-antitrypsin;a1-protease inhibitor;A1A;alpha - 1 antitrypsin;alpha 1 -antitrypsin;alpha 1 -protease inhibitor;alpha 1 antiproteinase;alpha 1 antitrypsin;alpha 1 inhibitor of protease;alpha 1 protease inhibitor;a…	SWISSPROT_AC:P01009;SWISSPROT_ID:A1AT_HUMAN;EMBL:AF113676;EMBL:AF130068;EMBL:AK315637;EMBL:AM048838;EMBL:BC011991;EMBL:BC015642;EMBL:BT019455;EMBL:BX161449;EMBL:BX247968;EMBL:BX248002;EMBL:BX248257;EMBL:DQ682455;EMBL:J00064;EMBL:J00065;EMBL:J00066;EMBL:J00067;EMBL:J02619;EMBL:K01396;EMBL:K02212;EMBL:M11465;EMBL:M26123;EMBL:V00496;EMBL:X01683;EMBL:X02920;RefSeq:NP_000286.3;RefSeq:NP_001002235.1;Re…
8380463	53BP1 -- PARP-1	association	Pubmed 2013:23103855;Pubmed 2011:21129811;	Loss of <b>53BP1</b> causes <b>PARP</b> inhibitor resistance in Brca1-mutated mouse mammary tumors.[Pubmed 2013:23103855];Four SNPs (XPA rs1800975, OGG1 rs1052133, <b>ADPRT</b> rs1136410, and NBS1 rs1805794) were significantly associated with the prevalence of <b>TP53</b> mutations in multivariate analysis for each SNP.[Pubmed 2011:21129811];	493719	Protein	53BP1	53BP1;p53-binding protein 1;p53BP1;TP53B;TP53BP1;Tumor suppressor p53-binding protein 1;53bp-1;p-202;p2-02;p202;p53 binding protein 1;p53 binding protein-1;p53 binding-protein 1;p53-binding protein-1;TDRD30;tp 53;tp-53;TP53;tumor protein p53 binding protein 1;tumor protein p53-binding protein 1;tumor suppressor p53 binding protein 1;	SWISSPROT_AC:Q12888;SWISSPROT_ID:TP53B_HUMAN;EMBL:AB210025;EMBL:AC018924;EMBL:AF078776;EMBL:AY904026;EMBL:BC112161;EMBL:BX537418;EMBL:U09477;RefSeq:NP_001135451.1;RefSeq:NP_001135452.1;RefSeq:NP_005648.1;ProteinModelPortal:Q12888;STRING:9606.ENSP00000371475;SWISSPROT_AC_OLD:F8VY86;SWISSPROT_AC_OLD:Q2M1Z7;SWISSPROT_AC_OLD:Q4LE46;SWISSPROT_AC_OLD:Q5FWZ3;SWISSPROT_AC_OLD:Q7Z3U4;SMR:Q12888;GeneID:715…	301963	Protein	PARP-1	ADP-ribosyltransferase diphtheria toxin-like 1;ADPRT;ADPRT 1;ARTD1;EC 2.4.2.30;NAD(+) ADP-ribosyltransferase 1;PARP-1;PARP1;Poly [ADP-ribose] polymerase 1;Poly[ADP-ribose] synthase 1;PPOL;ADPRT1;artd-1;pADPRT-1;PARP;parp 1;parp i;parp-i;parp-type;poly [adp ribose] polymerase 1;poly [adp-ribose] polymerase-1;poly [adp-ribose] polymerase1;poly(adp ribose) polymerase 1;poly(adp ribose) polymerase-1;…	SWISSPROT_AC:P09874;SWISSPROT_ID:PARP1_HUMAN;EMBL:AF524947;EMBL:AL359704;EMBL:AL359742;EMBL:BC037545;EMBL:CH471098;EMBL:J03473;EMBL:M17081;EMBL:M18112;EMBL:M29544;EMBL:M29545;EMBL:M29766;EMBL:M29767;EMBL:M29768;EMBL:M29769;EMBL:M29770;EMBL:M29771;EMBL:M29772;EMBL:M29773;EMBL:M29774;EMBL:M29775;EMBL:M29776;EMBL:M29777;EMBL:M29778;EMBL:M29779;EMBL:M29780;EMBL:M29781;EMBL:M29782;EMBL:M29783;EMBL:M29…
8466623	NRF2 -- Aldose reductase	association	Pubmed 2012:22951256;Pubmed 2011:21215737;	Reporter assays were used to test the activity of the AR promoter region, and ChIP was employed to test the direct binding of <b>Nrf2</b> with the endogenous <b>AR</b> promoter.[Pubmed 2012:22951256];These data show the regulation of AR by TGFГЋВІ1 is induced by TGFГЋВІ1 stimulation of ROS, which activates the Nrf2-ARE pathway allowing <b>Nrf2</b> to directly increase <b>AR</b> expression in HRMC…	275155	Protein	NRF2	HEBP1;NF-E2-related factor 2;NF2L2;NFE2-related factor 2;NFE2L2;NRF2;Nuclear factor erythroid 2-related factor 2;Nuclear factor, erythroid derived 2, like 2;erythroid 2-related factor 2 nuclear factor;factor erythroid 2-related factor 2 nuclear;factor nuclear erythroid 2-related factor 2;factor nuclear erythroid-2-related factor-2;nf e2 related factor 2;nf e2-related factor 2;nf-e2 related factor…	SWISSPROT_AC:Q16236;SWISSPROT_ID:NF2L2_HUMAN;EMBL:AB208786;EMBL:AC019080;EMBL:AC079305;EMBL:AK304555;EMBL:AK314816;EMBL:AL135266;EMBL:BC011558;EMBL:CH471058;EMBL:S74017;RefSeq:NP_001138884.1;RefSeq:NP_001138885.1;RefSeq:NP_001300829.1;RefSeq:NP_001300830.1;RefSeq:NP_006155.2;ProteinModelPortal:Q16236;STRING:9606.ENSP00000380252;SWISSPROT_AC_OLD:B2RBU2;SWISSPROT_AC_OLD:B4E338;SWISSPROT_AC_OLD:E9PG…	14189	Protein	Aldose reductase	AKR1B1;Aldehyde reductase;Aldo-keto reductase family 1 member B1;Aldose reductase;ALDR;ALDR1;AR;EC 1.1.1.21;ADR;adr-type;aldehyde-reductase;aldo-keto reductase family 1 member B;aldose reductase-an;aldose-reductase;ALR2;ar-subtype;ar-type;type-ar;	SWISSPROT_AC:P15121;SWISSPROT_ID:ALDR_HUMAN;EMBL:AF032455;EMBL:AF328729;EMBL:AK313439;EMBL:BC000260;EMBL:BC005387;EMBL:BC010391;EMBL:BT019859;EMBL:CH236950;EMBL:CH471070;EMBL:CR450351;EMBL:CR542203;EMBL:J04795;EMBL:J05017;EMBL:J05474;EMBL:M34720;EMBL:M34721;EMBL:M59783;EMBL:M59856;EMBL:X15414;RefSeq:NP_001619.1;ProteinModelPortal:P15121;STRING:9606.ENSP00000285930;SWISSPROT_AC_OLD:B2R8N3;SWISSPRO…
8530819	NRF2 -- Insulin	association	Pubmed 2011:21270272;	Moreover, <b>insulin</b> increased <b>Nrf2</b> transcriptional activity, which was blocked by LY294002 but enhanced by U0126.[Pubmed 2011:21270272];	275155	Protein	NRF2	HEBP1;NF-E2-related factor 2;NF2L2;NFE2-related factor 2;NFE2L2;NRF2;Nuclear factor erythroid 2-related factor 2;Nuclear factor, erythroid derived 2, like 2;erythroid 2-related factor 2 nuclear factor;factor erythroid 2-related factor 2 nuclear;factor nuclear erythroid 2-related factor 2;factor nuclear erythroid-2-related factor-2;nf e2 related factor 2;nf e2-related factor 2;nf-e2 related factor…	SWISSPROT_AC:Q16236;SWISSPROT_ID:NF2L2_HUMAN;EMBL:AB208786;EMBL:AC019080;EMBL:AC079305;EMBL:AK304555;EMBL:AK314816;EMBL:AL135266;EMBL:BC011558;EMBL:CH471058;EMBL:S74017;RefSeq:NP_001138884.1;RefSeq:NP_001138885.1;RefSeq:NP_001300829.1;RefSeq:NP_001300830.1;RefSeq:NP_006155.2;ProteinModelPortal:Q16236;STRING:9606.ENSP00000380252;SWISSPROT_AC_OLD:B2RBU2;SWISSPROT_AC_OLD:B4E338;SWISSPROT_AC_OLD:E9PG…	200308	Protein	Insulin	INS;Insulin;an-ins;IDDM;iddm 1;iddm 2;iddm type 1;iddm-1;iddm-2;iddm-type;IDDM1;IDDM2;ILPR;ins-type;insulin--an;insulin-chain;insulin-type;IRDN;mody-x;MODY10;type-insulin;	SWISSPROT_AC:P01308;SWISSPROT_ID:INS_HUMAN;EMBL:AJ009655;EMBL:AY138590;EMBL:AY899304;EMBL:BC005255;EMBL:BT006808;EMBL:CH471158;EMBL:J00265;EMBL:L15440;EMBL:M10039;EMBL:V00565;EMBL:X70508;RefSeq:NP_000198.1;RefSeq:NP_001172026.1;RefSeq:NP_001172027.1;RefSeq:NP_001278826.1;ProteinModelPortal:P01308;STRING:9606.ENSP00000250971;SWISSPROT_AC_OLD:Q5EEX2;SMR:P01308;GeneID:3630;KEGG:hsa:3630;PIR:A93222;e…
8687215	NGF -- GABPA	association	Pubmed 2011:21596795;	<b>Nrf2</b> regulates <b>NGF</b> mRNA induction by carnosic acid in T98G glioblastoma cells and normal human astrocytes.[Pubmed 2011:21596795];	275808	Protein	NGF	Beta-nerve growth factor;Beta-NGF;NGF;NGFB;b ngf;b-ngf;beta nerve growth factor;beta ngf;betanerve growth factor;betangf;factor nerve growth;factor--nerve growth;factor-nerve growth;growth factor nerve;growth factor-nerve;HSAN5;nerve growth factor;nerve growth factor--an;nerve growth-factor;nerve-growth factor;nerve-growth-factor;ngf beta;ngf- beta;ngf-b;ngf-beta;ngf-type;ngfbeta;	SWISSPROT_AC:P01138;SWISSPROT_ID:NGF_HUMAN;EMBL:AB037517;EMBL:AF150960;EMBL:AF411526;EMBL:AL049825;EMBL:BC032517;EMBL:BC126148;EMBL:BC126150;EMBL:BT019733;EMBL:CH471122;EMBL:CR541855;EMBL:M21062;EMBL:V01511;EMBL:X52599;RefSeq:NP_002497.2;RefSeq:XP_006710726.1;ProteinModelPortal:P01138;STRING:9606.ENSP00000358525;SWISSPROT_AC_OLD:A1A4E5;SWISSPROT_AC_OLD:Q6FHA0;SWISSPROT_AC_OLD:Q96P60;SWISSPROT_AC_…	146487	Protein	GABPA	E4TF1A;GA-binding protein alpha chain;GABP subunit alpha;GABPA;Nuclear respiratory factor 2 subunit alpha;Transcription factor E4TF1-60;E4TF1-60;e4tf1-60 transcription factor;GA binding protein transcription factor alpha subunit;ga-binding protein a;ga-binding protein alpha;ga-binding protein-alpha;gabp alpha;gabp-alpha;NFT2;NRF2;nrf2 a;nrf2--a;nrf2-a;NRF2A;nrf2alpha;RCH04A07;	SWISSPROT_AC:Q06546;SWISSPROT_ID:GABPA_HUMAN;EMBL:D13318;EMBL:U13044;RefSeq:NP_001184226.1;RefSeq:NP_002031.2;RefSeq:XP_005260995.1;RefSeq:XP_011527822.1;RefSeq:XP_011527823.1;RefSeq:XP_016883802.1;ProteinModelPortal:Q06546;STRING:9606.ENSP00000346886;SWISSPROT_AC_OLD:Q12939;SMR:Q06546;GeneID:2551;KEGG:hsa:2551;PIR:A48146;PIR:I38739;eggNOG:ENOG410Z0ZF;eggNOG:KOG3806;UniGene:Hs.473470;GO:GO:000012…
8687228	NGF -- NRF2	association	Pubmed 2011:21596795;	<b>Nrf2</b> regulates <b>NGF</b> mRNA induction by carnosic acid in T98G glioblastoma cells and normal human astrocytes.[Pubmed 2011:21596795];	275808	Protein	NGF	Beta-nerve growth factor;Beta-NGF;NGF;NGFB;b ngf;b-ngf;beta nerve growth factor;beta ngf;betanerve growth factor;betangf;factor nerve growth;factor--nerve growth;factor-nerve growth;growth factor nerve;growth factor-nerve;HSAN5;nerve growth factor;nerve growth factor--an;nerve growth-factor;nerve-growth factor;nerve-growth-factor;ngf beta;ngf- beta;ngf-b;ngf-beta;ngf-type;ngfbeta;	SWISSPROT_AC:P01138;SWISSPROT_ID:NGF_HUMAN;EMBL:AB037517;EMBL:AF150960;EMBL:AF411526;EMBL:AL049825;EMBL:BC032517;EMBL:BC126148;EMBL:BC126150;EMBL:BT019733;EMBL:CH471122;EMBL:CR541855;EMBL:M21062;EMBL:V01511;EMBL:X52599;RefSeq:NP_002497.2;RefSeq:XP_006710726.1;ProteinModelPortal:P01138;STRING:9606.ENSP00000358525;SWISSPROT_AC_OLD:A1A4E5;SWISSPROT_AC_OLD:Q6FHA0;SWISSPROT_AC_OLD:Q96P60;SWISSPROT_AC_…	275155	Protein	NRF2	HEBP1;NF-E2-related factor 2;NF2L2;NFE2-related factor 2;NFE2L2;NRF2;Nuclear factor erythroid 2-related factor 2;Nuclear factor, erythroid derived 2, like 2;erythroid 2-related factor 2 nuclear factor;factor erythroid 2-related factor 2 nuclear;factor nuclear erythroid 2-related factor 2;factor nuclear erythroid-2-related factor-2;nf e2 related factor 2;nf e2-related factor 2;nf-e2 related factor…	SWISSPROT_AC:Q16236;SWISSPROT_ID:NF2L2_HUMAN;EMBL:AB208786;EMBL:AC019080;EMBL:AC079305;EMBL:AK304555;EMBL:AK314816;EMBL:AL135266;EMBL:BC011558;EMBL:CH471058;EMBL:S74017;RefSeq:NP_001138884.1;RefSeq:NP_001138885.1;RefSeq:NP_001300829.1;RefSeq:NP_001300830.1;RefSeq:NP_006155.2;ProteinModelPortal:Q16236;STRING:9606.ENSP00000380252;SWISSPROT_AC_OLD:B2RBU2;SWISSPROT_AC_OLD:B4E338;SWISSPROT_AC_OLD:E9PG…
8808274	NGF -- CARDINAL	association	Pubmed 2011:21750223;	Because <b>nerve growth factor</b> (NGF) plays a <b>cardinal</b> role in inflammation and pain, and because it interacts with multiple proinflammatory cytokines, we hypothesized that NGF acts as a key endogenous molecule involved in the orchestration of cancer-related inflammation.[Pubmed 2011:21750223];	275808	Protein	NGF	Beta-nerve growth factor;Beta-NGF;NGF;NGFB;b ngf;b-ngf;beta nerve growth factor;beta ngf;betanerve growth factor;betangf;factor nerve growth;factor--nerve growth;factor-nerve growth;growth factor nerve;growth factor-nerve;HSAN5;nerve growth factor;nerve growth factor--an;nerve growth-factor;nerve-growth factor;nerve-growth-factor;ngf beta;ngf- beta;ngf-b;ngf-beta;ngf-type;ngfbeta;	SWISSPROT_AC:P01138;SWISSPROT_ID:NGF_HUMAN;EMBL:AB037517;EMBL:AF150960;EMBL:AF411526;EMBL:AL049825;EMBL:BC032517;EMBL:BC126148;EMBL:BC126150;EMBL:BT019733;EMBL:CH471122;EMBL:CR541855;EMBL:M21062;EMBL:V01511;EMBL:X52599;RefSeq:NP_002497.2;RefSeq:XP_006710726.1;ProteinModelPortal:P01138;STRING:9606.ENSP00000358525;SWISSPROT_AC_OLD:A1A4E5;SWISSPROT_AC_OLD:Q6FHA0;SWISSPROT_AC_OLD:Q96P60;SWISSPROT_AC_…	53810	Protein	CARDINAL	Apoptotic protein NDPP1;CARD-inhibitor of NF-kappa-B-activating ligand;CARD8;CARDINAL;Caspase recruitment domain-containing protein 8;DACAR;KIAA0955;NDPP1;TUCAN;Tumor up-regulated CARD-containing antagonist of CASP9;card viii;card-8;caspase recruitment domain family member 8;DAKAR;NDPP;	SWISSPROT_AC:Q9Y2G2;SWISSPROT_ID:CARD8_HUMAN;EMBL:AB023172;EMBL:AC008392;EMBL:AC011466;EMBL:AF322184;EMBL:AF331519;EMBL:AF405558;EMBL:AF511652;EMBL:AK297045;EMBL:AK297069;EMBL:AY026322;EMBL:BC056891;EMBL:CH471177;EMBL:EU118120;RefSeq:NP_001171829.1;RefSeq:NP_001171830.1;RefSeq:NP_001171831.1;RefSeq:NP_001171832.1;RefSeq:NP_055774.2;RefSeq:XP_006723154.1;RefSeq:XP_006723155.1;RefSeq:XP_006723156.1…
9581029	GABPA -- Aldose reductase	association	Pubmed 2012:22951256;	Reporter assays were used to test the activity of the AR promoter region, and ChIP was employed to test the direct binding of <b>Nrf2</b> with the endogenous <b>AR</b> promoter.[Pubmed 2012:22951256];These data show the regulation of AR by TGFГЋВІ1 is induced by TGFГЋВІ1 stimulation of ROS, which activates the Nrf2-ARE pathway allowing <b>Nrf2</b> to directly increase <b>AR</b> expression in HRMC…	146487	Protein	GABPA	E4TF1A;GA-binding protein alpha chain;GABP subunit alpha;GABPA;Nuclear respiratory factor 2 subunit alpha;Transcription factor E4TF1-60;E4TF1-60;e4tf1-60 transcription factor;GA binding protein transcription factor alpha subunit;ga-binding protein a;ga-binding protein alpha;ga-binding protein-alpha;gabp alpha;gabp-alpha;NFT2;NRF2;nrf2 a;nrf2--a;nrf2-a;NRF2A;nrf2alpha;RCH04A07;	SWISSPROT_AC:Q06546;SWISSPROT_ID:GABPA_HUMAN;EMBL:D13318;EMBL:U13044;RefSeq:NP_001184226.1;RefSeq:NP_002031.2;RefSeq:XP_005260995.1;RefSeq:XP_011527822.1;RefSeq:XP_011527823.1;RefSeq:XP_016883802.1;ProteinModelPortal:Q06546;STRING:9606.ENSP00000346886;SWISSPROT_AC_OLD:Q12939;SMR:Q06546;GeneID:2551;KEGG:hsa:2551;PIR:A48146;PIR:I38739;eggNOG:ENOG410Z0ZF;eggNOG:KOG3806;UniGene:Hs.473470;GO:GO:000012…	14189	Protein	Aldose reductase	AKR1B1;Aldehyde reductase;Aldo-keto reductase family 1 member B1;Aldose reductase;ALDR;ALDR1;AR;EC 1.1.1.21;ADR;adr-type;aldehyde-reductase;aldo-keto reductase family 1 member B;aldose reductase-an;aldose-reductase;ALR2;ar-subtype;ar-type;type-ar;	SWISSPROT_AC:P15121;SWISSPROT_ID:ALDR_HUMAN;EMBL:AF032455;EMBL:AF328729;EMBL:AK313439;EMBL:BC000260;EMBL:BC005387;EMBL:BC010391;EMBL:BT019859;EMBL:CH236950;EMBL:CH471070;EMBL:CR450351;EMBL:CR542203;EMBL:J04795;EMBL:J05017;EMBL:J05474;EMBL:M34720;EMBL:M34721;EMBL:M59783;EMBL:M59856;EMBL:X15414;RefSeq:NP_001619.1;ProteinModelPortal:P15121;STRING:9606.ENSP00000285930;SWISSPROT_AC_OLD:B2R8N3;SWISSPRO…
9645859	PARP-1 -- Aldose reductase	association	Pubmed 2012:22993403;	It was further confirmed in genetically defined systems that PARP-1 supports AR transcriptional function, and that in models of advanced prostate cancer, PARP-1 enzymatic activity is enhanced, further linking <b>PARP-1</b> to <b>AR</b> activity and disease progression.[Pubmed 2012:22993403];	301963	Protein	PARP-1	ADP-ribosyltransferase diphtheria toxin-like 1;ADPRT;ADPRT 1;ARTD1;EC 2.4.2.30;NAD(+) ADP-ribosyltransferase 1;PARP-1;PARP1;Poly [ADP-ribose] polymerase 1;Poly[ADP-ribose] synthase 1;PPOL;ADPRT1;artd-1;pADPRT-1;PARP;parp 1;parp i;parp-i;parp-type;poly [adp ribose] polymerase 1;poly [adp-ribose] polymerase-1;poly [adp-ribose] polymerase1;poly(adp ribose) polymerase 1;poly(adp ribose) polymerase-1;…	SWISSPROT_AC:P09874;SWISSPROT_ID:PARP1_HUMAN;EMBL:AF524947;EMBL:AL359704;EMBL:AL359742;EMBL:BC037545;EMBL:CH471098;EMBL:J03473;EMBL:M17081;EMBL:M18112;EMBL:M29544;EMBL:M29545;EMBL:M29766;EMBL:M29767;EMBL:M29768;EMBL:M29769;EMBL:M29770;EMBL:M29771;EMBL:M29772;EMBL:M29773;EMBL:M29774;EMBL:M29775;EMBL:M29776;EMBL:M29777;EMBL:M29778;EMBL:M29779;EMBL:M29780;EMBL:M29781;EMBL:M29782;EMBL:M29783;EMBL:M29…	14189	Protein	Aldose reductase	AKR1B1;Aldehyde reductase;Aldo-keto reductase family 1 member B1;Aldose reductase;ALDR;ALDR1;AR;EC 1.1.1.21;ADR;adr-type;aldehyde-reductase;aldo-keto reductase family 1 member B;aldose reductase-an;aldose-reductase;ALR2;ar-subtype;ar-type;type-ar;	SWISSPROT_AC:P15121;SWISSPROT_ID:ALDR_HUMAN;EMBL:AF032455;EMBL:AF328729;EMBL:AK313439;EMBL:BC000260;EMBL:BC005387;EMBL:BC010391;EMBL:BT019859;EMBL:CH236950;EMBL:CH471070;EMBL:CR450351;EMBL:CR542203;EMBL:J04795;EMBL:J05017;EMBL:J05474;EMBL:M34720;EMBL:M34721;EMBL:M59783;EMBL:M59856;EMBL:X15414;RefSeq:NP_001619.1;ProteinModelPortal:P15121;STRING:9606.ENSP00000285930;SWISSPROT_AC_OLD:B2R8N3;SWISSPRO…
9926274	Adrenomedullin -- ADM	association	Pubmed 2013:23364478;Pubmed 2013:23969937;	To investigate whether AM deficiency predisposes to secondary lymphedema, we used heterozygous adult mice with <b>Adm</b> gene-knockin stop mutation, which selectively abrogated <b>AM</b>, but preserved PAMP, expression (Adm(AM+/ГЋВ”) animals).[Pubmed 2013:23364478];To investigate whether AM deficiency predisposes to secondary lymphedema, we used heterozygous adult mice with <b>Adm</b> gene-knock…	11331	Protein	Adrenomedullin	Adrenomedullin;AM;am-an;am-type;	TMP_SWISSPROT_AC:P35318_AM;PARENT_SWISSPROT_AC:P35318;PARENT_SWISSPROT_ID:ADML_HUMAN;	11330	Protein	ADM	ADM;ADML;AM;adrenomedullin;am-an;am-type;PAMP;pamp-type;	SWISSPROT_AC:P35318;SWISSPROT_ID:ADML_HUMAN;EMBL:AK312893;EMBL:BC015961;EMBL:BT006902;EMBL:CH471064;EMBL:CR541995;EMBL:D14874;EMBL:D43639;EMBL:DQ143945;EMBL:S73906;RefSeq:NP_001115.1;ProteinModelPortal:P35318;STRING:9606.ENSP00000278175;SWISSPROT_AC_OLD:B2R793;SWISSPROT_AC_OLD:D3DQV3;SWISSPROT_AC_OLD:Q6FGW2;SMR:P35318;GeneID:133;KEGG:hsa:133;PIR:JC2351;eggNOG:ENOG410IK4C;eggNOG:ENOG41120TV;UniGen…
10239773	P53 -- NGF	association	Pubmed 2013:23778138;	<b>NGF</b> withdrawal strongly upregulated UNC5D, E2F1, and <b>p53</b> in human primary favorable NBs.[Pubmed 2013:23778138];Our data suggest that UNC5D forms a positive feedback loop with <b>p53</b> and E2F1 to promote <b>NGF</b> dependence-mediated PCD during NB regression.[Pubmed 2013:23778138];	297203	Protein	P53	Antigen NY-CO-13;Cellular tumor antigen p53;P53;Phosphoprotein p53;TP53;Tumor suppressor p53;BCC7;LFS1;p 53;p 53 tumor suppressor;p-53;p-53 tumor suppressor;p5-3;p53 phosphoprotein;p53 the tumor suppressor;p53 tumor protein;p53 tumor suppressor;p53 tumor-suppressor;p53's tumor suppressor;p53--an;p53-tumor suppressor;p53-tumor-suppressor;p53-type;protein of the p53 tumor;protein p53 tumor;tp 53;tp…	SWISSPROT_AC:P04637;SWISSPROT_ID:P53_HUMAN;EMBL:AB082923;EMBL:AC007421;EMBL:AC087388;EMBL:AF135120;EMBL:AF135121;EMBL:AF136270;EMBL:AF136271;EMBL:AF209128;EMBL:AF209129;EMBL:AF209130;EMBL:AF209131;EMBL:AF209132;EMBL:AF209133;EMBL:AF209134;EMBL:AF209135;EMBL:AF209136;EMBL:AF209148;EMBL:AF209149;EMBL:AF209150;EMBL:AF209151;EMBL:AF209152;EMBL:AF209153;EMBL:AF209154;EMBL:AF209155;EMBL:AF209156;EMBL:A…	275808	Protein	NGF	Beta-nerve growth factor;Beta-NGF;NGF;NGFB;b ngf;b-ngf;beta nerve growth factor;beta ngf;betanerve growth factor;betangf;factor nerve growth;factor--nerve growth;factor-nerve growth;growth factor nerve;growth factor-nerve;HSAN5;nerve growth factor;nerve growth factor--an;nerve growth-factor;nerve-growth factor;nerve-growth-factor;ngf beta;ngf- beta;ngf-b;ngf-beta;ngf-type;ngfbeta;	SWISSPROT_AC:P01138;SWISSPROT_ID:NGF_HUMAN;EMBL:AB037517;EMBL:AF150960;EMBL:AF411526;EMBL:AL049825;EMBL:BC032517;EMBL:BC126148;EMBL:BC126150;EMBL:BT019733;EMBL:CH471122;EMBL:CR541855;EMBL:M21062;EMBL:V01511;EMBL:X52599;RefSeq:NP_002497.2;RefSeq:XP_006710726.1;ProteinModelPortal:P01138;STRING:9606.ENSP00000358525;SWISSPROT_AC_OLD:A1A4E5;SWISSPROT_AC_OLD:Q6FHA0;SWISSPROT_AC_OLD:Q96P60;SWISSPROT_AC_…
10295262	PARP-1 -- Catalase	association	Pubmed 2013:23883585;	<b>Catalase</b> abrogates ГЋВІ-lapachone-induced <b>PARP1</b> hyperactivation-directed programmed necrosis in NQO1-positive breast cancers.[Pubmed 2013:23883585];<b>Catalase</b> abrogates ГѓВЋГ‚ВІ-lapachone-induced <b>PARP1</b> hyperactivation-directed programmed necrosis in NQO1-positive breast cancers.[Pubmed 2013:23883585];<b>Catalase</b> abrogates ?-lapachone-induced <b>PARP1</b> hyperactivat…	301963	Protein	PARP-1	ADP-ribosyltransferase diphtheria toxin-like 1;ADPRT;ADPRT 1;ARTD1;EC 2.4.2.30;NAD(+) ADP-ribosyltransferase 1;PARP-1;PARP1;Poly [ADP-ribose] polymerase 1;Poly[ADP-ribose] synthase 1;PPOL;ADPRT1;artd-1;pADPRT-1;PARP;parp 1;parp i;parp-i;parp-type;poly [adp ribose] polymerase 1;poly [adp-ribose] polymerase-1;poly [adp-ribose] polymerase1;poly(adp ribose) polymerase 1;poly(adp ribose) polymerase-1;…	SWISSPROT_AC:P09874;SWISSPROT_ID:PARP1_HUMAN;EMBL:AF524947;EMBL:AL359704;EMBL:AL359742;EMBL:BC037545;EMBL:CH471098;EMBL:J03473;EMBL:M17081;EMBL:M18112;EMBL:M29544;EMBL:M29545;EMBL:M29766;EMBL:M29767;EMBL:M29768;EMBL:M29769;EMBL:M29770;EMBL:M29771;EMBL:M29772;EMBL:M29773;EMBL:M29774;EMBL:M29775;EMBL:M29776;EMBL:M29777;EMBL:M29778;EMBL:M29779;EMBL:M29780;EMBL:M29781;EMBL:M29782;EMBL:M29783;EMBL:M29…	54707	Protein	Catalase	CAT;CATA;Catalase;EC 1.11.1.6;cat--an;cat-type;catalase-type;chain-cat;	SWISSPROT_AC:P04040;SWISSPROT_ID:CATA_HUMAN;EMBL:AK291585;EMBL:AK315350;EMBL:AL035079;EMBL:AY028632;EMBL:AY545477;EMBL:BC110398;EMBL:BC112217;EMBL:BC112219;EMBL:CH471064;EMBL:K02400;EMBL:L13609;EMBL:X04076;EMBL:X04085;EMBL:X04086;EMBL:X04087;EMBL:X04088;EMBL:X04089;EMBL:X04090;EMBL:X04091;EMBL:X04092;EMBL:X04093;EMBL:X04094;EMBL:X04095;EMBL:X04096;RefSeq:NP_001743.1;ProteinModelPortal:P04040;STRI…
10483996	IL-6 -- BDNF	association	Pubmed 2014:24140302;Pubmed 2014:24140987;	Association between serum <b>brain-derived neurotrophic factor</b> and plasma <b>interleukin-6</b> in major depressive disorder with melancholic features.[Pubmed 2014:24140302];Stratified analyses showed that <b>BDNF</b> levels are indeed positively associated with <b>IL-6</b> levels in MDD patients (ГЋВІ=.07, p=.02), but not in non-depressed controls (ГЋВІ=-.07, p=.23).[Pubmed 2014:24140302];Str…	197638	Protein	IL-6	B-cell stimulatory factor 2;BSF-2;CDF;CTL differentiation factor;Hybridoma growth factor;IFN-beta-2;IFNB2;IL-6;IL6;Interferon beta-2;Interleukin-6;b cell stimulatory factor 2;b cell stimulatory factor-2;b-cell stimulatory factor-2;bsf- 2;BSF2;HGF;HSF;hsf-type;ifn beta 2;ifn-beta 2;ifn-beta2;il - 6;il -- 6;il -6;il 6;il- 6;il--6;il-6-type;il-vi;il6-type;interferon beta 2;interferon beta2;interfero…	SWISSPROT_AC:P05231;SWISSPROT_ID:IL6_HUMAN;EMBL:AF372214;EMBL:BC015511;EMBL:M14584;EMBL:M18403;EMBL:M29150;EMBL:M54894;EMBL:S56892;EMBL:X04402;EMBL:X04403;EMBL:X04430;EMBL:X04602;EMBL:Y00081;RefSeq:NP_000591.1;RefSeq:XP_011513692.1;ProteinModelPortal:P05231;STRING:9606.ENSP00000258743;SWISSPROT_AC_OLD:Q9UCU2;SWISSPROT_AC_OLD:Q9UCU3;SWISSPROT_AC_OLD:Q9UCU4;SMR:P05231;GeneID:3569;KEGG:hsa:3569;PIR:…	43557	Protein	BDNF	Abrineurin;BDNF;Brain-derived neurotrophic factor;ANON2;brain derived neurotrophic factor;brain derived neurotrophic-factor;brain derived- neurotrophic factor;brain derived-neurotrophic factor;brain neurotrophic derived factor;brain- derived neurotrophic factor;brain--derived neurotrophic factor;brain-derived neurotrophic-factor;brain-derived-neurotrophic factor;brain-derived-neurotrophic-factor;…	SWISSPROT_AC:P23560;SWISSPROT_ID:BDNF_HUMAN;EMBL:AC104563;EMBL:AF400438;EMBL:AF411339;EMBL:AK289763;EMBL:AK289853;EMBL:AY011481;EMBL:AY054392;EMBL:AY054393;EMBL:AY054394;EMBL:AY054395;EMBL:AY054396;EMBL:AY054397;EMBL:AY054398;EMBL:AY054399;EMBL:AY054400;EMBL:AY656701;EMBL:BC029795;EMBL:CH471064;EMBL:EF674517;EMBL:EF674518;EMBL:EF674519;EMBL:EF674520;EMBL:EF674521;EMBL:EF689009;EMBL:EF689010;EMBL:…
10724925	NRF2 -- GABPA	association	Pubmed 2014:24520207;	Nuclear factor (erythroid-derived 2)-like 2 (<b>Nrf2</b>; encoded in humans by the <b>NFE2L2</b> gene) is a transcription factor that regulates the gene expression of a wide variety of cytoprotective phase II detoxification and antioxidant enzymes through a promoter sequence known as the antioxidant-responsive element (ARE).[Pubmed 2014:24520207];	275155	Protein	NRF2	HEBP1;NF-E2-related factor 2;NF2L2;NFE2-related factor 2;NFE2L2;NRF2;Nuclear factor erythroid 2-related factor 2;Nuclear factor, erythroid derived 2, like 2;erythroid 2-related factor 2 nuclear factor;factor erythroid 2-related factor 2 nuclear;factor nuclear erythroid 2-related factor 2;factor nuclear erythroid-2-related factor-2;nf e2 related factor 2;nf e2-related factor 2;nf-e2 related factor…	SWISSPROT_AC:Q16236;SWISSPROT_ID:NF2L2_HUMAN;EMBL:AB208786;EMBL:AC019080;EMBL:AC079305;EMBL:AK304555;EMBL:AK314816;EMBL:AL135266;EMBL:BC011558;EMBL:CH471058;EMBL:S74017;RefSeq:NP_001138884.1;RefSeq:NP_001138885.1;RefSeq:NP_001300829.1;RefSeq:NP_001300830.1;RefSeq:NP_006155.2;ProteinModelPortal:Q16236;STRING:9606.ENSP00000380252;SWISSPROT_AC_OLD:B2RBU2;SWISSPROT_AC_OLD:B4E338;SWISSPROT_AC_OLD:E9PG…	146487	Protein	GABPA	E4TF1A;GA-binding protein alpha chain;GABP subunit alpha;GABPA;Nuclear respiratory factor 2 subunit alpha;Transcription factor E4TF1-60;E4TF1-60;e4tf1-60 transcription factor;GA binding protein transcription factor alpha subunit;ga-binding protein a;ga-binding protein alpha;ga-binding protein-alpha;gabp alpha;gabp-alpha;NFT2;NRF2;nrf2 a;nrf2--a;nrf2-a;NRF2A;nrf2alpha;RCH04A07;	SWISSPROT_AC:Q06546;SWISSPROT_ID:GABPA_HUMAN;EMBL:D13318;EMBL:U13044;RefSeq:NP_001184226.1;RefSeq:NP_002031.2;RefSeq:XP_005260995.1;RefSeq:XP_011527822.1;RefSeq:XP_011527823.1;RefSeq:XP_016883802.1;ProteinModelPortal:Q06546;STRING:9606.ENSP00000346886;SWISSPROT_AC_OLD:Q12939;SMR:Q06546;GeneID:2551;KEGG:hsa:2551;PIR:A48146;PIR:I38739;eggNOG:ENOG410Z0ZF;eggNOG:KOG3806;UniGene:Hs.473470;GO:GO:000012…
10871763	NRF2 -- Ghrelin	association	Pubmed 2014:24641847;	<b>Ghrelin</b> can up-regulate nuclear expression of <b>Nrf2</b>, increase the activities of HO-1 and NQO1, and reduce the activity of MPO and content of MDA, thus protecting PQ-exposed mice from acute lung injury.[Pubmed 2014:24641847];	275155	Protein	NRF2	HEBP1;NF-E2-related factor 2;NF2L2;NFE2-related factor 2;NFE2L2;NRF2;Nuclear factor erythroid 2-related factor 2;Nuclear factor, erythroid derived 2, like 2;erythroid 2-related factor 2 nuclear factor;factor erythroid 2-related factor 2 nuclear;factor nuclear erythroid 2-related factor 2;factor nuclear erythroid-2-related factor-2;nf e2 related factor 2;nf e2-related factor 2;nf-e2 related factor…	SWISSPROT_AC:Q16236;SWISSPROT_ID:NF2L2_HUMAN;EMBL:AB208786;EMBL:AC019080;EMBL:AC079305;EMBL:AK304555;EMBL:AK314816;EMBL:AL135266;EMBL:BC011558;EMBL:CH471058;EMBL:S74017;RefSeq:NP_001138884.1;RefSeq:NP_001138885.1;RefSeq:NP_001300829.1;RefSeq:NP_001300830.1;RefSeq:NP_006155.2;ProteinModelPortal:Q16236;STRING:9606.ENSP00000380252;SWISSPROT_AC_OLD:B2RBU2;SWISSPROT_AC_OLD:B4E338;SWISSPROT_AC_OLD:E9PG…	154543	Protein	Ghrelin	Ghrelin;Ghrelin-28;ghrelin--an;	TMP_SWISSPROT_AC:Q9UBU3_Ghrelin;PARENT_SWISSPROT_AC:Q9UBU3;PARENT_SWISSPROT_ID:GHRL_HUMAN;
10874765	NPY -- IL-6	association	Pubmed 2014:24632224;	At least part of this regulatory role of muscle IL-6 may be mediated by the hypothalamus, as <b>IL-6</b> deficiency regulated the expression of critical hypothalamic neuropeptides (<b>NPY</b>, AgRP, POMC, CRH and preproOX).[Pubmed 2014:24632224];	280275	Protein	NPY	NPY;Pro-neuropeptide Y;neuropeptide Y;neuropeptide--y;neuropeptide-y;npy--an;npy-type;PYY4;y neuropeptide;	SWISSPROT_AC:P01303;SWISSPROT_ID:NPY_HUMAN;EMBL:AC004485;EMBL:BC029497;EMBL:K01911;EMBL:M14296;EMBL:M14297;EMBL:M14298;EMBL:M15789;RefSeq:NP_000896.1;ProteinModelPortal:P01303;STRING:9606.ENSP00000242152;SMR:P01303;GeneID:4852;KEGG:hsa:4852;PIR:A25198;eggNOG:ENOG410J0KC;eggNOG:ENOG41128I2;UniGene:Hs.1832;GO:GO:0001664;GO:GO:0001878;GO:GO:0004930;GO:GO:0005102;GO:GO:0005184;GO:GO:0005246;GO:GO:000…	197638	Protein	IL-6	B-cell stimulatory factor 2;BSF-2;CDF;CTL differentiation factor;Hybridoma growth factor;IFN-beta-2;IFNB2;IL-6;IL6;Interferon beta-2;Interleukin-6;b cell stimulatory factor 2;b cell stimulatory factor-2;b-cell stimulatory factor-2;bsf- 2;BSF2;HGF;HSF;hsf-type;ifn beta 2;ifn-beta 2;ifn-beta2;il - 6;il -- 6;il -6;il 6;il- 6;il--6;il-6-type;il-vi;il6-type;interferon beta 2;interferon beta2;interfero…	SWISSPROT_AC:P05231;SWISSPROT_ID:IL6_HUMAN;EMBL:AF372214;EMBL:BC015511;EMBL:M14584;EMBL:M18403;EMBL:M29150;EMBL:M54894;EMBL:S56892;EMBL:X04402;EMBL:X04403;EMBL:X04430;EMBL:X04602;EMBL:Y00081;RefSeq:NP_000591.1;RefSeq:XP_011513692.1;ProteinModelPortal:P05231;STRING:9606.ENSP00000258743;SWISSPROT_AC_OLD:Q9UCU2;SWISSPROT_AC_OLD:Q9UCU3;SWISSPROT_AC_OLD:Q9UCU4;SMR:P05231;GeneID:3569;KEGG:hsa:3569;PIR:…
10874802	Neuropeptide Y -- IL-6	association	Pubmed 2014:24632224;	At least part of this regulatory role of muscle IL-6 may be mediated by the hypothalamus, as <b>IL-6</b> deficiency regulated the expression of critical hypothalamic neuropeptides (<b>NPY</b>, AgRP, POMC, CRH and preproOX).[Pubmed 2014:24632224];	280276	Protein	Neuropeptide Y	Neuropeptide tyrosine;Neuropeptide Y;NPY;neuropeptide--y;neuropeptide-tyrosine;neuropeptide-y;npy--an;npy-type;y neuropeptide;	TMP_SWISSPROT_AC:P01303_NPY;PARENT_SWISSPROT_AC:P01303;PARENT_SWISSPROT_ID:NPY_HUMAN;	197638	Protein	IL-6	B-cell stimulatory factor 2;BSF-2;CDF;CTL differentiation factor;Hybridoma growth factor;IFN-beta-2;IFNB2;IL-6;IL6;Interferon beta-2;Interleukin-6;b cell stimulatory factor 2;b cell stimulatory factor-2;b-cell stimulatory factor-2;bsf- 2;BSF2;HGF;HSF;hsf-type;ifn beta 2;ifn-beta 2;ifn-beta2;il - 6;il -- 6;il -6;il 6;il- 6;il--6;il-6-type;il-vi;il6-type;interferon beta 2;interferon beta2;interfero…	SWISSPROT_AC:P05231;SWISSPROT_ID:IL6_HUMAN;EMBL:AF372214;EMBL:BC015511;EMBL:M14584;EMBL:M18403;EMBL:M29150;EMBL:M54894;EMBL:S56892;EMBL:X04402;EMBL:X04403;EMBL:X04430;EMBL:X04602;EMBL:Y00081;RefSeq:NP_000591.1;RefSeq:XP_011513692.1;ProteinModelPortal:P05231;STRING:9606.ENSP00000258743;SWISSPROT_AC_OLD:Q9UCU2;SWISSPROT_AC_OLD:Q9UCU3;SWISSPROT_AC_OLD:Q9UCU4;SMR:P05231;GeneID:3569;KEGG:hsa:3569;PIR:…
11041067	IL-6 -- Ghrelin	association	Pubmed 2014:25856219;	<b>Interleukin-6</b> was negatively associated with <b>ghrelin</b> and adiponectin and was not associated with leptin.[Pubmed 2014:25856219];	197638	Protein	IL-6	B-cell stimulatory factor 2;BSF-2;CDF;CTL differentiation factor;Hybridoma growth factor;IFN-beta-2;IFNB2;IL-6;IL6;Interferon beta-2;Interleukin-6;b cell stimulatory factor 2;b cell stimulatory factor-2;b-cell stimulatory factor-2;bsf- 2;BSF2;HGF;HSF;hsf-type;ifn beta 2;ifn-beta 2;ifn-beta2;il - 6;il -- 6;il -6;il 6;il- 6;il--6;il-6-type;il-vi;il6-type;interferon beta 2;interferon beta2;interfero…	SWISSPROT_AC:P05231;SWISSPROT_ID:IL6_HUMAN;EMBL:AF372214;EMBL:BC015511;EMBL:M14584;EMBL:M18403;EMBL:M29150;EMBL:M54894;EMBL:S56892;EMBL:X04402;EMBL:X04403;EMBL:X04430;EMBL:X04602;EMBL:Y00081;RefSeq:NP_000591.1;RefSeq:XP_011513692.1;ProteinModelPortal:P05231;STRING:9606.ENSP00000258743;SWISSPROT_AC_OLD:Q9UCU2;SWISSPROT_AC_OLD:Q9UCU3;SWISSPROT_AC_OLD:Q9UCU4;SMR:P05231;GeneID:3569;KEGG:hsa:3569;PIR:…	154543	Protein	Ghrelin	Ghrelin;Ghrelin-28;ghrelin--an;	TMP_SWISSPROT_AC:Q9UBU3_Ghrelin;PARENT_SWISSPROT_AC:Q9UBU3;PARENT_SWISSPROT_ID:GHRL_HUMAN;
11105504	NT-3 -- IL-6	association	Pubmed 2014:25330634;	The increased expressions of NGF, <b>NT-3</b> were positively related to the increase of IL-4, <b>IL-6</b> and IL-10.[Pubmed 2014:25330634];	283599	Protein	NT-3	HDNF;Nerve growth factor 2;Neurotrophic factor;Neurotrophin-3;NGF-2;NT-3;NTF3;factor neurotrophic;factor of neurotrophic;nerve growth factor-2;neurotrophic-factor;neurotrophin -3;neurotrophin 3;neurotrophin type 3;neurotrophin- 3;neurotrophin-type 3;neurotrophin3;ngf 2;NGF2;nt -3;nt 3;nt-iii;NT3;	SWISSPROT_AC:P20783;SWISSPROT_ID:NTF3_HUMAN;EMBL:AK293895;EMBL:BC069773;EMBL:BC107075;EMBL:CH471116;EMBL:CR541906;EMBL:M37763;EMBL:M61180;EMBL:X53655;RefSeq:NP_001096124.1;RefSeq:NP_002518.1;RefSeq:XP_011519265.1;ProteinModelPortal:P20783;STRING:9606.ENSP00000397297;SWISSPROT_AC_OLD:B7Z1T5;SWISSPROT_AC_OLD:Q6FH50;SMR:P20783;GeneID:4908;KEGG:hsa:4908;PIR:A36208;eggNOG:ENOG410IHMM;eggNOG:ENOG410XRR…	197638	Protein	IL-6	B-cell stimulatory factor 2;BSF-2;CDF;CTL differentiation factor;Hybridoma growth factor;IFN-beta-2;IFNB2;IL-6;IL6;Interferon beta-2;Interleukin-6;b cell stimulatory factor 2;b cell stimulatory factor-2;b-cell stimulatory factor-2;bsf- 2;BSF2;HGF;HSF;hsf-type;ifn beta 2;ifn-beta 2;ifn-beta2;il - 6;il -- 6;il -6;il 6;il- 6;il--6;il-6-type;il-vi;il6-type;interferon beta 2;interferon beta2;interfero…	SWISSPROT_AC:P05231;SWISSPROT_ID:IL6_HUMAN;EMBL:AF372214;EMBL:BC015511;EMBL:M14584;EMBL:M18403;EMBL:M29150;EMBL:M54894;EMBL:S56892;EMBL:X04402;EMBL:X04403;EMBL:X04430;EMBL:X04602;EMBL:Y00081;RefSeq:NP_000591.1;RefSeq:XP_011513692.1;ProteinModelPortal:P05231;STRING:9606.ENSP00000258743;SWISSPROT_AC_OLD:Q9UCU2;SWISSPROT_AC_OLD:Q9UCU3;SWISSPROT_AC_OLD:Q9UCU4;SMR:P05231;GeneID:3569;KEGG:hsa:3569;PIR:…
11216371	PARP-1 -- ADM	association	Pubmed 2014:24889936;	Finally, molecular analysis revealed that <b>Parp-1</b> modulates <b>ADM</b> downstream of the Stat3-MMP7 axis and is also involved in transcriptional up-regulation of the MDM2, VEGFR1 and MMP28 cancer-related genes.[Pubmed 2014:24889936];	301963	Protein	PARP-1	ADP-ribosyltransferase diphtheria toxin-like 1;ADPRT;ADPRT 1;ARTD1;EC 2.4.2.30;NAD(+) ADP-ribosyltransferase 1;PARP-1;PARP1;Poly [ADP-ribose] polymerase 1;Poly[ADP-ribose] synthase 1;PPOL;ADPRT1;artd-1;pADPRT-1;PARP;parp 1;parp i;parp-i;parp-type;poly [adp ribose] polymerase 1;poly [adp-ribose] polymerase-1;poly [adp-ribose] polymerase1;poly(adp ribose) polymerase 1;poly(adp ribose) polymerase-1;…	SWISSPROT_AC:P09874;SWISSPROT_ID:PARP1_HUMAN;EMBL:AF524947;EMBL:AL359704;EMBL:AL359742;EMBL:BC037545;EMBL:CH471098;EMBL:J03473;EMBL:M17081;EMBL:M18112;EMBL:M29544;EMBL:M29545;EMBL:M29766;EMBL:M29767;EMBL:M29768;EMBL:M29769;EMBL:M29770;EMBL:M29771;EMBL:M29772;EMBL:M29773;EMBL:M29774;EMBL:M29775;EMBL:M29776;EMBL:M29777;EMBL:M29778;EMBL:M29779;EMBL:M29780;EMBL:M29781;EMBL:M29782;EMBL:M29783;EMBL:M29…	11330	Protein	ADM	ADM;ADML;AM;adrenomedullin;am-an;am-type;PAMP;pamp-type;	SWISSPROT_AC:P35318;SWISSPROT_ID:ADML_HUMAN;EMBL:AK312893;EMBL:BC015961;EMBL:BT006902;EMBL:CH471064;EMBL:CR541995;EMBL:D14874;EMBL:D43639;EMBL:DQ143945;EMBL:S73906;RefSeq:NP_001115.1;ProteinModelPortal:P35318;STRING:9606.ENSP00000278175;SWISSPROT_AC_OLD:B2R793;SWISSPROT_AC_OLD:D3DQV3;SWISSPROT_AC_OLD:Q6FGW2;SMR:P35318;GeneID:133;KEGG:hsa:133;PIR:JC2351;eggNOG:ENOG410IK4C;eggNOG:ENOG41120TV;UniGen…
11303470	TPA -- Aldose reductase	association	Pubmed 2014:25446567;	Also, the secretion of <b>t-PA</b> and PAI-1 were reduced stimulated by <b>Adr</b> on Huvecs.[Pubmed 2014:25446567];	493753	Protein	TPA	Alteplase;EC 3.4.21.68;PLAT;Reteplase;t-PA;t-plasminogen activator;Tissue-type plasminogen activator;TPA;activator tissue plasminogen;activator tissue-type plasminogen;pa t;plasminogen activator - tissue-type;plasminogen activator of the tissue-type;plasminogen activator of tissue-type;plasminogen activator tissue;plasminogen activator, tissue type;plasminogen tissue activator;t- pa;t--pa;tissue …	SWISSPROT_AC:P00750;SWISSPROT_ID:TPA_HUMAN;EMBL:AF260825;EMBL:AK289387;EMBL:AK290575;EMBL:AK313342;EMBL:AY221101;EMBL:AY291060;EMBL:BC002795;EMBL:BC007231;EMBL:BC013968;EMBL:BC018636;EMBL:BC095403;EMBL:BT007060;EMBL:CH471080;EMBL:D01096;EMBL:K03021;EMBL:L00141;EMBL:L00142;EMBL:L00143;EMBL:L00144;EMBL:L00145;EMBL:L00146;EMBL:L00147;EMBL:L00148;EMBL:L00149;EMBL:L00150;EMBL:L00151;EMBL:L00153;EMBL:M…	14189	Protein	Aldose reductase	AKR1B1;Aldehyde reductase;Aldo-keto reductase family 1 member B1;Aldose reductase;ALDR;ALDR1;AR;EC 1.1.1.21;ADR;adr-type;aldehyde-reductase;aldo-keto reductase family 1 member B;aldose reductase-an;aldose-reductase;ALR2;ar-subtype;ar-type;type-ar;	SWISSPROT_AC:P15121;SWISSPROT_ID:ALDR_HUMAN;EMBL:AF032455;EMBL:AF328729;EMBL:AK313439;EMBL:BC000260;EMBL:BC005387;EMBL:BC010391;EMBL:BT019859;EMBL:CH236950;EMBL:CH471070;EMBL:CR450351;EMBL:CR542203;EMBL:J04795;EMBL:J05017;EMBL:J05474;EMBL:M34720;EMBL:M34721;EMBL:M59783;EMBL:M59856;EMBL:X15414;RefSeq:NP_001619.1;ProteinModelPortal:P15121;STRING:9606.ENSP00000285930;SWISSPROT_AC_OLD:B2R8N3;SWISSPRO…
12375908	TGFB1 -- TNF	association	Pubmed 2009:19625257;Pubmed 1990:2105994;	The relationship between <b>TGFbeta1</b> and <b>TNF</b> was dissected using genetic and pharmacological manipulations.[Pubmed 2009:19625257];Although IFN-gamma, IL-6, granulocyte CSF, and granulocyte-macrophage CSF-induced nitroblue tetrazolium reducing activity of U-937 cells, only IFN-gamma, and <b>TNF</b> induced it synergistically in combination with <b>TGF-beta 1</b>.[Pubmed 1990:2105994];Fc…	4345519	Gene	TGFB1	CED;DPD1;LAP;TGFB;TGFB1;TGFbeta;transforming growth factor beta 1;lap-type;tgf -beta 1;tgf -beta1;tgf b 1;tgf b-1;tgf beta 1;tgf beta i;tgf beta type 1;tgf beta type i;tgf beta-1;tgf beta-type 1;tgf beta1;tgf- b 1;tgf- beta 1;tgf- beta1;tgf-b 1;tgf-beta 1;tgf-beta i;tgf-beta isoform 1;tgf-beta type 1;tgf-beta type i;tgf-beta type-i;tgf-beta's 1;TGF-beta-1;tgf-beta-i;tgf-beta1;tgf-beta1-type;tgf-b…	SWISSPROT_AC:P01137;SWISSPROT_ID:TGFB1_HUMAN;GeneID:7040;Ensembl:ENSG00000105329;HGNC:HGNC:11766;MIM:190180;Vega:OTTHUMG00000182760;protein_accession:AAA36735.1;protein_accession:AAH00125.1;protein_accession:AAH01180.1;protein_accession:AAH22242.1;protein_accession:AAL27646.2;protein_accession:AAN86616.1;protein_accession:AAP35909.1;protein_accession:AAQ18641.1;protein_accession:AAT77143.1;protei…	492131	Protein	TNF	Cachectin;TNF;TNF-a;TNF-alpha;TNFA;TNFSF2;Tumor necrosis factor;Tumor necrosis factor ligand superfamily member 2;chain-tnf;DIF;dif-type;factor - tumor necrosis;factor of the tumor necrosis;factor of the tumor-necrosis;factor of tumor necrosis;factor tumor necrosis;factor-tumor necrosis;necrosis factor-tumor;necrosis tumor factor;tnf - a;tnf - alpha;tnf -a;tnf -alpha;tnf a;tnf alpha;tnf- a;tnf- a…	SWISSPROT_AC:P01375;SWISSPROT_ID:TNFA_HUMAN;EMBL:AB088112;EMBL:AF043342;EMBL:AF098751;EMBL:AF129756;EMBL:AY066019;EMBL:AY214167;EMBL:BA000025;EMBL:BC028148;EMBL:M10988;EMBL:M16441;EMBL:M26331;EMBL:X01394;EMBL:X02910;EMBL:Y14768;EMBL:Z15026;RefSeq:NP_000585.2;ProteinModelPortal:P01375;STRING:9606.ENSP00000398698;SWISSPROT_AC_OLD:O43647;SWISSPROT_AC_OLD:Q9P1Q2;SWISSPROT_AC_OLD:Q9UIV3;SMR:P01375;Gen…
12388222	TRH -- IL-6	association	Pubmed 1990:2107652;	The extents of release of these compounds induced by IL-1 and <b>IL-6</b> were similar to those induced by GnRH and <b>TRH</b>.[Pubmed 1990:2107652];	4345664	Gene	TRH	Pro-TRH;thyrotropin releasing hormone;TRF;TRH;pro trh;Pro-thyrotropin-releasing hormone;Prothyroliberin;thyrotropin releasing-hormone;thyrotropin- releasing hormone;thyrotropin--releasing hormone;thyrotropin-releasing-hormone;	SWISSPROT_AC:P20396;SWISSPROT_ID:TRH_HUMAN;GeneID:7200;Ensembl:ENSG00000170893;HGNC:HGNC:12298;MIM:613879;Vega:OTTHUMG00000159634;protein_accession:AAA36480.1;protein_accession:AAH69375.1;protein_accession:AAH74888.1;protein_accession:AAH74889.1;protein_accession:AAI10516.1;protein_accession:AAI10517.1;protein_accession:BAG36258.1;protein_accession:EAW79229.1;protein_accession:NP_009048.1;protein…	197638	Protein	IL-6	B-cell stimulatory factor 2;BSF-2;CDF;CTL differentiation factor;Hybridoma growth factor;IFN-beta-2;IFNB2;IL-6;IL6;Interferon beta-2;Interleukin-6;b cell stimulatory factor 2;b cell stimulatory factor-2;b-cell stimulatory factor-2;bsf- 2;BSF2;HGF;HSF;hsf-type;ifn beta 2;ifn-beta 2;ifn-beta2;il - 6;il -- 6;il -6;il 6;il- 6;il--6;il-6-type;il-vi;il6-type;interferon beta 2;interferon beta2;interfero…	SWISSPROT_AC:P05231;SWISSPROT_ID:IL6_HUMAN;EMBL:AF372214;EMBL:BC015511;EMBL:M14584;EMBL:M18403;EMBL:M29150;EMBL:M54894;EMBL:S56892;EMBL:X04402;EMBL:X04403;EMBL:X04430;EMBL:X04602;EMBL:Y00081;RefSeq:NP_000591.1;RefSeq:XP_011513692.1;ProteinModelPortal:P05231;STRING:9606.ENSP00000258743;SWISSPROT_AC_OLD:Q9UCU2;SWISSPROT_AC_OLD:Q9UCU3;SWISSPROT_AC_OLD:Q9UCU4;SMR:P05231;GeneID:3569;KEGG:hsa:3569;PIR:…
12389017	TRH -- bFGF	association	Pubmed 1990:2105207;	In Exp II, we examined the effects of <b>bFGF</b> on <b>TRH</b> stimulation and dopamine inhibition of PRL secretion.[Pubmed 1990:2105207];	4345664	Gene	TRH	Pro-TRH;thyrotropin releasing hormone;TRF;TRH;pro trh;Pro-thyrotropin-releasing hormone;Prothyroliberin;thyrotropin releasing-hormone;thyrotropin- releasing hormone;thyrotropin--releasing hormone;thyrotropin-releasing-hormone;	SWISSPROT_AC:P20396;SWISSPROT_ID:TRH_HUMAN;GeneID:7200;Ensembl:ENSG00000170893;HGNC:HGNC:12298;MIM:613879;Vega:OTTHUMG00000159634;protein_accession:AAA36480.1;protein_accession:AAH69375.1;protein_accession:AAH74888.1;protein_accession:AAH74889.1;protein_accession:AAI10516.1;protein_accession:AAI10517.1;protein_accession:BAG36258.1;protein_accession:EAW79229.1;protein_accession:NP_009048.1;protein…	135766	Protein	bFGF	Basic fibroblast growth factor;bFGF;FGF-2;FGF2;FGFB;Fibroblast growth factor 2;HBGF-2;Heparin-binding growth factor 2;basic fibroblast growth-factor;basic fibroblast-growth factor;basic fibroblast-growth-factor;basic-fibroblast growth factor;basic-fibroblast-growth-factor;bfgf-isoform;bfgf-type;factor basic fibroblast growth;factor of basic fibroblast growth;factor-basic fibroblast growth;fgf -2;…	SWISSPROT_AC:P09038;SWISSPROT_ID:FGF2_HUMAN;EMBL:AB451321;EMBL:AB451450;EMBL:AC021205;EMBL:AY820133;EMBL:CH471056;EMBL:EF506888;EMBL:J04513;EMBL:M17599;EMBL:M27968;EMBL:S47380;EMBL:S81809;EMBL:X04431;EMBL:X04432;EMBL:X04433;EMBL:Y13468;RefSeq:NP_001997.5;ProteinModelPortal:P09038;STRING:9606.ENSP00000264498;SWISSPROT_AC_OLD:A4LBB8;SWISSPROT_AC_OLD:O00527;SWISSPROT_AC_OLD:P78443;SWISSPROT_AC_OLD:Q…
12444681	NTF3 -- NGF	association	Pubmed 2004:15209306;Pubmed 2004:15312164;Pubmed 1994:7837289;Pubmed 1993:8331376;Pubmed 2002:11844726;Pubmed 2007:17698064;Pubmed 2010:19896422;Pubmed 1997:9197281;Pubmed 1990:2365067;Pubmed 1998:9631483;	also decreased <b>nerve growth factor</b> levels without affecting <b>neurotrophin-3</b> levels in tears of those patients, while viewing a weather information video did not.[Pubmed 2004:15209306];Human recombinant <b>neurotrophin-3</b> evoked an increase in <b>nerve growth factor</b> mRNA in both TrkA and TrkC-expressing cells.[Pubmed 2004:15312164];These data suggest that released <b>neurotroph…	4343738	Gene	NTF3	HDNF;neurotrophin 3;NGF-2;NGF2;NT-3;NT3;NTF3;factor neurotrophic;factor of neurotrophic;Nerve growth factor 2;nerve growth factor-2;Neurotrophic factor;neurotrophic-factor;neurotrophin -3;neurotrophin type 3;neurotrophin- 3;Neurotrophin-3;neurotrophin-type 3;neurotrophin3;ngf 2;nt -3;nt 3;nt-iii;	SWISSPROT_AC:P20783;SWISSPROT_ID:NTF3_HUMAN;GeneID:4908;Ensembl:ENSG00000185652;HGNC:HGNC:8023;MIM:162660;Vega:OTTHUMG00000168649;protein_accession:AAA59953.1;protein_accession:AAA63231.1;protein_accession:AAH69773.1;protein_accession:AAI07076.1;protein_accession:ADQ32931.1;protein_accession:BAH11621.1;protein_accession:CAA37703.1;protein_accession:CAG46704.1;protein_accession:CBW46116.1;protein_…	275808	Protein	NGF	Beta-nerve growth factor;Beta-NGF;NGF;NGFB;b ngf;b-ngf;beta nerve growth factor;beta ngf;betanerve growth factor;betangf;factor nerve growth;factor--nerve growth;factor-nerve growth;growth factor nerve;growth factor-nerve;HSAN5;nerve growth factor;nerve growth factor--an;nerve growth-factor;nerve-growth factor;nerve-growth-factor;ngf beta;ngf- beta;ngf-b;ngf-beta;ngf-type;ngfbeta;	SWISSPROT_AC:P01138;SWISSPROT_ID:NGF_HUMAN;EMBL:AB037517;EMBL:AF150960;EMBL:AF411526;EMBL:AL049825;EMBL:BC032517;EMBL:BC126148;EMBL:BC126150;EMBL:BT019733;EMBL:CH471122;EMBL:CR541855;EMBL:M21062;EMBL:V01511;EMBL:X52599;RefSeq:NP_002497.2;RefSeq:XP_006710726.1;ProteinModelPortal:P01138;STRING:9606.ENSP00000358525;SWISSPROT_AC_OLD:A1A4E5;SWISSPROT_AC_OLD:Q6FHA0;SWISSPROT_AC_OLD:Q96P60;SWISSPROT_AC_…
12557522	SERPINA1 -- IL-6	association	Pubmed 2006:16214222;Pubmed 1995:7542502;Pubmed 1999:10513810;Pubmed 1990:2265495;	<b>Alpha1-antitrypsin</b> inhibits Moraxella catarrhalis MID protein-induced tonsillar B cell proliferation and <b>IL-6</b> release.[Pubmed 2006:16214222];Levels of serum albumin, prealbumin, and transferrin decreased (P < .0001, P < .003, and P < .0001, respectively), whereas levels of serum amyloid A (P < .003), C-reactive protein, haptoglobin, and <b>alpha-1-antitrypsin</b> (P < .0001) increas…	4344025	Gene	SERPINA1	A1A;A1AT;AAT;alpha1AT;PI;PI1;PRO2275;serpin family A member 1;SERPINA1;a-1 antitrypsin;a-1-antitrypsin;a-1at;a-i antitrypsin;a1 antitrypsin;a1- antitrypsin;a1-antitrypsin;a1-protease inhibitor;alpha - 1 antitrypsin;alpha 1 -antitrypsin;alpha 1 -protease inhibitor;alpha 1 antiproteinase;alpha 1 antitrypsin;alpha 1 inhibitor of protease;alpha 1 protease inhibitor;alpha 1- antitrypsin;alpha 1--antit…	SWISSPROT_AC:P01009;SWISSPROT_ID:A1AT_HUMAN;GeneID:5265;Ensembl:ENSG00000197249;HGNC:HGNC:8941;MIM:107400;Vega:OTTHUMG00000150355;protein_accession:AAA51545.1;protein_accession:AAA51546.1;protein_accession:AAA51547.1;protein_accession:AAB59369.1;protein_accession:AAB59370.1;protein_accession:AAB59371.1;protein_accession:AAB59375.1;protein_accession:AAB59495.1;protein_accession:AAF15128.1;protein_…	197638	Protein	IL-6	B-cell stimulatory factor 2;BSF-2;CDF;CTL differentiation factor;Hybridoma growth factor;IFN-beta-2;IFNB2;IL-6;IL6;Interferon beta-2;Interleukin-6;b cell stimulatory factor 2;b cell stimulatory factor-2;b-cell stimulatory factor-2;bsf- 2;BSF2;HGF;HSF;hsf-type;ifn beta 2;ifn-beta 2;ifn-beta2;il - 6;il -- 6;il -6;il 6;il- 6;il--6;il-6-type;il-vi;il6-type;interferon beta 2;interferon beta2;interfero…	SWISSPROT_AC:P05231;SWISSPROT_ID:IL6_HUMAN;EMBL:AF372214;EMBL:BC015511;EMBL:M14584;EMBL:M18403;EMBL:M29150;EMBL:M54894;EMBL:S56892;EMBL:X04402;EMBL:X04403;EMBL:X04430;EMBL:X04602;EMBL:Y00081;RefSeq:NP_000591.1;RefSeq:XP_011513692.1;ProteinModelPortal:P05231;STRING:9606.ENSP00000258743;SWISSPROT_AC_OLD:Q9UCU2;SWISSPROT_AC_OLD:Q9UCU3;SWISSPROT_AC_OLD:Q9UCU4;SMR:P05231;GeneID:3569;KEGG:hsa:3569;PIR:…
12723298	ERMAP -- MLR	association	Pubmed 1991:2066644;	To this end, we determined plasma levels and <b>MCR</b> of octreotide during 24-hour continuous <b>SC</b> infusion (low dose, 200 micrograms; high dose, 400 micrograms) in nine female, C peptide-negative patients with type 1 diabetes.[Pubmed 1991:2066644];	4357073	Gene	ERMAP	BTN5;ERMAP;erythroblast membrane associated protein (Scianna blood group);PRO2801;RD;SC;erythroid membrane associated protein;Erythroid membrane-associated protein;hERMAP;Radin blood group antigen;sc-type;Scianna blood group antigen;	SWISSPROT_AC:Q96PL5;SWISSPROT_ID:ERMAP_HUMAN;GeneID:114625;Ensembl:ENSG00000164010;HGNC:HGNC:15743;MIM:609017;Vega:OTTHUMG00000007619;protein_accession:AAF69653.1;protein_accession:AAH99703.1;protein_accession:AAH99707.1;protein_accession:AAH99712.1;protein_accession:AAH99713.1;protein_accession:AAL08411.1;protein_accession:AAL08412.1;protein_accession:AAL11456.1;protein_accession:AAT66409.1;prot…	237511	Protein	MLR	MCR;Mineralocorticoid receptor;MLR;MR;NR3C2;Nuclear receptor subfamily 3 group C member 2;mcr-type;mineralocorticoid type receptor;mineralocorticoid-receptor;mlr-type;NR3C2VIT;receptor the mineralocorticoid;receptor--the mineralocorticoid;receptor-mineralocorticoid;	SWISSPROT_AC:P08235;SWISSPROT_ID:MCR_HUMAN;EMBL:AC069272;EMBL:AC093678;EMBL:AC093881;EMBL:AC104691;EMBL:AC106899;EMBL:AH006913;EMBL:AJ315514;EMBL:AJ315515;EMBL:BC111758;EMBL:EU326312;EMBL:FJ515829;EMBL:M16801;RefSeq:NP_000892.2;RefSeq:NP_001159576.1;RefSeq:XP_011530277.1;RefSeq:XP_011530278.1;RefSeq:XP_011530279.1;ProteinModelPortal:P08235;STRING:9606.ENSP00000341390;SWISSPROT_AC_OLD:B0ZBF5;SWISS…
12723355	NR3C2 -- ERMAP	association	Pubmed 1991:2066644;	To this end, we determined plasma levels and <b>MCR</b> of octreotide during 24-hour continuous <b>SC</b> infusion (low dose, 200 micrograms; high dose, 400 micrograms) in nine female, C peptide-negative patients with type 1 diabetes.[Pubmed 1991:2066644];	4343302	Gene	NR3C2	MCR;MLR;MR;NR3C2;NR3C2VIT;nuclear receptor subfamily 3 group C member 2;mcr-type;Mineralocorticoid receptor;mineralocorticoid type receptor;mineralocorticoid-receptor;mlr-type;receptor the mineralocorticoid;receptor--the mineralocorticoid;receptor-mineralocorticoid;	SWISSPROT_AC:P08235;SWISSPROT_ID:MCR_HUMAN;GeneID:4306;Ensembl:ENSG00000151623;HGNC:HGNC:7979;MIM:600983;Vega:OTTHUMG00000161455;protein_accession:AAA59571.1;protein_accession:AAC63513.1;protein_accession:AAI11759.1;protein_accession:AAY41033.1;protein_accession:ACA05923.1;protein_accession:ACA05924.1;protein_accession:ACA05925.1;protein_accession:ACA05926.1;protein_accession:ACS13715.1;protein_a…	124903	Protein	ERMAP	ERMAP;Erythroid membrane-associated protein;hERMAP;Radin blood group antigen;RD;SC;Scianna blood group antigen;BTN5;erythroblast membrane associated protein (Scianna blood group);erythroid membrane associated protein;PRO2801;sc-type;	SWISSPROT_AC:Q96PL5;SWISSPROT_ID:ERMAP_HUMAN;EMBL:AF311284;EMBL:AF311285;EMBL:AJ505028;EMBL:AJ505036;EMBL:AJ505037;EMBL:AJ505038;EMBL:AJ505039;EMBL:AJ505040;EMBL:AJ505041;EMBL:AJ505042;EMBL:AJ505044;EMBL:AJ505045;EMBL:AJ505046;EMBL:AJ505047;EMBL:AJ505048;EMBL:AJ505049;EMBL:AJ505050;EMBL:AL512353;EMBL:AY049028;EMBL:AY644424;EMBL:BC099703;EMBL:BC099707;EMBL:BC099712;EMBL:BC099713;EMBL:BX537371;EMBL…
12723398	ERMAP -- NR3C2	association	Pubmed 1991:2066644;	To this end, we determined plasma levels and <b>MCR</b> of octreotide during 24-hour continuous <b>SC</b> infusion (low dose, 200 micrograms; high dose, 400 micrograms) in nine female, C peptide-negative patients with type 1 diabetes.[Pubmed 1991:2066644];	4357073	Gene	ERMAP	BTN5;ERMAP;erythroblast membrane associated protein (Scianna blood group);PRO2801;RD;SC;erythroid membrane associated protein;Erythroid membrane-associated protein;hERMAP;Radin blood group antigen;sc-type;Scianna blood group antigen;	SWISSPROT_AC:Q96PL5;SWISSPROT_ID:ERMAP_HUMAN;GeneID:114625;Ensembl:ENSG00000164010;HGNC:HGNC:15743;MIM:609017;Vega:OTTHUMG00000007619;protein_accession:AAF69653.1;protein_accession:AAH99703.1;protein_accession:AAH99707.1;protein_accession:AAH99712.1;protein_accession:AAH99713.1;protein_accession:AAL08411.1;protein_accession:AAL08412.1;protein_accession:AAL11456.1;protein_accession:AAT66409.1;prot…	4343302	Gene	NR3C2	MCR;MLR;MR;NR3C2;NR3C2VIT;nuclear receptor subfamily 3 group C member 2;mcr-type;Mineralocorticoid receptor;mineralocorticoid type receptor;mineralocorticoid-receptor;mlr-type;receptor the mineralocorticoid;receptor--the mineralocorticoid;receptor-mineralocorticoid;	SWISSPROT_AC:P08235;SWISSPROT_ID:MCR_HUMAN;GeneID:4306;Ensembl:ENSG00000151623;HGNC:HGNC:7979;MIM:600983;Vega:OTTHUMG00000161455;protein_accession:AAA59571.1;protein_accession:AAC63513.1;protein_accession:AAI11759.1;protein_accession:AAY41033.1;protein_accession:ACA05923.1;protein_accession:ACA05924.1;protein_accession:ACA05925.1;protein_accession:ACA05926.1;protein_accession:ACS13715.1;protein_a…
12855304	MMP9 -- MMP2	association	Pubmed 2001:11454467;Pubmed 2013:23559867;Pubmed 2013:23819551;Pubmed 2002:12077439;Pubmed 2012:22549347;Pubmed 2012:23279489;Pubmed 2012:23388475;Pubmed 2007:17570740;Pubmed 2014:24701473;Pubmed 1996:8620038;Pubmed 1992:1468208;Pubmed 2009:19004847;Pubmed 2009:19049990;Pubmed 1997:9412584;Pubmed 1997:9464653;	The incorporated octapeptide, Gly-Pro-Gln-Arg-Ile-Ala-Gly-Gln, in A-DP2 is not cleaved by activated MMP2 and <b>MMP9</b> in contrast to Gly-Pro-Leu-Gly-Ile-Ala-Gly-Gln incorporated in A-DP1 that is cleaved efficiently by activated <b>MMP2</b> and MMP9 liberating a doxorubicin tetrapeptide.[Pubmed 2001:11454467];Moreover, the serum <b>MMP2</b> concentration was positively correlated with the serum…	4343312	Gene	MMP9	CLG4B;GELB;MANDP2;matrix metallopeptidase 9;MMP-9;MMP9;9 2 kda type iv collagenase;92 kDa gelatinase;92 kda isoform type iv collagenase;92 kda type gelatinase;92 kDa type IV collagenase;92 kda-gelatinase;92-kda gelatinase;92-kda type iv collagenase;92-kda type-iv collagenase;EC 3.4.24.35;Gelatinase B;gelatinase-b;matrix metallopeptidase- 9;matrix metallopeptidase-9;matrix metalloproteinase -9;mat…	SWISSPROT_AC:P14780;SWISSPROT_ID:MMP9_HUMAN;GeneID:4318;Ensembl:ENSG00000100985;HGNC:HGNC:7176;MIM:120361;Vega:OTTHUMG00000033044;protein_accession:AAA51539.1;protein_accession:AAD37404.1;protein_accession:AAH06093.1;protein_accession:AAM97934.1;protein_accession:ABA03169.1;protein_accession:ABM87790.1;protein_accession:ABW03866.1;protein_accession:AEA49029.1;protein_accession:BAA20967.1;protein_…	4343308	Gene	MMP2	CLG4;CLG4A;matrix metallopeptidase 2;MMP-2;MMP-II;MMP2;MONA;TBE-1;72 kDa gelatinase;72 kda gelatinase-type;72 kda type gelatinase;72 kDa type IV collagenase;72 kda-gelatinase;72 kda-type iv collagenase;72-kda gelatinase;72-kda type iv collagenase;72-kda type iv-collagenase;72-kda type-iv collagenase;clg 4;clg-4;EC 3.4.24.24;Gelatinase A;gelatinase type a;gelatinase-a;matrix metallopeptidase-2;Mat…	SWISSPROT_AC:P08253;SWISSPROT_ID:MMP2_HUMAN;GeneID:4313;Ensembl:ENSG00000087245;HGNC:HGNC:7166;MIM:120360;Vega:OTTHUMG00000133202;protein_accession:AAA35701.1;protein_accession:AAA52027.1;protein_accession:AAA52028.1;protein_accession:AAH02576.1;protein_accession:AAU10089.1;protein_accession:ABD38929.1;protein_accession:ABM82878.1;protein_accession:ABM86064.1;protein_accession:BAG35588.1;protein_…
12894318	NGF -- NGF	association	Pubmed 2013:23559405;Pubmed 1992:1325153;Pubmed 1992:1402932;	Interestingly, antioxidant treatment was able to prevent the decrease in <b>NGF</b> levels by increasing <b>ngf</b> expression.[Pubmed 2013:23559405];Using a group of anti-NGF monoclonal antibodies that competitively inhibit the binding of NGF to receptor, sites differing between <b>mNGF</b> and <b>hNGF</b> were detected.[Pubmed 1992:1325153];We have shown that not only can all of the previously …	4343653	Gene	NGF	Beta-NGF;HSAN5;nerve growth factor;NGF;NGFB;b ngf;b-ngf;beta nerve growth factor;beta ngf;Beta-nerve growth factor;betanerve growth factor;betangf;factor nerve growth;factor--nerve growth;factor-nerve growth;growth factor nerve;growth factor-nerve;nerve growth factor--an;nerve growth-factor;nerve-growth factor;nerve-growth-factor;ngf beta;ngf- beta;ngf-b;ngf-beta;ngf-type;ngfbeta;	SWISSPROT_AC:P01138;SWISSPROT_ID:NGF_HUMAN;GeneID:4803;Ensembl:ENSG00000134259;HGNC:HGNC:7808;MIM:162030;Vega:OTTHUMG00000011880;protein_accession:AAA59931.1;protein_accession:AAD55975.1;protein_accession:AAH32517.2;protein_accession:AAI26149.1;protein_accession:AAI26151.1;protein_accession:AAL05874.1;protein_accession:AAV38538.1;protein_accession:ADR82879.1;protein_accession:BAA90437.1;protein_a…	275808	Protein	NGF	Beta-nerve growth factor;Beta-NGF;NGF;NGFB;b ngf;b-ngf;beta nerve growth factor;beta ngf;betanerve growth factor;betangf;factor nerve growth;factor--nerve growth;factor-nerve growth;growth factor nerve;growth factor-nerve;HSAN5;nerve growth factor;nerve growth factor--an;nerve growth-factor;nerve-growth factor;nerve-growth-factor;ngf beta;ngf- beta;ngf-b;ngf-beta;ngf-type;ngfbeta;	SWISSPROT_AC:P01138;SWISSPROT_ID:NGF_HUMAN;EMBL:AB037517;EMBL:AF150960;EMBL:AF411526;EMBL:AL049825;EMBL:BC032517;EMBL:BC126148;EMBL:BC126150;EMBL:BT019733;EMBL:CH471122;EMBL:CR541855;EMBL:M21062;EMBL:V01511;EMBL:X52599;RefSeq:NP_002497.2;RefSeq:XP_006710726.1;ProteinModelPortal:P01138;STRING:9606.ENSP00000358525;SWISSPROT_AC_OLD:A1A4E5;SWISSPROT_AC_OLD:Q6FHA0;SWISSPROT_AC_OLD:Q96P60;SWISSPROT_AC_…
12949705	INSR -- Insulin	association	Pubmed:20692455;Pubmed:20692456;Pubmed 2013:23835331;Pubmed 2004:15240146;Pubmed 1994:7848909;Pubmed 1994:8201967;Pubmed 1993:8228556;Pubmed 2000:10913945;Pubmed 2000:11043860;Pubmed 2014:24914535;Pubmed 2014:24963292;Pubmed 2011:21524684;Pubmed 2011:22112430;Pubmed 1992:1516485;	We measured MCP-1 mRNA expression by quantitative real- time reverse-transcriptase polymerization chain reaction, analyzed the MCP-1 single nucleotide polymorphism, -2518 G/A (SNP, rs 1024611) and evaluated glucose-stimulated <b>insulin</b> release (<b>IR</b>; microU/islet/min).[Pubmed:20692455];We evaluated the islet number (IEQ/g pancreatic tissue) <b>insulin</b> release (<b>IR</b>; microU/isle…	4342782	Gene	INSR	CD220;HHF5;INSR;insulin receptor;CD220 antigen;EC 2.7.10.1;insulin of receptor;insulin--receptor;insulin-receptor;insulin-type receptor;IR;ir-type;receptor insulin;receptor of insulin;receptor of the insulin;receptor--insulin;receptor-insulin;type-ir;	SWISSPROT_AC:P06213;SWISSPROT_ID:INSR_HUMAN;GeneID:3643;Ensembl:ENSG00000171105;HGNC:HGNC:6091;MIM:147670;Vega:OTTHUMG00000181992;protein_accession:AAA59174.1;protein_accession:AAA59175.1;protein_accession:AAA59176.1;protein_accession:AAA59177.1;protein_accession:AAA59178.1;protein_accession:AAA59190.1;protein_accession:AAA59452.1;protein_accession:AAA86791.1;protein_accession:AAB30713.1;protein_…	200308	Protein	Insulin	INS;Insulin;an-ins;IDDM;iddm 1;iddm 2;iddm type 1;iddm-1;iddm-2;iddm-type;IDDM1;IDDM2;ILPR;ins-type;insulin--an;insulin-chain;insulin-type;IRDN;mody-x;MODY10;type-insulin;	SWISSPROT_AC:P01308;SWISSPROT_ID:INS_HUMAN;EMBL:AJ009655;EMBL:AY138590;EMBL:AY899304;EMBL:BC005255;EMBL:BT006808;EMBL:CH471158;EMBL:J00265;EMBL:L15440;EMBL:M10039;EMBL:V00565;EMBL:X70508;RefSeq:NP_000198.1;RefSeq:NP_001172026.1;RefSeq:NP_001172027.1;RefSeq:NP_001278826.1;ProteinModelPortal:P01308;STRING:9606.ENSP00000250971;SWISSPROT_AC_OLD:Q5EEX2;SMR:P01308;GeneID:3630;KEGG:hsa:3630;PIR:A93222;e…
12967198	ERMAP -- Catalase	association	Pubmed 1992:1587332;	The dose of (-)deprenyl (2.0 mg/kg/day, <b>sc</b>, for 3 weeks) which significantly increased activities of superoxide dismutase (SOD) and <b>catalase</b> in the striatum of young male rats significantly reduced these activities in young female rats but did not change the SOD activity in old female rats.[Pubmed 1992:1587332];	4357073	Gene	ERMAP	BTN5;ERMAP;erythroblast membrane associated protein (Scianna blood group);PRO2801;RD;SC;erythroid membrane associated protein;Erythroid membrane-associated protein;hERMAP;Radin blood group antigen;sc-type;Scianna blood group antigen;	SWISSPROT_AC:Q96PL5;SWISSPROT_ID:ERMAP_HUMAN;GeneID:114625;Ensembl:ENSG00000164010;HGNC:HGNC:15743;MIM:609017;Vega:OTTHUMG00000007619;protein_accession:AAF69653.1;protein_accession:AAH99703.1;protein_accession:AAH99707.1;protein_accession:AAH99712.1;protein_accession:AAH99713.1;protein_accession:AAL08411.1;protein_accession:AAL08412.1;protein_accession:AAL11456.1;protein_accession:AAT66409.1;prot…	54707	Protein	Catalase	CAT;CATA;Catalase;EC 1.11.1.6;cat--an;cat-type;catalase-type;chain-cat;	SWISSPROT_AC:P04040;SWISSPROT_ID:CATA_HUMAN;EMBL:AK291585;EMBL:AK315350;EMBL:AL035079;EMBL:AY028632;EMBL:AY545477;EMBL:BC110398;EMBL:BC112217;EMBL:BC112219;EMBL:CH471064;EMBL:K02400;EMBL:L13609;EMBL:X04076;EMBL:X04085;EMBL:X04086;EMBL:X04087;EMBL:X04088;EMBL:X04089;EMBL:X04090;EMBL:X04091;EMBL:X04092;EMBL:X04093;EMBL:X04094;EMBL:X04095;EMBL:X04096;RefSeq:NP_001743.1;ProteinModelPortal:P04040;STRI…
12993427	APRT -- AAT	association	Pubmed 1992:1332197;	Expression plasmids containing the human <b>alpha 1-antitrypsin</b> (alpha 1 AT) promoter fused to either <b>adenine phosphoribosyltransferase</b> (aprt) or xanthine-guanine phosphoribosyltransferase (gpt) coding sequences were sequentially introduced into APRT- HPRT- rat hepatoma cells.[Pubmed 1992:1332197];	4340094	Gene	APRT	adenine phosphoribosyltransferase;AMP;APRT;APRTD;APT;EC 2.4.2.7;	SWISSPROT_AC:P07741;SWISSPROT_ID:APT_HUMAN;GeneID:353;Ensembl:ENSG00000198931;HGNC:HGNC:626;MIM:102600;Vega:OTTHUMG00000175454;protein_accession:AAA51769.1;protein_accession:AAB84304.1;protein_accession:AAI07152.1;protein_accession:AAP45051.1;protein_accession:CAA68543.1;protein_accession:CAH18261.1;protein_accession:CBX51353.1;protein_accession:EAW66760.1;protein_accession:EAW66761.1;protein_acc…	2842	Protein	AAT	A1AT;AAT;Alpha-1 protease inhibitor;Alpha-1-antiproteinase;Alpha-1-antitrypsin;PI;Serpin A1;SERPINA1;a-1 antitrypsin;a-1-antitrypsin;a-1at;a-i antitrypsin;a1 antitrypsin;a1- antitrypsin;a1-antitrypsin;a1-protease inhibitor;A1A;alpha - 1 antitrypsin;alpha 1 -antitrypsin;alpha 1 -protease inhibitor;alpha 1 antiproteinase;alpha 1 antitrypsin;alpha 1 inhibitor of protease;alpha 1 protease inhibitor;a…	SWISSPROT_AC:P01009;SWISSPROT_ID:A1AT_HUMAN;EMBL:AF113676;EMBL:AF130068;EMBL:AK315637;EMBL:AM048838;EMBL:BC011991;EMBL:BC015642;EMBL:BT019455;EMBL:BX161449;EMBL:BX247968;EMBL:BX248002;EMBL:BX248257;EMBL:DQ682455;EMBL:J00064;EMBL:J00065;EMBL:J00066;EMBL:J00067;EMBL:J02619;EMBL:K01396;EMBL:K02212;EMBL:M11465;EMBL:M26123;EMBL:V00496;EMBL:X01683;EMBL:X02920;RefSeq:NP_000286.3;RefSeq:NP_001002235.1;Re…
12993543	SERPINA1 -- APRT	association	Pubmed 1992:1332197;	Expression plasmids containing the human <b>alpha 1-antitrypsin</b> (alpha 1 AT) promoter fused to either <b>adenine phosphoribosyltransferase</b> (aprt) or xanthine-guanine phosphoribosyltransferase (gpt) coding sequences were sequentially introduced into APRT- HPRT- rat hepatoma cells.[Pubmed 1992:1332197];	4344025	Gene	SERPINA1	A1A;A1AT;AAT;alpha1AT;PI;PI1;PRO2275;serpin family A member 1;SERPINA1;a-1 antitrypsin;a-1-antitrypsin;a-1at;a-i antitrypsin;a1 antitrypsin;a1- antitrypsin;a1-antitrypsin;a1-protease inhibitor;alpha - 1 antitrypsin;alpha 1 -antitrypsin;alpha 1 -protease inhibitor;alpha 1 antiproteinase;alpha 1 antitrypsin;alpha 1 inhibitor of protease;alpha 1 protease inhibitor;alpha 1- antitrypsin;alpha 1--antit…	SWISSPROT_AC:P01009;SWISSPROT_ID:A1AT_HUMAN;GeneID:5265;Ensembl:ENSG00000197249;HGNC:HGNC:8941;MIM:107400;Vega:OTTHUMG00000150355;protein_accession:AAA51545.1;protein_accession:AAA51546.1;protein_accession:AAA51547.1;protein_accession:AAB59369.1;protein_accession:AAB59370.1;protein_accession:AAB59371.1;protein_accession:AAB59375.1;protein_accession:AAB59495.1;protein_accession:AAF15128.1;protein_…	4340094	Gene	APRT	adenine phosphoribosyltransferase;AMP;APRT;APRTD;APT;EC 2.4.2.7;	SWISSPROT_AC:P07741;SWISSPROT_ID:APT_HUMAN;GeneID:353;Ensembl:ENSG00000198931;HGNC:HGNC:626;MIM:102600;Vega:OTTHUMG00000175454;protein_accession:AAA51769.1;protein_accession:AAB84304.1;protein_accession:AAI07152.1;protein_accession:AAP45051.1;protein_accession:CAA68543.1;protein_accession:CAH18261.1;protein_accession:CBX51353.1;protein_accession:EAW66760.1;protein_accession:EAW66761.1;protein_acc…
13022221	SOD3 -- Catalase	association	Pubmed 1992:1505779;	pigs in group C (EC-SOD C + CAT; n = 8) got 16.6 mg of <b>EC-SOD</b> C together with 150 mg of <b>CAT</b>.[Pubmed 1992:1505779];The efficacy of human extracellular-superoxide dismutase type C (EC-SOD C) to limit infarct size after ischemia and reperfusion was explored and compared to that of <b>EC-SOD</b> C combined with <b>catalase</b> (CAT) and to that of CAT alone.[Pubmed 1992:1505779];	4345179	Gene	SOD3	EC-SOD;SOD3;superoxide dismutase 3, extracellular;EC 1.15.1.1;ec sod;ec- sod;Extracellular superoxide dismutase [Cu-Zn];sod - ec;sod ec;SODE;	SWISSPROT_AC:P08294;SWISSPROT_ID:SODE_HUMAN;GeneID:6649;Ensembl:ENSG00000109610;HGNC:HGNC:11181;MIM:185490;Vega:OTTHUMG00000128565;protein_accession:AAA62278.1;protein_accession:AAA66000.1;protein_accession:AAB31336.1;protein_accession:AAH14418.1;protein_accession:AAV40827.1;protein_accession:ABM83012.1;protein_accession:ABM86206.1;protein_accession:AEE61085.1;protein_accession:BAG36654.1;protein…	54707	Protein	Catalase	CAT;CATA;Catalase;EC 1.11.1.6;cat--an;cat-type;catalase-type;chain-cat;	SWISSPROT_AC:P04040;SWISSPROT_ID:CATA_HUMAN;EMBL:AK291585;EMBL:AK315350;EMBL:AL035079;EMBL:AY028632;EMBL:AY545477;EMBL:BC110398;EMBL:BC112217;EMBL:BC112219;EMBL:CH471064;EMBL:K02400;EMBL:L13609;EMBL:X04076;EMBL:X04085;EMBL:X04086;EMBL:X04087;EMBL:X04088;EMBL:X04089;EMBL:X04090;EMBL:X04091;EMBL:X04092;EMBL:X04093;EMBL:X04094;EMBL:X04095;EMBL:X04096;RefSeq:NP_001743.1;ProteinModelPortal:P04040;STRI…
13258134	MME -- NPY	association	Pubmed 1993:8335860;Pubmed 2009:19176820;	These observations suggest that NPY inhibits the output of acetylcholine from nerve endings and that endogenous <b>neutral endopeptidase</b> modulates the effect of <b>NPY</b> in the human airway by inactivating this peptide.[Pubmed 1993:8335860];To determine the role of NPY and endogenous <b>neutral endopeptidase</b> in regulating the effects of <b>NPY</b>, we investigated the effects of NPY and…	4343306	Gene	MME	CALLA;CD10;CMT2T;membrane metalloendopeptidase;MME;NEP;SCA43;SFE;antigen cd 10;antigen cd10;Atriopeptidase;cd 10;cd-10;cd-x;CD10 antigen;Common acute lymphocytic leukemia antigen;EC 3.4.24.11;ec3.4.24.11;Enkephalinase;EPN;nep-type;Neprilysin;Neutral endopeptidase;Neutral endopeptidase 24.11;neutral endopeptidase-24.11;neutral-endopeptidase;Skin fibroblast elastase;skin fibroblast elastase-type;ty…	SWISSPROT_AC:P08473;SWISSPROT_ID:NEP_HUMAN;GeneID:4311;Ensembl:ENSG00000196549;HGNC:HGNC:7154;MIM:120520;Vega:OTTHUMG00000158455;protein_accession:AAA51915.1;protein_accession:AAI01633.1;protein_accession:AAI01659.1;protein_accession:AAI06071.1;protein_accession:AAI43466.1;protein_accession:ACA05913.1;protein_accession:ACA05914.1;protein_accession:AGE12493.1;protein_accession:AGE12494.1;protein_a…	280275	Protein	NPY	NPY;Pro-neuropeptide Y;neuropeptide Y;neuropeptide--y;neuropeptide-y;npy--an;npy-type;PYY4;y neuropeptide;	SWISSPROT_AC:P01303;SWISSPROT_ID:NPY_HUMAN;EMBL:AC004485;EMBL:BC029497;EMBL:K01911;EMBL:M14296;EMBL:M14297;EMBL:M14298;EMBL:M15789;RefSeq:NP_000896.1;ProteinModelPortal:P01303;STRING:9606.ENSP00000242152;SMR:P01303;GeneID:4852;KEGG:hsa:4852;PIR:A25198;eggNOG:ENOG410J0KC;eggNOG:ENOG41128I2;UniGene:Hs.1832;GO:GO:0001664;GO:GO:0001878;GO:GO:0004930;GO:GO:0005102;GO:GO:0005184;GO:GO:0005246;GO:GO:000…
13258157	MME -- Neuropeptide Y	association	Pubmed 1993:8335860;Pubmed 2009:19176820;	These observations suggest that NPY inhibits the output of acetylcholine from nerve endings and that endogenous <b>neutral endopeptidase</b> modulates the effect of <b>NPY</b> in the human airway by inactivating this peptide.[Pubmed 1993:8335860];To determine the role of NPY and endogenous <b>neutral endopeptidase</b> in regulating the effects of <b>NPY</b>, we investigated the effects of NPY and…	4343306	Gene	MME	CALLA;CD10;CMT2T;membrane metalloendopeptidase;MME;NEP;SCA43;SFE;antigen cd 10;antigen cd10;Atriopeptidase;cd 10;cd-10;cd-x;CD10 antigen;Common acute lymphocytic leukemia antigen;EC 3.4.24.11;ec3.4.24.11;Enkephalinase;EPN;nep-type;Neprilysin;Neutral endopeptidase;Neutral endopeptidase 24.11;neutral endopeptidase-24.11;neutral-endopeptidase;Skin fibroblast elastase;skin fibroblast elastase-type;ty…	SWISSPROT_AC:P08473;SWISSPROT_ID:NEP_HUMAN;GeneID:4311;Ensembl:ENSG00000196549;HGNC:HGNC:7154;MIM:120520;Vega:OTTHUMG00000158455;protein_accession:AAA51915.1;protein_accession:AAI01633.1;protein_accession:AAI01659.1;protein_accession:AAI06071.1;protein_accession:AAI43466.1;protein_accession:ACA05913.1;protein_accession:ACA05914.1;protein_accession:AGE12493.1;protein_accession:AGE12494.1;protein_a…	280276	Protein	Neuropeptide Y	Neuropeptide tyrosine;Neuropeptide Y;NPY;neuropeptide--y;neuropeptide-tyrosine;neuropeptide-y;npy--an;npy-type;y neuropeptide;	TMP_SWISSPROT_AC:P01303_NPY;PARENT_SWISSPROT_AC:P01303;PARENT_SWISSPROT_ID:NPY_HUMAN;
13258515	NGF -- NT-3	association	Pubmed 1994:7837289;Pubmed 1993:8331376;Pubmed 2010:19896422;Pubmed 1998:9631483;	By studying evolutionarily conserved amino acid sequences not shared by NT-3 and NGF and excluding parts which have been examined in earlier work with NGF and BDNF chimeras as well as taking advantage of the crystallographic data available for NGF, we decided to exchange three specific blocks of two or three amino acids in the human <b>NT-3</b> backbone for the corresponding residues in <b>NGF</b…	4343653	Gene	NGF	Beta-NGF;HSAN5;nerve growth factor;NGF;NGFB;b ngf;b-ngf;beta nerve growth factor;beta ngf;Beta-nerve growth factor;betanerve growth factor;betangf;factor nerve growth;factor--nerve growth;factor-nerve growth;growth factor nerve;growth factor-nerve;nerve growth factor--an;nerve growth-factor;nerve-growth factor;nerve-growth-factor;ngf beta;ngf- beta;ngf-b;ngf-beta;ngf-type;ngfbeta;	SWISSPROT_AC:P01138;SWISSPROT_ID:NGF_HUMAN;GeneID:4803;Ensembl:ENSG00000134259;HGNC:HGNC:7808;MIM:162030;Vega:OTTHUMG00000011880;protein_accession:AAA59931.1;protein_accession:AAD55975.1;protein_accession:AAH32517.2;protein_accession:AAI26149.1;protein_accession:AAI26151.1;protein_accession:AAL05874.1;protein_accession:AAV38538.1;protein_accession:ADR82879.1;protein_accession:BAA90437.1;protein_a…	283599	Protein	NT-3	HDNF;Nerve growth factor 2;Neurotrophic factor;Neurotrophin-3;NGF-2;NT-3;NTF3;factor neurotrophic;factor of neurotrophic;nerve growth factor-2;neurotrophic-factor;neurotrophin -3;neurotrophin 3;neurotrophin type 3;neurotrophin- 3;neurotrophin-type 3;neurotrophin3;ngf 2;NGF2;nt -3;nt 3;nt-iii;NT3;	SWISSPROT_AC:P20783;SWISSPROT_ID:NTF3_HUMAN;EMBL:AK293895;EMBL:BC069773;EMBL:BC107075;EMBL:CH471116;EMBL:CR541906;EMBL:M37763;EMBL:M61180;EMBL:X53655;RefSeq:NP_001096124.1;RefSeq:NP_002518.1;RefSeq:XP_011519265.1;ProteinModelPortal:P20783;STRING:9606.ENSP00000397297;SWISSPROT_AC_OLD:B7Z1T5;SWISSPROT_AC_OLD:Q6FH50;SMR:P20783;GeneID:4908;KEGG:hsa:4908;PIR:A36208;eggNOG:ENOG410IHMM;eggNOG:ENOG410XRR…
13258692	NTF3 -- NGF	association	Pubmed 1994:7837289;Pubmed 1993:8331376;Pubmed 2010:19896422;Pubmed 1998:9631483;	By studying evolutionarily conserved amino acid sequences not shared by NT-3 and NGF and excluding parts which have been examined in earlier work with NGF and BDNF chimeras as well as taking advantage of the crystallographic data available for NGF, we decided to exchange three specific blocks of two or three amino acids in the human <b>NT-3</b> backbone for the corresponding residues in <b>NGF</b…	4343738	Gene	NTF3	HDNF;neurotrophin 3;NGF-2;NGF2;NT-3;NT3;NTF3;factor neurotrophic;factor of neurotrophic;Nerve growth factor 2;nerve growth factor-2;Neurotrophic factor;neurotrophic-factor;neurotrophin -3;neurotrophin type 3;neurotrophin- 3;Neurotrophin-3;neurotrophin-type 3;neurotrophin3;ngf 2;nt -3;nt 3;nt-iii;	SWISSPROT_AC:P20783;SWISSPROT_ID:NTF3_HUMAN;GeneID:4908;Ensembl:ENSG00000185652;HGNC:HGNC:8023;MIM:162660;Vega:OTTHUMG00000168649;protein_accession:AAA59953.1;protein_accession:AAA63231.1;protein_accession:AAH69773.1;protein_accession:AAI07076.1;protein_accession:ADQ32931.1;protein_accession:BAH11621.1;protein_accession:CAA37703.1;protein_accession:CAG46704.1;protein_accession:CBW46116.1;protein_…	4343653	Gene	NGF	Beta-NGF;HSAN5;nerve growth factor;NGF;NGFB;b ngf;b-ngf;beta nerve growth factor;beta ngf;Beta-nerve growth factor;betanerve growth factor;betangf;factor nerve growth;factor--nerve growth;factor-nerve growth;growth factor nerve;growth factor-nerve;nerve growth factor--an;nerve growth-factor;nerve-growth factor;nerve-growth-factor;ngf beta;ngf- beta;ngf-b;ngf-beta;ngf-type;ngfbeta;	SWISSPROT_AC:P01138;SWISSPROT_ID:NGF_HUMAN;GeneID:4803;Ensembl:ENSG00000134259;HGNC:HGNC:7808;MIM:162030;Vega:OTTHUMG00000011880;protein_accession:AAA59931.1;protein_accession:AAD55975.1;protein_accession:AAH32517.2;protein_accession:AAI26149.1;protein_accession:AAI26151.1;protein_accession:AAL05874.1;protein_accession:AAV38538.1;protein_accession:ADR82879.1;protein_accession:BAA90437.1;protein_a…
13259385	TGFB1 -- MME	association	Pubmed 1993:8325937;	<b>Transforming growth factor-beta 1</b> inhibits <b>enkephalinase</b> (EC 3.4.24.11) gene expression in human endometrial stromal cells and sex skin fibroblasts in culture.[Pubmed 1993:8325937];	4345519	Gene	TGFB1	CED;DPD1;LAP;TGFB;TGFB1;TGFbeta;transforming growth factor beta 1;lap-type;tgf -beta 1;tgf -beta1;tgf b 1;tgf b-1;tgf beta 1;tgf beta i;tgf beta type 1;tgf beta type i;tgf beta-1;tgf beta-type 1;tgf beta1;tgf- b 1;tgf- beta 1;tgf- beta1;tgf-b 1;tgf-beta 1;tgf-beta i;tgf-beta isoform 1;tgf-beta type 1;tgf-beta type i;tgf-beta type-i;tgf-beta's 1;TGF-beta-1;tgf-beta-i;tgf-beta1;tgf-beta1-type;tgf-b…	SWISSPROT_AC:P01137;SWISSPROT_ID:TGFB1_HUMAN;GeneID:7040;Ensembl:ENSG00000105329;HGNC:HGNC:11766;MIM:190180;Vega:OTTHUMG00000182760;protein_accession:AAA36735.1;protein_accession:AAH00125.1;protein_accession:AAH01180.1;protein_accession:AAH22242.1;protein_accession:AAL27646.2;protein_accession:AAN86616.1;protein_accession:AAP35909.1;protein_accession:AAQ18641.1;protein_accession:AAT77143.1;protei…	4343306	Gene	MME	CALLA;CD10;CMT2T;membrane metalloendopeptidase;MME;NEP;SCA43;SFE;antigen cd 10;antigen cd10;Atriopeptidase;cd 10;cd-10;cd-x;CD10 antigen;Common acute lymphocytic leukemia antigen;EC 3.4.24.11;ec3.4.24.11;Enkephalinase;EPN;nep-type;Neprilysin;Neutral endopeptidase;Neutral endopeptidase 24.11;neutral endopeptidase-24.11;neutral-endopeptidase;Skin fibroblast elastase;skin fibroblast elastase-type;ty…	SWISSPROT_AC:P08473;SWISSPROT_ID:NEP_HUMAN;GeneID:4311;Ensembl:ENSG00000196549;HGNC:HGNC:7154;MIM:120520;Vega:OTTHUMG00000158455;protein_accession:AAA51915.1;protein_accession:AAI01633.1;protein_accession:AAI01659.1;protein_accession:AAI06071.1;protein_accession:AAI43466.1;protein_accession:ACA05913.1;protein_accession:ACA05914.1;protein_accession:AGE12493.1;protein_accession:AGE12494.1;protein_a…
13282587	NR3C2 -- Insulin	association	Pubmed 1993:8216442;	This study evaluates stimulated <b>insulin</b> production rate (incremental AUC x <b>MCR</b> (metabolic clearance rate) of C-peptide) and blood glucose (BG) response after i.v. administration of glimepiride (Hoe 490, GLI, CAS 93479-97-1) (0.25, 0.50, 0.75, 1.00, 1.25, 1.50 mg) in healthy man (27 +/- 4 yrs).[Pubmed 1993:8216442];	4343302	Gene	NR3C2	MCR;MLR;MR;NR3C2;NR3C2VIT;nuclear receptor subfamily 3 group C member 2;mcr-type;Mineralocorticoid receptor;mineralocorticoid type receptor;mineralocorticoid-receptor;mlr-type;receptor the mineralocorticoid;receptor--the mineralocorticoid;receptor-mineralocorticoid;	SWISSPROT_AC:P08235;SWISSPROT_ID:MCR_HUMAN;GeneID:4306;Ensembl:ENSG00000151623;HGNC:HGNC:7979;MIM:600983;Vega:OTTHUMG00000161455;protein_accession:AAA59571.1;protein_accession:AAC63513.1;protein_accession:AAI11759.1;protein_accession:AAY41033.1;protein_accession:ACA05923.1;protein_accession:ACA05924.1;protein_accession:ACA05925.1;protein_accession:ACA05926.1;protein_accession:ACS13715.1;protein_a…	200308	Protein	Insulin	INS;Insulin;an-ins;IDDM;iddm 1;iddm 2;iddm type 1;iddm-1;iddm-2;iddm-type;IDDM1;IDDM2;ILPR;ins-type;insulin--an;insulin-chain;insulin-type;IRDN;mody-x;MODY10;type-insulin;	SWISSPROT_AC:P01308;SWISSPROT_ID:INS_HUMAN;EMBL:AJ009655;EMBL:AY138590;EMBL:AY899304;EMBL:BC005255;EMBL:BT006808;EMBL:CH471158;EMBL:J00265;EMBL:L15440;EMBL:M10039;EMBL:V00565;EMBL:X70508;RefSeq:NP_000198.1;RefSeq:NP_001172026.1;RefSeq:NP_001172027.1;RefSeq:NP_001278826.1;ProteinModelPortal:P01308;STRING:9606.ENSP00000250971;SWISSPROT_AC_OLD:Q5EEX2;SMR:P01308;GeneID:3630;KEGG:hsa:3630;PIR:A93222;e…
13294538	ERMAP -- Insulin	association	Pubmed 2006:17157120;Pubmed 2004:15823772;Pubmed 1993:8370695;Pubmed 2002:12161515;Pubmed 2005:15919747;	We measured serum glucose responses after a standardized breakfast test meal (500 kcal; 50% carbohydrate, 34% fat, 16% protein) in patients with type 2 DM receiving a single preprandial dose of human insulin 70/30, insulin lispro 75/25, or <b>insulin</b> lispro 50/50 by <b>SC</b> injection.[Pubmed 2006:17157120];At one visit, subjects received regular human <b>insulin</b> 0.1 U/kg by <b>SC</b> in…	4357073	Gene	ERMAP	BTN5;ERMAP;erythroblast membrane associated protein (Scianna blood group);PRO2801;RD;SC;erythroid membrane associated protein;Erythroid membrane-associated protein;hERMAP;Radin blood group antigen;sc-type;Scianna blood group antigen;	SWISSPROT_AC:Q96PL5;SWISSPROT_ID:ERMAP_HUMAN;GeneID:114625;Ensembl:ENSG00000164010;HGNC:HGNC:15743;MIM:609017;Vega:OTTHUMG00000007619;protein_accession:AAF69653.1;protein_accession:AAH99703.1;protein_accession:AAH99707.1;protein_accession:AAH99712.1;protein_accession:AAH99713.1;protein_accession:AAL08411.1;protein_accession:AAL08412.1;protein_accession:AAL11456.1;protein_accession:AAT66409.1;prot…	200308	Protein	Insulin	INS;Insulin;an-ins;IDDM;iddm 1;iddm 2;iddm type 1;iddm-1;iddm-2;iddm-type;IDDM1;IDDM2;ILPR;ins-type;insulin--an;insulin-chain;insulin-type;IRDN;mody-x;MODY10;type-insulin;	SWISSPROT_AC:P01308;SWISSPROT_ID:INS_HUMAN;EMBL:AJ009655;EMBL:AY138590;EMBL:AY899304;EMBL:BC005255;EMBL:BT006808;EMBL:CH471158;EMBL:J00265;EMBL:L15440;EMBL:M10039;EMBL:V00565;EMBL:X70508;RefSeq:NP_000198.1;RefSeq:NP_001172026.1;RefSeq:NP_001172027.1;RefSeq:NP_001278826.1;ProteinModelPortal:P01308;STRING:9606.ENSP00000250971;SWISSPROT_AC_OLD:Q5EEX2;SMR:P01308;GeneID:3630;KEGG:hsa:3630;PIR:A93222;e…
13295240	ADM -- TNF	association	Pubmed 1993:8365285;Pubmed 1996:8899800;Pubmed 2009:19383626;Pubmed 1999:10390390;	The presence of HC in the culture medium reduced in vitro IL1 beta and <b>TNF alpha</b> release from stimulated <b>AM</b> of the three groups.[Pubmed 1993:8365285];In this study, we examined the relationship between <b>ADM</b> and exogenous <b>TNF</b> sensitivity and en-TNF expression and MnSOD activity in four pancreatic carcinoma lines.[Pubmed 1996:8899800];Further study showed that IL-10 reduc…	4339910	Gene	ADM	ADM;adrenomedullin;AM;PAMP;ADML;am-an;am-type;pamp-type;	SWISSPROT_AC:P35318;SWISSPROT_ID:ADML_HUMAN;GeneID:133;Ensembl:ENSG00000148926;HGNC:HGNC:259;MIM:103275;Vega:OTTHUMG00000165907;protein_accession:AAC60642.1;protein_accession:AAH15961.1;protein_accession:AAP35548.1;protein_accession:AAZ38717.1;protein_accession:BAA03589.1;protein_accession:BAA07756.1;protein_accession:BAG35740.1;protein_accession:CAG46792.1;protein_accession:CBX47636.1;protein_ac…	492131	Protein	TNF	Cachectin;TNF;TNF-a;TNF-alpha;TNFA;TNFSF2;Tumor necrosis factor;Tumor necrosis factor ligand superfamily member 2;chain-tnf;DIF;dif-type;factor - tumor necrosis;factor of the tumor necrosis;factor of the tumor-necrosis;factor of tumor necrosis;factor tumor necrosis;factor-tumor necrosis;necrosis factor-tumor;necrosis tumor factor;tnf - a;tnf - alpha;tnf -a;tnf -alpha;tnf a;tnf alpha;tnf- a;tnf- a…	SWISSPROT_AC:P01375;SWISSPROT_ID:TNFA_HUMAN;EMBL:AB088112;EMBL:AF043342;EMBL:AF098751;EMBL:AF129756;EMBL:AY066019;EMBL:AY214167;EMBL:BA000025;EMBL:BC028148;EMBL:M10988;EMBL:M16441;EMBL:M26331;EMBL:X01394;EMBL:X02910;EMBL:Y14768;EMBL:Z15026;RefSeq:NP_000585.2;ProteinModelPortal:P01375;STRING:9606.ENSP00000398698;SWISSPROT_AC_OLD:O43647;SWISSPROT_AC_OLD:Q9P1Q2;SWISSPROT_AC_OLD:Q9UIV3;SMR:P01375;Gen…
13324683	NGF -- BDNF	association	Pubmed 1993:8080477;	To determine if the apparent greater efficacy of <b>NGF</b> compared to <b>BDNF</b> might be related to differences in delivery, we examined the patterns of distribution of radiolabeled BDNF and NGF injected into the lateral ventricle.[Pubmed 1993:8080477];	4343653	Gene	NGF	Beta-NGF;HSAN5;nerve growth factor;NGF;NGFB;b ngf;b-ngf;beta nerve growth factor;beta ngf;Beta-nerve growth factor;betanerve growth factor;betangf;factor nerve growth;factor--nerve growth;factor-nerve growth;growth factor nerve;growth factor-nerve;nerve growth factor--an;nerve growth-factor;nerve-growth factor;nerve-growth-factor;ngf beta;ngf- beta;ngf-b;ngf-beta;ngf-type;ngfbeta;	SWISSPROT_AC:P01138;SWISSPROT_ID:NGF_HUMAN;GeneID:4803;Ensembl:ENSG00000134259;HGNC:HGNC:7808;MIM:162030;Vega:OTTHUMG00000011880;protein_accession:AAA59931.1;protein_accession:AAD55975.1;protein_accession:AAH32517.2;protein_accession:AAI26149.1;protein_accession:AAI26151.1;protein_accession:AAL05874.1;protein_accession:AAV38538.1;protein_accession:ADR82879.1;protein_accession:BAA90437.1;protein_a…	43557	Protein	BDNF	Abrineurin;BDNF;Brain-derived neurotrophic factor;ANON2;brain derived neurotrophic factor;brain derived neurotrophic-factor;brain derived- neurotrophic factor;brain derived-neurotrophic factor;brain neurotrophic derived factor;brain- derived neurotrophic factor;brain--derived neurotrophic factor;brain-derived neurotrophic-factor;brain-derived-neurotrophic factor;brain-derived-neurotrophic-factor;…	SWISSPROT_AC:P23560;SWISSPROT_ID:BDNF_HUMAN;EMBL:AC104563;EMBL:AF400438;EMBL:AF411339;EMBL:AK289763;EMBL:AK289853;EMBL:AY011481;EMBL:AY054392;EMBL:AY054393;EMBL:AY054394;EMBL:AY054395;EMBL:AY054396;EMBL:AY054397;EMBL:AY054398;EMBL:AY054399;EMBL:AY054400;EMBL:AY656701;EMBL:BC029795;EMBL:CH471064;EMBL:EF674517;EMBL:EF674518;EMBL:EF674519;EMBL:EF674520;EMBL:EF674521;EMBL:EF689009;EMBL:EF689010;EMBL:…
13373500	ERMAP -- IGF-I	association	Pubmed 1994:7510305;Pubmed 1993:7505289;Pubmed 1996:8592122;Pubmed 1996:8603584;Pubmed 2005:15522943;	To determine whether similar effects could be demonstrated in an insulin-resistant state, we administered recombinant human <b>IGF-I</b> for 4 days by <b>sc</b> injection to six obese type II diabetics and determined the effects on fasting concentrations of glucose, C-peptide, IGF-I, and IGFBPs.[Pubmed 1994:7510305];Serum samples from adult GHRD patients who were treated <b>sc</b> with recombinan…	4357073	Gene	ERMAP	BTN5;ERMAP;erythroblast membrane associated protein (Scianna blood group);PRO2801;RD;SC;erythroid membrane associated protein;Erythroid membrane-associated protein;hERMAP;Radin blood group antigen;sc-type;Scianna blood group antigen;	SWISSPROT_AC:Q96PL5;SWISSPROT_ID:ERMAP_HUMAN;GeneID:114625;Ensembl:ENSG00000164010;HGNC:HGNC:15743;MIM:609017;Vega:OTTHUMG00000007619;protein_accession:AAF69653.1;protein_accession:AAH99703.1;protein_accession:AAH99707.1;protein_accession:AAH99712.1;protein_accession:AAH99713.1;protein_accession:AAL08411.1;protein_accession:AAL08412.1;protein_accession:AAL11456.1;protein_accession:AAT66409.1;prot…	196367	Protein	IGF-I	IBP1;IGF-I;IGF1;Insulin-like growth factor I;Mechano growth factor;MGF;Somatomedin-C;factor 1-insulin-like growth;factor i-insulin-like growth;factor-1-insulin-like growth;growth factor 1-insulin-like;growth factor i-insulin-like;growth factor-1-insulin-like;IGFI;insulin - like growth factor 1;insulin growth like factor 1;insulin growth like factor-i;insulin growth-like factor 1;insulin like grow…	SWISSPROT_AC:P05019;SWISSPROT_ID:IGF1_HUMAN;EMBL:AC010202;EMBL:AC068648;EMBL:AY260957;EMBL:BC148266;EMBL:CH471054;EMBL:M11568;EMBL:M12659;EMBL:M14153;EMBL:M14154;EMBL:M14155;EMBL:M14156;EMBL:M27544;EMBL:M37484;EMBL:X00173;EMBL:X03420;EMBL:X03421;EMBL:X03422;EMBL:X03563;EMBL:X56773;EMBL:X56774;EMBL:X57025;RefSeq:NP_000609.1;RefSeq:NP_001104754.1;RefSeq:NP_001104755.1;ProteinModelPortal:P05019;STRI…
13415477	TGFB1 -- P53	association	Pubmed 1994:7734145;Pubmed 1994:8014102;Pubmed 2012:22493542;Pubmed 1995:7838530;	The results suggest that the <b>P53</b> protein could be a downstream target of <b>TGF-beta 1</b> action on those cells growth-inhibited by the factor.[Pubmed 1994:7734145];Dephosphorylation of the <b>p53</b> was promoted by <b>TGF-beta 1</b> stimulation in KB cells, but not in E1B-producing KB cells, which sequestrate the function of p53.[Pubmed 1994:8014102];Genetic alterations such as activati…	4345519	Gene	TGFB1	CED;DPD1;LAP;TGFB;TGFB1;TGFbeta;transforming growth factor beta 1;lap-type;tgf -beta 1;tgf -beta1;tgf b 1;tgf b-1;tgf beta 1;tgf beta i;tgf beta type 1;tgf beta type i;tgf beta-1;tgf beta-type 1;tgf beta1;tgf- b 1;tgf- beta 1;tgf- beta1;tgf-b 1;tgf-beta 1;tgf-beta i;tgf-beta isoform 1;tgf-beta type 1;tgf-beta type i;tgf-beta type-i;tgf-beta's 1;TGF-beta-1;tgf-beta-i;tgf-beta1;tgf-beta1-type;tgf-b…	SWISSPROT_AC:P01137;SWISSPROT_ID:TGFB1_HUMAN;GeneID:7040;Ensembl:ENSG00000105329;HGNC:HGNC:11766;MIM:190180;Vega:OTTHUMG00000182760;protein_accession:AAA36735.1;protein_accession:AAH00125.1;protein_accession:AAH01180.1;protein_accession:AAH22242.1;protein_accession:AAL27646.2;protein_accession:AAN86616.1;protein_accession:AAP35909.1;protein_accession:AAQ18641.1;protein_accession:AAT77143.1;protei…	297203	Protein	P53	Antigen NY-CO-13;Cellular tumor antigen p53;P53;Phosphoprotein p53;TP53;Tumor suppressor p53;BCC7;LFS1;p 53;p 53 tumor suppressor;p-53;p-53 tumor suppressor;p5-3;p53 phosphoprotein;p53 the tumor suppressor;p53 tumor protein;p53 tumor suppressor;p53 tumor-suppressor;p53's tumor suppressor;p53--an;p53-tumor suppressor;p53-tumor-suppressor;p53-type;protein of the p53 tumor;protein p53 tumor;tp 53;tp…	SWISSPROT_AC:P04637;SWISSPROT_ID:P53_HUMAN;EMBL:AB082923;EMBL:AC007421;EMBL:AC087388;EMBL:AF135120;EMBL:AF135121;EMBL:AF136270;EMBL:AF136271;EMBL:AF209128;EMBL:AF209129;EMBL:AF209130;EMBL:AF209131;EMBL:AF209132;EMBL:AF209133;EMBL:AF209134;EMBL:AF209135;EMBL:AF209136;EMBL:AF209148;EMBL:AF209149;EMBL:AF209150;EMBL:AF209151;EMBL:AF209152;EMBL:AF209153;EMBL:AF209154;EMBL:AF209155;EMBL:AF209156;EMBL:A…
13485449	MME -- TNF	association	Pubmed 1994:7519178;	The increased expression of <b>NEP</b> downregulates the stimulatory effect of substance P and <b>TNF</b>.[Pubmed 1994:7519178];	4343306	Gene	MME	CALLA;CD10;CMT2T;membrane metalloendopeptidase;MME;NEP;SCA43;SFE;antigen cd 10;antigen cd10;Atriopeptidase;cd 10;cd-10;cd-x;CD10 antigen;Common acute lymphocytic leukemia antigen;EC 3.4.24.11;ec3.4.24.11;Enkephalinase;EPN;nep-type;Neprilysin;Neutral endopeptidase;Neutral endopeptidase 24.11;neutral endopeptidase-24.11;neutral-endopeptidase;Skin fibroblast elastase;skin fibroblast elastase-type;ty…	SWISSPROT_AC:P08473;SWISSPROT_ID:NEP_HUMAN;GeneID:4311;Ensembl:ENSG00000196549;HGNC:HGNC:7154;MIM:120520;Vega:OTTHUMG00000158455;protein_accession:AAA51915.1;protein_accession:AAI01633.1;protein_accession:AAI01659.1;protein_accession:AAI06071.1;protein_accession:AAI43466.1;protein_accession:ACA05913.1;protein_accession:ACA05914.1;protein_accession:AGE12493.1;protein_accession:AGE12494.1;protein_a…	492131	Protein	TNF	Cachectin;TNF;TNF-a;TNF-alpha;TNFA;TNFSF2;Tumor necrosis factor;Tumor necrosis factor ligand superfamily member 2;chain-tnf;DIF;dif-type;factor - tumor necrosis;factor of the tumor necrosis;factor of the tumor-necrosis;factor of tumor necrosis;factor tumor necrosis;factor-tumor necrosis;necrosis factor-tumor;necrosis tumor factor;tnf - a;tnf - alpha;tnf -a;tnf -alpha;tnf a;tnf alpha;tnf- a;tnf- a…	SWISSPROT_AC:P01375;SWISSPROT_ID:TNFA_HUMAN;EMBL:AB088112;EMBL:AF043342;EMBL:AF098751;EMBL:AF129756;EMBL:AY066019;EMBL:AY214167;EMBL:BA000025;EMBL:BC028148;EMBL:M10988;EMBL:M16441;EMBL:M26331;EMBL:X01394;EMBL:X02910;EMBL:Y14768;EMBL:Z15026;RefSeq:NP_000585.2;ProteinModelPortal:P01375;STRING:9606.ENSP00000398698;SWISSPROT_AC_OLD:O43647;SWISSPROT_AC_OLD:Q9P1Q2;SWISSPROT_AC_OLD:Q9UIV3;SMR:P01375;Gen…
13502640	ADM -- Insulin	association	Pubmed:15133754;Pubmed 2013:23466514;Pubmed 1994:8060573;Pubmed 2002:12088922;Pubmed 2012:21791966;Pubmed 2012:22788779;Pubmed 2007:17327422;Pubmed 2000:15016224;Pubmed 2014:24936257;Pubmed 1996:8795072;Pubmed 2010:20813085;Pubmed 2005:15789277;Pubmed 2005:16229248;	Each possessed a suppressive effect on basal HGP and improved postprandial glycemia, but only glipizide GITS <b>AM</b> was effective without causing a persistent elevation in <b>insulin</b>.[Pubmed:15133754];The ITTs were started 08:00 <b>am</b> after an overnight fast with a bolus i.v. <b>insulin</b> dose of 0.15 IU/kg body weight (Actrapid).[Pubmed 2013:23466514];Hyperinsulinemic euglycemic cla…	4339910	Gene	ADM	ADM;adrenomedullin;AM;PAMP;ADML;am-an;am-type;pamp-type;	SWISSPROT_AC:P35318;SWISSPROT_ID:ADML_HUMAN;GeneID:133;Ensembl:ENSG00000148926;HGNC:HGNC:259;MIM:103275;Vega:OTTHUMG00000165907;protein_accession:AAC60642.1;protein_accession:AAH15961.1;protein_accession:AAP35548.1;protein_accession:AAZ38717.1;protein_accession:BAA03589.1;protein_accession:BAA07756.1;protein_accession:BAG35740.1;protein_accession:CAG46792.1;protein_accession:CBX47636.1;protein_ac…	200308	Protein	Insulin	INS;Insulin;an-ins;IDDM;iddm 1;iddm 2;iddm type 1;iddm-1;iddm-2;iddm-type;IDDM1;IDDM2;ILPR;ins-type;insulin--an;insulin-chain;insulin-type;IRDN;mody-x;MODY10;type-insulin;	SWISSPROT_AC:P01308;SWISSPROT_ID:INS_HUMAN;EMBL:AJ009655;EMBL:AY138590;EMBL:AY899304;EMBL:BC005255;EMBL:BT006808;EMBL:CH471158;EMBL:J00265;EMBL:L15440;EMBL:M10039;EMBL:V00565;EMBL:X70508;RefSeq:NP_000198.1;RefSeq:NP_001172026.1;RefSeq:NP_001172027.1;RefSeq:NP_001278826.1;ProteinModelPortal:P01308;STRING:9606.ENSP00000250971;SWISSPROT_AC_OLD:Q5EEX2;SMR:P01308;GeneID:3630;KEGG:hsa:3630;PIR:A93222;e…
13652835	SERPINA1 -- TNF	association	Pubmed 1994:7986217;	<b>TNF alpha</b> concentrations correlated with the extent of <b>alpha 1AT</b> inactivation.[Pubmed 1994:7986217];	4344025	Gene	SERPINA1	A1A;A1AT;AAT;alpha1AT;PI;PI1;PRO2275;serpin family A member 1;SERPINA1;a-1 antitrypsin;a-1-antitrypsin;a-1at;a-i antitrypsin;a1 antitrypsin;a1- antitrypsin;a1-antitrypsin;a1-protease inhibitor;alpha - 1 antitrypsin;alpha 1 -antitrypsin;alpha 1 -protease inhibitor;alpha 1 antiproteinase;alpha 1 antitrypsin;alpha 1 inhibitor of protease;alpha 1 protease inhibitor;alpha 1- antitrypsin;alpha 1--antit…	SWISSPROT_AC:P01009;SWISSPROT_ID:A1AT_HUMAN;GeneID:5265;Ensembl:ENSG00000197249;HGNC:HGNC:8941;MIM:107400;Vega:OTTHUMG00000150355;protein_accession:AAA51545.1;protein_accession:AAA51546.1;protein_accession:AAA51547.1;protein_accession:AAB59369.1;protein_accession:AAB59370.1;protein_accession:AAB59371.1;protein_accession:AAB59375.1;protein_accession:AAB59495.1;protein_accession:AAF15128.1;protein_…	492131	Protein	TNF	Cachectin;TNF;TNF-a;TNF-alpha;TNFA;TNFSF2;Tumor necrosis factor;Tumor necrosis factor ligand superfamily member 2;chain-tnf;DIF;dif-type;factor - tumor necrosis;factor of the tumor necrosis;factor of the tumor-necrosis;factor of tumor necrosis;factor tumor necrosis;factor-tumor necrosis;necrosis factor-tumor;necrosis tumor factor;tnf - a;tnf - alpha;tnf -a;tnf -alpha;tnf a;tnf alpha;tnf- a;tnf- a…	SWISSPROT_AC:P01375;SWISSPROT_ID:TNFA_HUMAN;EMBL:AB088112;EMBL:AF043342;EMBL:AF098751;EMBL:AF129756;EMBL:AY066019;EMBL:AY214167;EMBL:BA000025;EMBL:BC028148;EMBL:M10988;EMBL:M16441;EMBL:M26331;EMBL:X01394;EMBL:X02910;EMBL:Y14768;EMBL:Z15026;RefSeq:NP_000585.2;ProteinModelPortal:P01375;STRING:9606.ENSP00000398698;SWISSPROT_AC_OLD:O43647;SWISSPROT_AC_OLD:Q9P1Q2;SWISSPROT_AC_OLD:Q9UIV3;SMR:P01375;Gen…
13760734	AKR1B1 -- Aldose reductase	association	Pubmed 1995:7669785;Pubmed 1995:7748183;Pubmed 2008:18495158;Pubmed 2000:10882376;Pubmed 1996:8627616;Pubmed 2003:12672241;	Our data on <b>aldehyde reductase</b> suggest that the active site pocket significantly differs from that of <b>aldose reductase</b>, possibly due to the participation of the C-terminal loop in its formation.[Pubmed 1995:7669785];Inhibition of bovine kidney aldehyde reductase by ZD5522 follows uncompetitive kinetics with respect to glucuronate (K(ii) = 39 nM), indicating a selectivity greater tha…	4339994	Gene	AKR1B1	ADR;AKR1B1;aldo-keto reductase family 1 member B;ALDR1;ALR2;AR;adr-type;Aldehyde reductase;aldehyde-reductase;Aldo-keto reductase family 1 member B1;Aldose reductase;aldose reductase-an;aldose-reductase;ALDR;ar-subtype;ar-type;EC 1.1.1.21;type-ar;	SWISSPROT_AC:P15121;SWISSPROT_ID:ALDR_HUMAN;GeneID:231;Ensembl:ENSG00000085662;HGNC:HGNC:381;MIM:103880;Vega:OTTHUMG00000155322;protein_accession:AAA35560.1;protein_accession:AAA35561.1;protein_accession:AAA51712.1;protein_accession:AAA51713.1;protein_accession:AAA51714.1;protein_accession:AAA51715.1;protein_accession:AAB61992.1;protein_accession:AAB88851.1;protein_accession:AAH00260.1;protein_ac…	14189	Protein	Aldose reductase	AKR1B1;Aldehyde reductase;Aldo-keto reductase family 1 member B1;Aldose reductase;ALDR;ALDR1;AR;EC 1.1.1.21;ADR;adr-type;aldehyde-reductase;aldo-keto reductase family 1 member B;aldose reductase-an;aldose-reductase;ALR2;ar-subtype;ar-type;type-ar;	SWISSPROT_AC:P15121;SWISSPROT_ID:ALDR_HUMAN;EMBL:AF032455;EMBL:AF328729;EMBL:AK313439;EMBL:BC000260;EMBL:BC005387;EMBL:BC010391;EMBL:BT019859;EMBL:CH236950;EMBL:CH471070;EMBL:CR450351;EMBL:CR542203;EMBL:J04795;EMBL:J05017;EMBL:J05474;EMBL:M34720;EMBL:M34721;EMBL:M59783;EMBL:M59856;EMBL:X15414;RefSeq:NP_001619.1;ProteinModelPortal:P15121;STRING:9606.ENSP00000285930;SWISSPROT_AC_OLD:B2R8N3;SWISSPRO…
13873403	TGFB1 -- MMP2	association	Pubmed:14666694;Pubmed 1995:7616276;Pubmed 1996:8923213;Pubmed 1997:9137090;Pubmed 1997:9247226;Pubmed 2005:15866642;	<b>TGF-beta 1</b> enhanced the <b>MMP-2</b> production from fibroblasts.[Pubmed:14666694];Transforming growth factor-beta 1 (<b>TGF beta 1</b>) upregulated <b>gelatinase A</b> and matrilysin genes in some cell lines, and there were no clear responses from any MMP and TIMP genes to interleukin-6.[Pubmed 1995:7616276];However, treatment of P9 or P10 cells with graded doses of <b>TGF-beta 1</b> incr…	4345519	Gene	TGFB1	CED;DPD1;LAP;TGFB;TGFB1;TGFbeta;transforming growth factor beta 1;lap-type;tgf -beta 1;tgf -beta1;tgf b 1;tgf b-1;tgf beta 1;tgf beta i;tgf beta type 1;tgf beta type i;tgf beta-1;tgf beta-type 1;tgf beta1;tgf- b 1;tgf- beta 1;tgf- beta1;tgf-b 1;tgf-beta 1;tgf-beta i;tgf-beta isoform 1;tgf-beta type 1;tgf-beta type i;tgf-beta type-i;tgf-beta's 1;TGF-beta-1;tgf-beta-i;tgf-beta1;tgf-beta1-type;tgf-b…	SWISSPROT_AC:P01137;SWISSPROT_ID:TGFB1_HUMAN;GeneID:7040;Ensembl:ENSG00000105329;HGNC:HGNC:11766;MIM:190180;Vega:OTTHUMG00000182760;protein_accession:AAA36735.1;protein_accession:AAH00125.1;protein_accession:AAH01180.1;protein_accession:AAH22242.1;protein_accession:AAL27646.2;protein_accession:AAN86616.1;protein_accession:AAP35909.1;protein_accession:AAQ18641.1;protein_accession:AAT77143.1;protei…	4343308	Gene	MMP2	CLG4;CLG4A;matrix metallopeptidase 2;MMP-2;MMP-II;MMP2;MONA;TBE-1;72 kDa gelatinase;72 kda gelatinase-type;72 kda type gelatinase;72 kDa type IV collagenase;72 kda-gelatinase;72 kda-type iv collagenase;72-kda gelatinase;72-kda type iv collagenase;72-kda type iv-collagenase;72-kda type-iv collagenase;clg 4;clg-4;EC 3.4.24.24;Gelatinase A;gelatinase type a;gelatinase-a;matrix metallopeptidase-2;Mat…	SWISSPROT_AC:P08253;SWISSPROT_ID:MMP2_HUMAN;GeneID:4313;Ensembl:ENSG00000087245;HGNC:HGNC:7166;MIM:120360;Vega:OTTHUMG00000133202;protein_accession:AAA35701.1;protein_accession:AAA52027.1;protein_accession:AAA52028.1;protein_accession:AAH02576.1;protein_accession:AAU10089.1;protein_accession:ABD38929.1;protein_accession:ABM82878.1;protein_accession:ABM86064.1;protein_accession:BAG35588.1;protein_…
13886439	TWNK -- IGF-I	association	Pubmed 1995:21597831;	<b>IGF-I</b> and insulin markedly stimulated the proliferation of <b>PEO1</b> and PEO4 but not PEO14 cells while all 3 lines were insensitive to the addition of exogenous IGF-II.[Pubmed 1995:21597831];	4353254	Gene	TWNK	ATXN8;C10orf2;IOSCA;MTDPS7;PEO;PEO1;PEOA3;PRLTS5;SANDO;SCA8;twinkle mtDNA helicase;TWINL;TWNK;EC 3.6.4.12;mitochondrial protein, twinkle;mtdna helicase twinkle;peo 1;peo-1;peo-type;Progressive external ophthalmoplegia 1 protein;sca 8;sca-8;T7 gp4-like protein with intramitochondrial nucleoid localization;T7-like mitochondrial DNA helicase;Twinkle protein, mitochondrial;	SWISSPROT_AC:Q96RR1;SWISSPROT_ID:PEO1_HUMAN;GeneID:56652;Ensembl:ENSG00000107815;HGNC:HGNC:1160;MIM:606075;Vega:OTTHUMG00000018917;protein_accession:AAH13349.1;protein_accession:AAH33762.1;protein_accession:AAK69558.1;protein_accession:AAK69559.1;protein_accession:ACB21043.1;protein_accession:ADP92014.1;protein_accession:ADP92015.1;protein_accession:ADP92016.1;protein_accession:ADP92017.1;protein…	196367	Protein	IGF-I	IBP1;IGF-I;IGF1;Insulin-like growth factor I;Mechano growth factor;MGF;Somatomedin-C;factor 1-insulin-like growth;factor i-insulin-like growth;factor-1-insulin-like growth;growth factor 1-insulin-like;growth factor i-insulin-like;growth factor-1-insulin-like;IGFI;insulin - like growth factor 1;insulin growth like factor 1;insulin growth like factor-i;insulin growth-like factor 1;insulin like grow…	SWISSPROT_AC:P05019;SWISSPROT_ID:IGF1_HUMAN;EMBL:AC010202;EMBL:AC068648;EMBL:AY260957;EMBL:BC148266;EMBL:CH471054;EMBL:M11568;EMBL:M12659;EMBL:M14153;EMBL:M14154;EMBL:M14155;EMBL:M14156;EMBL:M27544;EMBL:M37484;EMBL:X00173;EMBL:X03420;EMBL:X03421;EMBL:X03422;EMBL:X03563;EMBL:X56773;EMBL:X56774;EMBL:X57025;RefSeq:NP_000609.1;RefSeq:NP_001104754.1;RefSeq:NP_001104755.1;ProteinModelPortal:P05019;STRI…
13886469	TWNK -- Insulin	association	Pubmed 1995:21597831;	IGF-I and <b>insulin</b> markedly stimulated the proliferation of <b>PEO1</b> and PEO4 but not PEO14 cells while all 3 lines were insensitive to the addition of exogenous IGF-II.[Pubmed 1995:21597831];	4353254	Gene	TWNK	ATXN8;C10orf2;IOSCA;MTDPS7;PEO;PEO1;PEOA3;PRLTS5;SANDO;SCA8;twinkle mtDNA helicase;TWINL;TWNK;EC 3.6.4.12;mitochondrial protein, twinkle;mtdna helicase twinkle;peo 1;peo-1;peo-type;Progressive external ophthalmoplegia 1 protein;sca 8;sca-8;T7 gp4-like protein with intramitochondrial nucleoid localization;T7-like mitochondrial DNA helicase;Twinkle protein, mitochondrial;	SWISSPROT_AC:Q96RR1;SWISSPROT_ID:PEO1_HUMAN;GeneID:56652;Ensembl:ENSG00000107815;HGNC:HGNC:1160;MIM:606075;Vega:OTTHUMG00000018917;protein_accession:AAH13349.1;protein_accession:AAH33762.1;protein_accession:AAK69558.1;protein_accession:AAK69559.1;protein_accession:ACB21043.1;protein_accession:ADP92014.1;protein_accession:ADP92015.1;protein_accession:ADP92016.1;protein_accession:ADP92017.1;protein…	200308	Protein	Insulin	INS;Insulin;an-ins;IDDM;iddm 1;iddm 2;iddm type 1;iddm-1;iddm-2;iddm-type;IDDM1;IDDM2;ILPR;ins-type;insulin--an;insulin-chain;insulin-type;IRDN;mody-x;MODY10;type-insulin;	SWISSPROT_AC:P01308;SWISSPROT_ID:INS_HUMAN;EMBL:AJ009655;EMBL:AY138590;EMBL:AY899304;EMBL:BC005255;EMBL:BT006808;EMBL:CH471158;EMBL:J00265;EMBL:L15440;EMBL:M10039;EMBL:V00565;EMBL:X70508;RefSeq:NP_000198.1;RefSeq:NP_001172026.1;RefSeq:NP_001172027.1;RefSeq:NP_001278826.1;ProteinModelPortal:P01308;STRING:9606.ENSP00000250971;SWISSPROT_AC_OLD:Q5EEX2;SMR:P01308;GeneID:3630;KEGG:hsa:3630;PIR:A93222;e…
13975784	INSR -- Aldose reductase	association	Pubmed 1995:8536531;	However, no significant differences in location of various cell populations between <b>AR</b> and <b>IR</b> could be observed.[Pubmed 1995:8536531];	4342782	Gene	INSR	CD220;HHF5;INSR;insulin receptor;CD220 antigen;EC 2.7.10.1;insulin of receptor;insulin--receptor;insulin-receptor;insulin-type receptor;IR;ir-type;receptor insulin;receptor of insulin;receptor of the insulin;receptor--insulin;receptor-insulin;type-ir;	SWISSPROT_AC:P06213;SWISSPROT_ID:INSR_HUMAN;GeneID:3643;Ensembl:ENSG00000171105;HGNC:HGNC:6091;MIM:147670;Vega:OTTHUMG00000181992;protein_accession:AAA59174.1;protein_accession:AAA59175.1;protein_accession:AAA59176.1;protein_accession:AAA59177.1;protein_accession:AAA59178.1;protein_accession:AAA59190.1;protein_accession:AAA59452.1;protein_accession:AAA86791.1;protein_accession:AAB30713.1;protein_…	14189	Protein	Aldose reductase	AKR1B1;Aldehyde reductase;Aldo-keto reductase family 1 member B1;Aldose reductase;ALDR;ALDR1;AR;EC 1.1.1.21;ADR;adr-type;aldehyde-reductase;aldo-keto reductase family 1 member B;aldose reductase-an;aldose-reductase;ALR2;ar-subtype;ar-type;type-ar;	SWISSPROT_AC:P15121;SWISSPROT_ID:ALDR_HUMAN;EMBL:AF032455;EMBL:AF328729;EMBL:AK313439;EMBL:BC000260;EMBL:BC005387;EMBL:BC010391;EMBL:BT019859;EMBL:CH236950;EMBL:CH471070;EMBL:CR450351;EMBL:CR542203;EMBL:J04795;EMBL:J05017;EMBL:J05474;EMBL:M34720;EMBL:M34721;EMBL:M59783;EMBL:M59856;EMBL:X15414;RefSeq:NP_001619.1;ProteinModelPortal:P15121;STRING:9606.ENSP00000285930;SWISSPROT_AC_OLD:B2R8N3;SWISSPRO…
13975933	INSR -- AKR1B1	association	Pubmed 1995:8536531;	However, no significant differences in location of various cell populations between <b>AR</b> and <b>IR</b> could be observed.[Pubmed 1995:8536531];	4342782	Gene	INSR	CD220;HHF5;INSR;insulin receptor;CD220 antigen;EC 2.7.10.1;insulin of receptor;insulin--receptor;insulin-receptor;insulin-type receptor;IR;ir-type;receptor insulin;receptor of insulin;receptor of the insulin;receptor--insulin;receptor-insulin;type-ir;	SWISSPROT_AC:P06213;SWISSPROT_ID:INSR_HUMAN;GeneID:3643;Ensembl:ENSG00000171105;HGNC:HGNC:6091;MIM:147670;Vega:OTTHUMG00000181992;protein_accession:AAA59174.1;protein_accession:AAA59175.1;protein_accession:AAA59176.1;protein_accession:AAA59177.1;protein_accession:AAA59178.1;protein_accession:AAA59190.1;protein_accession:AAA59452.1;protein_accession:AAA86791.1;protein_accession:AAB30713.1;protein_…	4339994	Gene	AKR1B1	ADR;AKR1B1;aldo-keto reductase family 1 member B;ALDR1;ALR2;AR;adr-type;Aldehyde reductase;aldehyde-reductase;Aldo-keto reductase family 1 member B1;Aldose reductase;aldose reductase-an;aldose-reductase;ALDR;ar-subtype;ar-type;EC 1.1.1.21;type-ar;	SWISSPROT_AC:P15121;SWISSPROT_ID:ALDR_HUMAN;GeneID:231;Ensembl:ENSG00000085662;HGNC:HGNC:381;MIM:103880;Vega:OTTHUMG00000155322;protein_accession:AAA35560.1;protein_accession:AAA35561.1;protein_accession:AAA51712.1;protein_accession:AAA51713.1;protein_accession:AAA51714.1;protein_accession:AAA51715.1;protein_accession:AAB61992.1;protein_accession:AAB88851.1;protein_accession:AAH00260.1;protein_ac…
14037249	INS -- TNF	association	Pubmed 2000:10891887;Pubmed 1996:8882412;	TNF polymorphisms have been investigated in different diseases and most often whenever there is an HLA association with the disease (for example <b>IDDM</b> and RA) association(s) with <b>TNF</b> polymorphisms has been described.[Pubmed 2000:10891887];Our analyses of extended haplotypes for the HLA region further substantiate the conclusion that no primary association exists between <b>IDDM</b> a…	4342772	Gene	INS	IDDM;IDDM1;IDDM2;ILPR;INS;insulin;IRDN;MODY10;an-ins;iddm 1;iddm 2;iddm type 1;iddm-1;iddm-2;iddm-type;ins-type;insulin--an;insulin-chain;insulin-type;mody-x;type-insulin;	SWISSPROT_AC:P01308;SWISSPROT_ID:INS_HUMAN;GeneID:3630;Ensembl:ENSG00000254647;HGNC:HGNC:6081;MIM:176730;Vega:OTTHUMG00000009558;protein_accession:AAA59172.1;protein_accession:AAA59173.1;protein_accession:AAA59179.1;protein_accession:AAH05255.1;protein_accession:AAP35454.1;protein_accession:AAW83741.1;protein_accession:ABI63346.1;protein_accession:ABM83966.1;protein_accession:ABM87282.1;protein_a…	492131	Protein	TNF	Cachectin;TNF;TNF-a;TNF-alpha;TNFA;TNFSF2;Tumor necrosis factor;Tumor necrosis factor ligand superfamily member 2;chain-tnf;DIF;dif-type;factor - tumor necrosis;factor of the tumor necrosis;factor of the tumor-necrosis;factor of tumor necrosis;factor tumor necrosis;factor-tumor necrosis;necrosis factor-tumor;necrosis tumor factor;tnf - a;tnf - alpha;tnf -a;tnf -alpha;tnf a;tnf alpha;tnf- a;tnf- a…	SWISSPROT_AC:P01375;SWISSPROT_ID:TNFA_HUMAN;EMBL:AB088112;EMBL:AF043342;EMBL:AF098751;EMBL:AF129756;EMBL:AY066019;EMBL:AY214167;EMBL:BA000025;EMBL:BC028148;EMBL:M10988;EMBL:M16441;EMBL:M26331;EMBL:X01394;EMBL:X02910;EMBL:Y14768;EMBL:Z15026;RefSeq:NP_000585.2;ProteinModelPortal:P01375;STRING:9606.ENSP00000398698;SWISSPROT_AC_OLD:O43647;SWISSPROT_AC_OLD:Q9P1Q2;SWISSPROT_AC_OLD:Q9UIV3;SMR:P01375;Gen…
14053365	MMP9 -- TNF	association	Pubmed 2012:22321809;Pubmed 2007:17704356;Pubmed 1996:8608972;Pubmed 1996:8892653;Pubmed 2009:19661147;Pubmed 2003:12947137;	Potent synergistic effect of IL-3 and <b>TNF</b> on <b>matrix metalloproteinase 9</b> generation by human eosinophils.[Pubmed 2012:22321809];<b>TNF-alpha</b> induced a significant up-regulation of <b>gelatinase B</b> (MMP-9), stromelysin-1 (MMP-3), and COX-2.[Pubmed 2007:17704356];Among various recombinant growth factors or cytokines, <b>tumor necrosis factor</b> (TNF)-alpha stimulated <b>gelatin…	4343312	Gene	MMP9	CLG4B;GELB;MANDP2;matrix metallopeptidase 9;MMP-9;MMP9;9 2 kda type iv collagenase;92 kDa gelatinase;92 kda isoform type iv collagenase;92 kda type gelatinase;92 kDa type IV collagenase;92 kda-gelatinase;92-kda gelatinase;92-kda type iv collagenase;92-kda type-iv collagenase;EC 3.4.24.35;Gelatinase B;gelatinase-b;matrix metallopeptidase- 9;matrix metallopeptidase-9;matrix metalloproteinase -9;mat…	SWISSPROT_AC:P14780;SWISSPROT_ID:MMP9_HUMAN;GeneID:4318;Ensembl:ENSG00000100985;HGNC:HGNC:7176;MIM:120361;Vega:OTTHUMG00000033044;protein_accession:AAA51539.1;protein_accession:AAD37404.1;protein_accession:AAH06093.1;protein_accession:AAM97934.1;protein_accession:ABA03169.1;protein_accession:ABM87790.1;protein_accession:ABW03866.1;protein_accession:AEA49029.1;protein_accession:BAA20967.1;protein_…	492131	Protein	TNF	Cachectin;TNF;TNF-a;TNF-alpha;TNFA;TNFSF2;Tumor necrosis factor;Tumor necrosis factor ligand superfamily member 2;chain-tnf;DIF;dif-type;factor - tumor necrosis;factor of the tumor necrosis;factor of the tumor-necrosis;factor of tumor necrosis;factor tumor necrosis;factor-tumor necrosis;necrosis factor-tumor;necrosis tumor factor;tnf - a;tnf - alpha;tnf -a;tnf -alpha;tnf a;tnf alpha;tnf- a;tnf- a…	SWISSPROT_AC:P01375;SWISSPROT_ID:TNFA_HUMAN;EMBL:AB088112;EMBL:AF043342;EMBL:AF098751;EMBL:AF129756;EMBL:AY066019;EMBL:AY214167;EMBL:BA000025;EMBL:BC028148;EMBL:M10988;EMBL:M16441;EMBL:M26331;EMBL:X01394;EMBL:X02910;EMBL:Y14768;EMBL:Z15026;RefSeq:NP_000585.2;ProteinModelPortal:P01375;STRING:9606.ENSP00000398698;SWISSPROT_AC_OLD:O43647;SWISSPROT_AC_OLD:Q9P1Q2;SWISSPROT_AC_OLD:Q9UIV3;SMR:P01375;Gen…
14053382	MMP9 -- bFGF	association	Pubmed 1996:8608972;	Among various recombinant growth factors or cytokines, tumor necrosis factor (TNF)-alpha stimulated gelatinase-B production in cultures of OST cells alone, while recombinant <b>basic fibroblast growth factor</b> (bFGF) stimulated <b>gelatinase-B</b> production in co-cultures of OST cells with skin fibroblasts but not in individual cultures of each cell type.[Pubmed 1996:8608972];This co-culture-s…	4343312	Gene	MMP9	CLG4B;GELB;MANDP2;matrix metallopeptidase 9;MMP-9;MMP9;9 2 kda type iv collagenase;92 kDa gelatinase;92 kda isoform type iv collagenase;92 kda type gelatinase;92 kDa type IV collagenase;92 kda-gelatinase;92-kda gelatinase;92-kda type iv collagenase;92-kda type-iv collagenase;EC 3.4.24.35;Gelatinase B;gelatinase-b;matrix metallopeptidase- 9;matrix metallopeptidase-9;matrix metalloproteinase -9;mat…	SWISSPROT_AC:P14780;SWISSPROT_ID:MMP9_HUMAN;GeneID:4318;Ensembl:ENSG00000100985;HGNC:HGNC:7176;MIM:120361;Vega:OTTHUMG00000033044;protein_accession:AAA51539.1;protein_accession:AAD37404.1;protein_accession:AAH06093.1;protein_accession:AAM97934.1;protein_accession:ABA03169.1;protein_accession:ABM87790.1;protein_accession:ABW03866.1;protein_accession:AEA49029.1;protein_accession:BAA20967.1;protein_…	135766	Protein	bFGF	Basic fibroblast growth factor;bFGF;FGF-2;FGF2;FGFB;Fibroblast growth factor 2;HBGF-2;Heparin-binding growth factor 2;basic fibroblast growth-factor;basic fibroblast-growth factor;basic fibroblast-growth-factor;basic-fibroblast growth factor;basic-fibroblast-growth-factor;bfgf-isoform;bfgf-type;factor basic fibroblast growth;factor of basic fibroblast growth;factor-basic fibroblast growth;fgf -2;…	SWISSPROT_AC:P09038;SWISSPROT_ID:FGF2_HUMAN;EMBL:AB451321;EMBL:AB451450;EMBL:AC021205;EMBL:AY820133;EMBL:CH471056;EMBL:EF506888;EMBL:J04513;EMBL:M17599;EMBL:M27968;EMBL:S47380;EMBL:S81809;EMBL:X04431;EMBL:X04432;EMBL:X04433;EMBL:Y13468;RefSeq:NP_001997.5;ProteinModelPortal:P09038;STRING:9606.ENSP00000264498;SWISSPROT_AC_OLD:A4LBB8;SWISSPROT_AC_OLD:O00527;SWISSPROT_AC_OLD:P78443;SWISSPROT_AC_OLD:Q…
14054613	SERPINA1 -- APOE	association	Pubmed 1996:8845389;	Liver-directed gene therapy: a retroviral vector with a complete LTR and the <b>ApoE</b> enhancer-alpha 1-antitrypsin promoter dramatically increases expression of human <b>alpha 1-antitrypsin</b> in vivo.[Pubmed 1996:8845389];	4344025	Gene	SERPINA1	A1A;A1AT;AAT;alpha1AT;PI;PI1;PRO2275;serpin family A member 1;SERPINA1;a-1 antitrypsin;a-1-antitrypsin;a-1at;a-i antitrypsin;a1 antitrypsin;a1- antitrypsin;a1-antitrypsin;a1-protease inhibitor;alpha - 1 antitrypsin;alpha 1 -antitrypsin;alpha 1 -protease inhibitor;alpha 1 antiproteinase;alpha 1 antitrypsin;alpha 1 inhibitor of protease;alpha 1 protease inhibitor;alpha 1- antitrypsin;alpha 1--antit…	SWISSPROT_AC:P01009;SWISSPROT_ID:A1AT_HUMAN;GeneID:5265;Ensembl:ENSG00000197249;HGNC:HGNC:8941;MIM:107400;Vega:OTTHUMG00000150355;protein_accession:AAA51545.1;protein_accession:AAA51546.1;protein_accession:AAA51547.1;protein_accession:AAB59369.1;protein_accession:AAB59370.1;protein_accession:AAB59371.1;protein_accession:AAB59375.1;protein_accession:AAB59495.1;protein_accession:AAF15128.1;protein_…	19955	Protein	APOE	Apo-E;APOE;Apolipoprotein E;AD2;apo e;apoe 4;apoe type 4;apoe-4;apoe-isoform;apoe-type;ApoE4;apolipoprotein e-type;apolipoprotein-e;e - apolipoprotein;e apolipoprotein;LDLCQ5;LPG;	SWISSPROT_AC:P02649;SWISSPROT_ID:APOE_HUMAN;EMBL:AB035149;EMBL:AF050154;EMBL:AF261279;EMBL:AK314898;EMBL:BC003557;EMBL:FJ525876;EMBL:K00396;EMBL:M10065;EMBL:M12529;RefSeq:NP_000032.1;RefSeq:NP_001289617.1;RefSeq:NP_001289618.1;RefSeq:NP_001289619.1;RefSeq:NP_001289620.1;ProteinModelPortal:P02649;STRING:9606.ENSP00000252486;SWISSPROT_AC_OLD:B2RC15;SWISSPROT_AC_OLD:C0JYY5;SWISSPROT_AC_OLD:Q9P2S4;SM…
14115448	TRH -- Insulin	association	Pubmed 1996:8796342;	Three months after the head injury, the hormonal evaluation of the hypothalamic-pituitary axis by means of <b>insulin</b> stress test with the simultaneous administration of <b>TRH</b> and GnRH resulted in reduced responses of GH, cortisol, TSH, FSH, and LH with low baseline serum concentrations of free T4 and testosterone.[Pubmed 1996:8796342];	4345664	Gene	TRH	Pro-TRH;thyrotropin releasing hormone;TRF;TRH;pro trh;Pro-thyrotropin-releasing hormone;Prothyroliberin;thyrotropin releasing-hormone;thyrotropin- releasing hormone;thyrotropin--releasing hormone;thyrotropin-releasing-hormone;	SWISSPROT_AC:P20396;SWISSPROT_ID:TRH_HUMAN;GeneID:7200;Ensembl:ENSG00000170893;HGNC:HGNC:12298;MIM:613879;Vega:OTTHUMG00000159634;protein_accession:AAA36480.1;protein_accession:AAH69375.1;protein_accession:AAH74888.1;protein_accession:AAH74889.1;protein_accession:AAI10516.1;protein_accession:AAI10517.1;protein_accession:BAG36258.1;protein_accession:EAW79229.1;protein_accession:NP_009048.1;protein…	200308	Protein	Insulin	INS;Insulin;an-ins;IDDM;iddm 1;iddm 2;iddm type 1;iddm-1;iddm-2;iddm-type;IDDM1;IDDM2;ILPR;ins-type;insulin--an;insulin-chain;insulin-type;IRDN;mody-x;MODY10;type-insulin;	SWISSPROT_AC:P01308;SWISSPROT_ID:INS_HUMAN;EMBL:AJ009655;EMBL:AY138590;EMBL:AY899304;EMBL:BC005255;EMBL:BT006808;EMBL:CH471158;EMBL:J00265;EMBL:L15440;EMBL:M10039;EMBL:V00565;EMBL:X70508;RefSeq:NP_000198.1;RefSeq:NP_001172026.1;RefSeq:NP_001172027.1;RefSeq:NP_001278826.1;ProteinModelPortal:P01308;STRING:9606.ENSP00000250971;SWISSPROT_AC_OLD:Q5EEX2;SMR:P01308;GeneID:3630;KEGG:hsa:3630;PIR:A93222;e…
14212780	NT-3 -- NPY	association	Pubmed 1996:8891268;	By comparison, using aggregate cultures derived from rat fetal cortices, BDNF and NT-4/5 were equipotent in inducing <b>NPY</b> production but <b>NT-3</b> and NGF were essentially ineffective.[Pubmed 1996:8891268];	283599	Protein	NT-3	HDNF;Nerve growth factor 2;Neurotrophic factor;Neurotrophin-3;NGF-2;NT-3;NTF3;factor neurotrophic;factor of neurotrophic;nerve growth factor-2;neurotrophic-factor;neurotrophin -3;neurotrophin 3;neurotrophin type 3;neurotrophin- 3;neurotrophin-type 3;neurotrophin3;ngf 2;NGF2;nt -3;nt 3;nt-iii;NT3;	SWISSPROT_AC:P20783;SWISSPROT_ID:NTF3_HUMAN;EMBL:AK293895;EMBL:BC069773;EMBL:BC107075;EMBL:CH471116;EMBL:CR541906;EMBL:M37763;EMBL:M61180;EMBL:X53655;RefSeq:NP_001096124.1;RefSeq:NP_002518.1;RefSeq:XP_011519265.1;ProteinModelPortal:P20783;STRING:9606.ENSP00000397297;SWISSPROT_AC_OLD:B7Z1T5;SWISSPROT_AC_OLD:Q6FH50;SMR:P20783;GeneID:4908;KEGG:hsa:4908;PIR:A36208;eggNOG:ENOG410IHMM;eggNOG:ENOG410XRR…	280275	Protein	NPY	NPY;Pro-neuropeptide Y;neuropeptide Y;neuropeptide--y;neuropeptide-y;npy--an;npy-type;PYY4;y neuropeptide;	SWISSPROT_AC:P01303;SWISSPROT_ID:NPY_HUMAN;EMBL:AC004485;EMBL:BC029497;EMBL:K01911;EMBL:M14296;EMBL:M14297;EMBL:M14298;EMBL:M15789;RefSeq:NP_000896.1;ProteinModelPortal:P01303;STRING:9606.ENSP00000242152;SMR:P01303;GeneID:4852;KEGG:hsa:4852;PIR:A25198;eggNOG:ENOG410J0KC;eggNOG:ENOG41128I2;UniGene:Hs.1832;GO:GO:0001664;GO:GO:0001878;GO:GO:0004930;GO:GO:0005102;GO:GO:0005184;GO:GO:0005246;GO:GO:000…
14212815	NTF3 -- NPY	association	Pubmed 1996:8891268;	By comparison, using aggregate cultures derived from rat fetal cortices, BDNF and NT-4/5 were equipotent in inducing <b>NPY</b> production but <b>NT-3</b> and NGF were essentially ineffective.[Pubmed 1996:8891268];	4343738	Gene	NTF3	HDNF;neurotrophin 3;NGF-2;NGF2;NT-3;NT3;NTF3;factor neurotrophic;factor of neurotrophic;Nerve growth factor 2;nerve growth factor-2;Neurotrophic factor;neurotrophic-factor;neurotrophin -3;neurotrophin type 3;neurotrophin- 3;Neurotrophin-3;neurotrophin-type 3;neurotrophin3;ngf 2;nt -3;nt 3;nt-iii;	SWISSPROT_AC:P20783;SWISSPROT_ID:NTF3_HUMAN;GeneID:4908;Ensembl:ENSG00000185652;HGNC:HGNC:8023;MIM:162660;Vega:OTTHUMG00000168649;protein_accession:AAA59953.1;protein_accession:AAA63231.1;protein_accession:AAH69773.1;protein_accession:AAI07076.1;protein_accession:ADQ32931.1;protein_accession:BAH11621.1;protein_accession:CAA37703.1;protein_accession:CAG46704.1;protein_accession:CBW46116.1;protein_…	280275	Protein	NPY	NPY;Pro-neuropeptide Y;neuropeptide Y;neuropeptide--y;neuropeptide-y;npy--an;npy-type;PYY4;y neuropeptide;	SWISSPROT_AC:P01303;SWISSPROT_ID:NPY_HUMAN;EMBL:AC004485;EMBL:BC029497;EMBL:K01911;EMBL:M14296;EMBL:M14297;EMBL:M14298;EMBL:M15789;RefSeq:NP_000896.1;ProteinModelPortal:P01303;STRING:9606.ENSP00000242152;SMR:P01303;GeneID:4852;KEGG:hsa:4852;PIR:A25198;eggNOG:ENOG410J0KC;eggNOG:ENOG41128I2;UniGene:Hs.1832;GO:GO:0001664;GO:GO:0001878;GO:GO:0004930;GO:GO:0005102;GO:GO:0005184;GO:GO:0005246;GO:GO:000…
14212817	NGF -- NPY	association	Pubmed 1996:8891268;	By comparison, using aggregate cultures derived from rat fetal cortices, BDNF and NT-4/5 were equipotent in inducing <b>NPY</b> production but NT-3 and <b>NGF</b> were essentially ineffective.[Pubmed 1996:8891268];Under none of these conditions did BDNF, NT-4/5, NT-3 or <b>NGF</b> induce an increase in <b>NPY</b> production.[Pubmed 1996:8891268];	4343653	Gene	NGF	Beta-NGF;HSAN5;nerve growth factor;NGF;NGFB;b ngf;b-ngf;beta nerve growth factor;beta ngf;Beta-nerve growth factor;betanerve growth factor;betangf;factor nerve growth;factor--nerve growth;factor-nerve growth;growth factor nerve;growth factor-nerve;nerve growth factor--an;nerve growth-factor;nerve-growth factor;nerve-growth-factor;ngf beta;ngf- beta;ngf-b;ngf-beta;ngf-type;ngfbeta;	SWISSPROT_AC:P01138;SWISSPROT_ID:NGF_HUMAN;GeneID:4803;Ensembl:ENSG00000134259;HGNC:HGNC:7808;MIM:162030;Vega:OTTHUMG00000011880;protein_accession:AAA59931.1;protein_accession:AAD55975.1;protein_accession:AAH32517.2;protein_accession:AAI26149.1;protein_accession:AAI26151.1;protein_accession:AAL05874.1;protein_accession:AAV38538.1;protein_accession:ADR82879.1;protein_accession:BAA90437.1;protein_a…	280275	Protein	NPY	NPY;Pro-neuropeptide Y;neuropeptide Y;neuropeptide--y;neuropeptide-y;npy--an;npy-type;PYY4;y neuropeptide;	SWISSPROT_AC:P01303;SWISSPROT_ID:NPY_HUMAN;EMBL:AC004485;EMBL:BC029497;EMBL:K01911;EMBL:M14296;EMBL:M14297;EMBL:M14298;EMBL:M15789;RefSeq:NP_000896.1;ProteinModelPortal:P01303;STRING:9606.ENSP00000242152;SMR:P01303;GeneID:4852;KEGG:hsa:4852;PIR:A25198;eggNOG:ENOG410J0KC;eggNOG:ENOG41128I2;UniGene:Hs.1832;GO:GO:0001664;GO:GO:0001878;GO:GO:0004930;GO:GO:0005102;GO:GO:0005184;GO:GO:0005246;GO:GO:000…
14212850	NT-3 -- Neuropeptide Y	association	Pubmed 1996:8891268;	By comparison, using aggregate cultures derived from rat fetal cortices, BDNF and NT-4/5 were equipotent in inducing <b>NPY</b> production but <b>NT-3</b> and NGF were essentially ineffective.[Pubmed 1996:8891268];	283599	Protein	NT-3	HDNF;Nerve growth factor 2;Neurotrophic factor;Neurotrophin-3;NGF-2;NT-3;NTF3;factor neurotrophic;factor of neurotrophic;nerve growth factor-2;neurotrophic-factor;neurotrophin -3;neurotrophin 3;neurotrophin type 3;neurotrophin- 3;neurotrophin-type 3;neurotrophin3;ngf 2;NGF2;nt -3;nt 3;nt-iii;NT3;	SWISSPROT_AC:P20783;SWISSPROT_ID:NTF3_HUMAN;EMBL:AK293895;EMBL:BC069773;EMBL:BC107075;EMBL:CH471116;EMBL:CR541906;EMBL:M37763;EMBL:M61180;EMBL:X53655;RefSeq:NP_001096124.1;RefSeq:NP_002518.1;RefSeq:XP_011519265.1;ProteinModelPortal:P20783;STRING:9606.ENSP00000397297;SWISSPROT_AC_OLD:B7Z1T5;SWISSPROT_AC_OLD:Q6FH50;SMR:P20783;GeneID:4908;KEGG:hsa:4908;PIR:A36208;eggNOG:ENOG410IHMM;eggNOG:ENOG410XRR…	280276	Protein	Neuropeptide Y	Neuropeptide tyrosine;Neuropeptide Y;NPY;neuropeptide--y;neuropeptide-tyrosine;neuropeptide-y;npy--an;npy-type;y neuropeptide;	TMP_SWISSPROT_AC:P01303_NPY;PARENT_SWISSPROT_AC:P01303;PARENT_SWISSPROT_ID:NPY_HUMAN;
14212856	NGF -- Neuropeptide Y	association	Pubmed 1996:8891268;	By comparison, using aggregate cultures derived from rat fetal cortices, BDNF and NT-4/5 were equipotent in inducing <b>NPY</b> production but NT-3 and <b>NGF</b> were essentially ineffective.[Pubmed 1996:8891268];Under none of these conditions did BDNF, NT-4/5, NT-3 or <b>NGF</b> induce an increase in <b>NPY</b> production.[Pubmed 1996:8891268];	4343653	Gene	NGF	Beta-NGF;HSAN5;nerve growth factor;NGF;NGFB;b ngf;b-ngf;beta nerve growth factor;beta ngf;Beta-nerve growth factor;betanerve growth factor;betangf;factor nerve growth;factor--nerve growth;factor-nerve growth;growth factor nerve;growth factor-nerve;nerve growth factor--an;nerve growth-factor;nerve-growth factor;nerve-growth-factor;ngf beta;ngf- beta;ngf-b;ngf-beta;ngf-type;ngfbeta;	SWISSPROT_AC:P01138;SWISSPROT_ID:NGF_HUMAN;GeneID:4803;Ensembl:ENSG00000134259;HGNC:HGNC:7808;MIM:162030;Vega:OTTHUMG00000011880;protein_accession:AAA59931.1;protein_accession:AAD55975.1;protein_accession:AAH32517.2;protein_accession:AAI26149.1;protein_accession:AAI26151.1;protein_accession:AAL05874.1;protein_accession:AAV38538.1;protein_accession:ADR82879.1;protein_accession:BAA90437.1;protein_a…	280276	Protein	Neuropeptide Y	Neuropeptide tyrosine;Neuropeptide Y;NPY;neuropeptide--y;neuropeptide-tyrosine;neuropeptide-y;npy--an;npy-type;y neuropeptide;	TMP_SWISSPROT_AC:P01303_NPY;PARENT_SWISSPROT_AC:P01303;PARENT_SWISSPROT_ID:NPY_HUMAN;
14212872	NTF3 -- Neuropeptide Y	association	Pubmed 1996:8891268;	By comparison, using aggregate cultures derived from rat fetal cortices, BDNF and NT-4/5 were equipotent in inducing <b>NPY</b> production but <b>NT-3</b> and NGF were essentially ineffective.[Pubmed 1996:8891268];	4343738	Gene	NTF3	HDNF;neurotrophin 3;NGF-2;NGF2;NT-3;NT3;NTF3;factor neurotrophic;factor of neurotrophic;Nerve growth factor 2;nerve growth factor-2;Neurotrophic factor;neurotrophic-factor;neurotrophin -3;neurotrophin type 3;neurotrophin- 3;Neurotrophin-3;neurotrophin-type 3;neurotrophin3;ngf 2;nt -3;nt 3;nt-iii;	SWISSPROT_AC:P20783;SWISSPROT_ID:NTF3_HUMAN;GeneID:4908;Ensembl:ENSG00000185652;HGNC:HGNC:8023;MIM:162660;Vega:OTTHUMG00000168649;protein_accession:AAA59953.1;protein_accession:AAA63231.1;protein_accession:AAH69773.1;protein_accession:AAI07076.1;protein_accession:ADQ32931.1;protein_accession:BAH11621.1;protein_accession:CAA37703.1;protein_accession:CAG46704.1;protein_accession:CBW46116.1;protein_…	280276	Protein	Neuropeptide Y	Neuropeptide tyrosine;Neuropeptide Y;NPY;neuropeptide--y;neuropeptide-tyrosine;neuropeptide-y;npy--an;npy-type;y neuropeptide;	TMP_SWISSPROT_AC:P01303_NPY;PARENT_SWISSPROT_AC:P01303;PARENT_SWISSPROT_ID:NPY_HUMAN;
[truncated: 215 more rows]

## Sheet: Interactions with neuropathy
IntId	IntSchema	IntType	IntLinks	Sentences	ObjId1	ObjType1	ObjName1	ObjSymonyms1	ObjLinks1	ObjId2	ObjType2	ObjName2	ObjSymonyms2	ObjLinks2
[truncated: 106 more rows]
