# Supplementary material for: Bioinformatic Reconstruction and Analysis of Gene Networks Related to Glucose Variability in Diabetes and Its Complications
Source: Int J Mol Sci. 2020 Nov 18;21(22):8691. doi: 10.3390/ijms21228691 (PMC7698756; doi:10.3390/ijms21228691)
Supplement: Supplementary file 1 [file ijms-21-08691-s001.zip › ijms-982039-revised-supplementary/Table S9.xlsx]

## Sheet: GOEA for cardiovascular disease
Category	Term	Count	%	PValue	Genes	List Total	Pop Hits	Pop Total	Fold Enrichment	Bonferroni	Benjamini	FDR
GOTERM_BP_DIRECT	GO:0008217~regulation of blood pressure	13	8.843537414965986	1.9316069010923004E-13	4846, 4879, 4852, 5743, 4878, 1113, 5468, 1906, 3162, 10911, 183, 186, 1636	141	65	16792	23.818439716312056	3.5873304327083133E-10	3.5873304327083133E-10	3.29259e-10
GOTERM_BP_DIRECT	GO:0042157~lipoprotein metabolic process	11	7.482993197278912	4.541690652462394E-13	5465, 338, 4023, 213, 255738, 345, 336, 1071, 3931, 4018, 348	141	38	16792	34.47405748413587	8.434349885177994E-10	4.217174387477485E-10	7.74136e-10
GOTERM_BP_DIRECT	GO:0006954~inflammatory response	23	15.646258503401361	7.351488811327191E-13	5743, 3605, 730249, 5733, 7293, 3606, 6401, 1401, 9734, 6347, 6283, 4973, 6403, 7040, 5293, 6696, 7099, 186, 5806, 5294, 3569, 5879, 2852	141	379	16792	7.22723104848519	1.365247248585888E-9	4.55082416195296E-10	1.25308e-09
GOTERM_BP_DIRECT	GO:0034374~low-density lipoprotein particle remodeling	8	5.442176870748299	7.726626402535025E-13	338, 183, 5320, 185, 4353, 336, 1071, 348	141	11	16792	86.61250805931657	1.4349321730833253E-9	3.5873304327083133E-10	1.31704e-09
GOTERM_BP_DIRECT	GO:0042632~cholesterol homeostasis	12	8.16326530612245	4.63660362608771E-12	3949, 338, 4023, 3606, 255738, 345, 336, 1071, 3931, 9388, 23411, 348	141	64	16792	22.329787234042552	8.61021154374697E-9	1.7220422865449336E-9	7.90278e-09
GOTERM_BP_DIRECT	GO:0045429~positive regulation of nitric oxide biosynthetic process	10	6.802721088435375	6.657467364415577E-11	183, 7099, 5743, 1956, 186, 5806, 3569, 1906, 23576, 3383	141	43	16792	27.695860135246576	1.2362908896612623E-7	2.0604849271244063E-8	1.13472e-07
GOTERM_BP_DIRECT	GO:0050729~positive regulation of inflammatory response	11	7.482993197278912	4.66178026969783E-10	3949, 4023, 183, 5320, 7099, 185, 1956, 3606, 6347, 6283, 5054	141	73	16792	17.94539978626251	8.656921438587872E-7	1.2367035218119327E-7	7.94566e-07
GOTERM_BP_DIRECT	GO:0001666~response to hypoxia	14	9.523809523809524	2.0129128904961943E-9	5465, 7412, 7040, 3741, 3162, 2056, 7351, 10911, 4878, 4524, 9370, 6347, 1471, 1543	141	172	16792	9.693551047336301	3.737972154693736E-6	4.6724728341995814E-7	3.43086e-06
GOTERM_BP_DIRECT	GO:0045909~positive regulation of vasodilation	8	5.442176870748299	3.2244426422669065E-9	8862, 3162, 4846, 183, 10911, 1956, 186, 2852	141	29	16792	32.85302029836146	5.987771994453439E-6	6.653097699427235E-7	5.49582e-06
GOTERM_BP_DIRECT	GO:0071356~cellular response to tumor necrosis factor	11	7.482993197278912	2.7095223484571793E-8	7412, 338, 730249, 6347, 3569, 1906, 27063, 23411, 2852, 3383, 3934	141	110	16792	11.90921985815603	5.031456491821906E-5	5.03157041542579E-6	4.61818e-05
GOTERM_BP_DIRECT	GO:0042312~regulation of vasodilation	6	4.081632653061225	2.8334788108315143E-8	59272, 10911, 4879, 185, 1636, 154	141	12	16792	59.54609929078014	5.261631790709487E-5	4.783416031606258E-6	4.82945e-05
GOTERM_BP_DIRECT	GO:0045766~positive regulation of angiogenesis	11	7.482993197278912	4.157195084908611E-8	1215, 3162, 4846, 10911, 79924, 407977, 8742, 2152, 23411, 23576, 5054	141	115	16792	11.391427690410115	7.719613461709685E-5	6.433238839309574E-6	7.08563e-05
GOTERM_BP_DIRECT	GO:0034375~high-density lipoprotein particle remodeling	6	4.081632653061225	1.0529296489191866E-7	345, 336, 1071, 3931, 9388, 348	141	15	16792	47.63687943262411	1.955099315599229E-4	1.5040582744485498E-5	0.000179464
GOTERM_BP_DIRECT	GO:0032496~response to lipopolysaccharide	12	8.16326530612245	1.2624015298615262E-7	7412, 6403, 338, 2056, 7099, 5743, 4353, 7293, 6401, 1543, 1906, 7056	141	164	16792	8.714063310845875	2.344005028224183E-4	1.6744715442440494E-5	0.000215167
GOTERM_BP_DIRECT	GO:0007568~aging	12	8.16326530612245	1.3422189239595161E-7	9365, 7412, 7040, 2056, 183, 7351, 6558, 4353, 7076, 6347, 1543, 3569	141	165	16792	8.661250805931656	2.4921901065566576E-4	1.661653333551172E-5	0.000228771
GOTERM_BP_DIRECT	GO:0010744~positive regulation of macrophage derived foam cell differentiation	6	4.081632653061225	1.5212849764466587E-7	338, 4023, 183, 5320, 185, 3606	141	16	16792	44.659574468085104	2.8246274158105766E-4	1.7656259232334826E-5	0.000259291
GOTERM_BP_DIRECT	GO:0070374~positive regulation of ERK1 and ERK2 cascade	12	8.16326530612245	2.4369765052395737E-7	7040, 2056, 5320, 7099, 1956, 56034, 2266, 6347, 8074, 3569, 2852, 3383	141	175	16792	8.166322188449849	4.52444208363878E-4	2.662003345288433E-5	0.000415364
GOTERM_BP_DIRECT	GO:0043691~reverse cholesterol transport	6	4.081632653061225	2.9442624986103977E-7	345, 336, 1071, 3931, 9388, 348	141	18	16792	39.69739952718676	5.466001860734426E-4	3.0374517930198408E-5	0.000501826
GOTERM_BP_DIRECT	GO:0001525~angiogenesis	13	8.843537414965986	3.662278791541511E-7	5290, 3162, 6899, 4846, 79924, 5743, 3606, 407977, 8742, 6347, 5294, 23411, 5054	141	223	16792	6.94259453614477	6.798540904958683E-4	3.579332235559285E-5	0.000624206
GOTERM_BP_DIRECT	GO:0019229~regulation of vasoconstriction	6	4.081632653061225	5.256681412566778E-7	3741, 59272, 183, 185, 1636, 1906	141	20	16792	35.727659574468085	9.756896998175391E-4	4.880710863675031E-5	0.000895958
GOTERM_BP_DIRECT	GO:0048661~positive regulation of smooth muscle cell proliferation	8	5.442176870748299	6.433932728450548E-7	3162, 5743, 1956, 3606, 10135, 3479, 3569, 1906	141	60	16792	15.878959810874704	0.001194068224625866	5.689274783660103E-5	0.00109661
GOTERM_BP_DIRECT	GO:0014068~positive regulation of phosphatidylinositol 3-kinase signaling	8	5.442176870748299	1.1202854856058904E-6	6403, 2688, 183, 3606, 56034, 3479, 23411, 2852	141	65	16792	14.657501363884343	0.0020782088395094878	9.45578614901521E-5	0.00190943
GOTERM_BP_DIRECT	GO:0045740~positive regulation of DNA replication	7	4.761904761904762	1.2360323507215543E-6	2056, 1956, 56034, 3479, 1471, 3569, 5879	141	42	16792	19.84869976359338	0.002292681276067965	9.979125938097688E-5	0.0021067
GOTERM_BP_DIRECT	GO:0007267~cell-cell signaling	13	8.843537414965986	1.455501283234944E-6	153, 183, 7295, 3605, 3606, 1489, 9518, 627, 10135, 5741, 1906, 154, 551	141	254	16792	6.095270006142849	0.002699218391492675	1.1261315241528624E-4	0.00248076
GOTERM_BP_DIRECT	GO:0008203~cholesterol metabolic process	8	5.442176870748299	1.5278903163505093E-6	3949, 338, 255738, 5444, 336, 1071, 3931, 348	141	68	16792	14.010846891948267	0.0028332731691713686	1.1348533945365613E-4	0.00260414
GOTERM_BP_DIRECT	GO:0042493~response to drug	14	9.523809523809524	1.5941811574473624E-6	4023, 5743, 5468, 336, 3383, 10628, 7040, 10911, 4524, 5741, 1543, 1471, 3569, 3934	141	304	16792	5.484509145203434	0.0029560191154409665	1.1385493222848542E-4	0.00271713
GOTERM_BP_DIRECT	GO:0008284~positive regulation of cell proliferation	17	11.564625850340136	1.73789460880327E-6	8862, 2056, 1956, 1489, 56034, 3479, 1906, 7040, 6899, 186, 10135, 7076, 1471, 3569, 23411, 2852, 551	141	466	16792	4.344565184305847	0.0032220710446713152	1.1952148980531874E-4	0.00296207
GOTERM_BP_DIRECT	GO:0010628~positive regulation of gene expression	13	8.843537414965986	2.01178556329877E-6	338, 57658, 1401, 3949, 5291, 7040, 5293, 7099, 79924, 3569, 2852, 551, 3934	141	262	16792	5.909154891451465	0.003728919795610186	1.334157260753921E-4	0.00342888
GOTERM_BP_DIRECT	GO:0071347~cellular response to interleukin-1	8	5.442176870748299	2.052845250637938E-6	3605, 730249, 6347, 3569, 1906, 27063, 3383, 3934	141	71	16792	13.418839276795525	0.0038048805715024114	1.314443791675668E-4	0.00349886
GOTERM_BP_DIRECT	GO:0071260~cellular response to mechanical stimulus	8	5.442176870748299	2.052845250637938E-6	7040, 183, 7099, 4878, 5743, 1956, 5879, 27063	141	71	16792	13.418839276795525	0.0038048805715024114	1.314443791675668E-4	0.00349886
GOTERM_BP_DIRECT	GO:0002576~platelet degranulation	9	6.122448979591836	2.3318591757517806E-6	6403, 7040, 213, 7450, 7076, 2266, 3479, 5054, 5265	141	103	16792	10.40611443916546	0.0043209054480123354	1.4433183443052222E-4	0.00397441
GOTERM_BP_DIRECT	GO:0048015~phosphatidylinositol-mediated signaling	9	6.122448979591836	2.896390600574567E-6	5290, 9365, 5291, 5293, 1956, 3479, 5294, 767, 8074	141	106	16792	10.111601766358891	0.005364166336421672	1.7348834059427443E-4	0.00493657
GOTERM_BP_DIRECT	GO:0010745~negative regulation of macrophage derived foam cell differentiation	5	3.4013605442176873	3.121785732699546E-6	5465, 9370, 1401, 1071, 5468	141	13	16792	45.804691762138575	0.005780394016463686	1.8114500233668007E-4	0.00532072
GOTERM_BP_DIRECT	GO:0045776~negative regulation of blood pressure	6	4.081632653061225	4.518361942550971E-6	5465, 8862, 4846, 10911, 79924, 9370	141	30	16792	23.818439716312056	0.008355514102983075	2.54228802117451E-4	0.00770093
GOTERM_BP_DIRECT	GO:0050900~leukocyte migration	9	6.122448979591836	8.26981247153947E-6	5290, 4973, 5291, 6403, 338, 6401, 5478, 7056, 3383	141	122	16792	8.78549005929543	0.015239786246771692	4.515775746064543E-4	0.0140943
GOTERM_BP_DIRECT	GO:0007565~female pregnancy	8	5.442176870748299	9.38946210333648E-6	790, 5368, 7040, 183, 7351, 4878, 10135, 7056	141	89	16792	10.704916726432385	0.017285180154285373	4.980562997605187E-4	0.0160024
GOTERM_BP_DIRECT	GO:0043406~positive regulation of MAP kinase activity	7	4.761904761904762	9.451707142542808E-6	7040, 2688, 1956, 56034, 5294, 1906, 6283	141	59	16792	14.129582882558001	0.017398765719889964	4.874340296237012E-4	0.0161085
GOTERM_BP_DIRECT	GO:0006641~triglyceride metabolic process	6	4.081632653061225	9.95395148506244E-6	4023, 255738, 345, 336, 1071, 348	141	35	16792	20.41580547112462	0.018314787845907565	4.99458469753189E-4	0.0169644
GOTERM_BP_DIRECT	GO:0003081~regulation of systemic arterial blood pressure by renin-angiotensin	4	2.7210884353741496	1.1138504874765673E-5	59272, 183, 185, 1636	141	6	16792	79.39479905437352	0.02047186556567082	5.441760600723988E-4	0.0189831
GOTERM_BP_DIRECT	GO:0007263~nitric oxide mediated signal transduction	5	3.4013605442176873	1.627729600686743E-5	4846, 183, 186, 23576, 348	141	19	16792	31.34005225830534	0.029774911781014657	7.747557394565119E-4	0.0277398
GOTERM_BP_DIRECT	GO:0034372~very-low-density lipoprotein particle remodeling	4	2.7210884353741496	1.93732187444465E-5	4023, 1071, 3931, 348	141	7	16792	68.05268490374874	0.03533695588162444	8.990060441836922E-4	0.0330151
GOTERM_BP_DIRECT	GO:1901215~negative regulation of neuron death	6	4.081632653061225	1.9512042782377164E-5	5465, 2056, 1113, 3569, 23411, 348	141	40	16792	17.863829787234042	0.035585615167259	8.833709869400241E-4	0.0332516
GOTERM_BP_DIRECT	GO:0045599~negative regulation of fat cell differentiation	6	4.081632653061225	2.4889818570890892E-5	7040, 9370, 6272, 3569, 23411, 2852	141	42	16792	17.01317122593718	0.04516904849792691	0.0010998939181182665	0.0424144
GOTERM_BP_DIRECT	GO:0098869~cellular oxidant detoxification	7	4.761904761904762	2.551441145119684E-5	3240, 2952, 7295, 213, 5743, 8288, 348	141	70	16792	11.90921985815603	0.04627591316074797	0.0011012737690888619	0.0434785
GOTERM_BP_DIRECT	GO:0034383~low-density lipoprotein particle clearance	4	2.7210884353741496	3.080772116300475E-5	3949, 3162, 338, 9370	141	8	16792	59.54609929078014	0.05560504846652825	0.0012994009436447795	0.0524965
GOTERM_BP_DIRECT	GO:0032869~cellular response to insulin stimulus	7	4.761904761904762	4.3986146011843894E-5	7351, 255738, 9734, 9370, 6347, 5468, 142	141	77	16792	10.826563507414571	0.07843693754108494	0.001813555065629524	0.0749447
GOTERM_BP_DIRECT	GO:0071222~cellular response to lipopolysaccharide	8	5.442176870748299	4.458093794041166E-5	7099, 730249, 6347, 3569, 27063, 5054, 3383, 3934	141	113	16792	8.431306094269754	0.07945431339998521	0.0017981346146550559	0.0759577
GOTERM_BP_DIRECT	GO:0060452~positive regulation of cardiac muscle contraction	4	2.7210884353741496	4.592927834107617E-5	5997, 59272, 4878, 1113	141	9	16792	52.92986603624902	0.08175645924763475	0.0018130911397423732	0.0782542
GOTERM_BP_DIRECT	GO:0032930~positive regulation of superoxide anion generation	4	2.7210884353741496	4.592927834107617E-5	7040, 183, 1956, 1401	141	9	16792	52.92986603624902	0.08175645924763475	0.0018130911397423732	0.0782542
GOTERM_BP_DIRECT	GO:0042158~lipoprotein biosynthetic process	4	2.7210884353741496	4.592927834107617E-5	338, 336, 3931, 348	141	9	16792	52.92986603624902	0.08175645924763475	0.0018130911397423732	0.0782542
GOTERM_BP_DIRECT	GO:0010873~positive regulation of cholesterol esterification	4	2.7210884353741496	4.592927834107617E-5	183, 185, 336, 348	141	9	16792	52.92986603624902	0.08175645924763475	0.0018130911397423732	0.0782542
GOTERM_BP_DIRECT	GO:0036092~phosphatidylinositol-3-phosphate biosynthetic process	6	4.081632653061225	5.324334452494091E-5	5290, 9365, 5291, 5293, 5294, 8074	141	49	16792	14.582718193660442	0.09414454085844526	0.002057786578110732	0.0907106
GOTERM_BP_DIRECT	GO:0070328~triglyceride homeostasis	5	3.4013605442176873	6.000040389050027E-5	4023, 3606, 345, 1071, 348	141	26	16792	22.902345881069287	0.10544070768581315	0.0022713775867535535	0.102217
GOTERM_BP_DIRECT	GO:2001238~positive regulation of extrinsic apoptotic signaling pathway	5	3.4013605442176873	6.000040389050027E-5	183, 186, 407977, 8742, 2852	141	26	16792	22.902345881069287	0.10544070768581315	0.0022713775867535535	0.102217
GOTERM_BP_DIRECT	GO:0050731~positive regulation of peptidyl-tyrosine phosphorylation	7	4.761904761904762	6.278617841691119E-5	7040, 2688, 183, 9370, 3479, 3569, 3383	141	82	16792	10.166407195986853	0.11005676013048626	0.00232923498686588	0.10696
GOTERM_BP_DIRECT	GO:0046888~negative regulation of hormone secretion	4	2.7210884353741496	6.521257493539802E-5	9370, 8074, 3569, 1906	141	10	16792	47.63687943262411	0.11405791775469276	0.002371765271119375	0.111092
GOTERM_BP_DIRECT	GO:0014065~phosphatidylinositol 3-kinase signaling	5	3.4013605442176873	6.998105746897643E-5	5291, 5293, 3479, 5294, 1906	141	27	16792	22.05411084843709	0.12186889232091402	0.0024960982284945032	0.119211
GOTERM_BP_DIRECT	GO:0051897~positive regulation of protein kinase B signaling	7	4.761904761904762	7.189822669359347E-5	7040, 7295, 1956, 3606, 2152, 5294, 3569	141	84	16792	9.92434988179669	0.12498986247278787	0.002516071014357024	0.122475
GOTERM_BP_DIRECT	GO:0048146~positive regulation of fibroblast proliferation	6	4.081632653061225	8.54027576456493E-5	7040, 183, 10911, 1956, 56034, 3479	141	54	16792	13.232466509062254	0.14666211266486917	0.002932722503398044	0.145463
GOTERM_BP_DIRECT	GO:0002003~angiotensin maturation	4	2.7210884353741496	8.911992148029956E-5	1215, 59272, 183, 1636	141	11	16792	43.306254029658284	0.15253273776824827	0.0030046237669750786	0.15179
GOTERM_BP_DIRECT	GO:0050829~defense response to Gram-negative bacterium	6	4.081632653061225	9.331806864930602E-5	6403, 7099, 4852, 1113, 3569, 5054	141	55	16792	12.991876208897486	0.1591144696309449	0.003089854750062626	0.158935
GOTERM_BP_DIRECT	GO:0071549~cellular response to dexamethasone stimulus	5	3.4013605442176873	9.349062238282834E-5	7040, 1956, 186, 6347, 3569	141	29	16792	20.533137686475914	0.15938389849798018	0.0030413341975644714	0.159228
GOTERM_BP_DIRECT	GO:0033574~response to testosterone	5	3.4013605442176873	1.0717866244924328E-4	790, 2056, 10911, 1906, 551	141	30	16792	19.84869976359338	0.18048407045200443	0.0034258672942387713	0.182521
GOTERM_BP_DIRECT	GO:0035815~positive regulation of renal sodium excretion	4	2.7210884353741496	1.1810145903295046E-4	183, 4879, 186, 1906	141	12	16792	39.69739952718676	0.19694121510411766	0.0037105118749671817	0.201105
GOTERM_BP_DIRECT	GO:0030195~negative regulation of blood coagulation	4	2.7210884353741496	1.1810145903295046E-4	1906, 5054, 7056, 348	141	12	16792	39.69739952718676	0.19694121510411766	0.0037105118749671817	0.201105
GOTERM_BP_DIRECT	GO:0043200~response to amino acid	5	3.4013605442176873	1.222641968080588E-4	4524, 6347, 3569, 1906, 3383	141	31	16792	19.20841912605811	0.2031258316838931	0.0037771567681719187	0.208186
GOTERM_BP_DIRECT	GO:0007204~positive regulation of cytosolic calcium ion concentration	8	5.442176870748299	1.309655178604395E-4	183, 10911, 185, 5733, 5294, 1906, 2852, 551	141	134	16792	7.10998200486927	0.21590013950184794	0.003979256670145426	0.222987
GOTERM_BP_DIRECT	GO:0046854~phosphatidylinositol phosphorylation	7	4.761904761904762	1.3453878431185853E-4	5290, 9365, 5291, 5293, 1956, 5294, 8074	141	94	16792	8.868567979477895	0.22108654002755213	0.004021815435240272	0.229064
GOTERM_BP_DIRECT	GO:0045907~positive regulation of vasoconstriction	5	3.4013605442176873	1.388305184311524E-4	5743, 1956, 2266, 3383, 551	141	32	16792	18.608156028368796	0.22727045615365415	0.00408411611255477	0.236363
GOTERM_BP_DIRECT	GO:0050873~brown fat cell differentiation	5	3.4013605442176873	1.388305184311524E-4	153, 5997, 5743, 9370, 154	141	32	16792	18.608156028368796	0.22727045615365415	0.00408411611255477	0.236363
GOTERM_BP_DIRECT	GO:0031663~lipopolysaccharide-mediated signaling pathway	5	3.4013605442176873	1.388305184311524E-4	7040, 4846, 7099, 3606, 6347	141	32	16792	18.608156028368796	0.22727045615365415	0.00408411611255477	0.236363
GOTERM_BP_DIRECT	GO:0050679~positive regulation of epithelial cell proliferation	6	4.081632653061225	1.416990000400926E-4	7040, 6899, 1956, 3479, 6331, 3569	141	60	16792	11.909219858156028	0.23137623987841982	0.004103334593950625	0.241241
GOTERM_BP_DIRECT	GO:0001878~response to yeast	4	2.7210884353741496	1.5259536102540851E-4	4852, 4353, 5806, 3569	141	13	16792	36.643753409710854	0.24677493750594415	0.004350374326518636	0.259769
GOTERM_BP_DIRECT	GO:1902042~negative regulation of extrinsic apoptotic signaling pathway via death domain receptors	5	3.4013605442176873	1.5696226268811916E-4	3162, 4846, 2266, 5054, 3383	141	33	16792	18.04427251235762	0.252859331103081	0.004406954687424469	0.267194
GOTERM_BP_DIRECT	GO:0006898~receptor-mediated endocytosis	9	6.122448979591836	1.6768144454291087E-4	4973, 3949, 338, 3240, 213, 1956, 1071, 348, 154	141	186	16792	5.762525737817433	0.2675868796321018	0.0046371338299815434	0.285416
GOTERM_BP_DIRECT	GO:0010875~positive regulation of cholesterol efflux	4	2.7210884353741496	1.930280323858355E-4	9370, 5444, 23411, 348	141	14	16792	34.02634245187437	0.30126774929935296	0.005258005341739702	0.328493
GOTERM_BP_DIRECT	GO:0002679~respiratory burst involved in defense response	3	2.0408163265306123	2.0592015859691908E-4	5293, 4353, 5294	141	3	16792	119.09219858156028	0.31780047904870834	0.00552717749370446	0.350396
GOTERM_BP_DIRECT	GO:0050714~positive regulation of protein secretion	5	3.4013605442176873	2.2161485722901745E-4	7040, 2266, 3479, 5478, 27063	141	36	16792	16.540583136327818	0.33740040355741463	0.005862525056530066	0.377055
GOTERM_BP_DIRECT	GO:0009409~response to cold	5	3.4013605442176873	2.2161485722901745E-4	153, 4023, 5468, 3569, 154	141	36	16792	16.540583136327818	0.33740040355741463	0.005862525056530066	0.377055
GOTERM_BP_DIRECT	GO:0032868~response to insulin	6	4.081632653061225	2.3914576306294255E-4	5465, 790, 4878, 6272, 3569, 23411	141	67	16792	10.664973007303905	0.3586287342774581	0.00623606316136982	0.406825
GOTERM_BP_DIRECT	GO:0032270~positive regulation of cellular protein metabolic process	4	2.7210884353741496	2.3981430596448997E-4	7040, 183, 185, 9370	141	15	16792	31.75791962174941	0.3594246829825386	0.006166858798325903	0.40796
GOTERM_BP_DIRECT	GO:0045471~response to ethanol	7	4.761904761904762	2.4675621321567173E-4	7412, 2539, 9370, 6347, 5741, 3383, 551	141	105	16792	7.939479905437352	0.36763140337486544	0.006258182508479648	0.419746
GOTERM_BP_DIRECT	GO:0035690~cellular response to drug	6	4.081632653061225	2.746092114508767E-4	790, 1956, 9370, 6347, 1906, 27063	141	69	16792	10.355843354918287	0.39951603278261105	0.006868456784153709	0.467021
GOTERM_BP_DIRECT	GO:0030301~cholesterol transport	4	2.7210884353741496	2.933576362784266E-4	3949, 338, 1071, 3931	141	16	16792	29.77304964539007	0.4200683642035843	0.007238277259455583	0.498831
GOTERM_BP_DIRECT	GO:0010613~positive regulation of cardiac muscle hypertrophy	4	2.7210884353741496	2.933576362784266E-4	183, 3479, 1906, 142	141	16	16792	29.77304964539007	0.4200683642035843	0.007238277259455583	0.498831
GOTERM_BP_DIRECT	GO:0006953~acute-phase response	5	3.4013605442176873	3.035155930932314E-4	3240, 2056, 1401, 3569, 5265	141	39	16792	15.268230587379525	0.4309084768664234	0.007389849381617686	0.516062
GOTERM_BP_DIRECT	GO:0006979~response to oxidative stress	7	4.761904761904762	3.174349922919867E-4	3162, 5743, 4353, 1956, 8288, 23411, 348	141	110	16792	7.578594455190201	0.44543450334829515	0.007627519632169788	0.539669
GOTERM_BP_DIRECT	GO:0006629~lipid metabolic process	8	5.442176870748299	3.4782436481554143E-4	5465, 3949, 4023, 2539, 5468, 3931, 4018, 9388	141	157	16792	6.068392284410715	0.4758734955581537	0.008248131887938936	0.591189
GOTERM_BP_DIRECT	GO:0030168~platelet activation	7	4.761904761904762	4.030905523990306E-4	5290, 5291, 7450, 2266, 5294, 3569, 5879	141	115	16792	7.249090348442801	0.5270142703836447	0.009432323295810119	0.684821
GOTERM_BP_DIRECT	GO:0007566~embryo implantation	5	3.4013605442176873	4.0512168587755184E-4	2056, 6696, 5743, 730249, 1471	141	42	16792	14.177642688280987	0.5287956432383281	0.009361696402250486	0.68826
GOTERM_BP_DIRECT	GO:0002018~renin-angiotensin regulation of aldosterone production	3	2.0408163265306123	4.0958511156188984E-4	183, 185, 186	141	4	16792	89.31914893617021	0.5326866960444052	0.00934807401371196	0.695818
GOTERM_BP_DIRECT	GO:0035813~regulation of renal sodium excretion	3	2.0408163265306123	4.0958511156188984E-4	183, 185, 551	141	4	16792	89.31914893617021	0.5326866960444052	0.00934807401371196	0.695818
GOTERM_BP_DIRECT	GO:0042159~lipoprotein catabolic process	3	2.0408163265306123	4.0958511156188984E-4	3949, 338, 348	141	4	16792	89.31914893617021	0.5326866960444052	0.00934807401371196	0.695818
GOTERM_BP_DIRECT	GO:0033280~response to vitamin D	4	2.7210884353741496	4.2227353754613003E-4	7040, 6696, 5743, 5741	141	18	16792	26.46493301812451	0.5435734870795317	0.009519371551762856	0.717301
GOTERM_BP_DIRECT	GO:0014066~regulation of phosphatidylinositol 3-kinase signaling	6	4.081632653061225	4.858561288174743E-4	5290, 9365, 5291, 5293, 1956, 8074	141	78	16792	9.160938352427713	0.5944268716059294	0.010814043961224318	0.824886
GOTERM_BP_DIRECT	GO:0045944~positive regulation of transcription from RNA polymerase II promoter	20	13.60544217687075	5.098005939006675E-4	57658, 1956, 3605, 3606, 3479, 5468, 27063, 5054, 1906, 154, 5465, 7040, 6899, 7099, 10135, 5741, 3569, 23411, 2852, 142	141	981	16792	2.427975506249955	0.6120741628346332	0.011209804933897338	0.865373
GOTERM_BP_DIRECT	GO:0030308~negative regulation of cell growth	7	4.761904761904762	5.2862127428117E-4	7040, 183, 4879, 4878, 186, 5468, 23411	141	121	16792	6.889631322900182	0.6254047833496945	0.011485406919127583	0.897185
GOTERM_BP_DIRECT	GO:0008015~blood circulation	5	3.4013605442176873	5.289516073631676E-4	4973, 2056, 4852, 4524, 4018	141	45	16792	13.232466509062256	0.6256346217775235	0.011359672274714794	0.897743
GOTERM_BP_DIRECT	GO:0043410~positive regulation of MAPK cascade	6	4.081632653061225	5.780190197018495E-4	6899, 7293, 3479, 3569, 2852, 154	141	81	16792	8.821644339374835	0.6582554177916686	0.012265442084665068	0.980635
GOTERM_BP_DIRECT	GO:0002551~mast cell chemotaxis	3	2.0408163265306123	6.789061715640828E-4	5293, 1113, 5879	141	5	16792	71.45531914893617	0.7166739466789425	0.014229123889285211	1.15086
GOTERM_BP_DIRECT	GO:0001934~positive regulation of protein phosphorylation	7	4.761904761904762	6.826628443879531E-4	7040, 6899, 1956, 9370, 5879, 23411, 2852	141	127	16792	6.5641369296923	0.7186449281907985	0.014147706545333483	1.1572
GOTERM_BP_DIRECT	GO:0006928~movement of cell or subcellular component	6	4.081632653061225	7.600075697841424E-4	7295, 4852, 800, 5743, 3479, 5879	141	86	16792	8.308758040573972	0.7563129944469117	0.015565044422498175	1.28751
GOTERM_BP_DIRECT	GO:0042542~response to hydrogen peroxide	5	3.4013605442176873	8.535705853665626E-4	10628, 3741, 3162, 3240, 23411	141	51	16792	11.675705743290225	0.7952073860786966	0.017274953060053777	1.44493
GOTERM_BP_DIRECT	GO:0030335~positive regulation of cell migration	8	5.442176870748299	8.934387719254717E-4	7040, 5293, 1956, 56034, 3479, 2152, 1906, 2852	141	184	16792	5.177921677459143	0.8098339042238951	0.017880147086721254	1.51193
GOTERM_BP_DIRECT	GO:0071333~cellular response to glucose stimulus	5	3.4013605442176873	9.187741608869028E-4	5290, 1215, 7351, 2852, 3383	141	52	16792	11.451172940534644	0.8185813412166139	0.018186864403524128	1.55449
GOTERM_BP_DIRECT	GO:0032355~response to estradiol	6	4.081632653061225	9.817299208259873E-4	7040, 10628, 8835, 2688, 5743, 1471	141	91	16792	7.852232873509469	0.8386158823246047	0.01921686997247407	1.66017
GOTERM_BP_DIRECT	GO:0060137~maternal process involved in parturition	3	2.0408163265306123	0.001012790004907478	6347, 1543, 1906	141	6	16792	59.54609929078014	0.8476696994147963	0.019612533450578118	1.71227
GOTERM_BP_DIRECT	GO:0060372~regulation of atrial cardiac muscle cell membrane repolarization	3	2.0408163265306123	0.001012790004907478	3741, 4878, 6331	141	6	16792	59.54609929078014	0.8476696994147963	0.019612533450578118	1.71227
GOTERM_BP_DIRECT	GO:0010629~negative regulation of gene expression	7	4.761904761904762	0.0010182467512257565	3949, 7040, 51651, 183, 1636, 23411, 2852	141	137	16792	6.085002847233008	0.8492070483749281	0.019513836832724785	1.72142
GOTERM_BP_DIRECT	GO:0019433~triglyceride catabolic process	4	2.7210884353741496	0.001140494416078892	338, 4023, 345, 348	141	25	16792	19.054751773049645	0.8798611083644691	0.021609555977258332	1.9262
GOTERM_BP_DIRECT	GO:0007159~leukocyte cell-cell adhesion	4	2.7210884353741496	0.001140494416078892	7412, 6403, 6401, 3383	141	25	16792	19.054751773049645	0.8798611083644691	0.021609555977258332	1.9262
GOTERM_BP_DIRECT	GO:0033344~cholesterol efflux	4	2.7210884353741496	0.001140494416078892	338, 345, 336, 348	141	25	16792	19.054751773049645	0.8798611083644691	0.021609555977258332	1.9262
GOTERM_BP_DIRECT	GO:0071456~cellular response to hypoxia	6	4.081632653061225	0.0012482711960148697	3162, 5743, 1906, 27063, 23411, 3383	141	96	16792	7.443262411347518	0.9016760448428565	0.0233903446308793	2.10641
GOTERM_BP_DIRECT	GO:0050999~regulation of nitric-oxide synthase activity	4	2.7210884353741496	0.0012814284176782213	4846, 1956, 5805, 23576	141	26	16792	18.321876704855427	0.9075547338556157	0.02376496236577519	2.16179
GOTERM_BP_DIRECT	GO:0051592~response to calcium ion	5	3.4013605442176873	0.0013854173706646965	7139, 10628, 1956, 2266, 3569	141	58	16792	10.266568843237957	0.9238083841513004	0.02541646078971249	2.33528
GOTERM_BP_DIRECT	GO:0050832~defense response to fungus	4	2.7210884353741496	0.0014328593377139242	3605, 4353, 1113, 6283	141	27	16792	17.643288678749673	0.9302423302183694	0.026019155729997245	2.41433
GOTERM_BP_DIRECT	GO:0017144~drug metabolic process	4	2.7210884353741496	0.0014328593377139242	790, 1557, 1543, 1565	141	27	16792	17.643288678749673	0.9302423302183694	0.026019155729997245	2.41433
GOTERM_BP_DIRECT	GO:0009612~response to mechanical stimulus	5	3.4013605442176873	0.0014766651830413421	10628, 3741, 4353, 6347, 5468	141	59	16792	10.092559201827143	0.9356998858007015	0.02654517647520649	2.48727
GOTERM_BP_DIRECT	GO:0071407~cellular response to organic cyclic compound	5	3.4013605442176873	0.0014766651830413421	7040, 3606, 6347, 1543, 27063	141	59	16792	10.092559201827143	0.9356998858007015	0.02654517647520649	2.48727
GOTERM_BP_DIRECT	GO:0001523~retinoid metabolic process	5	3.4013605442176873	0.0016715774588456534	338, 4023, 345, 336, 348	141	61	16792	9.761655621439369	0.955252362270076	0.029711954379125438	2.81119
GOTERM_BP_DIRECT	GO:0097421~liver regeneration	4	2.7210884353741496	0.0017683272330063506	7040, 3162, 7351, 1956	141	29	16792	16.42651014918073	0.9626226547868614	0.03110864418520054	2.9716
GOTERM_BP_DIRECT	GO:0043542~endothelial cell migration	4	2.7210884353741496	0.0017683272330063506	5290, 4846, 407977, 8742	141	29	16792	16.42651014918073	0.9626226547868614	0.03110864418520054	2.9716
GOTERM_BP_DIRECT	GO:0048261~negative regulation of receptor-mediated endocytosis	3	2.0408163265306123	0.001869939718809865	255738, 345, 5879	141	8	16792	44.659574468085104	0.9690607221118123	0.032560297282050565	3.13981
GOTERM_BP_DIRECT	GO:0010544~negative regulation of platelet activation	3	2.0408163265306123	0.001869939718809865	4846, 7056, 348	141	8	16792	44.659574468085104	0.9690607221118123	0.032560297282050565	3.13981
GOTERM_BP_DIRECT	GO:0061049~cell growth involved in cardiac muscle cell development	3	2.0408163265306123	0.001869939718809865	183, 4878, 186	141	8	16792	44.659574468085104	0.9690607221118123	0.032560297282050565	3.13981
GOTERM_BP_DIRECT	GO:0050727~regulation of inflammatory response	5	3.4013605442176873	0.0018836829899840735	1215, 59272, 5743, 185, 6401	141	63	16792	9.451761792187325	0.96984178784948	0.03249154332063209	3.16254
GOTERM_BP_DIRECT	GO:0009611~response to wounding	5	3.4013605442176873	0.0018836829899840735	7040, 7450, 6347, 1543, 5879	141	63	16792	9.451761792187325	0.96984178784948	0.03249154332063209	3.16254
GOTERM_BP_DIRECT	GO:2000379~positive regulation of reactive oxygen species metabolic process	4	2.7210884353741496	0.0019528992963628571	59272, 183, 185, 730249	141	30	16792	15.878959810874704	0.9734859298612619	0.033356945991961595	3.27693
GOTERM_BP_DIRECT	GO:0007166~cell surface receptor signaling pathway	9	6.122448979591836	0.002121760853360483	183, 4879, 3605, 1956, 1489, 186, 6347, 1906, 154	141	274	16792	3.9117875446497905	0.980635151940997	0.0358624014962613	3.55548
GOTERM_BP_DIRECT	GO:0030593~neutrophil chemotaxis	5	3.4013605442176873	0.0022357395529619983	5293, 6347, 5294, 1906, 6283	141	66	16792	9.02213625617881	0.9843364107393948	0.037414379768449746	3.74307
GOTERM_BP_DIRECT	GO:0001974~blood vessel remodeling	4	2.7210884353741496	0.002356991349250492	4846, 183, 1636, 186	141	32	16792	14.886524822695035	0.9875009076793979	0.03905419494357487	3.94225
GOTERM_BP_DIRECT	GO:0009749~response to glucose	5	3.4013605442176873	0.002494138378280641	7040, 10628, 4023, 9370, 336	141	68	16792	8.756779307467667	0.9903171648656307	0.0409176942229158	4.16707
GOTERM_BP_DIRECT	GO:0043491~protein kinase B signaling	4	2.7210884353741496	0.002576994257944332	5290, 7040, 6347, 3479	141	33	16792	14.435418009886094	0.9917012885723308	0.04188037008764578	4.30266
GOTERM_BP_DIRECT	GO:0001938~positive regulation of endothelial cell proliferation	5	3.4013605442176873	0.0026307247885509664	407977, 8742, 6347, 2152, 23411	141	69	16792	8.629869462431905	0.9924913013189753	0.042365712314301196	4.39048
GOTERM_BP_DIRECT	GO:0033138~positive regulation of peptidyl-serine phosphorylation	5	3.4013605442176873	0.002772358390923252	5290, 7040, 7295, 3569, 551	141	70	16792	8.506585612968593	0.9942319382495716	0.044215658138004654	4.62163
GOTERM_BP_DIRECT	GO:0038166~angiotensin-activated signaling pathway	3	2.0408163265306123	0.0029725538050382463	183, 185, 186	141	10	16792	35.727659574468085	0.9960270763019091	0.04693461238325747	4.94746
GOTERM_BP_DIRECT	GO:0046470~phosphatidylcholine metabolic process	3	2.0408163265306123	0.0029725538050382463	5444, 1071, 3931	141	10	16792	35.727659574468085	0.9960270763019091	0.04693461238325747	4.94746
GOTERM_BP_DIRECT	GO:0030501~positive regulation of bone mineralization	4	2.7210884353741496	0.0030540585640640005	9365, 7040, 5741, 154	141	35	16792	13.610536980749748	0.996586662749581	0.04778656783334412	5.07982
GOTERM_BP_DIRECT	GO:0035094~response to nicotine	4	2.7210884353741496	0.0035819659208991645	7412, 3162, 1906, 551	141	37	16792	12.874832279087599	0.9987235242778216	0.05536275556617254	5.93287
GOTERM_BP_DIRECT	GO:0001775~cell activation	3	2.0408163265306123	0.0036133168900715326	7076, 3479, 1471	141	11	16792	32.479690522243715	0.9987959703386265	0.0553745607575894	5.98331
GOTERM_BP_DIRECT	GO:0043065~positive regulation of apoptotic process	9	6.122448979591836	0.0036944083956989915	7040, 10628, 3162, 5743, 3569, 5879, 27063, 23411, 2852	141	300	16792	3.5727659574468085	0.9989648619344548	0.05612180809752909	6.11364
GOTERM_BP_DIRECT	GO:0006869~lipid transport	5	3.4013605442176873	0.0037332073020894716	345, 336, 1071, 4018, 348	141	76	16792	7.835013064576335	0.9990370784458695	0.056236324956355666	6.17594
GOTERM_BP_DIRECT	GO:0042517~positive regulation of tyrosine phosphorylation of Stat3 protein	4	2.7210884353741496	0.003865493117693989	2688, 3606, 1489, 3569	141	38	16792	12.536020903322136	0.999247515573576	0.057707075955180875	6.38805
GOTERM_BP_DIRECT	GO:0045893~positive regulation of transcription, DNA-templated	12	8.16326530612245	0.00392727368913697	5465, 7040, 6899, 2056, 57658, 183, 55729, 186, 3479, 5468, 8074, 3569	141	515	16792	2.774963850444123	0.9993293784208804	0.0581374679820581	6.48696
GOTERM_BP_DIRECT	GO:0055114~oxidation-reduction process	13	8.843537414965986	0.003989788732411428	4846, 7295, 5743, 4353, 1371, 7412, 2539, 4524, 875, 8288, 1557, 1543, 1565	141	592	16792	2.6152003066896685	0.9994031575337371	0.058571205754922806	6.58694
GOTERM_BP_DIRECT	GO:0050728~negative regulation of inflammatory response	5	3.4013605442176873	0.004288994461187747	5465, 730249, 9370, 2852, 348	141	79	16792	7.537480922883563	0.9996583732896152	0.06234133198323988	7.06408
GOTERM_BP_DIRECT	GO:0031000~response to caffeine	3	2.0408163265306123	0.004312359976371384	790, 5468, 3569	141	12	16792	29.77304964539007	0.9996729407072686	0.062185351744709516	7.10124
GOTERM_BP_DIRECT	GO:0031669~cellular response to nutrient levels	3	2.0408163265306123	0.004312359976371384	3569, 3383, 3934	141	12	16792	29.77304964539007	0.9996729407072686	0.062185351744709516	7.10124
GOTERM_BP_DIRECT	GO:0007507~heart development	7	4.761904761904762	0.00434419447409076	5465, 790, 7040, 6899, 9734, 5468, 1906	141	183	16792	4.555439290005038	0.9996917941727972	0.06214940666897595	7.15185
GOTERM_BP_DIRECT	GO:0007596~blood coagulation	7	4.761904761904762	0.0044605120820902545	56034, 7450, 2266, 2152, 5879, 5265, 7056	141	184	16792	4.53068146777675	0.9997519052051043	0.06327704587739902	7.33656
GOTERM_BP_DIRECT	GO:0030819~positive regulation of cAMP biosynthetic process	4	2.7210884353741496	0.004472642391564739	153, 5741, 2852, 551	141	40	16792	11.909219858156028	0.9997574558245838	0.06296421114555639	7.3558
GOTERM_BP_DIRECT	GO:0070527~platelet aggregation	4	2.7210884353741496	0.00479662133366779	5291, 1465, 2266, 5294	141	41	16792	11.618751081127831	0.9998674773402038	0.06687412207355592	7.86834
GOTERM_BP_DIRECT	GO:0002526~acute inflammatory response	3	2.0408163265306123	0.005068680815595951	7412, 336, 3569	141	13	16792	27.48281505728314	0.9999202389901197	0.070016351419391	8.29668
GOTERM_BP_DIRECT	GO:0043303~mast cell degranulation	3	2.0408163265306123	0.005068680815595951	5293, 1113, 5294	141	13	16792	27.48281505728314	0.9999202389901197	0.070016351419391	8.29668
GOTERM_BP_DIRECT	GO:0051926~negative regulation of calcium ion transport	3	2.0408163265306123	0.005068680815595951	4846, 5743, 3383	141	13	16792	27.48281505728314	0.9999202389901197	0.070016351419391	8.29668
GOTERM_BP_DIRECT	GO:0051770~positive regulation of nitric-oxide synthase biosynthetic process	3	2.0408163265306123	0.005068680815595951	7099, 10135, 6347	141	13	16792	27.48281505728314	0.9999202389901197	0.070016351419391	8.29668
GOTERM_BP_DIRECT	GO:0050901~leukocyte tethering or rolling	3	2.0408163265306123	0.005068680815595951	7412, 6403, 6401	141	13	16792	27.48281505728314	0.9999202389901197	0.070016351419391	8.29668
GOTERM_BP_DIRECT	GO:0051092~positive regulation of NF-kappaB transcription factor activity	6	4.081632653061225	0.005140096279094087	7040, 183, 7099, 3569, 6283, 3383	141	133	16792	5.372580387138057	0.9999301928903674	0.07044724325934404	8.40881
GOTERM_BP_DIRECT	GO:0008202~steroid metabolic process	4	2.7210884353741496	0.005486225934768416	1557, 1543, 6822, 1565	141	43	16792	11.078344054098629	0.9999634186063615	0.07447461443138625	8.95043
GOTERM_BP_DIRECT	GO:0050830~defense response to Gram-positive bacterium	5	3.4013605442176873	0.005562792737007629	5320, 4852, 1401, 1113, 3569	141	85	16792	7.0054234459741345	0.9999682921169923	0.07493086734839371	9.06983
GOTERM_BP_DIRECT	GO:0033700~phospholipid efflux	3	2.0408163265306123	0.0058812896126764535	345, 336, 348	141	14	16792	25.519756838905774	0.9999825085384266	0.0784928649169424	9.56494
GOTERM_BP_DIRECT	GO:0043537~negative regulation of blood vessel endothelial cell migration	3	2.0408163265306123	0.0058812896126764535	7040, 186, 348	141	14	16792	25.519756838905774	0.9999825085384266	0.0784928649169424	9.56494
GOTERM_BP_DIRECT	GO:0007517~muscle organ development	5	3.4013605442176873	0.006539179693605305	7402, 6899, 1489, 3479, 23411	141	89	16792	6.690572954020242	0.9999948839817068	0.08629310043298055	10.5796
GOTERM_BP_DIRECT	GO:2000679~positive regulation of transcription regulatory region DNA binding	3	2.0408163265306123	0.006749208891024755	7040, 3479, 142	141	15	16792	23.818439716312056	0.9999965452727563	0.08832241384229289	10.9013
GOTERM_BP_DIRECT	GO:0031100~organ regeneration	4	2.7210884353741496	0.007036277954699101	790, 6347, 336, 5468	141	47	16792	10.13550626226045	0.9999979802851918	0.09127437654128712	11.3392
GOTERM_BP_DIRECT	GO:0000122~negative regulation of transcription from RNA polymerase II promoter	14	9.523809523809524	0.007200793857576162	2056, 7295, 55729, 9734, 5468, 27063, 1906, 5465, 10628, 7040, 5741, 2117, 142, 23411	141	720	16792	2.3156816390858945	0.9999985152299121	0.09266921487643043	11.5892
GOTERM_BP_DIRECT	GO:0009408~response to heat	4	2.7210884353741496	0.007460191853164454	4846, 6347, 3479, 3569	141	48	16792	9.92434988179669	0.999999086068205	0.09519844855798199	11.9821
GOTERM_BP_DIRECT	GO:0006874~cellular calcium ion homeostasis	5	3.4013605442176873	0.007623064056147185	5291, 7040, 6347, 5741, 348	141	93	16792	6.4028063753527045	0.9999993261524232	0.09652051080285418	12.228
GOTERM_BP_DIRECT	GO:0035994~response to muscle stretch	3	2.0408163265306123	0.007671473355537238	4878, 1906, 27063	141	16	16792	22.329787234042552	0.9999993845122074	0.09645058106135251	12.3009
GOTERM_BP_DIRECT	GO:0014070~response to organic cyclic compound	4	2.7210884353741496	0.007898917508878832	2539, 10135, 1543, 3383	141	49	16792	9.721812129106961	0.9999995978853154	0.0985114587791901	12.6429
GOTERM_BP_DIRECT	GO:0007189~adenylate cyclase-activating G-protein coupled receptor signaling pathway	4	2.7210884353741496	0.008352569697343054	79924, 5733, 5741, 154	141	50	16792	9.527375886524823	0.9999998280156065	0.10319973576824282	13.3212
GOTERM_BP_DIRECT	GO:0007157~heterophilic cell-cell adhesion via plasma membrane cell adhesion molecules	4	2.7210884353741496	0.008352569697343054	7412, 6403, 6401, 3383	141	50	16792	9.527375886524823	0.9999998280156065	0.10319973576824282	13.3212
GOTERM_BP_DIRECT	GO:0010460~positive regulation of heart rate	3	2.0408163265306123	0.008647129764140055	10911, 4878, 1906	141	17	16792	21.0162703379224	0.999999900940921	0.105952944925502	13.759
GOTERM_BP_DIRECT	GO:0070542~response to fatty acid	3	2.0408163265306123	0.008647129764140055	7351, 5743, 5444	141	17	16792	21.0162703379224	0.999999900940921	0.105952944925502	13.759
GOTERM_BP_DIRECT	GO:0042523~positive regulation of tyrosine phosphorylation of Stat5 protein	3	2.0408163265306123	0.008647129764140055	2056, 2688, 3479	141	17	16792	21.0162703379224	0.999999900940921	0.105952944925502	13.759
GOTERM_BP_DIRECT	GO:0055093~response to hyperoxia	3	2.0408163265306123	0.008647129764140055	3741, 2056, 1543	141	17	16792	21.0162703379224	0.999999900940921	0.105952944925502	13.759
GOTERM_BP_DIRECT	GO:0006955~immune response	10	6.802721088435375	0.008798601532394174	8862, 1215, 7099, 3605, 3606, 7293, 407977, 8742, 6347, 3569	141	421	16792	2.8287933154764913	0.999999925413601	0.10701137145791773	13.9833
GOTERM_BP_DIRECT	GO:0033189~response to vitamin A	3	2.0408163265306123	0.009675236792378873	2056, 1543, 5468	141	18	16792	19.84869976359338	0.9999999855763487	0.11631998000426147	15.2708
GOTERM_BP_DIRECT	GO:0010468~regulation of gene expression	5	3.4013605442176873	0.009792309759040593	5290, 3479, 5741, 6272, 348	141	100	16792	5.954609929078014	0.9999999884194398	0.11689617516563566	15.4414
GOTERM_BP_DIRECT	GO:0045087~innate immune response	10	6.802721088435375	0.010018227086630017	5293, 7099, 4852, 1113, 5294, 5806, 5468, 6283, 2852, 3934	141	430	16792	2.769586013524658	0.999999992419325	0.11868094249603778	15.7696
GOTERM_BP_DIRECT	GO:0006644~phospholipid metabolic process	4	2.7210884353741496	0.01031852990183249	4023, 5320, 255738, 3931	141	54	16792	8.821644339374837	0.9999999956845088	0.12126229152641466	16.204
GOTERM_BP_DIRECT	GO:0090190~positive regulation of branching involved in ureteric bud morphogenesis	3	2.0408163265306123	0.010754864905752256	7040, 183, 186	141	19	16792	18.804031354983202	0.9999999980972343	0.12529306685523	16.8315
GOTERM_BP_DIRECT	GO:0008283~cell proliferation	9	6.122448979591836	0.0117086840637553	6899, 7295, 4852, 1956, 1489, 3479, 1543, 5879, 9388	141	366	16792	2.92849668643181	0.9999999996827464	0.1348420414779241	18.1878
GOTERM_BP_DIRECT	GO:0045777~positive regulation of blood pressure	3	2.0408163265306123	0.01188509622816531	183, 10911, 9370	141	20	16792	17.863829787234042	0.9999999997722626	0.1359038544328961	18.4363
GOTERM_BP_DIRECT	GO:0070301~cellular response to hydrogen peroxide	4	2.7210884353741496	0.01195447715652239	1471, 3569, 23411, 3934	141	57	16792	8.357347268881423	0.9999999998001038	0.1358153134976665	18.5339
GOTERM_BP_DIRECT	GO:0006661~phosphatidylinositol biosynthetic process	4	2.7210884353741496	0.012530971327038955	5290, 5291, 5293, 5294	141	58	16792	8.213255074590364	0.9999999999323749	0.14106214846735776	19.3403
GOTERM_BP_DIRECT	GO:0048844~artery morphogenesis	3	2.0408163265306123	0.013065024417802397	338, 6899, 348	141	21	16792	17.01317122593718	0.9999999999752361	0.14577353017385364	20.0806
GOTERM_BP_DIRECT	GO:0042346~positive regulation of NF-kappaB import into nucleus	3	2.0408163265306123	0.013065024417802397	7099, 5743, 3606	141	21	16792	17.01317122593718	0.9999999999752361	0.14577353017385364	20.0806
GOTERM_BP_DIRECT	GO:0035902~response to immobilization stress	3	2.0408163265306123	0.013065024417802397	7040, 1543, 5468	141	21	16792	17.01317122593718	0.9999999999752361	0.14577353017385364	20.0806
GOTERM_BP_DIRECT	GO:0002028~regulation of sodium ion transport	3	2.0408163265306123	0.013065024417802397	7040, 4846, 154	141	21	16792	17.01317122593718	0.9999999999752361	0.14577353017385364	20.0806
GOTERM_BP_DIRECT	GO:0032094~response to food	3	2.0408163265306123	0.013065024417802397	2539, 4353, 1543	141	21	16792	17.01317122593718	0.9999999999752361	0.14577353017385364	20.0806
GOTERM_BP_DIRECT	GO:0043066~negative regulation of apoptotic process	10	6.802721088435375	0.014078278937907198	8835, 7351, 213, 4353, 1956, 7076, 3479, 3569, 23411, 551	141	455	16792	2.61741095783649	0.9999999999963238	0.15530234080036331	21.4676
GOTERM_BP_DIRECT	GO:0045453~bone resorption	3	2.0408163265306123	0.014293754538670555	5741, 5879, 154	141	22	16792	16.239845261121857	0.9999999999975503	0.15657713889590785	21.7596
GOTERM_BP_DIRECT	GO:0032967~positive regulation of collagen biosynthetic process	3	2.0408163265306123	0.015570402936181685	7040, 10911, 6347	141	23	16792	15.53376503237743	0.9999999999997793	0.16843114468581433	23.469
GOTERM_BP_DIRECT	GO:0007165~signal transduction	18	12.244897959183673	0.01650572376866487	8862, 2056, 57658, 7295, 1956, 8742, 2266, 6347, 3479, 5468, 5291, 5368, 5293, 9518, 10135, 407977, 7056, 551	141	1161	16792	1.8463906756831048	0.9999999999999623	0.1766575481527639	24.6989
GOTERM_BP_DIRECT	GO:0032707~negative regulation of interleukin-23 production	2	1.3605442176870748	0.016605588721708205	7099, 5879	141	2	16792	119.09219858156028	0.9999999999999687	0.17662764007533494	24.8291
GOTERM_BP_DIRECT	GO:0032805~positive regulation of low-density lipoprotein particle receptor catabolic process	2	1.3605442176870748	0.016605588721708205	255738, 348	141	2	16792	119.09219858156028	0.9999999999999687	0.17662764007533494	24.8291
GOTERM_BP_DIRECT	GO:0002019~regulation of renal output by angiotensin	2	1.3605442176870748	0.016605588721708205	183, 1636	141	2	16792	119.09219858156028	0.9999999999999687	0.17662764007533494	24.8291
GOTERM_BP_DIRECT	GO:0071389~cellular response to mineralocorticoid stimulus	2	1.3605442176870748	0.016605588721708205	1906, 2852	141	2	16792	119.09219858156028	0.9999999999999687	0.17662764007533494	24.8291
GOTERM_BP_DIRECT	GO:0003051~angiotensin-mediated drinking behavior	2	1.3605442176870748	0.016605588721708205	59272, 183	141	2	16792	119.09219858156028	0.9999999999999687	0.17662764007533494	24.8291
GOTERM_BP_DIRECT	GO:0014806~smooth muscle hyperplasia	2	1.3605442176870748	0.016605588721708205	3162, 4846	141	2	16792	119.09219858156028	0.9999999999999687	0.17662764007533494	24.8291
GOTERM_BP_DIRECT	GO:0007199~G-protein coupled receptor signaling pathway coupled to cGMP nucleotide second messenger	2	1.3605442176870748	0.016605588721708205	183, 186	141	2	16792	119.09219858156028	0.9999999999999687	0.17662764007533494	24.8291
GOTERM_BP_DIRECT	GO:0060621~negative regulation of cholesterol import	2	1.3605442176870748	0.016605588721708205	345, 336	141	2	16792	119.09219858156028	0.9999999999999687	0.17662764007533494	24.8291
GOTERM_BP_DIRECT	GO:0035747~natural killer cell chemotaxis	2	1.3605442176870748	0.016605588721708205	5293, 5294	141	2	16792	119.09219858156028	0.9999999999999687	0.17662764007533494	24.8291
GOTERM_BP_DIRECT	GO:0032943~mononuclear cell proliferation	2	1.3605442176870748	0.016605588721708205	7040, 1636	141	2	16792	119.09219858156028	0.9999999999999687	0.17662764007533494	24.8291
GOTERM_BP_DIRECT	GO:0002092~positive regulation of receptor internalization	3	2.0408163265306123	0.016894097113455065	2688, 255738, 6401	141	24	16792	14.886524822695035	0.9999999999999819	0.17841839203325305	25.2041
GOTERM_BP_DIRECT	GO:0070371~ERK1 and ERK2 cascade	3	2.0408163265306123	0.016894097113455065	183, 3479, 551	141	24	16792	14.886524822695035	0.9999999999999819	0.17841839203325305	25.2041
GOTERM_BP_DIRECT	GO:0043627~response to estrogen	4	2.7210884353741496	0.017009032068042364	3162, 2056, 336, 5468	141	65	16792	7.3287506819421715	0.9999999999999853	0.17852281063868558	25.353
GOTERM_BP_DIRECT	GO:0051384~response to glucocorticoid	4	2.7210884353741496	0.017009032068042364	5743, 9370, 336, 3569	141	65	16792	7.3287506819421715	0.9999999999999853	0.17852281063868558	25.353
GOTERM_BP_DIRECT	GO:0007186~G-protein coupled receptor signaling pathway	15	10.204081632653061	0.017959271991850333	5733, 6347, 345, 5468, 6272, 1906, 348, 5291, 183, 185, 186, 5741, 5294, 5879, 2852	141	899	16792	1.987077840626701	0.9999999999999976	0.18654368020680234	26.5734
GOTERM_BP_DIRECT	GO:0034612~response to tumor necrosis factor	3	2.0408163265306123	0.01826397560937878	5743, 9370, 6401	141	25	16792	14.291063829787234	0.9999999999999987	0.18837590207692623	26.9608
GOTERM_BP_DIRECT	GO:0051899~membrane depolarization	3	2.0408163265306123	0.01826397560937878	9370, 6331, 1906	141	25	16792	14.291063829787234	0.9999999999999987	0.18837590207692623	26.9608
GOTERM_BP_DIRECT	GO:0006952~defense response	4	2.7210884353741496	0.01843205413051562	3240, 4353, 730249, 1471	141	67	16792	7.10998200486927	0.999999999999999	0.1889130572272033	27.1736
GOTERM_BP_DIRECT	GO:0010951~negative regulation of endopeptidase activity	5	3.4013605442176873	0.01857390711350209	183, 7076, 4018, 5054, 5265	141	121	16792	4.921165230642987	0.9999999999999992	0.18920131770258375	27.3528
GOTERM_BP_DIRECT	GO:0042127~regulation of cell proliferation	6	4.081632653061225	0.019453194762689092	10628, 59272, 183, 185, 7293, 23411	141	185	16792	3.8624496837262794	0.9999999999999999	0.19623357226385874	28.4542
GOTERM_BP_DIRECT	GO:0032148~activation of protein kinase B activity	3	2.0408163265306123	0.01967918787545093	7295, 3606, 3479	141	26	16792	13.74140752864157	0.9999999999999999	0.1972357309853211	28.7348
GOTERM_BP_DIRECT	GO:0032757~positive regulation of interleukin-8 production	3	2.0408163265306123	0.01967918787545093	7099, 9370, 5054	141	26	16792	13.74140752864157	0.9999999999999999	0.1972357309853211	28.7348
GOTERM_BP_DIRECT	GO:0007202~activation of phospholipase C activity	3	2.0408163265306123	0.01967918787545093	183, 1956, 6401	141	26	16792	13.74140752864157	0.9999999999999999	0.1972357309853211	28.7348
GOTERM_BP_DIRECT	GO:0006915~apoptotic process	11	7.482993197278912	0.02042930214997149	51651, 2056, 1677, 3605, 255738, 407977, 8742, 1471, 80013, 3934, 551	141	567	16792	2.310430660312457	1.0	0.20292401282586559	29.6585
GOTERM_BP_DIRECT	GO:0042104~positive regulation of activated T cell proliferation	3	2.0408163265306123	0.021138894158127836	2056, 3606, 3479	141	27	16792	13.232466509062254	1.0	0.20815284057702998	30.522
GOTERM_BP_DIRECT	GO:0097190~apoptotic signaling pathway	4	2.7210884353741496	0.021470984627793108	7099, 7293, 407977, 8742	141	71	16792	6.709419638397763	1.0	0.20998784151077776	30.9226
GOTERM_BP_DIRECT	GO:0048010~vascular endothelial growth factor receptor signaling pathway	4	2.7210884353741496	0.022270978262651047	5290, 5291, 6347, 5879	141	72	16792	6.616233254531127	1.0	0.21585930876496018	31.8789
GOTERM_BP_DIRECT	GO:2000352~negative regulation of endothelial cell apoptotic process	3	2.0408163265306123	0.022642265380447734	2266, 5054, 3383	141	28	16792	12.759878419452887	1.0	0.21795126787713903	32.3185
GOTERM_BP_DIRECT	GO:0007584~response to nutrient	4	2.7210884353741496	0.023919308118567247	7412, 9370, 5468, 9388	141	74	16792	6.437416139543799	1.0	0.22769779637449616	33.8101
GOTERM_BP_DIRECT	GO:0048873~homeostasis of number of cells within a tissue	3	2.0408163265306123	0.0241884830203235	5741, 5879, 118	141	29	16792	12.319882611885546	1.0	0.2288170359861621	34.1205
GOTERM_BP_DIRECT	GO:0048662~negative regulation of smooth muscle cell proliferation	3	2.0408163265306123	0.0241884830203235	3162, 9370, 5468	141	29	16792	12.319882611885546	1.0	0.2288170359861621	34.1205
GOTERM_BP_DIRECT	GO:0030198~extracellular matrix organization	6	4.081632653061225	0.024246877733932578	7412, 6696, 7450, 2266, 5054, 3383	141	196	16792	3.6456795484151105	1.0	0.22816520165142073	34.1877
GOTERM_BP_DIRECT	GO:0043524~negative regulation of neuron apoptotic process	5	3.4013605442176873	0.024647225445261486	5290, 3162, 627, 6347, 348	141	132	16792	4.511068128089405	1.0	0.230355892012438	34.6464
GOTERM_BP_DIRECT	GO:0007623~circadian rhythm	4	2.7210884353741496	0.02476763760294748	1956, 9370, 10135, 5054	141	75	16792	6.351583924349882	1.0	0.23021510769697873	34.7838
GOTERM_BP_DIRECT	GO:0010572~positive regulation of platelet activation	2	1.3605442176870748	0.02480542300292065	6403, 7099	141	3	16792	79.39479905437352	1.0	0.2293989042981336	34.8268
GOTERM_BP_DIRECT	GO:0002025~vasodilation by norepinephrine-epinephrine involved in regulation of systemic arterial blood pressure	2	1.3605442176870748	0.02480542300292065	153, 154	141	3	16792	79.39479905437352	1.0	0.2293989042981336	34.8268
GOTERM_BP_DIRECT	GO:0010903~negative regulation of very-low-density lipoprotein particle remodeling	2	1.3605442176870748	0.02480542300292065	345, 336	141	3	16792	79.39479905437352	1.0	0.2293989042981336	34.8268
GOTERM_BP_DIRECT	GO:1903598~positive regulation of gap junction assembly	2	1.3605442176870748	0.02480542300292065	59272, 183	141	3	16792	79.39479905437352	1.0	0.2293989042981336	34.8268
GOTERM_BP_DIRECT	GO:0031649~heat generation	2	1.3605442176870748	0.02480542300292065	153, 154	141	3	16792	79.39479905437352	1.0	0.2293989042981336	34.8268
GOTERM_BP_DIRECT	GO:0002693~positive regulation of cellular extravasation	2	1.3605442176870748	0.02480542300292065	6347, 3383	141	3	16792	79.39479905437352	1.0	0.2293989042981336	34.8268
GOTERM_BP_DIRECT	GO:0002005~angiotensin catabolic process in blood	2	1.3605442176870748	0.02480542300292065	59272, 1636	141	3	16792	79.39479905437352	1.0	0.2293989042981336	34.8268
GOTERM_BP_DIRECT	GO:0010871~negative regulation of receptor biosynthetic process	2	1.3605442176870748	0.02480542300292065	5465, 5468	141	3	16792	79.39479905437352	1.0	0.2293989042981336	34.8268
GOTERM_BP_DIRECT	GO:0002034~regulation of blood vessel size by renin-angiotensin	2	1.3605442176870748	0.02480542300292065	183, 185	141	3	16792	79.39479905437352	1.0	0.2293989042981336	34.8268
GOTERM_BP_DIRECT	GO:0010041~response to iron(III) ion	2	1.3605442176870748	0.02480542300292065	2539, 1543	141	3	16792	79.39479905437352	1.0	0.2293989042981336	34.8268
GOTERM_BP_DIRECT	GO:0022617~extracellular matrix disassembly	4	2.7210884353741496	0.02563206624432643	1215, 6696, 4317, 7076	141	76	16792	6.268010451661068	1.0	0.23500468675861685	35.7621
GOTERM_BP_DIRECT	GO:0046326~positive regulation of glucose import	3	2.0408163265306123	0.025776739000816788	9370, 3479, 5741	141	30	16792	11.909219858156028	1.0	0.23503790459634288	35.9244
GOTERM_BP_DIRECT	GO:0071392~cellular response to estradiol stimulus	3	2.0408163265306123	0.027406235568869747	1956, 3569, 2852	141	31	16792	11.525051475634866	1.0	0.2468849639672691	37.7268
GOTERM_BP_DIRECT	GO:0007259~JAK-STAT cascade	3	2.0408163265306123	0.02907618518358029	8835, 2688, 6347	141	32	16792	11.164893617021276	1.0	0.2587566317020501	39.5244
GOTERM_BP_DIRECT	GO:0046677~response to antibiotic	3	2.0408163265306123	0.02907618518358029	6347, 1543, 3569	141	32	16792	11.164893617021276	1.0	0.2587566317020501	39.5244
GOTERM_BP_DIRECT	GO:0042060~wound healing	4	2.7210884353741496	0.029250474604515065	5465, 1956, 7076, 3569	141	80	16792	5.954609929078014	1.0	0.2588933929431053	39.7091
GOTERM_BP_DIRECT	GO:0001503~ossification	4	2.7210884353741496	0.029250474604515065	6696, 1956, 6272, 1302	141	80	16792	5.954609929078014	1.0	0.2588933929431053	39.7091
GOTERM_BP_DIRECT	GO:0046718~viral entry into host cell	4	2.7210884353741496	0.029250474604515065	3949, 59272, 7293, 3383	141	80	16792	5.954609929078014	1.0	0.2588933929431053	39.7091
GOTERM_BP_DIRECT	GO:0070555~response to interleukin-1	3	2.0408163265306123	0.030785810404219953	2056, 4524, 6401	141	33	16792	10.82656350741457	1.0	0.26939306477649305	41.3139
GOTERM_BP_DIRECT	GO:0010574~regulation of vascular endothelial growth factor production	2	1.3605442176870748	0.032937368964731824	6347, 3569	141	4	16792	59.54609929078014	1.0	0.2842182511380579	43.4953
GOTERM_BP_DIRECT	GO:0010897~negative regulation of triglyceride catabolic process	2	1.3605442176870748	0.032937368964731824	345, 5294	141	4	16792	59.54609929078014	1.0	0.2842182511380579	43.4953
GOTERM_BP_DIRECT	GO:0010989~negative regulation of low-density lipoprotein particle clearance	2	1.3605442176870748	0.032937368964731824	255738, 345	141	4	16792	59.54609929078014	1.0	0.2842182511380579	43.4953
GOTERM_BP_DIRECT	GO:0033158~regulation of protein import into nucleus, translocation	2	1.3605442176870748	0.032937368964731824	7295, 23411	141	4	16792	59.54609929078014	1.0	0.2842182511380579	43.4953
GOTERM_BP_DIRECT	GO:0010716~negative regulation of extracellular matrix disassembly	2	1.3605442176870748	0.032937368964731824	7040, 1471	141	4	16792	59.54609929078014	1.0	0.2842182511380579	43.4953
GOTERM_BP_DIRECT	GO:0051387~negative regulation of neurotrophin TRK receptor signaling pathway	2	1.3605442176870748	0.032937368964731824	183, 186	141	4	16792	59.54609929078014	1.0	0.2842182511380579	43.4953
GOTERM_BP_DIRECT	GO:0045986~negative regulation of smooth muscle contraction	2	1.3605442176870748	0.032937368964731824	5743, 154	141	4	16792	59.54609929078014	1.0	0.2842182511380579	43.4953
GOTERM_BP_DIRECT	GO:0033864~positive regulation of NAD(P)H oxidase activity	2	1.3605442176870748	0.032937368964731824	183, 185	141	4	16792	59.54609929078014	1.0	0.2842182511380579	43.4953
GOTERM_BP_DIRECT	GO:2000481~positive regulation of cAMP-dependent protein kinase activity	2	1.3605442176870748	0.032937368964731824	9370, 23411	141	4	16792	59.54609929078014	1.0	0.2842182511380579	43.4953
GOTERM_BP_DIRECT	GO:0072672~neutrophil extravasation	2	1.3605442176870748	0.032937368964731824	5293, 5294	141	4	16792	59.54609929078014	1.0	0.2842182511380579	43.4953
GOTERM_BP_DIRECT	GO:0031394~positive regulation of prostaglandin biosynthetic process	2	1.3605442176870748	0.032937368964731824	5743, 551	141	4	16792	59.54609929078014	1.0	0.2842182511380579	43.4953
GOTERM_BP_DIRECT	GO:0006642~triglyceride mobilization	2	1.3605442176870748	0.032937368964731824	338, 23411	141	4	16792	59.54609929078014	1.0	0.2842182511380579	43.4953
GOTERM_BP_DIRECT	GO:0042482~positive regulation of odontogenesis	2	1.3605442176870748	0.032937368964731824	7040, 1906	141	4	16792	59.54609929078014	1.0	0.2842182511380579	43.4953
GOTERM_BP_DIRECT	GO:0048565~digestive tract development	3	2.0408163265306123	0.034321027731668674	7040, 56034, 1543	141	35	16792	10.20790273556231	1.0	0.29306065500177203	44.8576
GOTERM_BP_DIRECT	GO:0001822~kidney development	4	2.7210884353741496	0.035157450045065805	183, 185, 1636, 255738	141	86	16792	5.5391720270493146	1.0	0.29779149921522385	45.666
GOTERM_BP_DIRECT	GO:0043407~negative regulation of MAP kinase activity	3	2.0408163265306123	0.0361451144544673	5997, 9370, 348	141	36	16792	9.92434988179669	1.0	0.30352080709186957	46.6062
GOTERM_BP_DIRECT	GO:0007155~cell adhesion	9	6.122448979591836	0.038546927035401496	4973, 7412, 6403, 6696, 6401, 7450, 6347, 5879, 3383	141	459	16792	2.3351411486580447	1.0	0.31900400016475483	48.8292
GOTERM_BP_DIRECT	GO:0022614~membrane to membrane docking	2	1.3605442176870748	0.04100198466462763	7412, 3383	141	5	16792	47.63687943262411	1.0	0.33438602474272006	51.0113
GOTERM_BP_DIRECT	GO:0051055~negative regulation of lipid biosynthetic process	2	1.3605442176870748	0.04100198466462763	2852, 348	141	5	16792	47.63687943262411	1.0	0.33438602474272006	51.0113
GOTERM_BP_DIRECT	GO:0030321~transepithelial chloride transport	2	1.3605442176870748	0.04100198466462763	7439, 6558	141	5	16792	47.63687943262411	1.0	0.33438602474272006	51.0113
GOTERM_BP_DIRECT	GO:0010891~negative regulation of sequestering of triglyceride	2	1.3605442176870748	0.04100198466462763	5465, 5468	141	5	16792	47.63687943262411	1.0	0.33438602474272006	51.0113
GOTERM_BP_DIRECT	GO:0071864~positive regulation of cell proliferation in bone marrow	2	1.3605442176870748	0.04100198466462763	5741, 3569	141	5	16792	47.63687943262411	1.0	0.33438602474272006	51.0113
GOTERM_BP_DIRECT	GO:0003100~regulation of systemic arterial blood pressure by endothelin	2	1.3605442176870748	0.04100198466462763	4846, 1906	141	5	16792	47.63687943262411	1.0	0.33438602474272006	51.0113
GOTERM_BP_DIRECT	GO:0090080~positive regulation of MAPKKK cascade by fibroblast growth factor receptor signaling pathway	2	1.3605442176870748	0.04100198466462763	9365, 8074	141	5	16792	47.63687943262411	1.0	0.33438602474272006	51.0113
GOTERM_BP_DIRECT	GO:0032489~regulation of Cdc42 protein signal transduction	2	1.3605442176870748	0.04100198466462763	345, 348	141	5	16792	47.63687943262411	1.0	0.33438602474272006	51.0113
GOTERM_BP_DIRECT	GO:0046813~receptor-mediated virion attachment to host cell	2	1.3605442176870748	0.04100198466462763	59272, 3383	141	5	16792	47.63687943262411	1.0	0.33438602474272006	51.0113
GOTERM_BP_DIRECT	GO:0051005~negative regulation of lipoprotein lipase activity	2	1.3605442176870748	0.04100198466462763	345, 6272	141	5	16792	47.63687943262411	1.0	0.33438602474272006	51.0113
GOTERM_BP_DIRECT	GO:0060023~soft palate development	2	1.3605442176870748	0.04100198466462763	6899, 1302	141	5	16792	47.63687943262411	1.0	0.33438602474272006	51.0113
GOTERM_BP_DIRECT	GO:0031622~positive regulation of fever generation	2	1.3605442176870748	0.04100198466462763	5743, 5733	141	5	16792	47.63687943262411	1.0	0.33438602474272006	51.0113
GOTERM_BP_DIRECT	GO:0034392~negative regulation of smooth muscle cell apoptotic process	2	1.3605442176870748	0.04100198466462763	3479, 1906	141	5	16792	47.63687943262411	1.0	0.33438602474272006	51.0113
GOTERM_BP_DIRECT	GO:0030263~apoptotic chromosome condensation	2	1.3605442176870748	0.04100198466462763	1677, 2852	141	5	16792	47.63687943262411	1.0	0.33438602474272006	51.0113
GOTERM_BP_DIRECT	GO:0007179~transforming growth factor beta receptor signaling pathway	4	2.7210884353741496	0.04163245832170641	7040, 9518, 6347, 142	141	92	16792	5.177921677459143	1.0	0.33720267733248144	51.5573
GOTERM_BP_DIRECT	GO:0032570~response to progesterone	3	2.0408163265306123	0.041834457416801966	7040, 10628, 6347	141	39	16792	9.160938352427713	1.0	0.3371345492612807	51.731
GOTERM_BP_DIRECT	GO:0008219~cell death	3	2.0408163265306123	0.041834457416801966	3162, 3605, 5733	141	39	16792	9.160938352427713	1.0	0.3371345492612807	51.731
GOTERM_BP_DIRECT	GO:0006520~cellular amino acid metabolic process	3	2.0408163265306123	0.043800868733755875	790, 4524, 5805	141	40	16792	8.931914893617021	1.0	0.34866330248078437	53.3919
GOTERM_BP_DIRECT	GO:0097191~extrinsic apoptotic signaling pathway	3	2.0408163265306123	0.04783441942804869	7040, 407977, 8742	141	42	16792	8.50658561296859	1.0	0.3729859199829193	56.6319
GOTERM_BP_DIRECT	GO:0002548~monocyte chemotaxis	3	2.0408163265306123	0.04783441942804869	6347, 3569, 6283	141	42	16792	8.50658561296859	1.0	0.3729859199829193	56.6319
GOTERM_BP_DIRECT	GO:0034384~high-density lipoprotein particle clearance	2	1.3605442176870748	0.04899982359494478	336, 348	141	6	16792	39.69739952718676	1.0	0.3787415717110517	57.5278
GOTERM_BP_DIRECT	GO:0034382~chylomicron remnant clearance	2	1.3605442176870748	0.04899982359494478	345, 348	141	6	16792	39.69739952718676	1.0	0.3787415717110517	57.5278
GOTERM_BP_DIRECT	GO:0016098~monoterpenoid metabolic process	2	1.3605442176870748	0.04899982359494478	1557, 1565	141	6	16792	39.69739952718676	1.0	0.3787415717110517	57.5278
GOTERM_BP_DIRECT	GO:0046483~heterocycle metabolic process	2	1.3605442176870748	0.04899982359494478	1557, 1565	141	6	16792	39.69739952718676	1.0	0.3787415717110517	57.5278
GOTERM_BP_DIRECT	GO:0009804~coumarin metabolic process	2	1.3605442176870748	0.04899982359494478	1543, 1565	141	6	16792	39.69739952718676	1.0	0.3787415717110517	57.5278
GOTERM_BP_DIRECT	GO:0046321~positive regulation of fatty acid oxidation	2	1.3605442176870748	0.04899982359494478	5465, 5468	141	6	16792	39.69739952718676	1.0	0.3787415717110517	57.5278
GOTERM_BP_DIRECT	GO:0010535~positive regulation of activation of JAK2 kinase activity	2	1.3605442176870748	0.04899982359494478	2688, 183	141	6	16792	39.69739952718676	1.0	0.3787415717110517	57.5278
GOTERM_BP_DIRECT	GO:0045908~negative regulation of vasodilation	2	1.3605442176870748	0.04899982359494478	1401, 1113	141	6	16792	39.69739952718676	1.0	0.3787415717110517	57.5278
GOTERM_BP_DIRECT	GO:0010887~negative regulation of cholesterol storage	2	1.3605442176870748	0.04899982359494478	5465, 5468	141	6	16792	39.69739952718676	1.0	0.3787415717110517	57.5278
GOTERM_BP_DIRECT	GO:0010742~macrophage derived foam cell differentiation	2	1.3605442176870748	0.04899982359494478	7040, 5468	141	6	16792	39.69739952718676	1.0	0.3787415717110517	57.5278
GOTERM_BP_DIRECT	GO:0014823~response to activity	3	2.0408163265306123	0.04990018496472014	9370, 6347, 1906	141	43	16792	8.308758040573972	1.0	0.38277431071482937	58.208
GOTERM_BP_DIRECT	GO:0016310~phosphorylation	4	2.7210884353741496	0.05112942145120507	5290, 5291, 5293, 5294	141	100	16792	4.763687943262411	1.0	0.38873559414537895	59.1201
GOTERM_BP_DIRECT	GO:0007218~neuropeptide signaling pathway	4	2.7210884353741496	0.05238445725438463	5368, 4852, 4878, 6272	141	101	16792	4.716522716101397	1.0	0.3947435229116233	60.032
GOTERM_BP_DIRECT	GO:0060048~cardiac muscle contraction	3	2.0408163265306123	0.05412632895858247	5290, 7139, 6331	141	45	16792	7.939479905437352	1.0	0.40349968810145354	61.2659
GOTERM_BP_DIRECT	GO:0010886~positive regulation of cholesterol storage	2	1.3605442176870748	0.05693143474147685	338, 4023	141	7	16792	34.02634245187437	1.0	0.41815112117619235	63.1779
GOTERM_BP_DIRECT	GO:2000270~negative regulation of fibroblast apoptotic process	2	1.3605442176870748	0.05693143474147685	5290, 5294	141	7	16792	34.02634245187437	1.0	0.41815112117619235	63.1779
GOTERM_BP_DIRECT	GO:0001542~ovulation from ovarian follicle	2	1.3605442176870748	0.05693143474147685	4846, 23411	141	7	16792	34.02634245187437	1.0	0.41815112117619235	63.1779
GOTERM_BP_DIRECT	GO:0050667~homocysteine metabolic process	2	1.3605442176870748	0.05693143474147685	4524, 875	141	7	16792	34.02634245187437	1.0	0.41815112117619235	63.1779
GOTERM_BP_DIRECT	GO:0034983~peptidyl-lysine deacetylation	2	1.3605442176870748	0.05693143474147685	9734, 23411	141	7	16792	34.02634245187437	1.0	0.41815112117619235	63.1779
GOTERM_BP_DIRECT	GO:0009635~response to herbicide	2	1.3605442176870748	0.05693143474147685	1543, 3934	141	7	16792	34.02634245187437	1.0	0.41815112117619235	63.1779
GOTERM_BP_DIRECT	GO:0061051~positive regulation of cell growth involved in cardiac muscle cell development	2	1.3605442176870748	0.05693143474147685	3479, 1906	141	7	16792	34.02634245187437	1.0	0.41815112117619235	63.1779
GOTERM_BP_DIRECT	GO:0006769~nicotinamide metabolic process	2	1.3605442176870748	0.05693143474147685	5743, 10135	141	7	16792	34.02634245187437	1.0	0.41815112117619235	63.1779
GOTERM_BP_DIRECT	GO:0071548~response to dexamethasone	2	1.3605442176870748	0.05693143474147685	2056, 1906	141	7	16792	34.02634245187437	1.0	0.41815112117619235	63.1779
GOTERM_BP_DIRECT	GO:0007435~salivary gland morphogenesis	2	1.3605442176870748	0.05693143474147685	7040, 1956	141	7	16792	34.02634245187437	1.0	0.41815112117619235	63.1779
GOTERM_BP_DIRECT	GO:0044321~response to leptin	2	1.3605442176870748	0.05693143474147685	1906, 23411	141	7	16792	34.02634245187437	1.0	0.41815112117619235	63.1779
GOTERM_BP_DIRECT	GO:0090050~positive regulation of cell migration involved in sprouting angiogenesis	2	1.3605442176870748	0.05693143474147685	5743, 9734	141	7	16792	34.02634245187437	1.0	0.41815112117619235	63.1779
GOTERM_BP_DIRECT	GO:0009267~cellular response to starvation	3	2.0408163265306123	0.05847423615762637	213, 255738, 23411	141	47	16792	7.601629696695337	1.0	0.4253046551216698	64.1912
GOTERM_BP_DIRECT	GO:0071560~cellular response to transforming growth factor beta stimulus	3	2.0408163265306123	0.06293876236328079	7040, 1906, 27063	141	49	16792	7.291359096830221	1.0	0.4482535611128847	66.9778
GOTERM_BP_DIRECT	GO:0045348~positive regulation of MHC class II biosynthetic process	2	1.3605442176870748	0.06479736260358845	7099, 23411	141	8	16792	29.77304964539007	1.0	0.4565538614773522	68.0766
GOTERM_BP_DIRECT	GO:0060396~growth hormone receptor signaling pathway	2	1.3605442176870748	0.06479736260358845	8835, 2688	141	8	16792	29.77304964539007	1.0	0.4565538614773522	68.0766
GOTERM_BP_DIRECT	GO:0009308~amine metabolic process	2	1.3605442176870748	0.06479736260358845	7412, 1543	141	8	16792	29.77304964539007	1.0	0.4565538614773522	68.0766
GOTERM_BP_DIRECT	GO:0010818~T cell chemotaxis	2	1.3605442176870748	0.06479736260358845	5293, 5294	141	8	16792	29.77304964539007	1.0	0.4565538614773522	68.0766
GOTERM_BP_DIRECT	GO:0034379~very-low-density lipoprotein particle assembly	2	1.3605442176870748	0.06479736260358845	338, 345	141	8	16792	29.77304964539007	1.0	0.4565538614773522	68.0766
GOTERM_BP_DIRECT	GO:2000650~negative regulation of sodium ion transmembrane transporter activity	2	1.3605442176870748	0.06479736260358845	183, 255738	141	8	16792	29.77304964539007	1.0	0.4565538614773522	68.0766
GOTERM_BP_DIRECT	GO:1904706~negative regulation of vascular smooth muscle cell proliferation	2	1.3605442176870748	0.06479736260358845	3162, 2852	141	8	16792	29.77304964539007	1.0	0.4565538614773522	68.0766
GOTERM_BP_DIRECT	GO:0032966~negative regulation of collagen biosynthetic process	2	1.3605442176870748	0.06479736260358845	5468, 3569	141	8	16792	29.77304964539007	1.0	0.4565538614773522	68.0766
GOTERM_BP_DIRECT	GO:0045416~positive regulation of interleukin-8 biosynthetic process	2	1.3605442176870748	0.06479736260358845	7099, 336	141	8	16792	29.77304964539007	1.0	0.4565538614773522	68.0766
GOTERM_BP_DIRECT	GO:0010888~negative regulation of lipid storage	2	1.3605442176870748	0.06479736260358845	1401, 3569	141	8	16792	29.77304964539007	1.0	0.4565538614773522	68.0766
GOTERM_BP_DIRECT	GO:0045630~positive regulation of T-helper 2 cell differentiation	2	1.3605442176870748	0.06479736260358845	3606, 3569	141	8	16792	29.77304964539007	1.0	0.4565538614773522	68.0766
GOTERM_BP_DIRECT	GO:0034380~high-density lipoprotein particle assembly	2	1.3605442176870748	0.06479736260358845	336, 348	141	8	16792	29.77304964539007	1.0	0.4565538614773522	68.0766
GOTERM_BP_DIRECT	GO:0006527~arginine catabolic process	2	1.3605442176870748	0.06479736260358845	4846, 23576	141	8	16792	29.77304964539007	1.0	0.4565538614773522	68.0766
GOTERM_BP_DIRECT	GO:0045576~mast cell activation	2	1.3605442176870748	0.06479736260358845	1113, 6283	141	8	16792	29.77304964539007	1.0	0.4565538614773522	68.0766
GOTERM_BP_DIRECT	GO:0019722~calcium-mediated signaling	3	2.0408163265306123	0.06751489848360252	185, 6401, 1906	141	51	16792	7.005423445974134	1.0	0.46911548707055895	69.6213
GOTERM_BP_DIRECT	GO:0000165~MAPK cascade	6	4.081632653061225	0.06848009465273644	9365, 7040, 1956, 3606, 6347, 8074	141	262	16792	2.7273022575929837	1.0	0.472429384273801	70.1528
GOTERM_BP_DIRECT	GO:0006091~generation of precursor metabolites and energy	3	2.0408163265306123	0.07219776751032014	1351, 9370, 551	141	53	16792	6.741067844239261	1.0	0.48944558033522434	72.1194
GOTERM_BP_DIRECT	GO:0055091~phospholipid homeostasis	2	1.3605442176870748	0.0725981472353083	1071, 9388	141	9	16792	26.46493301812451	1.0	0.4897628025696924	72.3238
GOTERM_BP_DIRECT	GO:0003084~positive regulation of systemic arterial blood pressure	2	1.3605442176870748	0.0725981472353083	1636, 551	141	9	16792	26.46493301812451	1.0	0.4897628025696924	72.3238
GOTERM_BP_DIRECT	GO:0010469~regulation of receptor activity	2	1.3605442176870748	0.0725981472353083	255738, 5054	141	9	16792	26.46493301812451	1.0	0.4897628025696924	72.3238
GOTERM_BP_DIRECT	GO:0097267~omega-hydroxylase P450 pathway	2	1.3605442176870748	0.0725981472353083	1557, 1543	141	9	16792	26.46493301812451	1.0	0.4897628025696924	72.3238
GOTERM_BP_DIRECT	GO:0014824~artery smooth muscle contraction	2	1.3605442176870748	0.0725981472353083	183, 1906	141	9	16792	26.46493301812451	1.0	0.4897628025696924	72.3238
GOTERM_BP_DIRECT	GO:0006972~hyperosmotic response	2	1.3605442176870748	0.0725981472353083	6558, 5879	141	9	16792	26.46493301812451	1.0	0.4897628025696924	72.3238
GOTERM_BP_DIRECT	GO:0086014~atrial cardiac muscle cell action potential	2	1.3605442176870748	0.0725981472353083	3741, 6331	141	9	16792	26.46493301812451	1.0	0.4897628025696924	72.3238
GOTERM_BP_DIRECT	GO:0002024~diet induced thermogenesis	2	1.3605442176870748	0.0725981472353083	153, 154	141	9	16792	26.46493301812451	1.0	0.4897628025696924	72.3238
GOTERM_BP_DIRECT	GO:0010459~negative regulation of heart rate	2	1.3605442176870748	0.0725981472353083	10911, 186	141	9	16792	26.46493301812451	1.0	0.4897628025696924	72.3238
GOTERM_BP_DIRECT	GO:0050663~cytokine secretion	2	1.3605442176870748	0.0725981472353083	183, 6283	141	9	16792	26.46493301812451	1.0	0.4897628025696924	72.3238
GOTERM_BP_DIRECT	GO:0007589~body fluid secretion	2	1.3605442176870748	0.0725981472353083	4879, 1906	141	9	16792	26.46493301812451	1.0	0.4897628025696924	72.3238
GOTERM_BP_DIRECT	GO:1903779~regulation of cardiac conduction	3	2.0408163265306123	0.07941184386864292	59272, 183, 4878	141	56	16792	6.379939209726444	1.0	0.5205813643874662	75.5926
GOTERM_BP_DIRECT	GO:0016049~cell growth	3	2.0408163265306123	0.07941184386864292	7040, 3569, 1906	141	56	16792	6.379939209726444	1.0	0.5205813643874662	75.5926
GOTERM_BP_DIRECT	GO:0007173~epidermal growth factor receptor signaling pathway	3	2.0408163265306123	0.07941184386864292	5290, 7040, 1956	141	56	16792	6.379939209726444	1.0	0.5205813643874662	75.5926
GOTERM_BP_DIRECT	GO:0008228~opsonization	2	1.3605442176870748	0.08033432428135787	1401, 5806	141	10	16792	23.818439716312056	1.0	0.5231463739213799	76.0061
GOTERM_BP_DIRECT	GO:0007168~receptor guanylyl cyclase signaling pathway	2	1.3605442176870748	0.08033432428135787	4879, 4878	141	10	16792	23.818439716312056	1.0	0.5231463739213799	76.0061
GOTERM_BP_DIRECT	GO:0050765~negative regulation of phagocytosis	2	1.3605442176870748	0.08033432428135787	7040, 9370	141	10	16792	23.818439716312056	1.0	0.5231463739213799	76.0061
GOTERM_BP_DIRECT	GO:0043267~negative regulation of potassium ion transport	2	1.3605442176870748	0.08033432428135787	3741, 4846	141	10	16792	23.818439716312056	1.0	0.5231463739213799	76.0061
GOTERM_BP_DIRECT	GO:0002675~positive regulation of acute inflammatory response	2	1.3605442176870748	0.08033432428135787	5294, 3569	141	10	16792	23.818439716312056	1.0	0.5231463739213799	76.0061
GOTERM_BP_DIRECT	GO:0033160~positive regulation of protein import into nucleus, translocation	2	1.3605442176870748	0.08033432428135787	3479, 3569	141	10	16792	23.818439716312056	1.0	0.5231463739213799	76.0061
GOTERM_BP_DIRECT	GO:0050880~regulation of blood vessel size	2	1.3605442176870748	0.08033432428135787	4846, 4878	141	10	16792	23.818439716312056	1.0	0.5231463739213799	76.0061
GOTERM_BP_DIRECT	GO:0051918~negative regulation of fibrinolysis	2	1.3605442176870748	0.08033432428135787	5054, 7056	141	10	16792	23.818439716312056	1.0	0.5231463739213799	76.0061
GOTERM_BP_DIRECT	GO:0043401~steroid hormone mediated signaling pathway	3	2.0408163265306123	0.08186483902208894	5465, 5468, 2852	141	57	16792	6.268010451661068	1.0	0.5284333408578569	76.6777
GOTERM_BP_DIRECT	GO:0032922~circadian regulation of gene expression	3	2.0408163265306123	0.08186483902208894	5465, 10135, 23411	141	57	16792	6.268010451661068	1.0	0.5284333408578569	76.6777
GOTERM_BP_DIRECT	GO:0071346~cellular response to interferon-gamma	3	2.0408163265306123	0.08186483902208894	730249, 6347, 1906	141	57	16792	6.268010451661068	1.0	0.5284333408578569	76.6777
GOTERM_BP_DIRECT	GO:0070373~negative regulation of ERK1 and ERK2 cascade	3	2.0408163265306123	0.08434104857991179	7099, 9370, 2852	141	58	16792	6.159941305942773	1.0	0.5378219990353084	77.7269
GOTERM_BP_DIRECT	GO:0051216~cartilage development	3	2.0408163265306123	0.08683992164305863	7076, 1302, 1906	141	59	16792	6.055535521096285	1.0	0.5470650904356626	78.7406
GOTERM_BP_DIRECT	GO:0032700~negative regulation of interleukin-17 production	2	1.3605442176870748	0.0880064250178489	7040, 7099	141	11	16792	21.653127014829142	1.0	0.5504004627549872	79.1987
GOTERM_BP_DIRECT	GO:0043249~erythrocyte maturation	2	1.3605442176870748	0.0880064250178489	2056, 2539	141	11	16792	21.653127014829142	1.0	0.5504004627549872	79.1987
GOTERM_BP_DIRECT	GO:0009743~response to carbohydrate	2	1.3605442176870748	0.0880064250178489	338, 1471	141	11	16792	21.653127014829142	1.0	0.5504004627549872	79.1987
GOTERM_BP_DIRECT	GO:0070166~enamel mineralization	2	1.3605442176870748	0.0880064250178489	5465, 6899	141	11	16792	21.653127014829142	1.0	0.5504004627549872	79.1987
GOTERM_BP_DIRECT	GO:0051024~positive regulation of immunoglobulin secretion	2	1.3605442176870748	0.0880064250178489	7293, 3569	141	11	16792	21.653127014829142	1.0	0.5504004627549872	79.1987
GOTERM_BP_DIRECT	GO:0002523~leukocyte migration involved in inflammatory response	2	1.3605442176870748	0.0880064250178489	6401, 6347	141	11	16792	21.653127014829142	1.0	0.5504004627549872	79.1987
GOTERM_BP_DIRECT	GO:0002446~neutrophil mediated immunity	2	1.3605442176870748	0.0880064250178489	1636, 3569	141	11	16792	21.653127014829142	1.0	0.5504004627549872	79.1987
GOTERM_BP_DIRECT	GO:0060081~membrane hyperpolarization	2	1.3605442176870748	0.0880064250178489	3741, 9370	141	11	16792	21.653127014829142	1.0	0.5504004627549872	79.1987
GOTERM_BP_DIRECT	GO:0010763~positive regulation of fibroblast migration	2	1.3605442176870748	0.0880064250178489	7040, 10911	141	11	16792	21.653127014829142	1.0	0.5504004627549872	79.1987
GOTERM_BP_DIRECT	GO:0043433~negative regulation of sequence-specific DNA binding transcription factor activity	3	2.0408163265306123	0.089360914755757	3162, 7293, 23411	141	60	16792	5.954609929078014	1.0	0.5544818840349637	79.7191
GOTERM_BP_DIRECT	GO:0009967~positive regulation of signal transduction	3	2.0408163265306123	0.09190349183760416	8835, 9370, 5741	141	61	16792	5.85699337286362	1.0	0.5634323518563022	80.6629
GOTERM_BP_DIRECT	GO:0016525~negative regulation of angiogenesis	3	2.0408163265306123	0.09446712408693694	183, 4879, 6347	141	62	16792	5.762525737817433	1.0	0.5722368063548355	81.5726
GOTERM_BP_DIRECT	GO:0019430~removal of superoxide radicals	2	1.3605442176870748	0.09561497638710033	4846, 4353	141	12	16792	19.84869976359338	1.0	0.5751821852321366	81.9667
GOTERM_BP_DIRECT	GO:0019068~virion assembly	2	1.3605442176870748	0.09561497638710033	5478, 348	141	12	16792	19.84869976359338	1.0	0.5751821852321366	81.9667
GOTERM_BP_DIRECT	GO:0007171~activation of transmembrane receptor protein tyrosine kinase activity	2	1.3605442176870748	0.09561497638710033	56034, 154	141	12	16792	19.84869976359338	1.0	0.5751821852321366	81.9667
GOTERM_BP_DIRECT	GO:2000279~negative regulation of DNA biosynthetic process	2	1.3605442176870748	0.09561497638710033	9370, 27063	141	12	16792	19.84869976359338	1.0	0.5751821852321366	81.9667
GOTERM_BP_DIRECT	GO:0040015~negative regulation of multicellular organism growth	2	1.3605442176870748	0.09561497638710033	153, 154	141	12	16792	19.84869976359338	1.0	0.5751821852321366	81.9667
GOTERM_BP_DIRECT	GO:0042088~T-helper 1 type immune response	2	1.3605442176870748	0.09561497638710033	7099, 3606	141	12	16792	19.84869976359338	1.0	0.5751821852321366	81.9667
GOTERM_BP_DIRECT	GO:0015909~long-chain fatty acid transport	2	1.3605442176870748	0.09561497638710033	5468, 348	141	12	16792	19.84869976359338	1.0	0.5751821852321366	81.9667
GOTERM_BP_DIRECT	GO:0019221~cytokine-mediated signaling pathway	4	2.7210884353741496	0.09653334816157128	8835, 6347, 2152, 3569	141	131	16792	3.636403010123978	1.0	0.5771766205499109	82.2763
GOTERM_BP_DIRECT	GO:0007586~digestion	3	2.0408163265306123	0.09705128991380904	79924, 4852, 6822	141	63	16792	5.671057075312394	1.0	0.5775686850225349	82.4487

## Sheet: GOEA for diabetic neuropathy
Category	Term	Count	%	PValue	Genes	List Total	Pop Hits	Pop Total	Fold Enrichment	Bonferroni	Benjamini	FDR
GOTERM_BP_DIRECT	GO:0001666~response to hypoxia	9	18.75	1.0997862285616399E-8	7040, 4313, 7352, 6649, 5327, 7200, 847, 8996, 836	44	172	16792	19.969344608879492	8.567298069639406E-6	8.567298069639406E-6	1.68228e-05
GOTERM_BP_DIRECT	GO:0042981~regulation of apoptotic process	7	14.583333333333334	1.599815494132464E-5	7040, 22900, 6446, 4908, 8996, 7157, 4982	44	213	16792	12.542040119504907	0.012385325022351457	0.00621195671428576	0.0244686
GOTERM_BP_DIRECT	GO:0043066~negative regulation of apoptotic process	8	16.666666666666664	1.4182309336959595E-4	9027, 4803, 4318, 83737, 847, 8996, 7157, 836	44	455	16792	6.71008991008991	0.10460294731313569	0.03615939118857703	0.216718
GOTERM_BP_DIRECT	GO:0010628~positive regulation of gene expression	6	2020-05-12	5.277544507822302E-4	9027, 7040, 4803, 7099, 4780, 7157	44	262	16792	8.739764052741151	0.33716503459348535	0.09769917908956627	0.804235
GOTERM_BP_DIRECT	GO:0007568~aging	5	10.416666666666668	8.229538513671421E-4	5428, 7040, 7352, 847, 4780	44	165	16792	11.564738292011018	0.47341629968641685	0.12038326696042145	1.25144
GOTERM_BP_DIRECT	GO:0042493~response to drug	6	2020-05-12	0.0010309492248333249	9027, 7040, 847, 26, 4982, 836	44	304	16792	7.5322966507177025	0.5522515561007183	0.12534050672343022	1.56541
GOTERM_BP_DIRECT	GO:0050731~positive regulation of peptidyl-tyrosine phosphorylation	4	8.333333333333332	0.0012031622039715075	7040, 3082, 4908, 7157	44	82	16792	18.61640798226164	0.6085226616875451	0.1253884014105442	1.82466
GOTERM_BP_DIRECT	GO:0000187~activation of MAPK activity	4	8.333333333333332	0.0025794591654582444	7099, 3082, 4908, 3643	44	107	16792	14.266779949022942	0.8662783309794325	0.22236603071211936	3.87371
GOTERM_BP_DIRECT	GO:0010332~response to gamma radiation	3	2025-06-01	0.0028413041543878127	5428, 7157, 142	44	31	16792	36.93255131964809	0.8910129642949484	0.21829723351623065	4.259
GOTERM_BP_DIRECT	GO:0046677~response to antibiotic	3	2025-06-01	0.0030258135428782255	26, 7157, 836	44	32	16792	35.77840909090909	0.9056441537445724	0.21027319087328522	4.52962
GOTERM_BP_DIRECT	GO:0045944~positive regulation of transcription from RNA polymerase II promoter	9	18.75	0.0030748727911059856	7040, 2551, 7099, 3082, 4780, 7555, 7157, 142, 7158	44	981	16792	3.5012510425354466	0.9091927483059172	0.1959488365087274	4.60146
GOTERM_BP_DIRECT	GO:0007267~cell-cell signaling	5	10.416666666666668	0.003971529863591224	4803, 627, 7200, 4908, 4295	44	254	16792	7.512526843235505	0.9549499723624508	0.22766107770953192	5.90554
GOTERM_BP_DIRECT	GO:0000302~response to reactive oxygen species	3	2025-06-01	0.004469427556553341	6649, 847, 348	44	39	16792	29.356643356643353	0.9694835041801767	0.23541505333568213	6.62246
GOTERM_BP_DIRECT	GO:0043524~negative regulation of neuron apoptotic process	4	8.333333333333332	0.0046579106962967905	4803, 627, 4908, 348	44	132	16792	11.564738292011018	0.9736685018844993	0.22878258775047788	6.89252
GOTERM_BP_DIRECT	GO:1902947~regulation of tau-protein kinase activity	2	4.166666666666666	0.005115081132823658	3082, 348	44	2	16792	381.6363636363637	0.9815902338706292	0.23380987301286482	7.54453
GOTERM_BP_DIRECT	GO:0048812~neuron projection morphogenesis	3	2025-06-01	0.006705276045856205	4803, 6446, 4908	44	48	16792	23.852272727272727	0.9947050456505228	0.27932179402483814	9.77936
GOTERM_BP_DIRECT	GO:0006508~proteolysis	6	2020-05-12	0.008694503640258523	4313, 4318, 5327, 3082, 836, 4311	44	500	16792	4.5796363636363635	0.9988891548313109	0.3297838116206506	12.5039
GOTERM_BP_DIRECT	GO:0030335~positive regulation of cell migration	4	8.333333333333332	0.011583398207906674	7040, 3082, 4908, 3643	44	184	16792	8.296442687747037	0.9998856372935432	0.3960293961600688	16.324
GOTERM_BP_DIRECT	GO:0009749~response to glucose	3	2025-06-01	0.013111034380038472	7040, 7200, 836	44	68	16792	16.83689839572192	0.9999657231917105	0.4178967557411102	18.2805
GOTERM_BP_DIRECT	GO:0008203~cholesterol metabolic process	3	2025-06-01	0.013111034380038472	3953, 847, 348	44	68	16792	16.83689839572192	0.9999657231917105	0.4178967557411102	18.2805
GOTERM_BP_DIRECT	GO:0097190~apoptotic signaling pathway	3	2025-06-01	0.014233444838856028	7099, 4982, 836	44	71	16792	16.125480153649168	0.9999858743682573	0.427862526298011	19.6907
GOTERM_BP_DIRECT	GO:1900122~positive regulation of receptor binding	2	4.166666666666666	0.015268692191655692	4318, 627	44	6	16792	127.21212121212122	0.9999937694848513	0.4349066606305594	20.9712
GOTERM_BP_DIRECT	GO:0006954~inflammatory response	5	10.416666666666668	0.01576621556759622	7040, 7099, 83737, 4780, 4982	44	379	16792	5.034780522907172	0.9999957970805361	0.4303396955404192	21.5797
GOTERM_BP_DIRECT	GO:0006974~cellular response to DNA damage stimulus	4	8.333333333333332	0.016070808602292055	6446, 7157, 142, 7158	44	208	16792	7.339160839160839	0.9999966975546559	0.42231843833407257	21.9501
GOTERM_BP_DIRECT	GO:0032869~cellular response to insulin stimulus	3	2025-06-01	0.01659823541974561	353, 3643, 142	44	77	16792	14.868949232585596	0.9999978251167846	0.41915556752624106	22.5876
GOTERM_BP_DIRECT	GO:0007005~mitochondrion organization	3	2025-06-01	0.01659823541974561	56652, 2551, 142	44	77	16792	14.868949232585596	0.9999978251167846	0.41915556752624106	22.5876
GOTERM_BP_DIRECT	GO:0006919~activation of cysteine-type endopeptidase activity involved in apoptotic process	3	2025-06-01	0.019118674218459475	4803, 22900, 836	44	83	16792	13.794085432639648	0.9999997054036608	0.45201446609892115	25.5676
GOTERM_BP_DIRECT	GO:0032355~response to estradiol	3	2025-06-01	0.02271262583794433	7040, 847, 836	44	91	16792	12.581418581418582	0.999999983120391	0.49759679721061856	29.6317
GOTERM_BP_DIRECT	GO:0006264~mitochondrial DNA replication	2	4.166666666666666	0.022817407661926952	56652, 5428	44	9	16792	84.80808080808082	0.99999998447301	0.48621548585103824	29.747
GOTERM_BP_DIRECT	GO:0007169~transmembrane receptor protein tyrosine kinase signaling pathway	3	2025-06-01	0.025089567075955506	4803, 4908, 3643	44	96	16792	11.926136363636363	0.9999999974676991	0.506845852938465	32.2046
GOTERM_BP_DIRECT	GO:0032700~negative regulation of interleukin-17 production	2	4.166666666666666	0.027818452953292994	7040, 7099	44	11	16792	69.38842975206612	0.9999999997147643	0.5313278992031449	35.05
GOTERM_BP_DIRECT	GO:0031065~positive regulation of histone deacetylation	2	4.166666666666666	0.027818452953292994	7040, 7157	44	11	16792	69.38842975206612	0.9999999997147643	0.5313278992031449	35.05
GOTERM_BP_DIRECT	GO:0002576~platelet degranulation	3	2025-06-01	0.028579958326448364	7040, 3082, 5265	44	103	16792	11.115622241835833	0.9999999998450829	0.5290190879279048	35.8239
GOTERM_BP_DIRECT	GO:0090399~replicative senescence	2	4.166666666666666	0.03030959213102777	7157, 4311	44	12	16792	63.60606060606061	0.9999999999613469	0.5385732914932969	37.5497
GOTERM_BP_DIRECT	GO:0008284~positive regulation of cell proliferation	5	10.416666666666668	0.03082088492321637	7040, 3082, 4908, 3643, 7555	44	466	16792	4.094810768630511	0.9999999999743697	0.5333153492852696	38.0515
GOTERM_BP_DIRECT	GO:0045995~regulation of embryonic development	2	4.166666666666666	0.032794496036948326	3643, 4780	44	13	16792	58.71328671328671	0.9999999999947626	0.544849574396773	39.9533
GOTERM_BP_DIRECT	GO:0060391~positive regulation of SMAD protein import into nucleus	2	4.166666666666666	0.032794496036948326	7040, 142	44	13	16792	58.71328671328671	0.9999999999947626	0.544849574396773	39.9533
GOTERM_BP_DIRECT	GO:0050435~beta-amyloid metabolic process	2	4.166666666666666	0.032794496036948326	9027, 4311	44	13	16792	58.71328671328671	0.9999999999947626	0.544849574396773	39.9533
GOTERM_BP_DIRECT	GO:0043537~negative regulation of blood vessel endothelial cell migration	2	4.166666666666666	0.03527317990749453	7040, 348	44	14	16792	54.519480519480524	0.9999999999992905	0.5607859831879152	42.2645
GOTERM_BP_DIRECT	GO:1902176~negative regulation of oxidative stress-induced intrinsic apoptotic signaling pathway	2	4.166666666666666	0.03527317990749453	4780, 8996	44	14	16792	54.519480519480524	0.9999999999992905	0.5607859831879152	42.2645
GOTERM_BP_DIRECT	GO:0016925~protein sumoylation	3	2025-06-01	0.036102515689556254	7157, 142, 7158	44	117	16792	9.785547785547784	0.9999999999996368	0.5588642284979972	43.0191
GOTERM_BP_DIRECT	GO:1904707~positive regulation of vascular smooth muscle cell proliferation	2	4.166666666666666	0.037745658945120546	4313, 4318	44	15	16792	50.88484848484848	0.9999999999999039	0.5650778274274865	44.4869
GOTERM_BP_DIRECT	GO:2000679~positive regulation of transcription regulatory region DNA binding	2	4.166666666666666	0.037745658945120546	7040, 142	44	15	16792	50.88484848484848	0.9999999999999039	0.5650778274274865	44.4869
GOTERM_BP_DIRECT	GO:0010667~negative regulation of cardiac muscle cell apoptotic process	2	4.166666666666666	0.037745658945120546	4780, 8996	44	15	16792	50.88484848484848	0.9999999999999039	0.5650778274274865	44.4869
GOTERM_BP_DIRECT	GO:0048011~neurotrophin TRK receptor signaling pathway	2	4.166666666666666	0.04021194830757277	4803, 836	44	16	16792	47.70454545454546	0.999999999999987	0.5785766192647198	46.6239
GOTERM_BP_DIRECT	GO:0048168~regulation of neuronal synaptic plasticity	2	4.166666666666666	0.04021194830757277	23237, 348	44	16	16792	47.70454545454546	0.999999999999987	0.5785766192647198	46.6239
GOTERM_BP_DIRECT	GO:0001934~positive regulation of protein phosphorylation	3	2025-06-01	0.04189208699749944	7040, 4318, 3643	44	127	16792	9.015032211882605	0.9999999999999967	0.5840934559560254	48.0354
GOTERM_BP_DIRECT	GO:0045893~positive regulation of transcription, DNA-templated	5	10.416666666666668	0.04209689576371364	7040, 3643, 7555, 7157, 7158	44	515	16792	3.705207413945278	0.9999999999999972	0.5764442839856396	48.205
GOTERM_BP_DIRECT	GO:0055093~response to hyperoxia	2	4.166666666666666	0.042672063128345664	5428, 847	44	17	16792	44.89839572192513	0.9999999999999982	0.5722817610136305	48.6787
GOTERM_BP_DIRECT	GO:1901216~positive regulation of neuron death	2	4.166666666666666	0.042672063128345664	142, 348	44	17	16792	44.89839572192513	0.9999999999999982	0.5722817610136305	48.6787
GOTERM_BP_DIRECT	GO:0090201~negative regulation of release of cytochrome c from mitochondria	2	4.166666666666666	0.042672063128345664	3082, 8996	44	17	16792	44.89839572192513	0.9999999999999982	0.5722817610136305	48.6787
GOTERM_BP_DIRECT	GO:0030225~macrophage differentiation	2	4.166666666666666	0.04512601849355184	4318, 142	44	18	16792	42.40404040404041	0.9999999999999998	0.5841132000174507	50.6545
GOTERM_BP_DIRECT	GO:0051092~positive regulation of NF-kappaB transcription factor activity	3	2025-06-01	0.04552265884730805	7040, 7099, 847	44	133	16792	8.60833902939166	0.9999999999999998	0.5785942259648544	50.9671
GOTERM_BP_DIRECT	GO:0043536~positive regulation of blood vessel endothelial cell migration	2	4.166666666666666	0.04757382946429916	7040, 4780	44	19	16792	40.172248803827756	1.0	0.5864745035927745	52.5544
GOTERM_BP_DIRECT	GO:0045664~regulation of neuron differentiation	2	4.166666666666666	0.05001551105709909	4803, 4908	44	20	16792	38.163636363636364	1.0	0.5968366781747737	54.3813
GOTERM_BP_DIRECT	GO:0007492~endoderm development	2	4.166666666666666	0.052451078253479465	7040, 23237	44	21	16792	36.34632034632035	1.0	0.6064966622048498	56.1379
GOTERM_BP_DIRECT	GO:0010165~response to X-ray	2	4.166666666666666	0.05488054600197793	7157, 836	44	22	16792	34.69421487603306	1.0	0.6155209876648414	57.8269
GOTERM_BP_DIRECT	GO:0006915~apoptotic process	5	10.416666666666668	0.05633055153154996	22900, 6446, 83737, 7157, 836	44	567	16792	3.3654000320666984	1.0	0.6174808770075852	58.8059
GOTERM_BP_DIRECT	GO:0032733~positive regulation of interleukin-10 production	2	4.166666666666666	0.057303929217256064	7099, 3082	44	23	16792	33.18577075098815	1.0	0.6162273704172581	59.4511
GOTERM_BP_DIRECT	GO:0071158~positive regulation of cell cycle arrest	2	4.166666666666666	0.062132501517170174	7040, 7157	44	25	16792	30.53090909090909	1.0	0.6393329414495417	62.5143
GOTERM_BP_DIRECT	GO:0032148~activation of protein kinase B activity	2	4.166666666666666	0.06453772024741865	4908, 3643	44	26	16792	29.356643356643357	1.0	0.6463371459538483	63.9582
GOTERM_BP_DIRECT	GO:0032496~response to lipopolysaccharide	3	2025-06-01	0.06598314180444759	7099, 4982, 836	44	164	16792	6.981152993348115	1.0	0.647480778212311	64.8007
GOTERM_BP_DIRECT	GO:0035987~endodermal cell differentiation	2	4.166666666666666	0.06693691373394602	4313, 4318	44	27	16792	28.269360269360273	1.0	0.6458039135174091	65.3465
GOTERM_BP_DIRECT	GO:0032715~negative regulation of interleukin-6 production	2	4.166666666666666	0.06933009671670019	7099, 3082	44	28	16792	27.259740259740262	1.0	0.6521794647323758	66.6814
GOTERM_BP_DIRECT	GO:0090200~positive regulation of release of cytochrome c from mitochondria	2	4.166666666666666	0.06933009671670019	4318, 7157	44	28	16792	27.259740259740262	1.0	0.6521794647323758	66.6814
GOTERM_BP_DIRECT	GO:0042149~cellular response to glucose starvation	2	4.166666666666666	0.07171728389509831	4780, 7157	44	29	16792	26.31974921630094	1.0	0.6582111530799513	67.965
GOTERM_BP_DIRECT	GO:0046326~positive regulation of glucose import	2	4.166666666666666	0.07409848993130015	3643, 4780	44	30	16792	25.44242424242424	1.0	0.6639252550171659	69.1992
GOTERM_BP_DIRECT	GO:0097193~intrinsic apoptotic signaling pathway	2	4.166666666666666	0.07409848993130015	8996, 7157	44	30	16792	25.44242424242424	1.0	0.6639252550171659	69.1992
GOTERM_BP_DIRECT	GO:2000379~positive regulation of reactive oxygen species metabolic process	2	4.166666666666666	0.07409848993130015	4780, 7157	44	30	16792	25.44242424242424	1.0	0.6639252550171659	69.1992
GOTERM_BP_DIRECT	GO:0060325~face morphogenesis	2	4.166666666666666	0.07409848993130015	7040, 4313	44	30	16792	25.44242424242424	1.0	0.6639252550171659	69.1992
GOTERM_BP_DIRECT	GO:0071479~cellular response to ionizing radiation	2	4.166666666666666	0.07647372945854639	7040, 7157	44	31	16792	24.621700879765395	1.0	0.6693454966338505	70.3859
GOTERM_BP_DIRECT	GO:0031663~lipopolysaccharide-mediated signaling pathway	2	4.166666666666666	0.07884301706674314	7040, 7099	44	32	16792	23.85227272727273	1.0	0.6744933502743016	71.527
GOTERM_BP_DIRECT	GO:0001837~epithelial to mesenchymal transition	2	4.166666666666666	0.08356379475052907	7040, 3082	44	34	16792	22.449197860962563	1.0	0.6902624517518657	73.6791
GOTERM_BP_DIRECT	GO:0006641~triglyceride metabolic process	2	4.166666666666666	0.08591531383136107	847, 348	44	35	16792	21.80779220779221	1.0	0.6945861914903388	74.6934
GOTERM_BP_DIRECT	GO:0050918~positive chemotaxis	2	4.166666666666666	0.08591531383136107	3082, 4908	44	35	16792	21.80779220779221	1.0	0.6945861914903388	74.6934
GOTERM_BP_DIRECT	GO:0010507~negative regulation of autophagy	2	4.166666666666666	0.08826093903348022	3953, 3082	44	36	16792	21.202020202020204	1.0	0.6987090258317583	75.6687
GOTERM_BP_DIRECT	GO:0009409~response to cold	2	4.166666666666666	0.08826093903348022	7352, 7200	44	36	16792	21.202020202020204	1.0	0.6987090258317583	75.6687
GOTERM_BP_DIRECT	GO:0001657~ureteric bud development	2	4.166666666666666	0.09293456544093162	7040, 847	44	38	16792	20.086124401913878	1.0	0.712244049015541	77.5082
GOTERM_BP_DIRECT	GO:0051262~protein tetramerization	2	4.166666666666666	0.0975847889205234	847, 7157	44	40	16792	19.081818181818182	1.0	0.7247653652270958	79.2088

## Sheet: GOEA for diabetic nephropathy
Category	Term	Count	%	PValue	Genes	List Total	Pop Hits	Pop Total	Fold Enrichment	Bonferroni	Benjamini	FDR
GOTERM_BP_DIRECT	GO:0006954~inflammatory response	35	15.765765765765765	3.615845900856651E-19	5919, 4225, 3146, 5970, 3606, 5733, 6401, 177, 6347, 8639, 1392, 6352, 7040, 199, 1269, 624, 4780, 3559, 3576, 5743, 1401, 9759, 4982, 4282, 355, 1234, 6696, 7099, 7097, 3586, 1535, 5879, 7057, 4086, 4069	219	379	16792	7.0808785436320045	9.205943663581034E-16	9.205943663581034E-16	6.39195e-16
GOTERM_BP_DIRECT	GO:0042493~response to drug	28	12.612612612612612	3.0505602694539E-15	4023, 6774, 5970, 1026, 1392, 3383, 3356, 7040, 7048, 2170, 6647, 6648, 6548, 5743, 9759, 632, 4192, 5468, 4982, 10628, 4524, 7077, 3565, 1471, 3586, 1535, 7057, 999	219	304	16792	7.06224465272771	7.631895115878251E-12	3.8159475579391255E-12	5.29576e-12
GOTERM_BP_DIRECT	GO:0007568~aging	22	9.90990990990991	3.3355975369722797E-15	9365, 6647, 2056, 6774, 4353, 5970, 5176, 6347, 155, 3356, 7412, 56729, 7040, 183, 3484, 1490, 7077, 1634, 7076, 7048, 3586, 4780	219	165	16792	10.223439878234398	8.479883462086946E-12	2.8266278206956486E-12	5.88418e-12
GOTERM_BP_DIRECT	GO:0002576~platelet degranulation	18	8.108108108108109	1.937059845801872E-14	2621, 5919, 6647, 213, 3082, 7450, 2335, 3479, 197, 1950, 6678, 5054, 7040, 7422, 7076, 7018, 7078, 7057	219	103	16792	13.399654209336347	4.9183324080104285E-11	1.2295831020026071E-11	3.41505e-11
GOTERM_BP_DIRECT	GO:0070374~positive regulation of ERK1 and ERK2 cascade	21	9.45945945945946	1.2684888553223469E-13	2621, 5906, 2056, 5156, 3146, 1956, 3791, 6347, 960, 8074, 284, 3383, 3356, 4282, 6352, 7040, 6376, 7422, 7099, 1490, 26291	219	175	16792	9.20109589041096	3.2308355990551263E-10	6.461675639002351E-11	2.24332e-10
GOTERM_BP_DIRECT	GO:0050731~positive regulation of peptidyl-tyrosine phosphorylation	16	7.207207207207207	1.4306464124289185E-13	941, 3082, 9370, 2690, 3479, 960, 284, 7157, 3383, 2475, 4282, 7448, 3356, 7040, 183, 7422	219	82	16792	14.96113152912351	3.643523260876691E-10	6.072542468871234E-11	2.52975e-10
GOTERM_BP_DIRECT	GO:0008284~positive regulation of cell proliferation	31	13.963963963963963	4.2745000741144727E-13	8862, 2056, 2168, 6774, 1956, 5970, 3082, 2335, 3479, 1950, 1392, 3356, 7040, 7422, 367, 10135, 26291, 7048, 5967, 551, 5156, 3791, 9759, 292, 1906, 374, 1490, 7076, 1471, 23411, 7057	219	466	16792	5.100750583024673	1.0882517109678247E-9	1.5546453013826067E-10	7.55607e-10
GOTERM_BP_DIRECT	GO:0048661~positive regulation of smooth muscle cell proliferation	14	6.306306306306306	6.273362778675419E-13	5743, 1956, 3606, 9759, 3479, 1906, 2475, 6352, 56729, 199, 10135, 7048, 1535, 7057	219	60	16792	17.891019786910196	1.597327381475111E-9	1.996659504399645E-10	1.10907e-09
GOTERM_BP_DIRECT	GO:0001666~response to hypoxia	20	9.00900900900901	9.874954232039806E-13	2056, 6648, 5579, 4843, 4842, 9370, 177, 6347, 285, 5465, 1909, 7412, 7040, 7422, 4524, 7048, 1471, 7097, 1535, 7057	219	172	16792	8.915790591483486	2.5142854465087794E-9	2.7936508661952075E-10	1.74574e-09
GOTERM_BP_DIRECT	GO:0051384~response to glucocorticoid	13	5.8558558558558556	3.723403956071555E-11	355, 199, 5069, 374, 3146, 5743, 9370, 2690, 632, 189, 4192, 3586, 6678	219	65	16792	15.335159817351597	9.479774343290615E-8	9.479774742970903E-9	6.58208e-08
GOTERM_BP_DIRECT	GO:0050729~positive regulation of inflammatory response	13	5.8558558558558556	1.5516277447283574E-10	6352, 4023, 6376, 183, 90865, 7099, 5734, 185, 1956, 3606, 6347, 7097, 5054	219	73	16792	13.654594357915807	3.9504433824166796E-7	3.591312813799874E-8	2.74291e-07
GOTERM_BP_DIRECT	GO:0009612~response to mechanical stimulus	12	5.405405405405405	2.2232964629644293E-10	10628, 56729, 5734, 4353, 1634, 6347, 7048, 632, 624, 285, 5468, 7057	219	59	16792	15.595077780357556	5.660509994065421E-7	4.7170928829665115E-8	3.93026e-07
GOTERM_BP_DIRECT	GO:0043066~negative regulation of apoptotic process	27	12.162162162162163	2.4200941911050356E-10	2621, 2168, 6774, 1956, 4353, 213, 5970, 3479, 1026, 960, 284, 7422, 199, 551, 6648, 4318, 6548, 3791, 3309, 7157, 4282, 355, 7076, 3565, 3586, 7057, 23411	219	455	16792	4.5499924732801444	6.161557745132384E-7	4.739661152441954E-8	4.27815e-07
GOTERM_BP_DIRECT	GO:0032496~response to lipopolysaccharide	17	7.657657657657657	4.24216550393607E-10	2056, 6648, 5972, 5743, 5734, 4353, 6401, 6678, 4982, 1906, 7412, 355, 7099, 1634, 1269, 7097, 7056	219	164	16792	7.948101124846864	1.0800547552980433E-6	7.714680694270726E-8	7.49914e-07
GOTERM_BP_DIRECT	GO:0030198~extracellular matrix organization	18	8.108108108108109	7.472408827530224E-10	2006, 10855, 7450, 3791, 2335, 960, 3684, 6678, 5054, 4982, 3383, 7448, 7412, 6696, 1634, 7045, 7057, 999	219	196	16792	7.041655018171652	1.9024736135353493E-6	1.2683168681970614E-7	1.32094e-06
GOTERM_BP_DIRECT	GO:0035690~cellular response to drug	12	5.405405405405405	1.2933188771557027E-9	2621, 5906, 3784, 5972, 1956, 4843, 9370, 26291, 6347, 4780, 7157, 1906	219	69	16792	13.334921580305737	3.29278449118231E-6	2.0579934834064062E-7	2.28628e-06
GOTERM_BP_DIRECT	GO:2000352~negative regulation of endothelial cell apoptotic process	9	4.054054054054054	1.7642494379794444E-9	2621, 3791, 3565, 26291, 3586, 4780, 284, 5054, 3383	219	28	16792	24.645792563600782	4.491768922032513E-6	2.6422225984923386E-7	3.11877e-06
GOTERM_BP_DIRECT	GO:0071356~cellular response to tumor necrosis factor	14	6.306306306306306	1.8203595596466266E-9	5970, 9759, 6347, 1906, 3383, 7412, 6352, 6376, 10010, 4780, 1535, 7057, 23411, 3576	219	110	16792	9.75873806558738	4.6346246271866676E-6	2.574797094423431E-7	3.21796e-06
GOTERM_BP_DIRECT	GO:0045766~positive regulation of angiogenesis	14	6.306306306306306	3.1684007899298265E-9	4846, 5579, 3082, 3791, 285, 5054, 1215, 6376, 7422, 7048, 4780, 7057, 23411, 3576	219	115	16792	9.334445106214016	8.066715821763992E-6	4.2456561288872763E-7	5.60098e-06
GOTERM_BP_DIRECT	GO:0045944~positive regulation of transcription from RNA polymerase II promoter	38	17.117117117117118	4.162057690685666E-9	6657, 5310, 6774, 1956, 3146, 3606, 5970, 3082, 1029, 3479, 5465, 6927, 7040, 7422, 90865, 367, 10135, 8856, 4780, 2551, 6548, 4842, 9759, 5468, 655, 7157, 1906, 5054, 7099, 10725, 3565, 1634, 7097, 3586, 23411, 142, 4086, 6934	219	981	16792	2.970112502850972	1.0596542778684714E-5	5.298298058065143E-7	7.35752e-06
GOTERM_BP_DIRECT	GO:0001525~angiogenesis	18	8.108108108108109	5.381789449505514E-9	4856, 4846, 302, 5743, 3606, 3791, 2335, 6347, 1950, 285, 284, 5054, 7422, 1490, 4162, 7045, 23411, 3576	219	223	16792	6.189077953191227	1.3701942125798894E-5	6.524776917649078E-7	9.51372e-06
GOTERM_BP_DIRECT	GO:0006955~immune response	24	10.81081081081081	6.605095394972906E-9	8862, 5169, 5167, 5734, 3606, 7126, 6347, 8743, 4982, 7448, 1215, 6352, 355, 1234, 6376, 7099, 1672, 3565, 7097, 1269, 3586, 3559, 7057, 3576	219	421	16792	4.371066931311619	1.681643144313405E-5	7.643893824571535E-7	1.16762e-05
GOTERM_BP_DIRECT	GO:0008217~regulation of blood pressure	11	4.954954954954955	1.062348383749116E-8	1909, 6647, 4846, 183, 6648, 5972, 5743, 1636, 6446, 5468, 1906	219	65	16792	12.975904460835967	2.7047024300341782E-5	1.1759727901461403E-6	1.87798e-05
GOTERM_BP_DIRECT	GO:0001934~positive regulation of protein phosphorylation	14	6.306306306306306	1.0757846785869352E-8	2621, 5919, 302, 4318, 1956, 9370, 3791, 1392, 2475, 7040, 7422, 199, 5879, 23411	219	127	16792	8.45245029302844	2.7389103102404277E-5	1.1412276067490623E-6	1.90173e-05
GOTERM_BP_DIRECT	GO:0042327~positive regulation of phosphorylation	8	3.6036036036036037	2.2246867774204033E-8	4282, 8862, 6352, 374, 1956, 367, 1950, 7057	219	25	16792	24.536255707762557	5.6638921985152635E-5	2.2656184747171793E-6	3.93271e-05
GOTERM_BP_DIRECT	GO:0071260~cellular response to mechanical stimulus	11	4.954954954954955	2.560511215829087E-8	7040, 355, 183, 7099, 6548, 5734, 5743, 1956, 9759, 1535, 5879	219	71	16792	11.87934915428645	6.518849148529071E-5	2.507328254575114E-6	4.52637e-05
GOTERM_BP_DIRECT	GO:0048146~positive regulation of fibroblast proliferation	10	4.504504504504505	2.8459617228597346E-8	2621, 4282, 7040, 302, 183, 5156, 1956, 2335, 3479, 1026	219	54	16792	14.199222053103332	7.245556143820053E-5	2.683632934985525E-6	5.03098e-05
GOTERM_BP_DIRECT	GO:0032930~positive regulation of superoxide anion generation	6	2.7027027027027026	4.25481082781488E-8	7040, 6647, 183, 1956, 1401, 1535	219	9	16792	51.117199391171994	1.0832161872142976E-4	3.868831299325137E-6	7.52149e-05
GOTERM_BP_DIRECT	GO:0071456~cellular response to hypoxia	12	5.405405405405405	4.603405259701957E-8	2168, 7422, 6548, 5743, 655, 4780, 7157, 1906, 23411, 4000, 3383, 2475	219	96	16792	9.584474885844749	1.1719583257230326E-4	4.04146426569163E-6	8.13772e-05
GOTERM_BP_DIRECT	GO:0022617~extracellular matrix disassembly	11	4.954954954954955	5.002474772286184E-8	1215, 2006, 6696, 4318, 7077, 2335, 1634, 7076, 4321, 960, 999	219	76	16792	11.097813025714972	1.2735490044879505E-4	4.24542468058231E-6	8.84318e-05
GOTERM_BP_DIRECT	GO:0050900~leukocyte migration	13	5.8558558558558556	6.272463695913948E-8	2621, 4318, 6401, 2335, 285, 960, 284, 3684, 3383, 6402, 4282, 90952, 7056	219	122	16792	8.170372033834868	1.5968417975342764E-4	5.151500622302407E-6	0.000110882
GOTERM_BP_DIRECT	GO:0045893~positive regulation of transcription, DNA-templated	25	11.26126126126126	6.435156152495485E-8	6657, 2056, 941, 6774, 5970, 1029, 3479, 1950, 8074, 5465, 6927, 7040, 367, 4090, 8856, 4842, 9759, 4192, 655, 5468, 7157, 183, 3565, 3586, 999	219	515	16792	3.7221261692600964	1.6382566002237642E-4	5.119958171428962E-6	0.000113758
GOTERM_BP_DIRECT	GO:0014823~response to activity	9	4.054054054054054	6.962742999341498E-8	6648, 9370, 26291, 6347, 632, 3586, 285, 1535, 1906	219	43	16792	16.048423064670274	1.7725573140914275E-4	5.371847482615877E-6	0.000123085
GOTERM_BP_DIRECT	GO:0045429~positive regulation of nitric oxide biosynthetic process	9	4.054054054054054	6.962742999341498E-8	183, 6648, 199, 7099, 5743, 1956, 1906, 3383, 2475	219	43	16792	16.048423064670274	1.7725573140914275E-4	5.371847482615877E-6	0.000123085
GOTERM_BP_DIRECT	GO:2000379~positive regulation of reactive oxygen species metabolic process	8	3.6036036036036037	8.916083697036698E-8	59272, 183, 185, 7048, 1026, 4780, 7057, 7157	219	30	16792	20.446879756468796	2.2697773761315432E-4	6.676551269291231E-6	0.000157615
GOTERM_BP_DIRECT	GO:0045471~response to ethanol	12	5.405405405405405	1.1743493086889168E-7	7412, 5950, 6647, 6774, 9370, 3565, 6347, 632, 1392, 6678, 3383, 551	219	105	16792	8.762948467058056	2.989446587420286E-4	8.542516415466217E-6	0.000207597
GOTERM_BP_DIRECT	GO:0014068~positive regulation of phosphatidylinositol 3-kinase signaling	10	4.504504504504505	1.5118845501519776E-7	6352, 183, 5156, 3606, 3082, 3791, 1634, 3479, 284, 23411	219	65	16792	11.796276782578152	3.8485176102653895E-4	1.0692327155337189E-5	0.000267265
GOTERM_BP_DIRECT	GO:0002003~angiotensin maturation	6	2.7027027027027026	1.5273174098928366E-7	1215, 59272, 183, 5972, 1636, 4311	219	11	16792	41.823163138231635	3.887794480398332E-4	1.0509540513958804E-5	0.000269993
GOTERM_BP_DIRECT	GO:0007267~cell-cell signaling	17	7.657657657657657	2.1783553735739476E-7	4856, 941, 7295, 3606, 8743, 155, 1906, 6352, 1234, 183, 374, 367, 10135, 1490, 26291, 3586, 551	219	254	16792	5.131844820767267	5.544555712607702E-4	1.4594876088236397E-5	0.000385081
GOTERM_BP_DIRECT	GO:0009749~response to glucose	10	4.504504504504505	2.253527192670553E-7	6927, 7040, 10628, 4023, 9370, 1490, 7048, 285, 7057, 6934	219	68	16792	11.275852806876173	5.735835259312871E-4	1.471138121966753E-5	0.000398369
GOTERM_BP_DIRECT	GO:0007165~signal transduction	38	17.117117117117118	3.19064983338142E-7	8862, 2621, 5891, 2056, 4306, 6774, 5579, 7295, 1956, 6347, 8743, 3479, 1950, 285, 1392, 6678, 2475, 10010, 3484, 367, 4090, 10135, 26291, 8856, 3576, 551, 5906, 4192, 5468, 4982, 1909, 355, 27306, 8826, 10725, 7097, 4086, 7056	219	1161	16792	2.5096299442694256	8.120097186654629E-4	2.0308283212422396E-5	0.000564029
GOTERM_BP_DIRECT	GO:0010628~positive regulation of gene expression	17	7.657657657657657	3.33189275642549E-7	2621, 6774, 1401, 2335, 1392, 7157, 2475, 7040, 7422, 7099, 367, 1490, 7097, 8856, 4780, 4086, 551	219	262	16792	4.975147268988114	8.479403322793067E-4	2.0690030764103362E-5	0.000588998
GOTERM_BP_DIRECT	GO:0007155~cell adhesion	22	9.90990990990991	6.074680194093825E-7	2621, 4868, 6401, 7450, 2335, 6347, 632, 960, 10417, 3684, 8639, 3383, 6402, 7448, 7412, 6376, 6696, 1490, 4162, 5879, 7045, 7057	219	459	16792	3.675092766685568	0.0015454186561029148	3.682346598188335E-5	0.00107385
GOTERM_BP_DIRECT	GO:0007569~cell aging	7	3.153153153153153	6.440592698840565E-7	4282, 6647, 632, 7157, 23411, 3383, 2475	219	25	16792	21.469223744292236	0.0016384317320885522	3.813358520476928E-5	0.00113854
GOTERM_BP_DIRECT	GO:0019433~triglyceride catabolic process	7	3.153153153153153	6.440592698840565E-7	4023, 2168, 57104, 345, 2170, 348, 3990	219	25	16792	21.469223744292236	0.0016384317320885522	3.813358520476928E-5	0.00113854
GOTERM_BP_DIRECT	GO:1901215~negative regulation of neuron death	8	3.6036036036036037	7.313151531151576E-7	5465, 2056, 6774, 5176, 26291, 2690, 23411, 348	219	40	16792	15.335159817351597	0.0018601967460283308	4.231567422630089E-5	0.00129278
GOTERM_BP_DIRECT	GO:0050728~negative regulation of inflammatory response	10	4.504504504504505	8.318619239794006E-7	5465, 4856, 27342, 5734, 5176, 9370, 3082, 1269, 3559, 348	219	79	16792	9.705797352754175	0.0021156801265580505	4.7063811118297494E-5	0.00147052
GOTERM_BP_DIRECT	GO:0045740~positive regulation of DNA replication	8	3.6036036036036037	1.0352039834564345E-6	2056, 5156, 374, 1956, 7126, 3479, 1471, 5879	219	42	16792	14.604914111763426	0.0026321604808092758	5.7294678292962864E-5	0.00182998
GOTERM_BP_DIRECT	GO:0042104~positive regulation of activated T cell proliferation	7	3.153153153153153	1.0533995616310712E-6	2056, 3146, 3606, 3565, 177, 3479, 3559	219	27	16792	19.878910874344665	0.0026783634635222375	5.706128037652469E-5	0.00186214
GOTERM_BP_DIRECT	GO:0007204~positive regulation of cytosolic calcium ion concentration	12	5.405405405405405	1.3948547205449698E-6	1909, 1234, 5310, 183, 5156, 5734, 3146, 185, 5733, 624, 1906, 551	219	134	16792	6.866489470455939	0.003545004178186817	7.398273387548837E-5	0.00246574
GOTERM_BP_DIRECT	GO:0051897~positive regulation of protein kinase B signaling	10	4.504504504504505	1.4068171608797411E-6	2621, 7040, 10855, 7295, 1956, 3606, 284, 7057, 2475, 6934	219	84	16792	9.128071319852141	0.003575352163768142	7.309445114456192E-5	0.00248689
GOTERM_BP_DIRECT	GO:0008283~cell proliferation	19	8.558558558558559	1.4409532033453913E-6	2621, 2006, 6774, 7295, 1956, 4036, 5176, 3479, 7157, 984, 4282, 1909, 374, 367, 3669, 3559, 5879, 7045, 6934	219	366	16792	3.980437657509295	0.003661948152858918	7.33706982152249E-5	0.00254723
GOTERM_BP_DIRECT	GO:0009611~response to wounding	9	4.054054054054054	1.48828571230108E-6	6657, 7040, 1490, 7450, 2335, 177, 6347, 4192, 5879	219	63	16792	10.953685583822569	0.003782008366259415	7.429485261445379E-5	0.0026309
GOTERM_BP_DIRECT	GO:0045776~negative regulation of blood pressure	7	3.153153153153153	2.0454295679462706E-6	5465, 8862, 4846, 4843, 4842, 9370, 1392	219	30	16792	17.891019786910196	0.005194132605597979	1.0014246629197476E-4	0.00361577
GOTERM_BP_DIRECT	GO:0071222~cellular response to lipopolysaccharide	11	4.954954954954955	2.1432128275012166E-6	1234, 941, 7099, 4843, 5970, 6347, 3586, 10417, 5054, 3383, 3576	219	113	16792	7.464015840303875	0.005441765365625129	1.0294990230041989E-4	0.00378862
GOTERM_BP_DIRECT	GO:0007050~cell cycle arrest	12	5.405405405405405	2.3051218462274076E-6	2621, 6657, 7040, 5310, 1029, 1026, 9927, 7057, 7157, 3576, 2475, 6934	219	141	16792	6.525599922277276	0.005851658943216376	1.086764458534395E-4	0.00407483
GOTERM_BP_DIRECT	GO:0032868~response to insulin	9	4.054054054054054	2.3973536508211776E-6	5465, 56729, 5970, 8743, 7097, 3586, 2170, 23411, 2475	219	67	16792	10.299734205683908	0.00608508016006426	1.1096965534518333E-4	0.00423786
GOTERM_BP_DIRECT	GO:0043200~response to amino acid	7	3.153153153153153	2.5089959323464446E-6	5970, 4524, 1490, 6347, 1906, 3383, 2475	219	31	16792	17.313890116364707	0.006367552323989112	1.1406334530661422E-4	0.00443521
GOTERM_BP_DIRECT	GO:0033280~response to vitamin D	6	2.7027027027027026	2.629821946593555E-6	7040, 1591, 6696, 5743, 632, 655	219	18	16792	25.558599695585997	0.006673170325652733	1.1745863592993455E-4	0.0046488
GOTERM_BP_DIRECT	GO:0031663~lipopolysaccharide-mediated signaling pathway	7	3.153153153153153	3.0547187243191954E-6	6352, 7040, 4846, 7099, 3606, 6347, 7097	219	32	16792	16.77283105022831	0.007747160604984926	1.3408283338389726E-4	0.00539988
GOTERM_BP_DIRECT	GO:0033138~positive regulation of peptidyl-serine phosphorylation	9	4.054054054054054	3.3560482745036726E-6	2621, 4282, 7040, 7422, 7295, 960, 284, 551, 54386	219	70	16792	9.858317025440313	0.008508112640430832	1.4481177214942242E-4	0.00593253
GOTERM_BP_DIRECT	GO:0070555~response to interleukin-1	7	3.153153153153153	3.6933200333907837E-6	2056, 5970, 4524, 6401, 9759, 2690, 1535	219	33	16792	16.26456344264563	0.009359138236127107	1.567078895270413E-4	0.00652871
GOTERM_BP_DIRECT	GO:0019229~regulation of vasoconstriction	6	2.7027027027027026	4.658971304571763E-6	59272, 183, 185, 1636, 624, 1906	219	20	16792	23.002739726027396	0.011791695134952263	1.9443631731963507E-4	0.00823563
GOTERM_BP_DIRECT	GO:0030335~positive regulation of cell migration	13	5.8558558558558556	5.206503172041903E-6	5156, 1956, 3082, 3791, 3479, 3309, 1906, 6352, 7040, 7422, 199, 4162, 7057	219	184	16792	5.417311891999206	0.01316832050497474	2.137802358159746E-4	0.00920346
GOTERM_BP_DIRECT	GO:0034374~low-density lipoprotein particle remodeling	5	2.2522522522522523	8.490685216202707E-6	183, 185, 4353, 348, 3990	219	11	16792	34.85263594852636	0.021385395466942403	3.4307409429978897E-4	0.0150084
GOTERM_BP_DIRECT	GO:0042157~lipoprotein metabolic process	7	3.153153153153153	8.720754274670066E-6	5465, 4023, 213, 341, 345, 4018, 348	219	38	16792	14.12448930545542	0.02195846174669791	3.46863847533907E-4	0.0154151
GOTERM_BP_DIRECT	GO:2001237~negative regulation of extrinsic apoptotic signaling pathway	7	3.153153153153153	8.720754274670066E-6	367, 5970, 3565, 3479, 7057, 4000, 6934	219	38	16792	14.12448930545542	0.02195846174669791	3.46863847533907E-4	0.0154151
GOTERM_BP_DIRECT	GO:0042060~wound healing	9	4.054054054054054	9.221352366337526E-6	5465, 5156, 1956, 2335, 1634, 7076, 7048, 6678, 2475	219	80	16792	8.626027397260273	0.023204215065784184	3.6112972115698305E-4	0.0162999
GOTERM_BP_DIRECT	GO:0043410~positive regulation of MAPK cascade	9	4.054054054054054	1.0118916293017463E-5	6657, 355, 3146, 367, 7077, 3791, 3479, 4982, 155	219	81	16792	8.519533231861999	0.025433859604064635	3.902706613799767E-4	0.0178863
GOTERM_BP_DIRECT	GO:0006953~acute-phase response	7	3.153153153153153	1.0195433783421799E-5	3240, 2056, 6774, 1401, 2335, 4153, 197	219	39	16792	13.762322913007843	0.025623701710527635	3.8735341806073187E-4	0.0180216
GOTERM_BP_DIRECT	GO:0043406~positive regulation of MAP kinase activity	8	3.6036036036036037	1.0858332574179586E-5	3356, 4282, 7040, 7422, 8826, 1956, 1950, 1906	219	59	16792	10.396718520238371	0.027266826200433303	4.064683226828736E-4	0.0191932
GOTERM_BP_DIRECT	GO:0010629~negative regulation of gene expression	11	4.954954954954955	1.2078555909988127E-5	4282, 7040, 183, 199, 4843, 1636, 5176, 1490, 1026, 1392, 23411	219	137	16792	6.156451021564511	0.030284150508598562	4.455845972242134E-4	0.0213499
GOTERM_BP_DIRECT	GO:0030195~negative regulation of blood coagulation	5	2.2522522522522523	1.2606497004672055E-5	7448, 1906, 5054, 7056, 348	219	12	16792	31.948249619482496	0.03158672291955067	4.584140916447099E-4	0.0222829
GOTERM_BP_DIRECT	GO:0036499~PERK-mediated unfolded protein response	5	2.2522522522522523	1.2606497004672055E-5	3484, 6347, 3309, 4780, 3576	219	12	16792	31.948249619482496	0.03158672291955067	4.584140916447099E-4	0.0222829
GOTERM_BP_DIRECT	GO:0016525~negative regulation of angiogenesis	8	3.6036036036036037	1.5145936447962317E-5	354, 183, 5176, 1634, 6347, 285, 7057, 6678	219	62	16792	9.893651495065546	0.03782780381825701	5.429771292507768E-4	0.026771
GOTERM_BP_DIRECT	GO:0001822~kidney development	9	4.054054054054054	1.579155476790421E-5	5310, 183, 7422, 5972, 185, 1636, 5176, 1634, 4311	219	86	16792	8.024211532335137	0.03940809411905011	5.582554492786773E-4	0.027912
GOTERM_BP_DIRECT	GO:0007566~embryo implantation	7	3.153153153153153	1.586930394260554E-5	6647, 2056, 6696, 4318, 5743, 7048, 1471	219	42	16792	12.779299847792997	0.03959822690011339	5.533204018693949E-4	0.0280494
GOTERM_BP_DIRECT	GO:0051770~positive regulation of nitric-oxide synthase biosynthetic process	5	2.2522522522522523	1.8024259267556994E-5	7099, 10135, 3791, 6347, 7097	219	13	16792	29.490691956445378	0.044853147111097114	6.199452904689373E-4	0.0318578
GOTERM_BP_DIRECT	GO:0060326~cell chemotaxis	8	3.6036036036036037	2.074617294367508E-5	6352, 7412, 4856, 6376, 5156, 185, 3082, 6347	219	65	16792	9.437021426062522	0.05144955232460058	7.040227825978462E-4	0.0366679
GOTERM_BP_DIRECT	GO:0042092~type 2 immune response	4	1.8018018018018018	2.117191453915799E-5	90865, 3606, 3565, 3586	219	5	16792	61.34063926940639	0.05247718678826374	7.090151752259244E-4	0.0374203
GOTERM_BP_DIRECT	GO:0032355~response to estradiol	9	4.054054054054054	2.3928442463805427E-5	7040, 10628, 6774, 374, 5743, 1490, 2690, 1471, 655	219	91	16792	7.583320788800241	0.059103884438446386	7.908889447612033E-4	0.0422913
GOTERM_BP_DIRECT	GO:0043537~negative regulation of blood vessel endothelial cell migration	5	2.2522522522522523	2.4977522361582257E-5	7040, 3146, 285, 7057, 348	219	14	16792	27.384213959556426	0.06161368599313921	8.149698615357304E-4	0.0441451
GOTERM_BP_DIRECT	GO:0010595~positive regulation of endothelial cell migration	7	3.153153153153153	2.713711885996248E-5	183, 7422, 3791, 284, 7057, 1906, 6678	219	46	16792	11.66805638276752	0.06675922131711876	8.742004753290455E-4	0.0479611
GOTERM_BP_DIRECT	GO:0031100~organ regeneration	7	3.153153153153153	3.077415578345825E-5	2621, 3082, 6347, 7048, 285, 1026, 5468	219	47	16792	11.419799863985233	0.07536129433761496	9.789231198648052E-4	0.0543874
GOTERM_BP_DIRECT	GO:0006898~receptor-mediated endocytosis	12	5.405405405405405	3.2198235767533974E-5	7448, 5169, 3240, 5167, 213, 4036, 1956, 1213, 7048, 155, 6678, 348	219	186	16792	4.946825747532774	0.07870779893531954	0.0010115624457267547	0.0569035
GOTERM_BP_DIRECT	GO:0045909~positive regulation of vasodilation	6	2.7027027027027026	3.2445661959523036E-5	8862, 4846, 183, 1956, 4843, 4842	219	29	16792	15.863958431743033	0.07928800025759442	0.0010069073074576718	0.0573407
GOTERM_BP_DIRECT	GO:0071347~cellular response to interleukin-1	8	3.6036036036036037	3.7105879831523444E-5	6352, 6376, 10010, 5970, 6347, 1906, 3383, 3576	219	71	16792	8.639526657662872	0.0901479934117706	0.001137585263805807	0.0655741
GOTERM_BP_DIRECT	GO:0033574~response to testosterone	6	2.7027027027027026	3.852570843599735E-5	2056, 1672, 632, 7057, 1906, 551	219	30	16792	15.335159817351597	0.09343118892977054	0.0011670368530551922	0.0680824
GOTERM_BP_DIRECT	GO:0051045~negative regulation of membrane protein ectodomain proteolysis	4	1.8018018018018018	4.193762549626827E-5	7077, 7076, 7078, 3586	219	6	16792	51.117199391171994	0.10127252557110122	0.001255392904593644	0.0741098
GOTERM_BP_DIRECT	GO:0034382~chylomicron remnant clearance	4	1.8018018018018018	4.193762549626827E-5	341, 345, 348, 3990	219	6	16792	51.117199391171994	0.10127252557110122	0.001255392904593644	0.0741098
GOTERM_BP_DIRECT	GO:0003081~regulation of systemic arterial blood pressure by renin-angiotensin	4	1.8018018018018018	4.193762549626827E-5	59272, 183, 185, 1636	219	6	16792	51.117199391171994	0.10127252557110122	0.001255392904593644	0.0741098
GOTERM_BP_DIRECT	GO:0090026~positive regulation of monocyte chemotaxis	5	2.2522522522522523	4.4495868372935665E-5	6352, 199, 3146, 6347, 5054	219	16	16792	23.961187214611872	0.10710742432864107	0.0013164466919195483	0.0786289
GOTERM_BP_DIRECT	GO:0010613~positive regulation of cardiac muscle hypertrophy	5	2.2522522522522523	4.4495868372935665E-5	183, 6548, 3479, 1906, 142	219	16	16792	23.961187214611872	0.10710742432864107	0.0013164466919195483	0.0786289
GOTERM_BP_DIRECT	GO:0071333~cellular response to glucose stimulus	7	3.153153153153153	5.528183035491255E-5	2621, 1215, 5906, 5176, 26291, 1535, 3383	219	52	16792	10.321742184755882	0.1312947816177804	0.001616524550240639	0.0976801
GOTERM_BP_DIRECT	GO:0070542~response to fatty acid	5	2.2522522522522523	5.759627415923345E-5	5743, 1490, 7097, 2170, 5444	219	17	16792	22.551705613752347	0.136398926365088	0.0016650252268919363	0.101768
GOTERM_BP_DIRECT	GO:0030324~lung development	8	3.6036036036036037	5.774510275266749E-5	5950, 4846, 7422, 3146, 1956, 1490, 1392, 6678	219	76	16792	8.071136745974526	0.13672611688660008	0.0016505832146405108	0.10203
GOTERM_BP_DIRECT	GO:0051092~positive regulation of NF-kappaB transcription factor activity	10	4.504504504504505	6.0098389872329834E-5	7040, 183, 5579, 7099, 367, 5970, 177, 7097, 3383, 54386	219	133	16792	5.765097675696088	0.1418832346838096	0.001698723296200244	0.106186
GOTERM_BP_DIRECT	GO:1902042~negative regulation of extrinsic apoptotic signaling pathway via death domain receptors	6	2.7027027027027026	6.216228104680298E-5	355, 4846, 3082, 8743, 5054, 3383	219	33	16792	13.941054379410541	0.14638080045616775	0.0017377201361646888	0.109831
GOTERM_BP_DIRECT	GO:0008285~negative regulation of cell proliferation	17	7.657657657657657	6.262132260570778E-5	4846, 6774, 6648, 5743, 1029, 9759, 655, 1026, 7157, 7040, 367, 7077, 7097, 3586, 2170, 4086, 3576	219	396	16792	3.291637839583045	0.14737792154502205	0.0017315304677592014	0.110642
GOTERM_BP_DIRECT	GO:0050918~positive chemotaxis	6	2.7027027027027026	8.325140589503944E-5	4282, 6352, 7422, 3146, 3082, 284	219	35	16792	13.144422700587084	0.19100852752608877	0.002276618572606859	0.147067
GOTERM_BP_DIRECT	GO:0043536~positive regulation of blood vessel endothelial cell migration	5	2.2522522522522523	9.19061858907269E-5	7040, 7422, 4780, 284, 7057	219	19	16792	20.177841864936312	0.2086412725030894	0.0024863072250315144	0.162344
GOTERM_BP_DIRECT	GO:0007263~nitric oxide mediated signal transduction	5	2.2522522522522523	9.19061858907269E-5	4846, 183, 4843, 4842, 348	219	19	16792	20.177841864936312	0.2086412725030894	0.0024863072250315144	0.162344
GOTERM_BP_DIRECT	GO:0071407~cellular response to organic cyclic compound	7	3.153153153153153	1.1345452316537249E-4	6352, 7040, 6774, 3606, 4090, 6347, 1535	219	59	16792	9.097128705208574	0.2508916176406435	0.0030361353084733533	0.200371
GOTERM_BP_DIRECT	GO:0051216~cartilage development	7	3.153153153153153	1.1345452316537249E-4	5310, 4090, 7076, 960, 655, 1906, 4086	219	59	16792	9.097128705208574	0.2508916176406435	0.0030361353084733533	0.200371
GOTERM_BP_DIRECT	GO:0042326~negative regulation of phosphorylation	5	2.2522522522522523	1.1371798953609656E-4	1029, 197, 1026, 655, 23411	219	20	16792	19.168949771689498	0.25139399714161104	0.0030115235794372364	0.200836
GOTERM_BP_DIRECT	GO:0014911~positive regulation of smooth muscle cell migration	5	2.2522522522522523	1.1371798953609656E-4	7448, 6352, 56729, 9759, 3479	219	20	16792	19.168949771689498	0.25139399714161104	0.0030115235794372364	0.200836
GOTERM_BP_DIRECT	GO:0048261~negative regulation of receptor-mediated endocytosis	4	1.8018018018018018	1.1518525826367146E-4	27342, 341, 345, 5879	219	8	16792	38.337899543378995	0.25418564120521137	0.0030189241505746978	0.203425
GOTERM_BP_DIRECT	GO:0010544~negative regulation of platelet activation	4	1.8018018018018018	1.1518525826367146E-4	4846, 5156, 7056, 348	219	8	16792	38.337899543378995	0.25418564120521137	0.0030189241505746978	0.203425
GOTERM_BP_DIRECT	GO:0045348~positive regulation of MHC class II biosynthetic process	4	1.8018018018018018	1.1518525826367146E-4	7099, 3565, 3586, 23411	219	8	16792	38.337899543378995	0.25418564120521137	0.0030189241505746978	0.203425
GOTERM_BP_DIRECT	GO:0035902~response to immobilization stress	5	2.2522522522522523	1.390515177404803E-4	7040, 6648, 5972, 5468, 1392	219	21	16792	18.256142639704283	0.29815997133370764	0.003606234720606505	0.245525
GOTERM_BP_DIRECT	GO:0032570~response to progesterone	6	2.7027027027027026	1.4155614580117437E-4	7040, 10628, 5970, 6347, 7097, 7057	219	39	16792	11.796276782578152	0.3026218376455111	0.003634062150460249	0.249942
GOTERM_BP_DIRECT	GO:0042127~regulation of cell proliferation	11	4.954954954954955	1.5520060771617505E-4	10628, 355, 59272, 183, 185, 4843, 6446, 7048, 10899, 23411, 4982	219	185	16792	4.559101567320745	0.3264354286811223	0.003943916387173174	0.274003
GOTERM_BP_DIRECT	GO:0050727~regulation of inflammatory response	7	3.153153153153153	1.6387209052645663E-4	1215, 59272, 5743, 185, 5970, 6401, 197	219	63	16792	8.519533231861997	0.3411454825436966	0.004122691460416106	0.289291
GOTERM_BP_DIRECT	GO:0000165~MAPK cascade	13	5.8558558558558556	1.6747458404042852E-4	9365, 5156, 1956, 3606, 6347, 1950, 284, 8074, 6352, 1234, 7040, 3559, 4086	219	262	16792	3.804524382167381	0.3471618260056316	0.004171920316570765	0.295642
GOTERM_BP_DIRECT	GO:0010873~positive regulation of cholesterol esterification	4	1.8018018018018018	1.7112343728908628E-4	183, 185, 341, 348	219	9	16792	34.078132927447996	0.35319961312609205	0.004221332528221877	0.302074
GOTERM_BP_DIRECT	GO:0014824~artery smooth muscle contraction	4	1.8018018018018018	1.7112343728908628E-4	1909, 3356, 183, 1906	219	9	16792	34.078132927447996	0.35319961312609205	0.004221332528221877	0.302074
GOTERM_BP_DIRECT	GO:0042632~cholesterol homeostasis	7	3.153153153153153	1.7888821136897399E-4	4023, 3606, 345, 2170, 23411, 348, 3990	219	64	16792	8.386415525114154	0.3658629167422017	0.004370135816360476	0.31576
GOTERM_BP_DIRECT	GO:0030308~negative regulation of cell growth	9	4.054054054054054	1.8173026802021768E-4	7040, 4856, 5167, 183, 1029, 1026, 5468, 7157, 23411	219	121	16792	5.703158609758859	0.3704357146545102	0.0043972305035665515	0.320769
GOTERM_BP_DIRECT	GO:0032733~positive regulation of interleukin-10 production	5	2.2522522522522523	2.015848309937023E-4	7099, 3146, 3082, 3565, 7097	219	23	16792	16.668651975382172	0.40147484025029445	0.0048306223506592305	0.355755
GOTERM_BP_DIRECT	GO:0070371~ERK1 and ERK2 cascade	5	2.2522522522522523	2.3945318717525916E-4	183, 5734, 3479, 1950, 551	219	24	16792	15.974124809741248	0.4564974155629907	0.005682120733206397	0.422452
GOTERM_BP_DIRECT	GO:0008203~cholesterol metabolic process	7	3.153153153153153	2.5015363460908043E-4	6927, 341, 3565, 5444, 2232, 348, 3990	219	68	16792	7.893096964813322	0.4711078945195737	0.005880519690670827	0.441291
GOTERM_BP_DIRECT	GO:0043154~negative regulation of cysteine-type endopeptidase activity involved in apoptotic process	7	3.153153153153153	2.710472857473359E-4	2621, 2168, 7422, 3082, 960, 7057, 551	219	69	16792	7.778704255178347	0.4985141711149913	0.006311921559361555	0.478065
GOTERM_BP_DIRECT	GO:0071363~cellular response to growth factor stimulus	6	2.7027027027027026	2.819991961609035E-4	2621, 4842, 632, 285, 7057, 6678	219	45	16792	10.223439878234398	0.5123079931766772	0.0065066594714680015	0.497337
GOTERM_BP_DIRECT	GO:0098869~cellular oxidant detoxification	7	3.153153153153153	2.932876882815253E-4	3240, 2168, 2952, 7295, 213, 5743, 348	219	70	16792	7.667579908675799	0.5261289194633414	0.0067055248518475	0.517197
GOTERM_BP_DIRECT	GO:0051591~response to cAMP	6	2.7027027027027026	3.1307993730282397E-4	5972, 374, 5970, 189, 6678, 7056	219	46	16792	10.001191185229303	0.5494230132151026	0.0070928185685738	0.552008
GOTERM_BP_DIRECT	GO:0001775~cell activation	4	1.8018018018018018	3.2973458109190087E-4	5156, 7076, 3479, 1471	219	11	16792	27.882108758821087	0.5681351904982516	0.0074029285348605756	0.581292
GOTERM_BP_DIRECT	GO:0010759~positive regulation of macrophage chemotaxis	4	1.8018018018018018	3.2973458109190087E-4	6352, 5919, 6347, 7057	219	11	16792	27.882108758821087	0.5681351904982516	0.0074029285348605756	0.581292
GOTERM_BP_DIRECT	GO:0070328~triglyceride homeostasis	5	2.2522522522522523	3.301113303627629E-4	4023, 3606, 345, 348, 3990	219	26	16792	14.745345978222689	0.568549374770708	0.0073465844617326415	0.581954
GOTERM_BP_DIRECT	GO:0007202~activation of phospholipase C activity	5	2.2522522522522523	3.301113303627629E-4	1909, 3356, 183, 1956, 6401	219	26	16792	14.745345978222689	0.568549374770708	0.0073465844617326415	0.581954
GOTERM_BP_DIRECT	GO:0032760~positive regulation of tumor necrosis factor production	6	2.7027027027027026	3.4668776842264955E-4	7099, 3146, 6347, 7097, 1535, 10417	219	47	16792	9.788399883415913	0.5863851692478554	0.007647305931494874	0.611093
GOTERM_BP_DIRECT	GO:0048678~response to axon injury	5	2.2522522522522523	3.836041255828582E-4	6647, 2056, 6648, 199, 1471	219	27	16792	14.199222053103332	0.623502351071918	0.008385706607529242	0.675956
GOTERM_BP_DIRECT	GO:0007584~response to nutrient	7	3.153153153153153	3.969457155079598E-4	7412, 9370, 3565, 7048, 5468, 4982, 2475	219	74	16792	7.2531161298284585	0.636081168345345	0.00860231155976765	0.699387
GOTERM_BP_DIRECT	GO:0015909~long-chain fatty acid transport	4	1.8018018018018018	4.354439424544392E-4	2168, 2170, 5468, 348	219	12	16792	25.558599695585997	0.6700722945542557	0.009353286074528566	0.766972
GOTERM_BP_DIRECT	GO:0090399~replicative senescence	4	1.8018018018018018	4.354439424544392E-4	1029, 1026, 7157, 4311	219	12	16792	25.558599695585997	0.6700722945542557	0.009353286074528566	0.766972
GOTERM_BP_DIRECT	GO:0019430~removal of superoxide radicals	4	1.8018018018018018	4.354439424544392E-4	6647, 4846, 6648, 4353	219	12	16792	25.558599695585997	0.6700722945542557	0.009353286074528566	0.766972
GOTERM_BP_DIRECT	GO:0032689~negative regulation of interferon-gamma production	5	2.2522522522522523	4.430153490310798E-4	2621, 90865, 7099, 3146, 3586	219	28	16792	13.692106979778213	0.6763740789055607	0.009435597646920146	0.780259
GOTERM_BP_DIRECT	GO:0043388~positive regulation of DNA binding	5	2.2522522522522523	4.430153490310798E-4	4318, 7295, 3146, 3479, 1950	219	28	16792	13.692106979778213	0.6763740789055607	0.009435597646920146	0.780259
GOTERM_BP_DIRECT	GO:0048015~phosphatidylinositol-mediated signaling	8	3.6036036036036037	4.6374748996571544E-4	9365, 941, 5156, 1956, 3479, 1950, 8074, 2475	219	106	16792	5.786852761264753	0.6930207022510635	0.009793189390332024	0.816632
GOTERM_BP_DIRECT	GO:0032869~cellular response to insulin stimulus	7	3.153153153153153	4.919279599909803E-4	5167, 6548, 9370, 2690, 6347, 5468, 142	219	77	16792	6.970527189705272	0.7142839359790139	0.010299949965533628	0.866053
GOTERM_BP_DIRECT	GO:0097421~liver regeneration	5	2.2522522522522523	5.087064989340795E-4	7448, 7040, 5906, 1956, 3586	219	29	16792	13.21996535978586	0.7262380341451501	0.010562641374779691	0.895467
GOTERM_BP_DIRECT	GO:0050766~positive regulation of phagocytosis	5	2.2522522522522523	5.087064989340795E-4	2621, 5906, 4153, 197, 1535	219	29	16792	13.21996535978586	0.7262380341451501	0.010562641374779691	0.895467
GOTERM_BP_DIRECT	GO:0071549~cellular response to dexamethasone stimulus	5	2.2522522522522523	5.087064989340795E-4	7040, 1956, 5176, 6347, 1392	219	29	16792	13.21996535978586	0.7262380341451501	0.010562641374779691	0.895467
GOTERM_BP_DIRECT	GO:0042542~response to hydrogen peroxide	6	2.7027027027027026	5.090690305541695E-4	10628, 3240, 6647, 6648, 374, 23411	219	51	16792	9.02068224550094	0.7264907299026446	0.010484646934131203	0.896103
GOTERM_BP_DIRECT	GO:0010745~negative regulation of macrophage derived foam cell differentiation	4	1.8018018018018018	5.6066984741615E-4	5465, 9370, 1401, 5468	219	13	16792	23.5925535651563	0.760179787169537	0.011449001965613381	0.98651
GOTERM_BP_DIRECT	GO:0046685~response to arsenic-containing substance	4	1.8018018018018018	5.6066984741615E-4	1371, 5176, 1026, 4982	219	13	16792	23.5925535651563	0.760179787169537	0.011449001965613381	0.98651
GOTERM_BP_DIRECT	GO:0051926~negative regulation of calcium ion transport	4	1.8018018018018018	5.6066984741615E-4	4846, 5743, 4842, 3383	219	13	16792	23.5925535651563	0.760179787169537	0.011449001965613381	0.98651
GOTERM_BP_DIRECT	GO:0043065~positive regulation of apoptotic process	13	5.8558558558558556	5.736627713172779E-4	6647, 6548, 5743, 3146, 1029, 8743, 655, 7157, 10628, 7040, 355, 5879, 23411	219	300	16792	3.3226179604261796	0.7679876106392698	0.011619680017267209	1.00926
GOTERM_BP_DIRECT	GO:0046326~positive regulation of glucose import	5	2.2522522522522523	5.810420051665677E-4	5906, 9370, 26291, 3479, 4780	219	30	16792	12.779299847792997	0.7723083298158249	0.011675456562061037	1.02218
GOTERM_BP_DIRECT	GO:0001558~regulation of cell growth	7	3.153153153153153	6.037339542397178E-4	4856, 183, 3484, 185, 1490, 6446, 984	219	80	16792	6.709132420091324	0.7850974987080891	0.012033863853405102	1.0619
GOTERM_BP_DIRECT	GO:0001503~ossification	7	3.153153153153153	6.037339542397178E-4	6696, 4318, 1956, 1490, 197, 655, 6678	219	80	16792	6.709132420091324	0.7850974987080891	0.012033863853405102	1.0619
GOTERM_BP_DIRECT	GO:0006091~generation of precursor metabolites and energy	6	2.7027027027027026	6.089769921952909E-4	1351, 5167, 9370, 2232, 155, 551	219	53	16792	8.68027914189713	0.7879488393748058	0.012043512041770454	1.07108
GOTERM_BP_DIRECT	GO:0007507~heart development	10	4.504504504504505	6.57931741408554E-4	1909, 5465, 5950, 7040, 5310, 6648, 7048, 5468, 1906, 6678	219	183	16792	4.189934376325573	0.8128126897334225	0.012905500574584172	1.15671
GOTERM_BP_DIRECT	GO:0071479~cellular response to ionizing radiation	5	2.2522522522522523	6.603886727103729E-4	7040, 10010, 1026, 7157, 23411	219	31	16792	12.367064368831933	0.8139807242108736	0.01285439792430454	1.161
GOTERM_BP_DIRECT	GO:0031667~response to nutrient levels	5	2.2522522522522523	6.603886727103729E-4	6647, 26291, 1471, 5444, 1535	219	31	16792	12.367064368831933	0.8139807242108736	0.01285439792430454	1.161
GOTERM_BP_DIRECT	GO:0030194~positive regulation of blood coagulation	4	1.8018018018018018	7.067677542270511E-4	10855, 4780, 7057, 5054	219	14	16792	21.907371167645138	0.8347121685548573	0.01364699246405976	1.24206
GOTERM_BP_DIRECT	GO:0010875~positive regulation of cholesterol efflux	4	1.8018018018018018	7.067677542270511E-4	9370, 5444, 23411, 348	219	14	16792	21.907371167645138	0.8347121685548573	0.01364699246405976	1.24206
GOTERM_BP_DIRECT	GO:0042554~superoxide anion generation	4	1.8018018018018018	7.067677542270511E-4	6647, 6648, 1535, 1906	219	14	16792	21.907371167645138	0.8347121685548573	0.01364699246405976	1.24206
GOTERM_BP_DIRECT	GO:0046677~response to antibiotic	5	2.2522522522522523	7.471151477521064E-4	6647, 6347, 8639, 7157, 155	219	32	16792	11.980593607305936	0.8508594433925732	0.014312244138074748	1.31253
GOTERM_BP_DIRECT	GO:0045907~positive regulation of vasoconstriction	5	2.2522522522522523	7.471151477521064E-4	3356, 5743, 1956, 3383, 551	219	32	16792	11.980593607305936	0.8508594433925732	0.014312244138074748	1.31253
GOTERM_BP_DIRECT	GO:0001701~in utero embryonic development	10	4.504504504504505	7.678322970487155E-4	1909, 2551, 5919, 5310, 4846, 7422, 367, 7048, 284, 1906	219	187	16792	4.1003101115913365	0.8585277834661722	0.014596571770764122	1.34869
GOTERM_BP_DIRECT	GO:0009636~response to toxic substance	7	3.153153153153153	8.328241486665391E-4	6352, 355, 1471, 7097, 5444, 1026, 999	219	85	16792	6.314477571850658	0.880118763346593	0.015705611774561645	1.46205
GOTERM_BP_DIRECT	GO:0043491~protein kinase B signaling	5	2.2522522522522523	8.415914051992557E-4	2621, 6352, 7040, 6347, 3479	219	33	16792	11.617545316175452	0.8827672330342664	0.015753074667721467	1.47734
GOTERM_BP_DIRECT	GO:0071346~cellular response to interferon-gamma	6	2.7027027027027026	8.520498038479487E-4	6352, 6376, 199, 4843, 6347, 1906	219	57	16792	8.071136745974526	0.8858501830647749	0.015831023773837494	1.49557
GOTERM_BP_DIRECT	GO:0032270~positive regulation of cellular protein metabolic process	4	1.8018018018018018	8.750311290785823E-4	7040, 183, 185, 9370	219	15	16792	20.446879756468796	0.8923429463698505	0.0161370265301628	1.53561
GOTERM_BP_DIRECT	GO:0034375~high-density lipoprotein particle remodeling	4	1.8018018018018018	8.750311290785823E-4	341, 345, 348, 3990	219	15	16792	20.446879756468796	0.8923429463698505	0.0161370265301628	1.53561
GOTERM_BP_DIRECT	GO:0033864~positive regulation of NAD(P)H oxidase activity	3	1.3513513513513513	9.89488552975874E-4	183, 185, 1535	219	4	16792	57.50684931506849	0.9195794112968543	0.01809860144490283	1.73482
GOTERM_BP_DIRECT	GO:0002018~renin-angiotensin regulation of aldosterone production	3	1.3513513513513513	9.89488552975874E-4	183, 5972, 185	219	4	16792	57.50684931506849	0.9195794112968543	0.01809860144490283	1.73482
GOTERM_BP_DIRECT	GO:0035813~regulation of renal sodium excretion	3	1.3513513513513513	9.89488552975874E-4	183, 185, 551	219	4	16792	57.50684931506849	0.9195794112968543	0.01809860144490283	1.73482
GOTERM_BP_DIRECT	GO:0033158~regulation of protein import into nucleus, translocation	3	1.3513513513513513	9.89488552975874E-4	7295, 1026, 23411	219	4	16792	57.50684931506849	0.9195794112968543	0.01809860144490283	1.73482
GOTERM_BP_DIRECT	GO:1900086~positive regulation of peptidyl-tyrosine autophosphorylation	3	1.3513513513513513	9.89488552975874E-4	7422, 8826, 1636	219	4	16792	57.50684931506849	0.9195794112968543	0.01809860144490283	1.73482
GOTERM_BP_DIRECT	GO:0010951~negative regulation of endopeptidase activity	8	3.6036036036036037	0.0010204600380083946	7448, 183, 5176, 7077, 7076, 197, 4018, 5054	219	121	16792	5.069474319785652	0.9256831658877092	0.018527071455128552	1.78866
GOTERM_BP_DIRECT	GO:0007565~female pregnancy	7	3.153153153153153	0.0010601599371552312	7040, 183, 5069, 10135, 3565, 1392, 7056	219	89	16792	6.030680827048381	0.9328347304013366	0.01910513141666026	1.85763
GOTERM_BP_DIRECT	GO:0010744~positive regulation of macrophage derived foam cell differentiation	4	1.8018018018018018	0.0010666931123032907	4023, 183, 185, 3606	219	16	16792	19.168949771689498	0.9339438511001605	0.019086773751940678	1.86898
GOTERM_BP_DIRECT	GO:0006935~chemotaxis	8	3.6036036036036037	0.001070866989975999	6352, 1234, 5919, 6376, 1672, 3565, 6347, 3576	219	122	16792	5.027921251590688	0.9346428360132564	0.019027135071548296	1.87623
GOTERM_BP_DIRECT	GO:0007160~cell-matrix adhesion	7	3.153153153153153	0.0011237919298224728	7448, 7412, 5310, 10855, 1490, 960, 5879	219	90	16792	5.9636732623033994	0.9428904051810786	0.0198204036488121	1.96809
GOTERM_BP_DIRECT	GO:0001523~retinoid metabolic process	6	2.7027027027027026	0.0011609456179551467	5950, 4023, 5919, 4036, 345, 348	219	61	16792	7.541881877386031	0.9480505742336988	0.0203286175724654	2.03253
GOTERM_BP_DIRECT	GO:0042523~positive regulation of tyrosine phosphorylation of Stat5 protein	4	1.8018018018018018	0.0012829281490346035	2056, 3565, 2690, 3479	219	17	16792	18.04136449100188	0.961933935823644	0.02228876278814762	2.24381
GOTERM_BP_DIRECT	GO:0042310~vasoconstriction	4	1.8018018018018018	0.0012829281490346035	1909, 624, 1906, 551	219	17	16792	18.04136449100188	0.961933935823644	0.02228876278814762	2.24381
GOTERM_BP_DIRECT	GO:0060749~mammary gland alveolus development	4	1.8018018018018018	0.0012829281490346035	7422, 374, 367, 1950	219	17	16792	18.04136449100188	0.961933935823644	0.02228876278814762	2.24381
GOTERM_BP_DIRECT	GO:0090201~negative regulation of release of cytochrome c from mitochondria	4	1.8018018018018018	0.0012829281490346035	3082, 3479, 4000, 551	219	17	16792	18.04136449100188	0.961933935823644	0.02228876278814762	2.24381
GOTERM_BP_DIRECT	GO:0006874~cellular calcium ion homeostasis	7	3.153153153153153	0.0013323603843124877	3356, 6352, 7040, 5579, 7504, 6347, 348	219	93	16792	5.771296705454902	0.9664410389953663	0.022981475797683948	2.32931
GOTERM_BP_DIRECT	GO:0043691~reverse cholesterol transport	4	1.8018018018018018	0.0015248535838788791	6927, 345, 348, 3990	219	18	16792	17.039066463723998	0.9794571060117712	0.026083984427085483	2.66157
GOTERM_BP_DIRECT	GO:0030225~macrophage differentiation	4	1.8018018018018018	0.0015248535838788791	7422, 4318, 23411, 142	219	18	16792	17.039066463723998	0.9794571060117712	0.026083984427085483	2.66157
GOTERM_BP_DIRECT	GO:0043627~response to estrogen	6	2.7027027027027026	0.0015458220854398278	2056, 7048, 632, 5468, 1392, 4982	219	65	16792	7.077766069546891	0.9805266435856154	0.02626189006919022	2.6977
GOTERM_BP_DIRECT	GO:0000302~response to reactive oxygen species	5	2.2522522522522523	0.0015919608032792067	6647, 6648, 7295, 1535, 348	219	39	16792	9.83023065214846	0.9826881120208905	0.026856674540656433	2.77716
GOTERM_BP_DIRECT	GO:0046813~receptor-mediated virion attachment to host cell	3	1.3513513513513513	0.0016350329786604819	2621, 59272, 3383	219	5	16792	46.00547945205479	0.9844889224619189	0.027392502382981743	2.85128
GOTERM_BP_DIRECT	GO:0090080~positive regulation of MAPKKK cascade by fibroblast growth factor receptor signaling pathway	3	1.3513513513513513	0.0016350329786604819	9365, 26291, 8074	219	5	16792	46.00547945205479	0.9844889224619189	0.027392502382981743	2.85128
GOTERM_BP_DIRECT	GO:0010891~negative regulation of sequestering of triglyceride	3	1.3513513513513513	0.0016350329786604819	5465, 57104, 5468	219	5	16792	46.00547945205479	0.9844889224619189	0.027392502382981743	2.85128
GOTERM_BP_DIRECT	GO:0090027~negative regulation of monocyte chemotaxis	3	1.3513513513513513	0.0016350329786604819	4681, 100532736, 4856	219	5	16792	46.00547945205479	0.9844889224619189	0.027392502382981743	2.85128
GOTERM_BP_DIRECT	GO:0030183~B cell differentiation	6	2.7027027027027026	0.0016551376606771552	7412, 7163, 3565, 9759, 3586, 973	219	66	16792	6.970527189705271	0.9852641458317094	0.02754383215616718	2.88585
GOTERM_BP_DIRECT	GO:0043280~positive regulation of cysteine-type endopeptidase activity involved in apoptotic process	5	2.2522522522522523	0.0017510582957487775	3146, 22900, 1490, 8743, 23411	219	40	16792	9.584474885844749	0.988461918305633	0.028929236037458894	3.05067
GOTERM_BP_DIRECT	GO:0050796~regulation of insulin secretion	6	2.7027027027027026	0.0017700239438609678	6352, 6927, 5906, 4843, 292, 6513	219	67	16792	6.866489470455939	0.9890067514541255	0.02904991908007115	3.08322
GOTERM_BP_DIRECT	GO:0048260~positive regulation of receptor-mediated endocytosis	4	1.8018018018018018	0.0017935312210211154	7448, 302, 7018, 5054	219	19	16792	16.14227349194905	0.9896464965578129	0.0292420481550566	3.12356
GOTERM_BP_DIRECT	GO:0001938~positive regulation of endothelial cell proliferation	6	2.7027027027027026	0.0020171799220119356	7422, 3791, 6347, 1535, 23411, 2475	219	69	16792	6.667460790152869	0.9941477373438392	0.032623267448562254	3.50654
GOTERM_BP_DIRECT	GO:0016337~single organismal cell-cell adhesion	7	3.153153153153153	0.002033736025062899	7412, 5310, 1956, 90952, 960, 999, 3383	219	101	16792	5.314164293141642	0.994389774151796	0.03267951082072751	3.53483
GOTERM_BP_DIRECT	GO:0006801~superoxide metabolic process	4	1.8018018018018018	0.0020899688501672176	6647, 6648, 4843, 1535	219	20	16792	15.335159817351597	0.9951395724789741	0.03335848643972206	3.63088
GOTERM_BP_DIRECT	GO:1902895~positive regulation of pri-miRNA transcription from RNA polymerase II promoter	4	1.8018018018018018	0.0020899688501672176	7040, 6774, 5970, 4086	219	20	16792	15.335159817351597	0.9951395724789741	0.03335848643972206	3.63088
GOTERM_BP_DIRECT	GO:0045599~negative regulation of fat cell differentiation	5	2.2522522522522523	0.002101723239876167	7040, 5167, 6648, 9370, 23411	219	42	16792	9.128071319852141	0.9952831704344217	0.03333439325539189	3.65094
GOTERM_BP_DIRECT	GO:0060348~bone development	5	2.2522522522522523	0.002101723239876167	5734, 4090, 632, 4086, 6678	219	42	16792	9.128071319852141	0.9952831704344217	0.03333439325539189	3.65094
GOTERM_BP_DIRECT	GO:0051894~positive regulation of focal adhesion assembly	4	1.8018018018018018	0.0024151217388326987	7422, 8826, 3791, 5879	219	21	16792	14.604914111763426	0.9978799955576638	0.03797909831148516	4.18445
GOTERM_BP_DIRECT	GO:0042346~positive regulation of NF-kappaB import into nucleus	4	1.8018018018018018	0.0024151217388326987	7099, 5743, 3606, 7097	219	21	16792	14.604914111763426	0.9978799955576638	0.03797909831148516	4.18445
GOTERM_BP_DIRECT	GO:1903428~positive regulation of reactive oxygen species biosynthetic process	3	1.3513513513513513	0.0024315806551320823	3565, 9759, 1535	219	6	16792	38.337899543378995	0.9979672044021587	0.03799886219921367	4.21239
GOTERM_BP_DIRECT	GO:0043434~response to peptide hormone	5	2.2522522522522523	0.0024980818589922515	374, 1490, 7076, 655, 6678	219	44	16792	8.71315898713159	0.9982845394865798	0.038781235038630846	4.32521
GOTERM_BP_DIRECT	GO:0032755~positive regulation of interleukin-6 production	5	2.2522522522522523	0.002714285045595177	90865, 7099, 7097, 1535, 10417	219	45	16792	8.519533231861999	0.9990121358400387	0.04181636689347579	4.69113
GOTERM_BP_DIRECT	GO:0008015~blood circulation	5	2.2522522522522523	0.002714285045595177	2006, 2056, 4524, 624, 4018	219	45	16792	8.519533231861999	0.9990121358400387	0.04181636689347579	4.69113
GOTERM_BP_DIRECT	GO:0000187~activation of MAPK activity	7	3.153153153153153	0.0027203226432140747	6647, 7099, 3082, 2690, 3479, 1950, 7057	219	107	16792	5.016173772030896	0.9990272456425358	0.04165585928855875	4.70133
GOTERM_BP_DIRECT	GO:0000122~negative regulation of transcription from RNA polymerase II promoter	20	9.00900900900901	0.002722557087681843	6657, 2551, 2056, 6774, 7295, 3146, 9242, 5970, 9759, 5468, 7157, 1906, 5465, 6927, 10628, 7040, 7422, 23411, 142, 6934	219	720	16792	2.1298833079654997	0.999032778844943	0.04144053539301262	4.70511
GOTERM_BP_DIRECT	GO:0007623~circadian rhythm	6	2.7027027027027026	0.0029099072829568188	355, 1956, 4843, 9370, 10135, 5054	219	75	16792	6.134063926940639	0.9994005057072297	0.04397021129987877	5.02108
GOTERM_BP_DIRECT	GO:0006915~apoptotic process	17	7.657657657657657	0.003053773531144362	2621, 2056, 5579, 1029, 7126, 8743, 9927, 7157, 984, 355, 22900, 6446, 7048, 1471, 7097, 3559, 551	219	567	16792	2.298921665740539	0.9995848219266658	0.04582525364932577	5.26304
GOTERM_BP_DIRECT	GO:0006979~response to oxidative stress	7	3.153153153153153	0.0031225432089563286	6927, 5743, 4353, 1956, 4153, 23411, 348	219	110	16792	4.87936903279369	0.9996516953431118	0.04656043629350837	5.3785
GOTERM_BP_DIRECT	GO:0048754~branching morphogenesis of an epithelial tube	4	1.8018018018018018	0.0031551404817197863	5310, 7422, 1950, 655	219	23	16792	13.334921580305737	0.9996795188148084	0.04676230993458719	5.43318
GOTERM_BP_DIRECT	GO:0045860~positive regulation of protein kinase activity	5	2.2522522522522523	0.003184485988540847	2621, 5906, 8826, 1026, 10899	219	47	16792	8.156999902846595	0.9997026611705979	0.04691492995302182	5.48238
GOTERM_BP_DIRECT	GO:0045454~cell redox homeostasis	6	2.7027027027027026	0.0032624459589068477	4846, 7295, 4843, 4842, 1535, 4780	219	77	16792	5.9747375911759475	0.9997563471755663	0.04776154837312607	5.61297
GOTERM_BP_DIRECT	GO:0061051~positive regulation of cell growth involved in cardiac muscle cell development	3	1.3513513513513513	0.0033751380244690424	3479, 1906, 2475	219	7	16792	32.86105675146771	0.9998172946065795	0.04909113348733363	5.80144
GOTERM_BP_DIRECT	GO:0044321~response to leptin	3	1.3513513513513513	0.0033751380244690424	6774, 1906, 23411	219	7	16792	32.86105675146771	0.9998172946065795	0.04909113348733363	5.80144
GOTERM_BP_DIRECT	GO:0034372~very-low-density lipoprotein particle remodeling	3	1.3513513513513513	0.0033751380244690424	4023, 348, 3990	219	7	16792	32.86105675146771	0.9998172946065795	0.04909113348733363	5.80144
GOTERM_BP_DIRECT	GO:0048812~neuron projection morphogenesis	5	2.2522522522522523	0.0034391706562784713	4681, 100532736, 1956, 6446, 655	219	48	16792	7.987062404870624	0.999844865800506	0.049717020123311806	5.90837
GOTERM_BP_DIRECT	GO:0009408~response to heat	5	2.2522522522522523	0.0034391706562784713	6647, 4846, 4842, 6347, 3479	219	48	16792	7.987062404870624	0.999844865800506	0.049717020123311806	5.90837
GOTERM_BP_DIRECT	GO:0014066~regulation of phosphatidylinositol 3-kinase signaling	6	2.7027027027027026	0.0034497893261736102	9365, 941, 5156, 1956, 1950, 8074	219	78	16792	5.898138391289076	0.9998490177971241	0.0495859110955712	5.92609
GOTERM_BP_DIRECT	GO:0006367~transcription initiation from RNA polymerase II promoter	8	3.6036036036036037	0.003733288543792591	5465, 4306, 2961, 2960, 367, 1490, 8856, 5468	219	152	16792	4.035568372987263	0.9999268310406948	0.05325773914522858	6.39807
GOTERM_BP_DIRECT	GO:0046718~viral entry into host cell	6	2.7027027027027026	0.0038474767676693823	2621, 3356, 59272, 941, 26762, 3383	219	80	16792	5.750684931506849	0.999945350398947	0.05453957639031015	6.58753
GOTERM_BP_DIRECT	GO:0007159~leukocyte cell-cell adhesion	4	1.8018018018018018	0.00402023381954063	6352, 7412, 6401, 3383	219	25	16792	12.268127853881278	0.9999648591117068	0.056608154830173896	6.8735
GOTERM_BP_DIRECT	GO:0032735~positive regulation of interleukin-12 production	4	1.8018018018018018	0.00402023381954063	7099, 3146, 177, 7097	219	25	16792	12.268127853881278	0.9999648591117068	0.056608154830173896	6.8735
GOTERM_BP_DIRECT	GO:0019722~calcium-mediated signaling	5	2.2522522522522523	0.00428559096274061	1234, 185, 6401, 1906, 3576	219	51	16792	7.517235204584116	0.9999821688190164	0.059907670654322565	7.31113
GOTERM_BP_DIRECT	GO:0044267~cellular protein metabolic process	7	3.153153153153153	0.004411828582464902	354, 3484, 5069, 3479, 1471, 7045, 4069	219	118	16792	4.548564352604287	0.9999870881705737	0.061285255972371555	7.51865
GOTERM_BP_DIRECT	GO:0006629~lipid metabolic process	8	3.6036036036036037	0.004454681216708867	5465, 427, 4023, 4036, 341, 5468, 4018, 3990	219	157	16792	3.907047087223337	0.9999884283833432	0.06152826776649323	7.58899
GOTERM_BP_DIRECT	GO:0006527~arginine catabolic process	3	1.3513513513513513	0.004461788946706402	4846, 4843, 4842	219	8	16792	28.753424657534246	0.9999886368241278	0.06129192444633802	7.60065
GOTERM_BP_DIRECT	GO:0070723~response to cholesterol	3	1.3513513513513513	0.004461788946706402	7040, 1234, 7048	219	8	16792	28.753424657534246	0.9999886368241278	0.06129192444633802	7.60065
GOTERM_BP_DIRECT	GO:0045930~negative regulation of mitotic cell cycle	4	1.8018018018018018	0.004501554143988894	7040, 1956, 7077, 3586	219	26	16792	11.79627678257815	0.9999897356166947	0.06149129955525534	7.66587
GOTERM_BP_DIRECT	GO:0032148~activation of protein kinase B activity	4	1.8018018018018018	0.004501554143988894	2621, 7295, 3606, 3479	219	26	16792	11.79627678257815	0.9999897356166947	0.06149129955525534	7.66587
GOTERM_BP_DIRECT	GO:0032757~positive regulation of interleukin-8 production	4	1.8018018018018018	0.004501554143988894	7099, 9370, 7097, 5054	219	26	16792	11.79627678257815	0.9999897356166947	0.06149129955525534	7.66587
GOTERM_BP_DIRECT	GO:0061098~positive regulation of protein tyrosine kinase activity	4	1.8018018018018018	0.004501554143988894	2621, 6352, 183, 1636	219	26	16792	11.79627678257815	0.9999897356166947	0.06149129955525534	7.66587
GOTERM_BP_DIRECT	GO:0040014~regulation of multicellular organism growth	4	1.8018018018018018	0.004501554143988894	6647, 6774, 2690, 3479	219	26	16792	11.79627678257815	0.9999897356166947	0.06149129955525534	7.66587
GOTERM_BP_DIRECT	GO:0006928~movement of cell or subcellular component	6	2.7027027027027026	0.005236746098947154	6774, 7295, 5743, 3479, 5879, 3576	219	86	16792	5.349474354890091	0.9999984352555741	0.07081682470778528	8.86392
GOTERM_BP_DIRECT	GO:0001569~patterning of blood vessels	4	1.8018018018018018	0.005565091802048325	1909, 7422, 7048, 1906	219	28	16792	10.953685583822569	0.9999993248262251	0.07470341488128118	9.39423
GOTERM_BP_DIRECT	GO:0032715~negative regulation of interleukin-6 production	4	1.8018018018018018	0.005565091802048325	2621, 7099, 3082, 3586	219	28	16792	10.953685583822569	0.9999993248262251	0.07470341488128118	9.39423
GOTERM_BP_DIRECT	GO:0010033~response to organic substance	4	1.8018018018018018	0.005565091802048325	6647, 5970, 7078, 999	219	28	16792	10.953685583822569	0.9999993248262251	0.07470341488128118	9.39423
GOTERM_BP_DIRECT	GO:0060548~negative regulation of cell death	5	2.2522522522522523	0.005618422514837226	4856, 1490, 1471, 655, 1392	219	55	16792	6.970527189705272	0.9999994109997613	0.0749995757945826	9.48009
GOTERM_BP_DIRECT	GO:0050829~defense response to Gram-negative bacterium	5	2.2522522522522523	0.005618422514837226	7099, 1672, 4843, 5054, 4069	219	55	16792	6.970527189705272	0.9999994109997613	0.0749995757945826	9.48009
GOTERM_BP_DIRECT	GO:0050665~hydrogen peroxide biosynthetic process	3	1.3513513513513513	0.00568769337782052	6647, 6648, 1535	219	9	16792	25.558599695585997	0.9999995067282151	0.0754964684950864	9.5915
GOTERM_BP_DIRECT	GO:0060452~positive regulation of cardiac muscle contraction	3	1.3513513513513513	0.00568769337782052	59272, 3784, 1490	219	9	16792	25.558599695585997	0.9999995067282151	0.0754964684950864	9.5915
GOTERM_BP_DIRECT	GO:0035767~endothelial cell chemotaxis	3	1.3513513513513513	0.00568769337782052	4856, 7422, 3146	219	9	16792	25.558599695585997	0.9999995067282151	0.0754964684950864	9.5915
GOTERM_BP_DIRECT	GO:0002237~response to molecule of bacterial origin	3	1.3513513513513513	0.00568769337782052	7097, 3586, 3576	219	9	16792	25.558599695585997	0.9999995067282151	0.0754964684950864	9.5915
GOTERM_BP_DIRECT	GO:0018105~peptidyl-serine phosphorylation	7	3.153153153153153	0.005830178393930864	2621, 5310, 2056, 5579, 6446, 7048, 2475	219	125	16792	4.293844748858447	0.9999996575272111	0.07691875931208192	9.82025
GOTERM_BP_DIRECT	GO:0016049~cell growth	5	2.2522522522522523	0.005990185903018298	7040, 6548, 367, 1906, 2475	219	56	16792	6.846053489889107	0.9999997726726412	0.0785451223299578	10.0765
GOTERM_BP_DIRECT	GO:0007173~epidermal growth factor receptor signaling pathway	5	2.2522522522522523	0.005990185903018298	7040, 374, 8826, 1956, 1950	219	56	16792	6.846053489889107	0.9999997726726412	0.0785451223299578	10.0765
GOTERM_BP_DIRECT	GO:0042113~B cell activation	4	1.8018018018018018	0.006148520875452538	5579, 3565, 9759, 973	219	29	16792	10.575972287828687	0.9999998484662119	0.08013072238115837	10.3294
GOTERM_BP_DIRECT	GO:0046627~negative regulation of insulin receptor signaling pathway	4	1.8018018018018018	0.006148520875452538	5167, 5579, 5970, 197	219	29	16792	10.575972287828687	0.9999998484662119	0.08013072238115837	10.3294
GOTERM_BP_DIRECT	GO:0048662~negative regulation of smooth muscle cell proliferation	4	1.8018018018018018	0.006148520875452538	199, 9370, 5468, 9927	219	29	16792	10.575972287828687	0.9999998484662119	0.08013072238115837	10.3294
GOTERM_BP_DIRECT	GO:0042149~cellular response to glucose starvation	4	1.8018018018018018	0.006148520875452538	3309, 4780, 7157, 6513	219	29	16792	10.575972287828687	0.9999998484662119	0.08013072238115837	10.3294
GOTERM_BP_DIRECT	GO:0043401~steroid hormone mediated signaling pathway	5	2.2522522522522523	0.006377969759307359	5465, 4306, 8856, 5468, 655	219	57	16792	6.7259472883121045	0.9999999158206316	0.08258206576470883	10.6946
GOTERM_BP_DIRECT	GO:0070301~cellular response to hydrogen peroxide	5	2.2522522522522523	0.006377969759307359	2168, 5970, 1471, 4780, 23411	219	57	16792	6.7259472883121045	0.9999999158206316	0.08258206576470883	10.6946
GOTERM_BP_DIRECT	GO:0001654~eye development	4	1.8018018018018018	0.006767129638535676	6657, 5950, 3146, 1471	219	30	16792	10.223439878234398	0.9999999689501611	0.0869711032010837	11.3109
GOTERM_BP_DIRECT	GO:0044344~cellular response to fibroblast growth factor stimulus	4	1.8018018018018018	0.006767129638535676	6352, 6347, 960, 3576	219	30	16792	10.223439878234398	0.9999999689501611	0.0869711032010837	11.3109
GOTERM_BP_DIRECT	GO:0051592~response to calcium ion	5	2.2522522522522523	0.00678206286035341	10628, 1956, 7057, 6678, 7220	219	58	16792	6.60998267989293	0.9999999701162662	0.08671910860094223	11.3345
GOTERM_BP_DIRECT	GO:0007179~transforming growth factor beta receptor signaling pathway	6	2.7027027027027026	0.00694837440811529	7040, 4090, 6347, 7048, 142, 4086	219	92	16792	5.000595592614651	0.9999999804893966	0.08831426419909438	11.5966
GOTERM_BP_DIRECT	GO:0046888~negative regulation of hormone secretion	3	1.3513513513513513	0.007049086070108099	9370, 8074, 1906	219	10	16792	23.002739726027396	0.9999999849295031	0.08909693459387291	11.7549
GOTERM_BP_DIRECT	GO:0051901~positive regulation of mitochondrial depolarization	3	1.3513513513513513	0.007049086070108099	3791, 1634, 142	219	10	16792	23.002739726027396	0.9999999849295031	0.08909693459387291	11.7549
GOTERM_BP_DIRECT	GO:0008228~opsonization	3	1.3513513513513513	0.007049086070108099	1401, 4153, 10417	219	10	16792	23.002739726027396	0.9999999849295031	0.08909693459387291	11.7549
GOTERM_BP_DIRECT	GO:0043267~negative regulation of potassium ion transport	3	1.3513513513513513	0.007049086070108099	3356, 4846, 4842	219	10	16792	23.002739726027396	0.9999999849295031	0.08909693459387291	11.7549
GOTERM_BP_DIRECT	GO:0051918~negative regulation of fibrinolysis	3	1.3513513513513513	0.007049086070108099	7057, 5054, 7056	219	10	16792	23.002739726027396	0.9999999849295031	0.08909693459387291	11.7549
GOTERM_BP_DIRECT	GO:0010332~response to gamma radiation	4	1.8018018018018018	0.007421423314090974	6648, 6347, 7157, 142	219	31	16792	9.893651495065546	0.9999999941999905	0.09313331678633852	12.3381
GOTERM_BP_DIRECT	GO:0046854~phosphatidylinositol phosphorylation	6	2.7027027027027026	0.00759664599833601	9365, 941, 5156, 1956, 1950, 8074	219	94	16792	4.8941999417079565	0.9999999962998722	0.09476760845419763	12.6112
GOTERM_BP_DIRECT	GO:0045669~positive regulation of osteoblast differentiation	5	2.2522522522522523	0.0076403011331767036	4090, 3082, 3479, 655, 4086	219	60	16792	6.389649923896498	0.9999999966919195	0.09482504110821555	12.6791
GOTERM_BP_DIRECT	GO:0050679~positive regulation of epithelial cell proliferation	5	2.2522522522522523	0.0076403011331767036	6352, 7040, 7422, 1956, 3479	219	60	16792	6.389649923896498	0.9999999966919195	0.09482504110821555	12.6791
GOTERM_BP_DIRECT	GO:0007259~JAK-STAT cascade	4	1.8018018018018018	0.008111868986097927	5310, 6774, 2690, 6347	219	32	16792	9.584474885844749	0.9999999990136804	0.09991328108976094	13.4098
GOTERM_BP_DIRECT	GO:0050873~brown fat cell differentiation	4	1.8018018018018018	0.008111868986097927	5919, 5743, 9370, 155	219	32	16792	9.584474885844749	0.9999999990136804	0.09991328108976094	13.4098
GOTERM_BP_DIRECT	GO:0045820~negative regulation of glycolytic process	3	1.3513513513513513	0.008542275289452861	5465, 6774, 9759	219	11	16792	20.911581569115818	0.9999999996733254	0.10444659099272258	14.0716
GOTERM_BP_DIRECT	GO:0034116~positive regulation of heterotypic cell-cell adhesion	3	1.3513513513513513	0.008542275289452861	3586, 960, 655	219	11	16792	20.911581569115818	0.9999999996733254	0.10444659099272258	14.0716
GOTERM_BP_DIRECT	GO:0002523~leukocyte migration involved in inflammatory response	3	1.3513513513513513	0.008542275289452861	6376, 6401, 6347	219	11	16792	20.911581569115818	0.9999999996733254	0.10444659099272258	14.0716
GOTERM_BP_DIRECT	GO:0031284~positive regulation of guanylate cyclase activity	3	1.3513513513513513	0.008542275289452861	4846, 4843, 4842	219	11	16792	20.911581569115818	0.9999999996733254	0.10444659099272258	14.0716
GOTERM_BP_DIRECT	GO:0060395~SMAD protein signal transduction	5	2.2522522522522523	0.008567086286926517	6927, 7040, 4090, 655, 4086	219	62	16792	6.1835321844159665	0.99999999969349	0.10423685588110587	14.1096
GOTERM_BP_DIRECT	GO:0001501~skeletal system development	7	3.153153153153153	0.008995311703069941	4318, 9759, 197, 3479, 632, 655, 4982	219	137	16792	3.917741559177416	0.9999999998979635	0.10865922002662054	14.7631
GOTERM_BP_DIRECT	GO:0007585~respiratory gaseous exchange	4	1.8018018018018018	0.009602900791385465	1909, 2006, 1080, 1906	219	34	16792	9.02068224550094	0.9999999999785893	0.11505036236750943	15.6822
GOTERM_BP_DIRECT	GO:0007166~cell surface receptor signaling pathway	10	4.504504504504505	0.009750302342900745	4282, 1234, 183, 1956, 177, 6347, 8743, 624, 3559, 1906	219	274	16792	2.7983868279838684	0.9999999999853427	0.11617435222850536	15.9037
GOTERM_BP_DIRECT	GO:0010468~regulation of gene expression	6	2.7027027027027026	0.009792226805909906	6657, 4856, 7048, 3479, 3586, 348	219	100	16792	4.600547945205479	0.9999999999868405	0.11610598366555236	15.9666
GOTERM_BP_DIRECT	GO:0043032~positive regulation of macrophage activation	3	1.3513513513513513	0.010163641559010292	90865, 3586, 7057	219	12	16792	19.168949771689498	0.9999999999949368	0.11970239704629371	16.5221
GOTERM_BP_DIRECT	GO:0071872~cellular response to epinephrine stimulus	3	1.3513513513513513	0.010163641559010292	3784, 6548, 9370	219	12	16792	19.168949771689498	0.9999999999949368	0.11970239704629371	16.5221
GOTERM_BP_DIRECT	GO:0042312~regulation of vasodilation	3	1.3513513513513513	0.010163641559010292	59272, 185, 1636	219	12	16792	19.168949771689498	0.9999999999949368	0.11970239704629371	16.5221
GOTERM_BP_DIRECT	GO:0030595~leukocyte chemotaxis	3	1.3513513513513513	0.010163641559010292	6376, 1269, 3586	219	12	16792	19.168949771689498	0.9999999999949368	0.11970239704629371	16.5221
GOTERM_BP_DIRECT	GO:0050921~positive regulation of chemotaxis	3	1.3513513513513513	0.010163641559010292	7040, 5919, 7057	219	12	16792	19.168949771689498	0.9999999999949368	0.11970239704629371	16.5221
GOTERM_BP_DIRECT	GO:0001774~microglial cell activation	3	1.3513513513513513	0.010163641559010292	199, 3565, 7097	219	12	16792	19.168949771689498	0.9999999999949368	0.11970239704629371	16.5221
GOTERM_BP_DIRECT	GO:0042593~glucose homeostasis	6	2.7027027027027026	0.010196314867134784	6927, 5950, 6774, 9370, 5468, 6934	219	101	16792	4.55499796554998	0.999999999995345	0.11951578227151083	16.5708
GOTERM_BP_DIRECT	GO:0006641~triglyceride metabolic process	4	1.8018018018018018	0.010404240532885923	4023, 341, 345, 348	219	35	16792	8.762948467058056	0.9999999999972734	0.12125624302421356	16.8801
GOTERM_BP_DIRECT	GO:0001890~placenta development	4	1.8018018018018018	0.010404240532885923	6927, 6647, 1634, 5468	219	35	16792	8.762948467058056	0.9999999999972734	0.12125624302421356	16.8801
GOTERM_BP_DIRECT	GO:0055114~oxidation-reduction process	16	7.207207207207207	0.010544775371742476	6647, 4846, 6648, 7295, 4843, 5743, 4353, 4842, 1371, 2232, 8639, 7412, 1591, 2194, 4524, 1535	219	592	16792	2.0723188942367026	0.9999999999981007	0.12224195112520375	17.0885
GOTERM_BP_DIRECT	GO:0030593~neutrophil chemotaxis	5	2.2522522522522523	0.01063452070853756	6352, 6376, 6347, 1906, 3576	219	66	16792	5.808772658087726	0.9999999999984924	0.12266618077220481	17.2213
GOTERM_BP_DIRECT	GO:0009409~response to cold	4	1.8018018018018018	0.011243241638017092	4023, 6648, 5468, 155	219	36	16792	8.519533231861999	0.9999999999996854	0.12867383509508057	18.1171
GOTERM_BP_DIRECT	GO:0001649~osteoblast differentiation	6	2.7027027027027026	0.011476912570877008	6657, 1591, 2194, 6696, 1213, 632	219	104	16792	4.423603793466807	0.9999999999998277	0.13059702238620785	18.4585
GOTERM_BP_DIRECT	GO:0042742~defense response to bacterium	7	3.153153153153153	0.011691582125789544	3240, 7099, 1672, 4353, 4843, 4153, 3586	219	145	16792	3.701590300740041	0.9999999999999009	0.13229710394893934	18.7709
GOTERM_BP_DIRECT	GO:1902166~negative regulation of intrinsic apoptotic signaling pathway in response to DNA damage by p53 class mediator	3	1.3513513513513513	0.011909636415368833	4282, 960, 23411	219	13	16792	17.694415173867228	0.9999999999999435	0.13401398633889383	19.0872
GOTERM_BP_DIRECT	GO:0043518~negative regulation of DNA damage response, signal transduction by p53 class mediator	3	1.3513513513513513	0.011909636415368833	4282, 960, 23411	219	13	16792	17.694415173867228	0.9999999999999435	0.13401398633889383	19.0872
GOTERM_BP_DIRECT	GO:0032026~response to magnesium ion	3	1.3513513513513513	0.011909636415368833	8074, 7057, 4982	219	13	16792	17.694415173867228	0.9999999999999435	0.13401398633889383	19.0872
GOTERM_BP_DIRECT	GO:0006809~nitric oxide biosynthetic process	3	1.3513513513513513	0.011909636415368833	4846, 4843, 4842	219	13	16792	17.694415173867228	0.9999999999999435	0.13401398633889383	19.0872
GOTERM_BP_DIRECT	GO:0050435~beta-amyloid metabolic process	3	1.3513513513513513	0.011909636415368833	5972, 1636, 4311	219	13	16792	17.694415173867228	0.9999999999999435	0.13401398633889383	19.0872
GOTERM_BP_DIRECT	GO:0071318~cellular response to ATP	3	1.3513513513513513	0.011909636415368833	6647, 5743, 6347	219	13	16792	17.694415173867228	0.9999999999999435	0.13401398633889383	19.0872
GOTERM_BP_DIRECT	GO:0048246~macrophage chemotaxis	3	1.3513513513513513	0.011909636415368833	6352, 6376, 6347	219	13	16792	17.694415173867228	0.9999999999999435	0.13401398633889383	19.0872
GOTERM_BP_DIRECT	GO:0007588~excretion	4	1.8018018018018018	0.012120197077559576	359, 4868, 10725, 7827	219	37	16792	8.28927557694681	0.9999999999999671	0.13563353202863726	19.3914
GOTERM_BP_DIRECT	GO:0045597~positive regulation of cell differentiation	4	1.8018018018018018	0.012120197077559576	6657, 367, 1490, 2690	219	37	16792	8.28927557694681	0.9999999999999671	0.13563353202863726	19.3914
GOTERM_BP_DIRECT	GO:0007265~Ras protein signal transduction	5	2.2522522522522523	0.0129997400821498	1029, 22808, 3479, 1026, 7157	219	70	16792	5.476842791911285	0.9999999999999966	0.14416230547556486	20.6507
GOTERM_BP_DIRECT	GO:0042517~positive regulation of tyrosine phosphorylation of Stat3 protein	4	1.8018018018018018	0.013035368140351894	7422, 6774, 3606, 2690	219	38	16792	8.071136745974526	0.9999999999999969	0.1439084259287633	20.7014
GOTERM_BP_DIRECT	GO:0001657~ureteric bud development	4	1.8018018018018018	0.013035368140351894	7040, 4090, 655, 4086	219	38	16792	8.071136745974526	0.9999999999999969	0.1439084259287633	20.7014
GOTERM_BP_DIRECT	GO:0030522~intracellular receptor signaling pathway	4	1.8018018018018018	0.013035368140351894	5465, 6774, 367, 8856	219	38	16792	8.071136745974526	0.9999999999999969	0.1439084259287633	20.7014
GOTERM_BP_DIRECT	GO:0032720~negative regulation of tumor necrosis factor production	4	1.8018018018018018	0.013035368140351894	2621, 7099, 9370, 3586	219	38	16792	8.071136745974526	0.9999999999999969	0.1439084259287633	20.7014
GOTERM_BP_DIRECT	GO:0070098~chemokine-mediated signaling pathway	5	2.2522522522522523	0.013639208777050306	6352, 1234, 6376, 6347, 3576	219	71	16792	5.3997041610392955	0.9999999999999993	0.1494501792355012	21.5547
GOTERM_BP_DIRECT	GO:0033700~phospholipid efflux	3	1.3513513513513513	0.013776781192560397	341, 345, 348	219	14	16792	16.430528375733854	0.9999999999999996	0.15020732197457043	21.7478
GOTERM_BP_DIRECT	GO:0001516~prostaglandin biosynthetic process	3	1.3513513513513513	0.013776781192560397	4282, 5743, 1906	219	14	16792	16.430528375733854	0.9999999999999996	0.15020732197457043	21.7478
GOTERM_BP_DIRECT	GO:0071354~cellular response to interleukin-6	3	1.3513513513513513	0.013776781192560397	5970, 6347, 8074	219	14	16792	16.430528375733854	0.9999999999999996	0.15020732197457043	21.7478
GOTERM_BP_DIRECT	GO:1902176~negative regulation of oxidative stress-induced intrinsic apoptotic signaling pathway	3	1.3513513513513513	0.013776781192560397	6648, 4780, 23411	219	14	16792	16.430528375733854	0.9999999999999996	0.15020732197457043	21.7478
GOTERM_BP_DIRECT	GO:0035729~cellular response to hepatocyte growth factor stimulus	3	1.3513513513513513	0.013776781192560397	5970, 3082, 3586	219	14	16792	16.430528375733854	0.9999999999999996	0.15020732197457043	21.7478
GOTERM_BP_DIRECT	GO:0042311~vasodilation	3	1.3513513513513513	0.013776781192560397	183, 624, 348	219	14	16792	16.430528375733854	0.9999999999999996	0.15020732197457043	21.7478
GOTERM_BP_DIRECT	GO:0030890~positive regulation of B cell proliferation	4	1.8018018018018018	0.013988985417716135	4282, 7099, 3565, 1026	219	39	16792	7.864184521718768	0.9999999999999998	0.15170722651856727	22.045
GOTERM_BP_DIRECT	GO:0048010~vascular endothelial growth factor receptor signaling pathway	5	2.2522522522522523	0.01429834416654596	7422, 3791, 6347, 1535, 5879	219	72	16792	5.324708269913749	0.9999999999999999	0.15416099941444716	22.4762
GOTERM_BP_DIRECT	GO:0043124~negative regulation of I-kappaB kinase/NF-kappaB signaling	4	1.8018018018018018	0.0149812497791994	10010, 22900, 9370, 23411	219	40	16792	7.6675799086757985	1.0	0.1602791089719231	23.4202
GOTERM_BP_DIRECT	GO:0001895~retina homeostasis	4	1.8018018018018018	0.0149812497791994	6647, 213, 7018, 4069	219	40	16792	7.6675799086757985	1.0	0.1602791089719231	23.4202
GOTERM_BP_DIRECT	GO:0001889~liver development	5	2.2522522522522523	0.015676361040850517	6927, 5310, 6648, 5970, 3082	219	74	16792	5.180797235591756	1.0	0.166421898839186	24.3699
GOTERM_BP_DIRECT	GO:1904707~positive regulation of vascular smooth muscle cell proliferation	3	1.3513513513513513	0.015761665818511586	183, 4318, 3586	219	15	16792	15.335159817351597	1.0	0.16656692338803614	24.4857
GOTERM_BP_DIRECT	GO:0042953~lipoprotein transport	3	1.3513513513513513	0.015761665818511586	5579, 4036, 5468	219	15	16792	15.335159817351597	1.0	0.16656692338803614	24.4857
GOTERM_BP_DIRECT	GO:2000679~positive regulation of transcription regulatory region DNA binding	3	1.3513513513513513	0.015761665818511586	7040, 3479, 142	219	15	16792	15.335159817351597	1.0	0.16656692338803614	24.4857
GOTERM_BP_DIRECT	GO:0030214~hyaluronan catabolic process	3	1.3513513513513513	0.015761665818511586	7040, 6548, 960	219	15	16792	15.335159817351597	1.0	0.16656692338803614	24.4857
GOTERM_BP_DIRECT	GO:0050930~induction of positive chemotaxis	3	1.3513513513513513	0.015761665818511586	7422, 177, 3576	219	15	16792	15.335159817351597	1.0	0.16656692338803614	24.4857
GOTERM_BP_DIRECT	GO:0048714~positive regulation of oligodendrocyte differentiation	3	1.3513513513513513	0.015761665818511586	7097, 5468, 2475	219	15	16792	15.335159817351597	1.0	0.16656692338803614	24.4857
GOTERM_BP_DIRECT	GO:0033627~cell adhesion mediated by integrin	3	1.3513513513513513	0.015761665818511586	7448, 4856, 3383	219	15	16792	15.335159817351597	1.0	0.16656692338803614	24.4857
GOTERM_BP_DIRECT	GO:0006112~energy reserve metabolic process	3	1.3513513513513513	0.015761665818511586	9365, 155, 2475	219	15	16792	15.335159817351597	1.0	0.16656692338803614	24.4857
GOTERM_BP_DIRECT	GO:0043547~positive regulation of GTPase activity	15	6.756756756756757	0.01593548228077379	9365, 5906, 27342, 5156, 1956, 6347, 1950, 8074, 284, 3383, 6352, 6376, 8826, 3559, 5879	219	565	16792	2.0356406837192385	1.0	0.16756592573232398	24.7211
GOTERM_BP_DIRECT	GO:0048839~inner ear development	4	1.8018018018018018	0.016012333310567797	6657, 7040, 3784, 6678	219	41	16792	7.480565764561755	1.0	0.1676232937249158	24.8249
GOTERM_BP_DIRECT	GO:0035994~response to muscle stretch	3	1.3513513513513513	0.017860947632701133	6548, 5970, 1906	219	16	16792	14.376712328767123	1.0	0.18448318351627913	27.2828
GOTERM_BP_DIRECT	GO:0044130~negative regulation of growth of symbiont in host	3	1.3513513513513513	0.017860947632701133	4353, 4153, 3586	219	16	16792	14.376712328767123	1.0	0.18448318351627913	27.2828
GOTERM_BP_DIRECT	GO:0030949~positive regulation of vascular endothelial growth factor receptor signaling pathway	3	1.3513513513513513	0.017860947632701133	7448, 7422, 5579	219	16	16792	14.376712328767123	1.0	0.18448318351627913	27.2828
GOTERM_BP_DIRECT	GO:0010592~positive regulation of lamellipodium assembly	3	1.3513513513513513	0.017860947632701133	9759, 5879, 2475	219	16	16792	14.376712328767123	1.0	0.18448318351627913	27.2828
GOTERM_BP_DIRECT	GO:0030155~regulation of cell adhesion	4	1.8018018018018018	0.018191507836406395	5310, 3606, 3383, 3576	219	43	16792	7.1326324731867885	1.0	0.18683656190783016	27.7143
GOTERM_BP_DIRECT	GO:0002407~dendritic cell chemotaxis	3	1.3513513513513513	0.020071350230733413	6352, 1234, 3146	219	17	16792	13.531023368251407	1.0	0.20340376365079127	30.1222
GOTERM_BP_DIRECT	GO:0055093~response to hyperoxia	3	1.3513513513513513	0.020071350230733413	2056, 6648, 1026	219	17	16792	13.531023368251407	1.0	0.20340376365079127	30.1222
GOTERM_BP_DIRECT	GO:1901216~positive regulation of neuron death	3	1.3513513513513513	0.020071350230733413	142, 348, 2475	219	17	16792	13.531023368251407	1.0	0.20340376365079127	30.1222
GOTERM_BP_DIRECT	GO:0031589~cell-substrate adhesion	3	1.3513513513513513	0.020071350230733413	2621, 7450, 284	219	17	16792	13.531023368251407	1.0	0.20340376365079127	30.1222
GOTERM_BP_DIRECT	GO:0030838~positive regulation of actin filament polymerization	4	1.8018018018018018	0.020527344601407455	4868, 5879, 3383, 2475	219	45	16792	6.815626585489599	1.0	0.20674248447388155	30.6948
GOTERM_BP_DIRECT	GO:0032147~activation of protein kinase activity	4	1.8018018018018018	0.020527344601407455	2056, 7422, 3146, 7048	219	45	16792	6.815626585489599	1.0	0.20674248447388155	30.6948
GOTERM_BP_DIRECT	GO:0006796~phosphate-containing compound metabolic process	3	1.3513513513513513	0.0223896623109633	5169, 7040, 5167	219	18	16792	12.779299847792998	1.0	0.22256489679191727	32.9877
GOTERM_BP_DIRECT	GO:0010596~negative regulation of endothelial cell migration	3	1.3513513513513513	0.0223896623109633	5176, 1634, 7057	219	18	16792	12.779299847792998	1.0	0.22256489679191727	32.9877
GOTERM_BP_DIRECT	GO:0030500~regulation of bone mineralization	3	1.3513513513513513	0.0223896623109633	5167, 197, 632	219	18	16792	12.779299847792998	1.0	0.22256489679191727	32.9877
GOTERM_BP_DIRECT	GO:0006939~smooth muscle contraction	3	1.3513513513513513	0.0223896623109633	1909, 3356, 624	219	18	16792	12.779299847792998	1.0	0.22256489679191727	32.9877
GOTERM_BP_DIRECT	GO:0006970~response to osmotic stress	3	1.3513513513513513	0.0223896623109633	1956, 10725, 6513	219	18	16792	12.779299847792998	1.0	0.22256489679191727	32.9877
GOTERM_BP_DIRECT	GO:0006919~activation of cysteine-type endopeptidase activity involved in apoptotic process	5	2.2522522522522523	0.022895628373169673	355, 22900, 1029, 8743, 5468	219	83	16792	4.619024041370963	1.0	0.22616073852414942	33.5982
GOTERM_BP_DIRECT	GO:0007626~locomotory behavior	5	2.2522522522522523	0.023803429441099082	10882, 6647, 6648, 27306, 551	219	84	16792	4.564035659926071	1.0	0.2331973802555879	34.6803
GOTERM_BP_DIRECT	GO:0030307~positive regulation of cell growth	5	2.2522522522522523	0.023803429441099082	3484, 6548, 1956, 1535, 551	219	84	16792	4.564035659926071	1.0	0.2331973802555879	34.6803
GOTERM_BP_DIRECT	GO:0050830~defense response to Gram-positive bacterium	5	2.2522522522522523	0.02473279479962305	1672, 1401, 4153, 7097, 4069	219	85	16792	4.51034112275047	1.0	0.24030177268028785	35.7709
GOTERM_BP_DIRECT	GO:0090190~positive regulation of branching involved in ureteric bud morphogenesis	3	1.3513513513513513	0.024812736558026554	7040, 183, 7422	219	19	16792	12.106705118961788	1.0	0.2400861176951562	35.8639
GOTERM_BP_DIRECT	GO:0001659~temperature homeostasis	3	1.3513513513513513	0.024812736558026554	3356, 6774, 155	219	19	16792	12.106705118961788	1.0	0.2400861176951562	35.8639
GOTERM_BP_DIRECT	GO:0006883~cellular sodium ion homeostasis	3	1.3513513513513513	0.024812736558026554	183, 6548, 6446	219	19	16792	12.106705118961788	1.0	0.2400861176951562	35.8639
GOTERM_BP_DIRECT	GO:0046827~positive regulation of protein export from nucleus	3	1.3513513513513513	0.024812736558026554	2621, 7157, 6934	219	19	16792	12.106705118961788	1.0	0.2400861176951562	35.8639
GOTERM_BP_DIRECT	GO:0043011~myeloid dendritic cell differentiation	3	1.3513513513513513	0.024812736558026554	7040, 3565, 7048	219	19	16792	12.106705118961788	1.0	0.2400861176951562	35.8639
GOTERM_BP_DIRECT	GO:0016477~cell migration	7	3.153153153153153	0.024932319793006807	2621, 7040, 6548, 1490, 7126, 4192, 7057	219	172	16792	3.12052670701922	1.0	0.2402084558335713	36.0028
GOTERM_BP_DIRECT	GO:0014070~response to organic cyclic compound	4	1.8018018018018018	0.02567035563510063	10135, 3565, 285, 3383	219	49	16792	6.259248905041468	1.0	0.24553444496019838	36.8538
GOTERM_BP_DIRECT	GO:0033594~response to hydroxyisoflavone	2	0.9009009009009009	0.025796966257792982	1956, 632	219	2	16792	76.67579908675799	1.0	0.24569145770781498	36.9987
GOTERM_BP_DIRECT	GO:0032943~mononuclear cell proliferation	2	0.9009009009009009	0.025796966257792982	7040, 1636	219	2	16792	76.67579908675799	1.0	0.24569145770781498	36.9987
GOTERM_BP_DIRECT	GO:0060453~regulation of gastric acid secretion	2	0.9009009009009009	0.025796966257792982	3784, 6446	219	2	16792	76.67579908675799	1.0	0.24569145770781498	36.9987
GOTERM_BP_DIRECT	GO:1904057~negative regulation of sensory perception of pain	2	0.9009009009009009	0.025796966257792982	4856, 3586	219	2	16792	76.67579908675799	1.0	0.24569145770781498	36.9987
GOTERM_BP_DIRECT	GO:0032707~negative regulation of interleukin-23 production	2	0.9009009009009009	0.025796966257792982	7099, 5879	219	2	16792	76.67579908675799	1.0	0.24569145770781498	36.9987
GOTERM_BP_DIRECT	GO:0036303~lymph vessel morphogenesis	2	0.9009009009009009	0.025796966257792982	5310, 7422	219	2	16792	76.67579908675799	1.0	0.24569145770781498	36.9987
GOTERM_BP_DIRECT	GO:0003051~angiotensin-mediated drinking behavior	2	0.9009009009009009	0.025796966257792982	59272, 183	219	2	16792	76.67579908675799	1.0	0.24569145770781498	36.9987
GOTERM_BP_DIRECT	GO:0002019~regulation of renal output by angiotensin	2	0.9009009009009009	0.025796966257792982	183, 1636	219	2	16792	76.67579908675799	1.0	0.24569145770781498	36.9987
GOTERM_BP_DIRECT	GO:0001912~positive regulation of leukocyte mediated cytotoxicity	2	0.9009009009009009	0.025796966257792982	4843, 6347	219	2	16792	76.67579908675799	1.0	0.24569145770781498	36.9987
GOTERM_BP_DIRECT	GO:1902947~regulation of tau-protein kinase activity	2	0.9009009009009009	0.025796966257792982	3082, 348	219	2	16792	76.67579908675799	1.0	0.24569145770781498	36.9987
GOTERM_BP_DIRECT	GO:0010934~macrophage cytokine production	2	0.9009009009009009	0.025796966257792982	2621, 23411	219	2	16792	76.67579908675799	1.0	0.24569145770781498	36.9987
GOTERM_BP_DIRECT	GO:1905049~negative regulation of metallopeptidase activity	2	0.9009009009009009	0.025796966257792982	7077, 7076	219	2	16792	76.67579908675799	1.0	0.24569145770781498	36.9987
GOTERM_BP_DIRECT	GO:0035584~calcium-mediated signaling using intracellular calcium source	3	1.3513513513513513	0.02733748852538522	7412, 1672, 3791	219	20	16792	11.501369863013698	1.0	0.2575242127971562	38.7368
GOTERM_BP_DIRECT	GO:0019221~cytokine-mediated signaling pathway	6	2.7027027027027026	0.028144016418127082	6376, 6774, 5970, 1634, 2690, 6347	219	131	16792	3.511868660462198	1.0	0.2631624943438635	39.6286
GOTERM_BP_DIRECT	GO:0043524~negative regulation of neuron apoptotic process	6	2.7027027027027026	0.02895458009074692	6647, 6648, 6347, 4192, 284, 348	219	132	16792	3.4852635948526354	1.0	0.26874905335282007	40.5125
GOTERM_BP_DIRECT	GO:0034097~response to cytokine	4	1.8018018018018018	0.029939390482830442	7077, 7076, 3565, 6678	219	52	16792	5.898138391289075	1.0	0.27563407663735107	41.5701
GOTERM_BP_DIRECT	GO:0019233~sensory perception of pain	4	1.8018018018018018	0.029939390482830442	5743, 1269, 1906, 4311	219	52	16792	5.898138391289075	1.0	0.27563407663735107	41.5701
GOTERM_BP_DIRECT	GO:0006631~fatty acid metabolic process	4	1.8018018018018018	0.029939390482830442	5465, 2194, 2690, 2170	219	52	16792	5.898138391289075	1.0	0.27563407663735107	41.5701
GOTERM_BP_DIRECT	GO:0006633~fatty acid biosynthetic process	4	1.8018018018018018	0.029939390482830442	6927, 4023, 2194, 3990	219	52	16792	5.898138391289075	1.0	0.27563407663735107	41.5701
GOTERM_BP_DIRECT	GO:0071320~cellular response to cAMP	4	1.8018018018018018	0.029939390482830442	5906, 3784, 1080, 9370	219	52	16792	5.898138391289075	1.0	0.27563407663735107	41.5701
GOTERM_BP_DIRECT	GO:0002028~regulation of sodium ion transport	3	1.3513513513513513	0.029960895555510535	7040, 4846, 4842	219	21	16792	10.953685583822569	1.0	0.2748340788211612	41.5929
GOTERM_BP_DIRECT	GO:0045892~negative regulation of transcription, DNA-templated	13	5.8558558558558556	0.029979689316299966	2621, 5970, 9370, 1029, 9759, 5468, 655, 7157, 7040, 3565, 8856, 23411, 6934	219	499	16792	1.9975659080718513	1.0	0.27401847549924585	41.6129
GOTERM_BP_DIRECT	GO:0006508~proteolysis	13	5.8558558558558556	0.030519962842104148	4225, 354, 10010, 5972, 5069, 4318, 3082, 4153, 3816, 84909, 4321, 4018, 4311	219	500	16792	1.9935707762557076	1.0	0.2772920711224801	42.1852
GOTERM_BP_DIRECT	GO:0009653~anatomical structure morphogenesis	5	2.2522522522522523	0.03184945612916883	5310, 7163, 4162, 5879, 1368	219	92	16792	4.167162993845543	1.0	0.28661797548638135	43.5708
GOTERM_BP_DIRECT	GO:0010165~response to X-ray	3	1.3513513513513513	0.03267999570037953	1026, 7157, 7056	219	22	16792	10.455790784557909	1.0	0.29197669415669203	44.4205
GOTERM_BP_DIRECT	GO:0060999~positive regulation of dendritic spine development	3	1.3513513513513513	0.03267999570037953	5879, 348, 2475	219	22	16792	10.455790784557909	1.0	0.29197669415669203	44.4205
GOTERM_BP_DIRECT	GO:0035924~cellular response to vascular endothelial growth factor stimulus	3	1.3513513513513513	0.03549188667452532	7412, 7422, 3791	219	23	16792	10.001191185229303	1.0	0.31202557831384214	47.2083
GOTERM_BP_DIRECT	GO:0043278~response to morphine	3	1.3513513513513513	0.03549188667452532	5970, 2690, 2475	219	23	16792	10.001191185229303	1.0	0.31202557831384214	47.2083
GOTERM_BP_DIRECT	GO:0016239~positive regulation of macroautophagy	3	1.3513513513513513	0.03549188667452532	3791, 1634, 23411	219	23	16792	10.001191185229303	1.0	0.31202557831384214	47.2083
GOTERM_BP_DIRECT	GO:0032967~positive regulation of collagen biosynthetic process	3	1.3513513513513513	0.03549188667452532	7040, 1490, 6347	219	23	16792	10.001191185229303	1.0	0.31202557831384214	47.2083
GOTERM_BP_DIRECT	GO:0009880~embryonic pattern specification	3	1.3513513513513513	0.03549188667452532	4090, 655, 4086	219	23	16792	10.001191185229303	1.0	0.31202557831384214	47.2083
GOTERM_BP_DIRECT	GO:0009617~response to bacterium	3	1.3513513513513513	0.03549188667452532	1672, 4843, 6347	219	23	16792	10.001191185229303	1.0	0.31202557831384214	47.2083
GOTERM_BP_DIRECT	GO:0001570~vasculogenesis	4	1.8018018018018018	0.03617600275342372	7040, 7422, 3791, 7048	219	56	16792	5.4768427919112845	1.0	0.31600397533241686	47.8663
GOTERM_BP_DIRECT	GO:1903779~regulation of cardiac conduction	4	1.8018018018018018	0.03617600275342372	59272, 183, 4842, 7220	219	56	16792	5.4768427919112845	1.0	0.31600397533241686	47.8663
GOTERM_BP_DIRECT	GO:0051602~response to electrical stimulus	3	1.3513513513513513	0.038393724805929	2056, 6648, 199	219	24	16792	9.584474885844749	1.0	0.3309663334385867	49.9467
GOTERM_BP_DIRECT	GO:0002092~positive regulation of receptor internalization	3	1.3513513513513513	0.038393724805929	7422, 6401, 284	219	24	16792	9.584474885844749	1.0	0.3309663334385867	49.9467
GOTERM_BP_DIRECT	GO:0032800~receptor biosynthetic process	2	0.9009009009009009	0.0384459395353001	59272, 3586	219	3	16792	51.117199391171994	1.0	0.3302575062513522	49.9947
GOTERM_BP_DIRECT	GO:2001258~negative regulation of cation channel activity	2	0.9009009009009009	0.0384459395353001	2056, 4318	219	3	16792	51.117199391171994	1.0	0.3302575062513522	49.9947
GOTERM_BP_DIRECT	GO:0002005~angiotensin catabolic process in blood	2	0.9009009009009009	0.0384459395353001	59272, 1636	219	3	16792	51.117199391171994	1.0	0.3302575062513522	49.9947
GOTERM_BP_DIRECT	GO:0034465~response to carbon monoxide	2	0.9009009009009009	0.0384459395353001	6647, 3586	219	3	16792	51.117199391171994	1.0	0.3302575062513522	49.9947
GOTERM_BP_DIRECT	GO:0038091~positive regulation of cell proliferation by VEGF-activated platelet derived growth factor receptor signaling pathway	2	0.9009009009009009	0.0384459395353001	7422, 5156	219	3	16792	51.117199391171994	1.0	0.3302575062513522	49.9947
GOTERM_BP_DIRECT	GO:0042369~vitamin D catabolic process	2	0.9009009009009009	0.0384459395353001	1591, 8074	219	3	16792	51.117199391171994	1.0	0.3302575062513522	49.9947
GOTERM_BP_DIRECT	GO:0033590~response to cobalamin	2	0.9009009009009009	0.0384459395353001	1956, 5970	219	3	16792	51.117199391171994	1.0	0.3302575062513522	49.9947
GOTERM_BP_DIRECT	GO:0038098~sequestering of BMP from receptor via BMP binding	2	0.9009009009009009	0.0384459395353001	4681, 100532736	219	3	16792	51.117199391171994	1.0	0.3302575062513522	49.9947
GOTERM_BP_DIRECT	GO:0071288~cellular response to mercury ion	2	0.9009009009009009	0.0384459395353001	359, 3565	219	3	16792	51.117199391171994	1.0	0.3302575062513522	49.9947
GOTERM_BP_DIRECT	GO:0002693~positive regulation of cellular extravasation	2	0.9009009009009009	0.0384459395353001	6347, 3383	219	3	16792	51.117199391171994	1.0	0.3302575062513522	49.9947
GOTERM_BP_DIRECT	GO:1900126~negative regulation of hyaluronan biosynthetic process	2	0.9009009009009009	0.0384459395353001	7040, 1213	219	3	16792	51.117199391171994	1.0	0.3302575062513522	49.9947
GOTERM_BP_DIRECT	GO:1904044~response to aldosterone	2	0.9009009009009009	0.0384459395353001	1535, 142	219	3	16792	51.117199391171994	1.0	0.3302575062513522	49.9947
GOTERM_BP_DIRECT	GO:1903598~positive regulation of gap junction assembly	2	0.9009009009009009	0.0384459395353001	59272, 183	219	3	16792	51.117199391171994	1.0	0.3302575062513522	49.9947
GOTERM_BP_DIRECT	GO:0051097~negative regulation of helicase activity	2	0.9009009009009009	0.0384459395353001	7157, 23411	219	3	16792	51.117199391171994	1.0	0.3302575062513522	49.9947
GOTERM_BP_DIRECT	GO:0034447~very-low-density lipoprotein particle clearance	2	0.9009009009009009	0.0384459395353001	341, 348	219	3	16792	51.117199391171994	1.0	0.3302575062513522	49.9947
GOTERM_BP_DIRECT	GO:0070487~monocyte aggregation	2	0.9009009009009009	0.0384459395353001	960, 655	219	3	16792	51.117199391171994	1.0	0.3302575062513522	49.9947
GOTERM_BP_DIRECT	GO:0010871~negative regulation of receptor biosynthetic process	2	0.9009009009009009	0.0384459395353001	5465, 5468	219	3	16792	51.117199391171994	1.0	0.3302575062513522	49.9947
GOTERM_BP_DIRECT	GO:0048014~Tie signaling pathway	2	0.9009009009009009	0.0384459395353001	285, 284	219	3	16792	51.117199391171994	1.0	0.3302575062513522	49.9947
GOTERM_BP_DIRECT	GO:2000111~positive regulation of macrophage apoptotic process	2	0.9009009009009009	0.0384459395353001	1029, 23411	219	3	16792	51.117199391171994	1.0	0.3302575062513522	49.9947
GOTERM_BP_DIRECT	GO:0070168~negative regulation of biomineral tissue development	2	0.9009009009009009	0.0384459395353001	2621, 197	219	3	16792	51.117199391171994	1.0	0.3302575062513522	49.9947
GOTERM_BP_DIRECT	GO:0002034~regulation of blood vessel size by renin-angiotensin	2	0.9009009009009009	0.0384459395353001	183, 185	219	3	16792	51.117199391171994	1.0	0.3302575062513522	49.9947
GOTERM_BP_DIRECT	GO:0030505~inorganic diphosphate transport	2	0.9009009009009009	0.0384459395353001	5169, 5167	219	3	16792	51.117199391171994	1.0	0.3302575062513522	49.9947
GOTERM_BP_DIRECT	GO:0002051~osteoblast fate commitment	2	0.9009009009009009	0.0384459395353001	4090, 4086	219	3	16792	51.117199391171994	1.0	0.3302575062513522	49.9947
GOTERM_BP_DIRECT	GO:0050715~positive regulation of cytokine secretion	3	1.3513513513513513	0.041382724020896884	4282, 5734, 3586	219	25	16792	9.201095890410958	1.0	0.3497576655821083	52.6269
GOTERM_BP_DIRECT	GO:0046580~negative regulation of Ras protein signal transduction	3	1.3513513513513513	0.041382724020896884	27342, 7077, 9927	219	25	16792	9.201095890410958	1.0	0.3497576655821083	52.6269
GOTERM_BP_DIRECT	GO:0034612~response to tumor necrosis factor	3	1.3513513513513513	0.041382724020896884	5743, 9370, 6401	219	25	16792	9.201095890410958	1.0	0.3497576655821083	52.6269
GOTERM_BP_DIRECT	GO:0002227~innate immune response in mucosa	3	1.3513513513513513	0.041382724020896884	1672, 4843, 3565	219	25	16792	9.201095890410958	1.0	0.3497576655821083	52.6269
GOTERM_BP_DIRECT	GO:0060135~maternal process involved in female pregnancy	3	1.3513513513513513	0.041382724020896884	6347, 285, 2475	219	25	16792	9.201095890410958	1.0	0.3497576655821083	52.6269
GOTERM_BP_DIRECT	GO:0033344~cholesterol efflux	3	1.3513513513513513	0.041382724020896884	341, 345, 348	219	25	16792	9.201095890410958	1.0	0.3497576655821083	52.6269
GOTERM_BP_DIRECT	GO:0071158~positive regulation of cell cycle arrest	3	1.3513513513513513	0.041382724020896884	7040, 1029, 7157	219	25	16792	9.201095890410958	1.0	0.3497576655821083	52.6269
GOTERM_BP_DIRECT	GO:0043433~negative regulation of sequence-specific DNA binding transcription factor activity	4	1.8018018018018018	0.04302588301093496	2621, 9759, 23411, 6934	219	60	16792	5.111719939117199	1.0	0.3598783703589268	54.042
GOTERM_BP_DIRECT	GO:0042102~positive regulation of T cell proliferation	4	1.8018018018018018	0.04302588301093496	6352, 7412, 199, 3565	219	60	16792	5.111719939117199	1.0	0.3598783703589268	54.042
GOTERM_BP_DIRECT	GO:0050999~regulation of nitric-oxide synthase activity	3	1.3513513513513513	0.04445615484525766	4846, 1956, 5805	219	26	16792	8.847207586933614	1.0	0.368361548568126	55.2412
GOTERM_BP_DIRECT	GO:0045840~positive regulation of mitotic nuclear division	3	1.3513513513513513	0.04445615484525766	3479, 1950, 1906	219	26	16792	8.847207586933614	1.0	0.368361548568126	55.2412
GOTERM_BP_DIRECT	GO:0032092~positive regulation of protein binding	4	1.8018018018018018	0.04483265319774292	7448, 5310, 1636, 6934	219	61	16792	5.027921251590688	1.0	0.3697180403433378	55.552
GOTERM_BP_DIRECT	GO:0001933~negative regulation of protein phosphorylation	4	1.8018018018018018	0.04483265319774292	7040, 27342, 284, 2475	219	61	16792	5.027921251590688	1.0	0.3697180403433378	55.552
GOTERM_BP_DIRECT	GO:0035987~endodermal cell differentiation	3	1.3513513513513513	0.047611343399370676	7448, 4318, 2335	219	27	16792	8.519533231861999	1.0	0.3867441644975941	57.7831
GOTERM_BP_DIRECT	GO:0010575~positive regulation of vascular endothelial growth factor production	3	1.3513513513513513	0.047611343399370676	7040, 10855, 5743	219	27	16792	8.519533231861999	1.0	0.3867441644975941	57.7831
GOTERM_BP_DIRECT	GO:0010800~positive regulation of peptidyl-threonine phosphorylation	3	1.3513513513513513	0.047611343399370676	7040, 1950, 655	219	27	16792	8.519533231861999	1.0	0.3867441644975941	57.7831
GOTERM_BP_DIRECT	GO:0014065~phosphatidylinositol 3-kinase signaling	3	1.3513513513513513	0.047611343399370676	3356, 3479, 1906	219	27	16792	8.519533231861999	1.0	0.3867441644975941	57.7831
GOTERM_BP_DIRECT	GO:0032728~positive regulation of interferon-beta production	3	1.3513513513513513	0.047611343399370676	7099, 3146, 7097	219	27	16792	8.519533231861999	1.0	0.3867441644975941	57.7831
GOTERM_BP_DIRECT	GO:0051091~positive regulation of sequence-specific DNA binding transcription factor activity	5	2.2522522522522523	0.04794961157715668	3565, 9759, 3586, 5468, 1906	219	105	16792	3.6512285279408565	1.0	0.3877425312222257	58.0474
GOTERM_BP_DIRECT	GO:0030512~negative regulation of transforming growth factor beta receptor signaling pathway	4	1.8018018018018018	0.05047535256900443	7040, 7048, 3309, 23411	219	64	16792	4.792237442922374	1.0	0.40256239922004555	59.972
GOTERM_BP_DIRECT	GO:0040007~growth	3	1.3513513513513513	0.05084567044696215	7422, 655, 2475	219	28	16792	8.215264187866927	1.0	0.4036726397924757	60.2471
GOTERM_BP_DIRECT	GO:0090200~positive regulation of release of cytochrome c from mitochondria	3	1.3513513513513513	0.05084567044696215	4318, 8743, 7157	219	28	16792	8.215264187866927	1.0	0.4036726397924757	60.2471
GOTERM_BP_DIRECT	GO:0048659~smooth muscle cell proliferation	2	0.9009009009009009	0.05093142319716739	4856, 183	219	4	16792	38.337899543378995	1.0	0.40300906937551617	60.3105
GOTERM_BP_DIRECT	GO:0072012~glomerulus vasculature development	2	0.9009009009009009	0.05093142319716739	285, 284	219	4	16792	38.337899543378995	1.0	0.40300906937551617	60.3105
GOTERM_BP_DIRECT	GO:0090400~stress-induced premature senescence	2	0.9009009009009009	0.05093142319716739	1026, 23411	219	4	16792	38.337899543378995	1.0	0.40300906937551617	60.3105
GOTERM_BP_DIRECT	GO:0010716~negative regulation of extracellular matrix disassembly	2	0.9009009009009009	0.05093142319716739	7040, 1471	219	4	16792	38.337899543378995	1.0	0.40300906937551617	60.3105
GOTERM_BP_DIRECT	GO:0060571~morphogenesis of an epithelial fold	2	0.9009009009009009	0.05093142319716739	1956, 367	219	4	16792	38.337899543378995	1.0	0.40300906937551617	60.3105
GOTERM_BP_DIRECT	GO:0051450~myoblast proliferation	2	0.9009009009009009	0.05093142319716739	3082, 3479	219	4	16792	38.337899543378995	1.0	0.40300906937551617	60.3105
GOTERM_BP_DIRECT	GO:0007161~calcium-independent cell-matrix adhesion	2	0.9009009009009009	0.05093142319716739	5310, 2335	219	4	16792	38.337899543378995	1.0	0.40300906937551617	60.3105
GOTERM_BP_DIRECT	GO:0010916~negative regulation of very-low-density lipoprotein particle clearance	2	0.9009009009009009	0.05093142319716739	341, 345	219	4	16792	38.337899543378995	1.0	0.40300906937551617	60.3105
GOTERM_BP_DIRECT	GO:0045191~regulation of isotype switching	2	0.9009009009009009	0.05093142319716739	3565, 3586	219	4	16792	38.337899543378995	1.0	0.40300906937551617	60.3105
GOTERM_BP_DIRECT	GO:0031394~positive regulation of prostaglandin biosynthetic process	2	0.9009009009009009	0.05093142319716739	5743, 551	219	4	16792	38.337899543378995	1.0	0.40300906937551617	60.3105
GOTERM_BP_DIRECT	GO:0071677~positive regulation of mononuclear cell migration	2	0.9009009009009009	0.05093142319716739	7040, 3565	219	4	16792	38.337899543378995	1.0	0.40300906937551617	60.3105
GOTERM_BP_DIRECT	GO:0042482~positive regulation of odontogenesis	2	0.9009009009009009	0.05093142319716739	7040, 1906	219	4	16792	38.337899543378995	1.0	0.40300906937551617	60.3105
GOTERM_BP_DIRECT	GO:0034137~positive regulation of toll-like receptor 2 signaling pathway	2	0.9009009009009009	0.05093142319716739	3146, 1535	219	4	16792	38.337899543378995	1.0	0.40300906937551617	60.3105
GOTERM_BP_DIRECT	GO:0018119~peptidyl-cysteine S-nitrosylation	2	0.9009009009009009	0.05093142319716739	4843, 4842	219	4	16792	38.337899543378995	1.0	0.40300906937551617	60.3105
GOTERM_BP_DIRECT	GO:0043652~engulfment of apoptotic cell	2	0.9009009009009009	0.05093142319716739	5879, 7057	219	4	16792	38.337899543378995	1.0	0.40300906937551617	60.3105
GOTERM_BP_DIRECT	GO:2000481~positive regulation of cAMP-dependent protein kinase activity	2	0.9009009009009009	0.05093142319716739	9370, 23411	219	4	16792	38.337899543378995	1.0	0.40300906937551617	60.3105
GOTERM_BP_DIRECT	GO:0010523~negative regulation of calcium ion transport into cytosol	2	0.9009009009009009	0.05093142319716739	2056, 4842	219	4	16792	38.337899543378995	1.0	0.40300906937551617	60.3105
GOTERM_BP_DIRECT	GO:0046449~creatinine metabolic process	2	0.9009009009009009	0.05093142319716739	2690, 4311	219	4	16792	38.337899543378995	1.0	0.40300906937551617	60.3105
GOTERM_BP_DIRECT	GO:0032269~negative regulation of cellular protein metabolic process	2	0.9009009009009009	0.05093142319716739	4282, 1906	219	4	16792	38.337899543378995	1.0	0.40300906937551617	60.3105
GOTERM_BP_DIRECT	GO:0045833~negative regulation of lipid metabolic process	2	0.9009009009009009	0.05093142319716739	341, 345	219	4	16792	38.337899543378995	1.0	0.40300906937551617	60.3105
GOTERM_BP_DIRECT	GO:0001937~negative regulation of endothelial cell proliferation	3	1.3513513513513513	0.05415657041258379	7057, 6678, 348	219	29	16792	7.931979215871516	1.0	0.42150389454016257	62.6284
GOTERM_BP_DIRECT	GO:0048008~platelet-derived growth factor receptor signaling pathway	3	1.3513513513513513	0.05415657041258379	10628, 5156, 8826	219	29	16792	7.931979215871516	1.0	0.42150389454016257	62.6284
GOTERM_BP_DIRECT	GO:0007200~phospholipase C-activating G-protein coupled receptor signaling pathway	4	1.8018018018018018	0.05441970280758871	3356, 183, 185, 5733	219	66	16792	4.64701812647018	1.0	0.4218621594913271	62.8117
GOTERM_BP_DIRECT	GO:0006952~defense response	4	1.8018018018018018	0.05644575078693548	3240, 6376, 4353, 1471	219	67	16792	4.577659646970625	1.0	0.43264330926352856	64.1954
GOTERM_BP_DIRECT	GO:0007281~germ cell development	3	1.3513513513513513	0.057541530469668256	4090, 285, 2475	219	30	16792	7.6675799086757985	1.0	0.4377989334086836	64.9234
GOTERM_BP_DIRECT	GO:0055072~iron ion homeostasis	3	1.3513513513513513	0.057541530469668256	51312, 6648, 7018	219	30	16792	7.6675799086757985	1.0	0.4377989334086836	64.9234
GOTERM_BP_DIRECT	GO:0042981~regulation of apoptotic process	7	3.153153153153153	0.05968843411529638	7040, 355, 22900, 6446, 655, 7157, 4982	219	213	16792	2.5198619418183372	1.0	0.4488693673697166	66.3094
GOTERM_BP_DIRECT	GO:0043552~positive regulation of phosphatidylinositol 3-kinase activity	3	1.3513513513513513	0.060998089584689996	7040, 5156, 5879	219	31	16792	7.42023862129916	1.0	0.4549991876163094	67.1293
GOTERM_BP_DIRECT	GO:0042771~intrinsic apoptotic signaling pathway in response to DNA damage by p53 class mediator	3	1.3513513513513513	0.060998089584689996	1026, 7157, 23411	219	31	16792	7.42023862129916	1.0	0.4549991876163094	67.1293
GOTERM_BP_DIRECT	GO:0001975~response to amphetamine	3	1.3513513513513513	0.060998089584689996	6647, 1269, 3383	219	31	16792	7.42023862129916	1.0	0.4549991876163094	67.1293
GOTERM_BP_DIRECT	GO:0007219~Notch signaling pathway	5	2.2522522522522523	0.06288868658904563	7040, 7048, 189, 4192, 3559	219	115	16792	3.3337303950764343	1.0	0.46422500515363796	68.2798
GOTERM_BP_DIRECT	GO:0061042~vascular wound healing	2	0.9009009009009009	0.0632555207514773	10855, 4162	219	5	16792	30.670319634703194	1.0	0.4649753519682902	68.4986
GOTERM_BP_DIRECT	GO:0038033~positive regulation of endothelial cell chemotaxis by VEGF-activated vascular endothelial growth factor receptor signaling pathway	2	0.9009009009009009	0.0632555207514773	7422, 3791	219	5	16792	30.670319634703194	1.0	0.4649753519682902	68.4986
GOTERM_BP_DIRECT	GO:0010739~positive regulation of protein kinase A signaling	2	0.9009009009009009	0.0632555207514773	4282, 9370	219	5	16792	30.670319634703194	1.0	0.4649753519682902	68.4986
GOTERM_BP_DIRECT	GO:0022614~membrane to membrane docking	2	0.9009009009009009	0.0632555207514773	7412, 3383	219	5	16792	30.670319634703194	1.0	0.4649753519682902	68.4986
GOTERM_BP_DIRECT	GO:0045541~negative regulation of cholesterol biosynthetic process	2	0.9009009009009009	0.0632555207514773	6647, 348	219	5	16792	30.670319634703194	1.0	0.4649753519682902	68.4986
GOTERM_BP_DIRECT	GO:0033591~response to L-ascorbic acid	2	0.9009009009009009	0.0632555207514773	6648, 6678	219	5	16792	30.670319634703194	1.0	0.4649753519682902	68.4986
GOTERM_BP_DIRECT	GO:0031622~positive regulation of fever generation	2	0.9009009009009009	0.0632555207514773	5743, 5733	219	5	16792	30.670319634703194	1.0	0.4649753519682902	68.4986
GOTERM_BP_DIRECT	GO:0090370~negative regulation of cholesterol efflux	2	0.9009009009009009	0.0632555207514773	1950, 348	219	5	16792	30.670319634703194	1.0	0.4649753519682902	68.4986
GOTERM_BP_DIRECT	GO:0051461~positive regulation of corticotropin secretion	2	0.9009009009009009	0.0632555207514773	8862, 1392	219	5	16792	30.670319634703194	1.0	0.4649753519682902	68.4986
GOTERM_BP_DIRECT	GO:0051005~negative regulation of lipoprotein lipase activity	2	0.9009009009009009	0.0632555207514773	341, 345	219	5	16792	30.670319634703194	1.0	0.4649753519682902	68.4986
GOTERM_BP_DIRECT	GO:0034392~negative regulation of smooth muscle cell apoptotic process	2	0.9009009009009009	0.0632555207514773	3479, 1906	219	5	16792	30.670319634703194	1.0	0.4649753519682902	68.4986
GOTERM_BP_DIRECT	GO:0016101~diterpenoid metabolic process	2	0.9009009009009009	0.0632555207514773	1956, 1392	219	5	16792	30.670319634703194	1.0	0.4649753519682902	68.4986
GOTERM_BP_DIRECT	GO:0032489~regulation of Cdc42 protein signal transduction	2	0.9009009009009009	0.0632555207514773	345, 348	219	5	16792	30.670319634703194	1.0	0.4649753519682902	68.4986
GOTERM_BP_DIRECT	GO:0090335~regulation of brown fat cell differentiation	2	0.9009009009009009	0.0632555207514773	23411, 2475	219	5	16792	30.670319634703194	1.0	0.4649753519682902	68.4986
GOTERM_BP_DIRECT	GO:0035582~sequestering of BMP in extracellular matrix	2	0.9009009009009009	0.0632555207514773	4681, 100532736	219	5	16792	30.670319634703194	1.0	0.4649753519682902	68.4986
GOTERM_BP_DIRECT	GO:0098735~positive regulation of the force of heart contraction	2	0.9009009009009009	0.0632555207514773	6548, 4842	219	5	16792	30.670319634703194	1.0	0.4649753519682902	68.4986
GOTERM_BP_DIRECT	GO:0010757~negative regulation of plasminogen activation	2	0.9009009009009009	0.0632555207514773	7057, 5054	219	5	16792	30.670319634703194	1.0	0.4649753519682902	68.4986
GOTERM_BP_DIRECT	GO:0003100~regulation of systemic arterial blood pressure by endothelin	2	0.9009009009009009	0.0632555207514773	4846, 1906	219	5	16792	30.670319634703194	1.0	0.4649753519682902	68.4986
GOTERM_BP_DIRECT	GO:0030823~regulation of cGMP metabolic process	2	0.9009009009009009	0.0632555207514773	7422, 7057	219	5	16792	30.670319634703194	1.0	0.4649753519682902	68.4986
GOTERM_BP_DIRECT	GO:0060744~mammary gland branching involved in thelarche	2	0.9009009009009009	0.0632555207514773	7040, 374	219	5	16792	30.670319634703194	1.0	0.4649753519682902	68.4986
GOTERM_BP_DIRECT	GO:0000303~response to superoxide	2	0.9009009009009009	0.0632555207514773	6647, 6648	219	5	16792	30.670319634703194	1.0	0.4649753519682902	68.4986
GOTERM_BP_DIRECT	GO:0051101~regulation of DNA binding	2	0.9009009009009009	0.0632555207514773	7040, 177	219	5	16792	30.670319634703194	1.0	0.4649753519682902	68.4986
GOTERM_BP_DIRECT	GO:0042177~negative regulation of protein catabolic process	3	1.3513513513513513	0.0645238376246615	1956, 4843, 5970	219	32	16792	7.188356164383562	1.0	0.4706045307034279	69.2442
GOTERM_BP_DIRECT	GO:0001974~blood vessel remodeling	3	1.3513513513513513	0.0645238376246615	4846, 183, 1636	219	32	16792	7.188356164383562	1.0	0.4706045307034279	69.2442
GOTERM_BP_DIRECT	GO:0015758~glucose transport	3	1.3513513513513513	0.06811641445353755	1909, 1906, 6513	219	33	16792	6.970527189705271	1.0	0.48839381147974714	71.2666
GOTERM_BP_DIRECT	GO:0006366~transcription from RNA polymerase II promoter	12	5.405405405405405	0.07102060513383533	6657, 6927, 2551, 2961, 2960, 9242, 5970, 10725, 4780, 7157, 142, 4086	219	513	16792	1.7935859435498944	1.0	0.5020477846247754	72.8091
GOTERM_BP_DIRECT	GO:0030334~regulation of cell migration	4	1.8018018018018018	0.07160287893674751	7040, 6446, 5879, 4000	219	74	16792	4.144637788473405	1.0	0.5037031217390224	73.1088
GOTERM_BP_DIRECT	GO:0001837~epithelial to mesenchymal transition	3	1.3513513513513513	0.07177350906058641	7040, 3082, 655	219	34	16792	6.765511684125704	1.0	0.5032769502346492	73.196
GOTERM_BP_DIRECT	GO:0006468~protein phosphorylation	11	4.954954954954955	0.07434020464798237	5891, 2621, 7040, 5579, 4090, 6446, 80216, 6347, 7048, 984, 2475	219	456	16792	1.8496355042858286	1.0	0.5147391573012665	74.4765
GOTERM_BP_DIRECT	GO:0007182~common-partner SMAD protein phosphorylation	2	0.9009009009009009	0.0754203087688265	7040, 7048	219	6	16792	25.558599695585997	1.0	0.5187211727726657	74.9979
GOTERM_BP_DIRECT	GO:0033033~negative regulation of myeloid cell apoptotic process	2	0.9009009009009009	0.0754203087688265	4282, 2056	219	6	16792	25.558599695585997	1.0	0.5187211727726657	74.9979
GOTERM_BP_DIRECT	GO:0010042~response to manganese ion	2	0.9009009009009009	0.0754203087688265	6648, 5743	219	6	16792	25.558599695585997	1.0	0.5187211727726657	74.9979
GOTERM_BP_DIRECT	GO:0010742~macrophage derived foam cell differentiation	2	0.9009009009009009	0.0754203087688265	7040, 5468	219	6	16792	25.558599695585997	1.0	0.5187211727726657	74.9979
GOTERM_BP_DIRECT	GO:0002740~negative regulation of cytokine secretion involved in immune response	2	0.9009009009009009	0.0754203087688265	3586, 284	219	6	16792	25.558599695585997	1.0	0.5187211727726657	74.9979
GOTERM_BP_DIRECT	GO:0051346~negative regulation of hydrolase activity	2	0.9009009009009009	0.0754203087688265	4846, 4842	219	6	16792	25.558599695585997	1.0	0.5187211727726657	74.9979
GOTERM_BP_DIRECT	GO:0009143~nucleoside triphosphate catabolic process	2	0.9009009009009009	0.0754203087688265	5169, 5167	219	6	16792	25.558599695585997	1.0	0.5187211727726657	74.9979
GOTERM_BP_DIRECT	GO:0046321~positive regulation of fatty acid oxidation	2	0.9009009009009009	0.0754203087688265	5465, 5468	219	6	16792	25.558599695585997	1.0	0.5187211727726657	74.9979
GOTERM_BP_DIRECT	GO:0010535~positive regulation of activation of JAK2 kinase activity	2	0.9009009009009009	0.0754203087688265	6352, 183	219	6	16792	25.558599695585997	1.0	0.5187211727726657	74.9979
GOTERM_BP_DIRECT	GO:0003179~heart valve morphogenesis	2	0.9009009009009009	0.0754203087688265	7040, 2475	219	6	16792	25.558599695585997	1.0	0.5187211727726657	74.9979
GOTERM_BP_DIRECT	GO:0002686~negative regulation of leukocyte migration	2	0.9009009009009009	0.0754203087688265	27342, 90865	219	6	16792	25.558599695585997	1.0	0.5187211727726657	74.9979
GOTERM_BP_DIRECT	GO:0032914~positive regulation of transforming growth factor beta1 production	2	0.9009009009009009	0.0754203087688265	6376, 7057	219	6	16792	25.558599695585997	1.0	0.5187211727726657	74.9979
GOTERM_BP_DIRECT	GO:2001200~positive regulation of dendritic cell differentiation	2	0.9009009009009009	0.0754203087688265	3146, 177	219	6	16792	25.558599695585997	1.0	0.5187211727726657	74.9979
GOTERM_BP_DIRECT	GO:0033210~leptin-mediated signaling pathway	2	0.9009009009009009	0.0754203087688265	6774, 23411	219	6	16792	25.558599695585997	1.0	0.5187211727726657	74.9979
GOTERM_BP_DIRECT	GO:0006924~activation-induced cell death of T cells	2	0.9009009009009009	0.0754203087688265	355, 3559	219	6	16792	25.558599695585997	1.0	0.5187211727726657	74.9979
GOTERM_BP_DIRECT	GO:0060137~maternal process involved in parturition	2	0.9009009009009009	0.0754203087688265	6347, 1906	219	6	16792	25.558599695585997	1.0	0.5187211727726657	74.9979
GOTERM_BP_DIRECT	GO:0048263~determination of dorsal identity	2	0.9009009009009009	0.0754203087688265	4681, 100532736	219	6	16792	25.558599695585997	1.0	0.5187211727726657	74.9979
GOTERM_BP_DIRECT	GO:0010887~negative regulation of cholesterol storage	2	0.9009009009009009	0.0754203087688265	5465, 5468	219	6	16792	25.558599695585997	1.0	0.5187211727726657	74.9979
GOTERM_BP_DIRECT	GO:0045084~positive regulation of interleukin-12 biosynthetic process	2	0.9009009009009009	0.0754203087688265	7099, 5970	219	6	16792	25.558599695585997	1.0	0.5187211727726657	74.9979
GOTERM_BP_DIRECT	GO:0030501~positive regulation of bone mineralization	3	1.3513513513513513	0.07549285866813711	9365, 7040, 655	219	35	16792	6.572211350293542	1.0	0.517786653906096	75.0325
GOTERM_BP_DIRECT	GO:0048565~digestive tract development	3	1.3513513513513513	0.07549285866813711	7040, 5310, 7048	219	35	16792	6.572211350293542	1.0	0.517786653906096	75.0325
GOTERM_BP_DIRECT	GO:0006816~calcium ion transport	4	1.8018018018018018	0.07623611259557242	6352, 1234, 5579, 7220	219	76	16792	4.035568372987263	1.0	0.5200927674986088	75.385
GOTERM_BP_DIRECT	GO:0048469~cell maturation	3	1.3513513513513513	0.07927224790180538	7422, 5972, 5468	219	36	16792	6.389649923896499	1.0	0.5332077616485251	76.7766
GOTERM_BP_DIRECT	GO:0043407~negative regulation of MAP kinase activity	3	1.3513513513513513	0.07927224790180538	9370, 655, 348	219	36	16792	6.389649923896499	1.0	0.5332077616485251	76.7766
GOTERM_BP_DIRECT	GO:0010043~response to zinc ion	3	1.3513513513513513	0.07927224790180538	7412, 6648, 632	219	36	16792	6.389649923896499	1.0	0.5332077616485251	76.7766
GOTERM_BP_DIRECT	GO:0045666~positive regulation of neuron differentiation	4	1.8018018018018018	0.08099828100045246	4681, 100532736, 7077, 655	219	78	16792	3.932092260859384	1.0	0.5399256562715169	77.5343
GOTERM_BP_DIRECT	GO:0035094~response to nicotine	3	1.3513513513513513	0.08310950795281541	7412, 1906, 551	219	37	16792	6.216956682710107	1.0	0.548255284007499	78.4294
GOTERM_BP_DIRECT	GO:0042130~negative regulation of T cell proliferation	3	1.3513513513513513	0.08310950795281541	7040, 3586, 3559	219	37	16792	6.216956682710107	1.0	0.548255284007499	78.4294
GOTERM_BP_DIRECT	GO:0045786~negative regulation of cell cycle	3	1.3513513513513513	0.08310950795281541	7040, 5743, 655	219	37	16792	6.216956682710107	1.0	0.548255284007499	78.4294
GOTERM_BP_DIRECT	GO:0032411~positive regulation of transporter activity	2	0.9009009009009009	0.08742783723015396	6446, 5444	219	7	16792	21.907371167645138	1.0	0.5660691246927302	80.1565
GOTERM_BP_DIRECT	GO:0072205~metanephric collecting duct development	2	0.9009009009009009	0.08742783723015396	5310, 359	219	7	16792	21.907371167645138	1.0	0.5660691246927302	80.1565
GOTERM_BP_DIRECT	GO:0051099~positive regulation of binding	2	0.9009009009009009	0.08742783723015396	302, 5444	219	7	16792	21.907371167645138	1.0	0.5660691246927302	80.1565
GOTERM_BP_DIRECT	GO:0072577~endothelial cell apoptotic process	2	0.9009009009009009	0.08742783723015396	26291, 3586	219	7	16792	21.907371167645138	1.0	0.5660691246927302	80.1565
GOTERM_BP_DIRECT	GO:0042908~xenobiotic transport	2	0.9009009009009009	0.08742783723015396	8856, 6513	219	7	16792	21.907371167645138	1.0	0.5660691246927302	80.1565
GOTERM_BP_DIRECT	GO:0032736~positive regulation of interleukin-13 production	2	0.9009009009009009	0.08742783723015396	90865, 3565	219	7	16792	21.907371167645138	1.0	0.5660691246927302	80.1565
GOTERM_BP_DIRECT	GO:1900121~negative regulation of receptor binding	2	0.9009009009009009	0.08742783723015396	302, 9370	219	7	16792	21.907371167645138	1.0	0.5660691246927302	80.1565
GOTERM_BP_DIRECT	GO:2000121~regulation of removal of superoxide radicals	2	0.9009009009009009	0.08742783723015396	655, 4780	219	7	16792	21.907371167645138	1.0	0.5660691246927302	80.1565
GOTERM_BP_DIRECT	GO:0007435~salivary gland morphogenesis	2	0.9009009009009009	0.08742783723015396	7040, 1956	219	7	16792	21.907371167645138	1.0	0.5660691246927302	80.1565
GOTERM_BP_DIRECT	GO:0071374~cellular response to parathyroid hormone stimulus	2	0.9009009009009009	0.08742783723015396	9759, 8074	219	7	16792	21.907371167645138	1.0	0.5660691246927302	80.1565
GOTERM_BP_DIRECT	GO:0006769~nicotinamide metabolic process	2	0.9009009009009009	0.08742783723015396	5743, 10135	219	7	16792	21.907371167645138	1.0	0.5660691246927302	80.1565
GOTERM_BP_DIRECT	GO:0085029~extracellular matrix assembly	2	0.9009009009009009	0.08742783723015396	2621, 7040	219	7	16792	21.907371167645138	1.0	0.5660691246927302	80.1565
GOTERM_BP_DIRECT	GO:0071455~cellular response to hyperoxia	2	0.9009009009009009	0.08742783723015396	355, 5468	219	7	16792	21.907371167645138	1.0	0.5660691246927302	80.1565
GOTERM_BP_DIRECT	GO:0060907~positive regulation of macrophage cytokine production	2	0.9009009009009009	0.08742783723015396	7099, 10417	219	7	16792	21.907371167645138	1.0	0.5660691246927302	80.1565
GOTERM_BP_DIRECT	GO:1903077~negative regulation of protein localization to plasma membrane	2	0.9009009009009009	0.08742783723015396	7040, 1213	219	7	16792	21.907371167645138	1.0	0.5660691246927302	80.1565
GOTERM_BP_DIRECT	GO:0034983~peptidyl-lysine deacetylation	2	0.9009009009009009	0.08742783723015396	9759, 23411	219	7	16792	21.907371167645138	1.0	0.5660691246927302	80.1565
GOTERM_BP_DIRECT	GO:0042756~drinking behavior	2	0.9009009009009009	0.08742783723015396	8862, 5972	219	7	16792	21.907371167645138	1.0	0.5660691246927302	80.1565
GOTERM_BP_DIRECT	GO:0010882~regulation of cardiac muscle contraction by calcium ion signaling	2	0.9009009009009009	0.08742783723015396	6548, 9759	219	7	16792	21.907371167645138	1.0	0.5660691246927302	80.1565
GOTERM_BP_DIRECT	GO:0001542~ovulation from ovarian follicle	2	0.9009009009009009	0.08742783723015396	4846, 23411	219	7	16792	21.907371167645138	1.0	0.5660691246927302	80.1565
GOTERM_BP_DIRECT	GO:0071548~response to dexamethasone	2	0.9009009009009009	0.08742783723015396	2056, 1906	219	7	16792	21.907371167645138	1.0	0.5660691246927302	80.1565
GOTERM_BP_DIRECT	GO:0033622~integrin activation	2	0.9009009009009009	0.08742783723015396	6376, 2335	219	7	16792	21.907371167645138	1.0	0.5660691246927302	80.1565
GOTERM_BP_DIRECT	GO:0090050~positive regulation of cell migration involved in sprouting angiogenesis	2	0.9009009009009009	0.08742783723015396	7422, 5743	219	7	16792	21.907371167645138	1.0	0.5660691246927302	80.1565
GOTERM_BP_DIRECT	GO:0071639~positive regulation of monocyte chemotactic protein-1 production	2	0.9009009009009009	0.08742783723015396	9370, 177	219	7	16792	21.907371167645138	1.0	0.5660691246927302	80.1565
GOTERM_BP_DIRECT	GO:0008543~fibroblast growth factor receptor signaling pathway	4	1.8018018018018018	0.09089651623971552	9365, 8826, 1490, 8074	219	82	16792	3.7402828822808774	1.0	0.5795863100698455	81.4484
GOTERM_BP_DIRECT	GO:0002062~chondrocyte differentiation	3	1.3513513513513513	0.09094919303027538	7040, 4856, 7045	219	39	16792	5.898138391289076	1.0	0.5785092313891051	81.4674
GOTERM_BP_DIRECT	GO:0045668~negative regulation of osteoblast differentiation	3	1.3513513513513513	0.09094919303027538	374, 9759, 8074	219	39	16792	5.898138391289076	1.0	0.5785092313891051	81.4674
GOTERM_BP_DIRECT	GO:0016032~viral process	8	3.6036036036036037	0.0957020570818825	7412, 6774, 5156, 2960, 3791, 7157, 23411, 292	219	299	16792	2.0515263969701136	1.0	0.5967591724095029	83.1076
GOTERM_BP_DIRECT	GO:0070527~platelet aggregation	3	1.3513513513513513	0.09899546340177724	2621, 5156, 1465	219	41	16792	5.610424323421316	1.0	0.6085261342791661	84.1627
GOTERM_BP_DIRECT	GO:0031497~chromatin assembly	2	0.9009009009009009	0.09928012984014682	3146, 7157	219	8	16792	19.168949771689498	1.0	0.6083423223882456	84.2509
GOTERM_BP_DIRECT	GO:0042119~neutrophil activation	2	0.9009009009009009	0.09928012984014682	6352, 3576	219	8	16792	19.168949771689498	1.0	0.6083423223882456	84.2509
GOTERM_BP_DIRECT	GO:0009308~amine metabolic process	2	0.9009009009009009	0.09928012984014682	7412, 8639	219	8	16792	19.168949771689498	1.0	0.6083423223882456	84.2509
GOTERM_BP_DIRECT	GO:0019064~fusion of virus membrane with host plasma membrane	2	0.9009009009009009	0.09928012984014682	2621, 1234	219	8	16792	19.168949771689498	1.0	0.6083423223882456	84.2509
GOTERM_BP_DIRECT	GO:0071236~cellular response to antibiotic	2	0.9009009009009009	0.09928012984014682	6548, 3309	219	8	16792	19.168949771689498	1.0	0.6083423223882456	84.2509
GOTERM_BP_DIRECT	GO:0002674~negative regulation of acute inflammatory response	2	0.9009009009009009	0.09928012984014682	3565, 5468	219	8	16792	19.168949771689498	1.0	0.6083423223882456	84.2509
GOTERM_BP_DIRECT	GO:0060396~growth hormone receptor signaling pathway	2	0.9009009009009009	0.09928012984014682	6774, 2690	219	8	16792	19.168949771689498	1.0	0.6083423223882456	84.2509
GOTERM_BP_DIRECT	GO:2000774~positive regulation of cellular senescence	2	0.9009009009009009	0.09928012984014682	1029, 23411	219	8	16792	19.168949771689498	1.0	0.6083423223882456	84.2509
GOTERM_BP_DIRECT	GO:0032966~negative regulation of collagen biosynthetic process	2	0.9009009009009009	0.09928012984014682	5906, 5468	219	8	16792	19.168949771689498	1.0	0.6083423223882456	84.2509
GOTERM_BP_DIRECT	GO:0071305~cellular response to vitamin D	2	0.9009009009009009	0.09928012984014682	632, 8074	219	8	16792	19.168949771689498	1.0	0.6083423223882456	84.2509
GOTERM_BP_DIRECT	GO:0010898~positive regulation of triglyceride catabolic process	2	0.9009009009009009	0.09928012984014682	57104, 26291	219	8	16792	19.168949771689498	1.0	0.6083423223882456	84.2509
GOTERM_BP_DIRECT	GO:0042698~ovulation cycle	2	0.9009009009009009	0.09928012984014682	1956, 5176	219	8	16792	19.168949771689498	1.0	0.6083423223882456	84.2509
GOTERM_BP_DIRECT	GO:1900165~negative regulation of interleukin-6 secretion	2	0.9009009009009009	0.09928012984014682	2621, 27342	219	8	16792	19.168949771689498	1.0	0.6083423223882456	84.2509
GOTERM_BP_DIRECT	GO:0006766~vitamin metabolic process	2	0.9009009009009009	0.09928012984014682	1591, 4036	219	8	16792	19.168949771689498	1.0	0.6083423223882456	84.2509
GOTERM_BP_DIRECT	GO:0034379~very-low-density lipoprotein particle assembly	2	0.9009009009009009	0.09928012984014682	341, 345	219	8	16792	19.168949771689498	1.0	0.6083423223882456	84.2509
GOTERM_BP_DIRECT	GO:0009629~response to gravity	2	0.9009009009009009	0.09928012984014682	632, 6678	219	8	16792	19.168949771689498	1.0	0.6083423223882456	84.2509
GOTERM_BP_DIRECT	GO:0007183~SMAD protein complex assembly	2	0.9009009009009009	0.09928012984014682	7040, 4086	219	8	16792	19.168949771689498	1.0	0.6083423223882456	84.2509
GOTERM_BP_DIRECT	GO:0071493~cellular response to UV-B	2	0.9009009009009009	0.09928012984014682	1026, 4311	219	8	16792	19.168949771689498	1.0	0.6083423223882456	84.2509
GOTERM_BP_DIRECT	GO:0031659~positive regulation of cyclin-dependent protein serine/threonine kinase activity involved in G1/S transition of mitotic cell cycle	2	0.9009009009009009	0.09928012984014682	5310, 1956	219	8	16792	19.168949771689498	1.0	0.6083423223882456	84.2509
GOTERM_BP_DIRECT	GO:0060236~regulation of mitotic spindle organization	2	0.9009009009009009	0.09928012984014682	5310, 1213	219	8	16792	19.168949771689498	1.0	0.6083423223882456	84.2509
GOTERM_BP_DIRECT	GO:0097178~ruffle assembly	2	0.9009009009009009	0.09928012984014682	199, 5879	219	8	16792	19.168949771689498	1.0	0.6083423223882456	84.2509
GOTERM_BP_DIRECT	GO:0034115~negative regulation of heterotypic cell-cell adhesion	2	0.9009009009009009	0.09928012984014682	9370, 3586	219	8	16792	19.168949771689498	1.0	0.6083423223882456	84.2509

## Sheet: GOEA for diabetic retinopathy
Category	Term	Count	%	PValue	Genes	List Total	Pop Hits	Pop Total	Fold Enrichment	Bonferroni	Benjamini	FDR
GOTERM_BP_DIRECT	GO:0001666~response to hypoxia	24	17.647058823529413	3.5570948463587353E-22	4313, 4049, 2056, 6648, 5579, 5894, 4843, 7010, 177, 6347, 650, 847, 285, 836, 6387, 7040, 3778, 10911, 7351, 7422, 4524, 5327, 5228, 7057	132	172	16792	17.750528541226213	6.683781216308064E-19	6.683781216308064E-19	6.07122e-19
GOTERM_BP_DIRECT	GO:0045766~positive regulation of angiogenesis	16	11.76470588235294	1.3172327004391748E-14	7494, 4846, 5579, 7010, 3082, 3791, 285, 5054, 10911, 7422, 3689, 2152, 4780, 5228, 7057, 23411	132	115	16792	17.699077733860342	2.4824697852920963E-11	1.241229341530925E-11	2.25486e-11
GOTERM_BP_DIRECT	GO:0042493~response to drug	21	15.441176470588236	2.477014898968536E-13	4049, 6647, 6774, 6648, 2572, 847, 5468, 836, 4982, 3383, 335, 6609, 7040, 10911, 4524, 5741, 3586, 6652, 5228, 7057, 4142	132	304	16792	8.78767942583732	4.654109320156863E-10	1.5513701434599625E-10	4.22751e-10
GOTERM_BP_DIRECT	GO:0007568~aging	15	11.029411764705882	4.065402170091962E-11	2056, 6647, 6774, 5176, 6347, 847, 4887, 7040, 56729, 183, 7351, 3689, 1490, 3586, 4780	132	165	16792	11.564738292011018	7.638893018135917E-8	1.909723312820688E-8	6.93879e-08
GOTERM_BP_DIRECT	GO:0006954~inflammatory response	20	14.705882352941178	1.1688464350392912E-10	814, 7124, 1401, 177, 6347, 650, 8639, 4982, 6403, 6387, 4283, 7040, 6696, 7099, 3689, 3586, 4780, 5806, 7057, 4055	132	379	16792	6.713040697209563	2.196261639220154E-7	4.3925236670183665E-8	1.99498e-07
GOTERM_BP_DIRECT	GO:0001938~positive regulation of endothelial cell proliferation	11	8.088235294117647	1.358152014932179E-10	6387, 7422, 8829, 7010, 3791, 6347, 2324, 650, 2152, 5228, 23411	132	69	16792	20.280193236714975	2.5519681834396124E-7	4.2532807609241274E-8	2.31808e-07
GOTERM_BP_DIRECT	GO:0032496~response to lipopolysaccharide	14	10.294117647058822	4.890534607402613E-10	338, 4049, 2056, 6648, 5972, 4982, 1906, 836, 6403, 4283, 1511, 7099, 4055, 7056	132	164	16792	10.859571322985957	9.189310375967708E-7	1.3127591425021734E-7	8.34712e-07
GOTERM_BP_DIRECT	GO:0070374~positive regulation of ERK1 and ERK2 cascade	14	10.294117647058822	1.0918097207244036E-9	2056, 7010, 7124, 3791, 6347, 650, 2324, 3383, 7040, 7422, 7099, 8829, 1490, 26291	132	175	16792	10.176969696969698	2.0515084240280146E-6	2.56438783208246E-7	1.86349e-06
GOTERM_BP_DIRECT	GO:0045429~positive regulation of nitric oxide biosynthetic process	9	6.61764705882353	1.2750519161223888E-9	183, 6648, 7099, 3689, 7124, 3643, 5806, 1906, 3383	132	43	16792	26.625792811839318	2.3958197510332013E-6	2.6620247806086184E-7	2.17625e-06
GOTERM_BP_DIRECT	GO:0008217~regulation of blood pressure	10	7.352941176470589	1.7929107637876563E-9	4041, 6647, 4846, 183, 6648, 10911, 5972, 1636, 5468, 1906	132	65	16792	19.571095571095572	3.368873550124718E-6	3.3688786571506313E-7	3.06012e-06
GOTERM_BP_DIRECT	GO:0001525~angiogenesis	15	11.029411764705882	2.19189575342832E-9	7494, 4313, 4846, 7010, 3339, 3791, 2335, 6347, 285, 5054, 7422, 8829, 1490, 5228, 23411	132	223	16792	8.55686913982878	4.118563686317245E-6	3.744155815388339E-7	3.74111e-06
GOTERM_BP_DIRECT	GO:0008284~positive regulation of cell proliferation	20	14.705882352941178	3.6848733358712325E-9	7494, 4041, 2056, 6774, 685, 3082, 3371, 3791, 2335, 2324, 1906, 7040, 7422, 1490, 26291, 3643, 5228, 7057, 23411, 4142	132	466	16792	5.459747691507348	6.923852964857424E-6	5.769895781160272E-7	6.28931e-06
GOTERM_BP_DIRECT	GO:0002576~platelet degranulation	11	8.088235294117647	7.535208545898237E-9	6403, 7040, 6647, 7422, 3082, 7450, 2335, 5267, 7057, 5054, 335	132	103	16792	13.58576051779935	1.4158556719712223E-5	1.0891268648061114E-6	1.2861e-05
GOTERM_BP_DIRECT	GO:0007267~cell-cell signaling	15	11.029411764705882	1.1650144851818294E-8	4049, 7010, 650, 1906, 4283, 183, 8829, 4803, 3689, 1490, 627, 26291, 5741, 3586, 5228	132	254	16792	7.512526843235505	2.1890382700506805E-5	1.5636146559749875E-6	1.98844e-05
GOTERM_BP_DIRECT	GO:0043066~negative regulation of apoptotic process	19	13.970588235294118	1.5721251229862252E-8	7494, 6774, 6648, 5894, 4318, 966, 685, 7010, 3791, 2324, 847, 836, 2950, 7351, 7422, 4803, 3586, 7057, 23411	132	455	16792	5.312154512154513	2.953979490938341E-5	1.9693468087389476E-6	2.68329e-05
GOTERM_BP_DIRECT	GO:0010628~positive regulation of gene expression	15	11.029411764705882	1.7257768133147223E-8	338, 6774, 7124, 3371, 1401, 2335, 650, 7040, 7422, 4803, 7099, 5460, 1490, 3077, 4780	132	262	16792	7.283136710617627	3.2426820785524946E-5	2.0267071053625685E-6	2.94554e-05
GOTERM_BP_DIRECT	GO:0009611~response to wounding	9	6.61764705882353	2.9886957702404015E-8	7040, 8829, 5460, 1490, 3371, 7450, 2335, 177, 6347	132	63	16792	18.17316017316017	5.6156017523845136E-5	3.303382445696279E-6	5.10108e-05
GOTERM_BP_DIRECT	GO:0014823~response to activity	8	5.88235294117647	3.817741659829652E-8	6648, 26291, 6347, 285, 3586, 847, 1906, 4142	132	43	16792	23.66737138830162	7.173279416827771E-5	3.98529023026839E-6	6.51608e-05
GOTERM_BP_DIRECT	GO:0030198~extracellular matrix organization	13	9.558823529411764	4.308112667977113E-8	10855, 3339, 3371, 7450, 7124, 2335, 3791, 5054, 4982, 3383, 6696, 3689, 7057	132	196	16792	8.437538651824365	8.09461624318164E-5	4.260487700413762E-6	7.35304e-05
GOTERM_BP_DIRECT	GO:0001934~positive regulation of protein phosphorylation	11	8.088235294117647	5.704658855102084E-8	7494, 7040, 7422, 4318, 7010, 7124, 3791, 3643, 2324, 650, 23411	132	127	16792	11.018372703412073	1.0718479826832272E-4	5.359512786240472E-6	9.73665e-05
GOTERM_BP_DIRECT	GO:0010595~positive regulation of endothelial cell migration	8	5.88235294117647	6.219377415079834E-8	183, 7422, 8829, 7010, 3791, 2324, 7057, 1906	132	46	16792	22.12384716732543	1.1685527711591259E-4	5.564846669803281E-6	0.000106152
GOTERM_BP_DIRECT	GO:2000352~negative regulation of endothelial cell apoptotic process	7	5.147058823529411	6.574713317340656E-8	7010, 3791, 26291, 3586, 4780, 5054, 3383	132	28	16792	31.803030303030305	1.2353123669883725E-4	5.615387293267382E-6	0.000112217
GOTERM_BP_DIRECT	GO:0031100~organ regeneration	8	5.88235294117647	7.260628016653715E-8	6387, 2950, 3082, 6347, 285, 5468, 5228, 335	132	47	16792	21.653127014829142	1.3641789969998097E-4	5.9316000370346345E-6	0.000123924
GOTERM_BP_DIRECT	GO:0043200~response to amino acid	7	5.147058823529411	1.260526666558185E-7	2950, 4524, 1490, 6347, 1906, 836, 3383	132	31	16792	28.72531769305963	2.3682492808918543E-4	9.86882528364319E-6	0.000215145
GOTERM_BP_DIRECT	GO:0042542~response to hydrogen peroxide	8	5.88235294117647	1.3024366957374666E-7	3039, 3240, 6647, 6648, 3040, 847, 23411, 836	132	51	16792	19.954842543077838	2.446979277437311E-4	9.789066933385548E-6	0.000222298
GOTERM_BP_DIRECT	GO:0032930~positive regulation of superoxide anion generation	5	3.6764705882352944	4.3246823794465166E-7	7040, 6647, 2950, 183, 1401	132	9	16792	70.67340067340068	8.122779184498441E-4	3.125366524447948E-5	0.00073813
GOTERM_BP_DIRECT	GO:0045471~response to ethanol	9	6.61764705882353	1.6362610051725798E-6	5950, 6647, 2950, 6774, 3371, 6347, 5741, 847, 3383	132	105	16792	10.903896103896102	0.0030698153954069607	1.1386525552703475E-4	0.00279272
GOTERM_BP_DIRECT	GO:0071222~cellular response to lipopolysaccharide	9	6.61764705882353	2.8505773001815637E-6	7494, 2950, 7099, 4843, 7124, 6347, 3586, 5054, 3383	132	113	16792	10.131938857602574	0.005341923291970807	1.9127607515856404E-4	0.00486523
GOTERM_BP_DIRECT	GO:0051897~positive regulation of protein kinase B signaling	8	5.88235294117647	4.1166353734034714E-6	7494, 7040, 10855, 7010, 7124, 3643, 2152, 7057	132	84	16792	12.115440115440116	0.00770533431863607	2.6669456130212765E-4	0.007026
GOTERM_BP_DIRECT	GO:1904707~positive regulation of vascular smooth muscle cell proliferation	5	3.6764705882352944	4.517757457315352E-6	7494, 4313, 183, 4318, 3586	132	15	16792	42.4040404040404	0.008452956586939564	2.829228177141374E-4	0.00771059
GOTERM_BP_DIRECT	GO:0050900~leukocyte migration	9	6.61764705882353	5.058583039261718E-6	6403, 338, 3689, 4318, 7010, 2335, 285, 7056, 3383	132	122	16792	9.384500745156481	0.00946007088066425	3.0656917780202964E-4	0.00863359
GOTERM_BP_DIRECT	GO:0009612~response to mechanical stimulus	7	5.147058823529411	6.451587423445089E-6	6387, 56729, 3371, 6347, 285, 5468, 7057	132	59	16792	15.0929635336415	0.012049389517080789	3.7875862388336845E-4	0.0110109
GOTERM_BP_DIRECT	GO:0045944~positive regulation of transcription from RNA polymerase II promoter	23	16.911764705882355	6.811634472491353E-6	7494, 2551, 4041, 6774, 5894, 7124, 3082, 3476, 650, 196, 5468, 155061, 5054, 1906, 7040, 3172, 7422, 7099, 5460, 5741, 3586, 4780, 23411	132	981	16792	2.9825471843820472	0.012717544560525429	3.8777645482068746E-4	0.0116254
GOTERM_BP_DIRECT	GO:0051092~positive regulation of NF-kappaB transcription factor activity	9	6.61764705882353	9.579934514765037E-6	7040, 183, 5579, 7099, 3689, 7124, 177, 847, 3383	132	133	16792	8.60833902939166	0.017839736846909093	5.292946734378745E-4	0.0163497
GOTERM_BP_DIRECT	GO:0014068~positive regulation of phosphatidylinositol 3-kinase signaling	7	5.147058823529411	1.1383327683247382E-5	6403, 183, 7010, 3082, 3791, 847, 23411	132	65	16792	13.699766899766901	0.021162263639905143	6.109388567627771E-4	0.0194272
GOTERM_BP_DIRECT	GO:0010629~negative regulation of gene expression	9	6.61764705882353	1.1907475222776371E-5	7040, 183, 4843, 1636, 5460, 5176, 7124, 1490, 23411	132	137	16792	8.357000663570007	0.02212583136693491	6.213146583490259E-4	0.0203216
GOTERM_BP_DIRECT	GO:0006953~acute-phase response	6	4.411764705882353	1.2455372425575924E-5	3240, 2056, 6774, 1401, 2335, 3077	132	39	16792	19.571095571095572	0.02313204591313156	6.323348714289967E-4	0.0212566
GOTERM_BP_DIRECT	GO:0030335~positive regulation of cell migration	10	7.352941176470589	1.4047897402691938E-5	7494, 7040, 7422, 3082, 3791, 3643, 650, 2152, 7057, 1906	132	184	16792	6.913702239789197	0.026050850517014945	6.943952334758086E-4	0.0239741
GOTERM_BP_DIRECT	GO:0035690~cellular response to drug	7	5.147058823529411	1.610527238264412E-5	3757, 5972, 4843, 26291, 6347, 4780, 1906	132	69	16792	12.905577514273167	0.029808738868164264	7.756490413799444E-4	0.0274848
GOTERM_BP_DIRECT	GO:0098869~cellular oxidant detoxification	7	5.147058823529411	1.750332875859043E-5	3039, 3240, 2950, 2952, 3040, 847, 373156	132	70	16792	12.721212121212123	0.032354078864852975	8.21888129078685E-4	0.0298703
GOTERM_BP_DIRECT	GO:0048010~vascular endothelial growth factor receptor signaling pathway	7	5.147058823529411	2.05932083004969E-5	7494, 7422, 8829, 3791, 6347, 2324, 5228	132	72	16792	12.36784511784512	0.03795594757710585	9.433361644101135E-4	0.0351425
GOTERM_BP_DIRECT	GO:0045348~positive regulation of MHC class II biosynthetic process	4	2.941176470588235	2.5253345783011748E-5	7494, 7099, 3586, 23411	132	8	16792	63.60606060606061	0.04634340522546854	0.00112916286970699	0.0430934
GOTERM_BP_DIRECT	GO:0006955~immune response	14	10.294117647058822	2.5592758843119003E-5	7494, 4049, 7124, 6347, 9235, 4982, 6387, 4283, 1511, 7099, 3107, 3586, 7057, 4055	132	421	16792	4.230331821780752	0.04695142807975716	0.0011177332247587213	0.0436725
GOTERM_BP_DIRECT	GO:0035924~cellular response to vascular endothelial growth factor stimulus	5	3.6764705882352944	2.7922338737457817E-5	7494, 7422, 8829, 3791, 2324	132	23	16792	27.65480895915679	0.051114183089699616	0.0011917167724795341	0.0476469
GOTERM_BP_DIRECT	GO:0022617~extracellular matrix disassembly	7	5.147058823529411	2.809088337941176E-5	4313, 1511, 6696, 4318, 3339, 2335, 3818	132	76	16792	11.716905901116428	0.051414651680189216	0.0011722792596678966	0.0479344
GOTERM_BP_DIRECT	GO:0002040~sprouting angiogenesis	5	3.6764705882352944	3.940964811529066E-5	8829, 7010, 2324, 5228, 7057	132	25	16792	25.44242424242424	0.07137677041579926	0.0016085350924442965	0.0672427
GOTERM_BP_DIRECT	GO:0006919~activation of cysteine-type endopeptidase activity involved in apoptotic process	7	5.147058823529411	4.638674937558043E-5	4803, 581, 22900, 7124, 2152, 5468, 836	132	83	16792	10.728733114275283	0.08347205731082907	0.0018528074650937532	0.079143
GOTERM_BP_DIRECT	GO:0001822~kidney development	7	5.147058823529411	5.6688436160944984E-5	183, 7422, 5972, 185, 1636, 581, 5176	132	86	16792	10.354474982381959	0.10104346227956207	0.002216718418182606	0.0967112
GOTERM_BP_DIRECT	GO:0002003~angiotensin maturation	4	2.941176470588235	7.314063041815127E-5	1511, 183, 5972, 1636	132	11	16792	46.25895316804408	0.1284101059630922	0.0028008920133334447	0.124762
GOTERM_BP_DIRECT	GO:0007165~signal transduction	23	16.911764705882355	8.911965693812461E-5	5891, 4049, 814, 2056, 6774, 5579, 5894, 7010, 3476, 6347, 5468, 285, 4982, 2078, 6387, 4283, 6609, 8829, 26291, 5228, 4055, 7056, 2057	132	1161	16792	2.5201367681987836	0.15419234013804495	0.003343663417995968	0.152
GOTERM_BP_DIRECT	GO:0007507~heart development	9	6.61764705882353	9.43929388196435E-5	5950, 7040, 6648, 5894, 7010, 650, 5468, 1906, 2057	132	183	16792	6.256333830104322	0.1625324007878447	0.0034718552722279306	0.160987
GOTERM_BP_DIRECT	GO:0031667~response to nutrient levels	5	3.6764705882352944	9.453653356277194E-5	6647, 26291, 7350, 5444, 6652	132	31	16792	20.518084066471165	0.1627583525686177	0.003410374179055542	0.161232
GOTERM_BP_DIRECT	GO:0071407~cellular response to organic cyclic compound	6	4.411764705882353	9.560109046940402E-5	7040, 6774, 7124, 6347, 650, 836	132	59	16792	12.936825885978429	0.16443157410709164	0.0033837534075303877	0.163046
GOTERM_BP_DIRECT	GO:0042127~regulation of cell proliferation	9	6.61764705882353	1.0181334776049169E-4	4283, 183, 185, 4843, 7124, 3371, 23411, 4982, 4055	132	185	16792	6.188697788697788	0.17412927082667706	0.0035366390838659223	0.173632
GOTERM_BP_DIRECT	GO:0031663~lipopolysaccharide-mediated signaling pathway	5	3.6764705882352944	1.0739158441534116E-4	7040, 4846, 7099, 7124, 6347	132	32	16792	19.87689393939394	0.18274132870522464	0.003662361192239061	0.183137
GOTERM_BP_DIRECT	GO:0016525~negative regulation of angiogenesis	6	4.411764705882353	1.2128206714035302E-4	183, 7010, 5176, 6347, 285, 7057	132	62	16792	12.310850439882698	0.20379837279087332	0.004061423318987956	0.206802
GOTERM_BP_DIRECT	GO:1902042~negative regulation of extrinsic apoptotic signaling pathway via death domain receptors	5	3.6764705882352944	1.2146898122891828E-4	4846, 5894, 3082, 5054, 3383	132	33	16792	19.274563820018365	0.20407799284954298	0.003996450376276051	0.20712
GOTERM_BP_DIRECT	GO:0042632~cholesterol homeostasis	6	4.411764705882353	1.4113349924795788E-4	7494, 4041, 338, 9388, 23411, 335	132	64	16792	11.926136363636365	0.23295404214483373	0.0045621231438575105	0.240612
GOTERM_BP_DIRECT	GO:0000122~negative regulation of transcription from RNA polymerase II promoter	17	2020-05-12	1.54110939888441E-4	7494, 2551, 2056, 6774, 22882, 7124, 3476, 22943, 650, 5468, 155061, 1906, 7040, 7422, 5460, 5741, 23411	132	720	16792	3.0036195286195286	0.25143465049006075	0.004896393250794717	0.26271
GOTERM_BP_DIRECT	GO:0030194~positive regulation of blood coagulation	4	2.941176470588235	1.5860892987613814E-4	10855, 4780, 7057, 5054	132	14	16792	36.34632034632035	0.2577356382181054	0.004955179333789084	0.270368
GOTERM_BP_DIRECT	GO:0034465~response to carbon monoxide	3	2.2058823529411766	1.8027134569395946E-4	6647, 3778, 3586	132	3	16792	127.21212121212122	0.28734681529645545	0.005538057187414291	0.30724
GOTERM_BP_DIRECT	GO:0009749~response to glucose	6	4.411764705882353	1.882125409296217E-4	7040, 3172, 1490, 285, 7057, 836	132	68	16792	11.224598930481282	0.2979036610454323	0.005688350835409639	0.320754
GOTERM_BP_DIRECT	GO:0000187~activation of MAPK activity	7	5.147058823529411	1.9069925225826008E-4	6647, 7099, 7124, 3082, 3643, 650, 7057	132	107	16792	8.322288303596716	0.3011771940555187	0.00567207594919128	0.324986
GOTERM_BP_DIRECT	GO:0050930~induction of positive chemotaxis	4	2.941176470588235	1.9713172297492336E-4	6387, 7422, 177, 5228	132	15	16792	33.92323232323233	0.3095743738694	0.005771515164177177	0.33593
GOTERM_BP_DIRECT	GO:0043154~negative regulation of cysteine-type endopeptidase activity involved in apoptotic process	6	4.411764705882353	2.016584212946561E-4	7422, 4803, 5894, 3082, 3476, 7057	132	69	16792	11.061923583662715	0.31542316077793153	0.005813105590579903	0.343632
GOTERM_BP_DIRECT	GO:0071356~cellular response to tumor necrosis factor	7	5.147058823529411	2.2174652495967294E-4	338, 6347, 4780, 7057, 1906, 23411, 3383	132	110	16792	8.095316804407714	0.3407865676658043	0.006293866544215487	0.377801
GOTERM_BP_DIRECT	GO:0044130~negative regulation of growth of symbiont in host	4	2.941176470588235	2.4124197343241617E-4	4049, 1511, 7124, 3586	132	16	16792	31.803030303030305	0.3645032825089134	0.006743552842936595	0.410952
GOTERM_BP_DIRECT	GO:0007155~cell adhesion	13	9.558823529411764	2.52903199816026E-4	3371, 7450, 2335, 6347, 9235, 8639, 3383, 6403, 6387, 6696, 3689, 1490, 7057	132	459	16792	3.602957681389054	0.3782798536887667	0.006964826693832804	0.430777
GOTERM_BP_DIRECT	GO:1901215~negative regulation of neuron death	5	3.6764705882352944	2.6007512483163376E-4	2056, 6774, 5176, 26291, 23411	132	40	16792	15.901515151515152	0.3866041037448542	0.007058229637957547	0.442968
GOTERM_BP_DIRECT	GO:0070542~response to fatty acid	4	2.941176470588235	2.9126904950441584E-4	7351, 1490, 847, 5444	132	17	16792	29.932263814616753	0.42153328138074286	0.0077891385598477525	0.495974
GOTERM_BP_DIRECT	GO:0007566~embryo implantation	5	3.6764705882352944	3.147130696214291E-4	4313, 6647, 2056, 6696, 4318	132	42	16792	15.144300144300145	0.4464697795406739	0.008295526408684362	0.535793
GOTERM_BP_DIRECT	GO:0032869~cellular response to insulin stimulus	6	4.411764705882353	3.373264636750371E-4	7494, 2950, 7351, 6347, 3643, 5468	132	77	16792	9.912632821723731	0.4695042616297045	0.008766120344787631	0.574188
GOTERM_BP_DIRECT	GO:0006805~xenobiotic metabolic process	6	4.411764705882353	3.581990888167288E-4	3172, 2950, 314, 1557, 196, 8639	132	78	16792	9.785547785547786	0.48991436761381335	0.009179209553111467	0.609615
GOTERM_BP_DIRECT	GO:0042482~positive regulation of odontogenesis	3	2.2058823529411766	3.5869706313253625E-4	7040, 650, 1906	132	4	16792	95.40909090909092	0.49039159930317	0.009068263965580803	0.61046
GOTERM_BP_DIRECT	GO:0002018~renin-angiotensin regulation of aldosterone production	3	2.2058823529411766	3.5869706313253625E-4	183, 5972, 185	132	4	16792	95.40909090909092	0.49039159930317	0.009068263965580803	0.61046
GOTERM_BP_DIRECT	GO:0007263~nitric oxide mediated signal transduction	4	2.941176470588235	4.1034858256996985E-4	4846, 183, 4843, 4887	132	19	16792	26.781499202551835	0.5375437071996916	0.010230023395128462	0.698075
GOTERM_BP_DIRECT	GO:0043536~positive regulation of blood vessel endothelial cell migration	4	2.941176470588235	4.1034858256996985E-4	7040, 7422, 4780, 7057	132	19	16792	26.781499202551835	0.5375437071996916	0.010230023395128462	0.698075
GOTERM_BP_DIRECT	GO:0050731~positive regulation of peptidyl-tyrosine phosphorylation	6	4.411764705882353	4.5160266153418014E-4	7040, 183, 7422, 8829, 3082, 3383	132	82	16792	9.30820399113082	0.5720517770021996	0.011105675064194132	0.768001
GOTERM_BP_DIRECT	GO:0019229~regulation of vasoconstriction	4	2.941176470588235	4.800176086860541E-4	183, 185, 1636, 1906	132	20	16792	25.44242424242424	0.5943114908570442	0.01164811796455123	0.816138
GOTERM_BP_DIRECT	GO:0051781~positive regulation of cell division	5	3.6764705882352944	4.8664066975805803E-4	7040, 7422, 685, 847, 5228	132	47	16792	13.533204384268215	0.5993313018328983	0.011657421870388873	0.827354
GOTERM_BP_DIRECT	GO:0035902~response to immobilization stress	4	2.941176470588235	5.568368623522807E-4	7040, 6648, 5972, 5468	132	21	16792	24.23088023088023	0.648866182160315	0.013160580036916891	0.946164
GOTERM_BP_DIRECT	GO:0043065~positive regulation of apoptotic process	10	7.352941176470589	5.796000810214203E-4	7040, 6609, 4049, 6647, 3778, 4803, 581, 7124, 650, 23411	132	300	16792	4.240404040404041	0.6635764294670767	0.013525007517193322	0.984663
GOTERM_BP_DIRECT	GO:0043524~negative regulation of neuron apoptotic process	7	5.147058823529411	5.902797731228292E-4	6647, 6648, 8829, 4803, 581, 627, 6347	132	132	16792	6.746097337006428	0.6702640752009563	0.013603698080517979	1.00272
GOTERM_BP_DIRECT	GO:0000303~response to superoxide	3	2.2058823529411766	5.947699744951175E-4	6647, 6648, 7351	132	5	16792	76.32727272727273	0.6730360187661455	0.013540482659330055	1.01031
GOTERM_BP_DIRECT	GO:0033591~response to L-ascorbic acid	3	2.2058823529411766	5.947699744951175E-4	2950, 6648, 847	132	5	16792	76.32727272727273	0.6730360187661455	0.013540482659330055	1.01031
GOTERM_BP_DIRECT	GO:0007565~female pregnancy	6	4.411764705882353	6.578009400939999E-4	7040, 183, 7351, 3077, 5228, 7056	132	89	16792	8.576098059244128	0.7095763814954821	0.014786157383775866	1.11681
GOTERM_BP_DIRECT	GO:0045893~positive regulation of transcription, DNA-templated	13	9.558823529411764	7.074401775000655E-4	7040, 4041, 3172, 814, 2056, 183, 6774, 7124, 3643, 196, 650, 3586, 5468	132	515	16792	3.211179758752574	0.7354567456312102	0.01570572157072292	1.20061
GOTERM_BP_DIRECT	GO:0071333~cellular response to glucose stimulus	5	3.6764705882352944	7.167574475133004E-4	7494, 7351, 5176, 26291, 3383	132	52	16792	12.231934731934732	0.7400510814875374	0.01572528292660036	1.21634
GOTERM_BP_DIRECT	GO:0032355~response to estradiol	6	4.411764705882353	7.279071122646599E-4	7040, 2950, 6774, 1490, 847, 836	132	91	16792	8.38761238761239	0.745444272540712	0.015783824096420207	1.23515
GOTERM_BP_DIRECT	GO:0032967~positive regulation of collagen biosynthetic process	4	2.941176470588235	7.330701352293001E-4	7040, 10911, 1490, 6347	132	23	16792	22.12384716732543	0.7479036468024566	0.015713667311169077	1.24386
GOTERM_BP_DIRECT	GO:0006874~cellular calcium ion homeostasis	6	4.411764705882353	8.034547724715257E-4	6387, 7040, 5579, 1760, 6347, 5741	132	93	16792	8.207233626588465	0.7791559156117203	0.01701604454558181	1.36251
GOTERM_BP_DIRECT	GO:0048146~positive regulation of fibroblast proliferation	5	3.6764705882352944	8.272902637964341E-4	7040, 183, 10911, 685, 2335	132	54	16792	11.778900112233446	0.7888363308361814	0.01732150578238123	1.40267
GOTERM_BP_DIRECT	GO:0002740~negative regulation of cytokine secretion involved in immune response	3	2.2058823529411766	8.87593480565099E-4	7124, 3586, 335	132	6	16792	63.60606060606061	0.8114757714989247	0.018368414270537037	1.50418
GOTERM_BP_DIRECT	GO:0003081~regulation of systemic arterial blood pressure by renin-angiotensin	3	2.2058823529411766	8.87593480565099E-4	183, 185, 1636	132	6	16792	63.60606060606061	0.8114757714989247	0.018368414270537037	1.50418
GOTERM_BP_DIRECT	GO:1900122~positive regulation of receptor binding	3	2.2058823529411766	8.87593480565099E-4	4318, 627, 3077	132	6	16792	63.60606060606061	0.8114757714989247	0.018368414270537037	1.50418
GOTERM_BP_DIRECT	GO:0046686~response to cadmium ion	4	2.941176470588235	9.412584662664166E-4	6648, 5741, 847, 6652	132	25	16792	20.353939393939395	0.8295745885137291	0.019256761795821697	1.59444
GOTERM_BP_DIRECT	GO:0006749~glutathione metabolic process	5	3.6764705882352944	9.493353009331197E-4	6647, 2950, 6648, 2952, 373156	132	56	16792	11.35822510822511	0.832143910929254	0.019211413564359736	1.60802
GOTERM_BP_DIRECT	GO:0045840~positive regulation of mitotic nuclear division	4	2.941176470588235	0.0010579929095588536	4041, 685, 3643, 1906	132	26	16792	19.571095571095572	0.863170690741512	0.02116023610863005	1.7905
GOTERM_BP_DIRECT	GO:0048678~response to axon injury	4	2.941176470588235	0.0011834897468033737	6647, 2056, 6648, 581	132	27	16792	18.846240179573513	0.8919427589117183	0.023393249082226952	2.00088
GOTERM_BP_DIRECT	GO:0035987~endodermal cell differentiation	4	2.941176470588235	0.0011834897468033737	4313, 3689, 4318, 2335	132	27	16792	18.846240179573513	0.8919427589117183	0.023393249082226952	2.00088
GOTERM_BP_DIRECT	GO:0048842~positive regulation of axon extension involved in axon guidance	3	2.2058823529411766	0.0012362812781012468	6387, 7422, 8829	132	7	16792	54.519480519480524	0.902158810477223	0.024170567659391073	2.08925
GOTERM_BP_DIRECT	GO:0044321~response to leptin	3	2.2058823529411766	0.0012362812781012468	6774, 1906, 23411	132	7	16792	54.519480519480524	0.902158810477223	0.024170567659391073	2.08925
GOTERM_BP_DIRECT	GO:0001523~retinoid metabolic process	5	3.6764705882352944	0.001308977211393551	5950, 338, 5949, 3339, 335	132	61	16792	10.42722305017387	0.9146657469839384	0.0253114401934329	2.21081
GOTERM_BP_DIRECT	GO:0032715~negative regulation of interleukin-6 production	4	2.941176470588235	0.001317991515514447	7099, 7124, 3082, 3586	132	28	16792	18.173160173160174	0.9161008251128984	0.025224245573493675	2.22587
GOTERM_BP_DIRECT	GO:0051881~regulation of mitochondrial membrane potential	4	2.941176470588235	0.001317991515514447	6647, 6648, 7351, 581	132	28	16792	18.173160173160174	0.9161008251128984	0.025224245573493675	2.22587
GOTERM_BP_DIRECT	GO:0010942~positive regulation of cell death	4	2.941176470588235	0.001461733599893265	3039, 3240, 7351, 3040	132	29	16792	17.54649947753396	0.9359830117481214	0.02765734221042726	2.46579
GOTERM_BP_DIRECT	GO:0045909~positive regulation of vasodilation	4	2.941176470588235	0.001461733599893265	4846, 183, 10911, 4843	132	29	16792	17.54649947753396	0.9359830117481214	0.02765734221042726	2.46579
GOTERM_BP_DIRECT	GO:0097421~liver regeneration	4	2.941176470588235	0.001461733599893265	7040, 7351, 3077, 3586	132	29	16792	17.54649947753396	0.9359830117481214	0.02765734221042726	2.46579
GOTERM_BP_DIRECT	GO:0033574~response to testosterone	4	2.941176470588235	0.0016149443475826934	2056, 10911, 7057, 1906	132	30	16792	16.961616161616163	0.9520181914685284	0.03021035733089994	2.7209
GOTERM_BP_DIRECT	GO:0046326~positive regulation of glucose import	4	2.941176470588235	0.0016149443475826934	26291, 3643, 5741, 4780	132	30	16792	16.961616161616163	0.9520181914685284	0.03021035733089994	2.7209
GOTERM_BP_DIRECT	GO:2000379~positive regulation of reactive oxygen species metabolic process	4	2.941176470588235	0.0016149443475826934	183, 185, 4780, 7057	132	30	16792	16.961616161616163	0.9520181914685284	0.03021035733089994	2.7209
GOTERM_BP_DIRECT	GO:0010898~positive regulation of triglyceride catabolic process	3	2.2058823529411766	0.001639957255501732	57104, 26291, 335	132	8	16792	47.70454545454546	0.9542246341672839	0.03036938759419472	2.76249
GOTERM_BP_DIRECT	GO:0035019~somatic stem cell population maintenance	5	3.6764705882352944	0.0016580007107996873	4041, 6774, 5894, 22882, 5460	132	65	16792	9.785547785547786	0.9557530504989642	0.03039933584641341	2.79248
GOTERM_BP_DIRECT	GO:0060326~cell chemotaxis	5	3.6764705882352944	0.0016580007107996873	6387, 4283, 185, 3082, 6347	132	65	16792	9.785547785547786	0.9557530504989642	0.03039933584641341	2.79248
GOTERM_BP_DIRECT	GO:0046330~positive regulation of JNK cascade	5	3.6764705882352944	0.0016580007107996873	7099, 7124, 1490, 2324, 4055	132	65	16792	9.785547785547786	0.9557530504989642	0.03039933584641341	2.79248
GOTERM_BP_DIRECT	GO:0043627~response to estrogen	5	3.6764705882352944	0.0016580007107996873	2056, 7010, 5468, 4982, 335	132	65	16792	9.785547785547786	0.9557530504989642	0.03039933584641341	2.79248
GOTERM_BP_DIRECT	GO:0048147~negative regulation of fibroblast proliferation	4	2.941176470588235	0.0017778451848826883	4049, 2950, 6648, 581	132	31	16792	16.41446725317693	0.9646884133705382	0.032248407995705275	2.99145
GOTERM_BP_DIRECT	GO:0046677~response to antibiotic	4	2.941176470588235	0.0019506507297301766	6647, 6347, 8639, 836	132	32	16792	15.901515151515152	0.9744942716345432	0.03499300056746124	3.27768
GOTERM_BP_DIRECT	GO:0001974~blood vessel remodeling	4	2.941176470588235	0.0019506507297301766	4846, 183, 1636, 581	132	32	16792	15.901515151515152	0.9744942716345432	0.03499300056746124	3.27768
GOTERM_BP_DIRECT	GO:0008203~cholesterol metabolic process	5	3.6764705882352944	0.001958833824887536	4041, 338, 847, 5444, 335	132	68	16792	9.353832442067736	0.9748842053322068	0.034805420483638105	3.29122
GOTERM_BP_DIRECT	GO:0010873~positive regulation of cholesterol esterification	3	2.2058823529411766	0.002097755390084409	183, 185, 335	132	9	16792	42.40404040404041	0.9806646936882129	0.03688192398518031	3.52072
GOTERM_BP_DIRECT	GO:0009651~response to salt stress	3	2.2058823529411766	0.002097755390084409	2056, 581, 7124	132	9	16792	42.40404040404041	0.9806646936882129	0.03688192398518031	3.52072
GOTERM_BP_DIRECT	GO:0055091~phospholipid homeostasis	3	2.2058823529411766	0.002097755390084409	3172, 9388, 335	132	9	16792	42.40404040404041	0.9806646936882129	0.03688192398518031	3.52072
GOTERM_BP_DIRECT	GO:0055114~oxidation-reduction process	13	9.558823529411764	0.002308032304094805	6647, 4846, 6648, 4843, 4524, 1371, 1557, 314, 650, 6652, 8639, 373156, 1757	132	592	16792	2.7935094185094185	0.9869869833576873	0.04013288489845279	3.86712
GOTERM_BP_DIRECT	GO:0050918~positive chemotaxis	4	2.941176470588235	0.002530542016706478	6387, 7422, 8829, 3082	132	35	16792	14.53852813852814	0.9914422231875447	0.043519169139162095	4.2324
GOTERM_BP_DIRECT	GO:0050729~positive regulation of inflammatory response	5	3.6764705882352944	0.002540833604533212	183, 7099, 185, 6347, 5054	132	73	16792	8.71315898713159	0.9916065353497473	0.04329678383128743	4.24927
GOTERM_BP_DIRECT	GO:0038166~angiotensin-activated signaling pathway	3	2.2058823529411766	0.0026088196456032016	183, 185, 4142	132	10	16792	38.163636363636364	0.9926155396340897	0.044032139924172764	4.3606
GOTERM_BP_DIRECT	GO:0051918~negative regulation of fibrinolysis	3	2.2058823529411766	0.0026088196456032016	7057, 5054, 7056	132	10	16792	38.163636363636364	0.9926155396340897	0.044032139924172764	4.3606
GOTERM_BP_DIRECT	GO:0007584~response to nutrient	5	3.6764705882352944	0.00267001262852916	4049, 5468, 9388, 4982, 335	132	74	16792	8.595413595413596	0.993419623653328	0.04464250355718313	4.4607
GOTERM_BP_DIRECT	GO:0010763~positive regulation of fibroblast migration	3	2.2058823529411766	0.003172303870987463	7040, 10911, 7057	132	11	16792	34.69421487603306	0.9974463554018643	0.052365016204294124	5.27864
GOTERM_BP_DIRECT	GO:0050927~positive regulation of positive chemotaxis	3	2.2058823529411766	0.003172303870987463	7422, 3791, 2152	132	11	16792	34.69421487603306	0.9974463554018643	0.052365016204294124	5.27864
GOTERM_BP_DIRECT	GO:0034374~low-density lipoprotein particle remodeling	3	2.2058823529411766	0.003172303870987463	338, 183, 185	132	11	16792	34.69421487603306	0.9974463554018643	0.052365016204294124	5.27864
GOTERM_BP_DIRECT	GO:0033690~positive regulation of osteoblast proliferation	3	2.2058823529411766	0.003172303870987463	4041, 10855, 650	132	11	16792	34.69421487603306	0.9974463554018643	0.052365016204294124	5.27864
GOTERM_BP_DIRECT	GO:0042157~lipoprotein metabolic process	4	2.941176470588235	0.0032066716211167977	338, 3339, 4018, 335	132	38	16792	13.390749601275918	0.9976065449160267	0.05245806380721574	5.33436
GOTERM_BP_DIRECT	GO:0000302~response to reactive oxygen species	4	2.941176470588235	0.003454270737747072	6647, 2950, 6648, 847	132	39	16792	13.047397047397048	0.9984992806206386	0.05591412508461069	5.73491
GOTERM_BP_DIRECT	GO:0043410~positive regulation of MAPK cascade	5	3.6764705882352944	0.0037025907025506335	3791, 3643, 2324, 650, 4982	132	81	16792	7.852600074822297	0.9990604218721855	0.059309453023336456	6.13501
GOTERM_BP_DIRECT	GO:0043280~positive regulation of cysteine-type endopeptidase activity involved in apoptotic process	4	2.941176470588235	0.003713259571304307	22900, 7124, 1490, 23411	132	40	16792	12.72121212121212	0.9990791385770589	0.05897385592459292	6.15217
GOTERM_BP_DIRECT	GO:0042312~regulation of vasodilation	3	2.2058823529411766	0.0037873717012305162	10911, 185, 1636	132	12	16792	31.803030303030305	0.9991992661285369	0.05961448109824652	6.27125
GOTERM_BP_DIRECT	GO:0030195~negative regulation of blood coagulation	3	2.2058823529411766	0.0037873717012305162	1906, 5054, 7056	132	12	16792	31.803030303030305	0.9991992661285369	0.05961448109824652	6.27125
GOTERM_BP_DIRECT	GO:0019430~removal of superoxide radicals	3	2.2058823529411766	0.0037873717012305162	6647, 4846, 6648	132	12	16792	31.803030303030305	0.9991992661285369	0.05961448109824652	6.27125
GOTERM_BP_DIRECT	GO:0001541~ovarian follicle development	4	2.941176470588235	0.004266033515946328	6647, 7422, 581, 3383	132	42	16792	12.115440115440116	0.999675434683835	0.06635436892514979	7.03694
GOTERM_BP_DIRECT	GO:0045599~negative regulation of fat cell differentiation	4	2.941176470588235	0.004266033515946328	7040, 6648, 7124, 23411	132	42	16792	12.115440115440116	0.999675434683835	0.06635436892514979	7.03694
GOTERM_BP_DIRECT	GO:0046685~response to arsenic-containing substance	3	2.2058823529411766	0.004453196456232654	1371, 5176, 4982	132	13	16792	29.356643356643357	0.999772017759493	0.06860317235374169	7.33473
GOTERM_BP_DIRECT	GO:0010288~response to lead ion	3	2.2058823529411766	0.004453196456232654	1371, 5741, 847	132	13	16792	29.356643356643357	0.999772017759493	0.06860317235374169	7.33473
GOTERM_BP_DIRECT	GO:0051770~positive regulation of nitric-oxide synthase biosynthetic process	3	2.2058823529411766	0.004453196456232654	7099, 3791, 6347	132	13	16792	29.356643356643357	0.999772017759493	0.06860317235374169	7.33473
GOTERM_BP_DIRECT	GO:0008360~regulation of cell shape	6	4.411764705882353	0.004822658922768485	7422, 3689, 3791, 2335, 6347, 3383	132	140	16792	5.451948051948053	0.9998864988457782	0.07349292115629014	7.91994
GOTERM_BP_DIRECT	GO:0043434~response to peptide hormone	4	2.941176470588235	0.004866190790016079	6387, 4041, 7010, 1490	132	44	16792	11.56473829201102	0.999895454912021	0.07353817197790824	7.98867
GOTERM_BP_DIRECT	GO:0042554~superoxide anion generation	3	2.2058823529411766	0.005168961043698864	6647, 6648, 1906	132	14	16792	27.259740259740262	0.9999409818979892	0.07732348886166263	8.46531
GOTERM_BP_DIRECT	GO:0035729~cellular response to hepatocyte growth factor stimulus	3	2.2058823529411766	0.005168961043698864	8829, 3082, 3586	132	14	16792	27.259740259740262	0.9999409818979892	0.07732348886166263	8.46531
GOTERM_BP_DIRECT	GO:0043537~negative regulation of blood vessel endothelial cell migration	3	2.2058823529411766	0.005168961043698864	7040, 285, 7057	132	14	16792	27.259740259740262	0.9999409818979892	0.07732348886166263	8.46531
GOTERM_BP_DIRECT	GO:1902176~negative regulation of oxidative stress-induced intrinsic apoptotic signaling pathway	3	2.2058823529411766	0.005168961043698864	6648, 4780, 23411	132	14	16792	27.259740259740262	0.9999409818979892	0.07732348886166263	8.46531
GOTERM_BP_DIRECT	GO:0008015~blood circulation	4	2.941176470588235	0.0051843879513631275	6387, 2056, 4524, 4018	132	45	16792	11.307744107744108	0.9999426767550115	0.07693513743923774	8.48953
GOTERM_BP_DIRECT	GO:0071363~cellular response to growth factor stimulus	4	2.941176470588235	0.0051843879513631275	3643, 285, 847, 7057	132	45	16792	11.307744107744108	0.9999426767550115	0.07693513743923774	8.48953
GOTERM_BP_DIRECT	GO:0045600~positive regulation of fat cell differentiation	4	2.941176470588235	0.005857671592029483	7494, 4041, 650, 5468	132	47	16792	10.826563507414571	0.9999839359674041	0.08583790860506035	9.54088
GOTERM_BP_DIRECT	GO:0008630~intrinsic apoptotic signaling pathway in response to DNA damage	4	2.941176470588235	0.005857671592029483	6648, 581, 7124, 23411	132	47	16792	10.826563507414571	0.9999839359674041	0.08583790860506035	9.54088
GOTERM_BP_DIRECT	GO:0002042~cell migration involved in sprouting angiogenesis	3	2.2058823529411766	0.005933857862583784	7422, 8829, 3791	132	15	16792	25.44242424242424	0.999986090392863	0.08623780853195917	9.65913
GOTERM_BP_DIRECT	GO:0032270~positive regulation of cellular protein metabolic process	3	2.2058823529411766	0.005933857862583784	7040, 183, 185	132	15	16792	25.44242424242424	0.999986090392863	0.08623780853195917	9.65913
GOTERM_BP_DIRECT	GO:0046688~response to copper ion	3	2.2058823529411766	0.005933857862583784	6647, 6652, 3383	132	15	16792	25.44242424242424	0.999986090392863	0.08623780853195917	9.65913
GOTERM_BP_DIRECT	GO:0042953~lipoprotein transport	3	2.2058823529411766	0.005933857862583784	338, 5579, 5468	132	15	16792	25.44242424242424	0.999986090392863	0.08623780853195917	9.65913
GOTERM_BP_DIRECT	GO:0009408~response to heat	4	2.941176470588235	0.006213003216597666	6387, 6647, 4846, 6347	132	48	16792	10.601010101010102	0.9999917940412036	0.08943063552847008	10.0911
GOTERM_BP_DIRECT	GO:0048011~neurotrophin TRK receptor signaling pathway	3	2.2058823529411766	0.006747088703589251	4803, 5894, 836	132	16	16792	23.85227272727273	0.9999970115093058	0.09602924565042847	10.9123
GOTERM_BP_DIRECT	GO:0090026~positive regulation of monocyte chemotaxis	3	2.2058823529411766	0.006747088703589251	6387, 6347, 5054	132	16	16792	23.85227272727273	0.9999970115093058	0.09602924565042847	10.9123
GOTERM_BP_DIRECT	GO:0010744~positive regulation of macrophage derived foam cell differentiation	3	2.2058823529411766	0.006747088703589251	338, 183, 185	132	16	16792	23.85227272727273	0.9999970115093058	0.09602924565042847	10.9123
GOTERM_BP_DIRECT	GO:0007169~transmembrane receptor protein tyrosine kinase signaling pathway	5	3.6764705882352944	0.006760919087444447	4803, 7010, 3791, 3643, 2324	132	96	16792	6.625631313131313	0.9999970886861551	0.09549671223594391	10.9335
GOTERM_BP_DIRECT	GO:0071456~cellular response to hypoxia	5	3.6764705882352944	0.006760919087444447	7422, 4780, 1906, 23411, 3383	132	96	16792	6.625631313131313	0.9999970886861551	0.09549671223594391	10.9335
GOTERM_BP_DIRECT	GO:0055093~response to hyperoxia	3	2.2058823529411766	0.0076078646574378305	2056, 6648, 847	132	17	16792	22.449197860962563	0.9999994139337288	0.1060523566625784	12.2209
GOTERM_BP_DIRECT	GO:0042593~glucose homeostasis	5	3.6764705882352944	0.008066370186208706	5950, 3172, 6774, 3643, 5468	132	101	16792	6.297629762976298	0.9999997540580063	0.111277562552893	12.9105
GOTERM_BP_DIRECT	GO:0006970~response to osmotic stress	3	2.2058823529411766	0.008515406017321111	3778, 6652, 6513	132	18	16792	21.202020202020204	0.9999998949639582	0.1162732780803597	13.581
GOTERM_BP_DIRECT	GO:0001935~endothelial cell proliferation	3	2.2058823529411766	0.008515406017321111	7494, 7010, 335	132	18	16792	21.202020202020204	0.9999998949639582	0.1162732780803597	13.581
GOTERM_BP_DIRECT	GO:0033189~response to vitamin A	3	2.2058823529411766	0.008515406017321111	2056, 847, 5468	132	18	16792	21.202020202020204	0.9999998949639582	0.1162732780803597	13.581
GOTERM_BP_DIRECT	GO:0030225~macrophage differentiation	3	2.2058823529411766	0.008515406017321111	7422, 4318, 23411	132	18	16792	21.202020202020204	0.9999998949639582	0.1162732780803597	13.581
GOTERM_BP_DIRECT	GO:0033280~response to vitamin D	3	2.2058823529411766	0.008515406017321111	7040, 6696, 5741	132	18	16792	21.202020202020204	0.9999998949639582	0.1162732780803597	13.581
GOTERM_BP_DIRECT	GO:0050829~defense response to Gram-negative bacterium	4	2.941176470588235	0.009059352692693897	6403, 7099, 4843, 5054	132	55	16792	9.251790633608817	0.9999999625440069	0.12237431901957807	14.3866
GOTERM_BP_DIRECT	GO:0051091~positive regulation of sequence-specific DNA binding transcription factor activity	5	3.6764705882352944	0.009222389119832803	4041, 7124, 3586, 5468, 1906	132	105	16792	6.057720057720058	0.9999999725052471	0.12356121212081861	14.6267
GOTERM_BP_DIRECT	GO:0043011~myeloid dendritic cell differentiation	3	2.2058823529411766	0.009468942186501118	7040, 814, 4055	132	19	16792	20.086124401913878	0.9999999827751772	0.12577096995715464	14.9886
GOTERM_BP_DIRECT	GO:0090190~positive regulation of branching involved in ureteric bud morphogenesis	3	2.2058823529411766	0.009468942186501118	7040, 183, 7422	132	19	16792	20.086124401913878	0.9999999827751772	0.12577096995715464	14.9886
GOTERM_BP_DIRECT	GO:0006468~protein phosphorylation	10	7.352941176470589	0.009507976745328366	5891, 7040, 814, 1511, 5579, 5894, 1760, 6347, 650, 2078	132	456	16792	2.7897395002658163	0.9999999840045711	0.12537705837011348	15.0458
GOTERM_BP_DIRECT	GO:0006801~superoxide metabolic process	3	2.2058823529411766	0.010467711583920158	6647, 6648, 4843	132	20	16792	19.081818181818182	0.999999997412304	0.13624226420886176	16.4399
GOTERM_BP_DIRECT	GO:1902895~positive regulation of pri-miRNA transcription from RNA polymerase II promoter	3	2.2058823529411766	0.010467711583920158	7040, 6774, 650	132	20	16792	19.081818181818182	0.999999997412304	0.13624226420886176	16.4399
GOTERM_BP_DIRECT	GO:0042744~hydrogen peroxide catabolic process	3	2.2058823529411766	0.010467711583920158	3039, 3040, 847	132	20	16792	19.081818181818182	0.999999997412304	0.13624226420886176	16.4399
GOTERM_BP_DIRECT	GO:0043406~positive regulation of MAP kinase activity	4	2.941176470588235	0.01097603750645469	7040, 7422, 7124, 1906	132	59	16792	8.624550590652285	0.9999999990146206	0.14142844425853895	17.1695
GOTERM_BP_DIRECT	GO:0048661~positive regulation of smooth muscle cell proliferation	4	2.941176470588235	0.01148896054046299	56729, 7124, 7057, 1906	132	60	16792	8.480808080808082	0.9999999996282224	0.1465659814653344	17.8996
GOTERM_BP_DIRECT	GO:0002028~regulation of sodium ion transport	3	2.2058823529411766	0.011510961554499021	7040, 4846, 1760	132	21	16792	18.173160173160174	0.9999999996434499	0.14584417707549446	17.9308
GOTERM_BP_DIRECT	GO:0051894~positive regulation of focal adhesion assembly	3	2.2058823529411766	0.011510961554499021	7422, 7010, 3791	132	21	16792	18.173160173160174	0.9999999996434499	0.14584417707549446	17.9308
GOTERM_BP_DIRECT	GO:0042730~fibrinolysis	3	2.2058823529411766	0.011510961554499021	5327, 3818, 5054	132	21	16792	18.173160173160174	0.9999999996434499	0.14584417707549446	17.9308
GOTERM_BP_DIRECT	GO:0048844~artery morphogenesis	3	2.2058823529411766	0.011510961554499021	338, 7422, 8829	132	21	16792	18.173160173160174	0.9999999996434499	0.14584417707549446	17.9308
GOTERM_BP_DIRECT	GO:0031334~positive regulation of protein complex assembly	3	2.2058823529411766	0.012597948276239716	7040, 7422, 7124	132	22	16792	17.34710743801653	0.99999999995489	0.15749921673857292	19.4576
GOTERM_BP_DIRECT	GO:1901687~glutathione derivative biosynthetic process	3	2.2058823529411766	0.012597948276239716	2950, 2952, 373156	132	22	16792	17.34710743801653	0.99999999995489	0.15749921673857292	19.4576
GOTERM_BP_DIRECT	GO:0006915~apoptotic process	11	8.088235294117647	0.013392383311316163	4049, 2056, 5579, 5894, 3689, 581, 22900, 5047, 196, 836, 4055	132	567	16792	2.467960023515579	0.9999999999900586	0.16553074387618016	20.5565
GOTERM_BP_DIRECT	GO:0033137~negative regulation of peptidyl-serine phosphorylation	3	2.2058823529411766	0.013727936670413164	581, 3082, 22943	132	23	16792	16.592885375494074	0.9999999999947536	0.16823814645044266	21.0164
GOTERM_BP_DIRECT	GO:0007596~blood coagulation	6	4.411764705882353	0.014697595706791997	3172, 966, 5327, 7450, 2152, 7056	132	184	16792	4.1482213438735185	0.9999999999991737	0.17792838872131345	22.3314
GOTERM_BP_DIRECT	GO:0001819~positive regulation of cytokine production	3	2.2058823529411766	0.014900200312937465	6647, 183, 7124	132	24	16792	15.901515151515152	0.9999999999994384	0.1790227094916904	22.6035
GOTERM_BP_DIRECT	GO:0010951~negative regulation of endopeptidase activity	5	3.6764705882352944	0.014908536694048508	183, 5176, 5267, 4018, 5054	132	121	16792	5.256699223641372	0.9999999999994473	0.1779880898040983	22.6147
GOTERM_BP_DIRECT	GO:0030308~negative regulation of cell growth	5	3.6764705882352944	0.014908536694048508	7040, 3172, 183, 5468, 23411	132	121	16792	5.256699223641372	0.9999999999994473	0.1779880898040983	22.6147
GOTERM_BP_DIRECT	GO:0032868~response to insulin	4	2.941176470588235	0.015463889638470433	56729, 3586, 847, 23411	132	67	16792	7.594753505201266	0.9999999999998085	0.1828693239761876	23.356
GOTERM_BP_DIRECT	GO:0050796~regulation of insulin secretion	4	2.941176470588235	0.015463889638470433	3172, 4843, 7124, 6513	132	67	16792	7.594753505201266	0.9999999999998085	0.1828693239761876	23.356
GOTERM_BP_DIRECT	GO:0006952~defense response	4	2.941176470588235	0.015463889638470433	6387, 4283, 3240, 9235	132	67	16792	7.594753505201266	0.9999999999998085	0.1828693239761876	23.356
GOTERM_BP_DIRECT	GO:0002019~regulation of renal output by angiotensin	2	1.4705882352941175	0.015542268115451993	183, 1636	132	2	16792	127.21212121212122	0.999999999999835	0.18257620161384802	23.46
GOTERM_BP_DIRECT	GO:1902336~positive regulation of retinal ganglion cell axon guidance	2	1.4705882352941175	0.015542268115451993	7422, 8829	132	2	16792	127.21212121212122	0.999999999999835	0.18257620161384802	23.46
GOTERM_BP_DIRECT	GO:0090259~regulation of retinal ganglion cell axon guidance	2	1.4705882352941175	0.015542268115451993	7422, 8829	132	2	16792	127.21212121212122	0.999999999999835	0.18257620161384802	23.46
GOTERM_BP_DIRECT	GO:0032943~mononuclear cell proliferation	2	1.4705882352941175	0.015542268115451993	7040, 1636	132	2	16792	127.21212121212122	0.999999999999835	0.18257620161384802	23.46
GOTERM_BP_DIRECT	GO:0038190~VEGF-activated neuropilin signaling pathway	2	1.4705882352941175	0.015542268115451993	7422, 8829	132	2	16792	127.21212121212122	0.999999999999835	0.18257620161384802	23.46
GOTERM_BP_DIRECT	GO:0002876~positive regulation of chronic inflammatory response to antigenic stimulus	2	1.4705882352941175	0.015542268115451993	4049, 7124	132	2	16792	127.21212121212122	0.999999999999835	0.18257620161384802	23.46
GOTERM_BP_DIRECT	GO:0001912~positive regulation of leukocyte mediated cytotoxicity	2	1.4705882352941175	0.015542268115451993	4843, 6347	132	2	16792	127.21212121212122	0.999999999999835	0.18257620161384802	23.46
GOTERM_BP_DIRECT	GO:0001701~in utero embryonic development	6	4.411764705882353	0.015660429874489602	2551, 338, 4846, 7422, 650, 1906	132	187	16792	4.081672338356831	0.9999999999998683	0.18270935385509768	23.6167
GOTERM_BP_DIRECT	GO:0007569~cell aging	3	2.2058823529411766	0.01611402134301919	6647, 23411, 3383	132	25	16792	15.265454545454546	0.9999999999999446	0.18636953765930697	24.2152
GOTERM_BP_DIRECT	GO:0007159~leukocyte cell-cell adhesion	3	2.2058823529411766	0.01611402134301919	6403, 3689, 3383	132	25	16792	15.265454545454546	0.9999999999999446	0.18636953765930697	24.2152
GOTERM_BP_DIRECT	GO:0019433~triglyceride catabolic process	3	2.2058823529411766	0.01611402134301919	338, 57104, 335	132	25	16792	15.265454545454546	0.9999999999999446	0.18636953765930697	24.2152
GOTERM_BP_DIRECT	GO:0006508~proteolysis	10	7.352941176470589	0.01651440681641845	4313, 1511, 5972, 4318, 5949, 5327, 3082, 3818, 4018, 836	132	500	16792	2.544242424242424	0.9999999999999742	0.18941386352468548	24.7399
GOTERM_BP_DIRECT	GO:0032757~positive regulation of interleukin-8 production	3	2.2058823529411766	0.017368690378858652	7099, 7124, 5054	132	26	16792	14.678321678321678	0.999999999999995	0.19706653844892152	25.8479
GOTERM_BP_DIRECT	GO:0071300~cellular response to retinoic acid	4	2.941176470588235	0.01737576639653348	5176, 3371, 6347, 5468	132	70	16792	7.26926406926407	0.999999999999995	0.195970651005548	25.857
GOTERM_BP_DIRECT	GO:0033138~positive regulation of peptidyl-serine phosphorylation	4	2.941176470588235	0.01737576639653348	7040, 7422, 5894, 7124	132	70	16792	7.26926406926407	0.999999999999995	0.195970651005548	25.857
GOTERM_BP_DIRECT	GO:0097190~apoptotic signaling pathway	4	2.941176470588235	0.01804107306217207	7099, 581, 4982, 836	132	71	16792	7.16688006828852	0.9999999999999986	0.20152944966921038	26.7092
GOTERM_BP_DIRECT	GO:0071260~cellular response to mechanical stimulus	4	2.941176470588235	0.01804107306217207	7040, 183, 7099, 4055	132	71	16792	7.16688006828852	0.9999999999999986	0.20152944966921038	26.7092
GOTERM_BP_DIRECT	GO:0010575~positive regulation of vascular endothelial growth factor production	3	2.2058823529411766	0.018663506429353355	7040, 10855, 2324	132	27	16792	14.134680134680137	0.9999999999999996	0.20655676112551835	27.4981
GOTERM_BP_DIRECT	GO:0001569~patterning of blood vessels	3	2.2058823529411766	0.019997776808008794	7422, 8829, 1906	132	28	16792	13.629870129870131	1.0	0.2184464326293878	29.1623
GOTERM_BP_DIRECT	GO:0007204~positive regulation of cytosolic calcium ion concentration	5	3.6764705882352944	0.02083935853529965	183, 10911, 185, 1906, 4887	132	134	16792	4.746720940750791	1.0	0.22531303406448477	30.1935
GOTERM_BP_DIRECT	GO:0042113~B cell activation	3	2.2058823529411766	0.021370817044768915	5579, 3476, 973	132	29	16792	13.15987460815047	1.0	0.2291019117079902	30.8373
GOTERM_BP_DIRECT	GO:0042149~cellular response to glucose starvation	3	2.2058823529411766	0.021370817044768915	7494, 4780, 6513	132	29	16792	13.15987460815047	1.0	0.2291019117079902	30.8373
GOTERM_BP_DIRECT	GO:0071549~cellular response to dexamethasone stimulus	3	2.2058823529411766	0.021370817044768915	7040, 5176, 6347	132	29	16792	13.15987460815047	1.0	0.2291019117079902	30.8373
GOTERM_BP_DIRECT	GO:0030324~lung development	4	2.941176470588235	0.021578553591471743	5950, 4846, 7422, 1490	132	76	16792	6.695374800637959	1.0	0.22978267338629843	31.0875
GOTERM_BP_DIRECT	GO:0006357~regulation of transcription from RNA polymerase II promoter	9	6.61764705882353	0.022331009839142532	3172, 2056, 7422, 6648, 6774, 5579, 196, 7350, 2078	132	441	16792	2.5961657390228816	1.0	0.23553537600206065	31.9865
GOTERM_BP_DIRECT	GO:0002474~antigen processing and presentation of peptide antigen via MHC class I	3	2.2058823529411766	0.022781950808640643	1636, 3107, 3077	132	30	16792	12.72121212121212	1.0	0.23840653162551317	32.5199
GOTERM_BP_DIRECT	GO:0060325~face morphogenesis	3	2.2058823529411766	0.022781950808640643	7040, 4313, 22943	132	30	16792	12.72121212121212	1.0	0.23840653162551317	32.5199
GOTERM_BP_DIRECT	GO:0045776~negative regulation of blood pressure	3	2.2058823529411766	0.022781950808640643	4846, 10911, 4843	132	30	16792	12.72121212121212	1.0	0.23840653162551317	32.5199
GOTERM_BP_DIRECT	GO:0014854~response to inactivity	2	1.4705882352941175	0.023223266500107125	3586, 847	132	3	16792	84.80808080808082	1.0	0.2411452997102308	33.0382
GOTERM_BP_DIRECT	GO:2000726~negative regulation of cardiac muscle cell differentiation	2	1.4705882352941175	0.023223266500107125	22943, 650	132	3	16792	84.80808080808082	1.0	0.2411452997102308	33.0382
GOTERM_BP_DIRECT	GO:0010572~positive regulation of platelet activation	2	1.4705882352941175	0.023223266500107125	6403, 7099	132	3	16792	84.80808080808082	1.0	0.2411452997102308	33.0382
GOTERM_BP_DIRECT	GO:0002034~regulation of blood vessel size by renin-angiotensin	2	1.4705882352941175	0.023223266500107125	183, 185	132	3	16792	84.80808080808082	1.0	0.2411452997102308	33.0382
GOTERM_BP_DIRECT	GO:0003130~BMP signaling pathway involved in heart induction	2	1.4705882352941175	0.023223266500107125	5460, 650	132	3	16792	84.80808080808082	1.0	0.2411452997102308	33.0382
GOTERM_BP_DIRECT	GO:0002904~positive regulation of B cell apoptotic process	2	1.4705882352941175	0.023223266500107125	581, 3586	132	3	16792	84.80808080808082	1.0	0.2411452997102308	33.0382
GOTERM_BP_DIRECT	GO:2001258~negative regulation of cation channel activity	2	1.4705882352941175	0.023223266500107125	2056, 4318	132	3	16792	84.80808080808082	1.0	0.2411452997102308	33.0382
GOTERM_BP_DIRECT	GO:0048014~Tie signaling pathway	2	1.4705882352941175	0.023223266500107125	7010, 285	132	3	16792	84.80808080808082	1.0	0.2411452997102308	33.0382
GOTERM_BP_DIRECT	GO:0032800~receptor biosynthetic process	2	1.4705882352941175	0.023223266500107125	7124, 3586	132	3	16792	84.80808080808082	1.0	0.2411452997102308	33.0382
GOTERM_BP_DIRECT	GO:0002693~positive regulation of cellular extravasation	2	1.4705882352941175	0.023223266500107125	6347, 3383	132	3	16792	84.80808080808082	1.0	0.2411452997102308	33.0382
GOTERM_BP_DIRECT	GO:0060312~regulation of blood vessel remodeling	2	1.4705882352941175	0.023223266500107125	7040, 2324	132	3	16792	84.80808080808082	1.0	0.2411452997102308	33.0382
GOTERM_BP_DIRECT	GO:0050728~negative regulation of inflammatory response	4	2.941176470588235	0.023870131064681666	7010, 5176, 3082, 335	132	79	16792	6.441120061373226	1.0	0.24569802572480903	33.791
GOTERM_BP_DIRECT	GO:0010332~response to gamma radiation	3	2.2058823529411766	0.02423050981831398	6648, 581, 6347	132	31	16792	12.310850439882698	1.0	0.24761336183099747	34.207
GOTERM_BP_DIRECT	GO:0043507~positive regulation of JUN kinase activity	3	2.2058823529411766	0.02423050981831398	7124, 177, 1906	132	31	16792	12.310850439882698	1.0	0.24761336183099747	34.207
GOTERM_BP_DIRECT	GO:0042060~wound healing	4	2.941176470588235	0.024662182196728073	5894, 3371, 2335, 836	132	80	16792	6.36060606060606	1.0	0.25013370254997636	34.702
GOTERM_BP_DIRECT	GO:0042981~regulation of apoptotic process	6	4.411764705882353	0.02580443891802637	7040, 4041, 5894, 581, 22900, 4982	132	213	16792	3.5834400341442594	1.0	0.2588343231611474	35.9951
GOTERM_BP_DIRECT	GO:0043491~protein kinase B signaling	3	2.2058823529411766	0.027237270198420486	7040, 7124, 6347	132	33	16792	11.564738292011018	1.0	0.26982948712420596	37.5829
GOTERM_BP_DIRECT	GO:0070555~response to interleukin-1	3	2.2058823529411766	0.027237270198420486	2056, 4524, 3476	132	33	16792	11.564738292011018	1.0	0.26982948712420596	37.5829
GOTERM_BP_DIRECT	GO:0001837~epithelial to mesenchymal transition	3	2.2058823529411766	0.028794174521472794	7040, 3082, 650	132	34	16792	11.224598930481282	1.0	0.2815892080243081	39.2663
GOTERM_BP_DIRECT	GO:0009636~response to toxic substance	4	2.941176470588235	0.028833513952591615	2950, 581, 196, 5444	132	85	16792	5.986452762923351	1.0	0.2804931108255342	39.3082
GOTERM_BP_DIRECT	GO:0031648~protein destabilization	3	2.2058823529411766	0.030385909824838422	7494, 650, 23411	132	35	16792	10.903896103896106	1.0	0.29186627471714144	40.943
GOTERM_BP_DIRECT	GO:0030501~positive regulation of bone mineralization	3	2.2058823529411766	0.030385909824838422	7040, 650, 5741	132	35	16792	10.903896103896106	1.0	0.29186627471714144	40.943
GOTERM_BP_DIRECT	GO:0002925~positive regulation of humoral immune response mediated by circulating immunoglobulin	2	1.4705882352941175	0.03084478964598082	4049, 7124	132	4	16792	63.60606060606061	1.0	0.2941434839654057	41.4182
GOTERM_BP_DIRECT	GO:0051771~negative regulation of nitric-oxide synthase biosynthetic process	2	1.4705882352941175	0.03084478964598082	2950, 1906	132	4	16792	63.60606060606061	1.0	0.2941434839654057	41.4182
GOTERM_BP_DIRECT	GO:0035813~regulation of renal sodium excretion	2	1.4705882352941175	0.03084478964598082	183, 185	132	4	16792	63.60606060606061	1.0	0.2941434839654057	41.4182
GOTERM_BP_DIRECT	GO:0060965~negative regulation of gene silencing by miRNA	2	1.4705882352941175	0.03084478964598082	7040, 5460	132	4	16792	63.60606060606061	1.0	0.2941434839654057	41.4182
GOTERM_BP_DIRECT	GO:1900086~positive regulation of peptidyl-tyrosine autophosphorylation	2	1.4705882352941175	0.03084478964598082	7422, 1636	132	4	16792	63.60606060606061	1.0	0.2941434839654057	41.4182
GOTERM_BP_DIRECT	GO:0034698~response to gonadotropin	2	1.4705882352941175	0.03084478964598082	3383, 4142	132	4	16792	63.60606060606061	1.0	0.2941434839654057	41.4182
GOTERM_BP_DIRECT	GO:0006642~triglyceride mobilization	2	1.4705882352941175	0.03084478964598082	338, 23411	132	4	16792	63.60606060606061	1.0	0.2941434839654057	41.4182
GOTERM_BP_DIRECT	GO:0071677~positive regulation of mononuclear cell migration	2	1.4705882352941175	0.03084478964598082	7040, 7124	132	4	16792	63.60606060606061	1.0	0.2941434839654057	41.4182
GOTERM_BP_DIRECT	GO:0072012~glomerulus vasculature development	2	1.4705882352941175	0.03084478964598082	7010, 285	132	4	16792	63.60606060606061	1.0	0.2941434839654057	41.4182
GOTERM_BP_DIRECT	GO:0010193~response to ozone	2	1.4705882352941175	0.03084478964598082	847, 1906	132	4	16792	63.60606060606061	1.0	0.2941434839654057	41.4182
GOTERM_BP_DIRECT	GO:0045123~cellular extravasation	2	1.4705882352941175	0.03084478964598082	3689, 7124	132	4	16792	63.60606060606061	1.0	0.2941434839654057	41.4182
GOTERM_BP_DIRECT	GO:0033864~positive regulation of NAD(P)H oxidase activity	2	1.4705882352941175	0.03084478964598082	183, 185	132	4	16792	63.60606060606061	1.0	0.2941434839654057	41.4182
GOTERM_BP_DIRECT	GO:0018108~peptidyl-tyrosine phosphorylation	5	3.6764705882352944	0.0319059078777421	7010, 685, 3791, 3643, 2324	132	153	16792	4.157258863141216	1.0	0.3012083167890781	42.5034
GOTERM_BP_DIRECT	GO:0048469~cell maturation	3	2.2058823529411766	0.03201184685494824	7422, 5972, 5468	132	36	16792	10.601010101010102	1.0	0.30058373682751993	42.6107
GOTERM_BP_DIRECT	GO:0045597~positive regulation of cell differentiation	3	2.2058823529411766	0.03367136392385835	10911, 685, 1490	132	37	16792	10.314496314496315	1.0	0.31214384167524334	44.267
GOTERM_BP_DIRECT	GO:0006629~lipid metabolic process	5	3.6764705882352944	0.034591783813149965	3172, 5949, 5468, 4018, 9388	132	157	16792	4.051341439876472	1.0	0.3177525592460405	45.1662
GOTERM_BP_DIRECT	GO:0032720~negative regulation of tumor necrosis factor production	3	2.2058823529411766	0.03536384682916058	2950, 7099, 3586	132	38	16792	10.043062200956939	1.0	0.3221335387900397	45.9098
GOTERM_BP_DIRECT	GO:0030522~intracellular receptor signaling pathway	3	2.2058823529411766	0.03536384682916058	3172, 6774, 196	132	38	16792	10.043062200956939	1.0	0.3221335387900397	45.9098
GOTERM_BP_DIRECT	GO:0008625~extrinsic apoptotic signaling pathway via death domain receptors	3	2.2058823529411766	0.03536384682916058	4803, 581, 7124	132	38	16792	10.043062200956939	1.0	0.3221335387900397	45.9098
GOTERM_BP_DIRECT	GO:2001237~negative regulation of extrinsic apoptotic signaling pathway	3	2.2058823529411766	0.03536384682916058	2950, 8829, 7057	132	38	16792	10.043062200956939	1.0	0.3221335387900397	45.9098
GOTERM_BP_DIRECT	GO:0008285~negative regulation of cell proliferation	8	5.88235294117647	0.03570684158625616	7040, 3172, 4846, 6648, 6774, 5894, 650, 3586	132	396	16792	2.5699418426691154	1.0	0.3232150461005633	46.2372
GOTERM_BP_DIRECT	GO:0032570~response to progesterone	3	2.2058823529411766	0.03708868877992779	7040, 6347, 7057	132	39	16792	9.785547785547786	1.0	0.33201766715594927	47.5371
GOTERM_BP_DIRECT	GO:0055088~lipid homeostasis	3	2.2058823529411766	0.03708868877992779	3172, 57104, 5468	132	39	16792	9.785547785547786	1.0	0.33201766715594927	47.5371
GOTERM_BP_DIRECT	GO:0038033~positive regulation of endothelial cell chemotaxis by VEGF-activated vascular endothelial growth factor receptor signaling pathway	2	1.4705882352941175	0.03840729456466261	7422, 3791	132	5	16792	50.88484848484848	1.0	0.3401621393591431	48.7499
GOTERM_BP_DIRECT	GO:0051101~regulation of DNA binding	2	1.4705882352941175	0.03840729456466261	7040, 177	132	5	16792	50.88484848484848	1.0	0.3401621393591431	48.7499
GOTERM_BP_DIRECT	GO:1900103~positive regulation of endoplasmic reticulum unfolded protein response	2	1.4705882352941175	0.03840729456466261	7494, 581	132	5	16792	50.88484848484848	1.0	0.3401621393591431	48.7499
GOTERM_BP_DIRECT	GO:0030823~regulation of cGMP metabolic process	2	1.4705882352941175	0.03840729456466261	7422, 7057	132	5	16792	50.88484848484848	1.0	0.3401621393591431	48.7499
GOTERM_BP_DIRECT	GO:0003100~regulation of systemic arterial blood pressure by endothelin	2	1.4705882352941175	0.03840729456466261	4846, 1906	132	5	16792	50.88484848484848	1.0	0.3401621393591431	48.7499
GOTERM_BP_DIRECT	GO:0033081~regulation of T cell differentiation in thymus	2	1.4705882352941175	0.03840729456466261	814, 6647	132	5	16792	50.88484848484848	1.0	0.3401621393591431	48.7499
GOTERM_BP_DIRECT	GO:0010757~negative regulation of plasminogen activation	2	1.4705882352941175	0.03840729456466261	7057, 5054	132	5	16792	50.88484848484848	1.0	0.3401621393591431	48.7499
GOTERM_BP_DIRECT	GO:0014012~peripheral nervous system axon regeneration	2	1.4705882352941175	0.03840729456466261	3371, 335	132	5	16792	50.88484848484848	1.0	0.3401621393591431	48.7499
GOTERM_BP_DIRECT	GO:0010891~negative regulation of sequestering of triglyceride	2	1.4705882352941175	0.03840729456466261	57104, 5468	132	5	16792	50.88484848484848	1.0	0.3401621393591431	48.7499
GOTERM_BP_DIRECT	GO:1902262~apoptotic process involved in patterning of blood vessels	2	1.4705882352941175	0.03840729456466261	4041, 581	132	5	16792	50.88484848484848	1.0	0.3401621393591431	48.7499
GOTERM_BP_DIRECT	GO:0043124~negative regulation of I-kappaB kinase/NF-kappaB signaling	3	2.2058823529411766	0.03884529031630694	2950, 22900, 23411	132	40	16792	9.540909090909091	1.0	0.3417922918595272	49.1469
GOTERM_BP_DIRECT	GO:0032526~response to retinoic acid	3	2.2058823529411766	0.04063305924050958	5950, 22943, 5468	132	41	16792	9.30820399113082	1.0	0.35302099927318165	50.7374
GOTERM_BP_DIRECT	GO:0045740~positive regulation of DNA replication	3	2.2058823529411766	0.04245141052703787	2056, 3643, 4142	132	42	16792	9.086580086580087	1.0	0.36417162923120594	52.307
GOTERM_BP_DIRECT	GO:0097191~extrinsic apoptotic signaling pathway	3	2.2058823529411766	0.04245141052703787	7040, 581, 7124	132	42	16792	9.086580086580087	1.0	0.36417162923120594	52.307
GOTERM_BP_DIRECT	GO:0010468~regulation of gene expression	4	2.941176470588235	0.043434124921447756	5460, 196, 5741, 3586	132	100	16792	5.088484848484849	1.0	0.3693374370022967	53.1356
GOTERM_BP_DIRECT	GO:0045785~positive regulation of cell adhesion	3	2.2058823529411766	0.04429976626229037	6387, 7422, 7124	132	43	16792	8.875264270613107	1.0	0.37362027671224496	53.8542
GOTERM_BP_DIRECT	GO:0046777~protein autophosphorylation	5	3.6764705882352944	0.0458051677249263	814, 7010, 3791, 3643, 2324	132	172	16792	3.698026779422128	1.0	0.3820999506177003	55.0792
GOTERM_BP_DIRECT	GO:0038084~vascular endothelial growth factor signaling pathway	2	1.4705882352941175	0.045911234780334924	7422, 2324	132	6	16792	42.40404040404041	1.0	0.3811840087624875	55.1644
GOTERM_BP_DIRECT	GO:0033210~leptin-mediated signaling pathway	2	1.4705882352941175	0.045911234780334924	6774, 23411	132	6	16792	42.40404040404041	1.0	0.3811840087624875	55.1644
GOTERM_BP_DIRECT	GO:0032873~negative regulation of stress-activated MAPK cascade	2	1.4705882352941175	0.045911234780334924	2950, 3476	132	6	16792	42.40404040404041	1.0	0.3811840087624875	55.1644
GOTERM_BP_DIRECT	GO:0060137~maternal process involved in parturition	2	1.4705882352941175	0.045911234780334924	6347, 1906	132	6	16792	42.40404040404041	1.0	0.3811840087624875	55.1644
GOTERM_BP_DIRECT	GO:0071774~response to fibroblast growth factor	2	1.4705882352941175	0.045911234780334924	3371, 5741	132	6	16792	42.40404040404041	1.0	0.3811840087624875	55.1644
GOTERM_BP_DIRECT	GO:0033603~positive regulation of dopamine secretion	2	1.4705882352941175	0.045911234780334924	6387, 4887	132	6	16792	42.40404040404041	1.0	0.3811840087624875	55.1644
GOTERM_BP_DIRECT	GO:0010742~macrophage derived foam cell differentiation	2	1.4705882352941175	0.045911234780334924	7040, 5468	132	6	16792	42.40404040404041	1.0	0.3811840087624875	55.1644
GOTERM_BP_DIRECT	GO:0051798~positive regulation of hair follicle development	2	1.4705882352941175	0.045911234780334924	10855, 7124	132	6	16792	42.40404040404041	1.0	0.3811840087624875	55.1644
GOTERM_BP_DIRECT	GO:0060754~positive regulation of mast cell chemotaxis	2	1.4705882352941175	0.045911234780334924	7422, 5228	132	6	16792	42.40404040404041	1.0	0.3811840087624875	55.1644
GOTERM_BP_DIRECT	GO:2000252~negative regulation of feeding behavior	2	1.4705882352941175	0.045911234780334924	56729, 4887	132	6	16792	42.40404040404041	1.0	0.3811840087624875	55.1644
GOTERM_BP_DIRECT	GO:0023014~signal transduction by protein phosphorylation	3	2.2058823529411766	0.04617755557178185	3757, 3791, 3643	132	44	16792	8.673553719008265	1.0	0.3813332524374189	55.3775
GOTERM_BP_DIRECT	GO:0001649~osteoblast differentiation	4	2.941176470588235	0.04784506218483529	6696, 3371, 650, 847	132	104	16792	4.892773892773893	1.0	0.3906017368514282	56.6904
GOTERM_BP_DIRECT	GO:0032870~cellular response to hormone stimulus	3	2.2058823529411766	0.0480842145306599	6774, 7350, 5228	132	45	16792	8.480808080808082	1.0	0.3905258787901509	56.8757
GOTERM_BP_DIRECT	GO:0032147~activation of protein kinase activity	3	2.2058823529411766	0.0480842145306599	2056, 7422, 3643	132	45	16792	8.480808080808082	1.0	0.3905258787901509	56.8757
GOTERM_BP_DIRECT	GO:0030968~endoplasmic reticulum unfolded protein response	3	2.2058823529411766	0.0480842145306599	7494, 26291, 4780	132	45	16792	8.480808080808082	1.0	0.3905258787901509	56.8757
GOTERM_BP_DIRECT	GO:0051591~response to cAMP	3	2.2058823529411766	0.05001918610856023	5972, 7010, 7056	132	46	16792	8.296442687747037	1.0	0.4012205590961584	58.3477
GOTERM_BP_DIRECT	GO:0032729~positive regulation of interferon-gamma production	3	2.2058823529411766	0.05001918610856023	4049, 7099, 7124	132	46	16792	8.296442687747037	1.0	0.4012205590961584	58.3477
GOTERM_BP_DIRECT	GO:0071230~cellular response to amino acid stimulus	3	2.2058823529411766	0.05198192008583615	7494, 4313, 7124	132	47	16792	8.119922630560929	1.0	0.4118128979659026	59.7924
GOTERM_BP_DIRECT	GO:0048642~negative regulation of skeletal muscle tissue development	2	1.4705882352941175	0.05335706036319921	7040, 22943	132	7	16792	36.34632034632035	1.0	0.41857452957445873	60.7763
GOTERM_BP_DIRECT	GO:0006029~proteoglycan metabolic process	2	1.4705882352941175	0.05335706036319921	10855, 650	132	7	16792	36.34632034632035	1.0	0.41857452957445873	60.7763
GOTERM_BP_DIRECT	GO:0001542~ovulation from ovarian follicle	2	1.4705882352941175	0.05335706036319921	4846, 23411	132	7	16792	36.34632034632035	1.0	0.41857452957445873	60.7763
GOTERM_BP_DIRECT	GO:0071679~commissural neuron axon guidance	2	1.4705882352941175	0.05335706036319921	7422, 8829	132	7	16792	36.34632034632035	1.0	0.41857452957445873	60.7763
GOTERM_BP_DIRECT	GO:0060982~coronary artery morphogenesis	2	1.4705882352941175	0.05335706036319921	7422, 8829	132	7	16792	36.34632034632035	1.0	0.41857452957445873	60.7763
GOTERM_BP_DIRECT	GO:0072577~endothelial cell apoptotic process	2	1.4705882352941175	0.05335706036319921	26291, 3586	132	7	16792	36.34632034632035	1.0	0.41857452957445873	60.7763
GOTERM_BP_DIRECT	GO:0071548~response to dexamethasone	2	1.4705882352941175	0.05335706036319921	2056, 1906	132	7	16792	36.34632034632035	1.0	0.41857452957445873	60.7763
GOTERM_BP_DIRECT	GO:0035356~cellular triglyceride homeostasis	2	1.4705882352941175	0.05335706036319921	7494, 23411	132	7	16792	36.34632034632035	1.0	0.41857452957445873	60.7763
GOTERM_BP_DIRECT	GO:0010862~positive regulation of pathway-restricted SMAD protein phosphorylation	3	2.2058823529411766	0.053971872992605405	7040, 3077, 650	132	48	16792	7.950757575757576	1.0	0.4206362077632677	61.2089
GOTERM_BP_DIRECT	GO:0000165~MAPK cascade	6	4.411764705882353	0.054539635464397905	7040, 5894, 7010, 685, 7124, 6347	132	262	16792	2.913254684247051	1.0	0.422390355983038	61.6043
GOTERM_BP_DIRECT	GO:0006898~receptor-mediated endocytosis	5	3.6764705882352944	0.05789608621351543	338, 3039, 3240, 3040, 335	132	186	16792	3.4196806777451942	1.0	0.440458327900211	63.8656
GOTERM_BP_DIRECT	GO:0090037~positive regulation of protein kinase C signaling	2	1.4705882352941175	0.06074521795116072	7422, 2324	132	8	16792	31.803030303030305	1.0	0.45500572399076633	65.6861
GOTERM_BP_DIRECT	GO:0031017~exocrine pancreas development	2	1.4705882352941175	0.06074521795116072	7494, 3643	132	8	16792	31.803030303030305	1.0	0.45500572399076633	65.6861
GOTERM_BP_DIRECT	GO:0002262~myeloid cell homeostasis	2	1.4705882352941175	0.06074521795116072	6647, 581	132	8	16792	31.803030303030305	1.0	0.45500572399076633	65.6861
GOTERM_BP_DIRECT	GO:0009308~amine metabolic process	2	1.4705882352941175	0.06074521795116072	314, 8639	132	8	16792	31.803030303030305	1.0	0.45500572399076633	65.6861
GOTERM_BP_DIRECT	GO:0071550~death-inducing signaling complex assembly	2	1.4705882352941175	0.06074521795116072	5894, 7124	132	8	16792	31.803030303030305	1.0	0.45500572399076633	65.6861
GOTERM_BP_DIRECT	GO:0010269~response to selenium ion	2	1.4705882352941175	0.06074521795116072	338, 6648	132	8	16792	31.803030303030305	1.0	0.45500572399076633	65.6861
GOTERM_BP_DIRECT	GO:0006527~arginine catabolic process	2	1.4705882352941175	0.06074521795116072	4846, 4843	132	8	16792	31.803030303030305	1.0	0.45500572399076633	65.6861
GOTERM_BP_DIRECT	GO:0045416~positive regulation of interleukin-8 biosynthetic process	2	1.4705882352941175	0.06074521795116072	7099, 7124	132	8	16792	31.803030303030305	1.0	0.45500572399076633	65.6861
GOTERM_BP_DIRECT	GO:0010544~negative regulation of platelet activation	2	1.4705882352941175	0.06074521795116072	4846, 7056	132	8	16792	31.803030303030305	1.0	0.45500572399076633	65.6861
GOTERM_BP_DIRECT	GO:1904706~negative regulation of vascular smooth muscle cell proliferation	2	1.4705882352941175	0.06074521795116072	2950, 3586	132	8	16792	31.803030303030305	1.0	0.45500572399076633	65.6861
GOTERM_BP_DIRECT	GO:0034115~negative regulation of heterotypic cell-cell adhesion	2	1.4705882352941175	0.06074521795116072	3586, 335	132	8	16792	31.803030303030305	1.0	0.45500572399076633	65.6861
GOTERM_BP_DIRECT	GO:0010888~negative regulation of lipid storage	2	1.4705882352941175	0.06074521795116072	7124, 1401	132	8	16792	31.803030303030305	1.0	0.45500572399076633	65.6861
GOTERM_BP_DIRECT	GO:1903071~positive regulation of ER-associated ubiquitin-dependent protein catabolic process	2	1.4705882352941175	0.06074521795116072	7494, 4780	132	8	16792	31.803030303030305	1.0	0.45500572399076633	65.6861
GOTERM_BP_DIRECT	GO:0002674~negative regulation of acute inflammatory response	2	1.4705882352941175	0.06074521795116072	2950, 5468	132	8	16792	31.803030303030305	1.0	0.45500572399076633	65.6861
GOTERM_BP_DIRECT	GO:0071499~cellular response to laminar fluid shear stress	2	1.4705882352941175	0.06074521795116072	7494, 4780	132	8	16792	31.803030303030305	1.0	0.45500572399076633	65.6861
GOTERM_BP_DIRECT	GO:0007166~cell surface receptor signaling pathway	6	4.411764705882353	0.06359742573166437	183, 966, 177, 6347, 1906, 4887	132	274	16792	2.785666887856669	1.0	0.46909534855494317	67.4219
GOTERM_BP_DIRECT	GO:0033209~tumor necrosis factor-mediated signaling pathway	4	2.941176470588235	0.06492394363732615	4049, 7124, 4982, 4055	132	118	16792	4.312275295326143	1.0	0.4745670363678103	68.2007
GOTERM_BP_DIRECT	GO:0044267~cellular protein metabolic process	4	2.941176470588235	0.06492394363732615	4313, 1511, 3339, 335	132	118	16792	4.312275295326143	1.0	0.4745670363678103	68.2007
GOTERM_BP_DIRECT	GO:0050807~regulation of synapse organization	2	1.4705882352941175	0.06807615077282896	22943, 3586	132	9	16792	28.269360269360273	1.0	0.48955573599693625	69.9816
GOTERM_BP_DIRECT	GO:0021785~branchiomotor neuron axon guidance	2	1.4705882352941175	0.06807615077282896	8829, 5362	132	9	16792	28.269360269360273	1.0	0.48955573599693625	69.9816
GOTERM_BP_DIRECT	GO:0031639~plasminogen activation	2	1.4705882352941175	0.06807615077282896	5327, 3818	132	9	16792	28.269360269360273	1.0	0.48955573599693625	69.9816
GOTERM_BP_DIRECT	GO:2000008~regulation of protein localization to cell surface	2	1.4705882352941175	0.06807615077282896	627, 3077	132	9	16792	28.269360269360273	1.0	0.48955573599693625	69.9816
GOTERM_BP_DIRECT	GO:0042158~lipoprotein biosynthetic process	2	1.4705882352941175	0.06807615077282896	338, 335	132	9	16792	28.269360269360273	1.0	0.48955573599693625	69.9816
GOTERM_BP_DIRECT	GO:1904754~positive regulation of vascular associated smooth muscle cell migration	2	1.4705882352941175	0.06807615077282896	7494, 183	132	9	16792	28.269360269360273	1.0	0.48955573599693625	69.9816
GOTERM_BP_DIRECT	GO:0050665~hydrogen peroxide biosynthetic process	2	1.4705882352941175	0.06807615077282896	6647, 6648	132	9	16792	28.269360269360273	1.0	0.48955573599693625	69.9816
GOTERM_BP_DIRECT	GO:0048012~hepatocyte growth factor receptor signaling pathway	2	1.4705882352941175	0.06807615077282896	8829, 3082	132	9	16792	28.269360269360273	1.0	0.48955573599693625	69.9816
GOTERM_BP_DIRECT	GO:0014824~artery smooth muscle contraction	2	1.4705882352941175	0.06807615077282896	183, 1906	132	9	16792	28.269360269360273	1.0	0.48955573599693625	69.9816
GOTERM_BP_DIRECT	GO:0060068~vagina development	2	1.4705882352941175	0.06807615077282896	5950, 581	132	9	16792	28.269360269360273	1.0	0.48955573599693625	69.9816
GOTERM_BP_DIRECT	GO:0008635~activation of cysteine-type endopeptidase activity involved in apoptotic process by cytochrome c	2	1.4705882352941175	0.06807615077282896	581, 836	132	9	16792	28.269360269360273	1.0	0.48955573599693625	69.9816
GOTERM_BP_DIRECT	GO:0035767~endothelial cell chemotaxis	2	1.4705882352941175	0.06807615077282896	7422, 8829	132	9	16792	28.269360269360273	1.0	0.48955573599693625	69.9816
GOTERM_BP_DIRECT	GO:0071404~cellular response to low-density lipoprotein particle stimulus	2	1.4705882352941175	0.06807615077282896	3689, 26291	132	9	16792	28.269360269360273	1.0	0.48955573599693625	69.9816
GOTERM_BP_DIRECT	GO:0042475~odontogenesis of dentin-containing tooth	3	2.2058823529411766	0.06861940582525342	581, 3371, 650	132	55	16792	6.938842975206612	1.0	0.4906455515468885	70.2788
GOTERM_BP_DIRECT	GO:0001570~vasculogenesis	3	2.2058823529411766	0.07080833158667624	7040, 7422, 3791	132	56	16792	6.8149350649350655	1.0	0.5001455329588693	71.4488
GOTERM_BP_DIRECT	GO:0016049~cell growth	3	2.2058823529411766	0.07080833158667624	7494, 7040, 1906	132	56	16792	6.8149350649350655	1.0	0.5001455329588693	71.4488
GOTERM_BP_DIRECT	GO:0032091~negative regulation of protein binding	3	2.2058823529411766	0.07301987713304998	1636, 581, 22943	132	57	16792	6.695374800637959	1.0	0.5095140042438246	72.5867
GOTERM_BP_DIRECT	GO:0006959~humoral immune response	3	2.2058823529411766	0.07301987713304998	4049, 7124, 6347	132	57	16792	6.695374800637959	1.0	0.5095140042438246	72.5867
GOTERM_BP_DIRECT	GO:0071346~cellular response to interferon-gamma	3	2.2058823529411766	0.07301987713304998	4843, 6347, 1906	132	57	16792	6.695374800637959	1.0	0.5095140042438246	72.5867
GOTERM_BP_DIRECT	GO:0018105~peptidyl-serine phosphorylation	4	2.941176470588235	0.07437821392711674	814, 2056, 5579, 1760	132	125	16792	4.070787878787879	1.0	0.5144742038732655	73.2643
GOTERM_BP_DIRECT	GO:0070373~negative regulation of ERK1 and ERK2 cascade	3	2.2058823529411766	0.0752535626801584	7494, 2950, 7099	132	58	16792	6.579937304075235	1.0	0.517004016074612	73.6926
GOTERM_BP_DIRECT	GO:0008228~opsonization	2	1.4705882352941175	0.07535029867339187	1401, 5806	132	10	16792	25.44242424242424	1.0	0.5157385343704289	73.7395
GOTERM_BP_DIRECT	GO:0043117~positive regulation of vascular permeability	2	1.4705882352941175	0.07535029867339187	7040, 7422	132	10	16792	25.44242424242424	1.0	0.5157385343704289	73.7395
GOTERM_BP_DIRECT	GO:0032092~positive regulation of protein binding	3	2.2058823529411766	0.08208275112654198	1636, 3077, 650	132	61	16792	6.256333830104322	1.0	0.5456491489432445	76.8189
GOTERM_BP_DIRECT	GO:0034116~positive regulation of heterotypic cell-cell adhesion	2	1.4705882352941175	0.082568098153152	7124, 3586	132	11	16792	23.12947658402204	1.0	0.546103040000367	77.0272
GOTERM_BP_DIRECT	GO:0031284~positive regulation of guanylate cyclase activity	2	1.4705882352941175	0.082568098153152	4846, 4843	132	11	16792	23.12947658402204	1.0	0.546103040000367	77.0272
GOTERM_BP_DIRECT	GO:0032700~negative regulation of interleukin-17 production	2	1.4705882352941175	0.082568098153152	7040, 7099	132	11	16792	23.12947658402204	1.0	0.546103040000367	77.0272
GOTERM_BP_DIRECT	GO:0051024~positive regulation of immunoglobulin secretion	2	1.4705882352941175	0.082568098153152	7494, 5950	132	11	16792	23.12947658402204	1.0	0.546103040000367	77.0272
GOTERM_BP_DIRECT	GO:0002523~leukocyte migration involved in inflammatory response	2	1.4705882352941175	0.082568098153152	3689, 6347	132	11	16792	23.12947658402204	1.0	0.546103040000367	77.0272
GOTERM_BP_DIRECT	GO:0042535~positive regulation of tumor necrosis factor biosynthetic process	2	1.4705882352941175	0.082568098153152	7099, 7057	132	11	16792	23.12947658402204	1.0	0.546103040000367	77.0272
GOTERM_BP_DIRECT	GO:0010759~positive regulation of macrophage chemotaxis	2	1.4705882352941175	0.082568098153152	6347, 7057	132	11	16792	23.12947658402204	1.0	0.546103040000367	77.0272
GOTERM_BP_DIRECT	GO:0060395~SMAD protein signal transduction	3	2.2058823529411766	0.08440031794463752	7040, 3172, 650	132	62	16792	6.155425219941349	1.0	0.5525924339489627	77.7978
GOTERM_BP_DIRECT	GO:0016032~viral process	6	4.411764705882353	0.0850241912394957	6774, 581, 3107, 3791, 23411, 4055	132	299	16792	2.5527515962298573	1.0	0.5536210827782533	78.0546
GOTERM_BP_DIRECT	GO:0030512~negative regulation of transforming growth factor beta receptor signaling pathway	3	2.2058823529411766	0.08909449654934248	7494, 7040, 23411	132	64	16792	5.9630681818181825	1.0	0.5695764200418695	79.6626
GOTERM_BP_DIRECT	GO:0043032~positive regulation of macrophage activation	2	1.4705882352941175	0.08972998237772581	3586, 7057	132	12	16792	21.202020202020204	1.0	0.5705398619081286	79.9035
GOTERM_BP_DIRECT	GO:0045670~regulation of osteoclast differentiation	2	1.4705882352941175	0.08972998237772581	814, 7124	132	12	16792	21.202020202020204	1.0	0.5705398619081286	79.9035
GOTERM_BP_DIRECT	GO:0032695~negative regulation of interleukin-12 production	2	1.4705882352941175	0.08972998237772581	3586, 7057	132	12	16792	21.202020202020204	1.0	0.5705398619081286	79.9035
GOTERM_BP_DIRECT	GO:0036499~PERK-mediated unfolded protein response	2	1.4705882352941175	0.08972998237772581	6347, 4780	132	12	16792	21.202020202020204	1.0	0.5705398619081286	79.9035
GOTERM_BP_DIRECT	GO:0060394~negative regulation of pathway-restricted SMAD protein phosphorylation	2	1.4705882352941175	0.08972998237772581	7494, 22943	132	12	16792	21.202020202020204	1.0	0.5705398619081286	79.9035
GOTERM_BP_DIRECT	GO:1902287~semaphorin-plexin signaling pathway involved in axon guidance	2	1.4705882352941175	0.08972998237772581	8829, 5362	132	12	16792	21.202020202020204	1.0	0.5705398619081286	79.9035
GOTERM_BP_DIRECT	GO:0071498~cellular response to fluid shear stress	2	1.4705882352941175	0.08972998237772581	7494, 4780	132	12	16792	21.202020202020204	1.0	0.5705398619081286	79.9035
GOTERM_BP_DIRECT	GO:0002687~positive regulation of leukocyte migration	2	1.4705882352941175	0.08972998237772581	6403, 7422	132	12	16792	21.202020202020204	1.0	0.5705398619081286	79.9035
GOTERM_BP_DIRECT	GO:0035815~positive regulation of renal sodium excretion	2	1.4705882352941175	0.08972998237772581	183, 1906	132	12	16792	21.202020202020204	1.0	0.5705398619081286	79.9035
GOTERM_BP_DIRECT	GO:0050921~positive regulation of chemotaxis	2	1.4705882352941175	0.08972998237772581	7040, 7057	132	12	16792	21.202020202020204	1.0	0.5705398619081286	79.9035
GOTERM_BP_DIRECT	GO:0051384~response to glucocorticoid	3	2.2058823529411766	0.0914702245954956	7124, 3586, 836	132	65	16792	5.871328671328672	1.0	0.5761280088302452	80.5492
GOTERM_BP_DIRECT	GO:0001501~skeletal system development	4	2.941176470588235	0.09187762707667688	4318, 650, 5741, 4982	132	137	16792	3.714222517142226	1.0	0.5760967606042915	80.6976
GOTERM_BP_DIRECT	GO:0030593~neutrophil chemotaxis	3	2.2058823529411766	0.09386446530162748	3689, 6347, 1906	132	66	16792	5.782369146005509	1.0	0.5825599542859992	81.4058
GOTERM_BP_DIRECT	GO:0045892~negative regulation of transcription, DNA-templated	8	5.88235294117647	0.09585206817592679	7040, 22882, 7124, 196, 650, 5468, 155061, 23411	132	499	16792	2.039472885164268	1.0	0.5888857999691415	82.0898
GOTERM_BP_DIRECT	GO:0050901~leukocyte tethering or rolling	2	1.4705882352941175	0.09683638120034234	6403, 7124	132	13	16792	19.571095571095572	1.0	0.5911040926525178	82.4197
GOTERM_BP_DIRECT	GO:0032026~response to magnesium ion	2	1.4705882352941175	0.09683638120034234	7057, 4982	132	13	16792	19.571095571095572	1.0	0.5911040926525178	82.4197
GOTERM_BP_DIRECT	GO:0060047~heart contraction	2	1.4705882352941175	0.09683638120034234	6647, 1636	132	13	16792	19.571095571095572	1.0	0.5911040926525178	82.4197
GOTERM_BP_DIRECT	GO:0035810~positive regulation of urine volume	2	1.4705882352941175	0.09683638120034234	685, 1906	132	13	16792	19.571095571095572	1.0	0.5911040926525178	82.4197
GOTERM_BP_DIRECT	GO:0006809~nitric oxide biosynthetic process	2	1.4705882352941175	0.09683638120034234	4846, 4843	132	13	16792	19.571095571095572	1.0	0.5911040926525178	82.4197
GOTERM_BP_DIRECT	GO:0060391~positive regulation of SMAD protein import into nucleus	2	1.4705882352941175	0.09683638120034234	7040, 5460	132	13	16792	19.571095571095572	1.0	0.5911040926525178	82.4197
GOTERM_BP_DIRECT	GO:0055089~fatty acid homeostasis	2	1.4705882352941175	0.09683638120034234	7494, 23411	132	13	16792	19.571095571095572	1.0	0.5911040926525178	82.4197
GOTERM_BP_DIRECT	GO:0045995~regulation of embryonic development	2	1.4705882352941175	0.09683638120034234	3643, 4780	132	13	16792	19.571095571095572	1.0	0.5911040926525178	82.4197
GOTERM_BP_DIRECT	GO:0030818~negative regulation of cAMP biosynthetic process	2	1.4705882352941175	0.09683638120034234	1906, 4887	132	13	16792	19.571095571095572	1.0	0.5911040926525178	82.4197
GOTERM_BP_DIRECT	GO:0010745~negative regulation of macrophage derived foam cell differentiation	2	1.4705882352941175	0.09683638120034234	1401, 5468	132	13	16792	19.571095571095572	1.0	0.5911040926525178	82.4197
GOTERM_BP_DIRECT	GO:0050872~white fat cell differentiation	2	1.4705882352941175	0.09683638120034234	5468, 23411	132	13	16792	19.571095571095572	1.0	0.5911040926525178	82.4197
GOTERM_BP_DIRECT	GO:0060389~pathway-restricted SMAD protein phosphorylation	2	1.4705882352941175	0.09683638120034234	7040, 650	132	13	16792	19.571095571095572	1.0	0.5911040926525178	82.4197
GOTERM_BP_DIRECT	GO:0051926~negative regulation of calcium ion transport	2	1.4705882352941175	0.09683638120034234	4846, 3383	132	13	16792	19.571095571095572	1.0	0.5911040926525178	82.4197
GOTERM_BP_DIRECT	GO:0050435~beta-amyloid metabolic process	2	1.4705882352941175	0.09683638120034234	5972, 1636	132	13	16792	19.571095571095572	1.0	0.5911040926525178	82.4197
GOTERM_BP_DIRECT	GO:0071318~cellular response to ATP	2	1.4705882352941175	0.09683638120034234	6647, 6347	132	13	16792	19.571095571095572	1.0	0.5911040926525178	82.4197
GOTERM_BP_DIRECT	GO:0050806~positive regulation of synaptic transmission	2	1.4705882352941175	0.09683638120034234	56729, 6347	132	13	16792	19.571095571095572	1.0	0.5911040926525178	82.4197
